# Supplementary material for: Model-Based Quantification of the Systemic Interplay between Glucose and Fatty Acids in the Postprandial State
Source: PLoS One. 2015 Sep 10;10(9):e0135665. doi: 10.1371/journal.pone.0135665 (PMC4565650; doi:10.1371/journal.pone.0135665)
Supplement: S3 File — Zip file containing all Matlab m-files to generate figures. The zip-file includes a README file, containing an overview of the simulation files and basic instructions. (ZIP) [file pone.0135665.s004.zip › GlcNEFA/OPT parameters/OPT_solver1_seed100000000_n100_r25/parameters_it40.txt]

2.922968332306446      13.88288215459119      14.10878776818904   0.002521754106390579     0.6615922786547023     -8.960567090995616  8.717189234090131e-05     0.1414970805916601  0.0006961384966288227      11.44031215837155      365.6482857347086   0.005675167307192437      0.896423044661035     0.4401596696537735      0.247907795332673      0.282933528631296   0.001058302644659169     0.7687805584690122     0.1365227221277143    0.07328231323315404  5.226196155894119e-14 196.9425031455564
2.922968375862068      13.88288215459119      14.10878776818904   0.002521754106390579     0.6615922786547023     -8.960567090995616  8.717189234090131e-05     0.1414970805916601  0.0006961384966288227      11.44031215837155      365.6482857347086   0.005675167307192437      0.896423044661035     0.4401596696537735      0.247907795332673      0.282933528631296   0.001058302644659169     0.7687805584690122     0.1365227221277143    0.07328231323315404  5.226196155894119e-14 196.9424989240573
2.922968332306446      13.88288236146225      14.10878776818904   0.002521754106390579     0.6615922786547023     -8.960567090995616  8.717189234090131e-05     0.1414970805916601  0.0006961384966288227      11.44031215837155      365.6482857347086   0.005675167307192437      0.896423044661035     0.4401596696537735      0.247907795332673      0.282933528631296   0.001058302644659169     0.7687805584690122     0.1365227221277143    0.07328231323315404  5.226196155894119e-14 196.942498692229
2.922968332306446      13.88288215459119      14.10878797842636   0.002521754106390579     0.6615922786547023     -8.960567090995616  8.717189234090131e-05     0.1414970805916601  0.0006961384966288227      11.44031215837155      365.6482857347086   0.005675167307192437      0.896423044661035     0.4401596696537735      0.247907795332673      0.282933528631296   0.001058302644659169     0.7687805584690122     0.1365227221277143    0.07328231323315404  5.226196155894119e-14 196.94250070508
2.922968332306446      13.88288215459119      14.10878776818904   0.002521769007551773     0.6615922786547023     -8.960567090995616  8.717189234090131e-05     0.1414970805916601  0.0006961384966288227      11.44031215837155      365.6482857347086   0.005675167307192437      0.896423044661035     0.4401596696537735      0.247907795332673      0.282933528631296   0.001058302644659169     0.7687805584690122     0.1365227221277143    0.07328231323315404  5.226196155894119e-14 196.9427615174299
2.922968332306446      13.88288215459119      14.10878776818904   0.002521754106390579     0.6615922935558635     -8.960567090995616  8.717189234090131e-05     0.1414970805916601  0.0006961384966288227      11.44031215837155      365.6482857347086   0.005675167307192437      0.896423044661035     0.4401596696537735      0.247907795332673      0.282933528631296   0.001058302644659169     0.7687805584690122     0.1365227221277143    0.07328231323315404  5.226196155894119e-14 196.9425031795349
2.922968332306446      13.88288215459119      14.10878776818904   0.002521754106390579     0.6615922786547023     -8.960567224518471  8.717189234090131e-05     0.1414970805916601  0.0006961384966288227      11.44031215837155      365.6482857347086   0.005675167307192437      0.896423044661035     0.4401596696537735      0.247907795332673      0.282933528631296   0.001058302644659169     0.7687805584690122     0.1365227221277143    0.07328231323315404  5.226196155894119e-14 196.9425083387747
2.922968332306446      13.88288215459119      14.10878776818904   0.002521754106390579     0.6615922786547023     -8.960567090995616  8.718679350209516e-05     0.1414970805916601  0.0006961384966288227      11.44031215837155      365.6482857347086   0.005675167307192437      0.896423044661035     0.4401596696537735      0.247907795332673      0.282933528631296   0.001058302644659169     0.7687805584690122     0.1365227221277143    0.07328231323315404  5.226196155894119e-14 196.9427389221013
2.922968332306446      13.88288215459119      14.10878776818904   0.002521754106390579     0.6615922786547023     -8.960567090995616  8.717189234090131e-05     0.1414970954928213  0.0006961384966288227      11.44031215837155      365.6482857347086   0.005675167307192437      0.896423044661035     0.4401596696537735      0.247907795332673      0.282933528631296   0.001058302644659169     0.7687805584690122     0.1365227221277143    0.07328231323315404  5.226196155894119e-14 196.942514521427
2.922968332306446      13.88288215459119      14.10878776818904   0.002521754106390579     0.6615922786547023     -8.960567090995616  8.717189234090131e-05     0.1414970805916601  0.0006961533977900166      11.44031215837155      365.6482857347086   0.005675167307192437      0.896423044661035     0.4401596696537735      0.247907795332673      0.282933528631296   0.001058302644659169     0.7687805584690122     0.1365227221277143    0.07328231323315404  5.226196155894119e-14 196.9426099226805
2.922968332306446      13.88288215459119      14.10878776818904   0.002521754106390579     0.6615922786547023     -8.960567090995616  8.717189234090131e-05     0.1414970805916601  0.0006961384966288227      11.44031232884549      365.6482857347086   0.005675167307192437      0.896423044661035     0.4401596696537735      0.247907795332673      0.282933528631296   0.001058302644659169     0.7687805584690122     0.1365227221277143    0.07328231323315404  5.226196155894119e-14 196.942501305249
2.922968332306446      13.88288215459119      14.10878776818904   0.002521754106390579     0.6615922786547023     -8.960567090995616  8.717189234090131e-05     0.1414970805916601  0.0006961384966288227      11.44031215837155      365.6482911832926   0.005675167307192437      0.896423044661035     0.4401596696537735      0.247907795332673      0.282933528631296   0.001058302644659169     0.7687805584690122     0.1365227221277143    0.07328231323315404  5.226196155894119e-14 196.9425041290013
2.922968332306446      13.88288215459119      14.10878776818904   0.002521754106390579     0.6615922786547023     -8.960567090995616  8.717189234090131e-05     0.1414970805916601  0.0006961384966288227      11.44031215837155      365.6482857347086    0.00567518220835363      0.896423044661035     0.4401596696537735      0.247907795332673      0.282933528631296   0.001058302644659169     0.7687805584690122     0.1365227221277143    0.07328231323315404  5.226196155894119e-14 196.9428219854213
2.922968332306446      13.88288215459119      14.10878776818904   0.002521754106390579     0.6615922786547023     -8.960567090995616  8.717189234090131e-05     0.1414970805916601  0.0006961384966288227      11.44031215837155      365.6482857347086   0.005675167307192437     0.8964230595621962     0.4401596696537735      0.247907795332673      0.282933528631296   0.001058302644659169     0.7687805584690122     0.1365227221277143    0.07328231323315404  5.226196155894119e-14 196.9425091797153
2.922968332306446      13.88288215459119      14.10878776818904   0.002521754106390579     0.6615922786547023     -8.960567090995616  8.717189234090131e-05     0.1414970805916601  0.0006961384966288227      11.44031215837155      365.6482857347086   0.005675167307192437      0.896423044661035     0.4401596845549347      0.247907795332673      0.282933528631296   0.001058302644659169     0.7687805584690122     0.1365227221277143    0.07328231323315404  5.226196155894119e-14 196.9424854585615
2.922968332306446      13.88288215459119      14.10878776818904   0.002521754106390579     0.6615922786547023     -8.960567090995616  8.717189234090131e-05     0.1414970805916601  0.0006961384966288227      11.44031215837155      365.6482857347086   0.005675167307192437      0.896423044661035     0.4401596696537735     0.2479078102338342      0.282933528631296   0.001058302644659169     0.7687805584690122     0.1365227221277143    0.07328231323315404  5.226196155894119e-14 196.9425052841684
2.922968332306446      13.88288215459119      14.10878776818904   0.002521754106390579     0.6615922786547023     -8.960567090995616  8.717189234090131e-05     0.1414970805916601  0.0006961384966288227      11.44031215837155      365.6482857347086   0.005675167307192437      0.896423044661035     0.4401596696537735      0.247907795332673     0.2829335435324571   0.001058302644659169     0.7687805584690122     0.1365227221277143    0.07328231323315404  5.226196155894119e-14 196.9425037370138
2.922968332306446      13.88288215459119      14.10878776818904   0.002521754106390579     0.6615922786547023     -8.960567090995616  8.717189234090131e-05     0.1414970805916601  0.0006961384966288227      11.44031215837155      365.6482857347086   0.005675167307192437      0.896423044661035     0.4401596696537735      0.247907795332673      0.282933528631296   0.001058317545820363     0.7687805584690122     0.1365227221277143    0.07328231323315404  5.226196155894119e-14 196.9425031436383
2.922968332306446      13.88288215459119      14.10878776818904   0.002521754106390579     0.6615922786547023     -8.960567090995616  8.717189234090131e-05     0.1414970805916601  0.0006961384966288227      11.44031215837155      365.6482857347086   0.005675167307192437      0.896423044661035     0.4401596696537735      0.247907795332673      0.282933528631296   0.001058302644659169     0.7687805733701734     0.1365227221277143    0.07328231323315404  5.226196155894119e-14 196.9425031455564
2.922968332306446      13.88288215459119      14.10878776818904   0.002521754106390579     0.6615922786547023     -8.960567090995616  8.717189234090131e-05     0.1414970805916601  0.0006961384966288227      11.44031215837155      365.6482857347086   0.005675167307192437      0.896423044661035     0.4401596696537735      0.247907795332673      0.282933528631296   0.001058302644659169     0.7687805584690122     0.1365227370288755    0.07328231323315404  5.226196155894119e-14 196.9425031464853
2.922968332306446      13.88288215459119      14.10878776818904   0.002521754106390579     0.6615922786547023     -8.960567090995616  8.717189234090131e-05     0.1414970805916601  0.0006961384966288227      11.44031215837155      365.6482857347086   0.005675167307192437      0.896423044661035     0.4401596696537735      0.247907795332673      0.282933528631296   0.001058302644659169     0.7687805584690122     0.1365227221277143    0.07328232813431523  5.226196155894119e-14 196.942503144656
2.922968332306446      13.88288215459119      14.10878776818904   0.002521754106390579     0.6615922786547023     -8.960567090995616  8.717189234090131e-05     0.1414970805916601  0.0006961384966288227      11.44031215837155      365.6482857347086   0.005675167307192437      0.896423044661035     0.4401596696537735      0.247907795332673      0.282933528631296   0.001058302644659169     0.7687805584690122     0.1365227221277143    0.07328231323315404  1.490121345580922e-08 196.9426078989468
2.922392489623003      17.46820215365881      13.92849570609119   0.002441320435280855     0.8262709086303123     -10.10443405905544  8.052372115813287e-05     0.1248987304613378  0.0009620257636151935      13.56524838174054      368.9002365704018   0.005297231263913029     0.8782404182183742     0.4890025510948435     0.2879984073086097      0.258488157174274    0.01127937851668879     0.7687805584690122     0.1216539794226695     0.1674773984673337  2.220446049250313e-14 129.9477662952995
2.922392533170045      17.46820215365881      13.92849570609119   0.002441320435280855     0.8262709086303123     -10.10443405905544  8.052372115813287e-05     0.1248987304613378  0.0009620257636151935      13.56524838174054      368.9002365704018   0.005297231263913029     0.8782404182183742     0.4890025510948435     0.2879984073086097      0.258488157174274    0.01127937851668879     0.7687805584690122     0.1216539794226695     0.1674773984673337  2.220446049250313e-14 129.9477666325586
2.922392489623003       17.4682024139553      13.92849570609119   0.002441320435280855     0.8262709086303123     -10.10443405905544  8.052372115813287e-05     0.1248987304613378  0.0009620257636151935      13.56524838174054      368.9002365704018   0.005297231263913029     0.8782404182183742     0.4890025510948435     0.2879984073086097      0.258488157174274    0.01127937851668879     0.7687805584690122     0.1216539794226695     0.1674773984673337  2.220446049250313e-14 129.9477662876314
2.922392489623003      17.46820215365881      13.92849591364195   0.002441320435280855     0.8262709086303123     -10.10443405905544  8.052372115813287e-05     0.1248987304613378  0.0009620257636151935      13.56524838174054      368.9002365704018   0.005297231263913029     0.8782404182183742     0.4890025510948435     0.2879984073086097      0.258488157174274    0.01127937851668879     0.7687805584690122     0.1216539794226695     0.1674773984673337  2.220446049250313e-14 129.947766515555
2.922392489623003      17.46820215365881      13.92849570609119   0.002441335336442049     0.8262709086303123     -10.10443405905544  8.052372115813287e-05     0.1248987304613378  0.0009620257636151935      13.56524838174054      368.9002365704018   0.005297231263913029     0.8782404182183742     0.4890025510948435     0.2879984073086097      0.258488157174274    0.01127937851668879     0.7687805584690122     0.1216539794226695     0.1674773984673337  2.220446049250313e-14 129.9477509755268
2.922392489623003      17.46820215365881      13.92849570609119   0.002441320435280855     0.8262709235314735     -10.10443405905544  8.052372115813287e-05     0.1248987304613378  0.0009620257636151935      13.56524838174054      368.9002365704018   0.005297231263913029     0.8782404182183742     0.4890025510948435     0.2879984073086097      0.258488157174274    0.01127937851668879     0.7687805584690122     0.1216539794226695     0.1674773984673337  2.220446049250313e-14 129.9477662358669
2.922392489623003      17.46820215365881      13.92849570609119   0.002441320435280855     0.8262709086303123     -10.10443420962324  8.052372115813287e-05     0.1248987304613378  0.0009620257636151935      13.56524838174054      368.9002365704018   0.005297231263913029     0.8782404182183742     0.4890025510948435     0.2879984073086097      0.258488157174274    0.01127937851668879     0.7687805584690122     0.1216539794226695     0.1674773984673337  2.220446049250313e-14 129.9477658516763
2.922392489623003      17.46820215365881      13.92849570609119   0.002441320435280855     0.8262709086303123     -10.10443405905544  8.053862231932672e-05     0.1248987304613378  0.0009620257636151935      13.56524838174054      368.9002365704018   0.005297231263913029     0.8782404182183742     0.4890025510948435     0.2879984073086097      0.258488157174274    0.01127937851668879     0.7687805584690122     0.1216539794226695     0.1674773984673337  2.220446049250313e-14 129.9477798352924
2.922392489623003      17.46820215365881      13.92849570609119   0.002441320435280855     0.8262709086303123     -10.10443405905544  8.052372115813287e-05      0.124898745362499  0.0009620257636151935      13.56524838174054      368.9002365704018   0.005297231263913029     0.8782404182183742     0.4890025510948435     0.2879984073086097      0.258488157174274    0.01127937851668879     0.7687805584690122     0.1216539794226695     0.1674773984673337  2.220446049250313e-14 129.9477660009235
2.922392489623003      17.46820215365881      13.92849570609119   0.002441320435280855     0.8262709086303123     -10.10443405905544  8.052372115813287e-05     0.1248987304613378  0.0009620406647763873      13.56524838174054      368.9002365704018   0.005297231263913029     0.8782404182183742     0.4890025510948435     0.2879984073086097      0.258488157174274    0.01127937851668879     0.7687805584690122     0.1216539794226695     0.1674773984673337  2.220446049250313e-14 129.9477580241071
2.922392489623003      17.46820215365881      13.92849570609119   0.002441320435280855     0.8262709086303123     -10.10443405905544  8.052372115813287e-05     0.1248987304613378  0.0009620257636151935      13.56524858387849      368.9002365704018   0.005297231263913029     0.8782404182183742     0.4890025510948435     0.2879984073086097      0.258488157174274    0.01127937851668879     0.7687805584690122     0.1216539794226695     0.1674773984673337  2.220446049250313e-14 129.9477658445456
2.922392489623003      17.46820215365881      13.92849570609119   0.002441320435280855     0.8262709086303123     -10.10443405905544  8.052372115813287e-05     0.1248987304613378  0.0009620257636151935      13.56524838174054      368.9002420674437   0.005297231263913029     0.8782404182183742     0.4890025510948435     0.2879984073086097      0.258488157174274    0.01127937851668879     0.7687805584690122     0.1216539794226695     0.1674773984673337  2.220446049250313e-14 129.9477665085467
2.922392489623003      17.46820215365881      13.92849570609119   0.002441320435280855     0.8262709086303123     -10.10443405905544  8.052372115813287e-05     0.1248987304613378  0.0009620257636151935      13.56524838174054      368.9002365704018   0.005297246165074223     0.8782404182183742     0.4890025510948435     0.2879984073086097      0.258488157174274    0.01127937851668879     0.7687805584690122     0.1216539794226695     0.1674773984673337  2.220446049250313e-14 129.9477455284722
2.922392489623003      17.46820215365881      13.92849570609119   0.002441320435280855     0.8262709086303123     -10.10443405905544  8.052372115813287e-05     0.1248987304613378  0.0009620257636151935      13.56524838174054      368.9002365704018   0.005297231263913029     0.8782404331195354     0.4890025510948435     0.2879984073086097      0.258488157174274    0.01127937851668879     0.7687805584690122     0.1216539794226695     0.1674773984673337  2.220446049250313e-14 129.9477668393047
2.922392489623003      17.46820215365881      13.92849570609119   0.002441320435280855     0.8262709086303123     -10.10443405905544  8.052372115813287e-05     0.1248987304613378  0.0009620257636151935      13.56524838174054      368.9002365704018   0.005297231263913029     0.8782404182183742     0.4890025659960047     0.2879984073086097      0.258488157174274    0.01127937851668879     0.7687805584690122     0.1216539794226695     0.1674773984673337  2.220446049250313e-14 129.9477679544013
2.922392489623003      17.46820215365881      13.92849570609119   0.002441320435280855     0.8262709086303123     -10.10443405905544  8.052372115813287e-05     0.1248987304613378  0.0009620257636151935      13.56524838174054      368.9002365704018   0.005297231263913029     0.8782404182183742     0.4890025510948435     0.2879984222097709      0.258488157174274    0.01127937851668879     0.7687805584690122     0.1216539794226695     0.1674773984673337  2.220446049250313e-14 129.947766553822
2.922392489623003      17.46820215365881      13.92849570609119   0.002441320435280855     0.8262709086303123     -10.10443405905544  8.052372115813287e-05     0.1248987304613378  0.0009620257636151935      13.56524838174054      368.9002365704018   0.005297231263913029     0.8782404182183742     0.4890025510948435     0.2879984073086097     0.2584881720754352    0.01127937851668879     0.7687805584690122     0.1216539794226695     0.1674773984673337  2.220446049250313e-14 129.9477657455833
2.922392489623003      17.46820215365881      13.92849570609119   0.002441320435280855     0.8262709086303123     -10.10443405905544  8.052372115813287e-05     0.1248987304613378  0.0009620257636151935      13.56524838174054      368.9002365704018   0.005297231263913029     0.8782404182183742     0.4890025510948435     0.2879984073086097      0.258488157174274    0.01127939341784999     0.7687805584690122     0.1216539794226695     0.1674773984673337  2.220446049250313e-14 129.9477662953163
2.922392489623003      17.46820215365881      13.92849570609119   0.002441320435280855     0.8262709086303123     -10.10443405905544  8.052372115813287e-05     0.1248987304613378  0.0009620257636151935      13.56524838174054      368.9002365704018   0.005297231263913029     0.8782404182183742     0.4890025510948435     0.2879984073086097      0.258488157174274    0.01127937851668879     0.7687805733701734     0.1216539794226695     0.1674773984673337  2.220446049250313e-14 129.9477662952995
2.922392489623003      17.46820215365881      13.92849570609119   0.002441320435280855     0.8262709086303123     -10.10443405905544  8.052372115813287e-05     0.1248987304613378  0.0009620257636151935      13.56524838174054      368.9002365704018   0.005297231263913029     0.8782404182183742     0.4890025510948435     0.2879984073086097      0.258488157174274    0.01127937851668879     0.7687805584690122     0.1216539943238307     0.1674773984673337  2.220446049250313e-14 129.9477662952898
2.922392489623003      17.46820215365881      13.92849570609119   0.002441320435280855     0.8262709086303123     -10.10443405905544  8.052372115813287e-05     0.1248987304613378  0.0009620257636151935      13.56524838174054      368.9002365704018   0.005297231263913029     0.8782404182183742     0.4890025510948435     0.2879984073086097      0.258488157174274    0.01127937851668879     0.7687805584690122     0.1216539794226695     0.1674774133684949  2.220446049250313e-14 129.947766295323
2.922392489623003      17.46820215365881      13.92849570609119   0.002441320435280855     0.8262709086303123     -10.10443405905544  8.052372115813287e-05     0.1248987304613378  0.0009620257636151935      13.56524838174054      368.9002365704018   0.005297231263913029     0.8782404182183742     0.4890025510948435     0.2879984073086097      0.258488157174274    0.01127937851668879     0.7687805584690122     0.1216539794226695     0.1674773984673337  1.490118339830815e-08 129.9478734911637
2.798869751423459      19.29954763433098      15.95104826148621   0.002404301249240315     0.7302966487976731     -11.63214930677698  8.052509330368771e-05     0.1245683143437125  0.0009363840829700992      14.33162210787697      372.3532294425626   0.005507595492480519     0.8039120209109187      0.489868600225505     0.2836533146102067     0.3514110171166774    0.01116709878009897     0.7687805584690122     0.1289651042095075     0.1648236988707352  2.382502206091822e-14 122.4974853634891
2.798869793129869      19.29954763433098      15.95104826148621   0.002404301249240315     0.7302966487976731     -11.63214930677698  8.052509330368771e-05     0.1245683143437125  0.0009363840829700992      14.33162210787697      372.3532294425626   0.005507595492480519     0.8039120209109187      0.489868600225505     0.2836533146102067     0.3514110171166774    0.01116709878009897     0.7687805584690122     0.1289651042095075     0.1648236988707352  2.382502206091822e-14 122.4974856164789
2.798869751423459      19.29954792191665      15.95104826148621   0.002404301249240315     0.7302966487976731     -11.63214930677698  8.052509330368771e-05     0.1245683143437125  0.0009363840829700992      14.33162210787697      372.3532294425626   0.005507595492480519     0.8039120209109187      0.489868600225505     0.2836533146102067     0.3514110171166774    0.01116709878009897     0.7687805584690122     0.1289651042095075     0.1648236988707352  2.382502206091822e-14 122.4974849234865
2.798869751423459      19.29954763433098      15.95104849917536   0.002404301249240315     0.7302966487976731     -11.63214930677698  8.052509330368771e-05     0.1245683143437125  0.0009363840829700992      14.33162210787697      372.3532294425626   0.005507595492480519     0.8039120209109187      0.489868600225505     0.2836533146102067     0.3514110171166774    0.01116709878009897     0.7687805584690122     0.1289651042095075     0.1648236988707352  2.382502206091822e-14 122.4974851909646
2.798869751423459      19.29954763433098      15.95104826148621   0.002404316150401509     0.7302966487976731     -11.63214930677698  8.052509330368771e-05     0.1245683143437125  0.0009363840829700992      14.33162210787697      372.3532294425626   0.005507595492480519     0.8039120209109187      0.489868600225505     0.2836533146102067     0.3514110171166774    0.01116709878009897     0.7687805584690122     0.1289651042095075     0.1648236988707352  2.382502206091822e-14 122.4975007979847
2.798869751423459      19.29954763433098      15.95104826148621   0.002404301249240315     0.7302966636988343     -11.63214930677698  8.052509330368771e-05     0.1245683143437125  0.0009363840829700992      14.33162210787697      372.3532294425626   0.005507595492480519     0.8039120209109187      0.489868600225505     0.2836533146102067     0.3514110171166774    0.01116709878009897     0.7687805584690122     0.1289651042095075     0.1648236988707352  2.382502206091822e-14 122.4974853355907
2.798869751423459      19.29954763433098      15.95104826148621   0.002404301249240315     0.7302966487976731     -11.63214948010951  8.052509330368771e-05     0.1245683143437125  0.0009363840829700992      14.33162210787697      372.3532294425626   0.005507595492480519     0.8039120209109187      0.489868600225505     0.2836533146102067     0.3514110171166774    0.01116709878009897     0.7687805584690122     0.1289651042095075     0.1648236988707352  2.382502206091822e-14 122.497485755455
2.798869751423459      19.29954763433098      15.95104826148621   0.002404301249240315     0.7302966487976731     -11.63214930677698  8.053999446488156e-05     0.1245683143437125  0.0009363840829700992      14.33162210787697      372.3532294425626   0.005507595492480519     0.8039120209109187      0.489868600225505     0.2836533146102067     0.3514110171166774    0.01116709878009897     0.7687805584690122     0.1289651042095075     0.1648236988707352  2.382502206091822e-14 122.4974885645123
2.798869751423459      19.29954763433098      15.95104826148621   0.002404301249240315     0.7302966487976731     -11.63214930677698  8.052509330368771e-05     0.1245683292448737  0.0009363840829700992      14.33162210787697      372.3532294425626   0.005507595492480519     0.8039120209109187      0.489868600225505     0.2836533146102067     0.3514110171166774    0.01116709878009897     0.7687805584690122     0.1289651042095075     0.1648236988707352  2.382502206091822e-14 122.4974854827239
2.798869751423459      19.29954763433098      15.95104826148621   0.002404301249240315     0.7302966487976731     -11.63214930677698  8.052509330368771e-05     0.1245683143437125   0.000936398984131293      14.33162210787697      372.3532294425626   0.005507595492480519     0.8039120209109187      0.489868600225505     0.2836533146102067     0.3514110171166774    0.01116709878009897     0.7687805584690122     0.1289651042095075     0.1648236988707352  2.382502206091822e-14 122.4974750403053
2.798869751423459      19.29954763433098      15.95104826148621   0.002404301249240315     0.7302966487976731     -11.63214930677698  8.052509330368771e-05     0.1245683143437125  0.0009363840829700992      14.33162232143478      372.3532294425626   0.005507595492480519     0.8039120209109187      0.489868600225505     0.2836533146102067     0.3514110171166774    0.01116709878009897     0.7687805584690122     0.1289651042095075     0.1648236988707352  2.382502206091822e-14 122.4974851807101
2.798869751423459      19.29954763433098      15.95104826148621   0.002404301249240315     0.7302966487976731     -11.63214930677698  8.052509330368771e-05     0.1245683143437125  0.0009363840829700992      14.33162210787697      372.3532349910581   0.005507595492480519     0.8039120209109187      0.489868600225505     0.2836533146102067     0.3514110171166774    0.01116709878009897     0.7687805584690122     0.1289651042095075     0.1648236988707352  2.382502206091822e-14 122.4974853596885
2.798869751423459      19.29954763433098      15.95104826148621   0.002404301249240315     0.7302966487976731     -11.63214930677698  8.052509330368771e-05     0.1245683143437125  0.0009363840829700992      14.33162210787697      372.3532294425626   0.005507610393641713     0.8039120209109187      0.489868600225505     0.2836533146102067     0.3514110171166774    0.01116709878009897     0.7687805584690122     0.1289651042095075     0.1648236988707352  2.382502206091822e-14 122.4974884785673
2.798869751423459      19.29954763433098      15.95104826148621   0.002404301249240315     0.7302966487976731     -11.63214930677698  8.052509330368771e-05     0.1245683143437125  0.0009363840829700992      14.33162210787697      372.3532294425626   0.005507595492480519     0.8039120358120799      0.489868600225505     0.2836533146102067     0.3514110171166774    0.01116709878009897     0.7687805584690122     0.1289651042095075     0.1648236988707352  2.382502206091822e-14 122.4974855944363
2.798869751423459      19.29954763433098      15.95104826148621   0.002404301249240315     0.7302966487976731     -11.63214930677698  8.052509330368771e-05     0.1245683143437125  0.0009363840829700992      14.33162210787697      372.3532294425626   0.005507595492480519     0.8039120209109187     0.4898686151266662     0.2836533146102067     0.3514110171166774    0.01116709878009897     0.7687805584690122     0.1289651042095075     0.1648236988707352  2.382502206091822e-14 122.4974858173866
2.798869751423459      19.29954763433098      15.95104826148621   0.002404301249240315     0.7302966487976731     -11.63214930677698  8.052509330368771e-05     0.1245683143437125  0.0009363840829700992      14.33162210787697      372.3532294425626   0.005507595492480519     0.8039120209109187      0.489868600225505     0.2836533295113679     0.3514110171166774    0.01116709878009897     0.7687805584690122     0.1289651042095075     0.1648236988707352  2.382502206091822e-14 122.497486018488
2.798869751423459      19.29954763433098      15.95104826148621   0.002404301249240315     0.7302966487976731     -11.63214930677698  8.052509330368771e-05     0.1245683143437125  0.0009363840829700992      14.33162210787697      372.3532294425626   0.005507595492480519     0.8039120209109187      0.489868600225505     0.2836533146102067     0.3514110320178386    0.01116709878009897     0.7687805584690122     0.1289651042095075     0.1648236988707352  2.382502206091822e-14 122.4974851745113
2.798869751423459      19.29954763433098      15.95104826148621   0.002404301249240315     0.7302966487976731     -11.63214930677698  8.052509330368771e-05     0.1245683143437125  0.0009363840829700992      14.33162210787697      372.3532294425626   0.005507595492480519     0.8039120209109187      0.489868600225505     0.2836533146102067     0.3514110171166774    0.01116711368126016     0.7687805584690122     0.1289651042095075     0.1648236988707352  2.382502206091822e-14 122.4974853651034
2.798869751423459      19.29954763433098      15.95104826148621   0.002404301249240315     0.7302966487976731     -11.63214930677698  8.052509330368771e-05     0.1245683143437125  0.0009363840829700992      14.33162210787697      372.3532294425626   0.005507595492480519     0.8039120209109187      0.489868600225505     0.2836533146102067     0.3514110171166774    0.01116709878009897     0.7687805733701734     0.1289651042095075     0.1648236988707352  2.382502206091822e-14 122.497485363491
2.798869751423459      19.29954763433098      15.95104826148621   0.002404301249240315     0.7302966487976731     -11.63214930677698  8.052509330368771e-05     0.1245683143437125  0.0009363840829700992      14.33162210787697      372.3532294425626   0.005507595492480519     0.8039120209109187      0.489868600225505     0.2836533146102067     0.3514110171166774    0.01116709878009897     0.7687805584690122     0.1289651191106687     0.1648236988707352  2.382502206091822e-14 122.4974853634033
2.798869751423459      19.29954763433098      15.95104826148621   0.002404301249240315     0.7302966487976731     -11.63214930677698  8.052509330368771e-05     0.1245683143437125  0.0009363840829700992      14.33162210787697      372.3532294425626   0.005507595492480519     0.8039120209109187      0.489868600225505     0.2836533146102067     0.3514110171166774    0.01116709878009897     0.7687805584690122     0.1289651042095075     0.1648237137718964  2.382502206091822e-14 122.4974853637912
2.798869751423459      19.29954763433098      15.95104826148621   0.002404301249240315     0.7302966487976731     -11.63214930677698  8.052509330368771e-05     0.1245683143437125  0.0009363840829700992      14.33162210787697      372.3532294425626   0.005507595492480519     0.8039120209109187      0.489868600225505     0.2836533146102067     0.3514110171166774    0.01116709878009897     0.7687805584690122     0.1289651042095075     0.1648236988707352  1.490118501886972e-08 122.4975906587579
2.807009600347916      19.38062384091035      16.02121893206446   0.002426555734508501     0.7320195077690274     -11.67675170573893  8.641864493316434e-05     0.1243272403628484  0.0009584727622754858      14.61544136811337      382.3469037918104   0.005479997575434795     0.8028831950378083     0.4889200890749262     0.2838362927398654     0.3647258764557651   0.009668181818542721      0.665785493399692     0.2429776066029452     0.1425676107532837  4.283218997690191e-14 122.3790252303487
2.807009642175618      19.38062384091035      16.02121893206446   0.002426555734508501     0.7320195077690274     -11.67675170573893  8.641864493316434e-05     0.1243272403628484  0.0009584727622754858      14.61544136811337      382.3469037918104   0.005479997575434795     0.8028831950378083     0.4889200890749262     0.2838362927398654     0.3647258764557651   0.009668181818542721      0.665785493399692     0.2429776066029452     0.1425676107532837  4.283218997690191e-14 122.3790255720592
2.807009600347916      19.38062412970415      16.02121893206446   0.002426555734508501     0.7320195077690274     -11.67675170573893  8.641864493316434e-05     0.1243272403628484  0.0009584727622754858      14.61544136811337      382.3469037918104   0.005479997575434795     0.8028831950378083     0.4889200890749262     0.2838362927398654     0.3647258764557651   0.009668181818542721      0.665785493399692     0.2429776066029452     0.1425676107532837  4.283218997690191e-14 122.3790249528927
2.807009600347916      19.38062384091035      16.02121917079922   0.002426555734508501     0.7320195077690274     -11.67675170573893  8.641864493316434e-05     0.1243272403628484  0.0009584727622754858      14.61544136811337      382.3469037918104   0.005479997575434795     0.8028831950378083     0.4889200890749262     0.2838362927398654     0.3647258764557651   0.009668181818542721      0.665785493399692     0.2429776066029452     0.1425676107532837  4.283218997690191e-14 122.3790250508182
2.807009600347916      19.38062384091035      16.02121893206446   0.002426570635669695     0.7320195077690274     -11.67675170573893  8.641864493316434e-05     0.1243272403628484  0.0009584727622754858      14.61544136811337      382.3469037918104   0.005479997575434795     0.8028831950378083     0.4889200890749262     0.2838362927398654     0.3647258764557651   0.009668181818542721      0.665785493399692     0.2429776066029452     0.1425676107532837  4.283218997690191e-14 122.3790372160017
2.807009600347916      19.38062384091035      16.02121893206446   0.002426555734508501     0.7320195226701886     -11.67675170573893  8.641864493316434e-05     0.1243272403628484  0.0009584727622754858      14.61544136811337      382.3469037918104   0.005479997575434795     0.8028831950378083     0.4889200890749262     0.2838362927398654     0.3647258764557651   0.009668181818542721      0.665785493399692     0.2429776066029452     0.1425676107532837  4.283218997690191e-14 122.3790252576374
2.807009600347916      19.38062384091035      16.02121893206446   0.002426555734508501     0.7320195077690274     -11.67675187973609  8.641864493316434e-05     0.1243272403628484  0.0009584727622754858      14.61544136811337      382.3469037918104   0.005479997575434795     0.8028831950378083     0.4889200890749262     0.2838362927398654     0.3647258764557651   0.009668181818542721      0.665785493399692     0.2429776066029452     0.1425676107532837  4.283218997690191e-14 122.3790254115382
2.807009600347916      19.38062384091035      16.02121893206446   0.002426555734508501     0.7320195077690274     -11.67675170573893  8.643354609435819e-05     0.1243272403628484  0.0009584727622754858      14.61544136811337      382.3469037918104   0.005479997575434795     0.8028831950378083     0.4889200890749262     0.2838362927398654     0.3647258764557651   0.009668181818542721      0.665785493399692     0.2429776066029452     0.1425676107532837  4.283218997690191e-14 122.3790324256609
2.807009600347916      19.38062384091035      16.02121893206446   0.002426555734508501     0.7320195077690274     -11.67675170573893  8.641864493316434e-05     0.1243272552640096  0.0009584727622754858      14.61544136811337      382.3469037918104   0.005479997575434795     0.8028831950378083     0.4889200890749262     0.2838362927398654     0.3647258764557651   0.009668181818542721      0.665785493399692     0.2429776066029452     0.1425676107532837  4.283218997690191e-14 122.3790255686832
2.807009600347916      19.38062384091035      16.02121893206446   0.002426555734508501     0.7320195077690274     -11.67675170573893  8.641864493316434e-05     0.1243272403628484  0.0009584876634366797      14.61544136811337      382.3469037918104   0.005479997575434795     0.8028831950378083     0.4889200890749262     0.2838362927398654     0.3647258764557651   0.009668181818542721      0.665785493399692     0.2429776066029452     0.1425676107532837  4.283218997690191e-14 122.3790258193956
2.807009600347916      19.38062384091035      16.02121893206446   0.002426555734508501     0.7320195077690274     -11.67675170573893  8.641864493316434e-05     0.1243272403628484  0.0009584727622754858      14.61544158590042      382.3469037918104   0.005479997575434795     0.8028831950378083     0.4889200890749262     0.2838362927398654     0.3647258764557651   0.009668181818542721      0.665785493399692     0.2429776066029452     0.1425676107532837  4.283218997690191e-14 122.3790252210792
2.807009600347916      19.38062384091035      16.02121893206446   0.002426555734508501     0.7320195077690274     -11.67675170573893  8.641864493316434e-05     0.1243272403628484  0.0009584727622754858      14.61544136811337      382.3469094892233   0.005479997575434795     0.8028831950378083     0.4889200890749262     0.2838362927398654     0.3647258764557651   0.009668181818542721      0.665785493399692     0.2429776066029452     0.1425676107532837  4.283218997690191e-14 122.3790252960324
2.807009600347916      19.38062384091035      16.02121893206446   0.002426555734508501     0.7320195077690274     -11.67675170573893  8.641864493316434e-05     0.1243272403628484  0.0009584727622754858      14.61544136811337      382.3469037918104   0.005480012476595989     0.8028831950378083     0.4889200890749262     0.2838362927398654     0.3647258764557651   0.009668181818542721      0.665785493399692     0.2429776066029452     0.1425676107532837  4.283218997690191e-14 122.3790255194025
2.807009600347916      19.38062384091035      16.02121893206446   0.002426555734508501     0.7320195077690274     -11.67675170573893  8.641864493316434e-05     0.1243272403628484  0.0009584727622754858      14.61544136811337      382.3469037918104   0.005479997575434795     0.8028832099389694     0.4889200890749262     0.2838362927398654     0.3647258764557651   0.009668181818542721      0.665785493399692     0.2429776066029452     0.1425676107532837  4.283218997690191e-14 122.3790254639176
2.807009600347916      19.38062384091035      16.02121893206446   0.002426555734508501     0.7320195077690274     -11.67675170573893  8.641864493316434e-05     0.1243272403628484  0.0009584727622754858      14.61544136811337      382.3469037918104   0.005479997575434795     0.8028831950378083     0.4889201039760874     0.2838362927398654     0.3647258764557651   0.009668181818542721      0.665785493399692     0.2429776066029452     0.1425676107532837  4.283218997690191e-14 122.379025703763
2.807009600347916      19.38062384091035      16.02121893206446   0.002426555734508501     0.7320195077690274     -11.67675170573893  8.641864493316434e-05     0.1243272403628484  0.0009584727622754858      14.61544136811337      382.3469037918104   0.005479997575434795     0.8028831950378083     0.4889200890749262     0.2838363076410266     0.3647258764557651   0.009668181818542721      0.665785493399692     0.2429776066029452     0.1425676107532837  4.283218997690191e-14 122.3790256879969
2.807009600347916      19.38062384091035      16.02121893206446   0.002426555734508501     0.7320195077690274     -11.67675170573893  8.641864493316434e-05     0.1243272403628484  0.0009584727622754858      14.61544136811337      382.3469037918104   0.005479997575434795     0.8028831950378083     0.4889200890749262     0.2838362927398654     0.3647258913569263   0.009668181818542721      0.665785493399692     0.2429776066029452     0.1425676107532837  4.283218997690191e-14 122.3790250815785
2.807009600347916      19.38062384091035      16.02121893206446   0.002426555734508501     0.7320195077690274     -11.67675170573893  8.641864493316434e-05     0.1243272403628484  0.0009584727622754858      14.61544136811337      382.3469037918104   0.005479997575434795     0.8028831950378083     0.4889200890749262     0.2838362927398654     0.3647258764557651   0.009668196719703915      0.665785493399692     0.2429776066029452     0.1425676107532837  4.283218997690191e-14 122.379025230259
2.807009600347916      19.38062384091035      16.02121893206446   0.002426555734508501     0.7320195077690274     -11.67675170573893  8.641864493316434e-05     0.1243272403628484  0.0009584727622754858      14.61544136811337      382.3469037918104   0.005479997575434795     0.8028831950378083     0.4889200890749262     0.2838362927398654     0.3647258764557651   0.009668181818542721     0.6657855083008532     0.2429776066029452     0.1425676107532837  4.283218997690191e-14 122.3790252303487
2.807009600347916      19.38062384091035      16.02121893206446   0.002426555734508501     0.7320195077690274     -11.67675170573893  8.641864493316434e-05     0.1243272403628484  0.0009584727622754858      14.61544136811337      382.3469037918104   0.005479997575434795     0.8028831950378083     0.4889200890749262     0.2838362927398654     0.3647258764557651   0.009668181818542721      0.665785493399692     0.2429776215041063     0.1425676107532837  4.283218997690191e-14 122.3790252303729
2.807009600347916      19.38062384091035      16.02121893206446   0.002426555734508501     0.7320195077690274     -11.67675170573893  8.641864493316434e-05     0.1243272403628484  0.0009584727622754858      14.61544136811337      382.3469037918104   0.005479997575434795     0.8028831950378083     0.4889200890749262     0.2838362927398654     0.3647258764557651   0.009668181818542721      0.665785493399692     0.2429776066029452     0.1425676256544449  4.283218997690191e-14 122.3790252303412
2.807009600347916      19.38062384091035      16.02121893206446   0.002426555734508501     0.7320195077690274     -11.67675170573893  8.641864493316434e-05     0.1243272403628484  0.0009584727622754858      14.61544136811337      382.3469037918104   0.005479997575434795     0.8028831950378083     0.4889200890749262     0.2838362927398654     0.3647258764557651   0.009668181818542721      0.665785493399692     0.2429776066029452     0.1425676107532837  1.490120402603763e-08 122.3791149452198
2.697532287674287      20.74102139918234      18.38480178834687   0.002534996033343036     0.6591205411449191     -13.04155243085276  8.577893957737236e-05     0.1237638742939586  0.0009572972927735012      13.38737730484584      316.8472358973062   0.006049648273739369     0.8025974955973041     0.5054037502020019     0.2800957861690592     0.4056556905626937    0.01520139956751694      0.665785493399692     0.2343870911786442     0.1512171035003513   2.32468645122914e-14 123.0534387948133
2.69753232787065      20.74102139918234      18.38480178834687   0.002534996033343036     0.6591205411449191     -13.04155243085276  8.577893957737236e-05     0.1237638742939586  0.0009572972927735012      13.38737730484584      316.8472358973062   0.006049648273739369     0.8025974955973041     0.5054037502020019     0.2800957861690592     0.4056556905626937    0.01520139956751694      0.665785493399692     0.2343870911786442     0.1512171035003513   2.32468645122914e-14 123.053438943186
2.697532287674287      20.74102170824765      18.38480178834687   0.002534996033343036     0.6591205411449191     -13.04155243085276  8.577893957737236e-05     0.1237638742939586  0.0009572972927735012      13.38737730484584      316.8472358973062   0.006049648273739369     0.8025974955973041     0.5054037502020019     0.2800957861690592     0.4056556905626937    0.01520139956751694      0.665785493399692     0.2343870911786442     0.1512171035003513   2.32468645122914e-14 123.0534390449411
2.697532287674287      20.74102139918234      18.38480206230177   0.002534996033343036     0.6591205411449191     -13.04155243085276  8.577893957737236e-05     0.1237638742939586  0.0009572972927735012      13.38737730484584      316.8472358973062   0.006049648273739369     0.8025974955973041     0.5054037502020019     0.2800957861690592     0.4056556905626937    0.01520139956751694      0.665785493399692     0.2343870911786442     0.1512171035003513   2.32468645122914e-14 123.0534389611772
2.697532287674287      20.74102139918234      18.38480178834687    0.00253501093450423     0.6591205411449191     -13.04155243085276  8.577893957737236e-05     0.1237638742939586  0.0009572972927735012      13.38737730484584      316.8472358973062   0.006049648273739369     0.8025974955973041     0.5054037502020019     0.2800957861690592     0.4056556905626937    0.01520139956751694      0.665785493399692     0.2343870911786442     0.1512171035003513   2.32468645122914e-14 123.0534220171071
2.697532287674287      20.74102139918234      18.38480178834687   0.002534996033343036     0.6591205560460803     -13.04155243085276  8.577893957737236e-05     0.1237638742939586  0.0009572972927735012      13.38737730484584      316.8472358973062   0.006049648273739369     0.8025974955973041     0.5054037502020019     0.2800957861690592     0.4056556905626937    0.01520139956751694      0.665785493399692     0.2343870911786442     0.1512171035003513   2.32468645122914e-14 123.0534387953317
2.697532287674287      20.74102139918234      18.38480178834687   0.002534996033343036     0.6591205411449191     -13.04155262518703  8.577893957737236e-05     0.1237638742939586  0.0009572972927735012      13.38737730484584      316.8472358973062   0.006049648273739369     0.8025974955973041     0.5054037502020019     0.2800957861690592     0.4056556905626937    0.01520139956751694      0.665785493399692     0.2343870911786442     0.1512171035003513   2.32468645122914e-14 123.0534385699505
2.697532287674287      20.74102139918234      18.38480178834687   0.002534996033343036     0.6591205411449191     -13.04155243085276  8.579384073856621e-05     0.1237638742939586  0.0009572972927735012      13.38737730484584      316.8472358973062   0.006049648273739369     0.8025974955973041     0.5054037502020019     0.2800957861690592     0.4056556905626937    0.01520139956751694      0.665785493399692     0.2343870911786442     0.1512171035003513   2.32468645122914e-14 123.0534456366496
2.697532287674287      20.74102139918234      18.38480178834687   0.002534996033343036     0.6591205411449191     -13.04155243085276  8.577893957737236e-05     0.1237638891951198  0.0009572972927735012      13.38737730484584      316.8472358973062   0.006049648273739369     0.8025974955973041     0.5054037502020019     0.2800957861690592     0.4056556905626937    0.01520139956751694      0.665785493399692     0.2343870911786442     0.1512171035003513   2.32468645122914e-14 123.0534381848314
2.697532287674287      20.74102139918234      18.38480178834687   0.002534996033343036     0.6591205411449191     -13.04155243085276  8.577893957737236e-05     0.1237638742939586   0.000957312193934695      13.38737730484584      316.8472358973062   0.006049648273739369     0.8025974955973041     0.5054037502020019     0.2800957861690592     0.4056556905626937    0.01520139956751694      0.665785493399692     0.2343870911786442     0.1512171035003513   2.32468645122914e-14 123.0534414174273
2.697532287674287      20.74102139918234      18.38480178834687   0.002534996033343036     0.6591205411449191     -13.04155243085276  8.577893957737236e-05     0.1237638742939586  0.0009572972927735012      13.38737750433331      316.8472358973062   0.006049648273739369     0.8025974955973041     0.5054037502020019     0.2800957861690592     0.4056556905626937    0.01520139956751694      0.665785493399692     0.2343870911786442     0.1512171035003513   2.32468645122914e-14 123.0534387962592
2.697532287674287      20.74102139918234      18.38480178834687   0.002534996033343036     0.6591205411449191     -13.04155243085276  8.577893957737236e-05     0.1237638742939586  0.0009572972927735012      13.38737730484584      316.8472406186979   0.006049648273739369     0.8025974955973041     0.5054037502020019     0.2800957861690592     0.4056556905626937    0.01520139956751694      0.665785493399692     0.2343870911786442     0.1512171035003513   2.32468645122914e-14 123.0534388328319
2.697532287674287      20.74102139918234      18.38480178834687   0.002534996033343036     0.6591205411449191     -13.04155243085276  8.577893957737236e-05     0.1237638742939586  0.0009572972927735012      13.38737730484584      316.8472358973062   0.006049663174900563     0.8025974955973041     0.5054037502020019     0.2800957861690592     0.4056556905626937    0.01520139956751694      0.665785493399692     0.2343870911786442     0.1512171035003513   2.32468645122914e-14 123.0535616571263
2.697532287674287      20.74102139918234      18.38480178834687   0.002534996033343036     0.6591205411449191     -13.04155243085276  8.577893957737236e-05     0.1237638742939586  0.0009572972927735012      13.38737730484584      316.8472358973062   0.006049648273739369     0.8025975104984653     0.5054037502020019     0.2800957861690592     0.4056556905626937    0.01520139956751694      0.665785493399692     0.2343870911786442     0.1512171035003513   2.32468645122914e-14 123.053439522024
2.697532287674287      20.74102139918234      18.38480178834687   0.002534996033343036     0.6591205411449191     -13.04155243085276  8.577893957737236e-05     0.1237638742939586  0.0009572972927735012      13.38737730484584      316.8472358973062   0.006049648273739369     0.8025974955973041     0.5054037651031631     0.2800957861690592     0.4056556905626937    0.01520139956751694      0.665785493399692     0.2343870911786442     0.1512171035003513   2.32468645122914e-14 123.0534366256117
2.697532287674287      20.74102139918234      18.38480178834687   0.002534996033343036     0.6591205411449191     -13.04155243085276  8.577893957737236e-05     0.1237638742939586  0.0009572972927735012      13.38737730484584      316.8472358973062   0.006049648273739369     0.8025974955973041     0.5054037502020019     0.2800958010702204     0.4056556905626937    0.01520139956751694      0.665785493399692     0.2343870911786442     0.1512171035003513   2.32468645122914e-14 123.0534427563109
2.697532287674287      20.74102139918234      18.38480178834687   0.002534996033343036     0.6591205411449191     -13.04155243085276  8.577893957737236e-05     0.1237638742939586  0.0009572972927735012      13.38737730484584      316.8472358973062   0.006049648273739369     0.8025974955973041     0.5054037502020019     0.2800957861690592     0.4056557054638549    0.01520139956751694      0.665785493399692     0.2343870911786442     0.1512171035003513   2.32468645122914e-14 123.0534388338276
2.697532287674287      20.74102139918234      18.38480178834687   0.002534996033343036     0.6591205411449191     -13.04155243085276  8.577893957737236e-05     0.1237638742939586  0.0009572972927735012      13.38737730484584      316.8472358973062   0.006049648273739369     0.8025974955973041     0.5054037502020019     0.2800957861690592     0.4056556905626937    0.01520141446867813      0.665785493399692     0.2343870911786442     0.1512171035003513   2.32468645122914e-14 123.0534387948245
2.697532287674287      20.74102139918234      18.38480178834687   0.002534996033343036     0.6591205411449191     -13.04155243085276  8.577893957737236e-05     0.1237638742939586  0.0009572972927735012      13.38737730484584      316.8472358973062   0.006049648273739369     0.8025974955973041     0.5054037502020019     0.2800957861690592     0.4056556905626937    0.01520139956751694     0.6657855083008532     0.2343870911786442     0.1512171035003513   2.32468645122914e-14 123.0534387948133
2.697532287674287      20.74102139918234      18.38480178834687   0.002534996033343036     0.6591205411449191     -13.04155243085276  8.577893957737236e-05     0.1237638742939586  0.0009572972927735012      13.38737730484584      316.8472358973062   0.006049648273739369     0.8025974955973041     0.5054037502020019     0.2800957861690592     0.4056556905626937    0.01520139956751694      0.665785493399692     0.2343871060798054     0.1512171035003513   2.32468645122914e-14 123.0534387948558
2.697532287674287      20.74102139918234      18.38480178834687   0.002534996033343036     0.6591205411449191     -13.04155243085276  8.577893957737236e-05     0.1237638742939586  0.0009572972927735012      13.38737730484584      316.8472358973062   0.006049648273739369     0.8025974955973041     0.5054037502020019     0.2800957861690592     0.4056556905626937    0.01520139956751694      0.665785493399692     0.2343870911786442     0.1512171184015125   2.32468645122914e-14 123.0534387948256
2.697532287674287      20.74102139918234      18.38480178834687   0.002534996033343036     0.6591205411449191     -13.04155243085276  8.577893957737236e-05     0.1237638742939586  0.0009572972927735012      13.38737730484584      316.8472358973062   0.006049648273739369     0.8025974955973041     0.5054037502020019     0.2800957861690592     0.4056556905626937    0.01520139956751694      0.665785493399692     0.2343870911786442     0.1512171035003513  1.490118444071217e-08 123.053529462269
2.779504469205989      19.72065301929837      16.61198051387042   0.002427821584861047     0.7137814582328105     -12.01785489552134  8.570637029829284e-05     0.1241490525975657  0.0009576805401590758      14.30850078211523      365.9759214886084   0.005621005795621637     0.8015127580437692     0.4928343078597359     0.2827859606765235     0.3750880428172761    0.01105115261420214      0.665785493399692     0.2408304962225117     0.1447294623831072  2.897240480548083e-14 122.1305160903878
2.779504510623834      19.72065301929837      16.61198051387042   0.002427821584861047     0.7137814582328105     -12.01785489552134  8.570637029829284e-05     0.1241490525975657  0.0009576805401590758      14.30850078211523      365.9759214886084   0.005621005795621637     0.8015127580437692     0.4928343078597359     0.2827859606765235     0.3750880428172761    0.01105115261420214      0.665785493399692     0.2408304962225117     0.1447294623831072  2.897240480548083e-14 122.1305162887302
2.779504469205989        19.720653313159      16.61198051387042   0.002427821584861047     0.7137814582328105     -12.01785489552134  8.570637029829284e-05     0.1241490525975657  0.0009576805401590758      14.30850078211523      365.9759214886084   0.005621005795621637     0.8015127580437692     0.4928343078597359     0.2827859606765235     0.3750880428172761    0.01105115261420214      0.665785493399692     0.2408304962225117     0.1447294623831072  2.897240480548083e-14 122.1305160480966
2.779504469205989      19.72065301929837      16.61198076140822   0.002427821584861047     0.7137814582328105     -12.01785489552134  8.570637029829284e-05     0.1241490525975657  0.0009576805401590758      14.30850078211523      365.9759214886084   0.005621005795621637     0.8015127580437692     0.4928343078597359     0.2827859606765235     0.3750880428172761    0.01105115261420214      0.665785493399692     0.2408304962225117     0.1447294623831072  2.897240480548083e-14 122.1305161638836
2.779504469205989      19.72065301929837      16.61198051387042    0.00242783648602224     0.7137814582328105     -12.01785489552134  8.570637029829284e-05     0.1241490525975657  0.0009576805401590758      14.30850078211523      365.9759214886084   0.005621005795621637     0.8015127580437692     0.4928343078597359     0.2827859606765235     0.3750880428172761    0.01105115261420214      0.665785493399692     0.2408304962225117     0.1447294623831072  2.897240480548083e-14 122.1305086459849
2.779504469205989      19.72065301929837      16.61198051387042   0.002427821584861047     0.7137814731339717     -12.01785489552134  8.570637029829284e-05     0.1241490525975657  0.0009576805401590758      14.30850078211523      365.9759214886084   0.005621005795621637     0.8015127580437692     0.4928343078597359     0.2827859606765235     0.3750880428172761    0.01105115261420214      0.665785493399692     0.2408304962225117     0.1447294623831072  2.897240480548083e-14 122.1305160413318
2.779504469205989      19.72065301929837      16.61198051387042   0.002427821584861047     0.7137814582328105     -12.01785507460133  8.570637029829284e-05     0.1241490525975657  0.0009576805401590758      14.30850078211523      365.9759214886084   0.005621005795621637     0.8015127580437692     0.4928343078597359     0.2827859606765235     0.3750880428172761    0.01105115261420214      0.665785493399692     0.2408304962225117     0.1447294623831072  2.897240480548083e-14 122.1305158916972
2.779504469205989      19.72065301929837      16.61198051387042   0.002427821584861047     0.7137814582328105     -12.01785489552134  8.572127145948669e-05     0.1241490525975657  0.0009576805401590758      14.30850078211523      365.9759214886084   0.005621005795621637     0.8015127580437692     0.4928343078597359     0.2827859606765235     0.3750880428172761    0.01105115261420214      0.665785493399692     0.2408304962225117     0.1447294623831072  2.897240480548083e-14 122.1305216114277
2.779504469205989      19.72065301929837      16.61198051387042   0.002427821584861047     0.7137814582328105     -12.01785489552134  8.570637029829284e-05     0.1241490674987269  0.0009576805401590758      14.30850078211523      365.9759214886084   0.005621005795621637     0.8015127580437692     0.4928343078597359     0.2827859606765235     0.3750880428172761    0.01105115261420214      0.665785493399692     0.2408304962225117     0.1447294623831072  2.897240480548083e-14 122.1305160997631
2.779504469205989      19.72065301929837      16.61198051387042   0.002427821584861047     0.7137814582328105     -12.01785489552134  8.570637029829284e-05     0.1241490525975657  0.0009576954413202697      14.30850078211523      365.9759214886084   0.005621005795621637     0.8015127580437692     0.4928343078597359     0.2827859606765235     0.3750880428172761    0.01105115261420214      0.665785493399692     0.2408304962225117     0.1447294623831072  2.897240480548083e-14 122.1305187114456
2.779504469205989      19.72065301929837      16.61198051387042   0.002427821584861047     0.7137814582328105     -12.01785489552134  8.570637029829284e-05     0.1241490525975657  0.0009576805401590758      14.30850099532851      365.9759214886084   0.005621005795621637     0.8015127580437692     0.4928343078597359     0.2827859606765235     0.3750880428172761    0.01105115261420214      0.665785493399692     0.2408304962225117     0.1447294623831072  2.897240480548083e-14 122.1305159821723
2.779504469205989      19.72065301929837      16.61198051387042   0.002427821584861047     0.7137814582328105     -12.01785489552134  8.570637029829284e-05     0.1241490525975657  0.0009576805401590758      14.30850078211523      365.9759269420746   0.005621005795621637     0.8015127580437692     0.4928343078597359     0.2827859606765235     0.3750880428172761    0.01105115261420214      0.665785493399692     0.2408304962225117     0.1447294623831072  2.897240480548083e-14 122.1305161091418
2.779504469205989      19.72065301929837      16.61198051387042   0.002427821584861047     0.7137814582328105     -12.01785489552134  8.570637029829284e-05     0.1241490525975657  0.0009576805401590758      14.30850078211523      365.9759214886084   0.005621020696782831     0.8015127580437692     0.4928343078597359     0.2827859606765235     0.3750880428172761    0.01105115261420214      0.665785493399692     0.2408304962225117     0.1447294623831072  2.897240480548083e-14 122.1305409646891
2.779504469205989      19.72065301929837      16.61198051387042   0.002427821584861047     0.7137814582328105     -12.01785489552134  8.570637029829284e-05     0.1241490525975657  0.0009576805401590758      14.30850078211523      365.9759214886084   0.005621005795621637     0.8015127729449304     0.4928343078597359     0.2827859606765235     0.3750880428172761    0.01105115261420214      0.665785493399692     0.2408304962225117     0.1447294623831072  2.897240480548083e-14 122.1305163759488
2.779504469205989      19.72065301929837      16.61198051387042   0.002427821584861047     0.7137814582328105     -12.01785489552134  8.570637029829284e-05     0.1241490525975657  0.0009576805401590758      14.30850078211523      365.9759214886084   0.005621005795621637     0.8015127580437692     0.4928343227608971     0.2827859606765235     0.3750880428172761    0.01105115261420214      0.665785493399692     0.2408304962225117     0.1447294623831072  2.897240480548083e-14 122.1305158712358
2.779504469205989      19.72065301929837      16.61198051387042   0.002427821584861047     0.7137814582328105     -12.01785489552134  8.570637029829284e-05     0.1241490525975657  0.0009576805401590758      14.30850078211523      365.9759214886084   0.005621005795621637     0.8015127580437692     0.4928343078597359     0.2827859755776847     0.3750880428172761    0.01105115261420214      0.665785493399692     0.2408304962225117     0.1447294623831072  2.897240480548083e-14 122.130517101976
2.779504469205989      19.72065301929837      16.61198051387042   0.002427821584861047     0.7137814582328105     -12.01785489552134  8.570637029829284e-05     0.1241490525975657  0.0009576805401590758      14.30850078211523      365.9759214886084   0.005621005795621637     0.8015127580437692     0.4928343078597359     0.2827859606765235     0.3750880577184373    0.01105115261420214      0.665785493399692     0.2408304962225117     0.1447294623831072  2.897240480548083e-14 122.130515955362
2.779504469205989      19.72065301929837      16.61198051387042   0.002427821584861047     0.7137814582328105     -12.01785489552134  8.570637029829284e-05     0.1241490525975657  0.0009576805401590758      14.30850078211523      365.9759214886084   0.005621005795621637     0.8015127580437692     0.4928343078597359     0.2827859606765235     0.3750880428172761    0.01105116751536333      0.665785493399692     0.2408304962225117     0.1447294623831072  2.897240480548083e-14 122.1305160904866
2.779504469205989      19.72065301929837      16.61198051387042   0.002427821584861047     0.7137814582328105     -12.01785489552134  8.570637029829284e-05     0.1241490525975657  0.0009576805401590758      14.30850078211523      365.9759214886084   0.005621005795621637     0.8015127580437692     0.4928343078597359     0.2827859606765235     0.3750880428172761    0.01105115261420214     0.6657855083008532     0.2408304962225117     0.1447294623831072  2.897240480548083e-14 122.1305160903878
2.779504469205989      19.72065301929837      16.61198051387042   0.002427821584861047     0.7137814582328105     -12.01785489552134  8.570637029829284e-05     0.1241490525975657  0.0009576805401590758      14.30850078211523      365.9759214886084   0.005621005795621637     0.8015127580437692     0.4928343078597359     0.2827859606765235     0.3750880428172761    0.01105115261420214      0.665785493399692     0.2408305111236729     0.1447294623831072  2.897240480548083e-14 122.1305160903618
2.779504469205989      19.72065301929837      16.61198051387042   0.002427821584861047     0.7137814582328105     -12.01785489552134  8.570637029829284e-05     0.1241490525975657  0.0009576805401590758      14.30850078211523      365.9759214886084   0.005621005795621637     0.8015127580437692     0.4928343078597359     0.2827859606765235     0.3750880428172761    0.01105115261420214      0.665785493399692     0.2408304962225117     0.1447294772842684  2.897240480548083e-14 122.1305160904039
2.779504469205989      19.72065301929837      16.61198051387042   0.002427821584861047     0.7137814582328105     -12.01785489552134  8.570637029829284e-05     0.1241490525975657  0.0009576805401590758      14.30850078211523      365.9759214886084   0.005621005795621637     0.8015127580437692     0.4928343078597359     0.2827859606765235     0.3750880428172761    0.01105115261420214      0.665785493399692     0.2408304962225117     0.1447294623831072  1.490119016625246e-08 122.1306062198154
2.754549075531461      20.20685764122235       17.1920747769622   0.002591469068958196     0.7126304589029177     -12.35036986505705  8.468292957014719e-05     0.1241974725428403  0.0009441395667988675      14.71366870645033      374.0575047658391   0.005770682264789102     0.8000756379021885     0.4976745449854796     0.2825058928999462     0.4088116739971964    0.01055075474319827      0.665785493399692     0.2505105871366929     0.1435873517180808  3.355483266776506e-14 122.1251634852777
2.754549116577441      20.20685764122235       17.1920747769622   0.002591469068958196     0.7126304589029177     -12.35036986505705  8.468292957014719e-05     0.1241974725428403  0.0009441395667988675      14.71366870645033      374.0575047658391   0.005770682264789102     0.8000756379021885     0.4976745449854796     0.2825058928999462     0.4088116739971964    0.01055075474319827      0.665785493399692     0.2505105871366929     0.1435873517180808  3.355483266776506e-14 122.1251634698286
2.754549075531461        20.206857942328       17.1920747769622   0.002591469068958196     0.7126304589029177     -12.35036986505705  8.468292957014719e-05     0.1241974725428403  0.0009441395667988675      14.71366870645033      374.0575047658391   0.005770682264789102     0.8000756379021885     0.4976745449854796     0.2825058928999462     0.4088116739971964    0.01055075474319827      0.665785493399692     0.2505105871366929     0.1435873517180808  3.355483266776506e-14 122.1251635022451
2.754549075531461      20.20685764122235      17.19207503314408   0.002591469068958196     0.7126304589029177     -12.35036986505705  8.468292957014719e-05     0.1241974725428403  0.0009441395667988675      14.71366870645033      374.0575047658391   0.005770682264789102     0.8000756379021885     0.4976745449854796     0.2825058928999462     0.4088116739971964    0.01055075474319827      0.665785493399692     0.2505105871366929     0.1435873517180808  3.355483266776506e-14 122.1251635255545
2.754549075531461      20.20685764122235       17.1920747769622    0.00259148397011939     0.7126304589029177     -12.35036986505705  8.468292957014719e-05     0.1241974725428403  0.0009441395667988675      14.71366870645033      374.0575047658391   0.005770682264789102     0.8000756379021885     0.4976745449854796     0.2825058928999462     0.4088116739971964    0.01055075474319827      0.665785493399692     0.2505105871366929     0.1435873517180808  3.355483266776506e-14 122.1251590295948
2.754549075531461      20.20685764122235       17.1920747769622   0.002591469068958196     0.7126304738040789     -12.35036986505705  8.468292957014719e-05     0.1241974725428403  0.0009441395667988675      14.71366870645033      374.0575047658391   0.005770682264789102     0.8000756379021885     0.4976745449854796     0.2825058928999462     0.4088116739971964    0.01055075474319827      0.665785493399692     0.2505105871366929     0.1435873517180808  3.355483266776506e-14 122.1251635072956
2.754549075531461      20.20685764122235       17.1920747769622   0.002591469068958196     0.7126304589029177      -12.3503700490919  8.468292957014719e-05     0.1241974725428403  0.0009441395667988675      14.71366870645033      374.0575047658391   0.005770682264789102     0.8000756379021885     0.4976745449854796     0.2825058928999462     0.4088116739971964    0.01055075474319827      0.665785493399692     0.2505105871366929     0.1435873517180808  3.355483266776506e-14 122.1251634621132
2.754549075531461      20.20685764122235       17.1920747769622   0.002591469068958196     0.7126304589029177     -12.35036986505705  8.469783073134104e-05     0.1241974725428403  0.0009441395667988675      14.71366870645033      374.0575047658391   0.005770682264789102     0.8000756379021885     0.4976745449854796     0.2825058928999462     0.4088116739971964    0.01055075474319827      0.665785493399692     0.2505105871366929     0.1435873517180808  3.355483266776506e-14 122.1251688052545
2.754549075531461      20.20685764122235       17.1920747769622   0.002591469068958196     0.7126304589029177     -12.35036986505705  8.468292957014719e-05     0.1241974874440015  0.0009441395667988675      14.71366870645033      374.0575047658391   0.005770682264789102     0.8000756379021885     0.4976745449854796     0.2825058928999462     0.4088116739971964    0.01055075474319827      0.665785493399692     0.2505105871366929     0.1435873517180808  3.355483266776506e-14 122.125163310044
2.754549075531461      20.20685764122235       17.1920747769622   0.002591469068958196     0.7126304589029177     -12.35036986505705  8.468292957014719e-05     0.1241974725428403  0.0009441544679600613      14.71366870645033      374.0575047658391   0.005770682264789102     0.8000756379021885     0.4976745449854796     0.2825058928999462     0.4088116739971964    0.01055075474319827      0.665785493399692     0.2505105871366929     0.1435873517180808  3.355483266776506e-14 122.1251643015327
2.754549075531461      20.20685764122235       17.1920747769622   0.002591469068958196     0.7126304589029177     -12.35036986505705  8.468292957014719e-05     0.1241974725428403  0.0009441395667988675      14.71366892570108      374.0575047658391   0.005770682264789102     0.8000756379021885     0.4976745449854796     0.2825058928999462     0.4088116739971964    0.01055075474319827      0.665785493399692     0.2505105871366929     0.1435873517180808  3.355483266776506e-14 122.1251635483387
2.754549075531461      20.20685764122235       17.1920747769622   0.002591469068958196     0.7126304589029177     -12.35036986505705  8.468292957014719e-05     0.1241974725428403  0.0009441395667988675      14.71366870645033      374.0575103397303   0.005770682264789102     0.8000756379021885     0.4976745449854796     0.2825058928999462     0.4088116739971964    0.01055075474319827      0.665785493399692     0.2505105871366929     0.1435873517180808  3.355483266776506e-14 122.1251634901203
2.754549075531461      20.20685764122235       17.1920747769622   0.002591469068958196     0.7126304589029177     -12.35036986505705  8.468292957014719e-05     0.1241974725428403  0.0009441395667988675      14.71366870645033      374.0575047658391   0.005770697165950296     0.8000756379021885     0.4976745449854796     0.2825058928999462     0.4088116739971964    0.01055075474319827      0.665785493399692     0.2505105871366929     0.1435873517180808  3.355483266776506e-14 122.1252193675419
2.754549075531461      20.20685764122235       17.1920747769622   0.002591469068958196     0.7126304589029177     -12.35036986505705  8.468292957014719e-05     0.1241974725428403  0.0009441395667988675      14.71366870645033      374.0575047658391   0.005770682264789102     0.8000756528033497     0.4976745449854796     0.2825058928999462     0.4088116739971964    0.01055075474319827      0.665785493399692     0.2505105871366929     0.1435873517180808  3.355483266776506e-14 122.1251639271482
2.754549075531461      20.20685764122235       17.1920747769622   0.002591469068958196     0.7126304589029177     -12.35036986505705  8.468292957014719e-05     0.1241974725428403  0.0009441395667988675      14.71366870645033      374.0575047658391   0.005770682264789102     0.8000756379021885     0.4976745598866408     0.2825058928999462     0.4088116739971964    0.01055075474319827      0.665785493399692     0.2505105871366929     0.1435873517180808  3.355483266776506e-14 122.1251625789764
2.754549075531461      20.20685764122235       17.1920747769622   0.002591469068958196     0.7126304589029177     -12.35036986505705  8.468292957014719e-05     0.1241974725428403  0.0009441395667988675      14.71366870645033      374.0575047658391   0.005770682264789102     0.8000756379021885     0.4976745449854796     0.2825059078011074     0.4088116739971964    0.01055075474319827      0.665785493399692     0.2505105871366929     0.1435873517180808  3.355483266776506e-14 122.1251656068222
2.754549075531461      20.20685764122235       17.1920747769622   0.002591469068958196     0.7126304589029177     -12.35036986505705  8.468292957014719e-05     0.1241974725428403  0.0009441395667988675      14.71366870645033      374.0575047658391   0.005770682264789102     0.8000756379021885     0.4976745449854796     0.2825058928999462     0.4088116888983576    0.01055075474319827      0.665785493399692     0.2505105871366929     0.1435873517180808  3.355483266776506e-14 122.1251634473025
2.754549075531461      20.20685764122235       17.1920747769622   0.002591469068958196     0.7126304589029177     -12.35036986505705  8.468292957014719e-05     0.1241974725428403  0.0009441395667988675      14.71366870645033      374.0575047658391   0.005770682264789102     0.8000756379021885     0.4976745449854796     0.2825058928999462     0.4088116739971964    0.01055076964435946      0.665785493399692     0.2505105871366929     0.1435873517180808  3.355483266776506e-14 122.1251634852924
2.754549075531461      20.20685764122235       17.1920747769622   0.002591469068958196     0.7126304589029177     -12.35036986505705  8.468292957014719e-05     0.1241974725428403  0.0009441395667988675      14.71366870645033      374.0575047658391   0.005770682264789102     0.8000756379021885     0.4976745449854796     0.2825058928999462     0.4088116739971964    0.01055075474319827     0.6657855083008532     0.2505105871366929     0.1435873517180808  3.355483266776506e-14 122.1251634852777
2.754549075531461      20.20685764122235       17.1920747769622   0.002591469068958196     0.7126304589029177     -12.35036986505705  8.468292957014719e-05     0.1241974725428403  0.0009441395667988675      14.71366870645033      374.0575047658391   0.005770682264789102     0.8000756379021885     0.4976745449854796     0.2825058928999462     0.4088116739971964    0.01055075474319827      0.665785493399692     0.2505106020378541     0.1435873517180808  3.355483266776506e-14 122.1251634852886
2.754549075531461      20.20685764122235       17.1920747769622   0.002591469068958196     0.7126304589029177     -12.35036986505705  8.468292957014719e-05     0.1241974725428403  0.0009441395667988675      14.71366870645033      374.0575047658391   0.005770682264789102     0.8000756379021885     0.4976745449854796     0.2825058928999462     0.4088116739971964    0.01055075474319827      0.665785493399692     0.2505105871366929      0.143587366619242  3.355483266776506e-14 122.125163485279
2.754549075531461      20.20685764122235       17.1920747769622   0.002591469068958196     0.7126304589029177     -12.35036986505705  8.468292957014719e-05     0.1241974725428403  0.0009441395667988675      14.71366870645033      374.0575047658391   0.005770682264789102     0.8000756379021885     0.4976745449854796     0.2825058928999462     0.4088116739971964    0.01055075474319827      0.665785493399692     0.2505105871366929     0.1435873517180808  1.490119474868032e-08 122.1252531364482
2.765603300816774      20.09753193301362      17.02992763356805   0.002558914783350771     0.7124268947232748     -12.27105146605641  7.890269510088364e-05     0.1243176671539437    0.00094570446958902      14.55918233119937      371.4964002297847   0.005737630660074526     0.8000618371110216     0.4964199194020623     0.2822713248716042      0.420341780438902    0.01053549376835467      0.665785493399692     0.2502546523013581      0.143567997130741  2.827042647227094e-14 121.9996827274622
2.765603342027474      20.09753193301362      17.02992763356805   0.002558914783350771     0.7124268947232748     -12.27105146605641  7.890269510088364e-05     0.1243176671539437    0.00094570446958902      14.55918233119937      371.4964002297847   0.005737630660074526     0.8000618371110216     0.4964199194020623     0.2822713248716042      0.420341780438902    0.01053549376835467      0.665785493399692     0.2502546523013581      0.143567997130741  2.827042647227094e-14 121.9996827451427
2.765603300816774      20.09753223249019      17.02992763356805   0.002558914783350771     0.7124268947232748     -12.27105146605641  7.890269510088364e-05     0.1243176671539437    0.00094570446958902      14.55918233119937      371.4964002297847   0.005737630660074526     0.8000618371110216     0.4964199194020623     0.2822713248716042      0.420341780438902    0.01053549376835467      0.665785493399692     0.2502546523013581      0.143567997130741  2.827042647227094e-14 121.9996826435986
2.765603300816774      20.09753193301362      17.02992788733375   0.002558914783350771     0.7124268947232748     -12.27105146605641  7.890269510088364e-05     0.1243176671539437    0.00094570446958902      14.55918233119937      371.4964002297847   0.005737630660074526     0.8000618371110216     0.4964199194020623     0.2822713248716042      0.420341780438902    0.01053549376835467      0.665785493399692     0.2502546523013581      0.143567997130741  2.827042647227094e-14 121.9996826532929
2.765603300816774      20.09753193301362      17.02992763356805   0.002558929684511965     0.7124268947232748     -12.27105146605641  7.890269510088364e-05     0.1243176671539437    0.00094570446958902      14.55918233119937      371.4964002297847   0.005737630660074526     0.8000618371110216     0.4964199194020623     0.2822713248716042      0.420341780438902    0.01053549376835467      0.665785493399692     0.2502546523013581      0.143567997130741  2.827042647227094e-14 121.9996866696348
2.765603300816774      20.09753193301362      17.02992763356805   0.002558914783350771      0.712426909624436     -12.27105146605641  7.890269510088364e-05     0.1243176671539437    0.00094570446958902      14.55918233119937      371.4964002297847   0.005737630660074526     0.8000618371110216     0.4964199194020623     0.2822713248716042      0.420341780438902    0.01053549376835467      0.665785493399692     0.2502546523013581      0.143567997130741  2.827042647227094e-14 121.9996827715826
2.765603300816774      20.09753193301362      17.02992763356805   0.002558914783350771     0.7124268947232748     -12.27105164890932  7.890269510088364e-05     0.1243176671539437    0.00094570446958902      14.55918233119937      371.4964002297847   0.005737630660074526     0.8000618371110216     0.4964199194020623     0.2822713248716042      0.420341780438902    0.01053549376835467      0.665785493399692     0.2502546523013581      0.143567997130741  2.827042647227094e-14 121.9996829307701
2.765603300816774      20.09753193301362      17.02992763356805   0.002558914783350771     0.7124268947232748     -12.27105146605641  7.891759626207749e-05     0.1243176671539437    0.00094570446958902      14.55918233119937      371.4964002297847   0.005737630660074526     0.8000618371110216     0.4964199194020623     0.2822713248716042      0.420341780438902    0.01053549376835467      0.665785493399692     0.2502546523013581      0.143567997130741  2.827042647227094e-14 121.9996873500351
2.765603300816774      20.09753193301362      17.02992763356805   0.002558914783350771     0.7124268947232748     -12.27105146605641  7.890269510088364e-05     0.1243176820551049    0.00094570446958902      14.55918233119937      371.4964002297847   0.005737630660074526     0.8000618371110216     0.4964199194020623     0.2822713248716042      0.420341780438902    0.01053549376835467      0.665785493399692     0.2502546523013581      0.143567997130741  2.827042647227094e-14 121.9996826371251
2.765603300816774      20.09753193301362      17.02992763356805   0.002558914783350771     0.7124268947232748     -12.27105146605641  7.890269510088364e-05     0.1243176671539437  0.0009457193707502139      14.55918233119937      371.4964002297847   0.005737630660074526     0.8000618371110216     0.4964199194020623     0.2822713248716042      0.420341780438902    0.01053549376835467      0.665785493399692     0.2502546523013581      0.143567997130741  2.827042647227094e-14 121.9996807266277
2.765603300816774      20.09753193301362      17.02992763356805   0.002558914783350771     0.7124268947232748     -12.27105146605641  7.890269510088364e-05     0.1243176671539437    0.00094570446958902       14.5591825481481      371.4964002297847   0.005737630660074526     0.8000618371110216     0.4964199194020623     0.2822713248716042      0.420341780438902    0.01053549376835467      0.665785493399692     0.2502546523013581      0.143567997130741  2.827042647227094e-14 121.999682583332
2.765603300816774      20.09753193301362      17.02992763356805   0.002558914783350771     0.7124268947232748     -12.27105146605641  7.890269510088364e-05     0.1243176671539437    0.00094570446958902      14.55918233119937      371.4964057655125   0.005737630660074526     0.8000618371110216     0.4964199194020623     0.2822713248716042      0.420341780438902    0.01053549376835467      0.665785493399692     0.2502546523013581      0.143567997130741  2.827042647227094e-14 121.9996827410593
2.765603300816774      20.09753193301362      17.02992763356805   0.002558914783350771     0.7124268947232748     -12.27105146605641  7.890269510088364e-05     0.1243176671539437    0.00094570446958902      14.55918233119937      371.4964002297847    0.00573764556123572     0.8000618371110216     0.4964199194020623     0.2822713248716042      0.420341780438902    0.01053549376835467      0.665785493399692     0.2502546523013581      0.143567997130741  2.827042647227094e-14 121.9997278934316
2.765603300816774      20.09753193301362      17.02992763356805   0.002558914783350771     0.7124268947232748     -12.27105146605641  7.890269510088364e-05     0.1243176671539437    0.00094570446958902      14.55918233119937      371.4964002297847   0.005737630660074526     0.8000618520121828     0.4964199194020623     0.2822713248716042      0.420341780438902    0.01053549376835467      0.665785493399692     0.2502546523013581      0.143567997130741  2.827042647227094e-14 121.9996831812742
2.765603300816774      20.09753193301362      17.02992763356805   0.002558914783350771     0.7124268947232748     -12.27105146605641  7.890269510088364e-05     0.1243176671539437    0.00094570446958902      14.55918233119937      371.4964002297847   0.005737630660074526     0.8000618371110216     0.4964199343032235     0.2822713248716042      0.420341780438902    0.01053549376835467      0.665785493399692     0.2502546523013581      0.143567997130741  2.827042647227094e-14 121.9996820384236
2.765603300816774      20.09753193301362      17.02992763356805   0.002558914783350771     0.7124268947232748     -12.27105146605641  7.890269510088364e-05     0.1243176671539437    0.00094570446958902      14.55918233119937      371.4964002297847   0.005737630660074526     0.8000618371110216     0.4964199194020623     0.2822713397727654      0.420341780438902    0.01053549376835467      0.665785493399692     0.2502546523013581      0.143567997130741  2.827042647227094e-14 121.999684423514
2.765603300816774      20.09753193301362      17.02992763356805   0.002558914783350771     0.7124268947232748     -12.27105146605641  7.890269510088364e-05     0.1243176671539437    0.00094570446958902      14.55918233119937      371.4964002297847   0.005737630660074526     0.8000618371110216     0.4964199194020623     0.2822713248716042     0.4203417953400632    0.01053549376835467      0.665785493399692     0.2502546523013581      0.143567997130741  2.827042647227094e-14 121.9996826948464
2.765603300816774      20.09753193301362      17.02992763356805   0.002558914783350771     0.7124268947232748     -12.27105146605641  7.890269510088364e-05     0.1243176671539437    0.00094570446958902      14.55918233119937      371.4964002297847   0.005737630660074526     0.8000618371110216     0.4964199194020623     0.2822713248716042      0.420341780438902    0.01053550866951586      0.665785493399692     0.2502546523013581      0.143567997130741  2.827042647227094e-14 121.9996827274709
2.765603300816774      20.09753193301362      17.02992763356805   0.002558914783350771     0.7124268947232748     -12.27105146605641  7.890269510088364e-05     0.1243176671539437    0.00094570446958902      14.55918233119937      371.4964002297847   0.005737630660074526     0.8000618371110216     0.4964199194020623     0.2822713248716042      0.420341780438902    0.01053549376835467     0.6657855083008532     0.2502546523013581      0.143567997130741  2.827042647227094e-14 121.9996827274622
2.765603300816774      20.09753193301362      17.02992763356805   0.002558914783350771     0.7124268947232748     -12.27105146605641  7.890269510088364e-05     0.1243176671539437    0.00094570446958902      14.55918233119937      371.4964002297847   0.005737630660074526     0.8000618371110216     0.4964199194020623     0.2822713248716042      0.420341780438902    0.01053549376835467      0.665785493399692     0.2502546672025193      0.143567997130741  2.827042647227094e-14 121.9996827274766
2.765603300816774      20.09753193301362      17.02992763356805   0.002558914783350771     0.7124268947232748     -12.27105146605641  7.890269510088364e-05     0.1243176671539437    0.00094570446958902      14.55918233119937      371.4964002297847   0.005737630660074526     0.8000618371110216     0.4964199194020623     0.2822713248716042      0.420341780438902    0.01053549376835467      0.665785493399692     0.2502546523013581     0.1435680120319022  2.827042647227094e-14 121.9996827274687
2.765603300816774      20.09753193301362      17.02992763356805   0.002558914783350771     0.7124268947232748     -12.27105146605641  7.890269510088364e-05     0.1243176671539437    0.00094570446958902      14.55918233119937      371.4964002297847   0.005737630660074526     0.8000618371110216     0.4964199194020623     0.2822713248716042      0.420341780438902    0.01053549376835467      0.665785493399692     0.2502546523013581      0.143567997130741  1.490118946427413e-08 121.9997722560716
2.774059214597828      19.97989732715009       16.8352965711478   0.002509725545981973     0.7107659256867711     -12.17595533261659  8.192466862233733e-05     0.1241895513102973  0.0009622415190579817      14.76737745395783      379.0374110082863   0.005715262418097296     0.8000524772226402     0.4955882202616156     0.2820742660863417     0.4288856061588532    0.01052260714733433      0.665785493399692     0.2497259533176097     0.1434355200405147  2.442326904276273e-14 121.9644812334291
2.774059255934532      19.97989732715009       16.8352965711478   0.002509725545981973     0.7107659256867711     -12.17595533261659  8.192466862233733e-05     0.1241895513102973  0.0009622415190579817      14.76737745395783      379.0374110082863   0.005715262418097296     0.8000524772226402     0.4955882202616156     0.2820742660863417     0.4288856061588532    0.01052260714733433      0.665785493399692     0.2497259533176097     0.1434355200405147  2.442326904276273e-14 121.9644812381126
2.774059214597828      19.97989762487376       16.8352965711478   0.002509725545981973     0.7107659256867711     -12.17595533261659  8.192466862233733e-05     0.1241895513102973  0.0009622415190579817      14.76737745395783      379.0374110082863   0.005715262418097296     0.8000524772226402     0.4955882202616156     0.2820742660863417     0.4288856061588532    0.01052260714733433      0.665785493399692     0.2497259533176097     0.1434355200405147  2.442326904276273e-14 121.9644811142167
2.774059214597828      19.97989732715009      16.83529682201327   0.002509725545981973     0.7107659256867711     -12.17595533261659  8.192466862233733e-05     0.1241895513102973  0.0009622415190579817      14.76737745395783      379.0374110082863   0.005715262418097296     0.8000524772226402     0.4955882202616156     0.2820742660863417     0.4288856061588532    0.01052260714733433      0.665785493399692     0.2497259533176097     0.1434355200405147  2.442326904276273e-14 121.9644812390023
2.774059214597828      19.97989732715009       16.8352965711478   0.002509740447143167     0.7107659256867711     -12.17595533261659  8.192466862233733e-05     0.1241895513102973  0.0009622415190579817      14.76737745395783      379.0374110082863   0.005715262418097296     0.8000524772226402     0.4955882202616156     0.2820742660863417     0.4288856061588532    0.01052260714733433      0.665785493399692     0.2497259533176097     0.1434355200405147  2.442326904276273e-14 121.9644842915598
2.774059214597828      19.97989732715009       16.8352965711478   0.002509725545981973     0.7107659405879323     -12.17595533261659  8.192466862233733e-05     0.1241895513102973  0.0009622415190579817      14.76737745395783      379.0374110082863   0.005715262418097296     0.8000524772226402     0.4955882202616156     0.2820742660863417     0.4288856061588532    0.01052260714733433      0.665785493399692     0.2497259533176097     0.1434355200405147  2.442326904276273e-14 121.9644811722509
2.774059214597828      19.97989732715009       16.8352965711478   0.002509725545981973     0.7107659256867711     -12.17595551405247  8.192466862233733e-05     0.1241895513102973  0.0009622415190579817      14.76737745395783      379.0374110082863   0.005715262418097296     0.8000524772226402     0.4955882202616156     0.2820742660863417     0.4288856061588532    0.01052260714733433      0.665785493399692     0.2497259533176097     0.1434355200405147  2.442326904276273e-14 121.9644813542544
2.774059214597828      19.97989732715009       16.8352965711478   0.002509725545981973     0.7107659256867711     -12.17595533261659  8.193956978353118e-05     0.1241895513102973  0.0009622415190579817      14.76737745395783      379.0374110082863   0.005715262418097296     0.8000524772226402     0.4955882202616156     0.2820742660863417     0.4288856061588532    0.01052260714733433      0.665785493399692     0.2497259533176097     0.1434355200405147  2.442326904276273e-14 121.9644885363003
2.774059214597828      19.97989732715009       16.8352965711478   0.002509725545981973     0.7107659256867711     -12.17595533261659  8.192466862233733e-05     0.1241895662114585  0.0009622415190579817      14.76737745395783      379.0374110082863   0.005715262418097296     0.8000524772226402     0.4955882202616156     0.2820742660863417     0.4288856061588532    0.01052260714733433      0.665785493399692     0.2497259533176097     0.1434355200405147  2.442326904276273e-14 121.964481318622
2.774059214597828      19.97989732715009       16.8352965711478   0.002509725545981973     0.7107659256867711     -12.17595533261659  8.192466862233733e-05     0.1241895513102973  0.0009622564202191755      14.76737745395783      379.0374110082863   0.005715262418097296     0.8000524772226402     0.4955882202616156     0.2820742660863417     0.4288856061588532    0.01052260714733433      0.665785493399692     0.2497259533176097     0.1434355200405147  2.442326904276273e-14 121.964485880134
2.774059214597828      19.97989732715009       16.8352965711478   0.002509725545981973     0.7107659256867711     -12.17595533261659  8.192466862233733e-05     0.1241895513102973  0.0009622415190579817       14.7673776740089      379.0374110082863   0.005715262418097296     0.8000524772226402     0.4955882202616156     0.2820742660863417     0.4288856061588532    0.01052260714733433      0.665785493399692     0.2497259533176097     0.1434355200405147  2.442326904276273e-14 121.964481203189
2.774059214597828      19.97989732715009       16.8352965711478   0.002509725545981973     0.7107659256867711     -12.17595533261659  8.192466862233733e-05     0.1241895513102973  0.0009622415190579817      14.76737745395783      379.0374166563838   0.005715262418097296     0.8000524772226402     0.4955882202616156     0.2820742660863417     0.4288856061588532    0.01052260714733433      0.665785493399692     0.2497259533176097     0.1434355200405147  2.442326904276273e-14 121.9644811992042
2.774059214597828      19.97989732715009       16.8352965711478   0.002509725545981973     0.7107659256867711     -12.17595533261659  8.192466862233733e-05     0.1241895513102973  0.0009622415190579817      14.76737745395783      379.0374110082863    0.00571527731925849     0.8000524772226402     0.4955882202616156     0.2820742660863417     0.4288856061588532    0.01052260714733433      0.665785493399692     0.2497259533176097     0.1434355200405147  2.442326904276273e-14 121.9645164448307
2.774059214597828      19.97989732715009       16.8352965711478   0.002509725545981973     0.7107659256867711     -12.17595533261659  8.192466862233733e-05     0.1241895513102973  0.0009622415190579817      14.76737745395783      379.0374110082863   0.005715262418097296     0.8000524921238014     0.4955882202616156     0.2820742660863417     0.4288856061588532    0.01052260714733433      0.665785493399692     0.2497259533176097     0.1434355200405147  2.442326904276273e-14 121.9644817277192
2.774059214597828      19.97989732715009       16.8352965711478   0.002509725545981973     0.7107659256867711     -12.17595533261659  8.192466862233733e-05     0.1241895513102973  0.0009622415190579817      14.76737745395783      379.0374110082863   0.005715262418097296     0.8000524772226402     0.4955882351627768     0.2820742660863417     0.4288856061588532    0.01052260714733433      0.665785493399692     0.2497259533176097     0.1434355200405147  2.442326904276273e-14 121.9644807553663
2.774059214597828      19.97989732715009       16.8352965711478   0.002509725545981973     0.7107659256867711     -12.17595533261659  8.192466862233733e-05     0.1241895513102973  0.0009622415190579817      14.76737745395783      379.0374110082863   0.005715262418097296     0.8000524772226402     0.4955882202616156     0.2820742809875029     0.4288856061588532    0.01052260714733433      0.665785493399692     0.2497259533176097     0.1434355200405147  2.442326904276273e-14 121.9644825151137
2.774059214597828      19.97989732715009       16.8352965711478   0.002509725545981973     0.7107659256867711     -12.17595533261659  8.192466862233733e-05     0.1241895513102973  0.0009622415190579817      14.76737745395783      379.0374110082863   0.005715262418097296     0.8000524772226402     0.4955882202616156     0.2820742660863417     0.4288856210600144    0.01052260714733433      0.665785493399692     0.2497259533176097     0.1434355200405147  2.442326904276273e-14 121.9644812150445
2.774059214597828      19.97989732715009       16.8352965711478   0.002509725545981973     0.7107659256867711     -12.17595533261659  8.192466862233733e-05     0.1241895513102973  0.0009622415190579817      14.76737745395783      379.0374110082863   0.005715262418097296     0.8000524772226402     0.4955882202616156     0.2820742660863417     0.4288856061588532    0.01052262204849553      0.665785493399692     0.2497259533176097     0.1434355200405147  2.442326904276273e-14 121.9644812334177
2.774059214597828      19.97989732715009       16.8352965711478   0.002509725545981973     0.7107659256867711     -12.17595533261659  8.192466862233733e-05     0.1241895513102973  0.0009622415190579817      14.76737745395783      379.0374110082863   0.005715262418097296     0.8000524772226402     0.4955882202616156     0.2820742660863417     0.4288856061588532    0.01052260714733433     0.6657855083008532     0.2497259533176097     0.1434355200405147  2.442326904276273e-14 121.9644812334291
2.774059214597828      19.97989732715009       16.8352965711478   0.002509725545981973     0.7107659256867711     -12.17595533261659  8.192466862233733e-05     0.1241895513102973  0.0009622415190579817      14.76737745395783      379.0374110082863   0.005715262418097296     0.8000524772226402     0.4955882202616156     0.2820742660863417     0.4288856061588532    0.01052260714733433      0.665785493399692     0.2497259682187709     0.1434355200405147  2.442326904276273e-14 121.9644812334279
2.774059214597828      19.97989732715009       16.8352965711478   0.002509725545981973     0.7107659256867711     -12.17595533261659  8.192466862233733e-05     0.1241895513102973  0.0009622415190579817      14.76737745395783      379.0374110082863   0.005715262418097296     0.8000524772226402     0.4955882202616156     0.2820742660863417     0.4288856061588532    0.01052260714733433      0.665785493399692     0.2497259533176097     0.1434355349416759  2.442326904276273e-14 121.9644812334308
2.774059214597828      19.97989732715009       16.8352965711478   0.002509725545981973     0.7107659256867711     -12.17595533261659  8.192466862233733e-05     0.1241895513102973  0.0009622415190579817      14.76737745395783      379.0374110082863   0.005715262418097296     0.8000524772226402     0.4955882202616156     0.2820742660863417     0.4288856061588532    0.01052260714733433      0.665785493399692     0.2497259533176097     0.1434355200405147   1.49011856171167e-08 121.9645707170502
2.77780796565756      19.93708733522974      16.73291869604864   0.002506620003072983     0.7151611445765758     -12.12090844945837  8.074370316827779e-05     0.1241949058901885  0.0009616118577024359      14.74268122048544      379.0470709247426   0.005676152561649382     0.8000478282792299     0.4952107511809755     0.2820041766445155     0.4308772582873509    0.01055485627734761      0.665785493399692     0.2497918290059513     0.1434210303379969  2.262319615597562e-14 121.9002622076648
2.777808007050124      19.93708733522974      16.73291869604864   0.002506620003072983     0.7151611445765758     -12.12090844945837  8.074370316827779e-05     0.1241949058901885  0.0009616118577024359      14.74268122048544      379.0470709247426   0.005676152561649382     0.8000478282792299     0.4952107511809755     0.2820041766445155     0.4308772582873509    0.01055485627734761      0.665785493399692     0.2497918290059513     0.1434210303379969  2.262319615597562e-14 121.9002622552194
2.77780796565756       19.9370876323155      16.73291869604864   0.002506620003072983     0.7151611445765758     -12.12090844945837  8.074370316827779e-05     0.1241949058901885  0.0009616118577024359      14.74268122048544      379.0470709247426   0.005676152561649382     0.8000478282792299     0.4952107511809755     0.2820041766445155     0.4308772582873509    0.01055485627734761      0.665785493399692     0.2497918290059513     0.1434210303379969  2.262319615597562e-14 121.9002621412038
2.77780796565756      19.93708733522974      16.73291894538856   0.002506620003072983     0.7151611445765758     -12.12090844945837  8.074370316827779e-05     0.1241949058901885  0.0009616118577024359      14.74268122048544      379.0470709247426   0.005676152561649382     0.8000478282792299     0.4952107511809755     0.2820041766445155     0.4308772582873509    0.01055485627734761      0.665785493399692     0.2497918290059513     0.1434210303379969  2.262319615597562e-14 121.900262200267
2.77780796565756      19.93708733522974      16.73291869604864   0.002506634904234177     0.7151611445765758     -12.12090844945837  8.074370316827779e-05     0.1241949058901885  0.0009616118577024359      14.74268122048544      379.0470709247426   0.005676152561649382     0.8000478282792299     0.4952107511809755     0.2820041766445155     0.4308772582873509    0.01055485627734761      0.665785493399692     0.2497918290059513     0.1434210303379969  2.262319615597562e-14 121.9002656895878
2.77780796565756      19.93708733522974      16.73291869604864   0.002506620003072983      0.715161159477737     -12.12090844945837  8.074370316827779e-05     0.1241949058901885  0.0009616118577024359      14.74268122048544      379.0470709247426   0.005676152561649382     0.8000478282792299     0.4952107511809755     0.2820041766445155     0.4308772582873509    0.01055485627734761      0.665785493399692     0.2497918290059513     0.1434210303379969  2.262319615597562e-14 121.900262221626
2.77780796565756      19.93708733522974      16.73291869604864   0.002506620003072983     0.7151611445765758     -12.12090863007398  8.074370316827779e-05     0.1241949058901885  0.0009616118577024359      14.74268122048544      379.0470709247426   0.005676152561649382     0.8000478282792299     0.4952107511809755     0.2820041766445155     0.4308772582873509    0.01055485627734761      0.665785493399692     0.2497918290059513     0.1434210303379969  2.262319615597562e-14 121.9002623089687
2.77780796565756      19.93708733522974      16.73291869604864   0.002506620003072983     0.7151611445765758     -12.12090844945837  8.075860432947164e-05     0.1241949058901885  0.0009616118577024359      14.74268122048544      379.0470709247426   0.005676152561649382     0.8000478282792299     0.4952107511809755     0.2820041766445155     0.4308772582873509    0.01055485627734761      0.665785493399692     0.2497918290059513     0.1434210303379969  2.262319615597562e-14 121.9002666000851
2.77780796565756      19.93708733522974      16.73291869604864   0.002506620003072983     0.7151611445765758     -12.12090844945837  8.074370316827779e-05     0.1241949207913497  0.0009616118577024359      14.74268122048544      379.0470709247426   0.005676152561649382     0.8000478282792299     0.4952107511809755     0.2820041766445155     0.4308772582873509    0.01055485627734761      0.665785493399692     0.2497918290059513     0.1434210303379969  2.262319615597562e-14 121.9002623657418
2.77780796565756      19.93708733522974      16.73291869604864   0.002506620003072983     0.7151611445765758     -12.12090844945837  8.074370316827779e-05     0.1241949058901885  0.0009616267588636297      14.74268122048544      379.0470709247426   0.005676152561649382     0.8000478282792299     0.4952107511809755     0.2820041766445155     0.4308772582873509    0.01055485627734761      0.665785493399692     0.2497918290059513     0.1434210303379969  2.262319615597562e-14 121.9002658365815
2.77780796565756      19.93708733522974      16.73291869604864   0.002506620003072983     0.7151611445765758     -12.12090844945837  8.074370316827779e-05     0.1241949058901885  0.0009616118577024359      14.74268144016851      379.0470709247426   0.005676152561649382     0.8000478282792299     0.4952107511809755     0.2820041766445155     0.4308772582873509    0.01055485627734761      0.665785493399692     0.2497918290059513     0.1434210303379969  2.262319615597562e-14 121.9002622065826
2.77780796565756      19.93708733522974      16.73291869604864   0.002506620003072983     0.7151611445765758     -12.12090844945837  8.074370316827779e-05     0.1241949058901885  0.0009616118577024359      14.74268122048544      379.0470765729841   0.005676152561649382     0.8000478282792299     0.4952107511809755     0.2820041766445155     0.4308772582873509    0.01055485627734761      0.665785493399692     0.2497918290059513     0.1434210303379969  2.262319615597562e-14 121.9002622398823
2.77780796565756      19.93708733522974      16.73291869604864   0.002506620003072983     0.7151611445765758     -12.12090844945837  8.074370316827779e-05     0.1241949058901885  0.0009616118577024359      14.74268122048544      379.0470709247426   0.005676167462810576     0.8000478282792299     0.4952107511809755     0.2820041766445155     0.4308772582873509    0.01055485627734761      0.665785493399692     0.2497918290059513     0.1434210303379969  2.262319615597562e-14 121.900265859411
2.77780796565756      19.93708733522974      16.73291869604864   0.002506620003072983     0.7151611445765758     -12.12090844945837  8.074370316827779e-05     0.1241949058901885  0.0009616118577024359      14.74268122048544      379.0470709247426   0.005676152561649382     0.8000478431803911     0.4952107511809755     0.2820041766445155     0.4308772582873509    0.01055485627734761      0.665785493399692     0.2497918290059513     0.1434210303379969  2.262319615597562e-14 121.9002626534747
2.77780796565756      19.93708733522974      16.73291869604864   0.002506620003072983     0.7151611445765758     -12.12090844945837  8.074370316827779e-05     0.1241949058901885  0.0009616118577024359      14.74268122048544      379.0470709247426   0.005676152561649382     0.8000478282792299     0.4952107660821367     0.2820041766445155     0.4308772582873509    0.01055485627734761      0.665785493399692     0.2497918290059513     0.1434210303379969  2.262319615597562e-14 121.9002623202573
2.77780796565756      19.93708733522974      16.73291869604864   0.002506620003072983     0.7151611445765758     -12.12090844945837  8.074370316827779e-05     0.1241949058901885  0.0009616118577024359      14.74268122048544      379.0470709247426   0.005676152561649382     0.8000478282792299     0.4952107511809755     0.2820041915456767     0.4308772582873509    0.01055485627734761      0.665785493399692     0.2497918290059513     0.1434210303379969  2.262319615597562e-14 121.9002623437324
2.77780796565756      19.93708733522974      16.73291869604864   0.002506620003072983     0.7151611445765758     -12.12090844945837  8.074370316827779e-05     0.1241949058901885  0.0009616118577024359      14.74268122048544      379.0470709247426   0.005676152561649382     0.8000478282792299     0.4952107511809755     0.2820041766445155      0.430877273188512    0.01055485627734761      0.665785493399692     0.2497918290059513     0.1434210303379969  2.262319615597562e-14 121.9002621658084
2.77780796565756      19.93708733522974      16.73291869604864   0.002506620003072983     0.7151611445765758     -12.12090844945837  8.074370316827779e-05     0.1241949058901885  0.0009616118577024359      14.74268122048544      379.0470709247426   0.005676152561649382     0.8000478282792299     0.4952107511809755     0.2820041766445155     0.4308772582873509     0.0105548711785088      0.665785493399692     0.2497918290059513     0.1434210303379969  2.262319615597562e-14 121.9002622076685
2.77780796565756      19.93708733522974      16.73291869604864   0.002506620003072983     0.7151611445765758     -12.12090844945837  8.074370316827779e-05     0.1241949058901885  0.0009616118577024359      14.74268122048544      379.0470709247426   0.005676152561649382     0.8000478282792299     0.4952107511809755     0.2820041766445155     0.4308772582873509    0.01055485627734761     0.6657855083008532     0.2497918290059513     0.1434210303379969  2.262319615597562e-14 121.9002622076648
2.77780796565756      19.93708733522974      16.73291869604864   0.002506620003072983     0.7151611445765758     -12.12090844945837  8.074370316827779e-05     0.1241949058901885  0.0009616118577024359      14.74268122048544      379.0470709247426   0.005676152561649382     0.8000478282792299     0.4952107511809755     0.2820041766445155     0.4308772582873509    0.01055485627734761      0.665785493399692     0.2497918439071125     0.1434210303379969  2.262319615597562e-14 121.9002622076661
2.77780796565756      19.93708733522974      16.73291869604864   0.002506620003072983     0.7151611445765758     -12.12090844945837  8.074370316827779e-05     0.1241949058901885  0.0009616118577024359      14.74268122048544      379.0470709247426   0.005676152561649382     0.8000478282792299     0.4952107511809755     0.2820041766445155     0.4308772582873509    0.01055485627734761      0.665785493399692     0.2497918290059513     0.1434210452391581  2.262319615597562e-14 121.9002622076594
2.77780796565756      19.93708733522974      16.73291869604864   0.002506620003072983     0.7151611445765758     -12.12090844945837  8.074370316827779e-05     0.1241949058901885  0.0009616118577024359      14.74268122048544      379.0470709247426   0.005676152561649382     0.8000478282792299     0.4952107511809755     0.2820041766445155     0.4308772582873509    0.01055485627734761      0.665785493399692     0.2497918290059513     0.1434210303379969  1.490118381704381e-08 121.9003517363241
2.78257468937293      19.83564743686618      16.55808903349221   0.002462295467746014     0.7144073976926018     -12.03691056530643  7.600127637168242e-05     0.1242288476334641  0.0009622163117631794      14.65653279320514      377.2107552205211   0.005614702110595248     0.8000376699911113     0.4936462007657145     0.2826054283573211     0.4393863032517707    0.01054890308210673      0.665785493399692     0.2497452044935354     0.1440593346528331  4.056742109848014e-14 121.830772846447
2.782574730836524      19.83564743686618      16.55808903349221   0.002462295467746014     0.7144073976926018     -12.03691056530643  7.600127637168242e-05     0.1242288476334641  0.0009622163117631794      14.65653279320514      377.2107552205211   0.005614702110595248     0.8000376699911113     0.4936462007657145     0.2826054283573211     0.4393863032517707    0.01054890308210673      0.665785493399692     0.2497452044935354     0.1440593346528331  4.056742109848014e-14 121.8307730012294
2.78257468937293      19.83564773244036      16.55808903349221   0.002462295467746014     0.7144073976926018     -12.03691056530643  7.600127637168242e-05     0.1242288476334641  0.0009622163117631794      14.65653279320514      377.2107552205211   0.005614702110595248     0.8000376699911113     0.4936462007657145     0.2826054283573211     0.4393863032517707    0.01054890308210673      0.665785493399692     0.2497452044935354     0.1440593346528331  4.056742109848014e-14 121.8307728551207
2.78257468937293      19.83564743686618      16.55808928022697   0.002462295467746014     0.7144073976926018     -12.03691056530643  7.600127637168242e-05     0.1242288476334641  0.0009622163117631794      14.65653279320514      377.2107552205211   0.005614702110595248     0.8000376699911113     0.4936462007657145     0.2826054283573211     0.4393863032517707    0.01054890308210673      0.665785493399692     0.2497452044935354     0.1440593346528331  4.056742109848014e-14 121.8307728375914
2.78257468937293      19.83564743686618      16.55808903349221   0.002462310368907208     0.7144073976926018     -12.03691056530643  7.600127637168242e-05     0.1242288476334641  0.0009622163117631794      14.65653279320514      377.2107552205211   0.005614702110595248     0.8000376699911113     0.4936462007657145     0.2826054283573211     0.4393863032517707    0.01054890308210673      0.665785493399692     0.2497452044935354     0.1440593346528331  4.056742109848014e-14 121.830775115509
2.78257468937293      19.83564743686618      16.55808903349221   0.002462295467746014      0.714407412593763     -12.03691056530643  7.600127637168242e-05     0.1242288476334641  0.0009622163117631794      14.65653279320514      377.2107552205211   0.005614702110595248     0.8000376699911113     0.4936462007657145     0.2826054283573211     0.4393863032517707    0.01054890308210673      0.665785493399692     0.2497452044935354     0.1440593346528331  4.056742109848014e-14 121.8307728657892
2.78257468937293      19.83564743686618      16.55808903349221   0.002462295467746014     0.7144073976926018     -12.03691074467037  7.600127637168242e-05     0.1242288476334641  0.0009622163117631794      14.65653279320514      377.2107552205211   0.005614702110595248     0.8000376699911113     0.4936462007657145     0.2826054283573211     0.4393863032517707    0.01054890308210673      0.665785493399692     0.2497452044935354     0.1440593346528331  4.056742109848014e-14 121.8307729452723
2.78257468937293      19.83564743686618      16.55808903349221   0.002462295467746014     0.7144073976926018     -12.03691056530643  7.601617753287627e-05     0.1242288476334641  0.0009622163117631794      14.65653279320514      377.2107552205211   0.005614702110595248     0.8000376699911113     0.4936462007657145     0.2826054283573211     0.4393863032517707    0.01054890308210673      0.665785493399692     0.2497452044935354     0.1440593346528331  4.056742109848014e-14 121.8307761643891
2.78257468937293      19.83564743686618      16.55808903349221   0.002462295467746014     0.7144073976926018     -12.03691056530643  7.600127637168242e-05     0.1242288625346253  0.0009622163117631794      14.65653279320514      377.2107552205211   0.005614702110595248     0.8000376699911113     0.4936462007657145     0.2826054283573211     0.4393863032517707    0.01054890308210673      0.665785493399692     0.2497452044935354     0.1440593346528331  4.056742109848014e-14 121.8307729658162
2.78257468937293      19.83564743686618      16.55808903349221   0.002462295467746014     0.7144073976926018     -12.03691056530643  7.600127637168242e-05     0.1242288476334641  0.0009622312129243733      14.65653279320514      377.2107552205211   0.005614702110595248     0.8000376699911113     0.4936462007657145     0.2826054283573211     0.4393863032517707    0.01054890308210673      0.665785493399692     0.2497452044935354     0.1440593346528331  4.056742109848014e-14 121.8307747781896
2.78257468937293      19.83564743686618      16.55808903349221   0.002462295467746014     0.7144073976926018     -12.03691056530643  7.600127637168242e-05     0.1242288476334641  0.0009622163117631794       14.6565330116045      377.2107552205211   0.005614702110595248     0.8000376699911113     0.4936462007657145     0.2826054283573211     0.4393863032517707    0.01054890308210673      0.665785493399692     0.2497452044935354     0.1440593346528331  4.056742109848014e-14 121.8307728619989
2.78257468937293      19.83564743686618      16.55808903349221   0.002462295467746014     0.7144073976926018     -12.03691056530643  7.600127637168242e-05     0.1242288476334641  0.0009622163117631794      14.65653279320514      377.2107608413994   0.005614702110595248     0.8000376699911113     0.4936462007657145     0.2826054283573211     0.4393863032517707    0.01054890308210673      0.665785493399692     0.2497452044935354     0.1440593346528331  4.056742109848014e-14 121.8307728421912
2.78257468937293      19.83564743686618      16.55808903349221   0.002462295467746014     0.7144073976926018     -12.03691056530643  7.600127637168242e-05     0.1242288476334641  0.0009622163117631794      14.65653279320514      377.2107552205211   0.005614717011756442     0.8000376699911113     0.4936462007657145     0.2826054283573211     0.4393863032517707    0.01054890308210673      0.665785493399692     0.2497452044935354     0.1440593346528331  4.056742109848014e-14 121.8307719162933
2.78257468937293      19.83564743686618      16.55808903349221   0.002462295467746014     0.7144073976926018     -12.03691056530643  7.600127637168242e-05     0.1242288476334641  0.0009622163117631794      14.65653279320514      377.2107552205211   0.005614702110595248     0.8000376848922725     0.4936462007657145     0.2826054283573211     0.4393863032517707    0.01054890308210673      0.665785493399692     0.2497452044935354     0.1440593346528331  4.056742109848014e-14 121.8307733714782
2.78257468937293      19.83564743686618      16.55808903349221   0.002462295467746014     0.7144073976926018     -12.03691056530643  7.600127637168242e-05     0.1242288476334641  0.0009622163117631794      14.65653279320514      377.2107552205211   0.005614702110595248     0.8000376699911113     0.4936462156668757     0.2826054283573211     0.4393863032517707    0.01054890308210673      0.665785493399692     0.2497452044935354     0.1440593346528331  4.056742109848014e-14 121.8307730113715
2.78257468937293      19.83564743686618      16.55808903349221   0.002462295467746014     0.7144073976926018     -12.03691056530643  7.600127637168242e-05     0.1242288476334641  0.0009622163117631794      14.65653279320514      377.2107552205211   0.005614702110595248     0.8000376699911113     0.4936462007657145     0.2826054432584823     0.4393863032517707    0.01054890308210673      0.665785493399692     0.2497452044935354     0.1440593346528331  4.056742109848014e-14 121.8307728033904
2.78257468937293      19.83564743686618      16.55808903349221   0.002462295467746014     0.7144073976926018     -12.03691056530643  7.600127637168242e-05     0.1242288476334641  0.0009622163117631794      14.65653279320514      377.2107552205211   0.005614702110595248     0.8000376699911113     0.4936462007657145     0.2826054283573211     0.4393863181529319    0.01054890308210673      0.665785493399692     0.2497452044935354     0.1440593346528331  4.056742109848014e-14 121.8307728410099
2.78257468937293      19.83564743686618      16.55808903349221   0.002462295467746014     0.7144073976926018     -12.03691056530643  7.600127637168242e-05     0.1242288476334641  0.0009622163117631794      14.65653279320514      377.2107552205211   0.005614702110595248     0.8000376699911113     0.4936462007657145     0.2826054283573211     0.4393863032517707    0.01054891798326792      0.665785493399692     0.2497452044935354     0.1440593346528331  4.056742109848014e-14 121.8307728464639
2.78257468937293      19.83564743686618      16.55808903349221   0.002462295467746014     0.7144073976926018     -12.03691056530643  7.600127637168242e-05     0.1242288476334641  0.0009622163117631794      14.65653279320514      377.2107552205211   0.005614702110595248     0.8000376699911113     0.4936462007657145     0.2826054283573211     0.4393863032517707    0.01054890308210673     0.6657855083008532     0.2497452044935354     0.1440593346528331  4.056742109848014e-14 121.830772846447
2.78257468937293      19.83564743686618      16.55808903349221   0.002462295467746014     0.7144073976926018     -12.03691056530643  7.600127637168242e-05     0.1242288476334641  0.0009622163117631794      14.65653279320514      377.2107552205211   0.005614702110595248     0.8000376699911113     0.4936462007657145     0.2826054283573211     0.4393863032517707    0.01054890308210673      0.665785493399692     0.2497452193946966     0.1440593346528331  4.056742109848014e-14 121.8307728464374
2.78257468937293      19.83564743686618      16.55808903349221   0.002462295467746014     0.7144073976926018     -12.03691056530643  7.600127637168242e-05     0.1242288476334641  0.0009622163117631794      14.65653279320514      377.2107552205211   0.005614702110595248     0.8000376699911113     0.4936462007657145     0.2826054283573211     0.4393863032517707    0.01054890308210673      0.665785493399692     0.2497452044935354     0.1440593495539943  4.056742109848014e-14 121.8307728464369
2.78257468937293      19.83564743686618      16.55808903349221   0.002462295467746014     0.7144073976926018     -12.03691056530643  7.600127637168242e-05     0.1242288476334641  0.0009622163117631794      14.65653279320514      377.2107552205211   0.005614702110595248     0.8000376699911113     0.4936462007657145     0.2826054283573211     0.4393863032517707    0.01054890308210673      0.665785493399692     0.2497452044935354     0.1440593346528331  1.490120176126875e-08 121.8308624011576
2.77306309447801      19.59151516328825      16.16624204692058   0.002395484318826855     0.7117539826836197     -11.82762846680818  6.659043241374996e-05     0.1243395596219301  0.0009633184326097613      14.68247729957293      377.1955377843125   0.005624837174031098     0.8000280088144558     0.4940329002287993     0.2826050640602092     0.4368721290553871    0.01050883435390516      0.665785493399692     0.2513502185794502     0.1459679691549567  2.746021459957967e-14 121.7879137886365
2.773063135799871      19.59151516328825      16.16624204692058   0.002395484318826855     0.7117539826836197     -11.82762846680818  6.659043241374996e-05     0.1243395596219301  0.0009633184326097613      14.68247729957293      377.1955377843125   0.005624837174031098     0.8000280088144558     0.4940329002287993     0.2826050640602092     0.4368721290553871    0.01050883435390516      0.665785493399692     0.2513502185794502     0.1459679691549567  2.746021459957967e-14 121.7879137810035
2.77306309447801      19.59151545522458      16.16624204692058   0.002395484318826855     0.7117539826836197     -11.82762846680818  6.659043241374996e-05     0.1243395596219301  0.0009633184326097613      14.68247729957293      377.1955377843125   0.005624837174031098     0.8000280088144558     0.4940329002287993     0.2826050640602092     0.4368721290553871    0.01050883435390516      0.665785493399692     0.2513502185794502     0.1459679691549567  2.746021459957967e-14 121.7879137679759
2.77306309447801      19.59151516328825      16.16624228781636   0.002395484318826855     0.7117539826836197     -11.82762846680818  6.659043241374996e-05     0.1243395596219301  0.0009633184326097613      14.68247729957293      377.1955377843125   0.005624837174031098     0.8000280088144558     0.4940329002287993     0.2826050640602092     0.4368721290553871    0.01050883435390516      0.665785493399692     0.2513502185794502     0.1459679691549567  2.746021459957967e-14 121.7879137991305
2.77306309447801      19.59151516328825      16.16624204692058   0.002395499219988049     0.7117539826836197     -11.82762846680818  6.659043241374996e-05     0.1243395596219301  0.0009633184326097613      14.68247729957293      377.1955377843125   0.005624837174031098     0.8000280088144558     0.4940329002287993     0.2826050640602092     0.4368721290553871    0.01050883435390516      0.665785493399692     0.2513502185794502     0.1459679691549567  2.746021459957967e-14 121.7879146084411
2.77306309447801      19.59151516328825      16.16624204692058   0.002395484318826855     0.7117539975847809     -11.82762846680818  6.659043241374996e-05     0.1243395596219301  0.0009633184326097613      14.68247729957293      377.1955377843125   0.005624837174031098     0.8000280088144558     0.4940329002287993     0.2826050640602092     0.4368721290553871    0.01050883435390516      0.665785493399692     0.2513502185794502     0.1459679691549567  2.746021459957967e-14 121.7879137903421
2.77306309447801      19.59151516328825      16.16624204692058   0.002395484318826855     0.7117539826836197     -11.82762864305358  6.659043241374996e-05     0.1243395596219301  0.0009633184326097613      14.68247729957293      377.1955377843125   0.005624837174031098     0.8000280088144558     0.4940329002287993     0.2826050640602092     0.4368721290553871    0.01050883435390516      0.665785493399692     0.2513502185794502     0.1459679691549567  2.746021459957967e-14 121.7879138031194
2.77306309447801      19.59151516328825      16.16624204692058   0.002395484318826855     0.7117539826836197     -11.82762846680818  6.660533357494381e-05     0.1243395596219301  0.0009633184326097613      14.68247729957293      377.1955377843125   0.005624837174031098     0.8000280088144558     0.4940329002287993     0.2826050640602092     0.4368721290553871    0.01050883435390516      0.665785493399692     0.2513502185794502     0.1459679691549567  2.746021459957967e-14 121.7879166943761
2.77306309447801      19.59151516328825      16.16624204692058   0.002395484318826855     0.7117539826836197     -11.82762846680818  6.659043241374996e-05     0.1243395745230913  0.0009633184326097613      14.68247729957293      377.1955377843125   0.005624837174031098     0.8000280088144558     0.4940329002287993     0.2826050640602092     0.4368721290553871    0.01050883435390516      0.665785493399692     0.2513502185794502     0.1459679691549567  2.746021459957967e-14 121.7879138415899
2.77306309447801      19.59151516328825      16.16624204692058   0.002395484318826855     0.7117539826836197     -11.82762846680818  6.659043241374996e-05     0.1243395596219301  0.0009633333337709551      14.68247729957293      377.1955377843125   0.005624837174031098     0.8000280088144558     0.4940329002287993     0.2826050640602092     0.4368721290553871    0.01050883435390516      0.665785493399692     0.2513502185794502     0.1459679691549567  2.746021459957967e-14 121.7879150576156
2.77306309447801      19.59151516328825      16.16624204692058   0.002395484318826855     0.7117539826836197     -11.82762846680818  6.659043241374996e-05     0.1243395596219301  0.0009633184326097613      14.68247751835889      377.1955377843125   0.005624837174031098     0.8000280088144558     0.4940329002287993     0.2826050640602092     0.4368721290553871    0.01050883435390516      0.665785493399692     0.2513502185794502     0.1459679691549567  2.746021459957967e-14 121.787913713627
2.77306309447801      19.59151516328825      16.16624204692058   0.002395484318826855     0.7117539826836197     -11.82762846680818  6.659043241374996e-05     0.1243395596219301  0.0009633184326097613      14.68247729957293       377.195543404964   0.005624837174031098     0.8000280088144558     0.4940329002287993     0.2826050640602092     0.4368721290553871    0.01050883435390516      0.665785493399692     0.2513502185794502     0.1459679691549567  2.746021459957967e-14 121.7879137437674
2.77306309447801      19.59151516328825      16.16624204692058   0.002395484318826855     0.7117539826836197     -11.82762846680818  6.659043241374996e-05     0.1243395596219301  0.0009633184326097613      14.68247729957293      377.1955377843125   0.005624852075192292     0.8000280088144558     0.4940329002287993     0.2826050640602092     0.4368721290553871    0.01050883435390516      0.665785493399692     0.2513502185794502     0.1459679691549567  2.746021459957967e-14 121.7879189684195
2.77306309447801      19.59151516328825      16.16624204692058   0.002395484318826855     0.7117539826836197     -11.82762846680818  6.659043241374996e-05     0.1243395596219301  0.0009633184326097613      14.68247729957293      377.1955377843125   0.005624837174031098      0.800028023715617     0.4940329002287993     0.2826050640602092     0.4368721290553871    0.01050883435390516      0.665785493399692     0.2513502185794502     0.1459679691549567  2.746021459957967e-14 121.7879142831214
2.77306309447801      19.59151516328825      16.16624204692058   0.002395484318826855     0.7117539826836197     -11.82762846680818  6.659043241374996e-05     0.1243395596219301  0.0009633184326097613      14.68247729957293      377.1955377843125   0.005624837174031098     0.8000280088144558     0.4940329151299605     0.2826050640602092     0.4368721290553871    0.01050883435390516      0.665785493399692     0.2513502185794502     0.1459679691549567  2.746021459957967e-14 121.7879137923799
2.77306309447801      19.59151516328825      16.16624204692058   0.002395484318826855     0.7117539826836197     -11.82762846680818  6.659043241374996e-05     0.1243395596219301  0.0009633184326097613      14.68247729957293      377.1955377843125   0.005624837174031098     0.8000280088144558     0.4940329002287993     0.2826050789613704     0.4368721290553871    0.01050883435390516      0.665785493399692     0.2513502185794502     0.1459679691549567  2.746021459957967e-14 121.7879140127512
2.77306309447801      19.59151516328825      16.16624204692058   0.002395484318826855     0.7117539826836197     -11.82762846680818  6.659043241374996e-05     0.1243395596219301  0.0009633184326097613      14.68247729957293      377.1955377843125   0.005624837174031098     0.8000280088144558     0.4940329002287993     0.2826050640602092     0.4368721439565483    0.01050883435390516      0.665785493399692     0.2513502185794502     0.1459679691549567  2.746021459957967e-14 121.7879137572541
2.77306309447801      19.59151516328825      16.16624204692058   0.002395484318826855     0.7117539826836197     -11.82762846680818  6.659043241374996e-05     0.1243395596219301  0.0009633184326097613      14.68247729957293      377.1955377843125   0.005624837174031098     0.8000280088144558     0.4940329002287993     0.2826050640602092     0.4368721290553871    0.01050884925506636      0.665785493399692     0.2513502185794502     0.1459679691549567  2.746021459957967e-14 121.7879137886918
2.77306309447801      19.59151516328825      16.16624204692058   0.002395484318826855     0.7117539826836197     -11.82762846680818  6.659043241374996e-05     0.1243395596219301  0.0009633184326097613      14.68247729957293      377.1955377843125   0.005624837174031098     0.8000280088144558     0.4940329002287993     0.2826050640602092     0.4368721290553871    0.01050883435390516     0.6657855083008532     0.2513502185794502     0.1459679691549567  2.746021459957967e-14 121.7879137886365
2.77306309447801      19.59151516328825      16.16624204692058   0.002395484318826855     0.7117539826836197     -11.82762846680818  6.659043241374996e-05     0.1243395596219301  0.0009633184326097613      14.68247729957293      377.1955377843125   0.005624837174031098     0.8000280088144558     0.4940329002287993     0.2826050640602092     0.4368721290553871    0.01050883435390516      0.665785493399692     0.2513502334806114     0.1459679691549567  2.746021459957967e-14 121.7879137886317
2.77306309447801      19.59151516328825      16.16624204692058   0.002395484318826855     0.7117539826836197     -11.82762846680818  6.659043241374996e-05     0.1243395596219301  0.0009633184326097613      14.68247729957293      377.1955377843125   0.005624837174031098     0.8000280088144558     0.4940329002287993     0.2826050640602092     0.4368721290553871    0.01050883435390516      0.665785493399692     0.2513502185794502     0.1459679840561179  2.746021459957967e-14 121.7879137886464
2.77306309447801      19.59151516328825      16.16624204692058   0.002395484318826855     0.7117539826836197     -11.82762846680818  6.659043241374996e-05     0.1243395596219301  0.0009633184326097613      14.68247729957293      377.1955377843125   0.005624837174031098     0.8000280088144558     0.4940329002287993     0.2826050640602092     0.4368721290553871    0.01050883435390516      0.665785493399692     0.2513502185794502     0.1459679691549567  1.490118865406226e-08 121.7880035525489
2.773978835091093      19.58958093590684      16.16162694241566   0.002393303418271891     0.7118174557913247     -11.82605708345888  6.685645150289865e-05      0.124329076577889  0.0009632685221191103      14.69288528446621       377.702487518806   0.005617866403981991     0.8000278324095944     0.4939398698376997     0.2825932830786691     0.4374502306303509    0.00956598624736843      0.665785493399692      0.257472165036751      0.143309895372176  2.690138642510999e-14 121.7890590897811
2.773978876426599      19.58958093590684      16.16162694241566   0.002393303418271891     0.7118174557913247     -11.82605708345888  6.685645150289865e-05      0.124329076577889  0.0009632685221191103      14.69288528446621       377.702487518806   0.005617866403981991     0.8000278324095944     0.4939398698376997     0.2825932830786691     0.4374502306303509    0.00956598624736843      0.665785493399692      0.257472165036751      0.143309895372176  2.690138642510999e-14 121.7890591299335
2.773978835091093      19.58958122781435      16.16162694241566   0.002393303418271891     0.7118174557913247     -11.82605708345888  6.685645150289865e-05      0.124329076577889  0.0009632685221191103      14.69288528446621       377.702487518806   0.005617866403981991     0.8000278324095944     0.4939398698376997     0.2825932830786691     0.4374502306303509    0.00956598624736843      0.665785493399692      0.257472165036751      0.143309895372176  2.690138642510999e-14 121.7890591138983
2.773978835091093      19.58958093590684      16.16162718324267   0.002393303418271891     0.7118174557913247     -11.82605708345888  6.685645150289865e-05      0.124329076577889  0.0009632685221191103      14.69288528446621       377.702487518806   0.005617866403981991     0.8000278324095944     0.4939398698376997     0.2825932830786691     0.4374502306303509    0.00956598624736843      0.665785493399692      0.257472165036751      0.143309895372176  2.690138642510999e-14 121.7890590970776
2.773978835091093      19.58958093590684      16.16162694241566   0.002393318319433084     0.7118174557913247     -11.82605708345888  6.685645150289865e-05      0.124329076577889  0.0009632685221191103      14.69288528446621       377.702487518806   0.005617866403981991     0.8000278324095944     0.4939398698376997     0.2825932830786691     0.4374502306303509    0.00956598624736843      0.665785493399692      0.257472165036751      0.143309895372176  2.690138642510999e-14 121.7890600364529
2.773978835091093      19.58958093590684      16.16162694241566   0.002393303418271891     0.7118174706924859     -11.82605708345888  6.685645150289865e-05      0.124329076577889  0.0009632685221191103      14.69288528446621       377.702487518806   0.005617866403981991     0.8000278324095944     0.4939398698376997     0.2825932830786691     0.4374502306303509    0.00956598624736843      0.665785493399692      0.257472165036751      0.143309895372176  2.690138642510999e-14 121.7890591082679
2.773978835091093      19.58958093590684      16.16162694241566   0.002393303418271891     0.7118174557913247     -11.82605725968086  6.685645150289865e-05      0.124329076577889  0.0009632685221191103      14.69288528446621       377.702487518806   0.005617866403981991     0.8000278324095944     0.4939398698376997     0.2825932830786691     0.4374502306303509    0.00956598624736843      0.665785493399692      0.257472165036751      0.143309895372176  2.690138642510999e-14 121.7890591053738
2.773978835091093      19.58958093590684      16.16162694241566   0.002393303418271891     0.7118174557913247     -11.82605708345888   6.68713526640925e-05      0.124329076577889  0.0009632685221191103      14.69288528446621       377.702487518806   0.005617866403981991     0.8000278324095944     0.4939398698376997     0.2825932830786691     0.4374502306303509    0.00956598624736843      0.665785493399692      0.257472165036751      0.143309895372176  2.690138642510999e-14 121.7890614845759
2.773978835091093      19.58958093590684      16.16162694241566   0.002393303418271891     0.7118174557913247     -11.82605708345888  6.685645150289865e-05     0.1243290914790502  0.0009632685221191103      14.69288528446621       377.702487518806   0.005617866403981991     0.8000278324095944     0.4939398698376997     0.2825932830786691     0.4374502306303509    0.00956598624736843      0.665785493399692      0.257472165036751      0.143309895372176  2.690138642510999e-14 121.7890591532076
2.773978835091093      19.58958093590684      16.16162694241566   0.002393303418271891     0.7118174557913247     -11.82605708345888  6.685645150289865e-05      0.124329076577889  0.0009632834232803041      14.69288528446621       377.702487518806   0.005617866403981991     0.8000278324095944     0.4939398698376997     0.2825932830786691     0.4374502306303509    0.00956598624736843      0.665785493399692      0.257472165036751      0.143309895372176  2.690138642510999e-14 121.7890601188866
2.773978835091093      19.58958093590684      16.16162694241566   0.002393303418271891     0.7118174557913247     -11.82605708345888  6.685645150289865e-05      0.124329076577889  0.0009632685221191103      14.69288550340726       377.702487518806   0.005617866403981991     0.8000278324095944     0.4939398698376997     0.2825932830786691     0.4374502306303509    0.00956598624736843      0.665785493399692      0.257472165036751      0.143309895372176  2.690138642510999e-14 121.7890590254235
2.773978835091093      19.58958093590684      16.16162694241566   0.002393303418271891     0.7118174557913247     -11.82605708345888  6.685645150289865e-05      0.124329076577889  0.0009632685221191103      14.69288528446621      377.7024931470116   0.005617866403981991     0.8000278324095944     0.4939398698376997     0.2825932830786691     0.4374502306303509    0.00956598624736843      0.665785493399692      0.257472165036751      0.143309895372176  2.690138642510999e-14 121.7890590509232
2.773978835091093      19.58958093590684      16.16162694241566   0.002393303418271891     0.7118174557913247     -11.82605708345888  6.685645150289865e-05      0.124329076577889  0.0009632685221191103      14.69288528446621       377.702487518806   0.005617881305143185     0.8000278324095944     0.4939398698376997     0.2825932830786691     0.4374502306303509    0.00956598624736843      0.665785493399692      0.257472165036751      0.143309895372176  2.690138642510999e-14 121.7890589054162
2.773978835091093      19.58958093590684      16.16162694241566   0.002393303418271891     0.7118174557913247     -11.82605708345888  6.685645150289865e-05      0.124329076577889  0.0009632685221191103      14.69288528446621       377.702487518806   0.005617866403981991     0.8000278473107556     0.4939398698376997     0.2825932830786691     0.4374502306303509    0.00956598624736843      0.665785493399692      0.257472165036751      0.143309895372176  2.690138642510999e-14 121.7890595673814
2.773978835091093      19.58958093590684      16.16162694241566   0.002393303418271891     0.7118174557913247     -11.82605708345888  6.685645150289865e-05      0.124329076577889  0.0009632685221191103      14.69288528446621       377.702487518806   0.005617866403981991     0.8000278324095944     0.4939398847388609     0.2825932830786691     0.4374502306303509    0.00956598624736843      0.665785493399692      0.257472165036751      0.143309895372176  2.690138642510999e-14 121.7890591900681
2.773978835091093      19.58958093590684      16.16162694241566   0.002393303418271891     0.7118174557913247     -11.82605708345888  6.685645150289865e-05      0.124329076577889  0.0009632685221191103      14.69288528446621       377.702487518806   0.005617866403981991     0.8000278324095944     0.4939398698376997     0.2825932979798303     0.4374502306303509    0.00956598624736843      0.665785493399692      0.257472165036751      0.143309895372176  2.690138642510999e-14 121.7890590909506
2.773978835091093      19.58958093590684      16.16162694241566   0.002393303418271891     0.7118174557913247     -11.82605708345888  6.685645150289865e-05      0.124329076577889  0.0009632685221191103      14.69288528446621       377.702487518806   0.005617866403981991     0.8000278324095944     0.4939398698376997     0.2825932830786691     0.4374502455315121    0.00956598624736843      0.665785493399692      0.257472165036751      0.143309895372176  2.690138642510999e-14 121.7890590728768
2.773978835091093      19.58958093590684      16.16162694241566   0.002393303418271891     0.7118174557913247     -11.82605708345888  6.685645150289865e-05      0.124329076577889  0.0009632685221191103      14.69288528446621       377.702487518806   0.005617866403981991     0.8000278324095944     0.4939398698376997     0.2825932830786691     0.4374502306303509   0.009566001148529624      0.665785493399692      0.257472165036751      0.143309895372176  2.690138642510999e-14 121.7890590897087
2.773978835091093      19.58958093590684      16.16162694241566   0.002393303418271891     0.7118174557913247     -11.82605708345888  6.685645150289865e-05      0.124329076577889  0.0009632685221191103      14.69288528446621       377.702487518806   0.005617866403981991     0.8000278324095944     0.4939398698376997     0.2825932830786691     0.4374502306303509    0.00956598624736843     0.6657855083008532      0.257472165036751      0.143309895372176  2.690138642510999e-14 121.7890590897811
2.773978835091093      19.58958093590684      16.16162694241566   0.002393303418271891     0.7118174557913247     -11.82605708345888  6.685645150289865e-05      0.124329076577889  0.0009632685221191103      14.69288528446621       377.702487518806   0.005617866403981991     0.8000278324095944     0.4939398698376997     0.2825932830786691     0.4374502306303509    0.00956598624736843      0.665785493399692     0.2574721799379122      0.143309895372176  2.690138642510999e-14 121.7890590897735
2.773978835091093      19.58958093590684      16.16162694241566   0.002393303418271891     0.7118174557913247     -11.82605708345888  6.685645150289865e-05      0.124329076577889  0.0009632685221191103      14.69288528446621       377.702487518806   0.005617866403981991     0.8000278324095944     0.4939398698376997     0.2825932830786691     0.4374502306303509    0.00956598624736843      0.665785493399692      0.257472165036751     0.1433099102733372  2.690138642510999e-14 121.7890590897638
2.773978835091093      19.58958093590684      16.16162694241566   0.002393303418271891     0.7118174557913247     -11.82605708345888  6.685645150289865e-05      0.124329076577889  0.0009632685221191103      14.69288528446621       377.702487518806   0.005617866403981991     0.8000278324095944     0.4939398698376997     0.2825932830786691     0.4374502306303509    0.00956598624736843      0.665785493399692      0.257472165036751      0.143309895372176  1.490118809523408e-08 121.7891486340702
2.773292108014271      19.59103173915282      16.16508818974077   0.002394693554956189     0.7117696984409355     -11.82723546732334  6.663264860131382e-05     0.1243361117413153  0.0009631528444085713      14.68507993652827      377.3222751783217   0.005619439475010194     0.8000279629731953     0.4940094105599263     0.2825941618507415      0.437020597176822    0.01027312235572865      0.665785493399692     0.2528807049891497     0.1453034508135169  2.701082046399493e-14 121.7874514466109
2.773292149339544      19.59103173915282      16.16508818974077   0.002394693554956189     0.7117696984409355     -11.82723546732334  6.663264860131382e-05     0.1243361117413153  0.0009631528444085713      14.68507993652827      377.3222751783217   0.005619439475010194     0.8000279629731953     0.4940094105599263     0.2825941618507415      0.437020597176822    0.01027312235572865      0.665785493399692     0.2528807049891497     0.1453034508135169  2.701082046399493e-14 121.787451477546
2.773292108014271      19.59103203108194      16.16508818974077   0.002394693554956189     0.7117696984409355     -11.82723546732334  6.663264860131382e-05     0.1243361117413153  0.0009631528444085713      14.68507993652827      377.3222751783217   0.005619439475010194     0.8000279629731953     0.4940094105599263     0.2825941618507415      0.437020597176822    0.01027312235572865      0.665785493399692     0.2528807049891497     0.1453034508135169  2.701082046399493e-14 121.7874514310275
2.773292108014271      19.59103173915282      16.16508843061936   0.002394693554956189     0.7117696984409355     -11.82723546732334  6.663264860131382e-05     0.1243361117413153  0.0009631528444085713      14.68507993652827      377.3222751783217   0.005619439475010194     0.8000279629731953     0.4940094105599263     0.2825941618507415      0.437020597176822    0.01027312235572865      0.665785493399692     0.2528807049891497     0.1453034508135169  2.701082046399493e-14 121.7874514600181
2.773292108014271      19.59103173915282      16.16508818974077   0.002394708456117382     0.7117696984409355     -11.82723546732334  6.663264860131382e-05     0.1243361117413153  0.0009631528444085713      14.68507993652827      377.3222751783217   0.005619439475010194     0.8000279629731953     0.4940094105599263     0.2825941618507415      0.437020597176822    0.01027312235572865      0.665785493399692     0.2528807049891497     0.1453034508135169  2.701082046399493e-14 121.7874523705248
2.773292108014271      19.59103173915282      16.16508818974077   0.002394693554956189     0.7117697133420967     -11.82723546732334  6.663264860131382e-05     0.1243361117413153  0.0009631528444085713      14.68507993652827      377.3222751783217   0.005619439475010194     0.8000279629731953     0.4940094105599263     0.2825941618507415      0.437020597176822    0.01027312235572865      0.665785493399692     0.2528807049891497     0.1453034508135169  2.701082046399493e-14 121.7874514480599
2.773292108014271      19.59103173915282      16.16508818974077   0.002394693554956189     0.7117696984409355     -11.82723564356288  6.663264860131382e-05     0.1243361117413153  0.0009631528444085713      14.68507993652827      377.3222751783217   0.005619439475010194     0.8000279629731953     0.4940094105599263     0.2825941618507415      0.437020597176822    0.01027312235572865      0.665785493399692     0.2528807049891497     0.1453034508135169  2.701082046399493e-14 121.7874514566433
2.773292108014271      19.59103173915282      16.16508818974077   0.002394693554956189     0.7117696984409355     -11.82723546732334  6.664754976250767e-05     0.1243361117413153  0.0009631528444085713      14.68507993652827      377.3222751783217   0.005619439475010194     0.8000279629731953     0.4940094105599263     0.2825941618507415      0.437020597176822    0.01027312235572865      0.665785493399692     0.2528807049891497     0.1453034508135169  2.701082046399493e-14 121.7874538658604
2.773292108014271      19.59103173915282      16.16508818974077   0.002394693554956189     0.7117696984409355     -11.82723546732334  6.663264860131382e-05     0.1243361266424765  0.0009631528444085713      14.68507993652827      377.3222751783217   0.005619439475010194     0.8000279629731953     0.4940094105599263     0.2825941618507415      0.437020597176822    0.01027312235572865      0.665785493399692     0.2528807049891497     0.1453034508135169  2.701082046399493e-14 121.7874515469668
2.773292108014271      19.59103173915282      16.16508818974077   0.002394693554956189     0.7117696984409355     -11.82723546732334  6.663264860131382e-05     0.1243361117413153  0.0009631677455697651      14.68507993652827      377.3222751783217   0.005619439475010194     0.8000279629731953     0.4940094105599263     0.2825941618507415      0.437020597176822    0.01027312235572865      0.665785493399692     0.2528807049891497     0.1453034508135169  2.701082046399493e-14 121.7874525073609
2.773292108014271      19.59103173915282      16.16508818974077   0.002394693554956189     0.7117696984409355     -11.82723546732334  6.663264860131382e-05     0.1243361117413153  0.0009631528444085713      14.68508015535301      377.3222751783217   0.005619439475010194     0.8000279629731953     0.4940094105599263     0.2825941618507415      0.437020597176822    0.01027312235572865      0.665785493399692     0.2528807049891497     0.1453034508135169  2.701082046399493e-14 121.7874514467035
2.773292108014271      19.59103173915282      16.16508818974077   0.002394693554956189     0.7117696984409355     -11.82723546732334  6.663264860131382e-05     0.1243361117413153  0.0009631528444085713      14.68507993652827      377.3222808008617   0.005619439475010194     0.8000279629731953     0.4940094105599263     0.2825941618507415      0.437020597176822    0.01027312235572865      0.665785493399692     0.2528807049891497     0.1453034508135169  2.701082046399493e-14 121.7874514753584
2.773292108014271      19.59103173915282      16.16508818974077   0.002394693554956189     0.7117696984409355     -11.82723546732334  6.663264860131382e-05     0.1243361117413153  0.0009631528444085713      14.68507993652827      377.3222751783217   0.005619454376171388     0.8000279629731953     0.4940094105599263     0.2825941618507415      0.437020597176822    0.01027312235572865      0.665785493399692     0.2528807049891497     0.1453034508135169  2.701082046399493e-14 121.7874514364182
2.773292108014271      19.59103173915282      16.16508818974077   0.002394693554956189     0.7117696984409355     -11.82723546732334  6.663264860131382e-05     0.1243361117413153  0.0009631528444085713      14.68507993652827      377.3222751783217   0.005619439475010194     0.8000279778743565     0.4940094105599263     0.2825941618507415      0.437020597176822    0.01027312235572865      0.665785493399692     0.2528807049891497     0.1453034508135169  2.701082046399493e-14 121.7874520013552
2.773292108014271      19.59103173915282      16.16508818974077   0.002394693554956189     0.7117696984409355     -11.82723546732334  6.663264860131382e-05     0.1243361117413153  0.0009631528444085713      14.68507993652827      377.3222751783217   0.005619439475010194     0.8000279629731953     0.4940094254610875     0.2825941618507415      0.437020597176822    0.01027312235572865      0.665785493399692     0.2528807049891497     0.1453034508135169  2.701082046399493e-14 121.7874516204865
2.773292108014271      19.59103173915282      16.16508818974077   0.002394693554956189     0.7117696984409355     -11.82723546732334  6.663264860131382e-05     0.1243361117413153  0.0009631528444085713      14.68507993652827      377.3222751783217   0.005619439475010194     0.8000279629731953     0.4940094105599263     0.2825941767519027      0.437020597176822    0.01027312235572865      0.665785493399692     0.2528807049891497     0.1453034508135169  2.701082046399493e-14 121.7874514910693
2.773292108014271      19.59103173915282      16.16508818974077   0.002394693554956189     0.7117696984409355     -11.82723546732334  6.663264860131382e-05     0.1243361117413153  0.0009631528444085713      14.68507993652827      377.3222751783217   0.005619439475010194     0.8000279629731953     0.4940094105599263     0.2825941618507415     0.4370206120779832    0.01027312235572865      0.665785493399692     0.2528807049891497     0.1453034508135169  2.701082046399493e-14 121.7874514418167
2.773292108014271      19.59103173915282      16.16508818974077   0.002394693554956189     0.7117696984409355     -11.82723546732334  6.663264860131382e-05     0.1243361117413153  0.0009631528444085713      14.68507993652827      377.3222751783217   0.005619439475010194     0.8000279629731953     0.4940094105599263     0.2825941618507415      0.437020597176822    0.01027313725688985      0.665785493399692     0.2528807049891497     0.1453034508135169  2.701082046399493e-14 121.7874514465667
2.773292108014271      19.59103173915282      16.16508818974077   0.002394693554956189     0.7117696984409355     -11.82723546732334  6.663264860131382e-05     0.1243361117413153  0.0009631528444085713      14.68507993652827      377.3222751783217   0.005619439475010194     0.8000279629731953     0.4940094105599263     0.2825941618507415      0.437020597176822    0.01027312235572865     0.6657855083008532     0.2528807049891497     0.1453034508135169  2.701082046399493e-14 121.7874514466109
2.773292108014271      19.59103173915282      16.16508818974077   0.002394693554956189     0.7117696984409355     -11.82723546732334  6.663264860131382e-05     0.1243361117413153  0.0009631528444085713      14.68507993652827      377.3222751783217   0.005619439475010194     0.8000279629731953     0.4940094105599263     0.2825941618507415      0.437020597176822    0.01027312235572865      0.665785493399692     0.2528807198903109     0.1453034508135169  2.701082046399493e-14 121.7874514466352
2.773292108014271      19.59103173915282      16.16508818974077   0.002394693554956189     0.7117696984409355     -11.82723546732334  6.663264860131382e-05     0.1243361117413153  0.0009631528444085713      14.68507993652827      377.3222751783217   0.005619439475010194     0.8000279629731953     0.4940094105599263     0.2825941618507415      0.437020597176822    0.01027312235572865      0.665785493399692     0.2528807049891497     0.1453034657146781  2.701082046399493e-14 121.7874514466358
2.773292108014271      19.59103173915282      16.16508818974077   0.002394693554956189     0.7117696984409355     -11.82723546732334  6.663264860131382e-05     0.1243361117413153  0.0009631528444085713      14.68507993652827      377.3222751783217   0.005619439475010194     0.8000279629731953     0.4940094105599263     0.2825941618507415      0.437020597176822    0.01027312235572865      0.665785493399692     0.2528807049891497     0.1453034508135169  1.490118820466812e-08 121.7875411604254
2.773231206247065      19.58520813644655      16.15449037163331   0.002387577277189258     0.7116157462203464     -11.82264740039293  6.550143964442539e-05     0.1243236651967027  0.0009615259242178934      14.66842929553771      376.7667800995694   0.005613091354480277     0.8000269676943296     0.4936669641514065     0.2826870206031056     0.4370602244986351    0.01037242556559179      0.665785493399692     0.2525751321576029     0.1451211767366223  4.408774140245663e-14 121.7810817419447
2.773231247571431      19.58520813644655      16.15449037163331   0.002387577277189258     0.7116157462203464     -11.82264740039293  6.550143964442539e-05     0.1243236651967027  0.0009615259242178934      14.66842929553771      376.7667800995694   0.005613091354480277     0.8000269676943296     0.4936669641514065     0.2826870206031056     0.4370602244986351    0.01037242556559179      0.665785493399692     0.2525751321576029     0.1451211767366223  4.408774140245663e-14 121.7810817557812
2.773231206247065      19.58520842828889      16.15449037163331   0.002387577277189258     0.7116157462203464     -11.82264740039293  6.550143964442539e-05     0.1243236651967027  0.0009615259242178934      14.66842929553771      376.7667800995694   0.005613091354480277     0.8000269676943296     0.4936669641514065     0.2826870206031056     0.4370602244986351    0.01037242556559179      0.665785493399692     0.2525751321576029     0.1451211767366223  4.408774140245663e-14 121.7810817593689
2.773231206247065      19.58520813644655      16.15449061235398   0.002387577277189258     0.7116157462203464     -11.82264740039293  6.550143964442539e-05     0.1243236651967027  0.0009615259242178934      14.66842929553771      376.7667800995694   0.005613091354480277     0.8000269676943296     0.4936669641514065     0.2826870206031056     0.4370602244986351    0.01037242556559179      0.665785493399692     0.2525751321576029     0.1451211767366223  4.408774140245663e-14 121.7810817742423
2.773231206247065      19.58520813644655      16.15449037163331   0.002387592178350452     0.7116157462203464     -11.82264740039293  6.550143964442539e-05     0.1243236651967027  0.0009615259242178934      14.66842929553771      376.7667800995694   0.005613091354480277     0.8000269676943296     0.4936669641514065     0.2826870206031056     0.4370602244986351    0.01037242556559179      0.665785493399692     0.2525751321576029     0.1451211767366223  4.408774140245663e-14 121.7810803988439
2.773231206247065      19.58520813644655      16.15449037163331   0.002387577277189258     0.7116157611215076     -11.82264740039293  6.550143964442539e-05     0.1243236651967027  0.0009615259242178934      14.66842929553771      376.7667800995694   0.005613091354480277     0.8000269676943296     0.4936669641514065     0.2826870206031056     0.4370602244986351    0.01037242556559179      0.665785493399692     0.2525751321576029     0.1451211767366223  4.408774140245663e-14 121.781081730082
2.773231206247065      19.58520813644655      16.15449037163331   0.002387577277189258     0.7116157462203464      -11.8226475765641  6.550143964442539e-05     0.1243236651967027  0.0009615259242178934      14.66842929553771      376.7667800995694   0.005613091354480277     0.8000269676943296     0.4936669641514065     0.2826870206031056     0.4370602244986351    0.01037242556559179      0.665785493399692     0.2525751321576029     0.1451211767366223  4.408774140245663e-14 121.7810817011869
2.773231206247065      19.58520813644655      16.15449037163331   0.002387577277189258     0.7116157462203464     -11.82264740039293  6.551634080561924e-05     0.1243236651967027  0.0009615259242178934      14.66842929553771      376.7667800995694   0.005613091354480277     0.8000269676943296     0.4936669641514065     0.2826870206031056     0.4370602244986351    0.01037242556559179      0.665785493399692     0.2525751321576029     0.1451211767366223  4.408774140245663e-14 121.7810834784167
2.773231206247065      19.58520813644655      16.15449037163331   0.002387577277189258     0.7116157462203464     -11.82264740039293  6.550143964442539e-05     0.1243236800978639  0.0009615259242178934      14.66842929553771      376.7667800995694   0.005613091354480277     0.8000269676943296     0.4936669641514065     0.2826870206031056     0.4370602244986351    0.01037242556559179      0.665785493399692     0.2525751321576029     0.1451211767366223  4.408774140245663e-14 121.781081719334
2.773231206247065      19.58520813644655      16.15449037163331   0.002387577277189258     0.7116157462203464     -11.82264740039293  6.550143964442539e-05     0.1243236651967027  0.0009615408253790872      14.66842929553771      376.7667800995694   0.005613091354480277     0.8000269676943296     0.4936669641514065     0.2826870206031056     0.4370602244986351    0.01037242556559179      0.665785493399692     0.2525751321576029     0.1451211767366223  4.408774140245663e-14 121.7810818514338
2.773231206247065      19.58520813644655      16.15449037163331   0.002387577277189258     0.7116157462203464     -11.82264740039293  6.550143964442539e-05     0.1243236651967027  0.0009615259242178934      14.66842951411434      376.7667800995694   0.005613091354480277     0.8000269676943296     0.4936669641514065     0.2826870206031056     0.4370602244986351    0.01037242556559179      0.665785493399692     0.2525751321576029     0.1451211767366223  4.408774140245663e-14 121.7810817482305
2.773231206247065      19.58520813644655      16.15449037163331   0.002387577277189258     0.7116157462203464     -11.82264740039293  6.550143964442539e-05     0.1243236651967027  0.0009615259242178934      14.66842929553771      376.7667857138319   0.005613091354480277     0.8000269676943296     0.4936669641514065     0.2826870206031056     0.4370602244986351    0.01037242556559179      0.665785493399692     0.2525751321576029     0.1451211767366223  4.408774140245663e-14 121.781081775155
2.773231206247065      19.58520813644655      16.15449037163331   0.002387577277189258     0.7116157462203464     -11.82264740039293  6.550143964442539e-05     0.1243236651967027  0.0009615259242178934      14.66842929553771      376.7667800995694    0.00561310625564147     0.8000269676943296     0.4936669641514065     0.2826870206031056     0.4370602244986351    0.01037242556559179      0.665785493399692     0.2525751321576029     0.1451211767366223  4.408774140245663e-14 121.7810858997168
2.773231206247065      19.58520813644655      16.15449037163331   0.002387577277189258     0.7116157462203464     -11.82264740039293  6.550143964442539e-05     0.1243236651967027  0.0009615259242178934      14.66842929553771      376.7667800995694   0.005613091354480277     0.8000269825954908     0.4936669641514065     0.2826870206031056     0.4370602244986351    0.01037242556559179      0.665785493399692     0.2525751321576029     0.1451211767366223  4.408774140245663e-14 121.7810822126319
2.773231206247065      19.58520813644655      16.15449037163331   0.002387577277189258     0.7116157462203464     -11.82264740039293  6.550143964442539e-05     0.1243236651967027  0.0009615259242178934      14.66842929553771      376.7667800995694   0.005613091354480277     0.8000269676943296     0.4936669790525677     0.2826870206031056     0.4370602244986351    0.01037242556559179      0.665785493399692     0.2525751321576029     0.1451211767366223  4.408774140245663e-14 121.7810817176866
2.773231206247065      19.58520813644655      16.15449037163331   0.002387577277189258     0.7116157462203464     -11.82264740039293  6.550143964442539e-05     0.1243236651967027  0.0009615259242178934      14.66842929553771      376.7667800995694   0.005613091354480277     0.8000269676943296     0.4936669641514065     0.2826870355042668     0.4370602244986351    0.01037242556559179      0.665785493399692     0.2525751321576029     0.1451211767366223  4.408774140245663e-14 121.7810818581144
2.773231206247065      19.58520813644655      16.15449037163331   0.002387577277189258     0.7116157462203464     -11.82264740039293  6.550143964442539e-05     0.1243236651967027  0.0009615259242178934      14.66842929553771      376.7667800995694   0.005613091354480277     0.8000269676943296     0.4936669641514065     0.2826870206031056     0.4370602393997963    0.01037242556559179      0.665785493399692     0.2525751321576029     0.1451211767366223  4.408774140245663e-14 121.781081697201
2.773231206247065      19.58520813644655      16.15449037163331   0.002387577277189258     0.7116157462203464     -11.82264740039293  6.550143964442539e-05     0.1243236651967027  0.0009615259242178934      14.66842929553771      376.7667800995694   0.005613091354480277     0.8000269676943296     0.4936669641514065     0.2826870206031056     0.4370602244986351    0.01037244046675298      0.665785493399692     0.2525751321576029     0.1451211767366223  4.408774140245663e-14 121.7810817415158
2.773231206247065      19.58520813644655      16.15449037163331   0.002387577277189258     0.7116157462203464     -11.82264740039293  6.550143964442539e-05     0.1243236651967027  0.0009615259242178934      14.66842929553771      376.7667800995694   0.005613091354480277     0.8000269676943296     0.4936669641514065     0.2826870206031056     0.4370602244986351    0.01037242556559179     0.6657855083008532     0.2525751321576029     0.1451211767366223  4.408774140245663e-14 121.7810817419447
2.773231206247065      19.58520813644655      16.15449037163331   0.002387577277189258     0.7116157462203464     -11.82264740039293  6.550143964442539e-05     0.1243236651967027  0.0009615259242178934      14.66842929553771      376.7667800995694   0.005613091354480277     0.8000269676943296     0.4936669641514065     0.2826870206031056     0.4370602244986351    0.01037242556559179      0.665785493399692     0.2525751470587641     0.1451211767366223  4.408774140245663e-14 121.7810817419393
2.773231206247065      19.58520813644655      16.15449037163331   0.002387577277189258     0.7116157462203464     -11.82264740039293  6.550143964442539e-05     0.1243236651967027  0.0009615259242178934      14.66842929553771      376.7667800995694   0.005613091354480277     0.8000269676943296     0.4936669641514065     0.2826870206031056     0.4370602244986351    0.01037242556559179      0.665785493399692     0.2525751321576029     0.1451211916377835  4.408774140245663e-14 121.7810817419396
2.773231206247065      19.58520813644655      16.15449037163331   0.002387577277189258     0.7116157462203464     -11.82264740039293  6.550143964442539e-05     0.1243236651967027  0.0009615259242178934      14.66842929553771      376.7667800995694   0.005613091354480277     0.8000269676943296     0.4936669641514065     0.2826870206031056     0.4370602244986351    0.01037242556559179      0.665785493399692     0.2525751321576029     0.1451211767366223  1.490120528158906e-08 121.7811715063004
2.774489430617486      19.57323925624023      16.13098896803653   0.002385067016393846     0.7120404023985789     -11.81172810726944  6.245994150822125e-05     0.1243848134476279  0.0009616448998253865      14.62803306837084      375.6915442588144   0.005602529250125054      0.800025239960014      0.493388667236795     0.2828160241178025     0.4401035063175503    0.01119012649549831      0.665785493399692     0.2528066663620794     0.1453741864743835  4.163494942489715e-14 121.7651661034672
2.7744894719606      19.57323925624023      16.13098896803653   0.002385067016393846     0.7120404023985789     -11.81172810726944  6.245994150822125e-05     0.1243848134476279  0.0009616448998253865      14.62803306837084      375.6915442588144   0.005602529250125054      0.800025239960014      0.493388667236795     0.2828160241178025     0.4401035063175503    0.01119012649549831      0.665785493399692     0.2528066663620794     0.1453741864743835  4.163494942489715e-14 121.7651662182527
2.774489430617486      19.57323954790422      16.13098896803653   0.002385067016393846     0.7120404023985789     -11.81172810726944  6.245994150822125e-05     0.1243848134476279  0.0009616448998253865      14.62803306837084      375.6915442588144   0.005602529250125054      0.800025239960014      0.493388667236795     0.2828160241178025     0.4401035063175503    0.01119012649549831      0.665785493399692     0.2528066663620794     0.1453741864743835  4.163494942489715e-14 121.7651660903793
2.774489430617486      19.57323925624023        16.130989208407   0.002385067016393846     0.7120404023985789     -11.81172810726944  6.245994150822125e-05     0.1243848134476279  0.0009616448998253865      14.62803306837084      375.6915442588144   0.005602529250125054      0.800025239960014      0.493388667236795     0.2828160241178025     0.4401035063175503    0.01119012649549831      0.665785493399692     0.2528066663620794     0.1453741864743835  4.163494942489715e-14 121.765165996712
2.774489430617486      19.57323925624023      16.13098896803653    0.00238508191755504     0.7120404023985789     -11.81172810726944  6.245994150822125e-05     0.1243848134476279  0.0009616448998253865      14.62803306837084      375.6915442588144   0.005602529250125054      0.800025239960014      0.493388667236795     0.2828160241178025     0.4401035063175503    0.01119012649549831      0.665785493399692     0.2528066663620794     0.1453741864743835  4.163494942489715e-14 121.7651660225698
2.774489430617486      19.57323925624023      16.13098896803653   0.002385067016393846     0.7120404172997401     -11.81172810726944  6.245994150822125e-05     0.1243848134476279  0.0009616448998253865      14.62803306837084      375.6915442588144   0.005602529250125054      0.800025239960014      0.493388667236795     0.2828160241178025     0.4401035063175503    0.01119012649549831      0.665785493399692     0.2528066663620794     0.1453741864743835  4.163494942489715e-14 121.7651660863166
2.774489430617486      19.57323925624023      16.13098896803653   0.002385067016393846     0.7120404023985789      -11.8117282832779  6.245994150822125e-05     0.1243848134476279  0.0009616448998253865      14.62803306837084      375.6915442588144   0.005602529250125054      0.800025239960014      0.493388667236795     0.2828160241178025     0.4401035063175503    0.01119012649549831      0.665785493399692     0.2528066663620794     0.1453741864743835  4.163494942489715e-14 121.765166072351
2.774489430617486      19.57323925624023      16.13098896803653   0.002385067016393846     0.7120404023985789     -11.81172810726944  6.247484266941509e-05     0.1243848134476279  0.0009616448998253865      14.62803306837084      375.6915442588144   0.005602529250125054      0.800025239960014      0.493388667236795     0.2828160241178025     0.4401035063175503    0.01119012649549831      0.665785493399692     0.2528066663620794     0.1453741864743835  4.163494942489715e-14 121.7651678465201
2.774489430617486      19.57323925624023      16.13098896803653   0.002385067016393846     0.7120404023985789     -11.81172810726944  6.245994150822125e-05      0.124384828348789  0.0009616448998253865      14.62803306837084      375.6915442588144   0.005602529250125054      0.800025239960014      0.493388667236795     0.2828160241178025     0.4401035063175503    0.01119012649549831      0.665785493399692     0.2528066663620794     0.1453741864743835  4.163494942489715e-14 121.7651660420751
2.774489430617486      19.57323925624023      16.13098896803653   0.002385067016393846     0.7120404023985789     -11.81172810726944  6.245994150822125e-05     0.1243848134476279  0.0009616598009865804      14.62803306837084      375.6915442588144   0.005602529250125054      0.800025239960014      0.493388667236795     0.2828160241178025     0.4401035063175503    0.01119012649549831      0.665785493399692     0.2528066663620794     0.1453741864743835  4.163494942489715e-14 121.7651658423391
2.774489430617486      19.57323925624023      16.13098896803653   0.002385067016393846     0.7120404023985789     -11.81172810726944  6.245994150822125e-05     0.1243848134476279  0.0009616448998253865      14.62803328634552      375.6915442588144   0.005602529250125054      0.800025239960014      0.493388667236795     0.2828160241178025     0.4401035063175503    0.01119012649549831      0.665785493399692     0.2528066663620794     0.1453741864743835  4.163494942489715e-14 121.7651661133405
2.774489430617486      19.57323925624023      16.13098896803653   0.002385067016393846     0.7120404023985789     -11.81172810726944  6.245994150822125e-05     0.1243848134476279  0.0009616448998253865      14.62803306837084      375.6915498570546   0.005602529250125054      0.800025239960014      0.493388667236795     0.2828160241178025     0.4401035063175503    0.01119012649549831      0.665785493399692     0.2528066663620794     0.1453741864743835  4.163494942489715e-14 121.7651662145121
2.774489430617486      19.57323925624023      16.13098896803653   0.002385067016393846     0.7120404023985789     -11.81172810726944  6.245994150822125e-05     0.1243848134476279  0.0009616448998253865      14.62803306837084      375.6915442588144   0.005602544151286248      0.800025239960014      0.493388667236795     0.2828160241178025     0.4401035063175503    0.01119012649549831      0.665785493399692     0.2528066663620794     0.1453741864743835  4.163494942489715e-14 121.7651705640871
2.774489430617486      19.57323925624023      16.13098896803653   0.002385067016393846     0.7120404023985789     -11.81172810726944  6.245994150822125e-05     0.1243848134476279  0.0009616448998253865      14.62803306837084      375.6915442588144   0.005602529250125054     0.8000252548611752      0.493388667236795     0.2828160241178025     0.4401035063175503    0.01119012649549831      0.665785493399692     0.2528066663620794     0.1453741864743835  4.163494942489715e-14 121.765166581901
2.774489430617486      19.57323925624023      16.13098896803653   0.002385067016393846     0.7120404023985789     -11.81172810726944  6.245994150822125e-05     0.1243848134476279  0.0009616448998253865      14.62803306837084      375.6915442588144   0.005602529250125054      0.800025239960014     0.4933886821379562     0.2828160241178025     0.4401035063175503    0.01119012649549831      0.665785493399692     0.2528066663620794     0.1453741864743835  4.163494942489715e-14 121.7651660564672
2.774489430617486      19.57323925624023      16.13098896803653   0.002385067016393846     0.7120404023985789     -11.81172810726944  6.245994150822125e-05     0.1243848134476279  0.0009616448998253865      14.62803306837084      375.6915442588144   0.005602529250125054      0.800025239960014      0.493388667236795     0.2828160390189637     0.4401035063175503    0.01119012649549831      0.665785493399692     0.2528066663620794     0.1453741864743835  4.163494942489715e-14 121.7651662337848
2.774489430617486      19.57323925624023      16.13098896803653   0.002385067016393846     0.7120404023985789     -11.81172810726944  6.245994150822125e-05     0.1243848134476279  0.0009616448998253865      14.62803306837084      375.6915442588144   0.005602529250125054      0.800025239960014      0.493388667236795     0.2828160241178025     0.4401035212187115    0.01119012649549831      0.665785493399692     0.2528066663620794     0.1453741864743835  4.163494942489715e-14 121.7651660435189
2.774489430617486      19.57323925624023      16.13098896803653   0.002385067016393846     0.7120404023985789     -11.81172810726944  6.245994150822125e-05     0.1243848134476279  0.0009616448998253865      14.62803306837084      375.6915442588144   0.005602529250125054      0.800025239960014      0.493388667236795     0.2828160241178025     0.4401035063175503     0.0111901413966595      0.665785493399692     0.2528066663620794     0.1453741864743835  4.163494942489715e-14 121.7651661034591
2.774489430617486      19.57323925624023      16.13098896803653   0.002385067016393846     0.7120404023985789     -11.81172810726944  6.245994150822125e-05     0.1243848134476279  0.0009616448998253865      14.62803306837084      375.6915442588144   0.005602529250125054      0.800025239960014      0.493388667236795     0.2828160241178025     0.4401035063175503    0.01119012649549831     0.6657855083008532     0.2528066663620794     0.1453741864743835  4.163494942489715e-14 121.7651661034672
2.774489430617486      19.57323925624023      16.13098896803653   0.002385067016393846     0.7120404023985789     -11.81172810726944  6.245994150822125e-05     0.1243848134476279  0.0009616448998253865      14.62803306837084      375.6915442588144   0.005602529250125054      0.800025239960014      0.493388667236795     0.2828160241178025     0.4401035063175503    0.01119012649549831      0.665785493399692     0.2528066812632406     0.1453741864743835  4.163494942489715e-14 121.7651661034689
2.774489430617486      19.57323925624023      16.13098896803653   0.002385067016393846     0.7120404023985789     -11.81172810726944  6.245994150822125e-05     0.1243848134476279  0.0009616448998253865      14.62803306837084      375.6915442588144   0.005602529250125054      0.800025239960014      0.493388667236795     0.2828160241178025     0.4401035063175503    0.01119012649549831      0.665785493399692     0.2528066663620794     0.1453742013755447  4.163494942489715e-14 121.7651661034625
2.774489430617486      19.57323925624023      16.13098896803653   0.002385067016393846     0.7120404023985789     -11.81172810726944  6.245994150822125e-05     0.1243848134476279  0.0009616448998253865      14.62803306837084      375.6915442588144   0.005602529250125054      0.800025239960014      0.493388667236795     0.2828160241178025     0.4401035063175503    0.01119012649549831      0.665785493399692     0.2528066663620794     0.1453741864743835  1.490120282879708e-08 121.7652559239201
2.771580718126485      19.60513229537864      16.18945967387839   0.002397731252882471     0.7114325949296496     -11.83988352958837  6.235441535891487e-05     0.1243950664889475  0.0009621685218932033      14.58975189715322      373.6822913262278    0.00562200191089342     0.8000242027799277       0.49397774458896     0.2826805144502971     0.4400358870599542    0.01120622251431783      0.665785493399692     0.2528111763646202     0.1456012054247201  4.058829044381953e-14 121.7583865626972
2.771580759426256      19.60513229537864      16.18945967387839   0.002397731252882471     0.7114325949296496     -11.83988352958837  6.235441535891487e-05     0.1243950664889475  0.0009621685218932033      14.58975189715322      373.6822913262278    0.00562200191089342     0.8000242027799277       0.49397774458896     0.2826805144502971     0.4400358870599542    0.01120622251431783      0.665785493399692     0.2528111763646202     0.1456012054247201  4.058829044381953e-14 121.7583865061187
2.771580718126485      19.60513258751788      16.18945967387839   0.002397731252882471     0.7114325949296496     -11.83988352958837  6.235441535891487e-05     0.1243950664889475  0.0009621685218932033      14.58975189715322      373.6822913262278    0.00562200191089342     0.8000242027799277       0.49397774458896     0.2826805144502971     0.4400358870599542    0.01120622251431783      0.665785493399692     0.2528111763646202     0.1456012054247201  4.058829044381953e-14 121.7583865653255
2.771580718126485      19.60513229537864      16.18945991512013   0.002397731252882471     0.7114325949296496     -11.83988352958837  6.235441535891487e-05     0.1243950664889475  0.0009621685218932033      14.58975189715322      373.6822913262278    0.00562200191089342     0.8000242027799277       0.49397774458896     0.2826805144502971     0.4400358870599542    0.01120622251431783      0.665785493399692     0.2528111763646202     0.1456012054247201  4.058829044381953e-14 121.7583865917721
2.771580718126485      19.60513229537864      16.18945967387839   0.002397746154043665     0.7114325949296496     -11.83988352958837  6.235441535891487e-05     0.1243950664889475  0.0009621685218932033      14.58975189715322      373.6822913262278    0.00562200191089342     0.8000242027799277       0.49397774458896     0.2826805144502971     0.4400358870599542    0.01120622251431783      0.665785493399692     0.2528111763646202     0.1456012054247201  4.058829044381953e-14 121.7583863257806
2.771580718126485      19.60513229537864      16.18945967387839   0.002397731252882471     0.7114326098308108     -11.83988352958837  6.235441535891487e-05     0.1243950664889475  0.0009621685218932033      14.58975189715322      373.6822913262278    0.00562200191089342     0.8000242027799277       0.49397774458896     0.2826805144502971     0.4400358870599542    0.01120622251431783      0.665785493399692     0.2528111763646202     0.1456012054247201  4.058829044381953e-14 121.7583865796089
2.771580718126485      19.60513229537864      16.18945967387839   0.002397731252882471     0.7114325949296496     -11.83988370601638  6.235441535891487e-05     0.1243950664889475  0.0009621685218932033      14.58975189715322      373.6822913262278    0.00562200191089342     0.8000242027799277       0.49397774458896     0.2826805144502971     0.4400358870599542    0.01120622251431783      0.665785493399692     0.2528111763646202     0.1456012054247201  4.058829044381953e-14 121.7583865954263
2.771580718126485      19.60513229537864      16.18945967387839   0.002397731252882471     0.7114325949296496     -11.83988352958837  6.236931652010872e-05     0.1243950664889475  0.0009621685218932033      14.58975189715322      373.6822913262278    0.00562200191089342     0.8000242027799277       0.49397774458896     0.2826805144502971     0.4400358870599542    0.01120622251431783      0.665785493399692     0.2528111763646202     0.1456012054247201  4.058829044381953e-14 121.7583888082636
2.771580718126485      19.60513229537864      16.18945967387839   0.002397731252882471     0.7114325949296496     -11.83988352958837  6.235441535891487e-05     0.1243950813901086  0.0009621685218932033      14.58975189715322      373.6822913262278    0.00562200191089342     0.8000242027799277       0.49397774458896     0.2826805144502971     0.4400358870599542    0.01120622251431783      0.665785493399692     0.2528111763646202     0.1456012054247201  4.058829044381953e-14 121.7583865647857
2.771580718126485      19.60513229537864      16.18945967387839   0.002397731252882471     0.7114325949296496     -11.83988352958837  6.235441535891487e-05     0.1243950664889475  0.0009621834230543971      14.58975189715322      373.6822913262278    0.00562200191089342     0.8000242027799277       0.49397774458896     0.2826805144502971     0.4400358870599542    0.01120622251431783      0.665785493399692     0.2528111763646202     0.1456012054247201  4.058829044381953e-14 121.7583872424593
2.771580718126485      19.60513229537864      16.18945967387839   0.002397731252882471     0.7114325949296496     -11.83988352958837  6.235441535891487e-05     0.1243950664889475  0.0009621685218932033      14.58975211455746      373.6822913262278    0.00562200191089342     0.8000242027799277       0.49397774458896     0.2826805144502971     0.4400358870599542    0.01120622251431783      0.665785493399692     0.2528111763646202     0.1456012054247201  4.058829044381953e-14 121.7583865353982
2.771580718126485      19.60513229537864      16.18945967387839   0.002397731252882471     0.7114325949296496     -11.83988352958837  6.235441535891487e-05     0.1243950664889475  0.0009621685218932033      14.58975189715322      373.6822968945278    0.00562200191089342     0.8000242027799277       0.49397774458896     0.2826805144502971     0.4400358870599542    0.01120622251431783      0.665785493399692     0.2528111763646202     0.1456012054247201  4.058829044381953e-14 121.758386617022
2.771580718126485      19.60513229537864      16.18945967387839   0.002397731252882471     0.7114325949296496     -11.83988352958837  6.235441535891487e-05     0.1243950664889475  0.0009621685218932033      14.58975189715322      373.6822913262278   0.005622016812054613     0.8000242027799277       0.49397774458896     0.2826805144502971     0.4400358870599542    0.01120622251431783      0.665785493399692     0.2528111763646202     0.1456012054247201  4.058829044381953e-14 121.7583935422682
2.771580718126485      19.60513229537864      16.18945967387839   0.002397731252882471     0.7114325949296496     -11.83988352958837  6.235441535891487e-05     0.1243950664889475  0.0009621685218932033      14.58975189715322      373.6822913262278    0.00562200191089342     0.8000242176810889       0.49397774458896     0.2826805144502971     0.4400358870599542    0.01120622251431783      0.665785493399692     0.2528111763646202     0.1456012054247201  4.058829044381953e-14 121.7583870593707
2.771580718126485      19.60513229537864      16.18945967387839   0.002397731252882471     0.7114325949296496     -11.83988352958837  6.235441535891487e-05     0.1243950664889475  0.0009621685218932033      14.58975189715322      373.6822913262278    0.00562200191089342     0.8000242027799277     0.4939777594901212     0.2826805144502971     0.4400358870599542    0.01120622251431783      0.665785493399692     0.2528111763646202     0.1456012054247201  4.058829044381953e-14 121.7583865344565
2.771580718126485      19.60513229537864      16.18945967387839   0.002397731252882471     0.7114325949296496     -11.83988352958837  6.235441535891487e-05     0.1243950664889475  0.0009621685218932033      14.58975189715322      373.6822913262278    0.00562200191089342     0.8000242027799277       0.49397774458896     0.2826805293514583     0.4400358870599542    0.01120622251431783      0.665785493399692     0.2528111763646202     0.1456012054247201  4.058829044381953e-14 121.7583868205205
2.771580718126485      19.60513229537864      16.18945967387839   0.002397731252882471     0.7114325949296496     -11.83988352958837  6.235441535891487e-05     0.1243950664889475  0.0009621685218932033      14.58975189715322      373.6822913262278    0.00562200191089342     0.8000242027799277       0.49397774458896     0.2826805144502971     0.4400359019611154    0.01120622251431783      0.665785493399692     0.2528111763646202     0.1456012054247201  4.058829044381953e-14 121.7583865803267
2.771580718126485      19.60513229537864      16.18945967387839   0.002397731252882471     0.7114325949296496     -11.83988352958837  6.235441535891487e-05     0.1243950664889475  0.0009621685218932033      14.58975189715322      373.6822913262278    0.00562200191089342     0.8000242027799277       0.49397774458896     0.2826805144502971     0.4400358870599542    0.01120623741547902      0.665785493399692     0.2528111763646202     0.1456012054247201  4.058829044381953e-14 121.7583865512608
2.771580718126485      19.60513229537864      16.18945967387839   0.002397731252882471     0.7114325949296496     -11.83988352958837  6.235441535891487e-05     0.1243950664889475  0.0009621685218932033      14.58975189715322      373.6822913262278    0.00562200191089342     0.8000242027799277       0.49397774458896     0.2826805144502971     0.4400358870599542    0.01120622251431783     0.6657855083008532     0.2528111763646202     0.1456012054247201  4.058829044381953e-14 121.7583865626972
2.771580718126485      19.60513229537864      16.18945967387839   0.002397731252882471     0.7114325949296496     -11.83988352958837  6.235441535891487e-05     0.1243950664889475  0.0009621685218932033      14.58975189715322      373.6822913262278    0.00562200191089342     0.8000242027799277       0.49397774458896     0.2826805144502971     0.4400358870599542    0.01120622251431783      0.665785493399692     0.2528111912657814     0.1456012054247201  4.058829044381953e-14 121.7583865626926
2.771580718126485      19.60513229537864      16.18945967387839   0.002397731252882471     0.7114325949296496     -11.83988352958837  6.235441535891487e-05     0.1243950664889475  0.0009621685218932033      14.58975189715322      373.6822913262278    0.00562200191089342     0.8000242027799277       0.49397774458896     0.2826805144502971     0.4400358870599542    0.01120622251431783      0.665785493399692     0.2528111763646202     0.1456012203258813  4.058829044381953e-14 121.7583865627119
2.771580718126485      19.60513229537864      16.18945967387839   0.002397731252882471     0.7114325949296496     -11.83988352958837  6.235441535891487e-05     0.1243950664889475  0.0009621685218932033      14.58975189715322      373.6822913262278    0.00562200191089342     0.8000242027799277       0.49397774458896     0.2826805144502971     0.4400358870599542    0.01120622251431783      0.665785493399692     0.2528111763646202     0.1456012054247201   1.49012017821381e-08 121.7584764084802
2.771834678957827      19.59399435911224      16.16849810896055   0.002396259122574464     0.7114168319640493     -11.82970167167956  6.170953808362352e-05      0.124405022676744  0.0009622726199987288      14.58002195837423      373.3887228090217   0.005619697942061074     0.8000237746719032     0.4939132250573051     0.2826906370322817     0.4399262130700534    0.01194959169525453      0.665785493399692     0.2528717481289359     0.1455534439411109  3.982604465949758e-14 121.7550756094688
2.771834720261383      19.59399435911224      16.16849810896055   0.002396259122574464     0.7114168319640493     -11.82970167167956  6.170953808362352e-05      0.124405022676744  0.0009622726199987288      14.58002195837423      373.3887228090217   0.005619697942061074     0.8000237746719032     0.4939132250573051     0.2826906370322817     0.4399262130700534    0.01194959169525453      0.665785493399692     0.2528717481289359     0.1455534439411109  3.982604465949758e-14 121.755075865103
2.771834678957827      19.59399465108551      16.16849810896055   0.002396259122574464     0.7114168319640493     -11.82970167167956  6.170953808362352e-05      0.124405022676744  0.0009622726199987288      14.58002195837423      373.3887228090217   0.005619697942061074     0.8000237746719032     0.4939132250573051     0.2826906370322817     0.4399262130700534    0.01194959169525453      0.665785493399692     0.2528717481289359     0.1455534439411109  3.982604465949758e-14 121.7550756276002
2.771834678957827      19.59399435911224      16.16849834988994   0.002396259122574464     0.7114168319640493     -11.82970167167956  6.170953808362352e-05      0.124405022676744  0.0009622726199987288      14.58002195837423      373.3887228090217   0.005619697942061074     0.8000237746719032     0.4939132250573051     0.2826906370322817     0.4399262130700534    0.01194959169525453      0.665785493399692     0.2528717481289359     0.1455534439411109  3.982604465949758e-14 121.7550756523354
2.771834678957827      19.59399435911224      16.16849810896055   0.002396274023735657     0.7114168319640493     -11.82970167167956  6.170953808362352e-05      0.124405022676744  0.0009622726199987288      14.58002195837423      373.3887228090217   0.005619697942061074     0.8000237746719032     0.4939132250573051     0.2826906370322817     0.4399262130700534    0.01194959169525453      0.665785493399692     0.2528717481289359     0.1455534439411109  3.982604465949758e-14 121.7550767914553
2.771834678957827      19.59399435911224      16.16849810896055   0.002396259122574464     0.7114168468652105     -11.82970167167956  6.170953808362352e-05      0.124405022676744  0.0009622726199987288      14.58002195837423      373.3887228090217   0.005619697942061074     0.8000237746719032     0.4939132250573051     0.2826906370322817     0.4399262130700534    0.01194959169525453      0.665785493399692     0.2528717481289359     0.1455534439411109  3.982604465949758e-14 121.7550756605556
2.771834678957827      19.59399435911224      16.16849810896055   0.002396259122574464     0.7114168319640493     -11.82970184795586  6.170953808362352e-05      0.124405022676744  0.0009622726199987288      14.58002195837423      373.3887228090217   0.005619697942061074     0.8000237746719032     0.4939132250573051     0.2826906370322817     0.4399262130700534    0.01194959169525453      0.665785493399692     0.2528717481289359     0.1455534439411109  3.982604465949758e-14 121.755075671058
2.771834678957827      19.59399435911224      16.16849810896055   0.002396259122574464     0.7114168319640493     -11.82970167167956  6.172443924481737e-05      0.124405022676744  0.0009622726199987288      14.58002195837423      373.3887228090217   0.005619697942061074     0.8000237746719032     0.4939132250573051     0.2826906370322817     0.4399262130700534    0.01194959169525453      0.665785493399692     0.2528717481289359     0.1455534439411109  3.982604465949758e-14 121.7550778297133
2.771834678957827      19.59399435911224      16.16849810896055   0.002396259122574464     0.7114168319640493     -11.82970167167956  6.170953808362352e-05     0.1244050375779052  0.0009622726199987288      14.58002195837423      373.3887228090217   0.005619697942061074     0.8000237746719032     0.4939132250573051     0.2826906370322817     0.4399262130700534    0.01194959169525453      0.665785493399692     0.2528717481289359     0.1455534439411109  3.982604465949758e-14 121.7550756886091
2.771834678957827      19.59399435911224      16.16849810896055   0.002396259122574464     0.7114168319640493     -11.82970167167956  6.170953808362352e-05      0.124405022676744  0.0009622875211599227      14.58002195837423      373.3887228090217   0.005619697942061074     0.8000237746719032     0.4939132250573051     0.2826906370322817     0.4399262130700534    0.01194959169525453      0.665785493399692     0.2528717481289359     0.1455534439411109  3.982604465949758e-14 121.7550759496409
2.771834678957827      19.59399435911224      16.16849810896055   0.002396259122574464     0.7114168319640493     -11.82970167167956  6.170953808362352e-05      0.124405022676744  0.0009622726199987288      14.58002217563349      373.3887228090217   0.005619697942061074     0.8000237746719032     0.4939132250573051     0.2826906370322817     0.4399262130700534    0.01194959169525453      0.665785493399692     0.2528717481289359     0.1455534439411109  3.982604465949758e-14 121.7550757281118
2.771834678957827      19.59399435911224      16.16849810896055   0.002396259122574464     0.7114168319640493     -11.82970167167956  6.170953808362352e-05      0.124405022676744  0.0009622726199987288      14.58002195837423      373.3887283729472   0.005619697942061074     0.8000237746719032     0.4939132250573051     0.2826906370322817     0.4399262130700534    0.01194959169525453      0.665785493399692     0.2528717481289359     0.1455534439411109  3.982604465949758e-14 121.7550758081989
2.771834678957827      19.59399435911224      16.16849810896055   0.002396259122574464     0.7114168319640493     -11.82970167167956  6.170953808362352e-05      0.124405022676744  0.0009622726199987288      14.58002195837423      373.3887228090217   0.005619712843222268     0.8000237746719032     0.4939132250573051     0.2826906370322817     0.4399262130700534    0.01194959169525453      0.665785493399692     0.2528717481289359     0.1455534439411109  3.982604465949758e-14 121.7550821665967
2.771834678957827      19.59399435911224      16.16849810896055   0.002396259122574464     0.7114168319640493     -11.82970167167956  6.170953808362352e-05      0.124405022676744  0.0009622726199987288      14.58002195837423      373.3887228090217   0.005619697942061074     0.8000237895730644     0.4939132250573051     0.2826906370322817     0.4399262130700534    0.01194959169525453      0.665785493399692     0.2528717481289359     0.1455534439411109  3.982604465949758e-14 121.7550761556648
2.771834678957827      19.59399435911224      16.16849810896055   0.002396259122574464     0.7114168319640493     -11.82970167167956  6.170953808362352e-05      0.124405022676744  0.0009622726199987288      14.58002195837423      373.3887228090217   0.005619697942061074     0.8000237746719032     0.4939132399584663     0.2826906370322817     0.4399262130700534    0.01194959169525453      0.665785493399692     0.2528717481289359     0.1455534439411109  3.982604465949758e-14 121.7550756109954
2.771834678957827      19.59399435911224      16.16849810896055   0.002396259122574464     0.7114168319640493     -11.82970167167956  6.170953808362352e-05      0.124405022676744  0.0009622726199987288      14.58002195837423      373.3887228090217   0.005619697942061074     0.8000237746719032     0.4939132250573051     0.2826906519334429     0.4399262130700534    0.01194959169525453      0.665785493399692     0.2528717481289359     0.1455534439411109  3.982604465949758e-14 121.7550759137861
2.771834678957827      19.59399435911224      16.16849810896055   0.002396259122574464     0.7114168319640493     -11.82970167167956  6.170953808362352e-05      0.124405022676744  0.0009622726199987288      14.58002195837423      373.3887228090217   0.005619697942061074     0.8000237746719032     0.4939132250573051     0.2826906370322817     0.4399262279712146    0.01194959169525453      0.665785493399692     0.2528717481289359     0.1455534439411109  3.982604465949758e-14 121.7550755805526
2.771834678957827      19.59399435911224      16.16849810896055   0.002396259122574464     0.7114168319640493     -11.82970167167956  6.170953808362352e-05      0.124405022676744  0.0009622726199987288      14.58002195837423      373.3887228090217   0.005619697942061074     0.8000237746719032     0.4939132250573051     0.2826906370322817     0.4399262130700534    0.01194960659641572      0.665785493399692     0.2528717481289359     0.1455534439411109  3.982604465949758e-14 121.7550756099657
2.771834678957827      19.59399435911224      16.16849810896055   0.002396259122574464     0.7114168319640493     -11.82970167167956  6.170953808362352e-05      0.124405022676744  0.0009622726199987288      14.58002195837423      373.3887228090217   0.005619697942061074     0.8000237746719032     0.4939132250573051     0.2826906370322817     0.4399262130700534    0.01194959169525453     0.6657855083008532     0.2528717481289359     0.1455534439411109  3.982604465949758e-14 121.7550756094688
2.771834678957827      19.59399435911224      16.16849810896055   0.002396259122574464     0.7114168319640493     -11.82970167167956  6.170953808362352e-05      0.124405022676744  0.0009622726199987288      14.58002195837423      373.3887228090217   0.005619697942061074     0.8000237746719032     0.4939132250573051     0.2826906370322817     0.4399262130700534    0.01194959169525453      0.665785493399692     0.2528717630300971     0.1455534439411109  3.982604465949758e-14 121.7550756094503
2.771834678957827      19.59399435911224      16.16849810896055   0.002396259122574464     0.7114168319640493     -11.82970167167956  6.170953808362352e-05      0.124405022676744  0.0009622726199987288      14.58002195837423      373.3887228090217   0.005619697942061074     0.8000237746719032     0.4939132250573051     0.2826906370322817     0.4399262130700534    0.01194959169525453      0.665785493399692     0.2528717481289359     0.1455534588422721  3.982604465949758e-14 121.7550756094675
2.771834678957827      19.59399435911224      16.16849810896055   0.002396259122574464     0.7114168319640493     -11.82970167167956  6.170953808362352e-05      0.124405022676744  0.0009622726199987288      14.58002195837423      373.3887228090217   0.005619697942061074     0.8000237746719032     0.4939132250573051     0.2826906370322817     0.4399262130700534    0.01194959169525453      0.665785493399692     0.2528717481289359     0.1455534439411109  1.490120101989231e-08 121.7551655190439
2.77098575540121       19.5896579406876      16.15974028974076   0.002393592603472182     0.7112801865464875     -11.82582494311355  6.177011316543885e-05     0.1244007681277569  0.0009621897005186026      14.56946673521068      372.8134821676042    0.00561915443817747     0.8000236803736222     0.4940600678201393     0.2826253443516776     0.4396071880157489    0.01193490961453917      0.665785493399692     0.2529143575397509     0.1455597834579945  3.902272180389996e-14 121.7504693079999
2.770985796692115       19.5896579406876      16.15974028974076   0.002393592603472182     0.7112801865464875     -11.82582494311355  6.177011316543885e-05     0.1244007681277569  0.0009621897005186026      14.56946673521068      372.8134821676042    0.00561915443817747     0.8000236803736222     0.4940600678201393     0.2826253443516776     0.4396071880157489    0.01193490961453917      0.665785493399692     0.2529143575397509     0.1455597834579945  3.902272180389996e-14 121.750469331947
2.77098575540121      19.58965823259625      16.15974028974076   0.002393592603472182     0.7112801865464875     -11.82582494311355  6.177011316543885e-05     0.1244007681277569  0.0009621897005186026      14.56946673521068      372.8134821676042    0.00561915443817747     0.8000236803736222     0.4940600678201393     0.2826253443516776     0.4396071880157489    0.01193490961453917      0.665785493399692     0.2529143575397509     0.1455597834579945  3.902272180389996e-14 121.7504693213286
2.77098575540121       19.5896579406876      16.15974053053966   0.002393592603472182     0.7112801865464875     -11.82582494311355  6.177011316543885e-05     0.1244007681277569  0.0009621897005186026      14.56946673521068      372.8134821676042    0.00561915443817747     0.8000236803736222     0.4940600678201393     0.2826253443516776     0.4396071880157489    0.01193490961453917      0.665785493399692     0.2529143575397509     0.1455597834579945  3.902272180389996e-14 121.7504693681345
2.77098575540121       19.5896579406876      16.15974028974076   0.002393607504633375     0.7112801865464875     -11.82582494311355  6.177011316543885e-05     0.1244007681277569  0.0009621897005186026      14.56946673521068      372.8134821676042    0.00561915443817747     0.8000236803736222     0.4940600678201393     0.2826253443516776     0.4396071880157489    0.01193490961453917      0.665785493399692     0.2529143575397509     0.1455597834579945  3.902272180389996e-14 121.7504703232123
2.77098575540121       19.5896579406876      16.15974028974076   0.002393592603472182     0.7112802014476487     -11.82582494311355  6.177011316543885e-05     0.1244007681277569  0.0009621897005186026      14.56946673521068      372.8134821676042    0.00561915443817747     0.8000236803736222     0.4940600678201393     0.2826253443516776     0.4396071880157489    0.01193490961453917      0.665785493399692     0.2529143575397509     0.1455597834579945  3.902272180389996e-14 121.7504693090864
2.77098575540121       19.5896579406876      16.15974028974076   0.002393592603472182     0.7112801865464875     -11.82582511933207  6.177011316543885e-05     0.1244007681277569  0.0009621897005186026      14.56946673521068      372.8134821676042    0.00561915443817747     0.8000236803736222     0.4940600678201393     0.2826253443516776     0.4396071880157489    0.01193490961453917      0.665785493399692     0.2529143575397509     0.1455597834579945  3.902272180389996e-14 121.7504693336226
2.77098575540121       19.5896579406876      16.15974028974076   0.002393592603472182     0.7112801865464875     -11.82582494311355   6.17850143266327e-05     0.1244007681277569  0.0009621897005186026      14.56946673521068      372.8134821676042    0.00561915443817747     0.8000236803736222     0.4940600678201393     0.2826253443516776     0.4396071880157489    0.01193490961453917      0.665785493399692     0.2529143575397509     0.1455597834579945  3.902272180389996e-14 121.7504710255249
2.77098575540121       19.5896579406876      16.15974028974076   0.002393592603472182     0.7112801865464875     -11.82582494311355  6.177011316543885e-05     0.1244007830289181  0.0009621897005186026      14.56946673521068      372.8134821676042    0.00561915443817747     0.8000236803736222     0.4940600678201393     0.2826253443516776     0.4396071880157489    0.01193490961453917      0.665785493399692     0.2529143575397509     0.1455597834579945  3.902272180389996e-14 121.7504693177112
2.77098575540121       19.5896579406876      16.15974028974076   0.002393592603472182     0.7112801865464875     -11.82582494311355  6.177011316543885e-05     0.1244007681277569  0.0009622046016797964      14.56946673521068      372.8134821676042    0.00561915443817747     0.8000236803736222     0.4940600678201393     0.2826253443516776     0.4396071880157489    0.01193490961453917      0.665785493399692     0.2529143575397509     0.1455597834579945  3.902272180389996e-14 121.7504695019899
2.77098575540121       19.5896579406876      16.15974028974076   0.002393592603472182     0.7112801865464875     -11.82582494311355  6.177011316543885e-05     0.1244007681277569  0.0009621897005186026      14.56946695231266      372.8134821676042    0.00561915443817747     0.8000236803736222     0.4940600678201393     0.2826253443516776     0.4396071880157489    0.01193490961453917      0.665785493399692     0.2529143575397509     0.1455597834579945  3.902272180389996e-14 121.7504693141346
2.77098575540121       19.5896579406876      16.15974028974076   0.002393592603472182     0.7112801865464875     -11.82582494311355  6.177011316543885e-05     0.1244007681277569  0.0009621897005186026      14.56946673521068      372.8134877229579    0.00561915443817747     0.8000236803736222     0.4940600678201393     0.2826253443516776     0.4396071880157489    0.01193490961453917      0.665785493399692     0.2529143575397509     0.1455597834579945  3.902272180389996e-14 121.7504693426133
2.77098575540121       19.5896579406876      16.15974028974076   0.002393592603472182     0.7112801865464875     -11.82582494311355  6.177011316543885e-05     0.1244007681277569  0.0009621897005186026      14.56946673521068      372.8134821676042   0.005619169339338664     0.8000236803736222     0.4940600678201393     0.2826253443516776     0.4396071880157489    0.01193490961453917      0.665785493399692     0.2529143575397509     0.1455597834579945  3.902272180389996e-14 121.7504703960008
2.77098575540121       19.5896579406876      16.15974028974076   0.002393592603472182     0.7112801865464875     -11.82582494311355  6.177011316543885e-05     0.1244007681277569  0.0009621897005186026      14.56946673521068      372.8134821676042    0.00561915443817747     0.8000236952747833     0.4940600678201393     0.2826253443516776     0.4396071880157489    0.01193490961453917      0.665785493399692     0.2529143575397509     0.1455597834579945  3.902272180389996e-14 121.750469852738
2.77098575540121       19.5896579406876      16.15974028974076   0.002393592603472182     0.7112801865464875     -11.82582494311355  6.177011316543885e-05     0.1244007681277569  0.0009621897005186026      14.56946673521068      372.8134821676042    0.00561915443817747     0.8000236803736222     0.4940600827213005     0.2826253443516776     0.4396071880157489    0.01193490961453917      0.665785493399692     0.2529143575397509     0.1455597834579945  3.902272180389996e-14 121.7504693481326
2.77098575540121       19.5896579406876      16.15974028974076   0.002393592603472182     0.7112801865464875     -11.82582494311355  6.177011316543885e-05     0.1244007681277569  0.0009621897005186026      14.56946673521068      372.8134821676042    0.00561915443817747     0.8000236803736222     0.4940600678201393     0.2826253592528388     0.4396071880157489    0.01193490961453917      0.665785493399692     0.2529143575397509     0.1455597834579945  3.902272180389996e-14 121.7504693758784
2.77098575540121       19.5896579406876      16.15974028974076   0.002393592603472182     0.7112801865464875     -11.82582494311355  6.177011316543885e-05     0.1244007681277569  0.0009621897005186026      14.56946673521068      372.8134821676042    0.00561915443817747     0.8000236803736222     0.4940600678201393     0.2826253443516776     0.4396072029169101    0.01193490961453917      0.665785493399692     0.2529143575397509     0.1455597834579945  3.902272180389996e-14 121.7504692831236
2.77098575540121       19.5896579406876      16.15974028974076   0.002393592603472182     0.7112801865464875     -11.82582494311355  6.177011316543885e-05     0.1244007681277569  0.0009621897005186026      14.56946673521068      372.8134821676042    0.00561915443817747     0.8000236803736222     0.4940600678201393     0.2826253443516776     0.4396071880157489    0.01193492451570037      0.665785493399692     0.2529143575397509     0.1455597834579945  3.902272180389996e-14 121.7504693076165
2.77098575540121       19.5896579406876      16.15974028974076   0.002393592603472182     0.7112801865464875     -11.82582494311355  6.177011316543885e-05     0.1244007681277569  0.0009621897005186026      14.56946673521068      372.8134821676042    0.00561915443817747     0.8000236803736222     0.4940600678201393     0.2826253443516776     0.4396071880157489    0.01193490961453917     0.6657855083008532     0.2529143575397509     0.1455597834579945  3.902272180389996e-14 121.7504693079999
2.77098575540121       19.5896579406876      16.15974028974076   0.002393592603472182     0.7112801865464875     -11.82582494311355  6.177011316543885e-05     0.1244007681277569  0.0009621897005186026      14.56946673521068      372.8134821676042    0.00561915443817747     0.8000236803736222     0.4940600678201393     0.2826253443516776     0.4396071880157489    0.01193490961453917      0.665785493399692     0.2529143724409121     0.1455597834579945  3.902272180389996e-14 121.7504693080795
2.77098575540121       19.5896579406876      16.15974028974076   0.002393592603472182     0.7112801865464875     -11.82582494311355  6.177011316543885e-05     0.1244007681277569  0.0009621897005186026      14.56946673521068      372.8134821676042    0.00561915443817747     0.8000236803736222     0.4940600678201393     0.2826253443516776     0.4396071880157489    0.01193490961453917      0.665785493399692     0.2529143575397509     0.1455597983591557  3.902272180389996e-14 121.750469307883
2.77098575540121       19.5896579406876      16.15974028974076   0.002393592603472182     0.7112801865464875     -11.82582494311355  6.177011316543885e-05     0.1244007681277569  0.0009621897005186026      14.56946673521068      372.8134821676042    0.00561915443817747     0.8000236803736222     0.4940600678201393     0.2826253443516776     0.4396071880157489    0.01193490961453917      0.665785493399692     0.2529143575397509     0.1455597834579945  1.490120021656946e-08 121.7505592194711
2.771022203380042      19.58657681431037      16.15363431322911   0.002391731034676043     0.7113195027278174     -11.82293102284489  6.158049432339423e-05     0.1244032504520155  0.0009621623041656574      14.56760747005085      372.7611554153684   0.005618391525669684     0.8000236016244762     0.4940702509224078     0.2826065523864428     0.4397275272822782    0.01196368636146283      0.665785493399692     0.2528745263997392     0.1457515399730571  3.794497249925943e-14 121.7495272912421
2.771022244671491      19.58657681431037      16.15363431322911   0.002391731034676043     0.7113195027278174     -11.82293102284489  6.158049432339423e-05     0.1244032504520155  0.0009621623041656574      14.56760747005085      372.7611554153684   0.005618391525669684     0.8000236016244762     0.4940702509224078     0.2826065523864428     0.4397275272822782    0.01196368636146283      0.665785493399692     0.2528745263997392     0.1457515399730571  3.794497249925943e-14 121.7495273625344
2.771022203380042      19.58657710617311      16.15363431322911   0.002391731034676043     0.7113195027278174     -11.82293102284489  6.158049432339423e-05     0.1244032504520155  0.0009621623041656574      14.56760747005085      372.7611554153684   0.005618391525669684     0.8000236016244762     0.4940702509224078     0.2826065523864428     0.4397275272822782    0.01196368636146283      0.665785493399692     0.2528745263997392     0.1457515399730571  3.794497249925943e-14 121.7495272844261
2.771022203380042      19.58657681431037      16.15363455393701   0.002391731034676043     0.7113195027278174     -11.82293102284489  6.158049432339423e-05     0.1244032504520155  0.0009621623041656574      14.56760747005085      372.7611554153684   0.005618391525669684     0.8000236016244762     0.4940702509224078     0.2826065523864428     0.4397275272822782    0.01196368636146283      0.665785493399692     0.2528745263997392     0.1457515399730571  3.794497249925943e-14 121.7495273031897
2.771022203380042      19.58657681431037      16.15363431322911   0.002391745935837237     0.7113195027278174     -11.82293102284489  6.158049432339423e-05     0.1244032504520155  0.0009621623041656574      14.56760747005085      372.7611554153684   0.005618391525669684     0.8000236016244762     0.4940702509224078     0.2826065523864428     0.4397275272822782    0.01196368636146283      0.665785493399692     0.2528745263997392     0.1457515399730571  3.794497249925943e-14 121.7495280251533
2.771022203380042      19.58657681431037      16.15363431322911   0.002391731034676043     0.7113195176289786     -11.82293102284489  6.158049432339423e-05     0.1244032504520155  0.0009621623041656574      14.56760747005085      372.7611554153684   0.005618391525669684     0.8000236016244762     0.4940702509224078     0.2826065523864428     0.4397275272822782    0.01196368636146283      0.665785493399692     0.2528745263997392     0.1457515399730571  3.794497249925943e-14 121.7495272916046
2.771022203380042      19.58657681431037      16.15363431322911   0.002391731034676043     0.7113195027278174     -11.82293119902029  6.158049432339423e-05     0.1244032504520155  0.0009621623041656574      14.56760747005085      372.7611554153684   0.005618391525669684     0.8000236016244762     0.4940702509224078     0.2826065523864428     0.4397275272822782    0.01196368636146283      0.665785493399692     0.2528745263997392     0.1457515399730571  3.794497249925943e-14 121.749527296879
2.771022203380042      19.58657681431037      16.15363431322911   0.002391731034676043     0.7113195027278174     -11.82293102284489  6.159539548458808e-05     0.1244032504520155  0.0009621623041656574      14.56760747005085      372.7611554153684   0.005618391525669684     0.8000236016244762     0.4940702509224078     0.2826065523864428     0.4397275272822782    0.01196368636146283      0.665785493399692     0.2528745263997392     0.1457515399730571  3.794497249925943e-14 121.7495288621434
2.771022203380042      19.58657681431037      16.15363431322911   0.002391731034676043     0.7113195027278174     -11.82293102284489  6.158049432339423e-05     0.1244032653531766  0.0009621623041656574      14.56760747005085      372.7611554153684   0.005618391525669684     0.8000236016244762     0.4940702509224078     0.2826065523864428     0.4397275272822782    0.01196368636146283      0.665785493399692     0.2528745263997392     0.1457515399730571  3.794497249925943e-14 121.7495273017483
2.771022203380042      19.58657681431037      16.15363431322911   0.002391731034676043     0.7113195027278174     -11.82293102284489  6.158049432339423e-05     0.1244032504520155  0.0009621772053268513      14.56760747005085      372.7611554153684   0.005618391525669684     0.8000236016244762     0.4940702509224078     0.2826065523864428     0.4397275272822782    0.01196368636146283      0.665785493399692     0.2528745263997392     0.1457515399730571  3.794497249925943e-14 121.7495274883683
2.771022203380042      19.58657681431037      16.15363431322911   0.002391731034676043     0.7113195027278174     -11.82293102284489  6.158049432339423e-05     0.1244032504520155  0.0009621623041656574      14.56760768712512      372.7611554153684   0.005618391525669684     0.8000236016244762     0.4940702509224078     0.2826065523864428     0.4397275272822782    0.01196368636146283      0.665785493399692     0.2528745263997392     0.1457515399730571  3.794497249925943e-14 121.7495272987737
2.771022203380042      19.58657681431037      16.15363431322911   0.002391731034676043     0.7113195027278174     -11.82293102284489  6.158049432339423e-05     0.1244032504520155  0.0009621623041656574      14.56760747005085      372.7611609699425   0.005618391525669684     0.8000236016244762     0.4940702509224078     0.2826065523864428     0.4397275272822782    0.01196368636146283      0.665785493399692     0.2528745263997392     0.1457515399730571  3.794497249925943e-14 121.749527327749
2.771022203380042      19.58657681431037      16.15363431322911   0.002391731034676043     0.7113195027278174     -11.82293102284489  6.158049432339423e-05     0.1244032504520155  0.0009621623041656574      14.56760747005085      372.7611554153684   0.005618406426830878     0.8000236016244762     0.4940702509224078     0.2826065523864428     0.4397275272822782    0.01196368636146283      0.665785493399692     0.2528745263997392     0.1457515399730571  3.794497249925943e-14 121.7495269154646
2.771022203380042      19.58657681431037      16.15363431322911   0.002391731034676043     0.7113195027278174     -11.82293102284489  6.158049432339423e-05     0.1244032504520155  0.0009621623041656574      14.56760747005085      372.7611554153684   0.005618391525669684     0.8000236165256374     0.4940702509224078     0.2826065523864428     0.4397275272822782    0.01196368636146283      0.665785493399692     0.2528745263997392     0.1457515399730571  3.794497249925943e-14 121.7495278095044
2.771022203380042      19.58657681431037      16.15363431322911   0.002391731034676043     0.7113195027278174     -11.82293102284489  6.158049432339423e-05     0.1244032504520155  0.0009621623041656574      14.56760747005085      372.7611554153684   0.005618391525669684     0.8000236016244762     0.4940702658235689     0.2826065523864428     0.4397275272822782    0.01196368636146283      0.665785493399692     0.2528745263997392     0.1457515399730571  3.794497249925943e-14 121.7495273725212
2.771022203380042      19.58657681431037      16.15363431322911   0.002391731034676043     0.7113195027278174     -11.82293102284489  6.158049432339423e-05     0.1244032504520155  0.0009621623041656574      14.56760747005085      372.7611554153684   0.005618391525669684     0.8000236016244762     0.4940702509224078      0.282606567287604     0.4397275272822782    0.01196368636146283      0.665785493399692     0.2528745263997392     0.1457515399730571  3.794497249925943e-14 121.7495272857556
2.771022203380042      19.58657681431037      16.15363431322911   0.002391731034676043     0.7113195027278174     -11.82293102284489  6.158049432339423e-05     0.1244032504520155  0.0009621623041656574      14.56760747005085      372.7611554153684   0.005618391525669684     0.8000236016244762     0.4940702509224078     0.2826065523864428     0.4397275421834394    0.01196368636146283      0.665785493399692     0.2528745263997392     0.1457515399730571  3.794497249925943e-14 121.7495272639978
2.771022203380042      19.58657681431037      16.15363431322911   0.002391731034676043     0.7113195027278174     -11.82293102284489  6.158049432339423e-05     0.1244032504520155  0.0009621623041656574      14.56760747005085      372.7611554153684   0.005618391525669684     0.8000236016244762     0.4940702509224078     0.2826065523864428     0.4397275272822782    0.01196370126262403      0.665785493399692     0.2528745263997392     0.1457515399730571  3.794497249925943e-14 121.7495272912364
2.771022203380042      19.58657681431037      16.15363431322911   0.002391731034676043     0.7113195027278174     -11.82293102284489  6.158049432339423e-05     0.1244032504520155  0.0009621623041656574      14.56760747005085      372.7611554153684   0.005618391525669684     0.8000236016244762     0.4940702509224078     0.2826065523864428     0.4397275272822782    0.01196368636146283     0.6657855083008532     0.2528745263997392     0.1457515399730571  3.794497249925943e-14 121.7495272912421
2.771022203380042      19.58657681431037      16.15363431322911   0.002391731034676043     0.7113195027278174     -11.82293102284489  6.158049432339423e-05     0.1244032504520155  0.0009621623041656574      14.56760747005085      372.7611554153684   0.005618391525669684     0.8000236016244762     0.4940702509224078     0.2826065523864428     0.4397275272822782    0.01196368636146283      0.665785493399692     0.2528745413009004     0.1457515399730571  3.794497249925943e-14 121.7495272912449
2.771022203380042      19.58657681431037      16.15363431322911   0.002391731034676043     0.7113195027278174     -11.82293102284489  6.158049432339423e-05     0.1244032504520155  0.0009621623041656574      14.56760747005085      372.7611554153684   0.005618391525669684     0.8000236016244762     0.4940702509224078     0.2826065523864428     0.4397275272822782    0.01196368636146283      0.665785493399692     0.2528745263997392     0.1457515548742183  3.794497249925943e-14 121.7495272912443
2.771022203380042      19.58657681431037      16.15363431322911   0.002391731034676043     0.7113195027278174     -11.82293102284489  6.158049432339423e-05     0.1244032504520155  0.0009621623041656574      14.56760747005085      372.7611554153684   0.005618391525669684     0.8000236016244762     0.4940702509224078     0.2826065523864428     0.4397275272822782    0.01196368636146283      0.665785493399692     0.2528745263997392     0.1457515399730571  1.490119913882016e-08 121.749617222174
2.770821120866251      19.58569033457357      16.15209750447358   0.002391324740059389     0.7112801581603707     -11.82219075299347  6.127210321888683e-05     0.1244096012672966  0.0009621282628141119      14.56460287111689      372.6135248597172   0.005619154049353902     0.8000234656920864      0.494084499377332      0.282610582704687     0.4397672587706941    0.01196553727519682      0.665785493399692     0.2528695240989783     0.1457495942865264    3.7644940645803e-14 121.7484152429221
2.770821162154703      19.58569033457357      16.15209750447358   0.002391324740059389     0.7112801581603707     -11.82219075299347  6.127210321888683e-05     0.1244096012672966  0.0009621282628141119      14.56460287111689      372.6135248597172   0.005619154049353902     0.8000234656920864      0.494084499377332      0.282610582704687     0.4397672587706941    0.01196553727519682      0.665785493399692     0.2528695240989783     0.1457495942865264    3.7644940645803e-14 121.7484151972578
2.770821120866251       19.5856906264231      16.15209750447358   0.002391324740059389     0.7112801581603707     -11.82219075299347  6.127210321888683e-05     0.1244096012672966  0.0009621282628141119      14.56460287111689      372.6135248597172   0.005619154049353902     0.8000234656920864      0.494084499377332      0.282610582704687     0.4397672587706941    0.01196553727519682      0.665785493399692     0.2528695240989783     0.1457495942865264    3.7644940645803e-14 121.7484152445259
2.770821120866251      19.58569033457357      16.15209774515859   0.002391324740059389     0.7112801581603707     -11.82219075299347  6.127210321888683e-05     0.1244096012672966  0.0009621282628141119      14.56460287111689      372.6135248597172   0.005619154049353902     0.8000234656920864      0.494084499377332      0.282610582704687     0.4397672587706941    0.01196553727519682      0.665785493399692     0.2528695240989783     0.1457495942865264    3.7644940645803e-14 121.7484152577315
2.770821120866251      19.58569033457357      16.15209750447358   0.002391339641220583     0.7112801581603707     -11.82219075299347  6.127210321888683e-05     0.1244096012672966  0.0009621282628141119      14.56460287111689      372.6135248597172   0.005619154049353902     0.8000234656920864      0.494084499377332      0.282610582704687     0.4397672587706941    0.01196553727519682      0.665785493399692     0.2528695240989783     0.1457495942865264    3.7644940645803e-14 121.7484159189619
2.770821120866251      19.58569033457357      16.15209750447358   0.002391324740059389     0.7112801730615319     -11.82219075299347  6.127210321888683e-05     0.1244096012672966  0.0009621282628141119      14.56460287111689      372.6135248597172   0.005619154049353902     0.8000234656920864      0.494084499377332      0.282610582704687     0.4397672587706941    0.01196553727519682      0.665785493399692     0.2528695240989783     0.1457495942865264    3.7644940645803e-14 121.7484152441926
2.770821120866251      19.58569033457357      16.15209750447358   0.002391324740059389     0.7112801581603707     -11.82219092915784  6.127210321888683e-05     0.1244096012672966  0.0009621282628141119      14.56460287111689      372.6135248597172   0.005619154049353902     0.8000234656920864      0.494084499377332      0.282610582704687     0.4397672587706941    0.01196553727519682      0.665785493399692     0.2528695240989783     0.1457495942865264    3.7644940645803e-14 121.7484152466518
2.770821120866251      19.58569033457357      16.15209750447358   0.002391324740059389     0.7112801581603707     -11.82219075299347  6.128700438008067e-05     0.1244096012672966  0.0009621282628141119      14.56460287111689      372.6135248597172   0.005619154049353902     0.8000234656920864      0.494084499377332      0.282610582704687     0.4397672587706941    0.01196553727519682      0.665785493399692     0.2528695240989783     0.1457495942865264    3.7644940645803e-14 121.7484168628965
2.770821120866251      19.58569033457357      16.15209750447358   0.002391324740059389     0.7112801581603707     -11.82219075299347  6.127210321888683e-05     0.1244096161684578  0.0009621282628141119      14.56460287111689      372.6135248597172   0.005619154049353902     0.8000234656920864      0.494084499377332      0.282610582704687     0.4397672587706941    0.01196553727519682      0.665785493399692     0.2528695240989783     0.1457495942865264    3.7644940645803e-14 121.7484152598205
2.770821120866251      19.58569033457357      16.15209750447358   0.002391324740059389     0.7112801581603707     -11.82219075299347  6.127210321888683e-05     0.1244096012672966  0.0009621431639753057      14.56460287111689      372.6135248597172   0.005619154049353902     0.8000234656920864      0.494084499377332      0.282610582704687     0.4397672587706941    0.01196553727519682      0.665785493399692     0.2528695240989783     0.1457495942865264    3.7644940645803e-14 121.7484154641154
2.770821120866251      19.58569033457357      16.15209750447358   0.002391324740059389     0.7112801581603707     -11.82219075299347  6.127210321888683e-05     0.1244096012672966  0.0009621282628141119      14.56460308814638      372.6135248597172   0.005619154049353902     0.8000234656920864      0.494084499377332      0.282610582704687     0.4397672587706941    0.01196553727519682      0.665785493399692     0.2528695240989783     0.1457495942865264    3.7644940645803e-14 121.7484152549118
2.770821120866251      19.58569033457357      16.15209750447358   0.002391324740059389     0.7112801581603707     -11.82219075299347  6.127210321888683e-05     0.1244096012672966  0.0009621282628141119      14.56460287111689      372.6135304120915   0.005619154049353902     0.8000234656920864      0.494084499377332      0.282610582704687     0.4397672587706941    0.01196553727519682      0.665785493399692     0.2528695240989783     0.1457495942865264    3.7644940645803e-14 121.7484152736259
2.770821120866251      19.58569033457357      16.15209750447358   0.002391324740059389     0.7112801581603707     -11.82219075299347  6.127210321888683e-05     0.1244096012672966  0.0009621282628141119      14.56460287111689      372.6135248597172   0.005619168950515096     0.8000234656920864      0.494084499377332      0.282610582704687     0.4397672587706941    0.01196553727519682      0.665785493399692     0.2528695240989783     0.1457495942865264    3.7644940645803e-14 121.7484155276041
2.770821120866251      19.58569033457357      16.15209750447358   0.002391324740059389     0.7112801581603707     -11.82219075299347  6.127210321888683e-05     0.1244096012672966  0.0009621282628141119      14.56460287111689      372.6135248597172   0.005619154049353902     0.8000234805932476      0.494084499377332      0.282610582704687     0.4397672587706941    0.01196553727519682      0.665785493399692     0.2528695240989783     0.1457495942865264    3.7644940645803e-14 121.7484157615827
2.770821120866251      19.58569033457357      16.15209750447358   0.002391324740059389     0.7112801581603707     -11.82219075299347  6.127210321888683e-05     0.1244096012672966  0.0009621282628141119      14.56460287111689      372.6135248597172   0.005619154049353902     0.8000234656920864     0.4940845142784932      0.282610582704687     0.4397672587706941    0.01196553727519682      0.665785493399692     0.2528695240989783     0.1457495942865264    3.7644940645803e-14 121.7484153132283
2.770821120866251      19.58569033457357      16.15209750447358   0.002391324740059389     0.7112801581603707     -11.82219075299347  6.127210321888683e-05     0.1244096012672966  0.0009621282628141119      14.56460287111689      372.6135248597172   0.005619154049353902     0.8000234656920864      0.494084499377332     0.2826105976058482     0.4397672587706941    0.01196553727519682      0.665785493399692     0.2528695240989783     0.1457495942865264    3.7644940645803e-14 121.7484152608461
2.770821120866251      19.58569033457357      16.15209750447358   0.002391324740059389     0.7112801581603707     -11.82219075299347  6.127210321888683e-05     0.1244096012672966  0.0009621282628141119      14.56460287111689      372.6135248597172   0.005619154049353902     0.8000234656920864      0.494084499377332      0.282610582704687     0.4397672736718553    0.01196553727519682      0.665785493399692     0.2528695240989783     0.1457495942865264    3.7644940645803e-14 121.7484152200468
2.770821120866251      19.58569033457357      16.15209750447358   0.002391324740059389     0.7112801581603707     -11.82219075299347  6.127210321888683e-05     0.1244096012672966  0.0009621282628141119      14.56460287111689      372.6135248597172   0.005619154049353902     0.8000234656920864      0.494084499377332      0.282610582704687     0.4397672587706941    0.01196555217635801      0.665785493399692     0.2528695240989783     0.1457495942865264    3.7644940645803e-14 121.7484152429211
2.770821120866251      19.58569033457357      16.15209750447358   0.002391324740059389     0.7112801581603707     -11.82219075299347  6.127210321888683e-05     0.1244096012672966  0.0009621282628141119      14.56460287111689      372.6135248597172   0.005619154049353902     0.8000234656920864      0.494084499377332      0.282610582704687     0.4397672587706941    0.01196553727519682     0.6657855083008532     0.2528695240989783     0.1457495942865264    3.7644940645803e-14 121.7484152429221
2.770821120866251      19.58569033457357      16.15209750447358   0.002391324740059389     0.7112801581603707     -11.82219075299347  6.127210321888683e-05     0.1244096012672966  0.0009621282628141119      14.56460287111689      372.6135248597172   0.005619154049353902     0.8000234656920864      0.494084499377332      0.282610582704687     0.4397672587706941    0.01196553727519682      0.665785493399692     0.2528695390001395     0.1457495942865264    3.7644940645803e-14 121.7484152429255
2.770821120866251      19.58569033457357      16.15209750447358   0.002391324740059389     0.7112801581603707     -11.82219075299347  6.127210321888683e-05     0.1244096012672966  0.0009621282628141119      14.56460287111689      372.6135248597172   0.005619154049353902     0.8000234656920864      0.494084499377332      0.282610582704687     0.4397672587706941    0.01196553727519682      0.665785493399692     0.2528695240989783     0.1457496091876876    3.7644940645803e-14 121.7484152429156
2.770821120866251      19.58569033457357      16.15209750447358   0.002391324740059389     0.7112801581603707     -11.82219075299347  6.127210321888683e-05     0.1244096012672966  0.0009621282628141119      14.56460287111689      372.6135248597172   0.005619154049353902     0.8000234656920864      0.494084499377332      0.282610582704687     0.4397672587706941    0.01196553727519682      0.665785493399692     0.2528695240989783     0.1457495942865264   1.49011988387883e-08 121.748505176059
2.771288275102341      19.58267311772127      16.14717236549901   0.002386618735691066     0.7112844961377263     -11.82007851224062  6.082934403822383e-05     0.1244094690043561  0.0009618637026210067      14.55914050853235      372.5235966065991   0.005613836010413411     0.8000232199795927     0.4939382453421867      0.282623192710688     0.4402465973238476    0.01196580513475815      0.665785493399692     0.2528633218854559     0.1457894034574182  3.122184694897576e-14 121.746248435323
2.771288316397754      19.58267311772127      16.14717236549901   0.002386618735691066     0.7112844961377263     -11.82007851224062  6.082934403822383e-05     0.1244094690043561  0.0009618637026210067      14.55914050853235      372.5235966065991   0.005613836010413411     0.8000232199795927     0.4939382453421867      0.282623192710688     0.4402465973238476    0.01196580513475815      0.665785493399692     0.2528633218854559     0.1457894034574182  3.122184694897576e-14 121.7462484329467
2.771288275102341      19.58267340952584      16.14717236549901   0.002386618735691066     0.7112844961377263     -11.82007851224062  6.082934403822383e-05     0.1244094690043561  0.0009618637026210067      14.55914050853235      372.5235966065991   0.005613836010413411     0.8000232199795927     0.4939382453421867      0.282623192710688     0.4402465973238476    0.01196580513475815      0.665785493399692     0.2528633218854559     0.1457894034574182  3.122184694897576e-14 121.7462484469223
2.771288275102341      19.58267311772127      16.14717260611063   0.002386618735691066     0.7112844961377263     -11.82007851224062  6.082934403822383e-05     0.1244094690043561  0.0009618637026210067      14.55914050853235      372.5235966065991   0.005613836010413411     0.8000232199795927     0.4939382453421867      0.282623192710688     0.4402465973238476    0.01196580513475815      0.665785493399692     0.2528633218854559     0.1457894034574182  3.122184694897576e-14 121.7462484644179
2.771288275102341      19.58267311772127      16.14717236549901    0.00238663363685226     0.7112844961377263     -11.82007851224062  6.082934403822383e-05     0.1244094690043561  0.0009618637026210067      14.55914050853235      372.5235966065991   0.005613836010413411     0.8000232199795927     0.4939382453421867      0.282623192710688     0.4402465973238476    0.01196580513475815      0.665785493399692     0.2528633218854559     0.1457894034574182  3.122184694897576e-14 121.7462476798696
2.771288275102341      19.58267311772127      16.14717236549901   0.002386618735691066     0.7112845110388875     -11.82007851224062  6.082934403822383e-05     0.1244094690043561  0.0009618637026210067      14.55914050853235      372.5235966065991   0.005613836010413411     0.8000232199795927     0.4939382453421867      0.282623192710688     0.4402465973238476    0.01196580513475815      0.665785493399692     0.2528633218854559     0.1457894034574182  3.122184694897576e-14 121.7462484140917
2.771288275102341      19.58267311772127      16.14717236549901   0.002386618735691066     0.7112844961377263     -11.82007868837351  6.082934403822383e-05     0.1244094690043561  0.0009618637026210067      14.55914050853235      372.5235966065991   0.005613836010413411     0.8000232199795927     0.4939382453421867      0.282623192710688     0.4402465973238476    0.01196580513475815      0.665785493399692     0.2528633218854559     0.1457894034574182  3.122184694897576e-14 121.746248391122
2.771288275102341      19.58267311772127      16.14717236549901   0.002386618735691066     0.7112844961377263     -11.82007851224062  6.084424519941768e-05     0.1244094690043561  0.0009618637026210067      14.55914050853235      372.5235966065991   0.005613836010413411     0.8000232199795927     0.4939382453421867      0.282623192710688     0.4402465973238476    0.01196580513475815      0.665785493399692     0.2528633218854559     0.1457894034574182  3.122184694897576e-14 121.7462496884121
2.771288275102341      19.58267311772127      16.14717236549901   0.002386618735691066     0.7112844961377263     -11.82007851224062  6.082934403822383e-05     0.1244094839055173  0.0009618637026210067      14.55914050853235      372.5235966065991   0.005613836010413411     0.8000232199795927     0.4939382453421867      0.282623192710688     0.4402465973238476    0.01196580513475815      0.665785493399692     0.2528633218854559     0.1457894034574182  3.122184694897576e-14 121.7462483834156
2.771288275102341      19.58267311772127      16.14717236549901   0.002386618735691066     0.7112844961377263     -11.82007851224062  6.082934403822383e-05     0.1244094690043561  0.0009618786037822006      14.55914050853235      372.5235966065991   0.005613836010413411     0.8000232199795927     0.4939382453421867      0.282623192710688     0.4402465973238476    0.01196580513475815      0.665785493399692     0.2528633218854559     0.1457894034574182  3.122184694897576e-14 121.7462486125285
2.771288275102341      19.58267311772127      16.14717236549901   0.002386618735691066     0.7112844961377263     -11.82007851224062  6.082934403822383e-05     0.1244094690043561  0.0009618637026210067      14.55914072548045      372.5235966065991   0.005613836010413411     0.8000232199795927     0.4939382453421867      0.282623192710688     0.4402465973238476    0.01196580513475815      0.665785493399692     0.2528633218854559     0.1457894034574182  3.122184694897576e-14 121.7462484333621
2.771288275102341      19.58267311772127      16.14717236549901   0.002386618735691066     0.7112844961377263     -11.82007851224062  6.082934403822383e-05     0.1244094690043561  0.0009618637026210067      14.55914050853235      372.5236021576333   0.005613836010413411     0.8000232199795927     0.4939382453421867      0.282623192710688     0.4402465973238476    0.01196580513475815      0.665785493399692     0.2528633218854559     0.1457894034574182  3.122184694897576e-14 121.746248428838
2.771288275102341      19.58267311772127      16.14717236549901   0.002386618735691066     0.7112844961377263     -11.82007851224062  6.082934403822383e-05     0.1244094690043561  0.0009618637026210067      14.55914050853235      372.5235966065991   0.005613850911574605     0.8000232199795927     0.4939382453421867      0.282623192710688     0.4402465973238476    0.01196580513475815      0.665785493399692     0.2528633218854559     0.1457894034574182  3.122184694897576e-14 121.7462471562783
2.771288275102341      19.58267311772127      16.14717236549901   0.002386618735691066     0.7112844961377263     -11.82007851224062  6.082934403822383e-05     0.1244094690043561  0.0009618637026210067      14.55914050853235      372.5235966065991   0.005613836010413411     0.8000232348807539     0.4939382453421867      0.282623192710688     0.4402465973238476    0.01196580513475815      0.665785493399692     0.2528633218854559     0.1457894034574182  3.122184694897576e-14 121.7462489112677
2.771288275102341      19.58267311772127      16.14717236549901   0.002386618735691066     0.7112844961377263     -11.82007851224062  6.082934403822383e-05     0.1244094690043561  0.0009618637026210067      14.55914050853235      372.5235966065991   0.005613836010413411     0.8000232199795927     0.4939382602433479      0.282623192710688     0.4402465973238476    0.01196580513475815      0.665785493399692     0.2528633218854559     0.1457894034574182  3.122184694897576e-14 121.74624852754
2.771288275102341      19.58267311772127      16.14717236549901   0.002386618735691066     0.7112844961377263     -11.82007851224062  6.082934403822383e-05     0.1244094690043561  0.0009618637026210067      14.55914050853235      372.5235966065991   0.005613836010413411     0.8000232199795927     0.4939382453421867     0.2826232076118492     0.4402465973238476    0.01196580513475815      0.665785493399692     0.2528633218854559     0.1457894034574182  3.122184694897576e-14 121.7462483951019
2.771288275102341      19.58267311772127      16.14717236549901   0.002386618735691066     0.7112844961377263     -11.82007851224062  6.082934403822383e-05     0.1244094690043561  0.0009618637026210067      14.55914050853235      372.5235966065991   0.005613836010413411     0.8000232199795927     0.4939382453421867      0.282623192710688     0.4402466122250088    0.01196580513475815      0.665785493399692     0.2528633218854559     0.1457894034574182  3.122184694897576e-14 121.7462483681457
2.771288275102341      19.58267311772127      16.14717236549901   0.002386618735691066     0.7112844961377263     -11.82007851224062  6.082934403822383e-05     0.1244094690043561  0.0009618637026210067      14.55914050853235      372.5235966065991   0.005613836010413411     0.8000232199795927     0.4939382453421867      0.282623192710688     0.4402465973238476    0.01196582003591934      0.665785493399692     0.2528633218854559     0.1457894034574182  3.122184694897576e-14 121.7462484353175
2.771288275102341      19.58267311772127      16.14717236549901   0.002386618735691066     0.7112844961377263     -11.82007851224062  6.082934403822383e-05     0.1244094690043561  0.0009618637026210067      14.55914050853235      372.5235966065991   0.005613836010413411     0.8000232199795927     0.4939382453421867      0.282623192710688     0.4402465973238476    0.01196580513475815     0.6657855083008532     0.2528633218854559     0.1457894034574182  3.122184694897576e-14 121.746248435323
2.771288275102341      19.58267311772127      16.14717236549901   0.002386618735691066     0.7112844961377263     -11.82007851224062  6.082934403822383e-05     0.1244094690043561  0.0009618637026210067      14.55914050853235      372.5235966065991   0.005613836010413411     0.8000232199795927     0.4939382453421867      0.282623192710688     0.4402465973238476    0.01196580513475815      0.665785493399692     0.2528633367866171     0.1457894034574182  3.122184694897576e-14 121.7462484353215
2.771288275102341      19.58267311772127      16.14717236549901   0.002386618735691066     0.7112844961377263     -11.82007851224062  6.082934403822383e-05     0.1244094690043561  0.0009618637026210067      14.55914050853235      372.5235966065991   0.005613836010413411     0.8000232199795927     0.4939382453421867      0.282623192710688     0.4402465973238476    0.01196580513475815      0.665785493399692     0.2528633218854559     0.1457894183585794  3.122184694897576e-14 121.7462484353199
2.771288275102341      19.58267311772127      16.14717236549901   0.002386618735691066     0.7112844961377263     -11.82007851224062  6.082934403822383e-05     0.1244094690043561  0.0009618637026210067      14.55914050853235      372.5235966065991   0.005613836010413411     0.8000232199795927     0.4939382453421867      0.282623192710688     0.4402465973238476    0.01196580513475815      0.665785493399692     0.2528633218854559     0.1457894034574182  1.490119241569461e-08 121.7463383836763
2.772176086673809      19.58097086159649      16.14269756122376   0.002386893966819362     0.7115096162475846     -11.81839480493775  6.040178763931611e-05      0.124418321966556  0.0009619245443593049      14.55353261123206      372.5243799033793   0.005612705077212338     0.8000226823538315     0.4938638150265091     0.2826211327124081     0.4414627432491947    0.01196828171773376      0.665785493399692     0.2528748826020619     0.1458175938006009  3.083376864726134e-14 121.7437143422928
2.772176127982452      19.58097086159649      16.14269756122376   0.002386893966819362     0.7115096162475846     -11.81839480493775  6.040178763931611e-05      0.124418321966556  0.0009619245443593049      14.55353261123206      372.5243799033793   0.005612705077212338     0.8000226823538315     0.4938638150265091     0.2826211327124081     0.4414627432491947    0.01196828171773376      0.665785493399692     0.2528748826020619     0.1458175938006009  3.083376864726134e-14 121.7437143967183
2.772176086673809       19.5809711533757      16.14269756122376   0.002386893966819362     0.7115096162475846     -11.81839480493775  6.040178763931611e-05      0.124418321966556  0.0009619245443593049      14.55353261123206      372.5243799033793   0.005612705077212338     0.8000226823538315     0.4938638150265091     0.2826211327124081     0.4414627432491947    0.01196828171773376      0.665785493399692     0.2528748826020619     0.1458175938006009  3.083376864726134e-14 121.7437143607209
2.772176086673809      19.58097086159649       16.1426978017687   0.002386893966819362     0.7115096162475846     -11.81839480493775  6.040178763931611e-05      0.124418321966556  0.0009619245443593049      14.55353261123206      372.5243799033793   0.005612705077212338     0.8000226823538315     0.4938638150265091     0.2826211327124081     0.4414627432491947    0.01196828171773376      0.665785493399692     0.2528748826020619     0.1458175938006009  3.083376864726134e-14 121.7437143092702
2.772176086673809      19.58097086159649      16.14269756122376   0.002386908867980556     0.7115096162475846     -11.81839480493775  6.040178763931611e-05      0.124418321966556  0.0009619245443593049      14.55353261123206      372.5243799033793   0.005612705077212338     0.8000226823538315     0.4938638150265091     0.2826211327124081     0.4414627432491947    0.01196828171773376      0.665785493399692     0.2528748826020619     0.1458175938006009  3.083376864726134e-14 121.7437144288737
2.772176086673809      19.58097086159649      16.14269756122376   0.002386893966819362     0.7115096311487458     -11.81839480493775  6.040178763931611e-05      0.124418321966556  0.0009619245443593049      14.55353261123206      372.5243799033793   0.005612705077212338     0.8000226823538315     0.4938638150265091     0.2826211327124081     0.4414627432491947    0.01196828171773376      0.665785493399692     0.2528748826020619     0.1458175938006009  3.083376864726134e-14 121.7437143383449
2.772176086673809      19.58097086159649      16.14269756122376   0.002386893966819362     0.7115096162475846     -11.81839498104555  6.040178763931611e-05      0.124418321966556  0.0009619245443593049      14.55353261123206      372.5243799033793   0.005612705077212338     0.8000226823538315     0.4938638150265091     0.2826211327124081     0.4414627432491947    0.01196828171773376      0.665785493399692     0.2528748826020619     0.1458175938006009  3.083376864726134e-14 121.7437143505835
2.772176086673809      19.58097086159649      16.14269756122376   0.002386893966819362     0.7115096162475846     -11.81839480493775  6.041668880050996e-05      0.124418321966556  0.0009619245443593049      14.55353261123206      372.5243799033793   0.005612705077212338     0.8000226823538315     0.4938638150265091     0.2826211327124081     0.4414627432491947    0.01196828171773376      0.665785493399692     0.2528748826020619     0.1458175938006009  3.083376864726134e-14 121.7437156561588
2.772176086673809      19.58097086159649      16.14269756122376   0.002386893966819362     0.7115096162475846     -11.81839480493775  6.040178763931611e-05     0.1244183368677172  0.0009619245443593049      14.55353261123206      372.5243799033793   0.005612705077212338     0.8000226823538315     0.4938638150265091     0.2826211327124081     0.4414627432491947    0.01196828171773376      0.665785493399692     0.2528748826020619     0.1458175938006009  3.083376864726134e-14 121.7437143486367
2.772176086673809      19.58097086159649      16.14269756122376   0.002386893966819362     0.7115096162475846     -11.81839480493775  6.040178763931611e-05      0.124418321966556  0.0009619394455204987      14.55353261123206      372.5243799033793   0.005612705077212338     0.8000226823538315     0.4938638150265091     0.2826211327124081     0.4414627432491947    0.01196828171773376      0.665785493399692     0.2528748826020619     0.1458175938006009  3.083376864726134e-14 121.743714315196
2.772176086673809      19.58097086159649      16.14269756122376   0.002386893966819362     0.7115096162475846     -11.81839480493775  6.040178763931611e-05      0.124418321966556  0.0009619245443593049      14.55353282809659      372.5243799033793   0.005612705077212338     0.8000226823538315     0.4938638150265091     0.2826211327124081     0.4414627432491947    0.01196828171773376      0.665785493399692     0.2528748826020619     0.1458175938006009  3.083376864726134e-14 121.7437143871283
2.772176086673809      19.58097086159649      16.14269756122376   0.002386893966819362     0.7115096162475846     -11.81839480493775  6.040178763931611e-05      0.124418321966556  0.0009619245443593049      14.55353261123206      372.5243854544252   0.005612705077212338     0.8000226823538315     0.4938638150265091     0.2826211327124081     0.4414627432491947    0.01196828171773376      0.665785493399692     0.2528748826020619     0.1458175938006009  3.083376864726134e-14 121.7437143905915
2.772176086673809      19.58097086159649      16.14269756122376   0.002386893966819362     0.7115096162475846     -11.81839480493775  6.040178763931611e-05      0.124418321966556  0.0009619245443593049      14.55353261123206      372.5243799033793   0.005612719978373532     0.8000226823538315     0.4938638150265091     0.2826211327124081     0.4414627432491947    0.01196828171773376      0.665785493399692     0.2528748826020619     0.1458175938006009  3.083376864726134e-14 121.7437135885496
2.772176086673809      19.58097086159649      16.14269756122376   0.002386893966819362     0.7115096162475846     -11.81839480493775  6.040178763931611e-05      0.124418321966556  0.0009619245443593049      14.55353261123206      372.5243799033793   0.005612705077212338     0.8000226972549926     0.4938638150265091     0.2826211327124081     0.4414627432491947    0.01196828171773376      0.665785493399692     0.2528748826020619     0.1458175938006009  3.083376864726134e-14 121.7437148683201
2.772176086673809      19.58097086159649      16.14269756122376   0.002386893966819362     0.7115096162475846     -11.81839480493775  6.040178763931611e-05      0.124418321966556  0.0009619245443593049      14.55353261123206      372.5243799033793   0.005612705077212338     0.8000226823538315     0.4938638299276703     0.2826211327124081     0.4414627432491947    0.01196828171773376      0.665785493399692     0.2528748826020619     0.1458175938006009  3.083376864726134e-14 121.7437144486201
2.772176086673809      19.58097086159649      16.14269756122376   0.002386893966819362     0.7115096162475846     -11.81839480493775  6.040178763931611e-05      0.124418321966556  0.0009619245443593049      14.55353261123206      372.5243799033793   0.005612705077212338     0.8000226823538315     0.4938638150265091     0.2826211476135693     0.4414627432491947    0.01196828171773376      0.665785493399692     0.2528748826020619     0.1458175938006009  3.083376864726134e-14 121.7437142470534
2.772176086673809      19.58097086159649      16.14269756122376   0.002386893966819362     0.7115096162475846     -11.81839480493775  6.040178763931611e-05      0.124418321966556  0.0009619245443593049      14.55353261123206      372.5243799033793   0.005612705077212338     0.8000226823538315     0.4938638150265091     0.2826211327124081     0.4414627581503559    0.01196828171773376      0.665785493399692     0.2528748826020619     0.1458175938006009  3.083376864726134e-14 121.7437143015771
2.772176086673809      19.58097086159649      16.14269756122376   0.002386893966819362     0.7115096162475846     -11.81839480493775  6.040178763931611e-05      0.124418321966556  0.0009619245443593049      14.55353261123206      372.5243799033793   0.005612705077212338     0.8000226823538315     0.4938638150265091     0.2826211327124081     0.4414627432491947    0.01196829661889495      0.665785493399692     0.2528748826020619     0.1458175938006009  3.083376864726134e-14 121.7437143282561
2.772176086673809      19.58097086159649      16.14269756122376   0.002386893966819362     0.7115096162475846     -11.81839480493775  6.040178763931611e-05      0.124418321966556  0.0009619245443593049      14.55353261123206      372.5243799033793   0.005612705077212338     0.8000226823538315     0.4938638150265091     0.2826211327124081     0.4414627432491947    0.01196828171773376     0.6657855083008532     0.2528748826020619     0.1458175938006009  3.083376864726134e-14 121.7437143422928
2.772176086673809      19.58097086159649      16.14269756122376   0.002386893966819362     0.7115096162475846     -11.81839480493775  6.040178763931611e-05      0.124418321966556  0.0009619245443593049      14.55353261123206      372.5243799033793   0.005612705077212338     0.8000226823538315     0.4938638150265091     0.2826211327124081     0.4414627432491947    0.01196828171773376      0.665785493399692     0.2528748975032231     0.1458175938006009  3.083376864726134e-14 121.7437143443229
2.772176086673809      19.58097086159649      16.14269756122376   0.002386893966819362     0.7115096162475846     -11.81839480493775  6.040178763931611e-05      0.124418321966556  0.0009619245443593049      14.55353261123206      372.5243799033793   0.005612705077212338     0.8000226823538315     0.4938638150265091     0.2826211327124081     0.4414627432491947    0.01196828171773376      0.665785493399692     0.2528748826020619     0.1458176087017621  3.083376864726134e-14 121.7437143382654
2.772176086673809      19.58097086159649      16.14269756122376   0.002386893966819362     0.7115096162475846     -11.81839480493775  6.040178763931611e-05      0.124418321966556  0.0009619245443593049      14.55353261123206      372.5243799033793   0.005612705077212338     0.8000226823538315     0.4938638150265091     0.2826211327124081     0.4414627432491947    0.01196828171773376      0.665785493399692     0.2528748826020619     0.1458175938006009   1.49011920276163e-08 121.7438042642319
2.772072509016221      19.58147139165726      16.14397943862218   0.002387431882471906     0.7115003139434607     -11.81880924003416   6.03467324140945e-05     0.1244193629890023  0.0009625036272799181      14.54998002486846       372.386731340252   0.005613494868302215     0.8000226271965444     0.4938700472549436     0.2826265152962331     0.4415281108320774    0.01208672860381767      0.665785493399692     0.2521549001840515     0.1482000721194952  3.069380655744643e-14 121.7428326971762
2.772072550323321      19.58147139165726      16.14397943862218   0.002387431882471906     0.7115003139434607     -11.81880924003416   6.03467324140945e-05     0.1244193629890023  0.0009625036272799181      14.54998002486846       372.386731340252   0.005613494868302215     0.8000226271965444     0.4938700472549436     0.2826265152962331     0.4415281108320774    0.01208672860381767      0.665785493399692     0.2521549001840515     0.1482000721194952  3.069380655744643e-14 121.7428327091563
2.772072509016221      19.58147168344392      16.14397943862218   0.002387431882471906     0.7115003139434607     -11.81880924003416   6.03467324140945e-05     0.1244193629890023  0.0009625036272799181      14.54998002486846       372.386731340252   0.005613494868302215     0.8000226271965444     0.4938700472549436     0.2826265152962331     0.4415281108320774    0.01208672860381767      0.665785493399692     0.2521549001840515     0.1482000721194952  3.069380655744643e-14 121.7428326894782
2.772072509016221      19.58147139165726      16.14397967918622   0.002387431882471906     0.7115003139434607     -11.81880924003416   6.03467324140945e-05     0.1244193629890023  0.0009625036272799181      14.54998002486846       372.386731340252   0.005613494868302215     0.8000226271965444     0.4938700472549436     0.2826265152962331     0.4415281108320774    0.01208672860381767      0.665785493399692     0.2521549001840515     0.1482000721194952  3.069380655744643e-14 121.7428326924318
2.772072509016221      19.58147139165726      16.14397943862218     0.0023874467836331     0.7115003139434607     -11.81880924003416   6.03467324140945e-05     0.1244193629890023  0.0009625036272799181      14.54998002486846       372.386731340252   0.005613494868302215     0.8000226271965444     0.4938700472549436     0.2826265152962331     0.4415281108320774    0.01208672860381767      0.665785493399692     0.2521549001840515     0.1482000721194952  3.069380655744643e-14 121.7428326498918
2.772072509016221      19.58147139165726      16.14397943862218   0.002387431882471906     0.7115003288446219     -11.81880924003416   6.03467324140945e-05     0.1244193629890023  0.0009625036272799181      14.54998002486846       372.386731340252   0.005613494868302215     0.8000226271965444     0.4938700472549436     0.2826265152962331     0.4415281108320774    0.01208672860381767      0.665785493399692     0.2521549001840515     0.1482000721194952  3.069380655744643e-14 121.7428326740264
2.772072509016221      19.58147139165726      16.14397943862218   0.002387431882471906     0.7115003139434607     -11.81880941614814   6.03467324140945e-05     0.1244193629890023  0.0009625036272799181      14.54998002486846       372.386731340252   0.005613494868302215     0.8000226271965444     0.4938700472549436     0.2826265152962331     0.4415281108320774    0.01208672860381767      0.665785493399692     0.2521549001840515     0.1482000721194952  3.069380655744643e-14 121.7428326707454
2.772072509016221      19.58147139165726      16.14397943862218   0.002387431882471906     0.7115003139434607     -11.81880924003416  6.036163357528834e-05     0.1244193629890023  0.0009625036272799181      14.54998002486846       372.386731340252   0.005613494868302215     0.8000226271965444     0.4938700472549436     0.2826265152962331     0.4415281108320774    0.01208672860381767      0.665785493399692     0.2521549001840515     0.1482000721194952  3.069380655744643e-14 121.74283416935
2.772072509016221      19.58147139165726      16.14397943862218   0.002387431882471906     0.7115003139434607     -11.81880924003416   6.03467324140945e-05     0.1244193778901635  0.0009625036272799181      14.54998002486846       372.386731340252   0.005613494868302215     0.8000226271965444     0.4938700472549436     0.2826265152962331     0.4415281108320774    0.01208672860381767      0.665785493399692     0.2521549001840515     0.1482000721194952  3.069380655744643e-14 121.7428327094241
2.772072509016221      19.58147139165726      16.14397943862218   0.002387431882471906     0.7115003139434607     -11.81880924003416   6.03467324140945e-05     0.1244193629890023  0.0009625185284411119      14.54998002486846       372.386731340252   0.005613494868302215     0.8000226271965444     0.4938700472549436     0.2826265152962331     0.4415281108320774    0.01208672860381767      0.665785493399692     0.2521549001840515     0.1482000721194952  3.069380655744643e-14 121.7428329770483
2.772072509016221      19.58147139165726      16.14397943862218   0.002387431882471906     0.7115003139434607     -11.81880924003416   6.03467324140945e-05     0.1244193629890023  0.0009625036272799181      14.54998024168006       372.386731340252   0.005613494868302215     0.8000226271965444     0.4938700472549436     0.2826265152962331     0.4415281108320774    0.01208672860381767      0.665785493399692     0.2521549001840515     0.1482000721194952  3.069380655744643e-14 121.7428326754314
2.772072509016221      19.58147139165726      16.14397943862218   0.002387431882471906     0.7115003139434607     -11.81880924003416   6.03467324140945e-05     0.1244193629890023  0.0009625036272799181      14.54998002486846      372.3867368892467   0.005613494868302215     0.8000226271965444     0.4938700472549436     0.2826265152962331     0.4415281108320774    0.01208672860381767      0.665785493399692     0.2521549001840515     0.1482000721194952  3.069380655744643e-14 121.742832674232
2.772072509016221      19.58147139165726      16.14397943862218   0.002387431882471906     0.7115003139434607     -11.81880924003416   6.03467324140945e-05     0.1244193629890023  0.0009625036272799181      14.54998002486846       372.386731340252   0.005613509769463409     0.8000226271965444     0.4938700472549436     0.2826265152962331     0.4415281108320774    0.01208672860381767      0.665785493399692     0.2521549001840515     0.1482000721194952  3.069380655744643e-14 121.7428327873358
2.772072509016221      19.58147139165726      16.14397943862218   0.002387431882471906     0.7115003139434607     -11.81880924003416   6.03467324140945e-05     0.1244193629890023  0.0009625036272799181      14.54998002486846       372.386731340252   0.005613494868302215     0.8000226420977056     0.4938700472549436     0.2826265152962331     0.4415281108320774    0.01208672860381767      0.665785493399692     0.2521549001840515     0.1482000721194952  3.069380655744643e-14 121.7428331824748
2.772072509016221      19.58147139165726      16.14397943862218   0.002387431882471906     0.7115003139434607     -11.81880924003416   6.03467324140945e-05     0.1244193629890023  0.0009625036272799181      14.54998002486846       372.386731340252   0.005613494868302215     0.8000226271965444     0.4938700621561048     0.2826265152962331     0.4415281108320774    0.01208672860381767      0.665785493399692     0.2521549001840515     0.1482000721194952  3.069380655744643e-14 121.7428327587608
2.772072509016221      19.58147139165726      16.14397943862218   0.002387431882471906     0.7115003139434607     -11.81880924003416   6.03467324140945e-05     0.1244193629890023  0.0009625036272799181      14.54998002486846       372.386731340252   0.005613494868302215     0.8000226271965444     0.4938700472549436     0.2826265301973943     0.4415281108320774    0.01208672860381767      0.665785493399692     0.2521549001840515     0.1482000721194952  3.069380655744643e-14 121.7428326668653
2.772072509016221      19.58147139165726      16.14397943862218   0.002387431882471906     0.7115003139434607     -11.81880924003416   6.03467324140945e-05     0.1244193629890023  0.0009625036272799181      14.54998002486846       372.386731340252   0.005613494868302215     0.8000226271965444     0.4938700472549436     0.2826265152962331     0.4415281257332386    0.01208672860381767      0.665785493399692     0.2521549001840515     0.1482000721194952  3.069380655744643e-14 121.7428326492334
2.772072509016221      19.58147139165726      16.14397943862218   0.002387431882471906     0.7115003139434607     -11.81880924003416   6.03467324140945e-05     0.1244193629890023  0.0009625036272799181      14.54998002486846       372.386731340252   0.005613494868302215     0.8000226271965444     0.4938700472549436     0.2826265152962331     0.4415281108320774    0.01208674350497886      0.665785493399692     0.2521549001840515     0.1482000721194952  3.069380655744643e-14 121.7428326971701
2.772072509016221      19.58147139165726      16.14397943862218   0.002387431882471906     0.7115003139434607     -11.81880924003416   6.03467324140945e-05     0.1244193629890023  0.0009625036272799181      14.54998002486846       372.386731340252   0.005613494868302215     0.8000226271965444     0.4938700472549436     0.2826265152962331     0.4415281108320774    0.01208672860381767     0.6657855083008532     0.2521549001840515     0.1482000721194952  3.069380655744643e-14 121.7428326971762
2.772072509016221      19.58147139165726      16.14397943862218   0.002387431882471906     0.7115003139434607     -11.81880924003416   6.03467324140945e-05     0.1244193629890023  0.0009625036272799181      14.54998002486846       372.386731340252   0.005613494868302215     0.8000226271965444     0.4938700472549436     0.2826265152962331     0.4415281108320774    0.01208672860381767      0.665785493399692     0.2521549150852127     0.1482000721194952  3.069380655744643e-14 121.7428326971742
2.772072509016221      19.58147139165726      16.14397943862218   0.002387431882471906     0.7115003139434607     -11.81880924003416   6.03467324140945e-05     0.1244193629890023  0.0009625036272799181      14.54998002486846       372.386731340252   0.005613494868302215     0.8000226271965444     0.4938700472549436     0.2826265152962331     0.4415281108320774    0.01208672860381767      0.665785493399692     0.2521549001840515     0.1482000870206564  3.069380655744643e-14 121.7428326971705
2.772072509016221      19.58147139165726      16.14397943862218   0.002387431882471906     0.7115003139434607     -11.81880924003416   6.03467324140945e-05     0.1244193629890023  0.0009625036272799181      14.54998002486846       372.386731340252   0.005613494868302215     0.8000226271965444     0.4938700472549436     0.2826265152962331     0.4415281108320774    0.01208672860381767      0.665785493399692     0.2521549001840515     0.1482000721194952  1.490119188765421e-08 121.7429226592216
2.772544227174813      19.58524736796429      16.14933284965581   0.002388851855948366     0.7116641952333456     -11.82168858083368  6.023611044810382e-05     0.1244206542621868  0.0009625236966191171      14.54719091965168      372.3884084857437   0.005612454669525081      0.800022217998867     0.4938350727449272     0.2826361288692733     0.4424255156424348    0.01209046113714483      0.665785493399692     0.2521761417098866     0.1482708436146036  3.020852292336378e-14 121.7416226316626
2.772544268488941      19.58524736796429      16.14933284965581   0.002388851855948366     0.7116641952333456     -11.82168858083368  6.023611044810382e-05     0.1244206542621868  0.0009625236966191171      14.54719091965168      372.3884084857437   0.005612454669525081      0.800022217998867     0.4938350727449272     0.2826361288692733     0.4424255156424348    0.01209046113714483      0.665785493399692     0.2521761417098866     0.1482708436146036  3.020852292336378e-14 121.7416227721173
2.772544227174813      19.58524765980722      16.14933284965581   0.002388851855948366     0.7116641952333456     -11.82168858083368  6.023611044810382e-05     0.1244206542621868  0.0009625236966191171      14.54719091965168      372.3884084857437   0.005612454669525081      0.800022217998867     0.4938350727449272     0.2826361288692733     0.4424255156424348    0.01209046113714483      0.665785493399692     0.2521761417098866     0.1482708436146036  3.020852292336378e-14 121.7416226437161
2.772544227174813      19.58524736796429      16.14933309029962   0.002388851855948366     0.7116641952333456     -11.82168858083368  6.023611044810382e-05     0.1244206542621868  0.0009625236966191171      14.54719091965168      372.3884084857437   0.005612454669525081      0.800022217998867     0.4938350727449272     0.2826361288692733     0.4424255156424348    0.01209046113714483      0.665785493399692     0.2521761417098866     0.1482708436146036  3.020852292336378e-14 121.7416226490494
2.772544227174813      19.58524736796429      16.14933284965581   0.002388866757109559     0.7116641952333456     -11.82168858083368  6.023611044810382e-05     0.1244206542621868  0.0009625236966191171      14.54719091965168      372.3884084857437   0.005612454669525081      0.800022217998867     0.4938350727449272     0.2826361288692733     0.4424255156424348    0.01209046113714483      0.665785493399692     0.2521761417098866     0.1482708436146036  3.020852292336378e-14 121.7416227211182
2.772544227174813      19.58524736796429      16.14933284965581   0.002388851855948366     0.7116642101345068     -11.82168858083368  6.023611044810382e-05     0.1244206542621868  0.0009625236966191171      14.54719091965168      372.3884084857437   0.005612454669525081      0.800022217998867     0.4938350727449272     0.2826361288692733     0.4424255156424348    0.01209046113714483      0.665785493399692     0.2521761417098866     0.1482708436146036  3.020852292336378e-14 121.7416226335578
2.772544227174813      19.58524736796429      16.14933284965581   0.002388851855948366     0.7116641952333456     -11.82168875699056  6.023611044810382e-05     0.1244206542621868  0.0009625236966191171      14.54719091965168      372.3884084857437   0.005612454669525081      0.800022217998867     0.4938350727449272     0.2826361288692733     0.4424255156424348    0.01209046113714483      0.665785493399692     0.2521761417098866     0.1482708436146036  3.020852292336378e-14 121.7416226104432
2.772544227174813      19.58524736796429      16.14933284965581   0.002388851855948366     0.7116641952333456     -11.82168858083368  6.025101160929767e-05     0.1244206542621868  0.0009625236966191171      14.54719091965168      372.3884084857437   0.005612454669525081      0.800022217998867     0.4938350727449272     0.2826361288692733     0.4424255156424348    0.01209046113714483      0.665785493399692     0.2521761417098866     0.1482708436146036  3.020852292336378e-14 121.7416241441493
2.772544227174813      19.58524736796429      16.14933284965581   0.002388851855948366     0.7116641952333456     -11.82168858083368  6.023611044810382e-05      0.124420669163348  0.0009625236966191171      14.54719091965168      372.3884084857437   0.005612454669525081      0.800022217998867     0.4938350727449272     0.2826361288692733     0.4424255156424348    0.01209046113714483      0.665785493399692     0.2521761417098866     0.1482708436146036  3.020852292336378e-14 121.7416226394283
2.772544227174813      19.58524736796429      16.14933284965581   0.002388851855948366     0.7116641952333456     -11.82168858083368  6.023611044810382e-05     0.1244206542621868  0.0009625385977803109      14.54719091965168      372.3884084857437   0.005612454669525081      0.800022217998867     0.4938350727449272     0.2826361288692733     0.4424255156424348    0.01209046113714483      0.665785493399692     0.2521761417098866     0.1482708436146036  3.020852292336378e-14 121.7416228465407
2.772544227174813      19.58524736796429      16.14933284965581   0.002388851855948366     0.7116641952333456     -11.82168858083368  6.023611044810382e-05     0.1244206542621868  0.0009625236966191171      14.54719113642172      372.3884084857437   0.005612454669525081      0.800022217998867     0.4938350727449272     0.2826361288692733     0.4424255156424348    0.01209046113714483      0.665785493399692     0.2521761417098866     0.1482708436146036  3.020852292336378e-14 121.7416226760348
2.772544227174813      19.58524736796429      16.14933284965581   0.002388851855948366     0.7116641952333456     -11.82168858083368  6.023611044810382e-05     0.1244206542621868  0.0009625236966191171      14.54719091965168      372.3884140347634   0.005612454669525081      0.800022217998867     0.4938350727449272     0.2826361288692733     0.4424255156424348    0.01209046113714483      0.665785493399692     0.2521761417098866     0.1482708436146036  3.020852292336378e-14 121.741622758176
2.772544227174813      19.58524736796429      16.14933284965581   0.002388851855948366     0.7116641952333456     -11.82168858083368  6.023611044810382e-05     0.1244206542621868  0.0009625236966191171      14.54719091965168      372.3884084857437   0.005612469570686274      0.800022217998867     0.4938350727449272     0.2826361288692733     0.4424255156424348    0.01209046113714483      0.665785493399692     0.2521761417098866     0.1482708436146036  3.020852292336378e-14 121.7416228080583
2.772544227174813      19.58524736796429      16.14933284965581   0.002388851855948366     0.7116641952333456     -11.82168858083368  6.023611044810382e-05     0.1244206542621868  0.0009625236966191171      14.54719091965168      372.3884084857437   0.005612454669525081     0.8000222329000282     0.4938350727449272     0.2826361288692733     0.4424255156424348    0.01209046113714483      0.665785493399692     0.2521761417098866     0.1482708436146036  3.020852292336378e-14 121.7416231512574
2.772544227174813      19.58524736796429      16.14933284965581   0.002388851855948366     0.7116641952333456     -11.82168858083368  6.023611044810382e-05     0.1244206542621868  0.0009625236966191171      14.54719091965168      372.3884084857437   0.005612454669525081      0.800022217998867     0.4938350876460884     0.2826361288692733     0.4424255156424348    0.01209046113714483      0.665785493399692     0.2521761417098866     0.1482708436146036  3.020852292336378e-14 121.7416226667234
2.772544227174813      19.58524736796429      16.14933284965581   0.002388851855948366     0.7116641952333456     -11.82168858083368  6.023611044810382e-05     0.1244206542621868  0.0009625236966191171      14.54719091965168      372.3884084857437   0.005612454669525081      0.800022217998867     0.4938350727449272     0.2826361437704345     0.4424255156424348    0.01209046113714483      0.665785493399692     0.2521761417098866     0.1482708436146036  3.020852292336378e-14 121.7416226705644
2.772544227174813      19.58524736796429      16.14933284965581   0.002388851855948366     0.7116641952333456     -11.82168858083368  6.023611044810382e-05     0.1244206542621868  0.0009625236966191171      14.54719091965168      372.3884084857437   0.005612454669525081      0.800022217998867     0.4938350727449272     0.2826361288692733      0.442425530543596    0.01209046113714483      0.665785493399692     0.2521761417098866     0.1482708436146036  3.020852292336378e-14 121.741622652716
2.772544227174813      19.58524736796429      16.14933284965581   0.002388851855948366     0.7116641952333456     -11.82168858083368  6.023611044810382e-05     0.1244206542621868  0.0009625236966191171      14.54719091965168      372.3884084857437   0.005612454669525081      0.800022217998867     0.4938350727449272     0.2826361288692733     0.4424255156424348    0.01209047603830602      0.665785493399692     0.2521761417098866     0.1482708436146036  3.020852292336378e-14 121.7416226312522
2.772544227174813      19.58524736796429      16.14933284965581   0.002388851855948366     0.7116641952333456     -11.82168858083368  6.023611044810382e-05     0.1244206542621868  0.0009625236966191171      14.54719091965168      372.3884084857437   0.005612454669525081      0.800022217998867     0.4938350727449272     0.2826361288692733     0.4424255156424348    0.01209046113714483     0.6657855083008532     0.2521761417098866     0.1482708436146036  3.020852292336378e-14 121.7416226316626
2.772544227174813      19.58524736796429      16.14933284965581   0.002388851855948366     0.7116641952333456     -11.82168858083368  6.023611044810382e-05     0.1244206542621868  0.0009625236966191171      14.54719091965168      372.3884084857437   0.005612454669525081      0.800022217998867     0.4938350727449272     0.2826361288692733     0.4424255156424348    0.01209046113714483      0.665785493399692     0.2521761566110478     0.1482708436146036  3.020852292336378e-14 121.7416226317073
2.772544227174813      19.58524736796429      16.14933284965581   0.002388851855948366     0.7116641952333456     -11.82168858083368  6.023611044810382e-05     0.1244206542621868  0.0009625236966191171      14.54719091965168      372.3884084857437   0.005612454669525081      0.800022217998867     0.4938350727449272     0.2826361288692733     0.4424255156424348    0.01209046113714483      0.665785493399692     0.2521761417098866     0.1482708585157648  3.020852292336378e-14 121.7416226315246
2.772544227174813      19.58524736796429      16.14933284965581   0.002388851855948366     0.7116641952333456     -11.82168858083368  6.023611044810382e-05     0.1244206542621868  0.0009625236966191171      14.54719091965168      372.3884084857437   0.005612454669525081      0.800022217998867     0.4938350727449272     0.2826361288692733     0.4424255156424348    0.01209046113714483      0.665785493399692     0.2521761417098866     0.1482708436146036  1.490119140237058e-08 121.7417125901901
2.772026134528729      19.58529940262479      16.14912680945756   0.002388099020331588     0.7116321484655592     -11.82161598003006  5.971231108601409e-05     0.1244205204497147  0.0009616713548286353      14.54439296774254      372.2365801890192   0.005609977485065323     0.8000221451499685     0.4938080387695364     0.2825829930125747     0.4422465016465946     0.0121087741149011      0.665785493399692     0.2521623413131983       0.14840564153684  4.154066238099168e-14 121.7411767553782
2.772026175835137      19.58529940262479      16.14912680945756   0.002388099020331588     0.7116321484655592     -11.82161598003006  5.971231108601409e-05     0.1244205204497147  0.0009616713548286353      14.54439296774254      372.2365801890192   0.005609977485065323     0.8000221451499685     0.4938080387695364     0.2825829930125747     0.4422465016465946     0.0121087741149011      0.665785493399692     0.2521623413131983       0.14840564153684  4.154066238099168e-14 121.7411768273195
2.772026134528729      19.58529969446849      16.14912680945756   0.002388099020331588     0.7116321484655592     -11.82161598003006  5.971231108601409e-05     0.1244205204497147  0.0009616713548286353      14.54439296774254      372.2365801890192   0.005609977485065323     0.8000221451499685     0.4938080387695364     0.2825829930125747     0.4422465016465946     0.0121087741149011      0.665785493399692     0.2521623413131983       0.14840564153684  4.154066238099168e-14 121.7411766958989
2.772026134528729      19.58529940262479       16.1491270500983   0.002388099020331588     0.7116321484655592     -11.82161598003006  5.971231108601409e-05     0.1244205204497147  0.0009616713548286353      14.54439296774254      372.2365801890192   0.005609977485065323     0.8000221451499685     0.4938080387695364     0.2825829930125747     0.4422465016465946     0.0121087741149011      0.665785493399692     0.2521623413131983       0.14840564153684  4.154066238099168e-14 121.741176787173
2.772026134528729      19.58529940262479      16.14912680945756   0.002388113921492782     0.7116321484655592     -11.82161598003006  5.971231108601409e-05     0.1244205204497147  0.0009616713548286353      14.54439296774254      372.2365801890192   0.005609977485065323     0.8000221451499685     0.4938080387695364     0.2825829930125747     0.4422465016465946     0.0121087741149011      0.665785493399692     0.2521623413131983       0.14840564153684  4.154066238099168e-14 121.7411764665218
2.772026134528729      19.58529940262479      16.14912680945756   0.002388099020331588     0.7116321633667204     -11.82161598003006  5.971231108601409e-05     0.1244205204497147  0.0009616713548286353      14.54439296774254      372.2365801890192   0.005609977485065323     0.8000221451499685     0.4938080387695364     0.2825829930125747     0.4422465016465946     0.0121087741149011      0.665785493399692     0.2521623413131983       0.14840564153684  4.154066238099168e-14 121.7411767020775
2.772026134528729      19.58529940262479      16.14912680945756   0.002388099020331588     0.7116321484655592     -11.82161615618587  5.971231108601409e-05     0.1244205204497147  0.0009616713548286353      14.54439296774254      372.2365801890192   0.005609977485065323     0.8000221451499685     0.4938080387695364     0.2825829930125747     0.4422465016465946     0.0121087741149011      0.665785493399692     0.2521623413131983       0.14840564153684  4.154066238099168e-14 121.7411767361936
2.772026134528729      19.58529940262479      16.14912680945756   0.002388099020331588     0.7116321484655592     -11.82161598003006  5.972721224720794e-05     0.1244205204497147  0.0009616713548286353      14.54439296774254      372.2365801890192   0.005609977485065323     0.8000221451499685     0.4938080387695364     0.2825829930125747     0.4422465016465946     0.0121087741149011      0.665785493399692     0.2521623413131983       0.14840564153684  4.154066238099168e-14 121.7411775954927
2.772026134528729      19.58529940262479      16.14912680945756   0.002388099020331588     0.7116321484655592     -11.82161598003006  5.971231108601409e-05     0.1244205353508758  0.0009616713548286353      14.54439296774254      372.2365801890192   0.005609977485065323     0.8000221451499685     0.4938080387695364     0.2825829930125747     0.4422465016465946     0.0121087741149011      0.665785493399692     0.2521623413131983       0.14840564153684  4.154066238099168e-14 121.7411767563481
2.772026134528729      19.58529940262479      16.14912680945756   0.002388099020331588     0.7116321484655592     -11.82161598003006  5.971231108601409e-05     0.1244205204497147  0.0009616862559898292      14.54439296774254      372.2365801890192   0.005609977485065323     0.8000221451499685     0.4938080387695364     0.2825829930125747     0.4422465016465946     0.0121087741149011      0.665785493399692     0.2521623413131983       0.14840564153684  4.154066238099168e-14 121.741176566094
2.772026134528729      19.58529940262479      16.14912680945756   0.002388099020331588     0.7116321484655592     -11.82161598003006  5.971231108601409e-05     0.1244205204497147  0.0009616713548286353      14.54439318447088      372.2365801890192   0.005609977485065323     0.8000221451499685     0.4938080387695364     0.2825829930125747     0.4422465016465946     0.0121087741149011      0.665785493399692     0.2521623413131983       0.14840564153684  4.154066238099168e-14 121.7411768637584
2.772026134528729      19.58529940262479      16.14912680945756   0.002388099020331588     0.7116321484655592     -11.82161598003006  5.971231108601409e-05     0.1244205204497147  0.0009616713548286353      14.54439296774254      372.2365857357765   0.005609977485065323     0.8000221451499685     0.4938080387695364     0.2825829930125747     0.4422465016465946     0.0121087741149011      0.665785493399692     0.2521623413131983       0.14840564153684  4.154066238099168e-14 121.7411767605554
2.772026134528729      19.58529940262479      16.14912680945756   0.002388099020331588     0.7116321484655592     -11.82161598003006  5.971231108601409e-05     0.1244205204497147  0.0009616713548286353      14.54439296774254      372.2365801890192   0.005609992386226516     0.8000221451499685     0.4938080387695364     0.2825829930125747     0.4422465016465946     0.0121087741149011      0.665785493399692     0.2521623413131983       0.14840564153684  4.154066238099168e-14 121.7411732009369
2.772026134528729      19.58529940262479      16.14912680945756   0.002388099020331588     0.7116321484655592     -11.82161598003006  5.971231108601409e-05     0.1244205204497147  0.0009616713548286353      14.54439296774254      372.2365801890192   0.005609977485065323     0.8000221600511297     0.4938080387695364     0.2825829930125747     0.4422465016465946     0.0121087741149011      0.665785493399692     0.2521623413131983       0.14840564153684  4.154066238099168e-14 121.7411773087544
2.772026134528729      19.58529940262479      16.14912680945756   0.002388099020331588     0.7116321484655592     -11.82161598003006  5.971231108601409e-05     0.1244205204497147  0.0009616713548286353      14.54439296774254      372.2365801890192   0.005609977485065323     0.8000221451499685     0.4938080536706976     0.2825829930125747     0.4422465016465946     0.0121087741149011      0.665785493399692     0.2521623413131983       0.14840564153684  4.154066238099168e-14 121.7411769004388
2.772026134528729      19.58529940262479      16.14912680945756   0.002388099020331588     0.7116321484655592     -11.82161598003006  5.971231108601409e-05     0.1244205204497147  0.0009616713548286353      14.54439296774254      372.2365801890192   0.005609977485065323     0.8000221451499685     0.4938080387695364     0.2825830079137359     0.4422465016465946     0.0121087741149011      0.665785493399692     0.2521623413131983       0.14840564153684  4.154066238099168e-14 121.7411765983385
2.772026134528729      19.58529940262479      16.14912680945756   0.002388099020331588     0.7116321484655592     -11.82161598003006  5.971231108601409e-05     0.1244205204497147  0.0009616713548286353      14.54439296774254      372.2365801890192   0.005609977485065323     0.8000221451499685     0.4938080387695364     0.2825829930125747     0.4422465165477558     0.0121087741149011      0.665785493399692     0.2521623413131983       0.14840564153684  4.154066238099168e-14 121.7411767282444
2.772026134528729      19.58529940262479      16.14912680945756   0.002388099020331588     0.7116321484655592     -11.82161598003006  5.971231108601409e-05     0.1244205204497147  0.0009616713548286353      14.54439296774254      372.2365801890192   0.005609977485065323     0.8000221451499685     0.4938080387695364     0.2825829930125747     0.4422465016465946     0.0121087890160623      0.665785493399692     0.2521623413131983       0.14840564153684  4.154066238099168e-14 121.741176755347
2.772026134528729      19.58529940262479      16.14912680945756   0.002388099020331588     0.7116321484655592     -11.82161598003006  5.971231108601409e-05     0.1244205204497147  0.0009616713548286353      14.54439296774254      372.2365801890192   0.005609977485065323     0.8000221451499685     0.4938080387695364     0.2825829930125747     0.4422465016465946     0.0121087741149011     0.6657855083008532     0.2521623413131983       0.14840564153684  4.154066238099168e-14 121.7411767553782
2.772026134528729      19.58529940262479      16.14912680945756   0.002388099020331588     0.7116321484655592     -11.82161598003006  5.971231108601409e-05     0.1244205204497147  0.0009616713548286353      14.54439296774254      372.2365801890192   0.005609977485065323     0.8000221451499685     0.4938080387695364     0.2825829930125747     0.4422465016465946     0.0121087741149011      0.665785493399692     0.2521623562143595       0.14840564153684  4.154066238099168e-14 121.7411767553804
2.772026134528729      19.58529940262479      16.14912680945756   0.002388099020331588     0.7116321484655592     -11.82161598003006  5.971231108601409e-05     0.1244205204497147  0.0009616713548286353      14.54439296774254      372.2365801890192   0.005609977485065323     0.8000221451499685     0.4938080387695364     0.2825829930125747     0.4422465016465946     0.0121087741149011      0.665785493399692     0.2521623413131983     0.1484056564380012  4.154066238099168e-14 121.7411767553706
2.772026134528729      19.58529940262479      16.14912680945756   0.002388099020331588     0.7116321484655592     -11.82161598003006  5.971231108601409e-05     0.1244205204497147  0.0009616713548286353      14.54439296774254      372.2365801890192   0.005609977485065323     0.8000221451499685     0.4938080387695364     0.2825829930125747     0.4422465016465946     0.0121087741149011      0.665785493399692     0.2521623413131983       0.14840564153684  1.490120273451004e-08 121.7412667228334
2.772016727698074      19.58543936101902      16.14896561969954   0.002390603328855803     0.7116774056198683     -11.82150592451083  5.960993743848084e-05     0.1244227665550459  0.0009631820823480823      14.54322584406901      372.1991073670727   0.005611477266255369     0.8000221303170302     0.4938102889840688     0.2825839579260971     0.4422617011141463    0.01210990153006911      0.665785493399692     0.2521618918095441     0.1484109465264454  4.147023864133118e-14 121.7406910866054
2.772016769004342      19.58543936101902      16.14896561969954   0.002390603328855803     0.7116774056198683     -11.82150592451083  5.960993743848084e-05     0.1244227665550459  0.0009631820823480823      14.54322584406901      372.1991073670727   0.005611477266255369     0.8000221303170302     0.4938102889840688     0.2825839579260971     0.4422617011141463    0.01210990153006911      0.665785493399692     0.2521618918095441     0.1484109465264454  4.147023864133118e-14 121.7406912836516
2.772016727698074      19.58543965286481      16.14896561969954   0.002390603328855803     0.7116774056198683     -11.82150592451083  5.960993743848084e-05     0.1244227665550459  0.0009631820823480823      14.54322584406901      372.1991073670727   0.005611477266255369     0.8000221303170302     0.4938102889840688     0.2825839579260971     0.4422617011141463    0.01210990153006911      0.665785493399692     0.2521618918095441     0.1484109465264454  4.147023864133118e-14 121.7406910896603
2.772016727698074      19.58543936101902      16.14896586033787   0.002390603328855803     0.7116774056198683     -11.82150592451083  5.960993743848084e-05     0.1244227665550459  0.0009631820823480823      14.54322584406901      372.1991073670727   0.005611477266255369     0.8000221303170302     0.4938102889840688     0.2825839579260971     0.4422617011141463    0.01210990153006911      0.665785493399692     0.2521618918095441     0.1484109465264454  4.147023864133118e-14 121.7406911118768
2.772016727698074      19.58543936101902      16.14896561969954   0.002390618230016997     0.7116774056198683     -11.82150592451083  5.960993743848084e-05     0.1244227665550459  0.0009631820823480823      14.54322584406901      372.1991073670727   0.005611477266255369     0.8000221303170302     0.4938102889840688     0.2825839579260971     0.4422617011141463    0.01210990153006911      0.665785493399692     0.2521618918095441     0.1484109465264454  4.147023864133118e-14 121.7406918833121
2.772016727698074      19.58543936101902      16.14896561969954   0.002390603328855803     0.7116774205210295     -11.82150592451083  5.960993743848084e-05     0.1244227665550459  0.0009631820823480823      14.54322584406901      372.1991073670727   0.005611477266255369     0.8000221303170302     0.4938102889840688     0.2825839579260971     0.4422617011141463    0.01210990153006911      0.665785493399692     0.2521618918095441     0.1484109465264454  4.147023864133118e-14 121.7406910796242
2.772016727698074      19.58543936101902      16.14896561969954   0.002390603328855803     0.7116774056198683       -11.821506100665  5.960993743848084e-05     0.1244227665550459  0.0009631820823480823      14.54322584406901      372.1991073670727   0.005611477266255369     0.8000221303170302     0.4938102889840688     0.2825839579260971     0.4422617011141463    0.01210990153006911      0.665785493399692     0.2521618918095441     0.1484109465264454  4.147023864133118e-14 121.7406910809061
2.772016727698074      19.58543936101902      16.14896561969954   0.002390603328855803     0.7116774056198683     -11.82150592451083  5.962483859967468e-05     0.1244227665550459  0.0009631820823480823      14.54322584406901      372.1991073670727   0.005611477266255369     0.8000221303170302     0.4938102889840688     0.2825839579260971     0.4422617011141463    0.01210990153006911      0.665785493399692     0.2521618918095441     0.1484109465264454  4.147023864133118e-14 121.7406924229207
2.772016727698074      19.58543936101902      16.14896561969954   0.002390603328855803     0.7116774056198683     -11.82150592451083  5.960993743848084e-05     0.1244227814562071  0.0009631820823480823      14.54322584406901      372.1991073670727   0.005611477266255369     0.8000221303170302     0.4938102889840688     0.2825839579260971     0.4422617011141463    0.01210990153006911      0.665785493399692     0.2521618918095441     0.1484109465264454  4.147023864133118e-14 121.7406911305524
2.772016727698074      19.58543936101902      16.14896561969954   0.002390603328855803     0.7116774056198683     -11.82150592451083  5.960993743848084e-05     0.1244227665550459  0.0009631969835092761      14.54322584406901      372.1991073670727   0.005611477266255369     0.8000221303170302     0.4938102889840688     0.2825839579260971     0.4422617011141463    0.01210990153006911      0.665785493399692     0.2521618918095441     0.1484109465264454  4.147023864133118e-14 121.7406914359267
2.772016727698074      19.58543936101902      16.14896561969954   0.002390603328855803     0.7116774056198683     -11.82150592451083  5.960993743848084e-05     0.1244227665550459  0.0009631820823480823      14.54322606077997      372.1991073670727   0.005611477266255369     0.8000221303170302     0.4938102889840688     0.2825839579260971     0.4422617011141463    0.01210990153006911      0.665785493399692     0.2521618918095441     0.1484109465264454  4.147023864133118e-14 121.7406911672837
2.772016727698074      19.58543936101902      16.14896561969954   0.002390603328855803     0.7116774056198683     -11.82150592451083  5.960993743848084e-05     0.1244227665550459  0.0009631820823480823      14.54322584406901      372.1991129132716   0.005611477266255369     0.8000221303170302     0.4938102889840688     0.2825839579260971     0.4422617011141463    0.01210990153006911      0.665785493399692     0.2521618918095441     0.1484109465264454  4.147023864133118e-14 121.7406912078716
2.772016727698074      19.58543936101902      16.14896561969954   0.002390603328855803     0.7116774056198683     -11.82150592451083  5.960993743848084e-05     0.1244227665550459  0.0009631820823480823      14.54322584406901      372.1991073670727   0.005611492167416562     0.8000221303170302     0.4938102889840688     0.2825839579260971     0.4422617011141463    0.01210990153006911      0.665785493399692     0.2521618918095441     0.1484109465264454  4.147023864133118e-14 121.7406889647643
2.772016727698074      19.58543936101902      16.14896561969954   0.002390603328855803     0.7116774056198683     -11.82150592451083  5.960993743848084e-05     0.1244227665550459  0.0009631820823480823      14.54322584406901      372.1991073670727   0.005611477266255369     0.8000221452181914     0.4938102889840688     0.2825839579260971     0.4422617011141463    0.01210990153006911      0.665785493399692     0.2521618918095441     0.1484109465264454  4.147023864133118e-14 121.7406916420672
2.772016727698074      19.58543936101902      16.14896561969954   0.002390603328855803     0.7116774056198683     -11.82150592451083  5.960993743848084e-05     0.1244227665550459  0.0009631820823480823      14.54322584406901      372.1991073670727   0.005611477266255369     0.8000221303170302       0.49381030388523     0.2825839579260971     0.4422617011141463    0.01210990153006911      0.665785493399692     0.2521618918095441     0.1484109465264454  4.147023864133118e-14 121.7406911885519
2.772016727698074      19.58543936101902      16.14896561969954   0.002390603328855803     0.7116774056198683     -11.82150592451083  5.960993743848084e-05     0.1244227665550459  0.0009631820823480823      14.54322584406901      372.1991073670727   0.005611477266255369     0.8000221303170302     0.4938102889840688     0.2825839728272583     0.4422617011141463    0.01210990153006911      0.665785493399692     0.2521618918095441     0.1484109465264454  4.147023864133118e-14 121.7406910160906
2.772016727698074      19.58543936101902      16.14896561969954   0.002390603328855803     0.7116774056198683     -11.82150592451083  5.960993743848084e-05     0.1244227665550459  0.0009631820823480823      14.54322584406901      372.1991073670727   0.005611477266255369     0.8000221303170302     0.4938102889840688     0.2825839579260971     0.4422617160153075    0.01210990153006911      0.665785493399692     0.2521618918095441     0.1484109465264454  4.147023864133118e-14 121.7406910527931
2.772016727698074      19.58543936101902      16.14896561969954   0.002390603328855803     0.7116774056198683     -11.82150592451083  5.960993743848084e-05     0.1244227665550459  0.0009631820823480823      14.54322584406901      372.1991073670727   0.005611477266255369     0.8000221303170302     0.4938102889840688     0.2825839579260971     0.4422617011141463     0.0121099164312303      0.665785493399692     0.2521618918095441     0.1484109465264454  4.147023864133118e-14 121.7406910865848
2.772016727698074      19.58543936101902      16.14896561969954   0.002390603328855803     0.7116774056198683     -11.82150592451083  5.960993743848084e-05     0.1244227665550459  0.0009631820823480823      14.54322584406901      372.1991073670727   0.005611477266255369     0.8000221303170302     0.4938102889840688     0.2825839579260971     0.4422617011141463    0.01210990153006911     0.6657855083008532     0.2521618918095441     0.1484109465264454  4.147023864133118e-14 121.7406910866054
2.772016727698074      19.58543936101902      16.14896561969954   0.002390603328855803     0.7116774056198683     -11.82150592451083  5.960993743848084e-05     0.1244227665550459  0.0009631820823480823      14.54322584406901      372.1991073670727   0.005611477266255369     0.8000221303170302     0.4938102889840688     0.2825839579260971     0.4422617011141463    0.01210990153006911      0.665785493399692     0.2521619067107053     0.1484109465264454  4.147023864133118e-14 121.7406910866011
2.772016727698074      19.58543936101902      16.14896561969954   0.002390603328855803     0.7116774056198683     -11.82150592451083  5.960993743848084e-05     0.1244227665550459  0.0009631820823480823      14.54322584406901      372.1991073670727   0.005611477266255369     0.8000221303170302     0.4938102889840688     0.2825839579260971     0.4422617011141463    0.01210990153006911      0.665785493399692     0.2521618918095441     0.1484109614276066  4.147023864133118e-14 121.7406910865852
2.772016727698074      19.58543936101902      16.14896561969954   0.002390603328855803     0.7116774056198683     -11.82150592451083  5.960993743848084e-05     0.1244227665550459  0.0009631820823480823      14.54322584406901      372.1991073670727   0.005611477266255369     0.8000221303170302     0.4938102889840688     0.2825839579260971     0.4422617011141463    0.01210990153006911      0.665785493399692     0.2521618918095441     0.1484109465264454   1.49012026640863e-08 121.7407810484403
2.771968808694063      19.58531291822094      16.14873210434293   0.002390549079708841     0.7116739775401074     -11.82137882744395  5.955585949690952e-05     0.1244237992461303  0.0009631683818756755      14.54246767068668      372.1615085121946   0.005613585916888271     0.8000221155646909     0.4938128817553137     0.2825859816589104      0.442255759363361    0.01211015241266033      0.665785493399692     0.2521628505048673     0.1484157521185435  4.138291848716649e-14 121.7403008470365
2.771968849999617      19.58531291822094      16.14873210434293   0.002390549079708841     0.7116739775401074     -11.82137882744395  5.955585949690952e-05     0.1244237992461303  0.0009631683818756755      14.54246767068668      372.1615085121946   0.005613585916888271     0.8000221155646909     0.4938128817553137     0.2825859816589104      0.442255759363361    0.01211015241266033      0.665785493399692     0.2521628505048673     0.1484157521185435  4.138291848716649e-14 121.7403008635375
2.771968808694063      19.58531321006484      16.14873210434293   0.002390549079708841     0.7116739775401074     -11.82137882744395  5.955585949690952e-05     0.1244237992461303  0.0009631683818756755      14.54246767068668      372.1615085121946   0.005613585916888271     0.8000221155646909     0.4938128817553137     0.2825859816589104      0.442255759363361    0.01211015241266033      0.665785493399692     0.2521628505048673     0.1484157521185435  4.138291848716649e-14 121.7403008534647
2.771968808694063      19.58531291822094      16.14873234497779   0.002390549079708841     0.7116739775401074     -11.82137882744395  5.955585949690952e-05     0.1244237992461303  0.0009631683818756755      14.54246767068668      372.1615085121946   0.005613585916888271     0.8000221155646909     0.4938128817553137     0.2825859816589104      0.442255759363361    0.01211015241266033      0.665785493399692     0.2521628505048673     0.1484157521185435  4.138291848716649e-14 121.740300872704
2.771968808694063      19.58531291822094      16.14873210434293   0.002390563980870035     0.7116739775401074     -11.82137882744395  5.955585949690952e-05     0.1244237992461303  0.0009631683818756755      14.54246767068668      372.1615085121946   0.005613585916888271     0.8000221155646909     0.4938128817553137     0.2825859816589104      0.442255759363361    0.01211015241266033      0.665785493399692     0.2521628505048673     0.1484157521185435  4.138291848716649e-14 121.7403015208708
2.771968808694063      19.58531291822094      16.14873210434293   0.002390549079708841     0.7116739924412686     -11.82137882744395  5.955585949690952e-05     0.1244237992461303  0.0009631683818756755      14.54246767068668      372.1615085121946   0.005613585916888271     0.8000221155646909     0.4938128817553137     0.2825859816589104      0.442255759363361    0.01211015241266033      0.665785493399692     0.2521628505048673     0.1484157521185435  4.138291848716649e-14 121.7403008397977
2.771968808694063      19.58531291822094      16.14873210434293   0.002390549079708841     0.7116739775401074     -11.82137900359622  5.955585949690952e-05     0.1244237992461303  0.0009631683818756755      14.54246767068668      372.1615085121946   0.005613585916888271     0.8000221155646909     0.4938128817553137     0.2825859816589104      0.442255759363361    0.01211015241266033      0.665785493399692     0.2521628505048673     0.1484157521185435  4.138291848716649e-14 121.7403008528338
2.771968808694063      19.58531291822094      16.14873210434293   0.002390549079708841     0.7116739775401074     -11.82137882744395  5.957076065810337e-05     0.1244237992461303  0.0009631683818756755      14.54246767068668      372.1615085121946   0.005613585916888271     0.8000221155646909     0.4938128817553137     0.2825859816589104      0.442255759363361    0.01211015241266033      0.665785493399692     0.2521628505048673     0.1484157521185435  4.138291848716649e-14 121.7403023206317
2.771968808694063      19.58531291822094      16.14873210434293   0.002390549079708841     0.7116739775401074     -11.82137882744395  5.955585949690952e-05     0.1244238141472915  0.0009631683818756755      14.54246767068668      372.1615085121946   0.005613585916888271     0.8000221155646909     0.4938128817553137     0.2825859816589104      0.442255759363361    0.01211015241266033      0.665785493399692     0.2521628505048673     0.1484157521185435  4.138291848716649e-14 121.740300856994
2.771968808694063      19.58531291822094      16.14873210434293   0.002390549079708841     0.7116739775401074     -11.82137882744395  5.955585949690952e-05     0.1244237992461303  0.0009631832830368694      14.54246767068668      372.1615085121946   0.005613585916888271     0.8000221155646909     0.4938128817553137     0.2825859816589104      0.442255759363361    0.01211015241266033      0.665785493399692     0.2521628505048673     0.1484157521185435  4.138291848716649e-14 121.7403012560335
2.771968808694063      19.58531291822094      16.14873210434293   0.002390549079708841     0.7116739775401074     -11.82137882744395  5.955585949690952e-05     0.1244237992461303  0.0009631683818756755      14.54246788738634      372.1615085121946   0.005613585916888271     0.8000221155646909     0.4938128817553137     0.2825859816589104      0.442255759363361    0.01211015241266033      0.665785493399692     0.2521628505048673     0.1484157521185435  4.138291848716649e-14 121.7403008666058
2.771968808694063      19.58531291822094      16.14873210434293   0.002390549079708841     0.7116739775401074     -11.82137882744395  5.955585949690952e-05     0.1244237992461303  0.0009631683818756755      14.54246767068668      372.1615140578332   0.005613585916888271     0.8000221155646909     0.4938128817553137     0.2825859816589104      0.442255759363361    0.01211015241266033      0.665785493399692     0.2521628505048673     0.1484157521185435  4.138291848716649e-14 121.7403008335172
2.771968808694063      19.58531291822094      16.14873210434293   0.002390549079708841     0.7116739775401074     -11.82137882744395  5.955585949690952e-05     0.1244237992461303  0.0009631683818756755      14.54246767068668      372.1615085121946   0.005613600818049465     0.8000221155646909     0.4938128817553137     0.2825859816589104      0.442255759363361    0.01211015241266033      0.665785493399692     0.2521628505048673     0.1484157521185435  4.138291848716649e-14 121.7403008264608
2.771968808694063      19.58531291822094      16.14873210434293   0.002390549079708841     0.7116739775401074     -11.82137882744395  5.955585949690952e-05     0.1244237992461303  0.0009631683818756755      14.54246767068668      372.1615085121946   0.005613585916888271     0.8000221304658521     0.4938128817553137     0.2825859816589104      0.442255759363361    0.01211015241266033      0.665785493399692     0.2521628505048673     0.1484157521185435  4.138291848716649e-14 121.7403013527006
2.771968808694063      19.58531291822094      16.14873210434293   0.002390549079708841     0.7116739775401074     -11.82137882744395  5.955585949690952e-05     0.1244237992461303  0.0009631683818756755      14.54246767068668      372.1615085121946   0.005613585916888271     0.8000221155646909     0.4938128966564749     0.2825859816589104      0.442255759363361    0.01211015241266033      0.665785493399692     0.2521628505048673     0.1484157521185435  4.138291848716649e-14 121.7403008681316
2.771968808694063      19.58531291822094      16.14873210434293   0.002390549079708841     0.7116739775401074     -11.82137882744395  5.955585949690952e-05     0.1244237992461303  0.0009631683818756755      14.54246767068668      372.1615085121946   0.005613585916888271     0.8000221155646909     0.4938128817553137     0.2825859965600716      0.442255759363361    0.01211015241266033      0.665785493399692     0.2521628505048673     0.1484157521185435  4.138291848716649e-14 121.740300791659
2.771968808694063      19.58531291822094      16.14873210434293   0.002390549079708841     0.7116739775401074     -11.82137882744395  5.955585949690952e-05     0.1244237992461303  0.0009631683818756755      14.54246767068668      372.1615085121946   0.005613585916888271     0.8000221155646909     0.4938128817553137     0.2825859816589104     0.4422557742645222    0.01211015241266033      0.665785493399692     0.2521628505048673     0.1484157521185435  4.138291848716649e-14 121.7403008185664
2.771968808694063      19.58531291822094      16.14873210434293   0.002390549079708841     0.7116739775401074     -11.82137882744395  5.955585949690952e-05     0.1244237992461303  0.0009631683818756755      14.54246767068668      372.1615085121946   0.005613585916888271     0.8000221155646909     0.4938128817553137     0.2825859816589104      0.442255759363361    0.01211016731382153      0.665785493399692     0.2521628505048673     0.1484157521185435  4.138291848716649e-14 121.7403008470424
2.771968808694063      19.58531291822094      16.14873210434293   0.002390549079708841     0.7116739775401074     -11.82137882744395  5.955585949690952e-05     0.1244237992461303  0.0009631683818756755      14.54246767068668      372.1615085121946   0.005613585916888271     0.8000221155646909     0.4938128817553137     0.2825859816589104      0.442255759363361    0.01211015241266033     0.6657855083008532     0.2521628505048673     0.1484157521185435  4.138291848716649e-14 121.7403008470287
2.771968808694063      19.58531291822094      16.14873210434293   0.002390549079708841     0.7116739775401074     -11.82137882744395  5.955585949690952e-05     0.1244237992461303  0.0009631683818756755      14.54246767068668      372.1615085121946   0.005613585916888271     0.8000221155646909     0.4938128817553137     0.2825859816589104      0.442255759363361    0.01211015241266033      0.665785493399692     0.2521628654060285     0.1484157521185435  4.138291848716649e-14 121.740300847033
2.771968808694063      19.58531291822094      16.14873210434293   0.002390549079708841     0.7116739775401074     -11.82137882744395  5.955585949690952e-05     0.1244237992461303  0.0009631683818756755      14.54246767068668      372.1615085121946   0.005613585916888271     0.8000221155646909     0.4938128817553137     0.2825859816589104      0.442255759363361    0.01211015241266033      0.665785493399692     0.2521628505048673     0.1484157670197047  4.138291848716649e-14 121.7403008470286
2.771968808694063      19.58531291822094      16.14873210434293   0.002390549079708841     0.7116739775401074     -11.82137882744395  5.955585949690952e-05     0.1244237992461303  0.0009631683818756755      14.54246767068668      372.1615085121946   0.005613585916888271     0.8000221155646909     0.4938128817553137     0.2825859816589104      0.442255759363361    0.01211015241266033      0.665785493399692     0.2521628505048673     0.1484157521185435  1.490120257676615e-08 121.7403908097288
2.771975629832306      19.58522806881324      16.14856693537114   0.002389836413725319     0.7116791942430932     -11.82130388496466  5.951461616909048e-05      0.124423338321632  0.0009630067192648604      14.54244882676255      372.1634682887276   0.005614151672583645     0.8000221065534452     0.4938072965121065     0.2826027988577938     0.4422781212637196    0.01210804762448831     0.6658358755757565     0.2522686646143011     0.1485505206797722  3.981312729572038e-14 121.7402367898809
2.771975671137962      19.58522806881324      16.14856693537114   0.002389836413725319     0.7116791942430932     -11.82130388496466  5.951461616909048e-05      0.124423338321632  0.0009630067192648604      14.54244882676255      372.1634682887276   0.005614151672583645     0.8000221065534452     0.4938072965121065     0.2826027988577938     0.4422781212637196    0.01210804762448831     0.6658358755757565     0.2522686646143011     0.1485505206797722  3.981312729572038e-14 121.7402368687272
2.771975629832306      19.58522836065588      16.14856693537114   0.002389836413725319     0.7116791942430932     -11.82130388496466  5.951461616909048e-05      0.124423338321632  0.0009630067192648604      14.54244882676255      372.1634682887276   0.005614151672583645     0.8000221065534452     0.4938072965121065     0.2826027988577938     0.4422781212637196    0.01210804762448831     0.6658358755757565     0.2522686646143011     0.1485505206797722  3.981312729572038e-14 121.7402368001488
2.771975629832306      19.58522806881324      16.14856717600354   0.002389836413725319     0.7116791942430932     -11.82130388496466  5.951461616909048e-05      0.124423338321632  0.0009630067192648604      14.54244882676255      372.1634682887276   0.005614151672583645     0.8000221065534452     0.4938072965121065     0.2826027988577938     0.4422781212637196    0.01210804762448831     0.6658358755757565     0.2522686646143011     0.1485505206797722  3.981312729572038e-14 121.7402368143561
2.771975629832306      19.58522806881324      16.14856693537114   0.002389851314886512     0.7116791942430932     -11.82130388496466  5.951461616909048e-05      0.124423338321632  0.0009630067192648604      14.54244882676255      372.1634682887276   0.005614151672583645     0.8000221065534452     0.4938072965121065     0.2826027988577938     0.4422781212637196    0.01210804762448831     0.6658358755757565     0.2522686646143011     0.1485505206797722  3.981312729572038e-14 121.7402370343063
2.771975629832306      19.58522806881324      16.14856693537114   0.002389836413725319     0.7116792091442544     -11.82130388496466  5.951461616909048e-05      0.124423338321632  0.0009630067192648604      14.54244882676255      372.1634682887276   0.005614151672583645     0.8000221065534452     0.4938072965121065     0.2826027988577938     0.4422781212637196    0.01210804762448831     0.6658358755757565     0.2522686646143011     0.1485505206797722  3.981312729572038e-14 121.7402367978356
2.771975629832306      19.58522806881324      16.14856693537114   0.002389836413725319     0.7116791942430932     -11.82130406111581  5.951461616909048e-05      0.124423338321632  0.0009630067192648604      14.54244882676255      372.1634682887276   0.005614151672583645     0.8000221065534452     0.4938072965121065     0.2826027988577938     0.4422781212637196    0.01210804762448831     0.6658358755757565     0.2522686646143011     0.1485505206797722  3.981312729572038e-14 121.7402368255841
2.771975629832306      19.58522806881324      16.14856693537114   0.002389836413725319     0.7116791942430932     -11.82130388496466  5.952951733028433e-05      0.124423338321632  0.0009630067192648604      14.54244882676255      372.1634682887276   0.005614151672583645     0.8000221065534452     0.4938072965121065     0.2826027988577938     0.4422781212637196    0.01210804762448831     0.6658358755757565     0.2522686646143011     0.1485505206797722  3.981312729572038e-14 121.7402383348139
2.771975629832306      19.58522806881324      16.14856693537114   0.002389836413725319     0.7116791942430932     -11.82130388496466  5.951461616909048e-05     0.1244233532227932  0.0009630067192648604      14.54244882676255      372.1634682887276   0.005614151672583645     0.8000221065534452     0.4938072965121065     0.2826027988577938     0.4422781212637196    0.01210804762448831     0.6658358755757565     0.2522686646143011     0.1485505206797722  3.981312729572038e-14 121.7402367821288
2.771975629832306      19.58522806881324      16.14856693537114   0.002389836413725319     0.7116791942430932     -11.82130388496466  5.951461616909048e-05      0.124423338321632  0.0009630216204260543      14.54244882676255      372.1634682887276   0.005614151672583645     0.8000221065534452     0.4938072965121065     0.2826027988577938     0.4422781212637196    0.01210804762448831     0.6658358755757565     0.2522686646143011     0.1485505206797722  3.981312729572038e-14 121.7402372167185
2.771975629832306      19.58522806881324      16.14856693537114   0.002389836413725319     0.7116791942430932     -11.82130388496466  5.951461616909048e-05      0.124423338321632  0.0009630067192648604      14.54244904346193      372.1634682887276   0.005614151672583645     0.8000221065534452     0.4938072965121065     0.2826027988577938     0.4422781212637196    0.01210804762448831     0.6658358755757565     0.2522686646143011     0.1485505206797722  3.981312729572038e-14 121.7402368022734
2.771975629832306      19.58522806881324      16.14856693537114   0.002389836413725319     0.7116791942430932     -11.82130388496466  5.951461616909048e-05      0.124423338321632  0.0009630067192648604      14.54244882676255      372.1634738343954   0.005614151672583645     0.8000221065534452     0.4938072965121065     0.2826027988577938     0.4422781212637196    0.01210804762448831     0.6658358755757565     0.2522686646143011     0.1485505206797722  3.981312729572038e-14 121.7402368384845
2.771975629832306      19.58522806881324      16.14856693537114   0.002389836413725319     0.7116791942430932     -11.82130388496466  5.951461616909048e-05      0.124423338321632  0.0009630067192648604      14.54244882676255      372.1634682887276   0.005614166573744839     0.8000221065534452     0.4938072965121065     0.2826027988577938     0.4422781212637196    0.01210804762448831     0.6658358755757565     0.2522686646143011     0.1485505206797722  3.981312729572038e-14 121.7402381004165
2.771975629832306      19.58522806881324      16.14856693537114   0.002389836413725319     0.7116791942430932     -11.82130388496466  5.951461616909048e-05      0.124423338321632  0.0009630067192648604      14.54244882676255      372.1634682887276   0.005614151672583645     0.8000221214546064     0.4938072965121065     0.2826027988577938     0.4422781212637196    0.01210804762448831     0.6658358755757565     0.2522686646143011     0.1485505206797722  3.981312729572038e-14 121.7402373393651
2.771975629832306      19.58522806881324      16.14856693537114   0.002389836413725319     0.7116791942430932     -11.82130388496466  5.951461616909048e-05      0.124423338321632  0.0009630067192648604      14.54244882676255      372.1634682887276   0.005614151672583645     0.8000221065534452     0.4938073114132677     0.2826027988577938     0.4422781212637196    0.01210804762448831     0.6658358755757565     0.2522686646143011     0.1485505206797722  3.981312729572038e-14 121.7402367959798
2.771975629832306      19.58522806881324      16.14856693537114   0.002389836413725319     0.7116791942430932     -11.82130388496466  5.951461616909048e-05      0.124423338321632  0.0009630067192648604      14.54244882676255      372.1634682887276   0.005614151672583645     0.8000221065534452     0.4938072965121065      0.282602813758955     0.4422781212637196    0.01210804762448831     0.6658358755757565     0.2522686646143011     0.1485505206797722  3.981312729572038e-14 121.7402368542949
2.771975629832306      19.58522806881324      16.14856693537114   0.002389836413725319     0.7116791942430932     -11.82130388496466  5.951461616909048e-05      0.124423338321632  0.0009630067192648604      14.54244882676255      372.1634682887276   0.005614151672583645     0.8000221065534452     0.4938072965121065     0.2826027988577938     0.4422781361648808    0.01210804762448831     0.6658358755757565     0.2522686646143011     0.1485505206797722  3.981312729572038e-14 121.7402368057874
2.771975629832306      19.58522806881324      16.14856693537114   0.002389836413725319     0.7116791942430932     -11.82130388496466  5.951461616909048e-05      0.124423338321632  0.0009630067192648604      14.54244882676255      372.1634682887276   0.005614151672583645     0.8000221065534452     0.4938072965121065     0.2826027988577938     0.4422781212637196    0.01210806252564951     0.6658358755757565     0.2522686646143011     0.1485505206797722  3.981312729572038e-14 121.7402367898724
2.771975629832306      19.58522806881324      16.14856693537114   0.002389836413725319     0.7116791942430932     -11.82130388496466  5.951461616909048e-05      0.124423338321632  0.0009630067192648604      14.54244882676255      372.1634682887276   0.005614151672583645     0.8000221065534452     0.4938072965121065     0.2826027988577938     0.4422781212637196    0.01210804762448831     0.6658358904769177     0.2522686646143011     0.1485505206797722  3.981312729572038e-14 121.7402367898809
2.771975629832306      19.58522806881324      16.14856693537114   0.002389836413725319     0.7116791942430932     -11.82130388496466  5.951461616909048e-05      0.124423338321632  0.0009630067192648604      14.54244882676255      372.1634682887276   0.005614151672583645     0.8000221065534452     0.4938072965121065     0.2826027988577938     0.4422781212637196    0.01210804762448831     0.6658358755757565     0.2522686795154623     0.1485505206797722  3.981312729572038e-14 121.7402367898695
2.771975629832306      19.58522806881324      16.14856693537114   0.002389836413725319     0.7116791942430932     -11.82130388496466  5.951461616909048e-05      0.124423338321632  0.0009630067192648604      14.54244882676255      372.1634682887276   0.005614151672583645     0.8000221065534452     0.4938072965121065     0.2826027988577938     0.4422781212637196    0.01210804762448831     0.6658358755757565     0.2522686646143011     0.1485505355809334  3.981312729572038e-14 121.7402367898724
2.771975629832306      19.58522806881324      16.14856693537114   0.002389836413725319     0.7116791942430932     -11.82130388496466  5.951461616909048e-05      0.124423338321632  0.0009630067192648604      14.54244882676255      372.1634682887276   0.005614151672583645     0.8000221065534452     0.4938072965121065     0.2826027988577938     0.4422781212637196    0.01210804762448831     0.6658358755757565     0.2522686646143011     0.1485505206797722  1.490120100697495e-08 121.7403267613993
2.771883220822052      19.58486885047785      16.14784281084496   0.002389645586552715      0.711677826075764     -11.82093194292886  5.946935133834252e-05     0.1244254803535557   0.000962919526123878      14.54199200165091      372.1294586033033   0.005613289860376035     0.8000220908024414     0.4938215185060974     0.2825950752266364     0.4422321655015682     0.0121083609764911     0.6658358755757565     0.2522764434349887     0.1485564351886586  3.910686030952313e-14 121.7400486097392
2.77188326212633      19.58486885047785      16.14784281084496   0.002389645586552715      0.711677826075764     -11.82093194292886  5.946935133834252e-05     0.1244254803535557   0.000962919526123878      14.54199200165091      372.1294586033033   0.005613289860376035     0.8000220908024414     0.4938215185060974     0.2825950752266364     0.4422321655015682     0.0121083609764911     0.6658358755757565     0.2522764434349887     0.1485564351886586  3.910686030952313e-14 121.7400486073749
2.771883220822052      19.58486914231514      16.14784281084496   0.002389645586552715      0.711677826075764     -11.82093194292886  5.946935133834252e-05     0.1244254803535557   0.000962919526123878      14.54199200165091      372.1294586033033   0.005613289860376035     0.8000220908024414     0.4938215185060974     0.2825950752266364     0.4422321655015682     0.0121083609764911     0.6658358755757565     0.2522764434349887     0.1485564351886586  3.910686030952313e-14 121.7400486348585
2.771883220822052      19.58486885047785      16.14784305146657   0.002389645586552715      0.711677826075764     -11.82093194292886  5.946935133834252e-05     0.1244254803535557   0.000962919526123878      14.54199200165091      372.1294586033033   0.005613289860376035     0.8000220908024414     0.4938215185060974     0.2825950752266364     0.4422321655015682     0.0121083609764911     0.6658358755757565     0.2522764434349887     0.1485564351886586  3.910686030952313e-14 121.7400486431715
2.771883220822052      19.58486885047785      16.14784281084496   0.002389660487713909      0.711677826075764     -11.82093194292886  5.946935133834252e-05     0.1244254803535557   0.000962919526123878      14.54199200165091      372.1294586033033   0.005613289860376035     0.8000220908024414     0.4938215185060974     0.2825950752266364     0.4422321655015682     0.0121083609764911     0.6658358755757565     0.2522764434349887     0.1485564351886586  3.910686030952313e-14 121.7400489422122
2.771883220822052      19.58486885047785      16.14784281084496   0.002389645586552715     0.7116778409769252     -11.82093194292886  5.946935133834252e-05     0.1244254803535557   0.000962919526123878      14.54199200165091      372.1294586033033   0.005613289860376035     0.8000220908024414     0.4938215185060974     0.2825950752266364     0.4422321655015682     0.0121083609764911     0.6658358755757565     0.2522764434349887     0.1485564351886586  3.910686030952313e-14 121.7400486456894
2.771883220822052      19.58486885047785      16.14784281084496   0.002389645586552715      0.711677826075764     -11.82093211907447  5.946935133834252e-05     0.1244254803535557   0.000962919526123878      14.54199200165091      372.1294586033033   0.005613289860376035     0.8000220908024414     0.4938215185060974     0.2825950752266364     0.4422321655015682     0.0121083609764911     0.6658358755757565     0.2522764434349887     0.1485564351886586  3.910686030952313e-14 121.7400486222233
2.771883220822052      19.58486885047785      16.14784281084496   0.002389645586552715      0.711677826075764     -11.82093194292886  5.948425249953637e-05     0.1244254803535557   0.000962919526123878      14.54199200165091      372.1294586033033   0.005613289860376035     0.8000220908024414     0.4938215185060974     0.2825950752266364     0.4422321655015682     0.0121083609764911     0.6658358755757565     0.2522764434349887     0.1485564351886586  3.910686030952313e-14 121.7400500475747
2.771883220822052      19.58486885047785      16.14784281084496   0.002389645586552715      0.711677826075764     -11.82093194292886  5.946935133834252e-05     0.1244254952547169   0.000962919526123878      14.54199200165091      372.1294586033033   0.005613289860376035     0.8000220908024414     0.4938215185060974     0.2825950752266364     0.4422321655015682     0.0121083609764911     0.6658358755757565     0.2522764434349887     0.1485564351886586  3.910686030952313e-14 121.7400486259269
2.771883220822052      19.58486885047785      16.14784281084496   0.002389645586552715      0.711677826075764     -11.82093194292886  5.946935133834252e-05     0.1244254803535557  0.0009629344272850718      14.54199200165091      372.1294586033033   0.005613289860376035     0.8000220908024414     0.4938215185060974     0.2825950752266364     0.4422321655015682     0.0121083609764911     0.6658358755757565     0.2522764434349887     0.1485564351886586  3.910686030952313e-14 121.7400490059462
2.771883220822052      19.58486885047785      16.14784281084496   0.002389645586552715      0.711677826075764     -11.82093194292886  5.946935133834252e-05     0.1244254803535557   0.000962919526123878      14.54199221834348      372.1294586033033   0.005613289860376035     0.8000220908024414     0.4938215185060974     0.2825950752266364     0.4422321655015682     0.0121083609764911     0.6658358755757565     0.2522764434349887     0.1485564351886586  3.910686030952313e-14 121.740048688768
2.771883220822052      19.58486885047785      16.14784281084496   0.002389645586552715      0.711677826075764     -11.82093194292886  5.946935133834252e-05     0.1244254803535557   0.000962919526123878      14.54199200165091      372.1294641484643   0.005613289860376035     0.8000220908024414     0.4938215185060974     0.2825950752266364     0.4422321655015682     0.0121083609764911     0.6658358755757565     0.2522764434349887     0.1485564351886586  3.910686030952313e-14 121.7400486140505
2.771883220822052      19.58486885047785      16.14784281084496   0.002389645586552715      0.711677826075764     -11.82093194292886  5.946935133834252e-05     0.1244254803535557   0.000962919526123878      14.54199200165091      372.1294586033033   0.005613304761537229     0.8000220908024414     0.4938215185060974     0.2825950752266364     0.4422321655015682     0.0121083609764911     0.6658358755757565     0.2522764434349887     0.1485564351886586  3.910686030952313e-14 121.7400484969203
2.771883220822052      19.58486885047785      16.14784281084496   0.002389645586552715      0.711677826075764     -11.82093194292886  5.946935133834252e-05     0.1244254803535557   0.000962919526123878      14.54199200165091      372.1294586033033   0.005613289860376035     0.8000221057036026     0.4938215185060974     0.2825950752266364     0.4422321655015682     0.0121083609764911     0.6658358755757565     0.2522764434349887     0.1485564351886586  3.910686030952313e-14 121.7400491642219
2.771883220822052      19.58486885047785      16.14784281084496   0.002389645586552715      0.711677826075764     -11.82093194292886  5.946935133834252e-05     0.1244254803535557   0.000962919526123878      14.54199200165091      372.1294586033033   0.005613289860376035     0.8000220908024414     0.4938215334072585     0.2825950752266364     0.4422321655015682     0.0121083609764911     0.6658358755757565     0.2522764434349887     0.1485564351886586  3.910686030952313e-14 121.7400486967927
2.771883220822052      19.58486885047785      16.14784281084496   0.002389645586552715      0.711677826075764     -11.82093194292886  5.946935133834252e-05     0.1244254803535557   0.000962919526123878      14.54199200165091      372.1294586033033   0.005613289860376035     0.8000220908024414     0.4938215185060974     0.2825950901277975     0.4422321655015682     0.0121083609764911     0.6658358755757565     0.2522764434349887     0.1485564351886586  3.910686030952313e-14 121.7400485813825
2.771883220822052      19.58486885047785      16.14784281084496   0.002389645586552715      0.711677826075764     -11.82093194292886  5.946935133834252e-05     0.1244254803535557   0.000962919526123878      14.54199200165091      372.1294586033033   0.005613289860376035     0.8000220908024414     0.4938215185060974     0.2825950752266364     0.4422321804027294     0.0121083609764911     0.6658358755757565     0.2522764434349887     0.1485564351886586  3.910686030952313e-14 121.740048575058
2.771883220822052      19.58486885047785      16.14784281084496   0.002389645586552715      0.711677826075764     -11.82093194292886  5.946935133834252e-05     0.1244254803535557   0.000962919526123878      14.54199200165091      372.1294586033033   0.005613289860376035     0.8000220908024414     0.4938215185060974     0.2825950752266364     0.4422321655015682     0.0121083758776523     0.6658358755757565     0.2522764434349887     0.1485564351886586  3.910686030952313e-14 121.7400486094643
2.771883220822052      19.58486885047785      16.14784281084496   0.002389645586552715      0.711677826075764     -11.82093194292886  5.946935133834252e-05     0.1244254803535557   0.000962919526123878      14.54199200165091      372.1294586033033   0.005613289860376035     0.8000220908024414     0.4938215185060974     0.2825950752266364     0.4422321655015682     0.0121083609764911     0.6658358904769177     0.2522764434349887     0.1485564351886586  3.910686030952313e-14 121.7400486097392
2.771883220822052      19.58486885047785      16.14784281084496   0.002389645586552715      0.711677826075764     -11.82093194292886  5.946935133834252e-05     0.1244254803535557   0.000962919526123878      14.54199200165091      372.1294586033033   0.005613289860376035     0.8000220908024414     0.4938215185060974     0.2825950752266364     0.4422321655015682     0.0121083609764911     0.6658358755757565     0.2522764583361499     0.1485564351886586  3.910686030952313e-14 121.7400486098808
2.771883220822052      19.58486885047785      16.14784281084496   0.002389645586552715      0.711677826075764     -11.82093194292886  5.946935133834252e-05     0.1244254803535557   0.000962919526123878      14.54199200165091      372.1294586033033   0.005613289860376035     0.8000220908024414     0.4938215185060974     0.2825950752266364     0.4422321655015682     0.0121083609764911     0.6658358755757565     0.2522764434349887     0.1485564500898198  3.910686030952313e-14 121.7400486098302
2.771883220822052      19.58486885047785      16.14784281084496   0.002389645586552715      0.711677826075764     -11.82093194292886  5.946935133834252e-05     0.1244254803535557   0.000962919526123878      14.54199200165091      372.1294586033033   0.005613289860376035     0.8000220908024414     0.4938215185060974     0.2825950752266364     0.4422321655015682     0.0121083609764911     0.6658358755757565     0.2522764434349887     0.1485564351886586  1.490120030070797e-08 121.7401385782612
2.771981050207899      19.58394757268467      16.14637812299927    0.00238894530879573     0.7116531258991399     -11.82032738047779  5.944173082407992e-05     0.1244250997874905  0.0009629009897760691      14.54088787620022      372.1168995901049   0.005613953474836056     0.8000220574516878     0.4938051815713877     0.2825969127048342     0.4423332168235514    0.01211691714820321     0.6658358755757565     0.2522494678992139     0.1485458575773622  3.859551460590817e-14 121.7396997831899
2.771981091513636      19.58394757268467      16.14637812299927    0.00238894530879573     0.7116531258991399     -11.82032738047779  5.944173082407992e-05     0.1244250997874905  0.0009629009897760691      14.54088787620022      372.1168995901049   0.005613953474836056     0.8000220574516878     0.4938051815713877     0.2825969127048342     0.4423332168235514    0.01211691714820321     0.6658358755757565     0.2522494678992139     0.1485458575773622  3.859551460590817e-14 121.7396998262054
2.771981050207899      19.58394786450823      16.14637812299927    0.00238894530879573     0.7116531258991399     -11.82032738047779  5.944173082407992e-05     0.1244250997874905  0.0009629009897760691      14.54088787620022      372.1168995901049   0.005613953474836056     0.8000220574516878     0.4938051815713877     0.2825969127048342     0.4423332168235514    0.01211691714820321     0.6658358755757565     0.2522494678992139     0.1485458575773622  3.859551460590817e-14 121.7396997920559
2.771981050207899      19.58394757268467      16.14637836359905    0.00238894530879573     0.7116531258991399     -11.82032738047779  5.944173082407992e-05     0.1244250997874905  0.0009629009897760691      14.54088787620022      372.1168995901049   0.005613953474836056     0.8000220574516878     0.4938051815713877     0.2825969127048342     0.4423332168235514    0.01211691714820321     0.6658358755757565     0.2522494678992139     0.1485458575773622  3.859551460590817e-14 121.739699804431
2.771981050207899      19.58394757268467      16.14637812299927   0.002388960209956924     0.7116531258991399     -11.82032738047779  5.944173082407992e-05     0.1244250997874905  0.0009629009897760691      14.54088787620022      372.1168995901049   0.005613953474836056     0.8000220574516878     0.4938051815713877     0.2825969127048342     0.4423332168235514    0.01211691714820321     0.6658358755757565     0.2522494678992139     0.1485458575773622  3.859551460590817e-14 121.7396999863488
2.771981050207899      19.58394757268467      16.14637812299927    0.00238894530879573     0.7116531408003011     -11.82032738047779  5.944173082407992e-05     0.1244250997874905  0.0009629009897760691      14.54088787620022      372.1168995901049   0.005613953474836056     0.8000220574516878     0.4938051815713877     0.2825969127048342     0.4423332168235514    0.01211691714820321     0.6658358755757565     0.2522494678992139     0.1485458575773622  3.859551460590817e-14 121.739699773694
2.771981050207899      19.58394757268467      16.14637812299927    0.00238894530879573     0.7116531258991399     -11.82032755661439  5.944173082407992e-05     0.1244250997874905  0.0009629009897760691      14.54088787620022      372.1168995901049   0.005613953474836056     0.8000220574516878     0.4938051815713877     0.2825969127048342     0.4423332168235514    0.01211691714820321     0.6658358755757565     0.2522494678992139     0.1485458575773622  3.859551460590817e-14 121.73969978054
2.771981050207899      19.58394757268467      16.14637812299927    0.00238894530879573     0.7116531258991399     -11.82032738047779  5.945663198527377e-05     0.1244250997874905  0.0009629009897760691      14.54088787620022      372.1168995901049   0.005613953474836056     0.8000220574516878     0.4938051815713877     0.2825969127048342     0.4423332168235514    0.01211691714820321     0.6658358755757565     0.2522494678992139     0.1485458575773622  3.859551460590817e-14 121.7397012628135
2.771981050207899      19.58394757268467      16.14637812299927    0.00238894530879573     0.7116531258991399     -11.82032738047779  5.944173082407992e-05     0.1244251146886517  0.0009629009897760691      14.54088787620022      372.1168995901049   0.005613953474836056     0.8000220574516878     0.4938051815713877     0.2825969127048342     0.4423332168235514    0.01211691714820321     0.6658358755757565     0.2522494678992139     0.1485458575773622  3.859551460590817e-14 121.7396998062583
2.771981050207899      19.58394757268467      16.14637812299927    0.00238894530879573     0.7116531258991399     -11.82032738047779  5.944173082407992e-05     0.1244250997874905  0.0009629158909372629      14.54088787620022      372.1168995901049   0.005613953474836056     0.8000220574516878     0.4938051815713877     0.2825969127048342     0.4423332168235514    0.01211691714820321     0.6658358755757565     0.2522494678992139     0.1485458575773622  3.859551460590817e-14 121.7397001584339
2.771981050207899      19.58394757268467      16.14637812299927    0.00238894530879573     0.7116531258991399     -11.82032738047779  5.944173082407992e-05     0.1244250997874905  0.0009629009897760691      14.54088809287633      372.1168995901049   0.005613953474836056     0.8000220574516878     0.4938051815713877     0.2825969127048342     0.4423332168235514    0.01211691714820321     0.6658358755757565     0.2522494678992139     0.1485458575773622  3.859551460590817e-14 121.739699800535
2.771981050207899      19.58394757268467      16.14637812299927    0.00238894530879573     0.7116531258991399     -11.82032738047779  5.944173082407992e-05     0.1244250997874905  0.0009629009897760691      14.54088787620022      372.1169051350789   0.005613953474836056     0.8000220574516878     0.4938051815713877     0.2825969127048342     0.4423332168235514    0.01211691714820321     0.6658358755757565     0.2522494678992139     0.1485458575773622  3.859551460590817e-14 121.7396998154864
2.771981050207899      19.58394757268467      16.14637812299927    0.00238894530879573     0.7116531258991399     -11.82032738047779  5.944173082407992e-05     0.1244250997874905  0.0009629009897760691      14.54088787620022      372.1168995901049    0.00561396837599725     0.8000220574516878     0.4938051815713877     0.2825969127048342     0.4423332168235514    0.01211691714820321     0.6658358755757565     0.2522494678992139     0.1485458575773622  3.859551460590817e-14 121.7397007882448
2.771981050207899      19.58394757268467      16.14637812299927    0.00238894530879573     0.7116531258991399     -11.82032738047779  5.944173082407992e-05     0.1244250997874905  0.0009629009897760691      14.54088787620022      372.1168995901049   0.005613953474836056      0.800022072352849     0.4938051815713877     0.2825969127048342     0.4423332168235514    0.01211691714820321     0.6658358755757565     0.2522494678992139     0.1485458575773622  3.859551460590817e-14 121.7397003371101
2.771981050207899      19.58394757268467      16.14637812299927    0.00238894530879573     0.7116531258991399     -11.82032738047779  5.944173082407992e-05     0.1244250997874905  0.0009629009897760691      14.54088787620022      372.1168995901049   0.005613953474836056     0.8000220574516878     0.4938051964725489     0.2825969127048342     0.4423332168235514    0.01211691714820321     0.6658358755757565     0.2522494678992139     0.1485458575773622  3.859551460590817e-14 121.7396998410434
2.771981050207899      19.58394757268467      16.14637812299927    0.00238894530879573     0.7116531258991399     -11.82032738047779  5.944173082407992e-05     0.1244250997874905  0.0009629009897760691      14.54088787620022      372.1168995901049   0.005613953474836056     0.8000220574516878     0.4938051815713877     0.2825969276059954     0.4423332168235514    0.01211691714820321     0.6658358755757565     0.2522494678992139     0.1485458575773622  3.859551460590817e-14 121.7396998116763
2.771981050207899      19.58394757268467      16.14637812299927    0.00238894530879573     0.7116531258991399     -11.82032738047779  5.944173082407992e-05     0.1244250997874905  0.0009629009897760691      14.54088787620022      372.1168995901049   0.005613953474836056     0.8000220574516878     0.4938051815713877     0.2825969127048342     0.4423332317247126    0.01211691714820321     0.6658358755757565     0.2522494678992139     0.1485458575773622  3.859551460590817e-14 121.7396997793514
2.771981050207899      19.58394757268467      16.14637812299927    0.00238894530879573     0.7116531258991399     -11.82032738047779  5.944173082407992e-05     0.1244250997874905  0.0009629009897760691      14.54088787620022      372.1168995901049   0.005613953474836056     0.8000220574516878     0.4938051815713877     0.2825969127048342     0.4423332168235514     0.0121169320493644     0.6658358755757565     0.2522494678992139     0.1485458575773622  3.859551460590817e-14 121.7396997780576
2.771981050207899      19.58394757268467      16.14637812299927    0.00238894530879573     0.7116531258991399     -11.82032738047779  5.944173082407992e-05     0.1244250997874905  0.0009629009897760691      14.54088787620022      372.1168995901049   0.005613953474836056     0.8000220574516878     0.4938051815713877     0.2825969127048342     0.4423332168235514    0.01211691714820321     0.6658358904769177     0.2522494678992139     0.1485458575773622  3.859551460590817e-14 121.7396997831899
2.771981050207899      19.58394757268467      16.14637812299927    0.00238894530879573     0.7116531258991399     -11.82032738047779  5.944173082407992e-05     0.1244250997874905  0.0009629009897760691      14.54088787620022      372.1168995901049   0.005613953474836056     0.8000220574516878     0.4938051815713877     0.2825969127048342     0.4423332168235514    0.01211691714820321     0.6658358755757565     0.2522494828003751     0.1485458575773622  3.859551460590817e-14 121.7396997831803
2.771981050207899      19.58394757268467      16.14637812299927    0.00238894530879573     0.7116531258991399     -11.82032738047779  5.944173082407992e-05     0.1244250997874905  0.0009629009897760691      14.54088787620022      372.1168995901049   0.005613953474836056     0.8000220574516878     0.4938051815713877     0.2825969127048342     0.4423332168235514    0.01211691714820321     0.6658358755757565     0.2522494678992139     0.1485458724785234  3.859551460590817e-14 121.7396997831737
2.771981050207899      19.58394757268467      16.14637812299927    0.00238894530879573     0.7116531258991399     -11.82032738047779  5.944173082407992e-05     0.1244250997874905  0.0009629009897760691      14.54088787620022      372.1168995901049   0.005613953474836056     0.8000220574516878     0.4938051815713877     0.2825969127048342     0.4423332168235514    0.01211691714820321     0.6658358755757565     0.2522494678992139     0.1485458575773622  1.490119978936226e-08 121.7397897516709
2.771939788601785      19.58361298098965      16.14575015777826   0.002388759844935024     0.7116625618169286     -11.81998706349748  5.933715139084371e-05     0.1244259168897619  0.0009627960860418598      14.54004740867647       372.082344815787   0.005612291027679506     0.8000220185775799     0.4937971672160152     0.2825970024547885     0.4423235778090416    0.01216069005411434     0.6658358755757565     0.2522604953874488      0.148566940494649  3.756872614116063e-14 121.7394050009535
2.771939829906907      19.58361298098965      16.14575015777826   0.002388759844935024     0.7116625618169286     -11.81998706349748  5.933715139084371e-05     0.1244259168897619  0.0009627960860418598      14.54004740867647       372.082344815787   0.005612291027679506     0.8000220185775799     0.4937971672160152     0.2825970024547885     0.4423235778090416    0.01216069005411434     0.6658358755757565     0.2522604953874488      0.148566940494649  3.756872614116063e-14 121.7394050943156
2.771939788601785      19.58361327280823      16.14575015777826   0.002388759844935024     0.7116625618169286     -11.81998706349748  5.933715139084371e-05     0.1244259168897619  0.0009627960860418598      14.54004740867647       372.082344815787   0.005612291027679506     0.8000220185775799     0.4937971672160152     0.2825970024547885     0.4423235778090416    0.01216069005411434     0.6658358755757565     0.2522604953874488      0.148566940494649  3.756872614116063e-14 121.7394050004884
2.771939788601785      19.58361298098965      16.14575039836869   0.002388759844935024     0.7116625618169286     -11.81998706349748  5.933715139084371e-05     0.1244259168897619  0.0009627960860418598      14.54004740867647       372.082344815787   0.005612291027679506     0.8000220185775799     0.4937971672160152     0.2825970024547885     0.4423235778090416    0.01216069005411434     0.6658358755757565     0.2522604953874488      0.148566940494649  3.756872614116063e-14 121.7394050209814
2.771939788601785      19.58361298098965      16.14575015777826   0.002388774746096218     0.7116625618169286     -11.81998706349748  5.933715139084371e-05     0.1244259168897619  0.0009627960860418598      14.54004740867647       372.082344815787   0.005612291027679506     0.8000220185775799     0.4937971672160152     0.2825970024547885     0.4423235778090416    0.01216069005411434     0.6658358755757565     0.2522604953874488      0.148566940494649  3.756872614116063e-14 121.7394051955548
2.771939788601785      19.58361298098965      16.14575015777826   0.002388759844935024     0.7116625767180898     -11.81998706349748  5.933715139084371e-05     0.1244259168897619  0.0009627960860418598      14.54004740867647       372.082344815787   0.005612291027679506     0.8000220185775799     0.4937971672160152     0.2825970024547885     0.4423235778090416    0.01216069005411434     0.6658358755757565     0.2522604953874488      0.148566940494649  3.756872614116063e-14 121.7394050009817
2.771939788601785      19.58361298098965      16.14575015777826   0.002388759844935024     0.7116625618169286     -11.81998723962901  5.933715139084371e-05     0.1244259168897619  0.0009627960860418598      14.54004740867647       372.082344815787   0.005612291027679506     0.8000220185775799     0.4937971672160152     0.2825970024547885     0.4423235778090416    0.01216069005411434     0.6658358755757565     0.2522604953874488      0.148566940494649  3.756872614116063e-14 121.7394049922521
2.771939788601785      19.58361298098965      16.14575015777826   0.002388759844935024     0.7116625618169286     -11.81998706349748  5.935205255203755e-05     0.1244259168897619  0.0009627960860418598      14.54004740867647       372.082344815787   0.005612291027679506     0.8000220185775799     0.4937971672160152     0.2825970024547885     0.4423235778090416    0.01216069005411434     0.6658358755757565     0.2522604953874488      0.148566940494649  3.756872614116063e-14 121.7394063166756
2.771939788601785      19.58361298098965      16.14575015777826   0.002388759844935024     0.7116625618169286     -11.81998706349748  5.933715139084371e-05     0.1244259317909231  0.0009627960860418598      14.54004740867647       372.082344815787   0.005612291027679506     0.8000220185775799     0.4937971672160152     0.2825970024547885     0.4423235778090416    0.01216069005411434     0.6658358755757565     0.2522604953874488      0.148566940494649  3.756872614116063e-14 121.7394050798578
2.771939788601785      19.58361298098965      16.14575015777826   0.002388759844935024     0.7116625618169286     -11.81998706349748  5.933715139084371e-05     0.1244259168897619  0.0009628109872030536      14.54004740867647       372.082344815787   0.005612291027679506     0.8000220185775799     0.4937971672160152     0.2825970024547885     0.4423235778090416    0.01216069005411434     0.6658358755757565     0.2522604953874488      0.148566940494649  3.756872614116063e-14 121.7394052631257
2.771939788601785      19.58361298098965      16.14575015777826   0.002388759844935024     0.7116625618169286     -11.81998706349748  5.933715139084371e-05     0.1244259168897619  0.0009627960860418598      14.54004762534006       372.082344815787   0.005612291027679506     0.8000220185775799     0.4937971672160152     0.2825970024547885     0.4423235778090416    0.01216069005411434     0.6658358755757565     0.2522604953874488      0.148566940494649  3.756872614116063e-14 121.7394050419452
2.771939788601785      19.58361298098965      16.14575015777826   0.002388759844935024     0.7116625618169286     -11.81998706349748  5.933715139084371e-05     0.1244259168897619  0.0009627960860418598      14.54004740867647       372.082350360246   0.005612291027679506     0.8000220185775799     0.4937971672160152     0.2825970024547885     0.4423235778090416    0.01216069005411434     0.6658358755757565     0.2522604953874488      0.148566940494649  3.756872614116063e-14 121.7394050809728
2.771939788601785      19.58361298098965      16.14575015777826   0.002388759844935024     0.7116625618169286     -11.81998706349748  5.933715139084371e-05     0.1244259168897619  0.0009627960860418598      14.54004740867647       372.082344815787     0.0056123059288407     0.8000220185775799     0.4937971672160152     0.2825970024547885     0.4423235778090416    0.01216069005411434     0.6658358755757565     0.2522604953874488      0.148566940494649  3.756872614116063e-14 121.7394045291445
2.771939788601785      19.58361298098965      16.14575015777826   0.002388759844935024     0.7116625618169286     -11.81998706349748  5.933715139084371e-05     0.1244259168897619  0.0009627960860418598      14.54004740867647       372.082344815787   0.005612291027679506     0.8000220334787411     0.4937971672160152     0.2825970024547885     0.4423235778090416    0.01216069005411434     0.6658358755757565     0.2522604953874488      0.148566940494649  3.756872614116063e-14 121.7394055310582
2.771939788601785      19.58361298098965      16.14575015777826   0.002388759844935024     0.7116625618169286     -11.81998706349748  5.933715139084371e-05     0.1244259168897619  0.0009627960860418598      14.54004740867647       372.082344815787   0.005612291027679506     0.8000220185775799     0.4937971821171764     0.2825970024547885     0.4423235778090416    0.01216069005411434     0.6658358755757565     0.2522604953874488      0.148566940494649  3.756872614116063e-14 121.7394050529327
2.771939788601785      19.58361298098965      16.14575015777826   0.002388759844935024     0.7116625618169286     -11.81998706349748  5.933715139084371e-05     0.1244259168897619  0.0009627960860418598      14.54004740867647       372.082344815787   0.005612291027679506     0.8000220185775799     0.4937971672160152     0.2825970173559497     0.4423235778090416    0.01216069005411434     0.6658358755757565     0.2522604953874488      0.148566940494649  3.756872614116063e-14 121.7394049483961
2.771939788601785      19.58361298098965      16.14575015777826   0.002388759844935024     0.7116625618169286     -11.81998706349748  5.933715139084371e-05     0.1244259168897619  0.0009627960860418598      14.54004740867647       372.082344815787   0.005612291027679506     0.8000220185775799     0.4937971672160152     0.2825970024547885     0.4423235927102028    0.01216069005411434     0.6658358755757565     0.2522604953874488      0.148566940494649  3.756872614116063e-14 121.7394050135516
2.771939788601785      19.58361298098965      16.14575015777826   0.002388759844935024     0.7116625618169286     -11.81998706349748  5.933715139084371e-05     0.1244259168897619  0.0009627960860418598      14.54004740867647       372.082344815787   0.005612291027679506     0.8000220185775799     0.4937971672160152     0.2825970024547885     0.4423235778090416    0.01216070495527554     0.6658358755757565     0.2522604953874488      0.148566940494649  3.756872614116063e-14 121.7394050014594
2.771939788601785      19.58361298098965      16.14575015777826   0.002388759844935024     0.7116625618169286     -11.81998706349748  5.933715139084371e-05     0.1244259168897619  0.0009627960860418598      14.54004740867647       372.082344815787   0.005612291027679506     0.8000220185775799     0.4937971672160152     0.2825970024547885     0.4423235778090416    0.01216069005411434     0.6658358904769177     0.2522604953874488      0.148566940494649  3.756872614116063e-14 121.7394050009535
2.771939788601785      19.58361298098965      16.14575015777826   0.002388759844935024     0.7116625618169286     -11.81998706349748  5.933715139084371e-05     0.1244259168897619  0.0009627960860418598      14.54004740867647       372.082344815787   0.005612291027679506     0.8000220185775799     0.4937971672160152     0.2825970024547885     0.4423235778090416    0.01216069005411434     0.6658358755757565       0.25226051028861      0.148566940494649  3.756872614116063e-14 121.7394050008693
2.771939788601785      19.58361298098965      16.14575015777826   0.002388759844935024     0.7116625618169286     -11.81998706349748  5.933715139084371e-05     0.1244259168897619  0.0009627960860418598      14.54004740867647       372.082344815787   0.005612291027679506     0.8000220185775799     0.4937971672160152     0.2825970024547885     0.4423235778090416    0.01216069005411434     0.6658358755757565     0.2522604953874488     0.1485669553958102  3.756872614116063e-14 121.7394050010898
2.771939788601785      19.58361298098965      16.14575015777826   0.002388759844935024     0.7116625618169286     -11.81998706349748  5.933715139084371e-05     0.1244259168897619  0.0009627960860418598      14.54004740867647       372.082344815787   0.005612291027679506     0.8000220185775799     0.4937971672160152     0.2825970024547885     0.4423235778090416    0.01216069005411434     0.6658358755757565     0.2522604953874488      0.148566940494649   1.49011987625738e-08 121.7394949774227
2.771872045768252      19.58357270552509      16.14557458348206    0.00238874352188344     0.7116586405049556     -11.81990897440256  5.930886402219086e-05     0.1244262469522023  0.0009627822034056693      14.53930518051471      372.0445313960468   0.005613317831824926     0.8000220093366893     0.4938087190013688     0.2825942828790561     0.4422984449461405    0.01215853105376741     0.6658358755757565     0.2522869592543937     0.1485586966292941  3.746623847077399e-14 121.7392326554304
2.771872087072365      19.58357270552509      16.14557458348206    0.00238874352188344     0.7116586405049556     -11.81990897440256  5.930886402219086e-05     0.1244262469522023  0.0009627822034056693      14.53930518051471      372.0445313960468   0.005613317831824926     0.8000220093366893     0.4938087190013688     0.2825942828790561     0.4422984449461405    0.01215853105376741     0.6658358755757565     0.2522869592543937     0.1485586966292941  3.746623847077399e-14 121.7392325935646
2.771872045768252      19.58357299734306      16.14557458348206    0.00238874352188344     0.7116586405049556     -11.81990897440256  5.930886402219086e-05     0.1244262469522023  0.0009627822034056693      14.53930518051471      372.0445313960468   0.005613317831824926     0.8000220093366893     0.4938087190013688     0.2825942828790561     0.4422984449461405    0.01215853105376741     0.6658358755757565     0.2522869592543937     0.1485586966292941  3.746623847077399e-14 121.7392326624149
2.771872045768252      19.58357270552509      16.14557482406987    0.00238874352188344     0.7116586405049556     -11.81990897440256  5.930886402219086e-05     0.1244262469522023  0.0009627822034056693      14.53930518051471      372.0445313960468   0.005613317831824926     0.8000220093366893     0.4938087190013688     0.2825942828790561     0.4422984449461405    0.01215853105376741     0.6658358755757565     0.2522869592543937     0.1485586966292941  3.746623847077399e-14 121.7392326848153
2.771872045768252      19.58357270552509      16.14557458348206   0.002388758423044634     0.7116586405049556     -11.81990897440256  5.930886402219086e-05     0.1244262469522023  0.0009627822034056693      14.53930518051471      372.0445313960468   0.005613317831824926     0.8000220093366893     0.4938087190013688     0.2825942828790561     0.4422984449461405    0.01215853105376741     0.6658358755757565     0.2522869592543937     0.1485586966292941  3.746623847077399e-14 121.7392328073757
2.771872045768252      19.58357270552509      16.14557458348206    0.00238874352188344     0.7116586554061168     -11.81990897440256  5.930886402219086e-05     0.1244262469522023  0.0009627822034056693      14.53930518051471      372.0445313960468   0.005613317831824926     0.8000220093366893     0.4938087190013688     0.2825942828790561     0.4422984449461405    0.01215853105376741     0.6658358755757565     0.2522869592543937     0.1485586966292941  3.746623847077399e-14 121.7392326511434
2.771872045768252      19.58357270552509      16.14557458348206    0.00238874352188344     0.7116586405049556     -11.81990915053293  5.930886402219086e-05     0.1244262469522023  0.0009627822034056693      14.53930518051471      372.0445313960468   0.005613317831824926     0.8000220093366893     0.4938087190013688     0.2825942828790561     0.4422984449461405    0.01215853105376741     0.6658358755757565     0.2522869592543937     0.1485586966292941  3.746623847077399e-14 121.7392326444829
2.771872045768252      19.58357270552509      16.14557458348206    0.00238874352188344     0.7116586405049556     -11.81990897440256  5.932376518338471e-05     0.1244262469522023  0.0009627822034056693      14.53930518051471      372.0445313960468   0.005613317831824926     0.8000220093366893     0.4938087190013688     0.2825942828790561     0.4422984449461405    0.01215853105376741     0.6658358755757565     0.2522869592543937     0.1485586966292941  3.746623847077399e-14 121.7392340287403
2.771872045768252      19.58357270552509      16.14557458348206    0.00238874352188344     0.7116586405049556     -11.81990897440256  5.930886402219086e-05     0.1244262618533635  0.0009627822034056693      14.53930518051471      372.0445313960468   0.005613317831824926     0.8000220093366893     0.4938087190013688     0.2825942828790561     0.4422984449461405    0.01215853105376741     0.6658358755757565     0.2522869592543937     0.1485586966292941  3.746623847077399e-14 121.7392326675642
2.771872045768252      19.58357270552509      16.14557458348206    0.00238874352188344     0.7116586405049556     -11.81990897440256  5.930886402219086e-05     0.1244262469522023  0.0009627971045668631      14.53930518051471      372.0445313960468   0.005613317831824926     0.8000220093366893     0.4938087190013688     0.2825942828790561     0.4422984449461405    0.01215853105376741     0.6658358755757565     0.2522869592543937     0.1485586966292941  3.746623847077399e-14 121.7392329602646
2.771872045768252      19.58357270552509      16.14557458348206    0.00238874352188344     0.7116586405049556     -11.81990897440256  5.930886402219086e-05     0.1244262469522023  0.0009627822034056693      14.53930539716724      372.0445313960468   0.005613317831824926     0.8000220093366893     0.4938087190013688     0.2825942828790561     0.4422984449461405    0.01215853105376741     0.6658358755757565     0.2522869592543937     0.1485586966292941  3.746623847077399e-14 121.7392326562858
2.771872045768252      19.58357270552509      16.14557458348206    0.00238874352188344     0.7116586405049556     -11.81990897440256  5.930886402219086e-05     0.1244262469522023  0.0009627822034056693      14.53930518051471      372.0445369399424   0.005613317831824926     0.8000220093366893     0.4938087190013688     0.2825942828790561     0.4422984449461405    0.01215853105376741     0.6658358755757565     0.2522869592543937     0.1485586966292941  3.746623847077399e-14 121.7392326276666
2.771872045768252      19.58357270552509      16.14557458348206    0.00238874352188344     0.7116586405049556     -11.81990897440256  5.930886402219086e-05     0.1244262469522023  0.0009627822034056693      14.53930518051471      372.0445313960468    0.00561333273298612     0.8000220093366893     0.4938087190013688     0.2825942828790561     0.4422984449461405    0.01215853105376741     0.6658358755757565     0.2522869592543937     0.1485586966292941  3.746623847077399e-14 121.7392329047715
2.771872045768252      19.58357270552509      16.14557458348206    0.00238874352188344     0.7116586405049556     -11.81990897440256  5.930886402219086e-05     0.1244262469522023  0.0009627822034056693      14.53930518051471      372.0445313960468   0.005613317831824926     0.8000220242378505     0.4938087190013688     0.2825942828790561     0.4422984449461405    0.01215853105376741     0.6658358755757565     0.2522869592543937     0.1485586966292941  3.746623847077399e-14 121.7392331757094
2.771872045768252      19.58357270552509      16.14557458348206    0.00238874352188344     0.7116586405049556     -11.81990897440256  5.930886402219086e-05     0.1244262469522023  0.0009627822034056693      14.53930518051471      372.0445313960468   0.005613317831824926     0.8000220093366893     0.4938087339025299     0.2825942828790561     0.4422984449461405    0.01215853105376741     0.6658358755757565     0.2522869592543937     0.1485586966292941  3.746623847077399e-14 121.7392327137052
2.771872045768252      19.58357270552509      16.14557458348206    0.00238874352188344     0.7116586405049556     -11.81990897440256  5.930886402219086e-05     0.1244262469522023  0.0009627822034056693      14.53930518051471      372.0445313960468   0.005613317831824926     0.8000220093366893     0.4938087190013688     0.2825942977802173     0.4422984449461405    0.01215853105376741     0.6658358755757565     0.2522869592543937     0.1485586966292941  3.746623847077399e-14 121.7392326278427
2.771872045768252      19.58357270552509      16.14557458348206    0.00238874352188344     0.7116586405049556     -11.81990897440256  5.930886402219086e-05     0.1244262469522023  0.0009627822034056693      14.53930518051471      372.0445313960468   0.005613317831824926     0.8000220093366893     0.4938087190013688     0.2825942828790561     0.4422984598473017    0.01215853105376741     0.6658358755757565     0.2522869592543937     0.1485586966292941  3.746623847077399e-14 121.739232649884
2.771872045768252      19.58357270552509      16.14557458348206    0.00238874352188344     0.7116586405049556     -11.81990897440256  5.930886402219086e-05     0.1244262469522023  0.0009627822034056693      14.53930518051471      372.0445313960468   0.005613317831824926     0.8000220093366893     0.4938087190013688     0.2825942828790561     0.4422984449461405     0.0121585459549286     0.6658358755757565     0.2522869592543937     0.1485586966292941  3.746623847077399e-14 121.7392326556275
2.771872045768252      19.58357270552509      16.14557458348206    0.00238874352188344     0.7116586405049556     -11.81990897440256  5.930886402219086e-05     0.1244262469522023  0.0009627822034056693      14.53930518051471      372.0445313960468   0.005613317831824926     0.8000220093366893     0.4938087190013688     0.2825942828790561     0.4422984449461405    0.01215853105376741     0.6658358904769177     0.2522869592543937     0.1485586966292941  3.746623847077399e-14 121.7392326554304
2.771872045768252      19.58357270552509      16.14557458348206    0.00238874352188344     0.7116586405049556     -11.81990897440256  5.930886402219086e-05     0.1244262469522023  0.0009627822034056693      14.53930518051471      372.0445313960468   0.005613317831824926     0.8000220093366893     0.4938087190013688     0.2825942828790561     0.4422984449461405    0.01215853105376741     0.6658358755757565     0.2522869741555549     0.1485586966292941  3.746623847077399e-14 121.739232655406
2.771872045768252      19.58357270552509      16.14557458348206    0.00238874352188344     0.7116586405049556     -11.81990897440256  5.930886402219086e-05     0.1244262469522023  0.0009627822034056693      14.53930518051471      372.0445313960468   0.005613317831824926     0.8000220093366893     0.4938087190013688     0.2825942828790561     0.4422984449461405    0.01215853105376741     0.6658358755757565     0.2522869592543937     0.1485587115304553  3.746623847077399e-14 121.7392326554742
2.771872045768252      19.58357270552509      16.14557458348206    0.00238874352188344     0.7116586405049556     -11.81990897440256  5.930886402219086e-05     0.1244262469522023  0.0009627822034056693      14.53930518051471      372.0445313960468   0.005613317831824926     0.8000220093366893     0.4938087190013688     0.2825942828790561     0.4422984449461405    0.01215853105376741     0.6658358755757565     0.2522869592543937     0.1485586966292941  1.490119866008613e-08 121.7393226339043
2.7719204131854      19.58355310010421      16.14552551430055   0.002385563299439988     0.7116974471379761     -11.81990330111867  5.857821791681338e-05     0.1244127291778244  0.0009601838527785434      14.53928120892264       372.044536265304    0.00560113913127824     0.8000219055742887     0.4935500897234927     0.2827720384803421     0.4423496590266339    0.01215843875932752     0.6658358755757565     0.2522877262944044     0.1485584257515365  2.942906150904969e-14 121.7382219209605
2.771920454490233      19.58355310010421      16.14552551430055   0.002385563299439988     0.7116974471379761     -11.81990330111867  5.857821791681338e-05     0.1244127291778244  0.0009601838527785434      14.53928120892264       372.044536265304    0.00560113913127824     0.8000219055742887     0.4935500897234927     0.2827720384803421     0.4423496590266339    0.01215843875932752     0.6658358755757565     0.2522877262944044     0.1485584257515365  2.942906150904969e-14 121.7382219505505
2.7719204131854      19.58355339192189      16.14552551430055   0.002385563299439988     0.7116974471379761     -11.81990330111867  5.857821791681338e-05     0.1244127291778244  0.0009601838527785434      14.53928120892264       372.044536265304    0.00560113913127824     0.8000219055742887     0.4935500897234927     0.2827720384803421     0.4423496590266339    0.01215843875932752     0.6658358755757565     0.2522877262944044     0.1485584257515365  2.942906150904969e-14 121.738221949281
2.7719204131854      19.58355310010421      16.14552575488762   0.002385563299439988     0.7116974471379761     -11.81990330111867  5.857821791681338e-05     0.1244127291778244  0.0009601838527785434      14.53928120892264       372.044536265304    0.00560113913127824     0.8000219055742887     0.4935500897234927     0.2827720384803421     0.4423496590266339    0.01215843875932752     0.6658358755757565     0.2522877262944044     0.1485584257515365  2.942906150904969e-14 121.7382219457602
2.7719204131854      19.58355310010421      16.14552551430055   0.002385578200601182     0.7116974471379761     -11.81990330111867  5.857821791681338e-05     0.1244127291778244  0.0009601838527785434      14.53928120892264       372.044536265304    0.00560113913127824     0.8000219055742887     0.4935500897234927     0.2827720384803421     0.4423496590266339    0.01215843875932752     0.6658358755757565     0.2522877262944044     0.1485584257515365  2.942906150904969e-14 121.7382207555861
2.7719204131854      19.58355310010421      16.14552551430055   0.002385563299439988     0.7116974620391373     -11.81990330111867  5.857821791681338e-05     0.1244127291778244  0.0009601838527785434      14.53928120892264       372.044536265304    0.00560113913127824     0.8000219055742887     0.4935500897234927     0.2827720384803421     0.4423496590266339    0.01215843875932752     0.6658358755757565     0.2522877262944044     0.1485584257515365  2.942906150904969e-14 121.7382219389154
2.7719204131854      19.58355310010421      16.14552551430055   0.002385563299439988     0.7116974471379761     -11.81990347724896  5.857821791681338e-05     0.1244127291778244  0.0009601838527785434      14.53928120892264       372.044536265304    0.00560113913127824     0.8000219055742887     0.4935500897234927     0.2827720384803421     0.4423496590266339    0.01215843875932752     0.6658358755757565     0.2522877262944044     0.1485584257515365  2.942906150904969e-14 121.7382218850093
2.7719204131854      19.58355310010421      16.14552551430055   0.002385563299439988     0.7116974471379761     -11.81990330111867  5.859311907800723e-05     0.1244127291778244  0.0009601838527785434      14.53928120892264       372.044536265304    0.00560113913127824     0.8000219055742887     0.4935500897234927     0.2827720384803421     0.4423496590266339    0.01215843875932752     0.6658358755757565     0.2522877262944044     0.1485584257515365  2.942906150904969e-14 121.7382221280038
2.7719204131854      19.58355310010421      16.14552551430055   0.002385563299439988     0.7116974471379761     -11.81990330111867  5.857821791681338e-05     0.1244127440789856  0.0009601838527785434      14.53928120892264       372.044536265304    0.00560113913127824     0.8000219055742887     0.4935500897234927     0.2827720384803421     0.4423496590266339    0.01215843875932752     0.6658358755757565     0.2522877262944044     0.1485584257515365  2.942906150904969e-14 121.738221869362
2.7719204131854      19.58355310010421      16.14552551430055   0.002385563299439988     0.7116974471379761     -11.81990330111867  5.857821791681338e-05     0.1244127291778244  0.0009601987539397372      14.53928120892264       372.044536265304    0.00560113913127824     0.8000219055742887     0.4935500897234927     0.2827720384803421     0.4423496590266339    0.01215843875932752     0.6658358755757565     0.2522877262944044     0.1485584257515365  2.942906150904969e-14 121.7382208051013
2.7719204131854      19.58355310010421      16.14552551430055   0.002385563299439988     0.7116974471379761     -11.81990330111867  5.857821791681338e-05     0.1244127291778244  0.0009601838527785434      14.53928142557481       372.044536265304    0.00560113913127824     0.8000219055742887     0.4935500897234927     0.2827720384803421     0.4423496590266339    0.01215843875932752     0.6658358755757565     0.2522877262944044     0.1485584257515365  2.942906150904969e-14 121.7382219380144
2.7719204131854      19.58355310010421      16.14552551430055   0.002385563299439988     0.7116974471379761     -11.81990330111867  5.857821791681338e-05     0.1244127291778244  0.0009601838527785434      14.53928120892264      372.0445418091996    0.00560113913127824     0.8000219055742887     0.4935500897234927     0.2827720384803421     0.4423496590266339    0.01215843875932752     0.6658358755757565     0.2522877262944044     0.1485584257515365  2.942906150904969e-14 121.7382218755605
2.7719204131854      19.58355310010421      16.14552551430055   0.002385563299439988     0.7116974471379761     -11.81990330111867  5.857821791681338e-05     0.1244127291778244  0.0009601838527785434      14.53928120892264       372.044536265304   0.005601154032439434     0.8000219055742887     0.4935500897234927     0.2827720384803421     0.4423496590266339    0.01215843875932752     0.6658358755757565     0.2522877262944044     0.1485584257515365  2.942906150904969e-14 121.7382212898591
2.7719204131854      19.58355310010421      16.14552551430055   0.002385563299439988     0.7116974471379761     -11.81990330111867  5.857821791681338e-05     0.1244127291778244  0.0009601838527785434      14.53928120892264       372.044536265304    0.00560113913127824     0.8000219204754498     0.4935500897234927     0.2827720384803421     0.4423496590266339    0.01215843875932752     0.6658358755757565     0.2522877262944044     0.1485584257515365  2.942906150904969e-14 121.7382225203939
2.7719204131854      19.58355310010421      16.14552551430055   0.002385563299439988     0.7116974471379761     -11.81990330111867  5.857821791681338e-05     0.1244127291778244  0.0009601838527785434      14.53928120892264       372.044536265304    0.00560113913127824     0.8000219055742887     0.4935501046246539     0.2827720384803421     0.4423496590266339    0.01215843875932752     0.6658358755757565     0.2522877262944044     0.1485584257515365  2.942906150904969e-14 121.738221984874
2.7719204131854      19.58355310010421      16.14552551430055   0.002385563299439988     0.7116974471379761     -11.81990330111867  5.857821791681338e-05     0.1244127291778244  0.0009601838527785434      14.53928120892264       372.044536265304    0.00560113913127824     0.8000219055742887     0.4935500897234927     0.2827720533815033     0.4423496590266339    0.01215843875932752     0.6658358755757565     0.2522877262944044     0.1485584257515365  2.942906150904969e-14 121.738221880258
2.7719204131854      19.58355310010421      16.14552551430055   0.002385563299439988     0.7116974471379761     -11.81990330111867  5.857821791681338e-05     0.1244127291778244  0.0009601838527785434      14.53928120892264       372.044536265304    0.00560113913127824     0.8000219055742887     0.4935500897234927     0.2827720384803421     0.4423496739277951    0.01215843875932752     0.6658358755757565     0.2522877262944044     0.1485584257515365  2.942906150904969e-14 121.7382218814375
2.7719204131854      19.58355310010421      16.14552551430055   0.002385563299439988     0.7116974471379761     -11.81990330111867  5.857821791681338e-05     0.1244127291778244  0.0009601838527785434      14.53928120892264       372.044536265304    0.00560113913127824     0.8000219055742887     0.4935500897234927     0.2827720384803421     0.4423496590266339    0.01215845366048871     0.6658358755757565     0.2522877262944044     0.1485584257515365  2.942906150904969e-14 121.7382219208665
2.7719204131854      19.58355310010421      16.14552551430055   0.002385563299439988     0.7116974471379761     -11.81990330111867  5.857821791681338e-05     0.1244127291778244  0.0009601838527785434      14.53928120892264       372.044536265304    0.00560113913127824     0.8000219055742887     0.4935500897234927     0.2827720384803421     0.4423496590266339    0.01215843875932752     0.6658358904769177     0.2522877262944044     0.1485584257515365  2.942906150904969e-14 121.7382219209605
2.7719204131854      19.58355310010421      16.14552551430055   0.002385563299439988     0.7116974471379761     -11.81990330111867  5.857821791681338e-05     0.1244127291778244  0.0009601838527785434      14.53928120892264       372.044536265304    0.00560113913127824     0.8000219055742887     0.4935500897234927     0.2827720384803421     0.4423496590266339    0.01215843875932752     0.6658358755757565     0.2522877411955656     0.1485584257515365  2.942906150904969e-14 121.7382219209762
2.7719204131854      19.58355310010421      16.14552551430055   0.002385563299439988     0.7116974471379761     -11.81990330111867  5.857821791681338e-05     0.1244127291778244  0.0009601838527785434      14.53928120892264       372.044536265304    0.00560113913127824     0.8000219055742887     0.4935500897234927     0.2827720384803421     0.4423496590266339    0.01215843875932752     0.6658358755757565     0.2522877262944044     0.1485584406526977  2.942906150904969e-14 121.7382219209381
2.7719204131854      19.58355310010421      16.14552551430055   0.002385563299439988     0.7116974471379761     -11.81990330111867  5.857821791681338e-05     0.1244127291778244  0.0009601838527785434      14.53928120892264       372.044536265304    0.00560113913127824     0.8000219055742887     0.4935500897234927     0.2827720384803421     0.4423496590266339    0.01215843875932752     0.6658358755757565     0.2522877262944044     0.1485584257515365  1.490119062290916e-08 121.7383119095384
2.772009890187902      19.58301306164044      16.14479627173628     0.0023871232625426     0.7116565924040242     -11.81969700913189  5.849335167990061e-05     0.1244142491084299  0.0009622132921870765      14.53863055489928      372.0447717398718   0.005600711138922591     0.8000218489910096     0.4935343271294183     0.2827758047869805     0.4424866710784399    0.01216551041115372     0.6658358755757565      0.252280253660353     0.1485942588838599  2.935668015585113e-14 121.7376869687137
2.772009931494068      19.58301306164044      16.14479627173628     0.0023871232625426     0.7116565924040242     -11.81969700913189  5.849335167990061e-05     0.1244142491084299  0.0009622132921870765      14.53863055489928      372.0447717398718   0.005600711138922591     0.8000218489910096     0.4935343271294183     0.2827758047869805     0.4424866710784399    0.01216551041115372     0.6658358755757565      0.252280253660353     0.1485942588838599  2.935668015585113e-14 121.7376869643727
2.772009890187902      19.58301335345007      16.14479627173628     0.0023871232625426     0.7116565924040242     -11.81969700913189  5.849335167990061e-05     0.1244142491084299  0.0009622132921870765      14.53863055489928      372.0447717398718   0.005600711138922591     0.8000218489910096     0.4935343271294183     0.2827758047869805     0.4424866710784399    0.01216551041115372     0.6658358755757565      0.252280253660353     0.1485942588838599  2.935668015585113e-14 121.7376869827389
2.772009890187902      19.58301306164044      16.14479651231249     0.0023871232625426     0.7116565924040242     -11.81969700913189  5.849335167990061e-05     0.1244142491084299  0.0009622132921870765      14.53863055489928      372.0447717398718   0.005600711138922591     0.8000218489910096     0.4935343271294183     0.2827758047869805     0.4424866710784399    0.01216551041115372     0.6658358755757565      0.252280253660353     0.1485942588838599  2.935668015585113e-14 121.7376869897686
2.772009890187902      19.58301306164044      16.14479627173628   0.002387138163703794     0.7116565924040242     -11.81969700913189  5.849335167990061e-05     0.1244142491084299  0.0009622132921870765      14.53863055489928      372.0447717398718   0.005600711138922591     0.8000218489910096     0.4935343271294183     0.2827758047869805     0.4424866710784399    0.01216551041115372     0.6658358755757565      0.252280253660353     0.1485942588838599  2.935668015585113e-14 121.7376867067601
2.772009890187902      19.58301306164044      16.14479627173628     0.0023871232625426     0.7116566073051854     -11.81969700913189  5.849335167990061e-05     0.1244142491084299  0.0009622132921870765      14.53863055489928      372.0447717398718   0.005600711138922591     0.8000218489910096     0.4935343271294183     0.2827758047869805     0.4424866710784399    0.01216551041115372     0.6658358755757565      0.252280253660353     0.1485942588838599  2.935668015585113e-14 121.7376869692229
2.772009890187902      19.58301306164044      16.14479627173628     0.0023871232625426     0.7116565924040242      -11.8196971852591  5.849335167990061e-05     0.1244142491084299  0.0009622132921870765      14.53863055489928      372.0447717398718   0.005600711138922591     0.8000218489910096     0.4935343271294183     0.2827758047869805     0.4424866710784399    0.01216551041115372     0.6658358755757565      0.252280253660353     0.1485942588838599  2.935668015585113e-14 121.7376869417179
2.772009890187902      19.58301306164044      16.14479627173628     0.0023871232625426     0.7116565924040242     -11.81969700913189  5.850825284109445e-05     0.1244142491084299  0.0009622132921870765      14.53863055489928      372.0447717398718   0.005600711138922591     0.8000218489910096     0.4935343271294183     0.2827758047869805     0.4424866710784399    0.01216551041115372     0.6658358755757565      0.252280253660353     0.1485942588838599  2.935668015585113e-14 121.7376877124519
2.772009890187902      19.58301306164044      16.14479627173628     0.0023871232625426     0.7116565924040242     -11.81969700913189  5.849335167990061e-05     0.1244142640095911  0.0009622132921870765      14.53863055489928      372.0447717398718   0.005600711138922591     0.8000218489910096     0.4935343271294183     0.2827758047869805     0.4424866710784399    0.01216551041115372     0.6658358755757565      0.252280253660353     0.1485942588838599  2.935668015585113e-14 121.7376869324372
2.772009890187902      19.58301306164044      16.14479627173628     0.0023871232625426     0.7116565924040242     -11.81969700913189  5.849335167990061e-05     0.1244142491084299  0.0009622281933482703      14.53863055489928      372.0447717398718   0.005600711138922591     0.8000218489910096     0.4935343271294183     0.2827758047869805     0.4424866710784399    0.01216551041115372     0.6658358755757565      0.252280253660353     0.1485942588838599  2.935668015585113e-14 121.737686661167
2.772009890187902      19.58301306164044      16.14479627173628     0.0023871232625426     0.7116565924040242     -11.81969700913189  5.849335167990061e-05     0.1244142491084299  0.0009622132921870765      14.53863077154176      372.0447717398718   0.005600711138922591     0.8000218489910096     0.4935343271294183     0.2827758047869805     0.4424866710784399    0.01216551041115372     0.6658358755757565      0.252280253660353     0.1485942588838599  2.935668015585113e-14 121.7376869573827
2.772009890187902      19.58301306164044      16.14479627173628     0.0023871232625426     0.7116565924040242     -11.81969700913189  5.849335167990061e-05     0.1244142491084299  0.0009622132921870765      14.53863055489928      372.0447772837709   0.005600711138922591     0.8000218489910096     0.4935343271294183     0.2827758047869805     0.4424866710784399    0.01216551041115372     0.6658358755757565      0.252280253660353     0.1485942588838599  2.935668015585113e-14 121.7376869689226
2.772009890187902      19.58301306164044      16.14479627173628     0.0023871232625426     0.7116565924040242     -11.81969700913189  5.849335167990061e-05     0.1244142491084299  0.0009622132921870765      14.53863055489928      372.0447717398718   0.005600726040083785     0.8000218489910096     0.4935343271294183     0.2827758047869805     0.4424866710784399    0.01216551041115372     0.6658358755757565      0.252280253660353     0.1485942588838599  2.935668015585113e-14 121.7376863765601
2.772009890187902      19.58301306164044      16.14479627173628     0.0023871232625426     0.7116565924040242     -11.81969700913189  5.849335167990061e-05     0.1244142491084299  0.0009622132921870765      14.53863055489928      372.0447717398718   0.005600711138922591     0.8000218638921708     0.4935343271294183     0.2827758047869805     0.4424866710784399    0.01216551041115372     0.6658358755757565      0.252280253660353     0.1485942588838599  2.935668015585113e-14 121.7376875323918
2.772009890187902      19.58301306164044      16.14479627173628     0.0023871232625426     0.7116565924040242     -11.81969700913189  5.849335167990061e-05     0.1244142491084299  0.0009622132921870765      14.53863055489928      372.0447717398718   0.005600711138922591     0.8000218489910096     0.4935343420305794     0.2827758047869805     0.4424866710784399    0.01216551041115372     0.6658358755757565      0.252280253660353     0.1485942588838599  2.935668015585113e-14 121.7376870565205
2.772009890187902      19.58301306164044      16.14479627173628     0.0023871232625426     0.7116565924040242     -11.81969700913189  5.849335167990061e-05     0.1244142491084299  0.0009622132921870765      14.53863055489928      372.0447717398718   0.005600711138922591     0.8000218489910096     0.4935343271294183     0.2827758196881417     0.4424866710784399    0.01216551041115372     0.6658358755757565      0.252280253660353     0.1485942588838599  2.935668015585113e-14 121.7376869138112
2.772009890187902      19.58301306164044      16.14479627173628     0.0023871232625426     0.7116565924040242     -11.81969700913189  5.849335167990061e-05     0.1244142491084299  0.0009622132921870765      14.53863055489928      372.0447717398718   0.005600711138922591     0.8000218489910096     0.4935343271294183     0.2827758047869805     0.4424866859796011    0.01216551041115372     0.6658358755757565      0.252280253660353     0.1485942588838599  2.935668015585113e-14 121.7376869430765
2.772009890187902      19.58301306164044      16.14479627173628     0.0023871232625426     0.7116565924040242     -11.81969700913189  5.849335167990061e-05     0.1244142491084299  0.0009622132921870765      14.53863055489928      372.0447717398718   0.005600711138922591     0.8000218489910096     0.4935343271294183     0.2827758047869805     0.4424866710784399    0.01216552531231492     0.6658358755757565      0.252280253660353     0.1485942588838599  2.935668015585113e-14 121.7376869687534
2.772009890187902      19.58301306164044      16.14479627173628     0.0023871232625426     0.7116565924040242     -11.81969700913189  5.849335167990061e-05     0.1244142491084299  0.0009622132921870765      14.53863055489928      372.0447717398718   0.005600711138922591     0.8000218489910096     0.4935343271294183     0.2827758047869805     0.4424866710784399    0.01216551041115372     0.6658358904769177      0.252280253660353     0.1485942588838599  2.935668015585113e-14 121.7376869687137
2.772009890187902      19.58301306164044      16.14479627173628     0.0023871232625426     0.7116565924040242     -11.81969700913189  5.849335167990061e-05     0.1244142491084299  0.0009622132921870765      14.53863055489928      372.0447717398718   0.005600711138922591     0.8000218489910096     0.4935343271294183     0.2827758047869805     0.4424866710784399    0.01216551041115372     0.6658358755757565     0.2522802685615142     0.1485942588838599  2.935668015585113e-14 121.7376869687159
2.772009890187902      19.58301306164044      16.14479627173628     0.0023871232625426     0.7116565924040242     -11.81969700913189  5.849335167990061e-05     0.1244142491084299  0.0009622132921870765      14.53863055489928      372.0447717398718   0.005600711138922591     0.8000218489910096     0.4935343271294183     0.2827758047869805     0.4424866710784399    0.01216551041115372     0.6658358755757565      0.252280253660353     0.1485942737850211  2.935668015585113e-14 121.7376869687283
2.772009890187902      19.58301306164044      16.14479627173628     0.0023871232625426     0.7116565924040242     -11.81969700913189  5.849335167990061e-05     0.1244142491084299  0.0009622132921870765      14.53863055489928      372.0447717398718   0.005600711138922591     0.8000218489910096     0.4935343271294183     0.2827758047869805     0.4424866710784399    0.01216551041115372     0.6658358755757565      0.252280253660353     0.1485942588838599  1.490119055052781e-08 121.737776953866
2.772141798824242      19.58255539920135      16.14389906265182   0.002387258814401899     0.7116539897548492     -11.81938815929129  5.845230236694802e-05      0.124414776769469  0.0009628720407629985      14.53873245704399      372.0765577275781   0.005600097140559525     0.8000217962059305     0.4935123668813811     0.2827814492312051     0.4425992200567669    0.01216429207979696     0.6658358755757565     0.2522786148164758     0.1485885922264621  2.928610833556754e-14 121.7375538353951
2.772141840132374      19.58255539920135      16.14389906265182   0.002387258814401899     0.7116539897548492     -11.81938815929129  5.845230236694802e-05      0.124414776769469  0.0009628720407629985      14.53873245704399      372.0765577275781   0.005600097140559525     0.8000217962059305     0.4935123668813811     0.2827814492312051     0.4425992200567669    0.01216429207979696     0.6658358755757565     0.2522786148164758     0.1485885922264621  2.928610833556754e-14 121.7375540454807
2.772141798824242      19.58255569100417      16.14389906265182   0.002387258814401899     0.7116539897548492     -11.81938815929129  5.845230236694802e-05      0.124414776769469  0.0009628720407629985      14.53873245704399      372.0765577275781   0.005600097140559525     0.8000217962059305     0.4935123668813811     0.2827814492312051     0.4425992200567669    0.01216429207979696     0.6658358755757565     0.2522786148164758     0.1485885922264621  2.928610833556754e-14 121.7375538458142
2.772141798824242      19.58255539920135      16.14389930321466   0.002387258814401899     0.7116539897548492     -11.81938815929129  5.845230236694802e-05      0.124414776769469  0.0009628720407629985      14.53873245704399      372.0765577275781   0.005600097140559525     0.8000217962059305     0.4935123668813811     0.2827814492312051     0.4425992200567669    0.01216429207979696     0.6658358755757565     0.2522786148164758     0.1485885922264621  2.928610833556754e-14 121.7375538699482
2.772141798824242      19.58255539920135      16.14389906265182   0.002387273715563092     0.7116539897548492     -11.81938815929129  5.845230236694802e-05      0.124414776769469  0.0009628720407629985      14.53873245704399      372.0765577275781   0.005600097140559525     0.8000217962059305     0.4935123668813811     0.2827814492312051     0.4425992200567669    0.01216429207979696     0.6658358755757565     0.2522786148164758     0.1485885922264621  2.928610833556754e-14 121.7375537971324
2.772141798824242      19.58255539920135      16.14389906265182   0.002387258814401899     0.7116540046560104     -11.81938815929129  5.845230236694802e-05      0.124414776769469  0.0009628720407629985      14.53873245704399      372.0765577275781   0.005600097140559525     0.8000217962059305     0.4935123668813811     0.2827814492312051     0.4425992200567669    0.01216429207979696     0.6658358755757565     0.2522786148164758     0.1485885922264621  2.928610833556754e-14 121.7375538363425
2.772141798824242      19.58255539920135      16.14389906265182   0.002387258814401899     0.7116539897548492      -11.8193883354139  5.845230236694802e-05      0.124414776769469  0.0009628720407629985      14.53873245704399      372.0765577275781   0.005600097140559525     0.8000217962059305     0.4935123668813811     0.2827814492312051     0.4425992200567669    0.01216429207979696     0.6658358755757565     0.2522786148164758     0.1485885922264621  2.928610833556754e-14 121.7375538250236
2.772141798824242      19.58255539920135      16.14389906265182   0.002387258814401899     0.7116539897548492     -11.81938815929129  5.846720352814187e-05      0.124414776769469  0.0009628720407629985      14.53873245704399      372.0765577275781   0.005600097140559525     0.8000217962059305     0.4935123668813811     0.2827814492312051     0.4425992200567669    0.01216429207979696     0.6658358755757565     0.2522786148164758     0.1485885922264621  2.928610833556754e-14 121.7375547554868
2.772141798824242      19.58255539920135      16.14389906265182   0.002387258814401899     0.7116539897548492     -11.81938815929129  5.845230236694802e-05     0.1244147916706302  0.0009628720407629985      14.53873245704399      372.0765577275781   0.005600097140559525     0.8000217962059305     0.4935123668813811     0.2827814492312051     0.4425992200567669    0.01216429207979696     0.6658358755757565     0.2522786148164758     0.1485885922264621  2.928610833556754e-14 121.7375538073743
2.772141798824242      19.58255539920135      16.14389906265182   0.002387258814401899     0.7116539897548492     -11.81938815929129  5.845230236694802e-05      0.124414776769469  0.0009628869419241923      14.53873245704399      372.0765577275781   0.005600097140559525     0.8000217962059305     0.4935123668813811     0.2827814492312051     0.4425992200567669    0.01216429207979696     0.6658358755757565     0.2522786148164758     0.1485885922264621  2.928610833556754e-14 121.7375538127902
2.772141798824242      19.58255539920135      16.14389906265182   0.002387258814401899     0.7116539897548492     -11.81938815929129  5.845230236694802e-05      0.124414776769469  0.0009628720407629985      14.53873267368799      372.0765577275781   0.005600097140559525     0.8000217962059305     0.4935123668813811     0.2827814492312051     0.4425992200567669    0.01216429207979696     0.6658358755757565     0.2522786148164758     0.1485885922264621  2.928610833556754e-14 121.7375538508119
2.772141798824242      19.58255539920135      16.14389906265182   0.002387258814401899     0.7116539897548492     -11.81938815929129  5.845230236694802e-05      0.124414776769469  0.0009628720407629985      14.53873245704399      372.0765632719509   0.005600097140559525     0.8000217962059305     0.4935123668813811     0.2827814492312051     0.4425992200567669    0.01216429207979696     0.6658358755757565     0.2522786148164758     0.1485885922264621  2.928610833556754e-14 121.7375539367674
2.772141798824242      19.58255539920135      16.14389906265182   0.002387258814401899     0.7116539897548492     -11.81938815929129  5.845230236694802e-05      0.124414776769469  0.0009628720407629985      14.53873245704399      372.0765577275781   0.005600112041720719     0.8000217962059305     0.4935123668813811     0.2827814492312051     0.4425992200567669    0.01216429207979696     0.6658358755757565     0.2522786148164758     0.1485885922264621  2.928610833556754e-14 121.737553227434
2.772141798824242      19.58255539920135      16.14389906265182   0.002387258814401899     0.7116539897548492     -11.81938815929129  5.845230236694802e-05      0.124414776769469  0.0009628720407629985      14.53873245704399      372.0765577275781   0.005600097140559525     0.8000218111070917     0.4935123668813811     0.2827814492312051     0.4425992200567669    0.01216429207979696     0.6658358755757565     0.2522786148164758     0.1485885922264621  2.928610833556754e-14 121.7375543941691
2.772141798824242      19.58255539920135      16.14389906265182   0.002387258814401899     0.7116539897548492     -11.81938815929129  5.845230236694802e-05      0.124414776769469  0.0009628720407629985      14.53873245704399      372.0765577275781   0.005600097140559525     0.8000217962059305     0.4935123817825423     0.2827814492312051     0.4425992200567669    0.01216429207979696     0.6658358755757565     0.2522786148164758     0.1485885922264621  2.928610833556754e-14 121.73755388167
2.772141798824242      19.58255539920135      16.14389906265182   0.002387258814401899     0.7116539897548492     -11.81938815929129  5.845230236694802e-05      0.124414776769469  0.0009628720407629985      14.53873245704399      372.0765577275781   0.005600097140559525     0.8000217962059305     0.4935123668813811     0.2827814641323663     0.4425992200567669    0.01216429207979696     0.6658358755757565     0.2522786148164758     0.1485885922264621  2.928610833556754e-14 121.7375537729202
2.772141798824242      19.58255539920135      16.14389906265182   0.002387258814401899     0.7116539897548492     -11.81938815929129  5.845230236694802e-05      0.124414776769469  0.0009628720407629985      14.53873245704399      372.0765577275781   0.005600097140559525     0.8000217962059305     0.4935123668813811     0.2827814492312051     0.4425992349579281    0.01216429207979696     0.6658358755757565     0.2522786148164758     0.1485885922264621  2.928610833556754e-14 121.7375538211243
2.772141798824242      19.58255539920135      16.14389906265182   0.002387258814401899     0.7116539897548492     -11.81938815929129  5.845230236694802e-05      0.124414776769469  0.0009628720407629985      14.53873245704399      372.0765577275781   0.005600097140559525     0.8000217962059305     0.4935123668813811     0.2827814492312051     0.4425992200567669    0.01216430698095816     0.6658358755757565     0.2522786148164758     0.1485885922264621  2.928610833556754e-14 121.737553835408
2.772141798824242      19.58255539920135      16.14389906265182   0.002387258814401899     0.7116539897548492     -11.81938815929129  5.845230236694802e-05      0.124414776769469  0.0009628720407629985      14.53873245704399      372.0765577275781   0.005600097140559525     0.8000217962059305     0.4935123668813811     0.2827814492312051     0.4425992200567669    0.01216429207979696     0.6658358904769177     0.2522786148164758     0.1485885922264621  2.928610833556754e-14 121.7375538353951
2.772141798824242      19.58255539920135      16.14389906265182   0.002387258814401899     0.7116539897548492     -11.81938815929129  5.845230236694802e-05      0.124414776769469  0.0009628720407629985      14.53873245704399      372.0765577275781   0.005600097140559525     0.8000217962059305     0.4935123668813811     0.2827814492312051     0.4425992200567669    0.01216429207979696     0.6658358755757565      0.252278629717637     0.1485885922264621  2.928610833556754e-14 121.7375538353911
2.772141798824242      19.58255539920135      16.14389906265182   0.002387258814401899     0.7116539897548492     -11.81938815929129  5.845230236694802e-05      0.124414776769469  0.0009628720407629985      14.53873245704399      372.0765577275781   0.005600097140559525     0.8000217962059305     0.4935123668813811     0.2827814492312051     0.4425992200567669    0.01216429207979696     0.6658358755757565     0.2522786148164758     0.1485886071276233  2.928610833556754e-14 121.7375538353905
2.772141798824242      19.58255539920135      16.14389906265182   0.002387258814401899     0.7116539897548492     -11.81938815929129  5.845230236694802e-05      0.124414776769469  0.0009628720407629985      14.53873245704399      372.0765577275781   0.005600097140559525     0.8000217962059305     0.4935123668813811     0.2827814492312051     0.4425992200567669    0.01216429207979696     0.6658358755757565     0.2522786148164758     0.1485885922264621  1.490119047995599e-08 121.7376438195292
2.772066675848559      19.58242840629392      16.14362014133139   0.002387834727559906     0.7116470944180652     -11.81923904291486  5.836121464782745e-05     0.1244171560261913  0.0009632236928438483      14.53813768095707      372.0390528671826   0.005600702752160115      0.800021788067345     0.4935201990052961     0.2827820413855181     0.4425724868565693      0.012164231787905     0.6658358755757565     0.2522797808741389     0.1485900000177208   2.92363563194851e-14 121.7373569252977
2.772066717155572      19.58242840629392      16.14362014133139   0.002387834727559906     0.7116470944180652     -11.81923904291486  5.836121464782745e-05     0.1244171560261913  0.0009632236928438483      14.53813768095707      372.0390528671826   0.005600702752160115      0.800021788067345     0.4935201990052961     0.2827820413855181     0.4425724868565693      0.012164231787905     0.6658358755757565     0.2522797808741389     0.1485900000177208   2.92363563194851e-14 121.7373569464284
2.772066675848559      19.58242869809484      16.14362014133139   0.002387834727559906     0.7116470944180652     -11.81923904291486  5.836121464782745e-05     0.1244171560261913  0.0009632236928438483      14.53813768095707      372.0390528671826   0.005600702752160115      0.800021788067345     0.4935201990052961     0.2827820413855181     0.4425724868565693      0.012164231787905     0.6658358755757565     0.2522797808741389     0.1485900000177208   2.92363563194851e-14 121.7373569282168
2.772066675848559      19.58242840629392      16.14362038189008   0.002387834727559906     0.7116470944180652     -11.81923904291486  5.836121464782745e-05     0.1244171560261913  0.0009632236928438483      14.53813768095707      372.0390528671826   0.005600702752160115      0.800021788067345     0.4935201990052961     0.2827820413855181     0.4425724868565693      0.012164231787905     0.6658358755757565     0.2522797808741389     0.1485900000177208   2.92363563194851e-14 121.7373569395167
2.772066675848559      19.58242840629392      16.14362014133139     0.0023878496287211     0.7116470944180652     -11.81923904291486  5.836121464782745e-05     0.1244171560261913  0.0009632236928438483      14.53813768095707      372.0390528671826   0.005600702752160115      0.800021788067345     0.4935201990052961     0.2827820413855181     0.4425724868565693      0.012164231787905     0.6658358755757565     0.2522797808741389     0.1485900000177208   2.92363563194851e-14 121.7373571226433
2.772066675848559      19.58242840629392      16.14362014133139   0.002387834727559906     0.7116471093192264     -11.81923904291486  5.836121464782745e-05     0.1244171560261913  0.0009632236928438483      14.53813768095707      372.0390528671826   0.005600702752160115      0.800021788067345     0.4935201990052961     0.2827820413855181     0.4425724868565693      0.012164231787905     0.6658358755757565     0.2522797808741389     0.1485900000177208   2.92363563194851e-14 121.7373569246892
2.772066675848559      19.58242840629392      16.14362014133139   0.002387834727559906     0.7116470944180652     -11.81923921903525  5.836121464782745e-05     0.1244171560261913  0.0009632236928438483      14.53813768095707      372.0390528671826   0.005600702752160115      0.800021788067345     0.4935201990052961     0.2827820413855181     0.4425724868565693      0.012164231787905     0.6658358755757565     0.2522797808741389     0.1485900000177208   2.92363563194851e-14 121.7373569172622
2.772066675848559      19.58242840629392      16.14362014133139   0.002387834727559906     0.7116470944180652     -11.81923904291486   5.83761158090213e-05     0.1244171560261913  0.0009632236928438483      14.53813768095707      372.0390528671826   0.005600702752160115      0.800021788067345     0.4935201990052961     0.2827820413855181     0.4425724868565693      0.012164231787905     0.6658358755757565     0.2522797808741389     0.1485900000177208   2.92363563194851e-14 121.7373579696191
2.772066675848559      19.58242840629392      16.14362014133139   0.002387834727559906     0.7116470944180652     -11.81923904291486  5.836121464782745e-05     0.1244171709273525  0.0009632236928438483      14.53813768095707      372.0390528671826   0.005600702752160115      0.800021788067345     0.4935201990052961     0.2827820413855181     0.4425724868565693      0.012164231787905     0.6658358755757565     0.2522797808741389     0.1485900000177208   2.92363563194851e-14 121.737356891921
2.772066675848559      19.58242840629392      16.14362014133139   0.002387834727559906     0.7116470944180652     -11.81923904291486  5.836121464782745e-05     0.1244171560261913  0.0009632385940050421      14.53813768095707      372.0390528671826   0.005600702752160115      0.800021788067345     0.4935201990052961     0.2827820413855181     0.4425724868565693      0.012164231787905     0.6658358755757565     0.2522797808741389     0.1485900000177208   2.92363563194851e-14 121.7373569380499
2.772066675848559      19.58242840629392      16.14362014133139   0.002387834727559906     0.7116470944180652     -11.81923904291486  5.836121464782745e-05     0.1244171560261913  0.0009632236928438483       14.5381378975922      372.0390528671826   0.005600702752160115      0.800021788067345     0.4935201990052961     0.2827820413855181     0.4425724868565693      0.012164231787905     0.6658358755757565     0.2522797808741389     0.1485900000177208   2.92363563194851e-14 121.7373569155228
2.772066675848559      19.58242840629392      16.14362014133139   0.002387834727559906     0.7116470944180652     -11.81923904291486  5.836121464782745e-05     0.1244171560261913  0.0009632236928438483      14.53813768095707      372.0390584109965   0.005600702752160115      0.800021788067345     0.4935201990052961     0.2827820413855181     0.4425724868565693      0.012164231787905     0.6658358755757565     0.2522797808741389     0.1485900000177208   2.92363563194851e-14 121.737356942723
2.772066675848559      19.58242840629392      16.14362014133139   0.002387834727559906     0.7116470944180652     -11.81923904291486  5.836121464782745e-05     0.1244171560261913  0.0009632236928438483      14.53813768095707      372.0390528671826   0.005600717653321308      0.800021788067345     0.4935201990052961     0.2827820413855181     0.4425724868565693      0.012164231787905     0.6658358755757565     0.2522797808741389     0.1485900000177208   2.92363563194851e-14 121.737356777443
2.772066675848559      19.58242840629392      16.14362014133139   0.002387834727559906     0.7116470944180652     -11.81923904291486  5.836121464782745e-05     0.1244171560261913  0.0009632236928438483      14.53813768095707      372.0390528671826   0.005600702752160115     0.8000218029685062     0.4935201990052961     0.2827820413855181     0.4425724868565693      0.012164231787905     0.6658358755757565     0.2522797808741389     0.1485900000177208   2.92363563194851e-14 121.7373574908689
[truncated: 14,877 more chars]
