# Supplementary material for: Model-Based Quantification of the Systemic Interplay between Glucose and Fatty Acids in the Postprandial State
Source: PLoS One. 2015 Sep 10;10(9):e0135665. doi: 10.1371/journal.pone.0135665 (PMC4565650; doi:10.1371/journal.pone.0135665)
Supplement: S3 File — Zip file containing all Matlab m-files to generate figures. The zip-file includes a README file, containing an overview of the simulation files and basic instructions. (ZIP) [file pone.0135665.s004.zip › GlcNEFA/OPT parameters/OPT_solver1_seed100000000_n100_r25/parameters_it41.txt]

2.951965122352386      17.83029980451955      23.58255758059025    0.00489720635468328     0.7441714152321096     -12.76067561591708  1.010046043735137e-07     0.1268221316244021  0.0009147866157861124      16.16505808856653      391.3045920961347    0.01723853606593861     0.8163240195604102     0.5646759789018621     0.1837963527618287     0.1704823276181302   0.003965703407468207     0.3786497241067113     0.5030408727691509   0.003450873471795901  2.387741641860138e-14 220.500289276157
2.951965166340094      17.83029980451955      23.58255758059025    0.00489720635468328     0.7441714152321096     -12.76067561591708  1.010046043735137e-07     0.1268221316244021  0.0009147866157861124      16.16505808856653      391.3045920961347    0.01723853606593861     0.8163240195604102     0.5646759789018621     0.1837963527618287     0.1704823276181302   0.003965703407468207     0.3786497241067113     0.5030408727691509   0.003450873471795901  2.387741641860138e-14 220.500290904115
2.951965122352386      17.83030007021172      23.58255758059025    0.00489720635468328     0.7441714152321096     -12.76067561591708  1.010046043735137e-07     0.1268221316244021  0.0009147866157861124      16.16505808856653      391.3045920961347    0.01723853606593861     0.8163240195604102     0.5646759789018621     0.1837963527618287     0.1704823276181302   0.003965703407468207     0.3786497241067113     0.5030408727691509   0.003450873471795901  2.387741641860138e-14 220.5002863869644
2.951965122352386      17.83029980451955      23.58255793199774    0.00489720635468328     0.7441714152321096     -12.76067561591708  1.010046043735137e-07     0.1268221316244021  0.0009147866157861124      16.16505808856653      391.3045920961347    0.01723853606593861     0.8163240195604102     0.5646759789018621     0.1837963527618287     0.1704823276181302   0.003965703407468207     0.3786497241067113     0.5030408727691509   0.003450873471795901  2.387741641860138e-14 220.5002883687004
2.951965122352386      17.83029980451955      23.58255758059025   0.004897221255844474     0.7441714152321096     -12.76067561591708  1.010046043735137e-07     0.1268221316244021  0.0009147866157861124      16.16505808856653      391.3045920961347    0.01723853606593861     0.8163240195604102     0.5646759789018621     0.1837963527618287     0.1704823276181302   0.003965703407468207     0.3786497241067113     0.5030408727691509   0.003450873471795901  2.387741641860138e-14 220.5003988378116
2.951965122352386      17.83029980451955      23.58255758059025    0.00489720635468328     0.7441714301332708     -12.76067561591708  1.010046043735137e-07     0.1268221316244021  0.0009147866157861124      16.16505808856653      391.3045920961347    0.01723853606593861     0.8163240195604102     0.5646759789018621     0.1837963527618287     0.1704823276181302   0.003965703407468207     0.3786497241067113     0.5030408727691509   0.003450873471795901  2.387741641860138e-14 220.5002892969831
2.951965122352386      17.83029980451955      23.58255758059025    0.00489720635468328     0.7441714152321096     -12.76067580606596  1.010046043735137e-07     0.1268221316244021  0.0009147866157861124      16.16505808856653      391.3045920961347    0.01723853606593861     0.8163240195604102     0.5646759789018621     0.1837963527618287     0.1704823276181302   0.003965703407468207     0.3786497241067113     0.5030408727691509   0.003450873471795901  2.387741641860138e-14 220.5002920382013
2.951965122352386      17.83029980451955      23.58255758059025    0.00489720635468328     0.7441714152321096     -12.76067561591708  1.159057655673613e-07     0.1268221316244021  0.0009147866157861124      16.16505808856653      391.3045920961347    0.01723853606593861     0.8163240195604102     0.5646759789018621     0.1837963527618287     0.1704823276181302   0.003965703407468207     0.3786497241067113     0.5030408727691509   0.003450873471795901  2.387741641860138e-14 220.500417986716
2.951965122352386      17.83029980451955      23.58255758059025    0.00489720635468328     0.7441714152321096     -12.76067561591708  1.010046043735137e-07     0.1268221465255633  0.0009147866157861124      16.16505808856653      391.3045920961347    0.01723853606593861     0.8163240195604102     0.5646759789018621     0.1837963527618287     0.1704823276181302   0.003965703407468207     0.3786497241067113     0.5030408727691509   0.003450873471795901  2.387741641860138e-14 220.5002891592491
2.951965122352386      17.83029980451955      23.58255758059025    0.00489720635468328     0.7441714152321096     -12.76067561591708  1.010046043735137e-07     0.1268221316244021  0.0009148015169473063      16.16505808856653      391.3045920961347    0.01723853606593861     0.8163240195604102     0.5646759789018621     0.1837963527618287     0.1704823276181302   0.003965703407468207     0.3786497241067113     0.5030408727691509   0.003450873471795901  2.387741641860138e-14 220.5003574762201
2.951965122352386      17.83029980451955      23.58255758059025    0.00489720635468328     0.7441714152321096     -12.76067561591708  1.010046043735137e-07     0.1268221316244021  0.0009147866157861124      16.16505832944467      391.3045920961347    0.01723853606593861     0.8163240195604102     0.5646759789018621     0.1837963527618287     0.1704823276181302   0.003965703407468207     0.3786497241067113     0.5030408727691509   0.003450873471795901  2.387741641860138e-14 220.5002881950228
2.951965122352386      17.83029980451955      23.58255758059025    0.00489720635468328     0.7441714152321096     -12.76067561591708  1.010046043735137e-07     0.1268221316244021  0.0009147866157861124      16.16505808856653      391.3045979270275    0.01723853606593861     0.8163240195604102     0.5646759789018621     0.1837963527618287     0.1704823276181302   0.003965703407468207     0.3786497241067113     0.5030408727691509   0.003450873471795901  2.387741641860138e-14 220.5002894094052
2.951965122352386      17.83029980451955      23.58255758059025    0.00489720635468328     0.7441714152321096     -12.76067561591708  1.010046043735137e-07     0.1268221316244021  0.0009147866157861124      16.16505808856653      391.3045920961347     0.0172385509670998     0.8163240195604102     0.5646759789018621     0.1837963527618287     0.1704823276181302   0.003965703407468207     0.3786497241067113     0.5030408727691509   0.003450873471795901  2.387741641860138e-14 220.5004383619428
2.951965122352386      17.83029980451955      23.58255758059025    0.00489720635468328     0.7441714152321096     -12.76067561591708  1.010046043735137e-07     0.1268221316244021  0.0009147866157861124      16.16505808856653      391.3045920961347    0.01723853606593861     0.8163240344615714     0.5646759789018621     0.1837963527618287     0.1704823276181302   0.003965703407468207     0.3786497241067113     0.5030408727691509   0.003450873471795901  2.387741641860138e-14 220.5002930694788
2.951965122352386      17.83029980451955      23.58255758059025    0.00489720635468328     0.7441714152321096     -12.76067561591708  1.010046043735137e-07     0.1268221316244021  0.0009147866157861124      16.16505808856653      391.3045920961347    0.01723853606593861     0.8163240195604102     0.5646759938030233     0.1837963527618287     0.1704823276181302   0.003965703407468207     0.3786497241067113     0.5030408727691509   0.003450873471795901  2.387741641860138e-14 220.5002901318304
2.951965122352386      17.83029980451955      23.58255758059025    0.00489720635468328     0.7441714152321096     -12.76067561591708  1.010046043735137e-07     0.1268221316244021  0.0009147866157861124      16.16505808856653      391.3045920961347    0.01723853606593861     0.8163240195604102     0.5646759789018621     0.1837963676629899     0.1704823276181302   0.003965703407468207     0.3786497241067113     0.5030408727691509   0.003450873471795901  2.387741641860138e-14 220.5002995964111
2.951965122352386      17.83029980451955      23.58255758059025    0.00489720635468328     0.7441714152321096     -12.76067561591708  1.010046043735137e-07     0.1268221316244021  0.0009147866157861124      16.16505808856653      391.3045920961347    0.01723853606593861     0.8163240195604102     0.5646759789018621     0.1837963527618287     0.1704823425192913   0.003965703407468207     0.3786497241067113     0.5030408727691509   0.003450873471795901  2.387741641860138e-14 220.5002864871579
2.951965122352386      17.83029980451955      23.58255758059025    0.00489720635468328     0.7441714152321096     -12.76067561591708  1.010046043735137e-07     0.1268221316244021  0.0009147866157861124      16.16505808856653      391.3045920961347    0.01723853606593861     0.8163240195604102     0.5646759789018621     0.1837963527618287     0.1704823276181302   0.003965718308629401     0.3786497241067113     0.5030408727691509   0.003450873471795901  2.387741641860138e-14 220.5002892751464
2.951965122352386      17.83029980451955      23.58255758059025    0.00489720635468328     0.7441714152321096     -12.76067561591708  1.010046043735137e-07     0.1268221316244021  0.0009147866157861124      16.16505808856653      391.3045920961347    0.01723853606593861     0.8163240195604102     0.5646759789018621     0.1837963527618287     0.1704823276181302   0.003965703407468207     0.3786497390078725     0.5030408727691509   0.003450873471795901  2.387741641860138e-14 220.500289276157
2.951965122352386      17.83029980451955      23.58255758059025    0.00489720635468328     0.7441714152321096     -12.76067561591708  1.010046043735137e-07     0.1268221316244021  0.0009147866157861124      16.16505808856653      391.3045920961347    0.01723853606593861     0.8163240195604102     0.5646759789018621     0.1837963527618287     0.1704823276181302   0.003965703407468207     0.3786497241067113     0.5030408876703121   0.003450873471795901  2.387741641860138e-14 220.5002892751305
2.951965122352386      17.83029980451955      23.58255758059025    0.00489720635468328     0.7441714152321096     -12.76067561591708  1.010046043735137e-07     0.1268221316244021  0.0009147866157861124      16.16505808856653      391.3045920961347    0.01723853606593861     0.8163240195604102     0.5646759789018621     0.1837963527618287     0.1704823276181302   0.003965703407468207     0.3786497241067113     0.5030408727691509   0.003450888372957095  2.387741641860138e-14 220.5002892751305
2.951965122352386      17.83029980451955      23.58255758059025    0.00489720635468328     0.7441714152321096     -12.76067561591708  1.010046043735137e-07     0.1268221316244021  0.0009147866157861124      16.16505808856653      391.3045920961347    0.01723853606593861     0.8163240195604102     0.5646759789018621     0.1837963527618287     0.1704823276181302   0.003965703407468207     0.3786497241067113     0.5030408727691509   0.003450873471795901  1.490118507126408e-08 220.5003321669035
2.644368361800232      17.09044999267523      16.69759057196749   0.003680270952973487     0.9772345716680462     -10.42240658287172  1.175556335369988e-07     0.1272519855121297  0.0008273115818000203      20.88961010430033       462.775188673712    0.01411427896448554     0.8064479367074744     0.6977125871380392     0.1626206849316197      0.268230232074461    0.03512207489293672     0.3786497241067113     0.8040641743276902     0.6070910760461393  2.373928914256621e-14 173.0684900386177
2.644368401204391      17.09044999267523      16.69759057196749   0.003680270952973487     0.9772345716680462     -10.42240658287172  1.175556335369988e-07     0.1272519855121297  0.0008273115818000203      20.88961010430033       462.775188673712    0.01411427896448554     0.8064479367074744     0.6977125871380392     0.1626206849316197      0.268230232074461    0.03512207489293672     0.3786497241067113     0.8040641743276902     0.6070910760461393  2.373928914256621e-14 173.0684905786904
2.644368361800232      17.09045024734278      16.69759057196749   0.003680270952973487     0.9772345716680462     -10.42240658287172  1.175556335369988e-07     0.1272519855121297  0.0008273115818000203      20.88961010430033       462.775188673712    0.01411427896448554     0.8064479367074744     0.6977125871380392     0.1626206849316197      0.268230232074461    0.03512207489293672     0.3786497241067113     0.8040641743276902     0.6070910760461393  2.373928914256621e-14 173.0684889945746
2.644368361800232      17.09044999267523      16.69759082078098   0.003680270952973487     0.9772345716680462     -10.42240658287172  1.175556335369988e-07     0.1272519855121297  0.0008273115818000203      20.88961010430033       462.775188673712    0.01411427896448554     0.8064479367074744     0.6977125871380392     0.1626206849316197      0.268230232074461    0.03512207489293672     0.3786497241067113     0.8040641743276902     0.6070910760461393  2.373928914256621e-14 173.0684892739454
2.644368361800232      17.09044999267523      16.69759057196749   0.003680285854134681     0.9772345716680462     -10.42240658287172  1.175556335369988e-07     0.1272519855121297  0.0008273115818000203      20.88961010430033       462.775188673712    0.01411427896448554     0.8064479367074744     0.6977125871380392     0.1626206849316197      0.268230232074461    0.03512207489293672     0.3786497241067113     0.8040641743276902     0.6070910760461393  2.373928914256621e-14 173.0685739430242
2.644368361800232      17.09044999267523      16.69759057196749   0.003680270952973487     0.9772345865692074     -10.42240658287172  1.175556335369988e-07     0.1272519855121297  0.0008273115818000203      20.88961010430033       462.775188673712    0.01411427896448554     0.8064479367074744     0.6977125871380392     0.1626206849316197      0.268230232074461    0.03512207489293672     0.3786497241067113     0.8040641743276902     0.6070910760461393  2.373928914256621e-14 173.0684903578881
2.644368361800232      17.09044999267523      16.69759057196749   0.003680270952973487     0.9772345716680462     -10.42240673817768  1.175556335369988e-07     0.1272519855121297  0.0008273115818000203      20.88961010430033       462.775188673712    0.01411427896448554     0.8064479367074744     0.6977125871380392     0.1626206849316197      0.268230232074461    0.03512207489293672     0.3786497241067113     0.8040641743276902     0.6070910760461393  2.373928914256621e-14 173.0684917279559
2.644368361800232      17.09044999267523      16.69759057196749   0.003680270952973487     0.9772345716680462     -10.42240658287172  1.324567947308465e-07     0.1272519855121297  0.0008273115818000203      20.88961010430033       462.775188673712    0.01411427896448554     0.8064479367074744     0.6977125871380392     0.1626206849316197      0.268230232074461    0.03512207489293672     0.3786497241067113     0.8040641743276902     0.6070910760461393  2.373928914256621e-14 173.0684852194908
2.644368361800232      17.09044999267523      16.69759057196749   0.003680270952973487     0.9772345716680462     -10.42240658287172  1.175556335369988e-07     0.1272520004132909  0.0008273115818000203      20.88961010430033       462.775188673712    0.01411427896448554     0.8064479367074744     0.6977125871380392     0.1626206849316197      0.268230232074461    0.03512207489293672     0.3786497241067113     0.8040641743276902     0.6070910760461393  2.373928914256621e-14 173.068489953623
2.644368361800232      17.09044999267523      16.69759057196749   0.003680270952973487     0.9772345716680462     -10.42240658287172  1.175556335369988e-07     0.1272519855121297  0.0008273264829612142      20.88961010430033       462.775188673712    0.01411427896448554     0.8064479367074744     0.6977125871380392     0.1626206849316197      0.268230232074461    0.03512207489293672     0.3786497241067113     0.8040641743276902     0.6070910760461393  2.373928914256621e-14 173.0685435950936
2.644368361800232      17.09044999267523      16.69759057196749   0.003680270952973487     0.9772345716680462     -10.42240658287172  1.175556335369988e-07     0.1272519855121297  0.0008273115818000203      20.88961041557978       462.775188673712    0.01411427896448554     0.8064479367074744     0.6977125871380392     0.1626206849316197      0.268230232074461    0.03512207489293672     0.3786497241067113     0.8040641743276902     0.6070910760461393  2.373928914256621e-14 173.0684903734553
2.644368361800232      17.09044999267523      16.69759057196749   0.003680270952973487     0.9772345716680462     -10.42240658287172  1.175556335369988e-07     0.1272519855121297  0.0008273115818000203      20.88961010430033      462.7751955695997    0.01411427896448554     0.8064479367074744     0.6977125871380392     0.1626206849316197      0.268230232074461    0.03512207489293672     0.3786497241067113     0.8040641743276902     0.6070910760461393  2.373928914256621e-14 173.0684902363567
2.644368361800232      17.09044999267523      16.69759057196749   0.003680270952973487     0.9772345716680462     -10.42240658287172  1.175556335369988e-07     0.1272519855121297  0.0008273115818000203      20.88961010430033       462.775188673712    0.01411429386564674     0.8064479367074744     0.6977125871380392     0.1626206849316197      0.268230232074461    0.03512207489293672     0.3786497241067113     0.8040641743276902     0.6070910760461393  2.373928914256621e-14 173.0685284332536
2.644368361800232      17.09044999267523      16.69759057196749   0.003680270952973487     0.9772345716680462     -10.42240658287172  1.175556335369988e-07     0.1272519855121297  0.0008273115818000203      20.88961010430033       462.775188673712    0.01411427896448554     0.8064479516086356     0.6977125871380392     0.1626206849316197      0.268230232074461    0.03512207489293672     0.3786497241067113     0.8040641743276902     0.6070910760461393  2.373928914256621e-14 173.0684904797721
2.644368361800232      17.09044999267523      16.69759057196749   0.003680270952973487     0.9772345716680462     -10.42240658287172  1.175556335369988e-07     0.1272519855121297  0.0008273115818000203      20.88961010430033       462.775188673712    0.01411427896448554     0.8064479367074744     0.6977126020392004     0.1626206849316197      0.268230232074461    0.03512207489293672     0.3786497241067113     0.8040641743276902     0.6070910760461393  2.373928914256621e-14 173.0684930435142
2.644368361800232      17.09044999267523      16.69759057196749   0.003680270952973487     0.9772345716680462     -10.42240658287172  1.175556335369988e-07     0.1272519855121297  0.0008273115818000203      20.88961010430033       462.775188673712    0.01411427896448554     0.8064479367074744     0.6977125871380392     0.1626206998327809      0.268230232074461    0.03512207489293672     0.3786497241067113     0.8040641743276902     0.6070910760461393  2.373928914256621e-14 173.0684911926418
2.644368361800232      17.09044999267523      16.69759057196749   0.003680270952973487     0.9772345716680462     -10.42240658287172  1.175556335369988e-07     0.1272519855121297  0.0008273115818000203      20.88961010430033       462.775188673712    0.01411427896448554     0.8064479367074744     0.6977125871380392     0.1626206849316197     0.2682302469756221    0.03512207489293672     0.3786497241067113     0.8040641743276902     0.6070910760461393  2.373928914256621e-14 173.068489220162
2.644368361800232      17.09044999267523      16.69759057196749   0.003680270952973487     0.9772345716680462     -10.42240658287172  1.175556335369988e-07     0.1272519855121297  0.0008273115818000203      20.88961010430033       462.775188673712    0.01411427896448554     0.8064479367074744     0.6977125871380392     0.1626206849316197      0.268230232074461    0.03512208979409792     0.3786497241067113     0.8040641743276902     0.6070910760461393  2.373928914256621e-14 173.0684900383704
2.644368361800232      17.09044999267523      16.69759057196749   0.003680270952973487     0.9772345716680462     -10.42240658287172  1.175556335369988e-07     0.1272519855121297  0.0008273115818000203      20.88961010430033       462.775188673712    0.01411427896448554     0.8064479367074744     0.6977125871380392     0.1626206849316197      0.268230232074461    0.03512207489293672     0.3786497390078725     0.8040641743276902     0.6070910760461393  2.373928914256621e-14 173.0684900386177
2.644368361800232      17.09044999267523      16.69759057196749   0.003680270952973487     0.9772345716680462     -10.42240658287172  1.175556335369988e-07     0.1272519855121297  0.0008273115818000203      20.88961010430033       462.775188673712    0.01411427896448554     0.8064479367074744     0.6977125871380392     0.1626206849316197      0.268230232074461    0.03512207489293672     0.3786497241067113     0.8040641892288514     0.6070910760461393  2.373928914256621e-14 173.0684900385123
2.644368361800232      17.09044999267523      16.69759057196749   0.003680270952973487     0.9772345716680462     -10.42240658287172  1.175556335369988e-07     0.1272519855121297  0.0008273115818000203      20.88961010430033       462.775188673712    0.01411427896448554     0.8064479367074744     0.6977125871380392     0.1626206849316197      0.268230232074461    0.03512207489293672     0.3786497241067113     0.8040641743276902     0.6070910909473005  2.373928914256621e-14 173.0684900374586
2.644368361800232      17.09044999267523      16.69759057196749   0.003680270952973487     0.9772345716680462     -10.42240658287172  1.175556335369988e-07     0.1272519855121297  0.0008273115818000203      20.88961010430033       462.775188673712    0.01411427896448554     0.8064479367074744     0.6977125871380392     0.1626206849316197      0.268230232074461    0.03512207489293672     0.3786497241067113     0.8040641743276902     0.6070910760461393   1.49011849331368e-08 173.0685426304464
2.422670877124813      18.40378980259896      15.47981339081758   0.003140513801109796      0.800927626828748      -10.6957635511592  0.0003606535840223344     0.1220368180711364  0.0007187843822359862      15.96231268591157      297.0891301993108    0.01019203939209277     0.8015002363401811     0.6141862874554365     0.2339837937144751     0.3818013510869718    0.04064162366253905     0.3786497241067113     0.8273734063658408     0.9271505413164853  2.339142494963144e-14 147.0543192902162
2.422670913225423      18.40378980259896      15.47981339081758   0.003140513801109796      0.800927626828748      -10.6957635511592  0.0003606535840223344     0.1220368180711364  0.0007187843822359862      15.96231268591157      297.0891301993108    0.01019203939209277     0.8015002363401811     0.6141862874554365     0.2339837937144751     0.3818013510869718    0.04064162366253905     0.3786497241067113     0.8273734063658408     0.9271505413164853  2.339142494963144e-14 147.0543201134223
2.422670877124813       18.4037900768368      15.47981339081758   0.003140513801109796      0.800927626828748      -10.6957635511592  0.0003606535840223344     0.1220368180711364  0.0007187843822359862      15.96231268591157      297.0891301993108    0.01019203939209277     0.8015002363401811     0.6141862874554365     0.2339837937144751     0.3818013510869718    0.04064162366253905     0.3786497241067113     0.8273734063658408     0.9271505413164853  2.339142494963144e-14 147.0543203302257
2.422670877124813      18.40378980259896      15.47981362148478   0.003140513801109796      0.800927626828748      -10.6957635511592  0.0003606535840223344     0.1220368180711364  0.0007187843822359862      15.96231268591157      297.0891301993108    0.01019203939209277     0.8015002363401811     0.6141862874554365     0.2339837937144751     0.3818013510869718    0.04064162366253905     0.3786497241067113     0.8273734063658408     0.9271505413164853  2.339142494963144e-14 147.0543198047681
2.422670877124813      18.40378980259896      15.47981339081758    0.00314052870227099      0.800927626828748      -10.6957635511592  0.0003606535840223344     0.1220368180711364  0.0007187843822359862      15.96231268591157      297.0891301993108    0.01019203939209277     0.8015002363401811     0.6141862874554365     0.2339837937144751     0.3818013510869718    0.04064162366253905     0.3786497241067113     0.8273734063658408     0.9271505413164853  2.339142494963144e-14 147.0542746984207
2.422670877124813      18.40378980259896      15.47981339081758   0.003140513801109796     0.8009276417299092      -10.6957635511592  0.0003606535840223344     0.1220368180711364  0.0007187843822359862      15.96231268591157      297.0891301993108    0.01019203939209277     0.8015002363401811     0.6141862874554365     0.2339837937144751     0.3818013510869718    0.04064162366253905     0.3786497241067113     0.8273734063658408     0.9271505413164853  2.339142494963144e-14 147.0543190167496
2.422670877124813      18.40378980259896      15.47981339081758   0.003140513801109796      0.800927626828748     -10.69576371053849  0.0003606535840223344     0.1220368180711364  0.0007187843822359862      15.96231268591157      297.0891301993108    0.01019203939209277     0.8015002363401811     0.6141862874554365     0.2339837937144751     0.3818013510869718    0.04064162366253905     0.3786497241067113     0.8273734063658408     0.9271505413164853  2.339142494963144e-14 147.0543179904678
2.422670877124813      18.40378980259896      15.47981339081758   0.003140513801109796      0.800927626828748      -10.6957635511592  0.0003606684851835283     0.1220368180711364  0.0007187843822359862      15.96231268591157      297.0891301993108    0.01019203939209277     0.8015002363401811     0.6141862874554365     0.2339837937144751     0.3818013510869718    0.04064162366253905     0.3786497241067113     0.8273734063658408     0.9271505413164853  2.339142494963144e-14 147.0543454484514
2.422670877124813      18.40378980259896      15.47981339081758   0.003140513801109796      0.800927626828748      -10.6957635511592  0.0003606535840223344     0.1220368329722976  0.0007187843822359862      15.96231268591157      297.0891301993108    0.01019203939209277     0.8015002363401811     0.6141862874554365     0.2339837937144751     0.3818013510869718    0.04064162366253905     0.3786497241067113     0.8273734063658408     0.9271505413164853  2.339142494963144e-14 147.054316028324
2.422670877124813      18.40378980259896      15.47981339081758   0.003140513801109796      0.800927626828748      -10.6957635511592  0.0003606535840223344     0.1220368180711364  0.0007187992833971801      15.96231268591157      297.0891301993108    0.01019203939209277     0.8015002363401811     0.6141862874554365     0.2339837937144751     0.3818013510869718    0.04064162366253905     0.3786497241067113     0.8273734063658408     0.9271505413164853  2.339142494963144e-14 147.0543023261772
2.422670877124813      18.40378980259896      15.47981339081758   0.003140513801109796      0.800927626828748      -10.6957635511592  0.0003606535840223344     0.1220368180711364  0.0007187843822359862      15.96231292376857      297.0891301993108    0.01019203939209277     0.8015002363401811     0.6141862874554365     0.2339837937144751     0.3818013510869718    0.04064162366253905     0.3786497241067113     0.8273734063658408     0.9271505413164853  2.339142494963144e-14 147.0543189130814
2.422670877124813      18.40378980259896      15.47981339081758   0.003140513801109796      0.800927626828748      -10.6957635511592  0.0003606535840223344     0.1220368180711364  0.0007187843822359862      15.96231268591157      297.0891346262839    0.01019203939209277     0.8015002363401811     0.6141862874554365     0.2339837937144751     0.3818013510869718    0.04064162366253905     0.3786497241067113     0.8273734063658408     0.9271505413164853  2.339142494963144e-14 147.0543196550317
2.422670877124813      18.40378980259896      15.47981339081758   0.003140513801109796      0.800927626828748      -10.6957635511592  0.0003606535840223344     0.1220368180711364  0.0007187843822359862      15.96231268591157      297.0891301993108    0.01019205429325397     0.8015002363401811     0.6141862874554365     0.2339837937144751     0.3818013510869718    0.04064162366253905     0.3786497241067113     0.8273734063658408     0.9271505413164853  2.339142494963144e-14 147.0544875866078
2.422670877124813      18.40378980259896      15.47981339081758   0.003140513801109796      0.800927626828748      -10.6957635511592  0.0003606535840223344     0.1220368180711364  0.0007187843822359862      15.96231268591157      297.0891301993108    0.01019203939209277     0.8015002512413423     0.6141862874554365     0.2339837937144751     0.3818013510869718    0.04064162366253905     0.3786497241067113     0.8273734063658408     0.9271505413164853  2.339142494963144e-14 147.0543202933478
2.422670877124813      18.40378980259896      15.47981339081758   0.003140513801109796      0.800927626828748      -10.6957635511592  0.0003606535840223344     0.1220368180711364  0.0007187843822359862      15.96231268591157      297.0891301993108    0.01019203939209277     0.8015002363401811     0.6141863023565977     0.2339837937144751     0.3818013510869718    0.04064162366253905     0.3786497241067113     0.8273734063658408     0.9271505413164853  2.339142494963144e-14 147.0543216175882
2.422670877124813      18.40378980259896      15.47981339081758   0.003140513801109796      0.800927626828748      -10.6957635511592  0.0003606535840223344     0.1220368180711364  0.0007187843822359862      15.96231268591157      297.0891301993108    0.01019203939209277     0.8015002363401811     0.6141862874554365     0.2339838086156363     0.3818013510869718    0.04064162366253905     0.3786497241067113     0.8273734063658408     0.9271505413164853  2.339142494963144e-14 147.0543297411877
2.422670877124813      18.40378980259896      15.47981339081758   0.003140513801109796      0.800927626828748      -10.6957635511592  0.0003606535840223344     0.1220368180711364  0.0007187843822359862      15.96231268591157      297.0891301993108    0.01019203939209277     0.8015002363401811     0.6141862874554365     0.2339837937144751      0.381801365988133    0.04064162366253905     0.3786497241067113     0.8273734063658408     0.9271505413164853  2.339142494963144e-14 147.0543192077359
2.422670877124813      18.40378980259896      15.47981339081758   0.003140513801109796      0.800927626828748      -10.6957635511592  0.0003606535840223344     0.1220368180711364  0.0007187843822359862      15.96231268591157      297.0891301993108    0.01019203939209277     0.8015002363401811     0.6141862874554365     0.2339837937144751     0.3818013510869718    0.04064163856370024     0.3786497241067113     0.8273734063658408     0.9271505413164853  2.339142494963144e-14 147.0543192900465
2.422670877124813      18.40378980259896      15.47981339081758   0.003140513801109796      0.800927626828748      -10.6957635511592  0.0003606535840223344     0.1220368180711364  0.0007187843822359862      15.96231268591157      297.0891301993108    0.01019203939209277     0.8015002363401811     0.6141862874554365     0.2339837937144751     0.3818013510869718    0.04064162366253905     0.3786497390078725     0.8273734063658408     0.9271505413164853  2.339142494963144e-14 147.0543192902162
2.422670877124813      18.40378980259896      15.47981339081758   0.003140513801109796      0.800927626828748      -10.6957635511592  0.0003606535840223344     0.1220368180711364  0.0007187843822359862      15.96231268591157      297.0891301993108    0.01019203939209277     0.8015002363401811     0.6141862874554365     0.2339837937144751     0.3818013510869718    0.04064162366253905     0.3786497241067113      0.827373421267002     0.9271505413164853  2.339142494963144e-14 147.0543192901476
2.422670877124813      18.40378980259896      15.47981339081758   0.003140513801109796      0.800927626828748      -10.6957635511592  0.0003606535840223344     0.1220368180711364  0.0007187843822359862      15.96231268591157      297.0891301993108    0.01019203939209277     0.8015002363401811     0.6141862874554365     0.2339837937144751     0.3818013510869718    0.04064162366253905     0.3786497241067113     0.8273734063658408     0.9271505562176465  2.339142494963144e-14 147.0543192902673
2.422670877124813      18.40378980259896      15.47981339081758   0.003140513801109796      0.800927626828748      -10.6957635511592  0.0003606535840223344     0.1220368180711364  0.0007187843822359862      15.96231268591157      297.0891301993108    0.01019203939209277     0.8015002363401811     0.6141862874554365     0.2339837937144751     0.3818013510869718    0.04064162366253905     0.3786497241067113     0.8273734063658408     0.9271505413164853  1.490118458527261e-08 147.0543731958718
2.352605406389514      19.15431391548193      15.84880881415273   0.003192062245025529     0.8111986781798805     -11.09965251306473  1.480588936520985e-05     0.1333286334894039  0.0005870728776603738      14.03599756624877      248.4538407378762   0.008492892664620068     0.8003429747289623     0.5918793891705049      0.244120181094908     0.3843137831200391    0.04226321228568693     0.3786497241067113     0.8353082344172093     0.8940874618092948  2.225290829433724e-14 126.4983536033654
2.352605441446066      19.15431391548193      15.84880881415273   0.003192062245025529     0.8111986781798805     -11.09965251306473  1.480588936520985e-05     0.1333286334894039  0.0005870728776603738      14.03599756624877      248.4538407378762   0.008492892664620068     0.8003429747289623     0.5918793891705049      0.244120181094908     0.3843137831200391    0.04226321228568693     0.3786497241067113     0.8353082344172093     0.8940874618092948  2.225290829433724e-14 126.4983537545574
2.352605406389514      19.15431420090345      15.84880881415273   0.003192062245025529     0.8111986781798805     -11.09965251306473  1.480588936520985e-05     0.1333286334894039  0.0005870728776603738      14.03599756624877      248.4538407378762   0.008492892664620068     0.8003429747289623     0.5918793891705049      0.244120181094908     0.3843137831200391    0.04226321228568693     0.3786497241067113     0.8353082344172093     0.8940874618092948  2.225290829433724e-14 126.4983526778928
2.352605406389514      19.15431391548193      15.84880905031838   0.003192062245025529     0.8111986781798805     -11.09965251306473  1.480588936520985e-05     0.1333286334894039  0.0005870728776603738      14.03599756624877      248.4538407378762   0.008492892664620068     0.8003429747289623     0.5918793891705049      0.244120181094908     0.3843137831200391    0.04226321228568693     0.3786497241067113     0.8353082344172093     0.8940874618092948  2.225290829433724e-14 126.4983531991094
2.352605406389514      19.15431391548193      15.84880881415273   0.003192077146186723     0.8111986781798805     -11.09965251306473  1.480588936520985e-05     0.1333286334894039  0.0005870728776603738      14.03599756624877      248.4538407378762   0.008492892664620068     0.8003429747289623     0.5918793891705049      0.244120181094908     0.3843137831200391    0.04226321228568693     0.3786497241067113     0.8353082344172093     0.8940874618092948  2.225290829433724e-14 126.498384611298
2.352605406389514      19.15431391548193      15.84880881415273   0.003192062245025529     0.8111986930810416     -11.09965251306473  1.480588936520985e-05     0.1333286334894039  0.0005870728776603738      14.03599756624877      248.4538407378762   0.008492892664620068     0.8003429747289623     0.5918793891705049      0.244120181094908     0.3843137831200391    0.04226321228568693     0.3786497241067113     0.8353082344172093     0.8940874618092948  2.225290829433724e-14 126.4983536848302
2.352605406389514      19.15431391548193      15.84880881415273   0.003192062245025529     0.8111986781798805     -11.09965267846244  1.480588936520985e-05     0.1333286334894039  0.0005870728776603738      14.03599756624877      248.4538407378762   0.008492892664620068     0.8003429747289623     0.5918793891705049      0.244120181094908     0.3843137831200391    0.04226321228568693     0.3786497241067113     0.8353082344172093     0.8940874618092948  2.225290829433724e-14 126.4983546368433
2.352605406389514      19.15431391548193      15.84880881415273   0.003192062245025529     0.8111986781798805     -11.09965251306473  1.482079052640369e-05     0.1333286334894039  0.0005870728776603738      14.03599756624877      248.4538407378762   0.008492892664620068     0.8003429747289623     0.5918793891705049      0.244120181094908     0.3843137831200391    0.04226321228568693     0.3786497241067113     0.8353082344172093     0.8940874618092948  2.225290829433724e-14 126.498402821709
2.352605406389514      19.15431391548193      15.84880881415273   0.003192062245025529     0.8111986781798805     -11.09965251306473  1.480588936520985e-05     0.1333286483905651  0.0005870728776603738      14.03599756624877      248.4538407378762   0.008492892664620068     0.8003429747289623     0.5918793891705049      0.244120181094908     0.3843137831200391    0.04226321228568693     0.3786497241067113     0.8353082344172093     0.8940874618092948  2.225290829433724e-14 126.4983544868764
2.352605406389514      19.15431391548193      15.84880881415273   0.003192062245025529     0.8111986781798805     -11.09965251306473  1.480588936520985e-05     0.1333286334894039  0.0005870877788215676      14.03599756624877      248.4538407378762   0.008492892664620068     0.8003429747289623     0.5918793891705049      0.244120181094908     0.3843137831200391    0.04226321228568693     0.3786497241067113     0.8353082344172093     0.8940874618092948  2.225290829433724e-14 126.4983595343023
2.352605406389514      19.15431391548193      15.84880881415273   0.003192062245025529     0.8111986781798805     -11.09965251306473  1.480588936520985e-05     0.1333286334894039  0.0005870728776603738      14.03599777540143      248.4538407378762   0.008492892664620068     0.8003429747289623     0.5918793891705049      0.244120181094908     0.3843137831200391    0.04226321228568693     0.3786497241067113     0.8353082344172093     0.8940874618092948  2.225290829433724e-14 126.4983537247791
2.352605406389514      19.15431391548193      15.84880881415273   0.003192062245025529     0.8111986781798805     -11.09965251306473  1.480588936520985e-05     0.1333286334894039  0.0005870728776603738      14.03599756624877      248.4538444401269   0.008492892664620068     0.8003429747289623     0.5918793891705049      0.244120181094908     0.3843137831200391    0.04226321228568693     0.3786497241067113     0.8353082344172093     0.8940874618092948  2.225290829433724e-14 126.4983534162569
2.352605406389514      19.15431391548193      15.84880881415273   0.003192062245025529     0.8111986781798805     -11.09965251306473  1.480588936520985e-05     0.1333286334894039  0.0005870728776603738      14.03599756624877      248.4538407378762   0.008492907565781261     0.8003429747289623     0.5918793891705049      0.244120181094908     0.3843137831200391    0.04226321228568693     0.3786497241067113     0.8353082344172093     0.8940874618092948  2.225290829433724e-14 126.4985492420262
2.352605406389514      19.15431391548193      15.84880881415273   0.003192062245025529     0.8111986781798805     -11.09965251306473  1.480588936520985e-05     0.1333286334894039  0.0005870728776603738      14.03599756624877      248.4538407378762   0.008492892664620068     0.8003429896301235     0.5918793891705049      0.244120181094908     0.3843137831200391    0.04226321228568693     0.3786497241067113     0.8353082344172093     0.8940874618092948  2.225290829433724e-14 126.4983542345724
2.352605406389514      19.15431391548193      15.84880881415273   0.003192062245025529     0.8111986781798805     -11.09965251306473  1.480588936520985e-05     0.1333286334894039  0.0005870728776603738      14.03599756624877      248.4538407378762   0.008492892664620068     0.8003429747289623     0.5918794040716661      0.244120181094908     0.3843137831200391    0.04226321228568693     0.3786497241067113     0.8353082344172093     0.8940874618092948  2.225290829433724e-14 126.498352885224
2.352605406389514      19.15431391548193      15.84880881415273   0.003192062245025529     0.8111986781798805     -11.09965251306473  1.480588936520985e-05     0.1333286334894039  0.0005870728776603738      14.03599756624877      248.4538407378762   0.008492892664620068     0.8003429747289623     0.5918793891705049     0.2441201959960692     0.3843137831200391    0.04226321228568693     0.3786497241067113     0.8353082344172093     0.8940874618092948  2.225290829433724e-14 126.4983612452851
2.352605406389514      19.15431391548193      15.84880881415273   0.003192062245025529     0.8111986781798805     -11.09965251306473  1.480588936520985e-05     0.1333286334894039  0.0005870728776603738      14.03599756624877      248.4538407378762   0.008492892664620068     0.8003429747289623     0.5918793891705049      0.244120181094908     0.3843137980212003    0.04226321228568693     0.3786497241067113     0.8353082344172093     0.8940874618092948  2.225290829433724e-14 126.4983537165938
2.352605406389514      19.15431391548193      15.84880881415273   0.003192062245025529     0.8111986781798805     -11.09965251306473  1.480588936520985e-05     0.1333286334894039  0.0005870728776603738      14.03599756624877      248.4538407378762   0.008492892664620068     0.8003429747289623     0.5918793891705049      0.244120181094908     0.3843137831200391    0.04226322718684812     0.3786497241067113     0.8353082344172093     0.8940874618092948  2.225290829433724e-14 126.4983536222521
2.352605406389514      19.15431391548193      15.84880881415273   0.003192062245025529     0.8111986781798805     -11.09965251306473  1.480588936520985e-05     0.1333286334894039  0.0005870728776603738      14.03599756624877      248.4538407378762   0.008492892664620068     0.8003429747289623     0.5918793891705049      0.244120181094908     0.3843137831200391    0.04226321228568693     0.3786497390078725     0.8353082344172093     0.8940874618092948  2.225290829433724e-14 126.4983536033654
2.352605406389514      19.15431391548193      15.84880881415273   0.003192062245025529     0.8111986781798805     -11.09965251306473  1.480588936520985e-05     0.1333286334894039  0.0005870728776603738      14.03599756624877      248.4538407378762   0.008492892664620068     0.8003429747289623     0.5918793891705049      0.244120181094908     0.3843137831200391    0.04226321228568693     0.3786497241067113     0.8353082493183704     0.8940874618092948  2.225290829433724e-14 126.498353606649
2.352605406389514      19.15431391548193      15.84880881415273   0.003192062245025529     0.8111986781798805     -11.09965251306473  1.480588936520985e-05     0.1333286334894039  0.0005870728776603738      14.03599756624877      248.4538407378762   0.008492892664620068     0.8003429747289623     0.5918793891705049      0.244120181094908     0.3843137831200391    0.04226321228568693     0.3786497241067113     0.8353082344172093      0.894087476710456  2.225290829433724e-14 126.4983536044438
2.352605406389514      19.15431391548193      15.84880881415273   0.003192062245025529     0.8111986781798805     -11.09965251306473  1.480588936520985e-05     0.1333286334894039  0.0005870728776603738      14.03599756624877      248.4538407378762   0.008492892664620068     0.8003429747289623     0.5918793891705049      0.244120181094908     0.3843137831200391    0.04226321228568693     0.3786497241067113     0.8353082344172093     0.8940874618092948  1.490118344675595e-08 126.4984067675104
2.332461904833914       19.3690733605889      15.47392579478067    0.00331338027451579     0.8115126453614369     -10.95707877300403  1.232424716223336e-05     0.1305171389381042  0.0006746611423869657      13.97047504229097      248.7487109684388   0.007933373104050992     0.8000155820372714     0.5863424622139759     0.2499338123613629     0.3517877189270764   0.005653635013144684     0.3786497241067113  2.220446049250313e-14     0.3932102891840666  2.338812706229154e-14 123.20524928755
2.332461939590305       19.3690733605889      15.47392579478067    0.00331338027451579     0.8115126453614369     -10.95707877300403  1.232424716223336e-05     0.1305171389381042  0.0006746611423869657      13.97047504229097      248.7487109684388   0.007933373104050992     0.8000155820372714     0.5863424622139759     0.2499338123613629     0.3517877189270764   0.005653635013144684     0.3786497241067113  2.220446049250313e-14     0.3932102891840666  2.338812706229154e-14 123.2052493107438
2.332461904833914      19.36907364921058      15.47392579478067    0.00331338027451579     0.8115126453614369     -10.95707877300403  1.232424716223336e-05     0.1305171389381042  0.0006746611423869657      13.97047504229097      248.7487109684388   0.007933373104050992     0.8000155820372714     0.5863424622139759     0.2499338123613629     0.3517877189270764   0.005653635013144684     0.3786497241067113  2.220446049250313e-14     0.3932102891840666  2.338812706229154e-14 123.2052494020438
2.332461904833914       19.3690733605889      15.47392602536013    0.00331338027451579     0.8115126453614369     -10.95707877300403  1.232424716223336e-05     0.1305171389381042  0.0006746611423869657      13.97047504229097      248.7487109684388   0.007933373104050992     0.8000155820372714     0.5863424622139759     0.2499338123613629     0.3517877189270764   0.005653635013144684     0.3786497241067113  2.220446049250313e-14     0.3932102891840666  2.338812706229154e-14 123.2052493804459
2.332461904833914       19.3690733605889      15.47392579478067   0.003313395175676984     0.8115126453614369     -10.95707877300403  1.232424716223336e-05     0.1305171389381042  0.0006746611423869657      13.97047504229097      248.7487109684388   0.007933373104050992     0.8000155820372714     0.5863424622139759     0.2499338123613629     0.3517877189270764   0.005653635013144684     0.3786497241067113  2.220446049250313e-14     0.3932102891840666  2.338812706229154e-14 123.2052425223232
2.332461904833914       19.3690733605889      15.47392579478067    0.00331338027451579     0.8115126602625981     -10.95707877300403  1.232424716223336e-05     0.1305171389381042  0.0006746611423869657      13.97047504229097      248.7487109684388   0.007933373104050992     0.8000155820372714     0.5863424622139759     0.2499338123613629     0.3517877189270764   0.005653635013144684     0.3786497241067113  2.220446049250313e-14     0.3932102891840666  2.338812706229154e-14 123.2052493119216
2.332461904833914       19.3690733605889      15.47392579478067    0.00331338027451579     0.8115126453614369     -10.95707893627723  1.232424716223336e-05     0.1305171389381042  0.0006746611423869657      13.97047504229097      248.7487109684388   0.007933373104050992     0.8000155820372714     0.5863424622139759     0.2499338123613629     0.3517877189270764   0.005653635013144684     0.3786497241067113  2.220446049250313e-14     0.3932102891840666  2.338812706229154e-14 123.2052490939911
2.332461904833914       19.3690733605889      15.47392579478067    0.00331338027451579     0.8115126453614369     -10.95707877300403  1.233914832342721e-05     0.1305171389381042  0.0006746611423869657      13.97047504229097      248.7487109684388   0.007933373104050992     0.8000155820372714     0.5863424622139759     0.2499338123613629     0.3517877189270764   0.005653635013144684     0.3786497241067113  2.220446049250313e-14     0.3932102891840666  2.338812706229154e-14 123.205258085394
2.332461904833914       19.3690733605889      15.47392579478067    0.00331338027451579     0.8115126453614369     -10.95707877300403  1.232424716223336e-05     0.1305171538392654  0.0006746611423869657      13.97047504229097      248.7487109684388   0.007933373104050992     0.8000155820372714     0.5863424622139759     0.2499338123613629     0.3517877189270764   0.005653635013144684     0.3786497241067113  2.220446049250313e-14     0.3932102891840666  2.338812706229154e-14 123.2052494034257
2.332461904833914       19.3690733605889      15.47392579478067    0.00331338027451579     0.8115126453614369     -10.95707877300403  1.232424716223336e-05     0.1305171389381042  0.0006746760435481596      13.97047504229097      248.7487109684388   0.007933373104050992     0.8000155820372714     0.5863424622139759     0.2499338123613629     0.3517877189270764   0.005653635013144684     0.3786497241067113  2.220446049250313e-14     0.3932102891840666  2.338812706229154e-14 123.2052576659678
2.332461904833914       19.3690733605889      15.47392579478067    0.00331338027451579     0.8115126453614369     -10.95707877300403  1.232424716223336e-05     0.1305171389381042  0.0006746611423869657      13.97047525046727      248.7487109684388   0.007933373104050992     0.8000155820372714     0.5863424622139759     0.2499338123613629     0.3517877189270764   0.005653635013144684     0.3786497241067113  2.220446049250313e-14     0.3932102891840666  2.338812706229154e-14 123.2052493001574
2.332461904833914       19.3690733605889      15.47392579478067    0.00331338027451579     0.8115126453614369     -10.95707877300403  1.232424716223336e-05     0.1305171389381042  0.0006746611423869657      13.97047504229097      248.7487146750835   0.007933373104050992     0.8000155820372714     0.5863424622139759     0.2499338123613629     0.3517877189270764   0.005653635013144684     0.3786497241067113  2.220446049250313e-14     0.3932102891840666  2.338812706229154e-14 123.2052492087926
2.332461904833914       19.3690733605889      15.47392579478067    0.00331338027451579     0.8115126453614369     -10.95707877300403  1.232424716223336e-05     0.1305171389381042  0.0006746611423869657      13.97047504229097      248.7487109684388   0.007933388005212186     0.8000155820372714     0.5863424622139759     0.2499338123613629     0.3517877189270764   0.005653635013144684     0.3786497241067113  2.220446049250313e-14     0.3932102891840666  2.338812706229154e-14 123.2052717576662
2.332461904833914       19.3690733605889      15.47392579478067    0.00331338027451579     0.8115126453614369     -10.95707877300403  1.232424716223336e-05     0.1305171389381042  0.0006746611423869657      13.97047504229097      248.7487109684388   0.007933373104050992     0.8000155969384326     0.5863424622139759     0.2499338123613629     0.3517877189270764   0.005653635013144684     0.3786497241067113  2.220446049250313e-14     0.3932102891840666  2.338812706229154e-14 123.2052498394364
2.332461904833914       19.3690733605889      15.47392579478067    0.00331338027451579     0.8115126453614369     -10.95707877300403  1.232424716223336e-05     0.1305171389381042  0.0006746611423869657      13.97047504229097      248.7487109684388   0.007933373104050992     0.8000155820372714     0.5863424771151371     0.2499338123613629     0.3517877189270764   0.005653635013144684     0.3786497241067113  2.220446049250313e-14     0.3932102891840666  2.338812706229154e-14 123.2052491290697
2.332461904833914       19.3690733605889      15.47392579478067    0.00331338027451579     0.8115126453614369     -10.95707877300403  1.232424716223336e-05     0.1305171389381042  0.0006746611423869657      13.97047504229097      248.7487109684388   0.007933373104050992     0.8000155820372714     0.5863424622139759     0.2499338272625241     0.3517877189270764   0.005653635013144684     0.3786497241067113  2.220446049250313e-14     0.3932102891840666  2.338812706229154e-14 123.2052494292376
2.332461904833914       19.3690733605889      15.47392579478067    0.00331338027451579     0.8115126453614369     -10.95707877300403  1.232424716223336e-05     0.1305171389381042  0.0006746611423869657      13.97047504229097      248.7487109684388   0.007933373104050992     0.8000155820372714     0.5863424622139759     0.2499338123613629     0.3517877338282376   0.005653635013144684     0.3786497241067113  2.220446049250313e-14     0.3932102891840666  2.338812706229154e-14 123.2052493246829
2.332461904833914       19.3690733605889      15.47392579478067    0.00331338027451579     0.8115126453614369     -10.95707877300403  1.232424716223336e-05     0.1305171389381042  0.0006746611423869657      13.97047504229097      248.7487109684388   0.007933373104050992     0.8000155820372714     0.5863424622139759     0.2499338123613629     0.3517877189270764   0.005653649914305878     0.3786497241067113  2.220446049250313e-14     0.3932102891840666  2.338812706229154e-14 123.2052492875231
2.332461904833914       19.3690733605889      15.47392579478067    0.00331338027451579     0.8115126453614369     -10.95707877300403  1.232424716223336e-05     0.1305171389381042  0.0006746611423869657      13.97047504229097      248.7487109684388   0.007933373104050992     0.8000155820372714     0.5863424622139759     0.2499338123613629     0.3517877189270764   0.005653635013144684     0.3786497390078725  2.220446049250313e-14     0.3932102891840666  2.338812706229154e-14 123.20524928755
2.332461904833914       19.3690733605889      15.47392579478067    0.00331338027451579     0.8115126453614369     -10.95707877300403  1.232424716223336e-05     0.1305171389381042  0.0006746611423869657      13.97047504229097      248.7487109684388   0.007933373104050992     0.8000155820372714     0.5863424622139759     0.2499338123613629     0.3517877189270764   0.005653635013144684     0.3786497241067113  1.490118339830815e-08     0.3932102891840666  2.338812706229154e-14 123.2052492875337
2.332461904833914       19.3690733605889      15.47392579478067    0.00331338027451579     0.8115126453614369     -10.95707877300403  1.232424716223336e-05     0.1305171389381042  0.0006746611423869657      13.97047504229097      248.7487109684388   0.007933373104050992     0.8000155820372714     0.5863424622139759     0.2499338123613629     0.3517877189270764   0.005653635013144684     0.3786497241067113  2.220446049250313e-14     0.3932103040852278  2.338812706229154e-14 123.2052492875487
2.332461904833914       19.3690733605889      15.47392579478067    0.00331338027451579     0.8115126453614369     -10.95707877300403  1.232424716223336e-05     0.1305171389381042  0.0006746611423869657      13.97047504229097      248.7487109684388   0.007933373104050992     0.8000155820372714     0.5863424622139759     0.2499338123613629     0.3517877189270764   0.005653635013144684     0.3786497241067113  2.220446049250313e-14     0.3932102891840666  1.490118458197472e-08 123.2053030057957
2.329418339666307      19.74338123959668      15.97799970373066   0.003120386056645584     0.7610904421001763     -11.41349453818689  3.008792121535945e-06      0.130369507606887  0.0006767288464433843      13.88665011679297      248.9891038719195   0.007512644421393255     0.8000018042048021     0.5752975815553876     0.2583890193375558     0.3316004236055339   0.006808754366694318     0.3786497241067113    0.01381159560418384     0.3930643308972897  2.220446049250313e-14 122.763889697737
2.329418374377345      19.74338123959668      15.97799970373066   0.003120386056645584     0.7610904421001763     -11.41349453818689  3.008792121535945e-06      0.130369507606887  0.0006767288464433843      13.88665011679297      248.9891038719195   0.007512644421393255     0.8000018042048021     0.5752975815553876     0.2583890193375558     0.3316004236055339   0.006808754366694318     0.3786497241067113    0.01381159560418384     0.3930643308972897  2.220446049250313e-14 122.7638896402104
2.329418339666307      19.74338153379599      15.97799970373066   0.003120386056645584     0.7610904421001763     -11.41349453818689  3.008792121535945e-06      0.130369507606887  0.0006767288464433843      13.88665011679297      248.9891038719195   0.007512644421393255     0.8000018042048021     0.5752975815553876     0.2583890193375558     0.3316004236055339   0.006808754366694318     0.3786497241067113    0.01381159560418384     0.3930643308972897  2.220446049250313e-14 122.7638896978094
2.329418339666307      19.74338123959668      15.97799994182141   0.003120386056645584     0.7610904421001763     -11.41349453818689  3.008792121535945e-06      0.130369507606887  0.0006767288464433843      13.88665011679297      248.9891038719195   0.007512644421393255     0.8000018042048021     0.5752975815553876     0.2583890193375558     0.3316004236055339   0.006808754366694318     0.3786497241067113    0.01381159560418384     0.3930643308972897  2.220446049250313e-14 122.763889667528
2.329418339666307      19.74338123959668      15.97799970373066   0.003120400957806778     0.7610904421001763     -11.41349453818689  3.008792121535945e-06      0.130369507606887  0.0006767288464433843      13.88665011679297      248.9891038719195   0.007512644421393255     0.8000018042048021     0.5752975815553876     0.2583890193375558     0.3316004236055339   0.006808754366694318     0.3786497241067113    0.01381159560418384     0.3930643308972897  2.220446049250313e-14 122.7638920438892
2.329418339666307      19.74338123959668      15.97799970373066   0.003120386056645584     0.7610904570013375     -11.41349453818689  3.008792121535945e-06      0.130369507606887  0.0006767288464433843      13.88665011679297      248.9891038719195   0.007512644421393255     0.8000018042048021     0.5752975815553876     0.2583890193375558     0.3316004236055339   0.006808754366694318     0.3786497241067113    0.01381159560418384     0.3930643308972897  2.220446049250313e-14 122.7638897128563
2.329418339666307      19.74338123959668      15.97799970373066   0.003120386056645584     0.7610904421001763     -11.41349470826121  3.008792121535945e-06      0.130369507606887  0.0006767288464433843      13.88665011679297      248.9891038719195   0.007512644421393255     0.8000018042048021     0.5752975815553876     0.2583890193375558     0.3316004236055339   0.006808754366694318     0.3786497241067113    0.01381159560418384     0.3930643308972897  2.220446049250313e-14 122.7638897397831
2.329418339666307      19.74338123959668      15.97799970373066   0.003120386056645584     0.7610904421001763     -11.41349453818689  3.023693282729793e-06      0.130369507606887  0.0006767288464433843      13.88665011679297      248.9891038719195   0.007512644421393255     0.8000018042048021     0.5752975815553876     0.2583890193375558     0.3316004236055339   0.006808754366694318     0.3786497241067113    0.01381159560418384     0.3930643308972897  2.220446049250313e-14 122.7638936082744
2.329418339666307      19.74338123959668      15.97799970373066   0.003120386056645584     0.7610904421001763     -11.41349453818689  3.008792121535945e-06     0.1303695225080482  0.0006767288464433843      13.88665011679297      248.9891038719195   0.007512644421393255     0.8000018042048021     0.5752975815553876     0.2583890193375558     0.3316004236055339   0.006808754366694318     0.3786497241067113    0.01381159560418384     0.3930643308972897  2.220446049250313e-14 122.7638897440625
2.329418339666307      19.74338123959668      15.97799970373066   0.003120386056645584     0.7610904421001763     -11.41349453818689  3.008792121535945e-06      0.130369507606887  0.0006767437476045781      13.88665011679297      248.9891038719195   0.007512644421393255     0.8000018042048021     0.5752975815553876     0.2583890193375558     0.3316004236055339   0.006808754366694318     0.3786497241067113    0.01381159560418384     0.3930643308972897  2.220446049250313e-14 122.7638796686603
2.329418339666307      19.74338123959668      15.97799970373066   0.003120386056645584     0.7610904421001763     -11.41349453818689  3.008792121535945e-06      0.130369507606887  0.0006767288464433843      13.88665032372018      248.9891038719195   0.007512644421393255     0.8000018042048021     0.5752975815553876     0.2583890193375558     0.3316004236055339   0.006808754366694318     0.3786497241067113    0.01381159560418384     0.3930643308972897  2.220446049250313e-14 122.7638896673107
2.329418339666307      19.74338123959668      15.97799970373066   0.003120386056645584     0.7610904421001763     -11.41349453818689  3.008792121535945e-06      0.130369507606887  0.0006767288464433843      13.88665011679297      248.9891075821462   0.007512644421393255     0.8000018042048021     0.5752975815553876     0.2583890193375558     0.3316004236055339   0.006808754366694318     0.3786497241067113    0.01381159560418384     0.3930643308972897  2.220446049250313e-14 122.7638896236813
2.329418339666307      19.74338123959668      15.97799970373066   0.003120386056645584     0.7610904421001763     -11.41349453818689  3.008792121535945e-06      0.130369507606887  0.0006767288464433843      13.88665011679297      248.9891038719195   0.007512659322554449     0.8000018042048021     0.5752975815553876     0.2583890193375558     0.3316004236055339   0.006808754366694318     0.3786497241067113    0.01381159560418384     0.3930643308972897  2.220446049250313e-14 122.7638835115531
2.329418339666307      19.74338123959668      15.97799970373066   0.003120386056645584     0.7610904421001763     -11.41349453818689  3.008792121535945e-06      0.130369507606887  0.0006767288464433843      13.88665011679297      248.9891038719195   0.007512644421393255     0.8000018191059632     0.5752975815553876     0.2583890193375558     0.3316004236055339   0.006808754366694318     0.3786497241067113    0.01381159560418384     0.3930643308972897  2.220446049250313e-14 122.7638901577376
2.329418339666307      19.74338123959668      15.97799970373066   0.003120386056645584     0.7610904421001763     -11.41349453818689  3.008792121535945e-06      0.130369507606887  0.0006767288464433843      13.88665011679297      248.9891038719195   0.007512644421393255     0.8000018042048021     0.5752975964565488     0.2583890193375558     0.3316004236055339   0.006808754366694318     0.3786497241067113    0.01381159560418384     0.3930643308972897  2.220446049250313e-14 122.763889689795
2.329418339666307      19.74338123959668      15.97799970373066   0.003120386056645584     0.7610904421001763     -11.41349453818689  3.008792121535945e-06      0.130369507606887  0.0006767288464433843      13.88665011679297      248.9891038719195   0.007512644421393255     0.8000018042048021     0.5752975815553876      0.258389034238717     0.3316004236055339   0.006808754366694318     0.3786497241067113    0.01381159560418384     0.3930643308972897  2.220446049250313e-14 122.7638891823206
2.329418339666307      19.74338123959668      15.97799970373066   0.003120386056645584     0.7610904421001763     -11.41349453818689  3.008792121535945e-06      0.130369507606887  0.0006767288464433843      13.88665011679297      248.9891038719195   0.007512644421393255     0.8000018042048021     0.5752975815553876     0.2583890193375558     0.3316004385066951   0.006808754366694318     0.3786497241067113    0.01381159560418384     0.3930643308972897  2.220446049250313e-14 122.7638897125734
2.329418339666307      19.74338123959668      15.97799970373066   0.003120386056645584     0.7610904421001763     -11.41349453818689  3.008792121535945e-06      0.130369507606887  0.0006767288464433843      13.88665011679297      248.9891038719195   0.007512644421393255     0.8000018042048021     0.5752975815553876     0.2583890193375558     0.3316004236055339   0.006808769267855512     0.3786497241067113    0.01381159560418384     0.3930643308972897  2.220446049250313e-14 122.7638896980491
2.329418339666307      19.74338123959668      15.97799970373066   0.003120386056645584     0.7610904421001763     -11.41349453818689  3.008792121535945e-06      0.130369507606887  0.0006767288464433843      13.88665011679297      248.9891038719195   0.007512644421393255     0.8000018042048021     0.5752975815553876     0.2583890193375558     0.3316004236055339   0.006808754366694318     0.3786497390078725    0.01381159560418384     0.3930643308972897  2.220446049250313e-14 122.763889697737
2.329418339666307      19.74338123959668      15.97799970373066   0.003120386056645584     0.7610904421001763     -11.41349453818689  3.008792121535945e-06      0.130369507606887  0.0006767288464433843      13.88665011679297      248.9891038719195   0.007512644421393255     0.8000018042048021     0.5752975815553876     0.2583890193375558     0.3316004236055339   0.006808754366694318     0.3786497241067113    0.01381161050534504     0.3930643308972897  2.220446049250313e-14 122.7638896980304
2.329418339666307      19.74338123959668      15.97799970373066   0.003120386056645584     0.7610904421001763     -11.41349453818689  3.008792121535945e-06      0.130369507606887  0.0006767288464433843      13.88665011679297      248.9891038719195   0.007512644421393255     0.8000018042048021     0.5752975815553876     0.2583890193375558     0.3316004236055339   0.006808754366694318     0.3786497241067113    0.01381159560418384     0.3930643457984509  2.220446049250313e-14 122.7638896977445
2.329418339666307      19.74338123959668      15.97799970373066   0.003120386056645584     0.7610904421001763     -11.41349453818689  3.008792121535945e-06      0.130369507606887  0.0006767288464433843      13.88665011679297      248.9891038719195   0.007512644421393255     0.8000018042048021     0.5752975815553876     0.2583890193375558     0.3316004236055339   0.006808754366694318     0.3786497241067113    0.01381159560418384     0.3930643308972897  1.490118339830815e-08 122.7639430720303
2.334060231585389      19.74210312760933      15.97977866709071   0.003113294087753427      0.760562658696391     -11.41717318537349  3.064100839397123e-06     0.1303187708135036   0.000680283628181341      13.93355813099148      251.1171498190529   0.007502297462342594     0.8000017032078982     0.5746472102522776      0.258555933007263     0.3324007357033608  0.0002321113393962196     0.3786497241067113  2.392256107180274e-05     0.3757446224704413  4.361075800461458e-14 122.7212716954012
2.334060266365597      19.74210312760933      15.97977866709071   0.003113294087753427      0.760562658696391     -11.41717318537349  3.064100839397123e-06     0.1303187708135036   0.000680283628181341      13.93355813099148      251.1171498190529   0.007502297462342594     0.8000017032078982     0.5746472102522776      0.258555933007263     0.3324007357033608  0.0002321113393962196     0.3786497241067113  2.392256107180274e-05     0.3757446224704413  4.361075800461458e-14 122.7212717015875
2.334060231585389      19.74210342178959      15.97977866709071   0.003113294087753427      0.760562658696391     -11.41717318537349  3.064100839397123e-06     0.1303187708135036   0.000680283628181341      13.93355813099148      251.1171498190529   0.007502297462342594     0.8000017032078982     0.5746472102522776      0.258555933007263     0.3324007357033608  0.0002321113393962196     0.3786497241067113  2.392256107180274e-05     0.3757446224704413  4.361075800461458e-14 122.7212717006241
2.334060231585389      19.74210312760933      15.97977890520797   0.003113294087753427      0.760562658696391     -11.41717318537349  3.064100839397123e-06     0.1303187708135036   0.000680283628181341      13.93355813099148      251.1171498190529   0.007502297462342594     0.8000017032078982     0.5746472102522776      0.258555933007263     0.3324007357033608  0.0002321113393962196     0.3786497241067113  2.392256107180274e-05     0.3757446224704413  4.361075800461458e-14 122.7212716728383
2.334060231585389      19.74210312760933      15.97977866709071   0.003113308988914621      0.760562658696391     -11.41717318537349  3.064100839397123e-06     0.1303187708135036   0.000680283628181341      13.93355813099148      251.1171498190529   0.007502297462342594     0.8000017032078982     0.5746472102522776      0.258555933007263     0.3324007357033608  0.0002321113393962196     0.3786497241067113  2.392256107180274e-05     0.3757446224704413  4.361075800461458e-14 122.7212736750689
2.334060231585389      19.74210312760933      15.97977866709071   0.003113294087753427     0.7605626735975521     -11.41717318537349  3.064100839397123e-06     0.1303187708135036   0.000680283628181341      13.93355813099148      251.1171498190529   0.007502297462342594     0.8000017032078982     0.5746472102522776      0.258555933007263     0.3324007357033608  0.0002321113393962196     0.3786497241067113  2.392256107180274e-05     0.3757446224704413  4.361075800461458e-14 122.7212717086636
2.334060231585389      19.74210312760933      15.97977866709071   0.003113294087753427      0.760562658696391     -11.41717335550263  3.064100839397123e-06     0.1303187708135036   0.000680283628181341      13.93355813099148      251.1171498190529   0.007502297462342594     0.8000017032078982     0.5746472102522776      0.258555933007263     0.3324007357033608  0.0002321113393962196     0.3786497241067113  2.392256107180274e-05     0.3757446224704413  4.361075800461458e-14 122.7212717242967
2.334060231585389      19.74210312760933      15.97977866709071   0.003113294087753427      0.760562658696391     -11.41717318537349   3.07900200059097e-06     0.1303187708135036   0.000680283628181341      13.93355813099148      251.1171498190529   0.007502297462342594     0.8000017032078982     0.5746472102522776      0.258555933007263     0.3324007357033608  0.0002321113393962196     0.3786497241067113  2.392256107180274e-05     0.3757446224704413  4.361075800461458e-14 122.7212757113947
2.334060231585389      19.74210312760933      15.97977866709071   0.003113294087753427      0.760562658696391     -11.41717318537349  3.064100839397123e-06     0.1303187857146648   0.000680283628181341      13.93355813099148      251.1171498190529   0.007502297462342594     0.8000017032078982     0.5746472102522776      0.258555933007263     0.3324007357033608  0.0002321113393962196     0.3786497241067113  2.392256107180274e-05     0.3757446224704413  4.361075800461458e-14 122.7212717609824
2.334060231585389      19.74210312760933      15.97977866709071   0.003113294087753427      0.760562658696391     -11.41717318537349  3.064100839397123e-06     0.1303187708135036  0.0006802985293425348      13.93355813099148      251.1171498190529   0.007502297462342594     0.8000017032078982     0.5746472102522776      0.258555933007263     0.3324007357033608  0.0002321113393962196     0.3786497241067113  2.392256107180274e-05     0.3757446224704413  4.361075800461458e-14 122.72126228958
2.334060231585389      19.74210312760933      15.97977866709071   0.003113294087753427      0.760562658696391     -11.41717318537349  3.064100839397123e-06     0.1303187708135036   0.000680283628181341      13.93355833861767      251.1171498190529   0.007502297462342594     0.8000017032078982     0.5746472102522776      0.258555933007263     0.3324007357033608  0.0002321113393962196     0.3786497241067113  2.392256107180274e-05     0.3757446224704413  4.361075800461458e-14 122.7212716809725
2.334060231585389      19.74210312760933      15.97977866709071   0.003113294087753427      0.760562658696391     -11.41717318537349  3.064100839397123e-06     0.1303187708135036   0.000680283628181341      13.93355813099148        251.11715356099   0.007502297462342594     0.8000017032078982     0.5746472102522776      0.258555933007263     0.3324007357033608  0.0002321113393962196     0.3786497241067113  2.392256107180274e-05     0.3757446224704413  4.361075800461458e-14 122.7212716272969
2.334060231585389      19.74210312760933      15.97977866709071   0.003113294087753427      0.760562658696391     -11.41717318537349  3.064100839397123e-06     0.1303187708135036   0.000680283628181341      13.93355813099148      251.1171498190529   0.007502312363503788     0.8000017032078982     0.5746472102522776      0.258555933007263     0.3324007357033608  0.0002321113393962196     0.3786497241067113  2.392256107180274e-05     0.3757446224704413  4.361075800461458e-14 122.7212652403151
2.334060231585389      19.74210312760933      15.97977866709071   0.003113294087753427      0.760562658696391     -11.41717318537349  3.064100839397123e-06     0.1303187708135036   0.000680283628181341      13.93355813099148      251.1171498190529   0.007502297462342594     0.8000017181090594     0.5746472102522776      0.258555933007263     0.3324007357033608  0.0002321113393962196     0.3786497241067113  2.392256107180274e-05     0.3757446224704413  4.361075800461458e-14 122.7212721573668
2.334060231585389      19.74210312760933      15.97977866709071   0.003113294087753427      0.760562658696391     -11.41717318537349  3.064100839397123e-06     0.1303187708135036   0.000680283628181341      13.93355813099148      251.1171498190529   0.007502297462342594     0.8000017032078982     0.5746472251534388      0.258555933007263     0.3324007357033608  0.0002321113393962196     0.3786497241067113  2.392256107180274e-05     0.3757446224704413  4.361075800461458e-14 122.7212717004998
2.334060231585389      19.74210312760933      15.97977866709071   0.003113294087753427      0.760562658696391     -11.41717318537349  3.064100839397123e-06     0.1303187708135036   0.000680283628181341      13.93355813099148      251.1171498190529   0.007502297462342594     0.8000017032078982     0.5746472102522776     0.2585559479084242     0.3324007357033608  0.0002321113393962196     0.3786497241067113  2.392256107180274e-05     0.3757446224704413  4.361075800461458e-14 122.7212711807164
2.334060231585389      19.74210312760933      15.97977866709071   0.003113294087753427      0.760562658696391     -11.41717318537349  3.064100839397123e-06     0.1303187708135036   0.000680283628181341      13.93355813099148      251.1171498190529   0.007502297462342594     0.8000017032078982     0.5746472102522776      0.258555933007263      0.332400750604522  0.0002321113393962196     0.3786497241067113  2.392256107180274e-05     0.3757446224704413  4.361075800461458e-14 122.7212717079986
2.334060231585389      19.74210312760933      15.97977866709071   0.003113294087753427      0.760562658696391     -11.41717318537349  3.064100839397123e-06     0.1303187708135036   0.000680283628181341      13.93355813099148      251.1171498190529   0.007502297462342594     0.8000017032078982     0.5746472102522776      0.258555933007263     0.3324007357033608  0.0002321262405574134     0.3786497241067113  2.392256107180274e-05     0.3757446224704413  4.361075800461458e-14 122.7212716971494
2.334060231585389      19.74210312760933      15.97977866709071   0.003113294087753427      0.760562658696391     -11.41717318537349  3.064100839397123e-06     0.1303187708135036   0.000680283628181341      13.93355813099148      251.1171498190529   0.007502297462342594     0.8000017032078982     0.5746472102522776      0.258555933007263     0.3324007357033608  0.0002321113393962196     0.3786497390078725  2.392256107180274e-05     0.3757446224704413  4.361075800461458e-14 122.7212716953988
2.334060231585389      19.74210312760933      15.97977866709071   0.003113294087753427      0.760562658696391     -11.41717318537349  3.064100839397123e-06     0.1303187708135036   0.000680283628181341      13.93355813099148      251.1171498190529   0.007502297462342594     0.8000017032078982     0.5746472102522776      0.258555933007263     0.3324007357033608  0.0002321113393962196     0.3786497241067113  2.393746223299659e-05     0.3757446224704413  4.361075800461458e-14 122.7212716959233
2.334060231585389      19.74210312760933      15.97977866709071   0.003113294087753427      0.760562658696391     -11.41717318537349  3.064100839397123e-06     0.1303187708135036   0.000680283628181341      13.93355813099148      251.1171498190529   0.007502297462342594     0.8000017032078982     0.5746472102522776      0.258555933007263     0.3324007357033608  0.0002321113393962196     0.3786497241067113  2.392256107180274e-05     0.3757446373716025  4.361075800461458e-14 122.7212716957923
2.334060231585389      19.74210312760933      15.97977866709071   0.003113294087753427      0.760562658696391     -11.41717318537349  3.064100839397123e-06     0.1303187708135036   0.000680283628181341      13.93355813099148      251.1171498190529   0.007502297462342594     0.8000017032078982     0.5746472102522776      0.258555933007263     0.3324007357033608  0.0002321113393962196     0.3786497241067113  2.392256107180274e-05     0.3757446224704413  1.490120480460566e-08 122.7213250888657
2.376014608340774      19.68956278145554      15.91175452802229    0.00301986517355967     0.7542574297624444     -11.41790279300847  3.074723475895479e-06     0.1297669600474393   0.000716451066506356      14.49041176478687      273.5151696738548   0.007413181520823053     0.8000010531599443     0.5689328167627937     0.2600537713640198     0.3401645775384623   0.000119228778377151      0.664943141279513  1.229030353129803e-05     0.1926865310778113  2.271251116041967e-14 122.4009129045435
2.376014643746151      19.68956278145554      15.91175452802229    0.00301986517355967     0.7542574297624444     -11.41790279300847  3.074723475895479e-06     0.1297669600474393   0.000716451066506356      14.49041176478687      273.5151696738548   0.007413181520823053     0.8000010531599443     0.5689328167627937     0.2600537713640198     0.3401645775384623   0.000119228778377151      0.664943141279513  1.229030353129803e-05     0.1926865310778113  2.271251116041967e-14 122.4009128968936
2.376014608340774      19.68956307485289      15.91175452802229    0.00301986517355967     0.7542574297624444     -11.41790279300847  3.074723475895479e-06     0.1297669600474393   0.000716451066506356      14.49041176478687      273.5151696738548   0.007413181520823053     0.8000010531599443     0.5689328167627937     0.2600537713640198     0.3401645775384623   0.000119228778377151      0.664943141279513  1.229030353129803e-05     0.1926865310778113  2.271251116041967e-14 122.4009129559284
2.376014608340774      19.68956278145554      15.91175476512591    0.00301986517355967     0.7542574297624444     -11.41790279300847  3.074723475895479e-06     0.1297669600474393   0.000716451066506356      14.49041176478687      273.5151696738548   0.007413181520823053     0.8000010531599443     0.5689328167627937     0.2600537713640198     0.3401645775384623   0.000119228778377151      0.664943141279513  1.229030353129803e-05     0.1926865310778113  2.271251116041967e-14 122.4009129325435
2.376014608340774      19.68956278145554      15.91175452802229   0.003019880074720864     0.7542574297624444     -11.41790279300847  3.074723475895479e-06     0.1297669600474393   0.000716451066506356      14.49041176478687      273.5151696738548   0.007413181520823053     0.8000010531599443     0.5689328167627937     0.2600537713640198     0.3401645775384623   0.000119228778377151      0.664943141279513  1.229030353129803e-05     0.1926865310778113  2.271251116041967e-14 122.4009112847998
2.376014608340774      19.68956278145554      15.91175452802229    0.00301986517355967     0.7542574446636056     -11.41790279300847  3.074723475895479e-06     0.1297669600474393   0.000716451066506356      14.49041176478687      273.5151696738548   0.007413181520823053     0.8000010531599443     0.5689328167627937     0.2600537713640198     0.3401645775384623   0.000119228778377151      0.664943141279513  1.229030353129803e-05     0.1926865310778113  2.271251116041967e-14 122.4009129145676
2.376014608340774      19.68956278145554      15.91175452802229    0.00301986517355967     0.7542574297624444     -11.41790296314848  3.074723475895479e-06     0.1297669600474393   0.000716451066506356      14.49041176478687      273.5151696738548   0.007413181520823053     0.8000010531599443     0.5689328167627937     0.2600537713640198     0.3401645775384623   0.000119228778377151      0.664943141279513  1.229030353129803e-05     0.1926865310778113  2.271251116041967e-14 122.4009128507065
2.376014608340774      19.68956278145554      15.91175452802229    0.00301986517355967     0.7542574297624444     -11.41790279300847  3.089624637089327e-06     0.1297669600474393   0.000716451066506356      14.49041176478687      273.5151696738548   0.007413181520823053     0.8000010531599443     0.5689328167627937     0.2600537713640198     0.3401645775384623   0.000119228778377151      0.664943141279513  1.229030353129803e-05     0.1926865310778113  2.271251116041967e-14 122.4009179226499
2.376014608340774      19.68956278145554      15.91175452802229    0.00301986517355967     0.7542574297624444     -11.41790279300847  3.074723475895479e-06     0.1297669749486005   0.000716451066506356      14.49041176478687      273.5151696738548   0.007413181520823053     0.8000010531599443     0.5689328167627937     0.2600537713640198     0.3401645775384623   0.000119228778377151      0.664943141279513  1.229030353129803e-05     0.1926865310778113  2.271251116041967e-14 122.4009130729345
2.376014608340774      19.68956278145554      15.91175452802229    0.00301986517355967     0.7542574297624444     -11.41790279300847  3.074723475895479e-06     0.1297669600474393  0.0007164659676675498      14.49041176478687      273.5151696738548   0.007413181520823053     0.8000010531599443     0.5689328167627937     0.2600537713640198     0.3401645775384623   0.000119228778377151      0.664943141279513  1.229030353129803e-05     0.1926865310778113  2.271251116041967e-14 122.4009094310908
2.376014608340774      19.68956278145554      15.91175452802229    0.00301986517355967     0.7542574297624444     -11.41790279300847  3.074723475895479e-06     0.1297669600474393   0.000716451066506356      14.49041198071084      273.5151696738548   0.007413181520823053     0.8000010531599443     0.5689328167627937     0.2600537713640198     0.3401645775384623   0.000119228778377151      0.664943141279513  1.229030353129803e-05     0.1926865310778113  2.271251116041967e-14 122.40091295312
2.376014608340774      19.68956278145554      15.91175452802229    0.00301986517355967     0.7542574297624444     -11.41790279300847  3.074723475895479e-06     0.1297669600474393   0.000716451066506356      14.49041176478687      273.5151737495485   0.007413181520823053     0.8000010531599443     0.5689328167627937     0.2600537713640198     0.3401645775384623   0.000119228778377151      0.664943141279513  1.229030353129803e-05     0.1926865310778113  2.271251116041967e-14 122.4009128511691
2.376014608340774      19.68956278145554      15.91175452802229    0.00301986517355967     0.7542574297624444     -11.41790279300847  3.074723475895479e-06     0.1297669600474393   0.000716451066506356      14.49041176478687      273.5151696738548   0.007413196421984247     0.8000010531599443     0.5689328167627937     0.2600537713640198     0.3401645775384623   0.000119228778377151      0.664943141279513  1.229030353129803e-05     0.1926865310778113  2.271251116041967e-14 122.4009096493807
2.376014608340774      19.68956278145554      15.91175452802229    0.00301986517355967     0.7542574297624444     -11.41790279300847  3.074723475895479e-06     0.1297669600474393   0.000716451066506356      14.49041176478687      273.5151696738548   0.007413181520823053     0.8000010680611055     0.5689328167627937     0.2600537713640198     0.3401645775384623   0.000119228778377151      0.664943141279513  1.229030353129803e-05     0.1926865310778113  2.271251116041967e-14 122.4009133167093
2.376014608340774      19.68956278145554      15.91175452802229    0.00301986517355967     0.7542574297624444     -11.41790279300847  3.074723475895479e-06     0.1297669600474393   0.000716451066506356      14.49041176478687      273.5151696738548   0.007413181520823053     0.8000010531599443     0.5689328316639549     0.2600537713640198     0.3401645775384623   0.000119228778377151      0.664943141279513  1.229030353129803e-05     0.1926865310778113  2.271251116041967e-14 122.4009129552735
2.376014608340774      19.68956278145554      15.91175452802229    0.00301986517355967     0.7542574297624444     -11.41790279300847  3.074723475895479e-06     0.1297669600474393   0.000716451066506356      14.49041176478687      273.5151696738548   0.007413181520823053     0.8000010531599443     0.5689328167627937      0.260053786265181     0.3401645775384623   0.000119228778377151      0.664943141279513  1.229030353129803e-05     0.1926865310778113  2.271251116041967e-14 122.4009126549893
2.376014608340774      19.68956278145554      15.91175452802229    0.00301986517355967     0.7542574297624444     -11.41790279300847  3.074723475895479e-06     0.1297669600474393   0.000716451066506356      14.49041176478687      273.5151696738548   0.007413181520823053     0.8000010531599443     0.5689328167627937     0.2600537713640198     0.3401645924396235   0.000119228778377151      0.664943141279513  1.229030353129803e-05     0.1926865310778113  2.271251116041967e-14 122.4009128943127
2.376014608340774      19.68956278145554      15.91175452802229    0.00301986517355967     0.7542574297624444     -11.41790279300847  3.074723475895479e-06     0.1297669600474393   0.000716451066506356      14.49041176478687      273.5151696738548   0.007413181520823053     0.8000010531599443     0.5689328167627937     0.2600537713640198     0.3401645775384623  0.0001192436795383449      0.664943141279513  1.229030353129803e-05     0.1926865310778113  2.271251116041967e-14 122.4009129045498
2.376014608340774      19.68956278145554      15.91175452802229    0.00301986517355967     0.7542574297624444     -11.41790279300847  3.074723475895479e-06     0.1297669600474393   0.000716451066506356      14.49041176478687      273.5151696738548   0.007413181520823053     0.8000010531599443     0.5689328167627937     0.2600537713640198     0.3401645775384623   0.000119228778377151     0.6649431561806742  1.229030353129803e-05     0.1926865310778113  2.271251116041967e-14 122.4009129045435
2.376014608340774      19.68956278145554      15.91175452802229    0.00301986517355967     0.7542574297624444     -11.41790279300847  3.074723475895479e-06     0.1297669600474393   0.000716451066506356      14.49041176478687      273.5151696738548   0.007413181520823053     0.8000010531599443     0.5689328167627937     0.2600537713640198     0.3401645775384623   0.000119228778377151      0.664943141279513  1.230520469249187e-05     0.1926865310778113  2.271251116041967e-14 122.4009129045594
2.376014608340774      19.68956278145554      15.91175452802229    0.00301986517355967     0.7542574297624444     -11.41790279300847  3.074723475895479e-06     0.1297669600474393   0.000716451066506356      14.49041176478687      273.5151696738548   0.007413181520823053     0.8000010531599443     0.5689328167627937     0.2600537713640198     0.3401645775384623   0.000119228778377151      0.664943141279513  1.229030353129803e-05     0.1926865459789725  2.271251116041967e-14 122.4009129045362
2.376014608340774      19.68956278145554      15.91175452802229    0.00301986517355967     0.7542574297624444     -11.41790279300847  3.074723475895479e-06     0.1297669600474393   0.000716451066506356      14.49041176478687      273.5151696738548   0.007413181520823053     0.8000010531599443     0.5689328167627937     0.2600537713640198     0.3401645775384623   0.000119228778377151      0.664943141279513  1.229030353129803e-05     0.1926865310778113  1.490118390635882e-08 122.4010059618972
2.418223107454141      19.62418828652316      15.90503010963602   0.002889783316690187      0.742079502456086     -11.46119327685896   1.51953188133912e-06     0.1291562169311845  0.0007479242079443181      14.06664243966985      273.5271893686137   0.007213091117119565     0.8000000526579972     0.5601611667282592     0.2634570688974449     0.3538831222659171  0.0001191774071316552      0.664943141279513  1.227671007299765e-05     0.1931291531698185   2.56944644960795e-14 122.2701965464491
2.418223143488473      19.62418828652316      15.90503010963602   0.002889783316690187      0.742079502456086     -11.46119327685896   1.51953188133912e-06     0.1291562169311845  0.0007479242079443181      14.06664243966985      273.5271893686137   0.007213091117119565     0.8000000526579972     0.5601611667282592     0.2634570688974449     0.3538831222659171  0.0001191774071316552      0.664943141279513  1.227671007299765e-05     0.1931291531698185   2.56944644960795e-14 122.2701965847585
2.418223107454141      19.62418857894635      15.90503010963602   0.002889783316690187      0.742079502456086     -11.46119327685896   1.51953188133912e-06     0.1291562169311845  0.0007479242079443181      14.06664243966985      273.5271893686137   0.007213091117119565     0.8000000526579972     0.5601611667282592     0.2634570688974449     0.3538831222659171  0.0001191774071316552      0.664943141279513  1.227671007299765e-05     0.1931291531698185   2.56944644960795e-14 122.2701966094
2.418223107454141      19.62418828652316      15.90503034663944   0.002889783316690187      0.742079502456086     -11.46119327685896   1.51953188133912e-06     0.1291562169311845  0.0007479242079443181      14.06664243966985      273.5271893686137   0.007213091117119565     0.8000000526579972     0.5601611667282592     0.2634570688974449     0.3538831222659171  0.0001191774071316552      0.664943141279513  1.227671007299765e-05     0.1931291531698185   2.56944644960795e-14 122.2701965843165
2.418223107454141      19.62418828652316      15.90503010963602   0.002889798217851381      0.742079502456086     -11.46119327685896   1.51953188133912e-06     0.1291562169311845  0.0007479242079443181      14.06664243966985      273.5271893686137   0.007213091117119565     0.8000000526579972     0.5601611667282592     0.2634570688974449     0.3538831222659171  0.0001191774071316552      0.664943141279513  1.227671007299765e-05     0.1931291531698185   2.56944644960795e-14 122.2701933842429
2.418223107454141      19.62418828652316      15.90503010963602   0.002889783316690187     0.7420795173572472     -11.46119327685896   1.51953188133912e-06     0.1291562169311845  0.0007479242079443181      14.06664243966985      273.5271893686137   0.007213091117119565     0.8000000526579972     0.5601611667282592     0.2634570688974449     0.3538831222659171  0.0001191774071316552      0.664943141279513  1.227671007299765e-05     0.1931291531698185   2.56944644960795e-14 122.2701965587333
2.418223107454141      19.62418828652316      15.90503010963602   0.002889783316690187      0.742079502456086     -11.46119344764405   1.51953188133912e-06     0.1291562169311845  0.0007479242079443181      14.06664243966985      273.5271893686137   0.007213091117119565     0.8000000526579972     0.5601611667282592     0.2634570688974449     0.3538831222659171  0.0001191774071316552      0.664943141279513  1.227671007299765e-05     0.1931291531698185   2.56944644960795e-14 122.270196468937
2.418223107454141      19.62418828652316      15.90503010963602   0.002889783316690187      0.742079502456086     -11.46119327685896  1.534433042532968e-06     0.1291562169311845  0.0007479242079443181      14.06664243966985      273.5271893686137   0.007213091117119565     0.8000000526579972     0.5601611667282592     0.2634570688974449     0.3538831222659171  0.0001191774071316552      0.664943141279513  1.227671007299765e-05     0.1931291531698185   2.56944644960795e-14 122.2701999457131
2.418223107454141      19.62418828652316      15.90503010963602   0.002889783316690187      0.742079502456086     -11.46119327685896   1.51953188133912e-06     0.1291562318323457  0.0007479242079443181      14.06664243966985      273.5271893686137   0.007213091117119565     0.8000000526579972     0.5601611667282592     0.2634570688974449     0.3538831222659171  0.0001191774071316552      0.664943141279513  1.227671007299765e-05     0.1931291531698185   2.56944644960795e-14 122.27019656043
2.418223107454141      19.62418828652316      15.90503010963602   0.002889783316690187      0.742079502456086     -11.46119327685896   1.51953188133912e-06     0.1291562169311845  0.0007479391091055119      14.06664243966985      273.5271893686137   0.007213091117119565     0.8000000526579972     0.5601611667282592     0.2634570688974449     0.3538831222659171  0.0001191774071316552      0.664943141279513  1.227671007299765e-05     0.1931291531698185   2.56944644960795e-14 122.270190568999
2.418223107454141      19.62418828652316      15.90503010963602   0.002889783316690187      0.742079502456086     -11.46119327685896   1.51953188133912e-06     0.1291562169311845  0.0007479242079443181      14.06664264927916      273.5271893686137   0.007213091117119565     0.8000000526579972     0.5601611667282592     0.2634570688974449     0.3538831222659171  0.0001191774071316552      0.664943141279513  1.227671007299765e-05     0.1931291531698185   2.56944644960795e-14 122.2701965900436
2.418223107454141      19.62418828652316      15.90503010963602   0.002889783316690187      0.742079502456086     -11.46119327685896   1.51953188133912e-06     0.1291562169311845  0.0007479242079443181      14.06664243966985      273.5271934444865   0.007213091117119565     0.8000000526579972     0.5601611667282592     0.2634570688974449     0.3538831222659171  0.0001191774071316552      0.664943141279513  1.227671007299765e-05     0.1931291531698185   2.56944644960795e-14 122.2701965314256
2.418223107454141      19.62418828652316      15.90503010963602   0.002889783316690187      0.742079502456086     -11.46119327685896   1.51953188133912e-06     0.1291562169311845  0.0007479242079443181      14.06664243966985      273.5271893686137   0.007213106018280758     0.8000000526579972     0.5601611667282592     0.2634570688974449     0.3538831222659171  0.0001191774071316552      0.664943141279513  1.227671007299765e-05     0.1931291531698185   2.56944644960795e-14 122.2701973009963
2.418223107454141      19.62418828652316      15.90503010963602   0.002889783316690187      0.742079502456086     -11.46119327685896   1.51953188133912e-06     0.1291562169311845  0.0007479242079443181      14.06664243966985      273.5271893686137   0.007213091117119565     0.8000000675591584     0.5601611667282592     0.2634570688974449     0.3538831222659171  0.0001191774071316552      0.664943141279513  1.227671007299765e-05     0.1931291531698185   2.56944644960795e-14 122.2701969958699
2.418223107454141      19.62418828652316      15.90503010963602   0.002889783316690187      0.742079502456086     -11.46119327685896   1.51953188133912e-06     0.1291562169311845  0.0007479242079443181      14.06664243966985      273.5271893686137   0.007213091117119565     0.8000000526579972     0.5601611816294204     0.2634570688974449     0.3538831222659171  0.0001191774071316552      0.664943141279513  1.227671007299765e-05     0.1931291531698185   2.56944644960795e-14 122.2701966137898
2.418223107454141      19.62418828652316      15.90503010963602   0.002889783316690187      0.742079502456086     -11.46119327685896   1.51953188133912e-06     0.1291562169311845  0.0007479242079443181      14.06664243966985      273.5271893686137   0.007213091117119565     0.8000000526579972     0.5601611667282592     0.2634570837986061     0.3538831222659171  0.0001191774071316552      0.664943141279513  1.227671007299765e-05     0.1931291531698185   2.56944644960795e-14 122.2701965728868
2.418223107454141      19.62418828652316      15.90503010963602   0.002889783316690187      0.742079502456086     -11.46119327685896   1.51953188133912e-06     0.1291562169311845  0.0007479242079443181      14.06664243966985      273.5271893686137   0.007213091117119565     0.8000000526579972     0.5601611667282592     0.2634570688974449     0.3538831371670783  0.0001191774071316552      0.664943141279513  1.227671007299765e-05     0.1931291531698185   2.56944644960795e-14 122.2701965497681
2.418223107454141      19.62418828652316      15.90503010963602   0.002889783316690187      0.742079502456086     -11.46119327685896   1.51953188133912e-06     0.1291562169311845  0.0007479242079443181      14.06664243966985      273.5271893686137   0.007213091117119565     0.8000000526579972     0.5601611667282592     0.2634570688974449     0.3538831222659171   0.000119192308292849      0.664943141279513  1.227671007299765e-05     0.1931291531698185   2.56944644960795e-14 122.2701965464346
2.418223107454141      19.62418828652316      15.90503010963602   0.002889783316690187      0.742079502456086     -11.46119327685896   1.51953188133912e-06     0.1291562169311845  0.0007479242079443181      14.06664243966985      273.5271893686137   0.007213091117119565     0.8000000526579972     0.5601611667282592     0.2634570688974449     0.3538831222659171  0.0001191774071316552     0.6649431561806742  1.227671007299765e-05     0.1931291531698185   2.56944644960795e-14 122.2701965464491
2.418223107454141      19.62418828652316      15.90503010963602   0.002889783316690187      0.742079502456086     -11.46119327685896   1.51953188133912e-06     0.1291562169311845  0.0007479242079443181      14.06664243966985      273.5271893686137   0.007213091117119565     0.8000000526579972     0.5601611667282592     0.2634570688974449     0.3538831222659171  0.0001191774071316552      0.664943141279513   1.22916112341915e-05     0.1931291531698185   2.56944644960795e-14 122.2701965464364
2.418223107454141      19.62418828652316      15.90503010963602   0.002889783316690187      0.742079502456086     -11.46119327685896   1.51953188133912e-06     0.1291562169311845  0.0007479242079443181      14.06664243966985      273.5271893686137   0.007213091117119565     0.8000000526579972     0.5601611667282592     0.2634570688974449     0.3538831222659171  0.0001191774071316552      0.664943141279513  1.227671007299765e-05     0.1931291680709797   2.56944644960795e-14 122.2701965464667
2.418223107454141      19.62418828652316      15.90503010963602   0.002889783316690187      0.742079502456086     -11.46119327685896   1.51953188133912e-06     0.1291562169311845  0.0007479242079443181      14.06664243966985      273.5271893686137   0.007213091117119565     0.8000000526579972     0.5601611667282592     0.2634570688974449     0.3538831222659171  0.0001191774071316552      0.664943141279513  1.227671007299765e-05     0.1931291531698185  1.490118688831215e-08 122.2702898149888
2.435814490509971       19.5647502548393      15.91014441279556   0.002777748881294665     0.7268114634587468     -11.50326014562305  1.645550515437708e-07     0.1287441900133185  0.0007745817611019159      13.84724466784935      273.5253862174229   0.007080797459669812     0.8000000026328999     0.5546716706115848      0.265615975323648     0.3559981726830253   0.000181437181446301      0.664943141279513  0.0009982404394651438     0.1928719716243895  2.554834858097676e-14 122.2234074447473
2.435814526806436       19.5647502548393      15.91014441279556   0.002777748881294665     0.7268114634587468     -11.50326014562305  1.645550515437708e-07     0.1287441900133185  0.0007745817611019159      13.84724466784935      273.5253862174229   0.007080797459669812     0.8000000026328999     0.5546716706115848      0.265615975323648     0.3559981726830253   0.000181437181446301      0.664943141279513  0.0009982404394651438     0.1928719716243895  2.554834858097676e-14 122.2234074070691
2.435814490509971       19.5647505463768      15.91014441279556   0.002777748881294665     0.7268114634587468     -11.50326014562305  1.645550515437708e-07     0.1287441900133185  0.0007745817611019159      13.84724466784935      273.5253862174229   0.007080797459669812     0.8000000026328999     0.5546716706115848      0.265615975323648     0.3559981726830253   0.000181437181446301      0.664943141279513  0.0009982404394651438     0.1928719716243895  2.554834858097676e-14 122.2234074950227
2.435814490509971       19.5647502548393      15.91014464987519   0.002777748881294665     0.7268114634587468     -11.50326014562305  1.645550515437708e-07     0.1287441900133185  0.0007745817611019159      13.84724466784935      273.5253862174229   0.007080797459669812     0.8000000026328999     0.5546716706115848      0.265615975323648     0.3559981726830253   0.000181437181446301      0.664943141279513  0.0009982404394651438     0.1928719716243895  2.554834858097676e-14 122.2234074749466
2.435814490509971       19.5647502548393      15.91014441279556   0.002777763782455859     0.7268114634587468     -11.50326014562305  1.645550515437708e-07     0.1287441900133185  0.0007745817611019159      13.84724466784935      273.5253862174229   0.007080797459669812     0.8000000026328999     0.5546716706115848      0.265615975323648     0.3559981726830253   0.000181437181446301      0.664943141279513  0.0009982404394651438     0.1928719716243895  2.554834858097676e-14 122.2234046060974
2.435814490509971       19.5647502548393      15.91014441279556   0.002777748881294665      0.726811478359908     -11.50326014562305  1.645550515437708e-07     0.1287441900133185  0.0007745817611019159      13.84724466784935      273.5253862174229   0.007080797459669812     0.8000000026328999     0.5546716706115848      0.265615975323648     0.3559981726830253   0.000181437181446301      0.664943141279513  0.0009982404394651438     0.1928719716243895  2.554834858097676e-14 122.2234074424172
2.435814490509971       19.5647502548393      15.91014441279556   0.002777748881294665     0.7268114634587468     -11.50326031703498  1.645550515437708e-07     0.1287441900133185  0.0007745817611019159      13.84724466784935      273.5253862174229   0.007080797459669812     0.8000000026328999     0.5546716706115848      0.265615975323648     0.3559981726830253   0.000181437181446301      0.664943141279513  0.0009982404394651438     0.1928719716243895  2.554834858097676e-14 122.2234073632839
2.435814490509971       19.5647502548393      15.91014441279556   0.002777748881294665     0.7268114634587468     -11.50326014562305  1.794562127376184e-07     0.1287441900133185  0.0007745817611019159      13.84724466784935      273.5253862174229   0.007080797459669812     0.8000000026328999     0.5546716706115848      0.265615975323648     0.3559981726830253   0.000181437181446301      0.664943141279513  0.0009982404394651438     0.1928719716243895  2.554834858097676e-14 122.2234107974475
2.435814490509971       19.5647502548393      15.91014441279556   0.002777748881294665     0.7268114634587468     -11.50326014562305  1.645550515437708e-07     0.1287442049144797  0.0007745817611019159      13.84724466784935      273.5253862174229   0.007080797459669812     0.8000000026328999     0.5546716706115848      0.265615975323648     0.3559981726830253   0.000181437181446301      0.664943141279513  0.0009982404394651438     0.1928719716243895  2.554834858097676e-14 122.2234074436236
2.435814490509971       19.5647502548393      15.91014441279556   0.002777748881294665     0.7268114634587468     -11.50326014562305  1.645550515437708e-07     0.1287441900133185  0.0007745966622631097      13.84724466784935      273.5253862174229   0.007080797459669812     0.8000000026328999     0.5546716706115848      0.265615975323648     0.3559981726830253   0.000181437181446301      0.664943141279513  0.0009982404394651438     0.1928719716243895  2.554834858097676e-14 122.2234024693025
2.435814490509971       19.5647502548393      15.91014441279556   0.002777748881294665     0.7268114634587468     -11.50326014562305  1.645550515437708e-07     0.1287441900133185  0.0007745817611019159      13.84724487418938      273.5253862174229   0.007080797459669812     0.8000000026328999     0.5546716706115848      0.265615975323648     0.3559981726830253   0.000181437181446301      0.664943141279513  0.0009982404394651438     0.1928719716243895  2.554834858097676e-14 122.2234074312488
2.435814490509971       19.5647502548393      15.91014441279556   0.002777748881294665     0.7268114634587468     -11.50326014562305  1.645550515437708e-07     0.1287441900133185  0.0007745817611019159      13.84724466784935      273.5253902932687   0.007080797459669812     0.8000000026328999     0.5546716706115848      0.265615975323648     0.3559981726830253   0.000181437181446301      0.664943141279513  0.0009982404394651438     0.1928719716243895  2.554834858097676e-14 122.2234074241853
2.435814490509971       19.5647502548393      15.91014441279556   0.002777748881294665     0.7268114634587468     -11.50326014562305  1.645550515437708e-07     0.1287441900133185  0.0007745817611019159      13.84724466784935      273.5253862174229   0.007080812360831006     0.8000000026328999     0.5546716706115848      0.265615975323648     0.3559981726830253   0.000181437181446301      0.664943141279513  0.0009982404394651438     0.1928719716243895  2.554834858097676e-14 122.223408627248
2.435814490509971       19.5647502548393      15.91014441279556   0.002777748881294665     0.7268114634587468     -11.50326014562305  1.645550515437708e-07     0.1287441900133185  0.0007745817611019159      13.84724466784935      273.5253862174229   0.007080797459669812     0.8000000175340611     0.5546716706115848      0.265615975323648     0.3559981726830253   0.000181437181446301      0.664943141279513  0.0009982404394651438     0.1928719716243895  2.554834858097676e-14 122.2234079268289
2.435814490509971       19.5647502548393      15.91014441279556   0.002777748881294665     0.7268114634587468     -11.50326014562305  1.645550515437708e-07     0.1287441900133185  0.0007745817611019159      13.84724466784935      273.5253862174229   0.007080797459669812     0.8000000026328999      0.554671685512746      0.265615975323648     0.3559981726830253   0.000181437181446301      0.664943141279513  0.0009982404394651438     0.1928719716243895  2.554834858097676e-14 122.2234074726667
2.435814490509971       19.5647502548393      15.91014441279556   0.002777748881294665     0.7268114634587468     -11.50326014562305  1.645550515437708e-07     0.1287441900133185  0.0007745817611019159      13.84724466784935      273.5253862174229   0.007080797459669812     0.8000000026328999     0.5546716706115848     0.2656159902248092     0.3559981726830253   0.000181437181446301      0.664943141279513  0.0009982404394651438     0.1928719716243895  2.554834858097676e-14 122.2234074532769
2.435814490509971       19.5647502548393      15.91014441279556   0.002777748881294665     0.7268114634587468     -11.50326014562305  1.645550515437708e-07     0.1287441900133185  0.0007745817611019159      13.84724466784935      273.5253862174229   0.007080797459669812     0.8000000026328999     0.5546716706115848      0.265615975323648     0.3559981875841864   0.000181437181446301      0.664943141279513  0.0009982404394651438     0.1928719716243895  2.554834858097676e-14 122.2234074517525
2.435814490509971       19.5647502548393      15.91014441279556   0.002777748881294665     0.7268114634587468     -11.50326014562305  1.645550515437708e-07     0.1287441900133185  0.0007745817611019159      13.84724466784935      273.5253862174229   0.007080797459669812     0.8000000026328999     0.5546716706115848      0.265615975323648     0.3559981726830253  0.0001814520826074949      0.664943141279513  0.0009982404394651438     0.1928719716243895  2.554834858097676e-14 122.2234074438297
2.435814490509971       19.5647502548393      15.91014441279556   0.002777748881294665     0.7268114634587468     -11.50326014562305  1.645550515437708e-07     0.1287441900133185  0.0007745817611019159      13.84724466784935      273.5253862174229   0.007080797459669812     0.8000000026328999     0.5546716706115848      0.265615975323648     0.3559981726830253   0.000181437181446301     0.6649431561806742  0.0009982404394651438     0.1928719716243895  2.554834858097676e-14 122.2234074447473
2.435814490509971       19.5647502548393      15.91014441279556   0.002777748881294665     0.7268114634587468     -11.50326014562305  1.645550515437708e-07     0.1287441900133185  0.0007745817611019159      13.84724466784935      273.5253862174229   0.007080797459669812     0.8000000026328999     0.5546716706115848      0.265615975323648     0.3559981726830253   0.000181437181446301      0.664943141279513  0.0009982553406263377     0.1928719716243895  2.554834858097676e-14 122.2234074437139
2.435814490509971       19.5647502548393      15.91014441279556   0.002777748881294665     0.7268114634587468     -11.50326014562305  1.645550515437708e-07     0.1287441900133185  0.0007745817611019159      13.84724466784935      273.5253862174229   0.007080797459669812     0.8000000026328999     0.5546716706115848      0.265615975323648     0.3559981726830253   0.000181437181446301      0.664943141279513  0.0009982404394651438     0.1928719865255507  2.554834858097676e-14 122.2234074447675
2.435814490509971       19.5647502548393      15.91014441279556   0.002777748881294665     0.7268114634587468     -11.50326014562305  1.645550515437708e-07     0.1287441900133185  0.0007745817611019159      13.84724466784935      273.5253862174229   0.007080797459669812     0.8000000026328999     0.5546716706115848      0.265615975323648     0.3559981726830253   0.000181437181446301      0.664943141279513  0.0009982404394651438     0.1928719716243895  1.490118674219624e-08 122.2235008864791
2.453215959642713      19.68902594752887      16.14033288344572   0.002766704590919536     0.7212591408523982     -11.64710130089519  1.630733596464632e-08     0.1283472758258689  0.0007965646409981758       13.7420633868194      273.8435335392289   0.006975846759156269     0.8000000007210703     0.5506087848619562     0.2674445415963485     0.3562965616380969    0.05351190079815515      0.664943141279513     0.9952816370455105     0.1837798932066073  2.332538961791002e-14 122.1960370534206
2.45321599619848      19.68902594752887      16.14033288344572   0.002766704590919536     0.7212591408523982     -11.64710130089519  1.630733596464632e-08     0.1283472758258689  0.0007965646409981758       13.7420633868194      273.8435335392289   0.006975846759156269     0.8000000007210703     0.5506087848619562     0.2674445415963485     0.3562965616380969    0.05351190079815515      0.664943141279513     0.9952816370455105     0.1837798932066073  2.332538961791002e-14 122.1960370900357
2.453215959642713      19.68902624091821      16.14033288344572   0.002766704590919536     0.7212591408523982     -11.64710130089519  1.630733596464632e-08     0.1283472758258689  0.0007965646409981758       13.7420633868194      273.8435335392289   0.006975846759156269     0.8000000007210703     0.5506087848619562     0.2674445415963485     0.3562965616380969    0.05351190079815515      0.664943141279513     0.9952816370455105     0.1837798932066073  2.332538961791002e-14 122.1960370962453
2.453215959642713      19.68902594752887      16.14033312395543   0.002766704590919536     0.7212591408523982     -11.64710130089519  1.630733596464632e-08     0.1283472758258689  0.0007965646409981758       13.7420633868194      273.8435335392289   0.006975846759156269     0.8000000007210703     0.5506087848619562     0.2674445415963485     0.3562965616380969    0.05351190079815515      0.664943141279513     0.9952816370455105     0.1837798932066073  2.332538961791002e-14 122.1960370888178
2.453215959642713      19.68902594752887      16.14033288344572    0.00276671949208073     0.7212591408523982     -11.64710130089519  1.630733596464632e-08     0.1283472758258689  0.0007965646409981758       13.7420633868194      273.8435335392289   0.006975846759156269     0.8000000007210703     0.5506087848619562     0.2674445415963485     0.3562965616380969    0.05351190079815515      0.664943141279513     0.9952816370455105     0.1837798932066073  2.332538961791002e-14 122.1960343664537
2.453215959642713      19.68902594752887      16.14033288344572   0.002766704590919536     0.7212591557535594     -11.64710130089519  1.630733596464632e-08     0.1283472758258689  0.0007965646409981758       13.7420633868194      273.8435335392289   0.006975846759156269     0.8000000007210703     0.5506087848619562     0.2674445415963485     0.3562965616380969    0.05351190079815515      0.664943141279513     0.9952816370455105     0.1837798932066073  2.332538961791002e-14 122.1960370566606
2.453215959642713      19.68902594752887      16.14033288344572   0.002766704590919536     0.7212591408523982     -11.64710147445052  1.630733596464632e-08     0.1283472758258689  0.0007965646409981758       13.7420633868194      273.8435335392289   0.006975846759156269     0.8000000007210703     0.5506087848619562     0.2674445415963485     0.3562965616380969    0.05351190079815515      0.664943141279513     0.9952816370455105     0.1837798932066073  2.332538961791002e-14 122.1960369893072
2.453215959642713      19.68902594752887      16.14033288344572   0.002766704590919536     0.7212591408523982     -11.64710130089519  3.120849715849397e-08     0.1283472758258689  0.0007965646409981758       13.7420633868194      273.8435335392289   0.006975846759156269     0.8000000007210703     0.5506087848619562     0.2674445415963485     0.3562965616380969    0.05351190079815515      0.664943141279513     0.9952816370455105     0.1837798932066073  2.332538961791002e-14 122.1960399163027
2.453215959642713      19.68902594752887      16.14033288344572   0.002766704590919536     0.7212591408523982     -11.64710130089519  1.630733596464632e-08     0.1283472907270301  0.0007965646409981758       13.7420633868194      273.8435335392289   0.006975846759156269     0.8000000007210703     0.5506087848619562     0.2674445415963485     0.3562965616380969    0.05351190079815515      0.664943141279513     0.9952816370455105     0.1837798932066073  2.332538961791002e-14 122.1960370501781
2.453215959642713      19.68902594752887      16.14033288344572   0.002766704590919536     0.7212591408523982     -11.64710130089519  1.630733596464632e-08     0.1283472758258689  0.0007965795421593697       13.7420633868194      273.8435335392289   0.006975846759156269     0.8000000007210703     0.5506087848619562     0.2674445415963485     0.3562965616380969    0.05351190079815515      0.664943141279513     0.9952816370455105     0.1837798932066073  2.332538961791002e-14 122.1960347967658
2.453215959642713      19.68902594752887      16.14033288344572   0.002766704590919536     0.7212591408523982     -11.64710130089519  1.630733596464632e-08     0.1283472758258689  0.0007965646409981758       13.7420635915921      273.8435335392289   0.006975846759156269     0.8000000007210703     0.5506087848619562     0.2674445415963485     0.3562965616380969    0.05351190079815515      0.664943141279513     0.9952816370455105     0.1837798932066073  2.332538961791002e-14 122.1960371019791
2.453215959642713      19.68902594752887      16.14033288344572   0.002766704590919536     0.7212591408523982     -11.64710130089519  1.630733596464632e-08     0.1283472758258689  0.0007965646409981758       13.7420633868194      273.8435376198155   0.006975846759156269     0.8000000007210703     0.5506087848619562     0.2674445415963485     0.3562965616380969    0.05351190079815515      0.664943141279513     0.9952816370455105     0.1837798932066073  2.332538961791002e-14 122.1960370445683
2.453215959642713      19.68902594752887      16.14033288344572   0.002766704590919536     0.7212591408523982     -11.64710130089519  1.630733596464632e-08     0.1283472758258689  0.0007965646409981758       13.7420633868194      273.8435335392289   0.006975861660317463     0.8000000007210703     0.5506087848619562     0.2674445415963485     0.3562965616380969    0.05351190079815515      0.664943141279513     0.9952816370455105     0.1837798932066073  2.332538961791002e-14 122.1960370125773
2.453215959642713      19.68902594752887      16.14033288344572   0.002766704590919536     0.7212591408523982     -11.64710130089519  1.630733596464632e-08     0.1283472758258689  0.0007965646409981758       13.7420633868194      273.8435335392289   0.006975846759156269     0.8000000156222314     0.5506087848619562     0.2674445415963485     0.3562965616380969    0.05351190079815515      0.664943141279513     0.9952816370455105     0.1837798932066073  2.332538961791002e-14 122.1960375240388
2.453215959642713      19.68902594752887      16.14033288344572   0.002766704590919536     0.7212591408523982     -11.64710130089519  1.630733596464632e-08     0.1283472758258689  0.0007965646409981758       13.7420633868194      273.8435335392289   0.006975846759156269     0.8000000007210703     0.5506087997631174     0.2674445415963485     0.3562965616380969    0.05351190079815515      0.664943141279513     0.9952816370455105     0.1837798932066073  2.332538961791002e-14 122.196037090901
2.453215959642713      19.68902594752887      16.14033288344572   0.002766704590919536     0.7212591408523982     -11.64710130089519  1.630733596464632e-08     0.1283472758258689  0.0007965646409981758       13.7420633868194      273.8435335392289   0.006975846759156269     0.8000000007210703     0.5506087848619562     0.2674445564975096     0.3562965616380969    0.05351190079815515      0.664943141279513     0.9952816370455105     0.1837798932066073  2.332538961791002e-14 122.19603706849
2.453215959642713      19.68902594752887      16.14033288344572   0.002766704590919536     0.7212591408523982     -11.64710130089519  1.630733596464632e-08     0.1283472758258689  0.0007965646409981758       13.7420633868194      273.8435335392289   0.006975846759156269     0.8000000007210703     0.5506087848619562     0.2674445415963485     0.3562965765392581    0.05351190079815515      0.664943141279513     0.9952816370455105     0.1837798932066073  2.332538961791002e-14 122.1960370541869
2.453215959642713      19.68902594752887      16.14033288344572   0.002766704590919536     0.7212591408523982     -11.64710130089519  1.630733596464632e-08     0.1283472758258689  0.0007965646409981758       13.7420633868194      273.8435335392289   0.006975846759156269     0.8000000007210703     0.5506087848619562     0.2674445415963485     0.3562965616380969    0.05351191569931634      0.664943141279513     0.9952816370455105     0.1837798932066073  2.332538961791002e-14 122.1960370544633
2.453215959642713      19.68902594752887      16.14033288344572   0.002766704590919536     0.7212591408523982     -11.64710130089519  1.630733596464632e-08     0.1283472758258689  0.0007965646409981758       13.7420633868194      273.8435335392289   0.006975846759156269     0.8000000007210703     0.5506087848619562     0.2674445415963485     0.3562965616380969    0.05351190079815515     0.6649431561806742     0.9952816370455105     0.1837798932066073  2.332538961791002e-14 122.1960370534206
2.453215959642713      19.68902594752887      16.14033288344572   0.002766704590919536     0.7212591408523982     -11.64710130089519  1.630733596464632e-08     0.1283472758258689  0.0007965646409981758       13.7420633868194      273.8435335392289   0.006975846759156269     0.8000000007210703     0.5506087848619562     0.2674445415963485     0.3562965616380969    0.05351190079815515      0.664943141279513     0.9952816519466717     0.1837798932066073  2.332538961791002e-14 122.196037053416
2.453215959642713      19.68902594752887      16.14033288344572   0.002766704590919536     0.7212591408523982     -11.64710130089519  1.630733596464632e-08     0.1283472758258689  0.0007965646409981758       13.7420633868194      273.8435335392289   0.006975846759156269     0.8000000007210703     0.5506087848619562     0.2674445415963485     0.3562965616380969    0.05351190079815515      0.664943141279513     0.9952816370455105     0.1837799081077685  2.332538961791002e-14 122.1960370533042
2.453215959642713      19.68902594752887      16.14033288344572   0.002766704590919536     0.7212591408523982     -11.64710130089519  1.630733596464632e-08     0.1283472758258689  0.0007965646409981758       13.7420633868194      273.8435335392289   0.006975846759156269     0.8000000007210703     0.5506087848619562     0.2674445415963485     0.3562965616380969    0.05351190079815515      0.664943141279513     0.9952816370455105     0.1837798932066073  1.490118451923727e-08 122.1961309979819
2.456003693439957      19.67800430823712      16.13206716171928   0.002761223776474377     0.7204047310584645     -11.64536790012057  6.169625882977756e-08     0.1283165395043882  0.0008021314613046408       13.7012480064525      273.6689274396371    0.00695847139912139     0.8000000011830613     0.5498709210832166     0.2677079693772831     0.3567980398995128    0.04348673565359748      0.664943141279513     0.9953399432374817     0.3754443157572521  3.965243221112968e-14 122.1952679793629
2.456003730037264      19.67800430823712      16.13206716171928   0.002761223776474377     0.7204047310584645     -11.64536790012057  6.169625882977756e-08     0.1283165395043882  0.0008021314613046408       13.7012480064525      273.6689274396371    0.00695847139912139     0.8000000011830613     0.5498709210832166     0.2677079693772831     0.3567980398995128    0.04348673565359748      0.664943141279513     0.9953399432374817     0.3754443157572521  3.965243221112968e-14 122.195267900517
2.456003693439957      19.67800460146224      16.13206716171928   0.002761223776474377     0.7204047310584645     -11.64536790012057  6.169625882977756e-08     0.1283165395043882  0.0008021314613046408       13.7012480064525      273.6689274396371    0.00695847139912139     0.8000000011830613     0.5498709210832166     0.2677079693772831     0.3567980398995128    0.04348673565359748      0.664943141279513     0.9953399432374817     0.3754443157572521  3.965243221112968e-14 122.1952679982876
2.456003693439957      19.67800430823712      16.13206740210582   0.002761223776474377     0.7204047310584645     -11.64536790012057  6.169625882977756e-08     0.1283165395043882  0.0008021314613046408       13.7012480064525      273.6689274396371    0.00695847139912139     0.8000000011830613     0.5498709210832166     0.2677079693772831     0.3567980398995128    0.04348673565359748      0.664943141279513     0.9953399432374817     0.3754443157572521  3.965243221112968e-14 122.195267998502
2.456003693439957      19.67800430823712      16.13206716171928   0.002761238677635571     0.7204047310584645     -11.64536790012057  6.169625882977756e-08     0.1283165395043882  0.0008021314613046408       13.7012480064525      273.6689274396371    0.00695847139912139     0.8000000011830613     0.5498709210832166     0.2677079693772831     0.3567980398995128    0.04348673565359748      0.664943141279513     0.9953399432374817     0.3754443157572521  3.965243221112968e-14 122.1952672201223
2.456003693439957      19.67800430823712      16.13206716171928   0.002761223776474377     0.7204047459596257     -11.64536790012057  6.169625882977756e-08     0.1283165395043882  0.0008021314613046408       13.7012480064525      273.6689274396371    0.00695847139912139     0.8000000011830613     0.5498709210832166     0.2677079693772831     0.3567980398995128    0.04348673565359748      0.664943141279513     0.9953399432374817     0.3754443157572521  3.965243221112968e-14 122.1952679801594
2.456003693439957      19.67800430823712      16.13206716171928   0.002761223776474377     0.7204047310584645     -11.64536807365008  6.169625882977756e-08     0.1283165395043882  0.0008021314613046408       13.7012480064525      273.6689274396371    0.00695847139912139     0.8000000011830613     0.5498709210832166     0.2677079693772831     0.3567980398995128    0.04348673565359748      0.664943141279513     0.9953399432374817     0.3754443157572521  3.965243221112968e-14 122.195267953366
2.456003693439957      19.67800430823712      16.13206716171928   0.002761223776474377     0.7204047310584645     -11.64536790012057  7.659742002362521e-08     0.1283165395043882  0.0008021314613046408       13.7012480064525      273.6689274396371    0.00695847139912139     0.8000000011830613     0.5498709210832166     0.2677079693772831     0.3567980398995128    0.04348673565359748      0.664943141279513     0.9953399432374817     0.3754443157572521  3.965243221112968e-14 122.1952717886697
2.456003693439957      19.67800430823712      16.13206716171928   0.002761223776474377     0.7204047310584645     -11.64536790012057  6.169625882977756e-08     0.1283165544055494  0.0008021314613046408       13.7012480064525      273.6689274396371    0.00695847139912139     0.8000000011830613     0.5498709210832166     0.2677079693772831     0.3567980398995128    0.04348673565359748      0.664943141279513     0.9953399432374817     0.3754443157572521  3.965243221112968e-14 122.1952680340432
2.456003693439957      19.67800430823712      16.13206716171928   0.002761223776474377     0.7204047310584645     -11.64536790012057  6.169625882977756e-08     0.1283165395043882  0.0008021463624658347       13.7012480064525      273.6689274396371    0.00695847139912139     0.8000000011830613     0.5498709210832166     0.2677079693772831     0.3567980398995128    0.04348673565359748      0.664943141279513     0.9953399432374817     0.3754443157572521  3.965243221112968e-14 122.1952670031994
2.456003693439957      19.67800430823712      16.13206716171928   0.002761223776474377     0.7204047310584645     -11.64536790012057  6.169625882977756e-08     0.1283165395043882  0.0008021314613046408      13.70124821061701      273.6689274396371    0.00695847139912139     0.8000000011830613     0.5498709210832166     0.2677079693772831     0.3567980398995128    0.04348673565359748      0.664943141279513     0.9953399432374817     0.3754443157572521  3.965243221112968e-14 122.1952680321401
2.456003693439957      19.67800430823712      16.13206716171928   0.002761223776474377     0.7204047310584645     -11.64536790012057  6.169625882977756e-08     0.1283165395043882  0.0008021314613046408       13.7012480064525      273.6689315176219    0.00695847139912139     0.8000000011830613     0.5498709210832166     0.2677079693772831     0.3567980398995128    0.04348673565359748      0.664943141279513     0.9953399432374817     0.3754443157572521  3.965243221112968e-14 122.1952679936753
2.456003693439957      19.67800430823712      16.13206716171928   0.002761223776474377     0.7204047310584645     -11.64536790012057  6.169625882977756e-08     0.1283165395043882  0.0008021314613046408       13.7012480064525      273.6689274396371   0.006958486300282584     0.8000000011830613     0.5498709210832166     0.2677079693772831     0.3567980398995128    0.04348673565359748      0.664943141279513     0.9953399432374817     0.3754443157572521  3.965243221112968e-14 122.1952678253577
2.456003693439957      19.67800430823712      16.13206716171928   0.002761223776474377     0.7204047310584645     -11.64536790012057  6.169625882977756e-08     0.1283165395043882  0.0008021314613046408       13.7012480064525      273.6689274396371    0.00695847139912139     0.8000000160842224     0.5498709210832166     0.2677079693772831     0.3567980398995128    0.04348673565359748      0.664943141279513     0.9953399432374817     0.3754443157572521  3.965243221112968e-14 122.1952684456085
2.456003693439957      19.67800430823712      16.13206716171928   0.002761223776474377     0.7204047310584645     -11.64536790012057  6.169625882977756e-08     0.1283165395043882  0.0008021314613046408       13.7012480064525      273.6689274396371    0.00695847139912139     0.8000000011830613     0.5498709359843778     0.2677079693772831     0.3567980398995128    0.04348673565359748      0.664943141279513     0.9953399432374817     0.3754443157572521  3.965243221112968e-14 122.1952680253158
2.456003693439957      19.67800430823712      16.13206716171928   0.002761223776474377     0.7204047310584645     -11.64536790012057  6.169625882977756e-08     0.1283165395043882  0.0008021314613046408       13.7012480064525      273.6689274396371    0.00695847139912139     0.8000000011830613     0.5498709210832166     0.2677079842784443     0.3567980398995128    0.04348673565359748      0.664943141279513     0.9953399432374817     0.3754443157572521  3.965243221112968e-14 122.1952680012496
2.456003693439957      19.67800430823712      16.13206716171928   0.002761223776474377     0.7204047310584645     -11.64536790012057  6.169625882977756e-08     0.1283165395043882  0.0008021314613046408       13.7012480064525      273.6689274396371    0.00695847139912139     0.8000000011830613     0.5498709210832166     0.2677079693772831      0.356798054800674    0.04348673565359748      0.664943141279513     0.9953399432374817     0.3754443157572521  3.965243221112968e-14 122.1952679779609
2.456003693439957      19.67800430823712      16.13206716171928   0.002761223776474377     0.7204047310584645     -11.64536790012057  6.169625882977756e-08     0.1283165395043882  0.0008021314613046408       13.7012480064525      273.6689274396371    0.00695847139912139     0.8000000011830613     0.5498709210832166     0.2677079693772831     0.3567980398995128    0.04348675055475867      0.664943141279513     0.9953399432374817     0.3754443157572521  3.965243221112968e-14 122.1952679793717
2.456003693439957      19.67800430823712      16.13206716171928   0.002761223776474377     0.7204047310584645     -11.64536790012057  6.169625882977756e-08     0.1283165395043882  0.0008021314613046408       13.7012480064525      273.6689274396371    0.00695847139912139     0.8000000011830613     0.5498709210832166     0.2677079693772831     0.3567980398995128    0.04348673565359748     0.6649431561806742     0.9953399432374817     0.3754443157572521  3.965243221112968e-14 122.1952679793629
2.456003693439957      19.67800430823712      16.13206716171928   0.002761223776474377     0.7204047310584645     -11.64536790012057  6.169625882977756e-08     0.1283165395043882  0.0008021314613046408       13.7012480064525      273.6689274396371    0.00695847139912139     0.8000000011830613     0.5498709210832166     0.2677079693772831     0.3567980398995128    0.04348673565359748      0.664943141279513     0.9953399581386428     0.3754443157572521  3.965243221112968e-14 122.1952679793732
2.456003693439957      19.67800430823712      16.13206716171928   0.002761223776474377     0.7204047310584645     -11.64536790012057  6.169625882977756e-08     0.1283165395043882  0.0008021314613046408       13.7012480064525      273.6689274396371    0.00695847139912139     0.8000000011830613     0.5498709210832166     0.2677079693772831     0.3567980398995128    0.04348673565359748      0.664943141279513     0.9953399432374817     0.3754443306584133  3.965243221112968e-14 122.1952679793666
2.456003693439957      19.67800430823712      16.13206716171928   0.002761223776474377     0.7204047310584645     -11.64536790012057  6.169625882977756e-08     0.1283165395043882  0.0008021314613046408       13.7012480064525      273.6689274396371    0.00695847139912139     0.8000000011830613     0.5498709210832166     0.2677079693772831     0.3567980398995128    0.04348673565359748      0.664943141279513     0.9953399432374817     0.3754443157572521  1.490120084627987e-08 122.1953623717602
2.461321367008469      19.66121237205975      16.11270667091976   0.002753419044442352     0.7206638675661966     -11.63624483153443  5.563532920341849e-08     0.1282918047715266  0.0008054315701808817      13.62667762620573      272.6690288746691   0.006939287506295923     0.8000000010819545     0.5489603048446955     0.2679567224585744     0.3583955250788888    0.04346032135809132      0.664943141279513     0.9946291063876223     0.3753495426014563  3.584847880518753e-14 122.2060936213901
2.461321403685016      19.66121237205975      16.11270667091976   0.002753419044442352     0.7206638675661966     -11.63624483153443  5.563532920341849e-08     0.1282918047715266  0.0008054315701808817      13.62667762620573      272.6690288746691   0.006939287506295923     0.8000000010819545     0.5489603048446955     0.2679567224585744     0.3583955250788888    0.04346032135809132      0.664943141279513     0.9946291063876223     0.3753495426014563  3.584847880518753e-14 122.2060936173215
2.461321367008469      19.66121266503464      16.11270667091976   0.002753419044442352     0.7206638675661966     -11.63624483153443  5.563532920341849e-08     0.1282918047715266  0.0008054315701808817      13.62667762620573      272.6690288746691   0.006939287506295923     0.8000000010819545     0.5489603048446955     0.2679567224585744     0.3583955250788888    0.04346032135809132      0.664943141279513     0.9946291063876223     0.3753495426014563  3.584847880518753e-14 122.2060936225866
2.461321367008469      19.66121237205975       16.1127069110178   0.002753419044442352     0.7206638675661966     -11.63624483153443  5.563532920341849e-08     0.1282918047715266  0.0008054315701808817      13.62667762620573      272.6690288746691   0.006939287506295923     0.8000000010819545     0.5489603048446955     0.2679567224585744     0.3583955250788888    0.04346032135809132      0.664943141279513     0.9946291063876223     0.3753495426014563  3.584847880518753e-14 122.2060936336266
2.461321367008469      19.66121237205975      16.11270667091976   0.002753433945603546     0.7206638675661966     -11.63624483153443  5.563532920341849e-08     0.1282918047715266  0.0008054315701808817      13.62667762620573      272.6690288746691   0.006939287506295923     0.8000000010819545     0.5489603048446955     0.2679567224585744     0.3583955250788888    0.04346032135809132      0.664943141279513     0.9946291063876223     0.3753495426014563  3.584847880518753e-14 122.2060932565472
2.461321367008469      19.66121237205975      16.11270667091976   0.002753419044442352     0.7206638824673578     -11.63624483153443  5.563532920341849e-08     0.1282918047715266  0.0008054315701808817      13.62667762620573      272.6690288746691   0.006939287506295923     0.8000000010819545     0.5489603048446955     0.2679567224585744     0.3583955250788888    0.04346032135809132      0.664943141279513     0.9946291063876223     0.3753495426014563  3.584847880518753e-14 122.2060936245538
2.461321367008469      19.66121237205975      16.11270667091976   0.002753419044442352     0.7206638675661966     -11.63624500492799  5.563532920341849e-08     0.1282918047715266  0.0008054315701808817      13.62667762620573      272.6690288746691   0.006939287506295923     0.8000000010819545     0.5489603048446955     0.2679567224585744     0.3583955250788888    0.04346032135809132      0.664943141279513     0.9946291063876223     0.3753495426014563  3.584847880518753e-14 122.206093607906
2.461321367008469      19.66121237205975      16.11270667091976   0.002753419044442352     0.7206638675661966     -11.63624483153443  7.053649039726615e-08     0.1282918047715266  0.0008054315701808817      13.62667762620573      272.6690288746691   0.006939287506295923     0.8000000010819545     0.5489603048446955     0.2679567224585744     0.3583955250788888    0.04346032135809132      0.664943141279513     0.9946291063876223     0.3753495426014563  3.584847880518753e-14 122.2060978906219
2.461321367008469      19.66121237205975      16.11270667091976   0.002753419044442352     0.7206638675661966     -11.63624483153443  5.563532920341849e-08     0.1282918196726878  0.0008054315701808817      13.62667762620573      272.6690288746691   0.006939287506295923     0.8000000010819545     0.5489603048446955     0.2679567224585744     0.3583955250788888    0.04346032135809132      0.664943141279513     0.9946291063876223     0.3753495426014563  3.584847880518753e-14 122.2060937055625
2.461321367008469      19.66121237205975      16.11270667091976   0.002753419044442352     0.7206638675661966     -11.63624483153443  5.563532920341849e-08     0.1282918047715266  0.0008054464713420755      13.62667762620573      272.6690288746691   0.006939287506295923     0.8000000010819545     0.5489603048446955     0.2679567224585744     0.3583955250788888    0.04346032135809132      0.664943141279513     0.9946291063876223     0.3753495426014563  3.584847880518753e-14 122.2060930817184
2.461321367008469      19.66121237205975      16.11270667091976   0.002753419044442352     0.7206638675661966     -11.63624483153443  5.563532920341849e-08     0.1282918047715266  0.0008054315701808817      13.62667782925905      272.6690288746691   0.006939287506295923     0.8000000010819545     0.5489603048446955     0.2679567224585744     0.3583955250788888    0.04346032135809132      0.664943141279513     0.9946291063876223     0.3753495426014563  3.584847880518753e-14 122.2060936281965
2.461321367008469      19.66121237205975      16.11270667091976   0.002753419044442352     0.7206638675661966     -11.63624483153443  5.563532920341849e-08     0.1282918047715266  0.0008054315701808817      13.62667762620573      272.6690329377543   0.006939287506295923     0.8000000010819545     0.5489603048446955     0.2679567224585744     0.3583955250788888    0.04346032135809132      0.664943141279513     0.9946291063876223     0.3753495426014563  3.584847880518753e-14 122.2060936489535
2.461321367008469      19.66121237205975      16.11270667091976   0.002753419044442352     0.7206638675661966     -11.63624483153443  5.563532920341849e-08     0.1282918047715266  0.0008054315701808817      13.62667762620573      272.6690288746691   0.006939302407457117     0.8000000010819545     0.5489603048446955     0.2679567224585744     0.3583955250788888    0.04346032135809132      0.664943141279513     0.9946291063876223     0.3753495426014563  3.584847880518753e-14 122.2060934489851
2.461321367008469      19.66121237205975      16.11270667091976   0.002753419044442352     0.7206638675661966     -11.63624483153443  5.563532920341849e-08     0.1282918047715266  0.0008054315701808817      13.62667762620573      272.6690288746691   0.006939287506295923     0.8000000159831157     0.5489603048446955     0.2679567224585744     0.3583955250788888    0.04346032135809132      0.664943141279513     0.9946291063876223     0.3753495426014563  3.584847880518753e-14 122.2060940907857
2.461321367008469      19.66121237205975      16.11270667091976   0.002753419044442352     0.7206638675661966     -11.63624483153443  5.563532920341849e-08     0.1282918047715266  0.0008054315701808817      13.62667762620573      272.6690288746691   0.006939287506295923     0.8000000010819545     0.5489603197458567     0.2679567224585744     0.3583955250788888    0.04346032135809132      0.664943141279513     0.9946291063876223     0.3753495426014563  3.584847880518753e-14 122.2060936689408
2.461321367008469      19.66121237205975      16.11270667091976   0.002753419044442352     0.7206638675661966     -11.63624483153443  5.563532920341849e-08     0.1282918047715266  0.0008054315701808817      13.62667762620573      272.6690288746691   0.006939287506295923     0.8000000010819545     0.5489603048446955     0.2679567373597356     0.3583955250788888    0.04346032135809132      0.664943141279513     0.9946291063876223     0.3753495426014563  3.584847880518753e-14 122.2060936450468
2.461321367008469      19.66121237205975      16.11270667091976   0.002753419044442352     0.7206638675661966     -11.63624483153443  5.563532920341849e-08     0.1282918047715266  0.0008054315701808817      13.62667762620573      272.6690288746691   0.006939287506295923     0.8000000010819545     0.5489603048446955     0.2679567224585744       0.35839553998005    0.04346032135809132      0.664943141279513     0.9946291063876223     0.3753495426014563  3.584847880518753e-14 122.2060936219965
2.461321367008469      19.66121237205975      16.11270667091976   0.002753419044442352     0.7206638675661966     -11.63624483153443  5.563532920341849e-08     0.1282918047715266  0.0008054315701808817      13.62667762620573      272.6690288746691   0.006939287506295923     0.8000000010819545     0.5489603048446955     0.2679567224585744     0.3583955250788888    0.04346033625925252      0.664943141279513     0.9946291063876223     0.3753495426014563  3.584847880518753e-14 122.2060936216526
2.461321367008469      19.66121237205975      16.11270667091976   0.002753419044442352     0.7206638675661966     -11.63624483153443  5.563532920341849e-08     0.1282918047715266  0.0008054315701808817      13.62667762620573      272.6690288746691   0.006939287506295923     0.8000000010819545     0.5489603048446955     0.2679567224585744     0.3583955250788888    0.04346032135809132     0.6649431561806742     0.9946291063876223     0.3753495426014563  3.584847880518753e-14 122.2060936213901
2.461321367008469      19.66121237205975      16.11270667091976   0.002753419044442352     0.7206638675661966     -11.63624483153443  5.563532920341849e-08     0.1282918047715266  0.0008054315701808817      13.62667762620573      272.6690288746691   0.006939287506295923     0.8000000010819545     0.5489603048446955     0.2679567224585744     0.3583955250788888    0.04346032135809132      0.664943141279513     0.9946291212887835     0.3753495426014563  3.584847880518753e-14 122.2060936214417
2.461321367008469      19.66121237205975      16.11270667091976   0.002753419044442352     0.7206638675661966     -11.63624483153443  5.563532920341849e-08     0.1282918047715266  0.0008054315701808817      13.62667762620573      272.6690288746691   0.006939287506295923     0.8000000010819545     0.5489603048446955     0.2679567224585744     0.3583955250788888    0.04346032135809132      0.664943141279513     0.9946291063876223     0.3753495575026175  3.584847880518753e-14 122.2060936209974
2.461321367008469      19.66121237205975      16.11270667091976   0.002753419044442352     0.7206638675661966     -11.63624483153443  5.563532920341849e-08     0.1282918047715266  0.0008054315701808817      13.62667762620573      272.6690288746691   0.006939287506295923     0.8000000010819545     0.5489603048446955     0.2679567224585744     0.3583955250788888    0.04346032135809132      0.664943141279513     0.9946291063876223     0.3753495426014563  1.490119704232646e-08 122.2061880274351
2.457333134242597      19.67380632552246       16.1272270404492   0.002760287807321266     0.7204695143816612     -11.64308713736215   6.01807148729901e-08     0.1283103464904789  0.0008042606721524983      13.68260535275551      273.4189529347204   0.006953685952187724     0.8000000011577838     0.5496432335463987     0.2677701498178898     0.3571974128115376    0.04348013208331533      0.664943141279513     0.9951622341218523     0.3754206224811869  3.869646437629274e-14 122.1976474905389
2.457333170859714      19.67380632552246       16.1272270404492   0.002760287807321266     0.7204695143816612     -11.64308713736215   6.01807148729901e-08     0.1283103464904789  0.0008042606721524983      13.68260535275551      273.4189529347204   0.006953685952187724     0.8000000011577838     0.5496432335463987     0.2677701498178898     0.3571974128115376    0.04348013208331533      0.664943141279513     0.9951622341218523     0.3754206224811869  3.869646437629274e-14 122.1976474402833
2.457333134242597      19.67380661868502       16.1272270404492   0.002760287807321266     0.7204695143816612     -11.64308713736215   6.01807148729901e-08     0.1283103464904789  0.0008042606721524983      13.68260535275551      273.4189529347204   0.006953685952187724     0.8000000011577838     0.5496432335463987     0.2677701498178898     0.3571974128115376    0.04348013208331533      0.664943141279513     0.9951622341218523     0.3754206224811869  3.869646437629274e-14 122.1976475030284
2.457333134242597      19.67380632552246      16.12722728076361   0.002760287807321266     0.7204695143816612     -11.64308713736215   6.01807148729901e-08     0.1283103464904789  0.0008042606721524983      13.68260535275551      273.4189529347204   0.006953685952187724     0.8000000011577838     0.5496432335463987     0.2677701498178898     0.3571974128115376    0.04348013208331533      0.664943141279513     0.9951622341218523     0.3754206224811869  3.869646437629274e-14 122.1976475068976
2.457333134242597      19.67380632552246       16.1272270404492    0.00276030270848246     0.7204695143816612     -11.64308713736215   6.01807148729901e-08     0.1283103464904789  0.0008042606721524983      13.68260535275551      273.4189529347204   0.006953685952187724     0.8000000011577838     0.5496432335463987     0.2677701498178898     0.3571974128115376    0.04348013208331533      0.664943141279513     0.9951622341218523     0.3754206224811869  3.869646437629274e-14 122.1976472297752
2.457333134242597      19.67380632552246       16.1272270404492   0.002760287807321266     0.7204695292828224     -11.64308713736215   6.01807148729901e-08     0.1283103464904789  0.0008042606721524983      13.68260535275551      273.4189529347204   0.006953685952187724     0.8000000011577838     0.5496432335463987     0.2677701498178898     0.3571974128115376    0.04348013208331533      0.664943141279513     0.9951622341218523     0.3754206224811869  3.869646437629274e-14 122.1976474982302
2.457333134242597      19.67380632552246       16.1272270404492   0.002760287807321266     0.7204695143816612     -11.64308731085766   6.01807148729901e-08     0.1283103464904789  0.0008042606721524983      13.68260535275551      273.4189529347204   0.006953685952187724     0.8000000011577838     0.5496432335463987     0.2677701498178898     0.3571974128115376    0.04348013208331533      0.664943141279513     0.9951622341218523     0.3754206224811869  3.869646437629274e-14 122.1976474930284
2.457333134242597      19.67380632552246       16.1272270404492   0.002760287807321266     0.7204695143816612     -11.64308713736215  7.508187606683775e-08     0.1283103464904789  0.0008042606721524983      13.68260535275551      273.4189529347204   0.006953685952187724     0.8000000011577838     0.5496432335463987     0.2677701498178898     0.3571974128115376    0.04348013208331533      0.664943141279513     0.9951622341218523     0.3754206224811869  3.869646437629274e-14 122.1976517730375
2.457333134242597      19.67380632552246       16.1272270404492   0.002760287807321266     0.7204695143816612     -11.64308713736215   6.01807148729901e-08     0.1283103613916401  0.0008042606721524983      13.68260535275551      273.4189529347204   0.006953685952187724     0.8000000011577838     0.5496432335463987     0.2677701498178898     0.3571974128115376    0.04348013208331533      0.664943141279513     0.9951622341218523     0.3754206224811869  3.869646437629274e-14 122.1976475746843
2.457333134242597      19.67380632552246       16.1272270404492   0.002760287807321266     0.7204695143816612     -11.64308713736215   6.01807148729901e-08     0.1283103464904789  0.0008042755733136921      13.68260535275551      273.4189529347204   0.006953685952187724     0.8000000011577838     0.5496432335463987     0.2677701498178898     0.3571974128115376    0.04348013208331533      0.664943141279513     0.9951622341218523     0.3754206224811869  3.869646437629274e-14 122.1976472254657
2.457333134242597      19.67380632552246       16.1272270404492   0.002760287807321266     0.7204695143816612     -11.64308713736215   6.01807148729901e-08     0.1283103464904789  0.0008042606721524983      13.68260555664222      273.4189529347204   0.006953685952187724     0.8000000011577838     0.5496432335463987     0.2677701498178898     0.3571974128115376    0.04348013208331533      0.664943141279513     0.9951622341218523     0.3754206224811869  3.869646437629274e-14 122.1976475177809
2.457333134242597      19.67380632552246       16.1272270404492   0.002760287807321266     0.7204695143816612     -11.64308713736215   6.01807148729901e-08     0.1283103464904789  0.0008042606721524983      13.68260535275551      273.4189570089803   0.006953685952187724     0.8000000011577838     0.5496432335463987     0.2677701498178898     0.3571974128115376    0.04348013208331533      0.664943141279513     0.9951622341218523     0.3754206224811869  3.869646437629274e-14 122.1976475158824
2.457333134242597      19.67380632552246       16.1272270404492   0.002760287807321266     0.7204695143816612     -11.64308713736215   6.01807148729901e-08     0.1283103464904789  0.0008042606721524983      13.68260535275551      273.4189529347204   0.006953700853348918     0.8000000011577838     0.5496432335463987     0.2677701498178898     0.3571974128115376    0.04348013208331533      0.664943141279513     0.9951622341218523     0.3754206224811869  3.869646437629274e-14 122.1976473178604
2.457333134242597      19.67380632552246       16.1272270404492   0.002760287807321266     0.7204695143816612     -11.64308713736215   6.01807148729901e-08     0.1283103464904789  0.0008042606721524983      13.68260535275551      273.4189529347204   0.006953685952187724      0.800000016058945     0.5496432335463987     0.2677701498178898     0.3571974128115376    0.04348013208331533      0.664943141279513     0.9951622341218523     0.3754206224811869  3.869646437629274e-14 122.1976479652528
2.457333134242597      19.67380632552246       16.1272270404492   0.002760287807321266     0.7204695143816612     -11.64308713736215   6.01807148729901e-08     0.1283103464904789  0.0008042606721524983      13.68260535275551      273.4189529347204   0.006953685952187724     0.8000000011577838     0.5496432484475599     0.2677701498178898     0.3571974128115376    0.04348013208331533      0.664943141279513     0.9951622341218523     0.3754206224811869  3.869646437629274e-14 122.1976475419895
2.457333134242597      19.67380632552246       16.1272270404492   0.002760287807321266     0.7204695143816612     -11.64308713736215   6.01807148729901e-08     0.1283103464904789  0.0008042606721524983      13.68260535275551      273.4189529347204   0.006953685952187724     0.8000000011577838     0.5496432335463987      0.267770164719051     0.3571974128115376    0.04348013208331533      0.664943141279513     0.9951622341218523     0.3754206224811869  3.869646437629274e-14 122.1976475168004
2.457333134242597      19.67380632552246       16.1272270404492   0.002760287807321266     0.7204695143816612     -11.64308713736215   6.01807148729901e-08     0.1283103464904789  0.0008042606721524983      13.68260535275551      273.4189529347204   0.006953685952187724     0.8000000011577838     0.5496432335463987     0.2677701498178898     0.3571974277126988    0.04348013208331533      0.664943141279513     0.9951622341218523     0.3754206224811869  3.869646437629274e-14 122.1976475032884
2.457333134242597      19.67380632552246       16.1272270404492   0.002760287807321266     0.7204695143816612     -11.64308713736215   6.01807148729901e-08     0.1283103464904789  0.0008042606721524983      13.68260535275551      273.4189529347204   0.006953685952187724     0.8000000011577838     0.5496432335463987     0.2677701498178898     0.3571974128115376    0.04348014698447653      0.664943141279513     0.9951622341218523     0.3754206224811869  3.869646437629274e-14 122.1976474902489
2.457333134242597      19.67380632552246       16.1272270404492   0.002760287807321266     0.7204695143816612     -11.64308713736215   6.01807148729901e-08     0.1283103464904789  0.0008042606721524983      13.68260535275551      273.4189529347204   0.006953685952187724     0.8000000011577838     0.5496432335463987     0.2677701498178898     0.3571974128115376    0.04348013208331533     0.6649431561806742     0.9951622341218523     0.3754206224811869  3.869646437629274e-14 122.1976474905389
2.457333134242597      19.67380632552246       16.1272270404492   0.002760287807321266     0.7204695143816612     -11.64308713736215   6.01807148729901e-08     0.1283103464904789  0.0008042606721524983      13.68260535275551      273.4189529347204   0.006953685952187724     0.8000000011577838     0.5496432335463987     0.2677701498178898     0.3571974128115376    0.04348013208331533      0.664943141279513     0.9951622490230135     0.3754206224811869  3.869646437629274e-14 122.1976474906316
2.457333134242597      19.67380632552246       16.1272270404492   0.002760287807321266     0.7204695143816612     -11.64308713736215   6.01807148729901e-08     0.1283103464904789  0.0008042606721524983      13.68260535275551      273.4189529347204   0.006953685952187724     0.8000000011577838     0.5496432335463987     0.2677701498178898     0.3571974128115376    0.04348013208331533      0.664943141279513     0.9951622341218523     0.3754206373823481  3.869646437629274e-14 122.197647490693
2.457333134242597      19.67380632552246       16.1272270404492   0.002760287807321266     0.7204695143816612     -11.64308713736215   6.01807148729901e-08     0.1283103464904789  0.0008042606721524983      13.68260535275551      273.4189529347204   0.006953685952187724     0.8000000011577838     0.5496432335463987     0.2677701498178898     0.3571974128115376    0.04348013208331533      0.664943141279513     0.9951622341218523     0.3754206224811869  1.490119989031203e-08 122.1977418885696
2.456336076021078      19.67695481398281      16.13085713294071   0.002762004994975835     0.7204209260840687      -11.6447977138705  6.131706132551045e-08      0.128314981920385  0.0008039679436326388      13.69658728481358      273.6064339553706   0.006957285563736601     0.8000000011767412     0.5498139657270613     0.2677235066563401     0.3568978847356877    0.04348508476477025      0.664943141279513     0.9952955160594175     0.3754383924516539  3.940846080576689e-14 122.1957625797721
2.456336112623338      19.67695481398281      16.13085713294071   0.002762004994975835     0.7204209260840687      -11.6447977138705  6.131706132551045e-08      0.128314981920385  0.0008039679436326388      13.69658728481358      273.6064339553706   0.006957285563736601     0.8000000011767412     0.5498139657270613     0.2677235066563401     0.3568978847356877    0.04348508476477025      0.664943141279513     0.9952955160594175     0.3754383924516539  3.940846080576689e-14 122.195762562133
2.456336076021078      19.67695510719228      16.13085713294071   0.002762004994975835     0.7204209260840687      -11.6447977138705  6.131706132551045e-08      0.128314981920385  0.0008039679436326388      13.69658728481358      273.6064339553706   0.006957285563736601     0.8000000011767412     0.5498139657270613     0.2677235066563401     0.3568978847356877    0.04348508476477025      0.664943141279513     0.9952955160594175     0.3754383924516539  3.940846080576689e-14 122.1957625808197
2.456336076021078      19.67695481398281      16.13085737330922   0.002762004994975835     0.7204209260840687      -11.6447977138705  6.131706132551045e-08      0.128314981920385  0.0008039679436326388      13.69658728481358      273.6064339553706   0.006957285563736601     0.8000000011767412     0.5498139657270613     0.2677235066563401     0.3568978847356877    0.04348508476477025      0.664943141279513     0.9952955160594175     0.3754383924516539  3.940846080576689e-14 122.1957625918253
2.456336076021078      19.67695481398281      16.13085713294071   0.002762019896137028     0.7204209260840687      -11.6447977138705  6.131706132551045e-08      0.128314981920385  0.0008039679436326388      13.69658728481358      273.6064339553706   0.006957285563736601     0.8000000011767412     0.5498139657270613     0.2677235066563401     0.3568978847356877    0.04348508476477025      0.664943141279513     0.9952955160594175     0.3754383924516539  3.940846080576689e-14 122.1957623386855
2.456336076021078      19.67695481398281      16.13085713294071   0.002762004994975835     0.7204209409852299      -11.6447977138705  6.131706132551045e-08      0.128314981920385  0.0008039679436326388      13.69658728481358      273.6064339553706   0.006957285563736601     0.8000000011767412     0.5498139657270613     0.2677235066563401     0.3568978847356877    0.04348508476477025      0.664943141279513     0.9952955160594175     0.3754383924516539  3.940846080576689e-14 122.1957625697106
2.456336076021078      19.67695481398281      16.13085713294071   0.002762004994975835     0.7204209260840687     -11.64479788739151  6.131706132551045e-08      0.128314981920385  0.0008039679436326388      13.69658728481358      273.6064339553706   0.006957285563736601     0.8000000011767412     0.5498139657270613     0.2677235066563401     0.3568978847356877    0.04348508476477025      0.664943141279513     0.9952955160594175     0.3754383924516539  3.940846080576689e-14 122.1957625601979
2.456336076021078      19.67695481398281      16.13085713294071   0.002762004994975835     0.7204209260840687      -11.6447977138705  7.621822251935811e-08      0.128314981920385  0.0008039679436326388      13.69658728481358      273.6064339553706   0.006957285563736601     0.8000000011767412     0.5498139657270613     0.2677235066563401     0.3568978847356877    0.04348508476477025      0.664943141279513     0.9952955160594175     0.3754383924516539  3.940846080576689e-14 122.1957668465342
2.456336076021078      19.67695481398281      16.13085713294071   0.002762004994975835     0.7204209260840687      -11.6447977138705  6.131706132551045e-08     0.1283149968215462  0.0008039679436326388      13.69658728481358      273.6064339553706   0.006957285563736601     0.8000000011767412     0.5498139657270613     0.2677235066563401     0.3568978847356877    0.04348508476477025      0.664943141279513     0.9952955160594175     0.3754383924516539  3.940846080576689e-14 122.1957626715452
2.456336076021078      19.67695481398281      16.13085713294071   0.002762004994975835     0.7204209260840687      -11.6447977138705  6.131706132551045e-08      0.128314981920385  0.0008039828447938326      13.69658728481358      273.6064339553706   0.006957285563736601     0.8000000011767412     0.5498139657270613     0.2677235066563401     0.3568978847356877    0.04348508476477025      0.664943141279513     0.9952955160594175     0.3754383924516539  3.940846080576689e-14 122.1957623868364
2.456336076021078      19.67695481398281      16.13085713294071   0.002762004994975835     0.7204209260840687      -11.6447977138705  6.131706132551045e-08      0.128314981920385  0.0008039679436326388      13.69658748890864      273.6064339553706   0.006957285563736601     0.8000000011767412     0.5498139657270613     0.2677235066563401     0.3568978847356877    0.04348508476477025      0.664943141279513     0.9952955160594175     0.3754383924516539  3.940846080576689e-14 122.1957625794494
2.456336076021078      19.67695481398281      16.13085713294071   0.002762004994975835     0.7204209260840687      -11.6447977138705  6.131706132551045e-08      0.128314981920385  0.0008039679436326388      13.69658728481358      273.6064380324241   0.006957285563736601     0.8000000011767412     0.5498139657270613     0.2677235066563401     0.3568978847356877    0.04348508476477025      0.664943141279513     0.9952955160594175     0.3754383924516539  3.940846080576689e-14 122.1957625195907
2.456336076021078      19.67695481398281      16.13085713294071   0.002762004994975835     0.7204209260840687      -11.6447977138705  6.131706132551045e-08      0.128314981920385  0.0008039679436326388      13.69658728481358      273.6064339553706   0.006957300464897795     0.8000000011767412     0.5498139657270613     0.2677235066563401     0.3568978847356877    0.04348508476477025      0.664943141279513     0.9952955160594175     0.3754383924516539  3.940846080576689e-14 122.1957624090761
2.456336076021078      19.67695481398281      16.13085713294071   0.002762004994975835     0.7204209260840687      -11.6447977138705  6.131706132551045e-08      0.128314981920385  0.0008039679436326388      13.69658728481358      273.6064339553706   0.006957285563736601     0.8000000160779024     0.5498139657270613     0.2677235066563401     0.3568978847356877    0.04348508476477025      0.664943141279513     0.9952955160594175     0.3754383924516539  3.940846080576689e-14 122.1957630340965
2.456336076021078      19.67695481398281      16.13085713294071   0.002762004994975835     0.7204209260840687      -11.6447977138705  6.131706132551045e-08      0.128314981920385  0.0008039679436326388      13.69658728481358      273.6064339553706   0.006957285563736601     0.8000000011767412     0.5498139806282225     0.2677235066563401     0.3568978847356877    0.04348508476477025      0.664943141279513     0.9952955160594175     0.3754383924516539  3.940846080576689e-14 122.1957626226157
2.456336076021078      19.67695481398281      16.13085713294071   0.002762004994975835     0.7204209260840687      -11.6447977138705  6.131706132551045e-08      0.128314981920385  0.0008039679436326388      13.69658728481358      273.6064339553706   0.006957285563736601     0.8000000011767412     0.5498139657270613     0.2677235215575013     0.3568978847356877    0.04348508476477025      0.664943141279513     0.9952955160594175     0.3754383924516539  3.940846080576689e-14 122.1957625899673
2.456336076021078      19.67695481398281      16.13085713294071   0.002762004994975835     0.7204209260840687      -11.6447977138705  6.131706132551045e-08      0.128314981920385  0.0008039679436326388      13.69658728481358      273.6064339553706   0.006957285563736601     0.8000000011767412     0.5498139657270613     0.2677235066563401     0.3568978996368489    0.04348508476477025      0.664943141279513     0.9952955160594175     0.3754383924516539  3.940846080576689e-14 122.1957625763591
2.456336076021078      19.67695481398281      16.13085713294071   0.002762004994975835     0.7204209260840687      -11.6447977138705  6.131706132551045e-08      0.128314981920385  0.0008039679436326388      13.69658728481358      273.6064339553706   0.006957285563736601     0.8000000011767412     0.5498139657270613     0.2677235066563401     0.3568978847356877    0.04348509966593145      0.664943141279513     0.9952955160594175     0.3754383924516539  3.940846080576689e-14 122.1957625901315
2.456336076021078      19.67695481398281      16.13085713294071   0.002762004994975835     0.7204209260840687      -11.6447977138705  6.131706132551045e-08      0.128314981920385  0.0008039679436326388      13.69658728481358      273.6064339553706   0.006957285563736601     0.8000000011767412     0.5498139657270613     0.2677235066563401     0.3568978847356877    0.04348508476477025     0.6649431561806742     0.9952955160594175     0.3754383924516539  3.940846080576689e-14 122.1957625797721
2.456336076021078      19.67695481398281      16.13085713294071   0.002762004994975835     0.7204209260840687      -11.6447977138705  6.131706132551045e-08      0.128314981920385  0.0008039679436326388      13.69658728481358      273.6064339553706   0.006957285563736601     0.8000000011767412     0.5498139657270613     0.2677235066563401     0.3568978847356877    0.04348508476477025      0.664943141279513     0.9952955309605787     0.3754383924516539  3.940846080576689e-14 122.1957625785286
2.456336076021078      19.67695481398281      16.13085713294071   0.002762004994975835     0.7204209260840687      -11.6447977138705  6.131706132551045e-08      0.128314981920385  0.0008039679436326388      13.69658728481358      273.6064339553706   0.006957285563736601     0.8000000011767412     0.5498139657270613     0.2677235066563401     0.3568978847356877    0.04348508476477025      0.664943141279513     0.9952955160594175     0.3754384073528151  3.940846080576689e-14 122.195762578921
2.456336076021078      19.67695481398281      16.13085713294071   0.002762004994975835     0.7204209260840687      -11.6447977138705  6.131706132551045e-08      0.128314981920385  0.0008039679436326388      13.69658728481358      273.6064339553706   0.006957285563736601     0.8000000011767412     0.5498139657270613     0.2677235066563401     0.3568978847356877    0.04348508476477025      0.664943141279513     0.9952955160594175     0.3754383924516539  1.490120060230846e-08 122.1958569878149
2.456086811345496      19.67774193647658       16.1317646565002   0.002762434279628957     0.7204087790038362     -11.64522535820329  6.160114807914698e-08     0.1283161407785337  0.0008038947454517839      13.70008276951058      273.6533042330818    0.00695818546692752     0.8000000011814805     0.5498566487931739     0.2677118458604386      0.356823002680678    0.04348632293572965      0.664943141279513     0.9953288365598388     0.3754428349464078  3.958646005992406e-14 122.1953054270716
2.456086847944041      19.67774193647658       16.1317646565002   0.002762434279628957     0.7204087790038362     -11.64522535820329  6.160114807914698e-08     0.1283161407785337  0.0008038947454517839      13.70008276951058      273.6533042330818    0.00695818546692752     0.8000000011814805     0.5498566487931739     0.2677118458604386      0.356823002680678    0.04348632293572965      0.664943141279513     0.9953288365598388     0.3754428349464078  3.958646005992406e-14 122.1953053807636
2.456086811345496      19.67774222969779       16.1317646565002   0.002762434279628957     0.7204087790038362     -11.64522535820329  6.160114807914698e-08     0.1283161407785337  0.0008038947454517839      13.70008276951058      273.6533042330818    0.00695818546692752     0.8000000011814805     0.5498566487931739     0.2677118458604386      0.356823002680678    0.04348632293572965      0.664943141279513     0.9953288365598388     0.3754428349464078  3.958646005992406e-14 122.1953054287523
2.456086811345496      19.67774193647658      16.13176489688223   0.002762434279628957     0.7204087790038362     -11.64522535820329  6.160114807914698e-08     0.1283161407785337  0.0008038947454517839      13.70008276951058      273.6533042330818    0.00695818546692752     0.8000000011814805     0.5498566487931739     0.2677118458604386      0.356823002680678    0.04348632293572965      0.664943141279513     0.9953288365598388     0.3754428349464078  3.958646005992406e-14 122.1953054388297
2.456086811345496      19.67774193647658       16.1317646565002   0.002762449180790151     0.7204087790038362     -11.64522535820329  6.160114807914698e-08     0.1283161407785337  0.0008038947454517839      13.70008276951058      273.6533042330818    0.00695818546692752     0.8000000011814805     0.5498566487931739     0.2677118458604386      0.356823002680678    0.04348632293572965      0.664943141279513     0.9953288365598388     0.3754428349464078  3.958646005992406e-14 122.1953052026307
2.456086811345496      19.67774193647658       16.1317646565002   0.002762434279628957     0.7204087939049974     -11.64522535820329  6.160114807914698e-08     0.1283161407785337  0.0008038947454517839      13.70008276951058      273.6533042330818    0.00695818546692752     0.8000000011814805     0.5498566487931739     0.2677118458604386      0.356823002680678    0.04348632293572965      0.664943141279513     0.9953288365598388     0.3754428349464078  3.958646005992406e-14 122.1953054327532
2.456086811345496      19.67774193647658       16.1317646565002   0.002762434279628957     0.7204087790038362     -11.64522553173067  6.160114807914698e-08     0.1283161407785337  0.0008038947454517839      13.70008276951058      273.6533042330818    0.00695818546692752     0.8000000011814805     0.5498566487931739     0.2677118458604386      0.356823002680678    0.04348632293572965      0.664943141279513     0.9953288365598388     0.3754428349464078  3.958646005992406e-14 122.1953054145114
2.456086811345496      19.67774193647658       16.1317646565002   0.002762434279628957     0.7204087790038362     -11.64522535820329  7.650230927299463e-08     0.1283161407785337  0.0008038947454517839      13.70008276951058      273.6533042330818    0.00695818546692752     0.8000000011814805     0.5498566487931739     0.2677118458604386      0.356823002680678    0.04348632293572965      0.664943141279513     0.9953288365598388     0.3754428349464078  3.958646005992406e-14 122.1953096911712
2.456086811345496      19.67774193647658       16.1317646565002   0.002762434279628957     0.7204087790038362     -11.64522535820329  6.160114807914698e-08     0.1283161556796949  0.0008038947454517839      13.70008276951058      273.6533042330818    0.00695818546692752     0.8000000011814805     0.5498566487931739     0.2677118458604386      0.356823002680678    0.04348632293572965      0.664943141279513     0.9953288365598388     0.3754428349464078  3.958646005992406e-14 122.1953055081734
2.456086811345496      19.67774193647658       16.1317646565002   0.002762434279628957     0.7204087790038362     -11.64522535820329  6.160114807914698e-08     0.1283161407785337  0.0008039096466129778      13.70008276951058      273.6533042330818    0.00695818546692752     0.8000000011814805     0.5498566487931739     0.2677118458604386      0.356823002680678    0.04348632293572965      0.664943141279513     0.9953288365598388     0.3754428349464078  3.958646005992406e-14 122.1953052450764
2.456086811345496      19.67774193647658       16.1317646565002   0.002762434279628957     0.7204087790038362     -11.64522535820329  6.160114807914698e-08     0.1283161407785337  0.0008038947454517839      13.70008297365772      273.6533042330818    0.00695818546692752     0.8000000011814805     0.5498566487931739     0.2677118458604386      0.356823002680678    0.04348632293572965      0.664943141279513     0.9953288365598388     0.3754428349464078  3.958646005992406e-14 122.195305429638
2.456086811345496      19.67774193647658       16.1317646565002   0.002762434279628957     0.7204087790038362     -11.64522535820329  6.160114807914698e-08     0.1283161407785337  0.0008038947454517839      13.70008276951058      273.6533083108338    0.00695818546692752     0.8000000011814805     0.5498566487931739     0.2677118458604386      0.356823002680678    0.04348632293572965      0.664943141279513     0.9953288365598388     0.3754428349464078  3.958646005992406e-14 122.1953054063392
2.456086811345496      19.67774193647658       16.1317646565002   0.002762434279628957     0.7204087790038362     -11.64522535820329  6.160114807914698e-08     0.1283161407785337  0.0008038947454517839      13.70008276951058      273.6533042330818   0.006958200368088714     0.8000000011814805     0.5498566487931739     0.2677118458604386      0.356823002680678    0.04348632293572965      0.664943141279513     0.9953288365598388     0.3754428349464078  3.958646005992406e-14 122.19530526255
2.456086811345496      19.67774193647658       16.1317646565002   0.002762434279628957     0.7204087790038362     -11.64522535820329  6.160114807914698e-08     0.1283161407785337  0.0008038947454517839      13.70008276951058      273.6533042330818    0.00695818546692752     0.8000000160826417     0.5498566487931739     0.2677118458604386      0.356823002680678    0.04348632293572965      0.664943141279513     0.9953288365598388     0.3754428349464078  3.958646005992406e-14 122.195305891939
2.456086811345496      19.67774193647658       16.1317646565002   0.002762434279628957     0.7204087790038362     -11.64522535820329  6.160114807914698e-08     0.1283161407785337  0.0008038947454517839      13.70008276951058      273.6533042330818    0.00695818546692752     0.8000000011814805     0.5498566636943351     0.2677118458604386      0.356823002680678    0.04348632293572965      0.664943141279513     0.9953288365598388     0.3754428349464078  3.958646005992406e-14 122.1953054763189
2.456086811345496      19.67774193647658       16.1317646565002   0.002762434279628957     0.7204087790038362     -11.64522535820329  6.160114807914698e-08     0.1283161407785337  0.0008038947454517839      13.70008276951058      273.6533042330818    0.00695818546692752     0.8000000011814805     0.5498566487931739     0.2677118607615998      0.356823002680678    0.04348632293572965      0.664943141279513     0.9953288365598388     0.3754428349464078  3.958646005992406e-14 122.195305456815
2.456086811345496      19.67774193647658       16.1317646565002   0.002762434279628957     0.7204087790038362     -11.64522535820329  6.160114807914698e-08     0.1283161407785337  0.0008038947454517839      13.70008276951058      273.6533042330818    0.00695818546692752     0.8000000011814805     0.5498566487931739     0.2677118458604386     0.3568230175818392    0.04348632293572965      0.664943141279513     0.9953288365598388     0.3754428349464078  3.958646005992406e-14 122.1953054234048
2.456086811345496      19.67774193647658       16.1317646565002   0.002762434279628957     0.7204087790038362     -11.64522535820329  6.160114807914698e-08     0.1283161407785337  0.0008038947454517839      13.70008276951058      273.6533042330818    0.00695818546692752     0.8000000011814805     0.5498566487931739     0.2677118458604386      0.356823002680678    0.04348633783689085      0.664943141279513     0.9953288365598388     0.3754428349464078  3.958646005992406e-14 122.1953054273579
2.456086811345496      19.67774193647658       16.1317646565002   0.002762434279628957     0.7204087790038362     -11.64522535820329  6.160114807914698e-08     0.1283161407785337  0.0008038947454517839      13.70008276951058      273.6533042330818    0.00695818546692752     0.8000000011814805     0.5498566487931739     0.2677118458604386      0.356823002680678    0.04348632293572965     0.6649431561806742     0.9953288365598388     0.3754428349464078  3.958646005992406e-14 122.1953054270716
2.456086811345496      19.67774193647658       16.1317646565002   0.002762434279628957     0.7204087790038362     -11.64522535820329  6.160114807914698e-08     0.1283161407785337  0.0008038947454517839      13.70008276951058      273.6533042330818    0.00695818546692752     0.8000000011814805     0.5498566487931739     0.2677118458604386      0.356823002680678    0.04348632293572965      0.664943141279513         0.995328851461     0.3754428349464078  3.958646005992406e-14 122.1953054276211
2.456086811345496      19.67774193647658       16.1317646565002   0.002762434279628957     0.7204087790038362     -11.64522535820329  6.160114807914698e-08     0.1283161407785337  0.0008038947454517839      13.70008276951058      273.6533042330818    0.00695818546692752     0.8000000011814805     0.5498566487931739     0.2677118458604386      0.356823002680678    0.04348632293572965      0.664943141279513     0.9953288365598388      0.375442849847569  3.958646005992406e-14 122.1953054275266
2.456086811345496      19.67774193647658       16.1317646565002   0.002762434279628957     0.7204087790038362     -11.64522535820329  6.160114807914698e-08     0.1283161407785337  0.0008038947454517839      13.70008276951058      273.6533042330818    0.00695818546692752     0.8000000011814805     0.5498566487931739     0.2677118458604386      0.356823002680678    0.04348632293572965      0.664943141279513     0.9953288365598388     0.3754428349464078  1.490120078030772e-08 122.1953998217734
2.456024494695831      19.67793871861464      16.13199153913638   0.002762541551750524     0.7204057422104425      -11.6453322701092  6.167217032953706e-08     0.1283164304957593  0.0008038763817035755      13.70095664741418      273.6650218926969   0.006958410443939907     0.8000000011826653     0.5498673196434829     0.2677089306394085     0.3568042820227481    0.04348663248085198      0.664943141279513     0.9953371667490591     0.3754439455786446  3.963096046058781e-14 122.1951920526817
2.456024531293448      19.67793871861464      16.13199153913638   0.002762541551750524     0.7204057422104425      -11.6453322701092  6.167217032953706e-08     0.1283164304957593  0.0008038763817035755      13.70095664741418      273.6650218926969   0.006958410443939907     0.8000000011826653     0.5498673196434829     0.2677089306394085     0.3568042820227481    0.04348663248085198      0.664943141279513     0.9953371667490591     0.3754439455786446  3.963096046058781e-14 122.1951919745096
2.456024494695831      19.67793901183878      16.13199153913638   0.002762541551750524     0.7204057422104425      -11.6453322701092  6.167217032953706e-08     0.1283164304957593  0.0008038763817035755      13.70095664741418      273.6650218926969   0.006958410443939907     0.8000000011826653     0.5498673196434829     0.2677089306394085     0.3568042820227481    0.04348663248085198      0.664943141279513     0.9953371667490591     0.3754439455786446  3.963096046058781e-14 122.1951920557731
2.456024494695831      19.67793871861464      16.13199177952179   0.002762541551750524     0.7204057422104425      -11.6453322701092  6.167217032953706e-08     0.1283164304957593  0.0008038763817035755      13.70095664741418      273.6650218926969   0.006958410443939907     0.8000000011826653     0.5498673196434829     0.2677089306394085     0.3568042820227481    0.04348663248085198      0.664943141279513     0.9953371667490591     0.3754439455786446  3.963096046058781e-14 122.1951920652854
2.456024494695831      19.67793871861464      16.13199153913638   0.002762556452911718     0.7204057422104425      -11.6453322701092  6.167217032953706e-08     0.1283164304957593  0.0008038763817035755      13.70095664741418      273.6650218926969   0.006958410443939907     0.8000000011826653     0.5498673196434829     0.2677089306394085     0.3568042820227481    0.04348663248085198      0.664943141279513     0.9953371667490591     0.3754439455786446  3.963096046058781e-14 122.1951918093341
2.456024494695831      19.67793871861464      16.13199153913638   0.002762541551750524     0.7204057571116037      -11.6453322701092  6.167217032953706e-08     0.1283164304957593  0.0008038763817035755      13.70095664741418      273.6650218926969   0.006958410443939907     0.8000000011826653     0.5498673196434829     0.2677089306394085     0.3568042820227481    0.04348663248085198      0.664943141279513     0.9953371667490591     0.3754439455786446  3.963096046058781e-14 122.1951920553482
2.456024494695831      19.67793871861464      16.13199153913638   0.002762541551750524     0.7204057422104425     -11.64533244363817  6.167217032953706e-08     0.1283164304957593  0.0008038763817035755      13.70095664741418      273.6650218926969   0.006958410443939907     0.8000000011826653     0.5498673196434829     0.2677089306394085     0.3568042820227481    0.04348663248085198      0.664943141279513     0.9953371667490591     0.3754439455786446  3.963096046058781e-14 122.195192040203
2.456024494695831      19.67793871861464      16.13199153913638   0.002762541551750524     0.7204057422104425      -11.6453322701092  7.657333152338472e-08     0.1283164304957593  0.0008038763817035755      13.70095664741418      273.6650218926969   0.006958410443939907     0.8000000011826653     0.5498673196434829     0.2677089306394085     0.3568042820227481    0.04348663248085198      0.664943141279513     0.9953371667490591     0.3754439455786446  3.963096046058781e-14 122.195196319528
2.456024494695831      19.67793871861464      16.13199153913638   0.002762541551750524     0.7204057422104425      -11.6453322701092  6.167217032953706e-08     0.1283164453969204  0.0008038763817035755      13.70095664741418      273.6650218926969   0.006958410443939907     0.8000000011826653     0.5498673196434829     0.2677089306394085     0.3568042820227481    0.04348663248085198      0.664943141279513     0.9953371667490591     0.3754439455786446  3.963096046058781e-14 122.1951921339484
2.456024494695831      19.67793871861464      16.13199153913638   0.002762541551750524     0.7204057422104425      -11.6453322701092  6.167217032953706e-08     0.1283164304957593  0.0008038912828647693      13.70095664741418      273.6650218926969   0.006958410443939907     0.8000000011826653     0.5498673196434829     0.2677089306394085     0.3568042820227481    0.04348663248085198      0.664943141279513     0.9953371667490591     0.3754439455786446  3.963096046058781e-14 122.1951918728595
2.456024494695831      19.67793871861464      16.13199153913638   0.002762541551750524     0.7204057422104425      -11.6453322701092  6.167217032953706e-08     0.1283164304957593  0.0008038763817035755      13.70095685157435      273.6650218926969   0.006958410443939907     0.8000000011826653     0.5498673196434829     0.2677089306394085     0.3568042820227481    0.04348663248085198      0.664943141279513     0.9953371667490591     0.3754439455786446  3.963096046058781e-14 122.1951919754661
2.456024494695831      19.67793871861464      16.13199153913638   0.002762541551750524     0.7204057422104425      -11.6453322701092  6.167217032953706e-08     0.1283164304957593  0.0008038763817035755      13.70095664741418      273.6650259706235   0.006958410443939907     0.8000000011826653     0.5498673196434829     0.2677089306394085     0.3568042820227481    0.04348663248085198      0.664943141279513     0.9953371667490591     0.3754439455786446  3.963096046058781e-14 122.1951919569803
2.456024494695831      19.67793871861464      16.13199153913638   0.002762541551750524     0.7204057422104425      -11.6453322701092  6.167217032953706e-08     0.1283164304957593  0.0008038763817035755      13.70095664741418      273.6650218926969     0.0069584253451011     0.8000000011826653     0.5498673196434829     0.2677089306394085     0.3568042820227481    0.04348663248085198      0.664943141279513     0.9953371667490591     0.3754439455786446  3.963096046058781e-14 122.1951918896597
2.456024494695831      19.67793871861464      16.13199153913638   0.002762541551750524     0.7204057422104425      -11.6453322701092  6.167217032953706e-08     0.1283164304957593  0.0008038763817035755      13.70095664741418      273.6650218926969   0.006958410443939907     0.8000000160838265     0.5498673196434829     0.2677089306394085     0.3568042820227481    0.04348663248085198      0.664943141279513     0.9953371667490591     0.3754439455786446  3.963096046058781e-14 122.195192521656
2.456024494695831      19.67793871861464      16.13199153913638   0.002762541551750524     0.7204057422104425      -11.6453322701092  6.167217032953706e-08     0.1283164304957593  0.0008038763817035755      13.70095664741418      273.6650218926969   0.006958410443939907     0.8000000011826653     0.5498673345446441     0.2677089306394085     0.3568042820227481    0.04348663248085198      0.664943141279513     0.9953371667490591     0.3754439455786446  3.963096046058781e-14 122.1951921014121
2.456024494695831      19.67793871861464      16.13199153913638   0.002762541551750524     0.7204057422104425      -11.6453322701092  6.167217032953706e-08     0.1283164304957593  0.0008038763817035755      13.70095664741418      273.6650218926969   0.006958410443939907     0.8000000011826653     0.5498673196434829     0.2677089455405697     0.3568042820227481    0.04348663248085198      0.664943141279513     0.9953371667490591     0.3754439455786446  3.963096046058781e-14 122.19519208197
2.456024494695831      19.67793871861464      16.13199153913638   0.002762541551750524     0.7204057422104425      -11.6453322701092  6.167217032953706e-08     0.1283164304957593  0.0008038763817035755      13.70095664741418      273.6650218926969   0.006958410443939907     0.8000000011826653     0.5498673196434829     0.2677089306394085     0.3568042969239093    0.04348663248085198      0.664943141279513     0.9953371667490591     0.3754439455786446  3.963096046058781e-14 122.1951920573195
2.456024494695831      19.67793871861464      16.13199153913638   0.002762541551750524     0.7204057422104425      -11.6453322701092  6.167217032953706e-08     0.1283164304957593  0.0008038763817035755      13.70095664741418      273.6650218926969   0.006958410443939907     0.8000000011826653     0.5498673196434829     0.2677089306394085     0.3568042820227481    0.04348664738201317      0.664943141279513     0.9953371667490591     0.3754439455786446  3.963096046058781e-14 122.1951920527056
2.456024494695831      19.67793871861464      16.13199153913638   0.002762541551750524     0.7204057422104425      -11.6453322701092  6.167217032953706e-08     0.1283164304957593  0.0008038763817035755      13.70095664741418      273.6650218926969   0.006958410443939907     0.8000000011826653     0.5498673196434829     0.2677089306394085     0.3568042820227481    0.04348663248085198     0.6649431561806742     0.9953371667490591     0.3754439455786446  3.963096046058781e-14 122.1951920526817
2.456024494695831      19.67793871861464      16.13199153913638   0.002762541551750524     0.7204057422104425      -11.6453322701092  6.167217032953706e-08     0.1283164304957593  0.0008038763817035755      13.70095664741418      273.6650218926969   0.006958410443939907     0.8000000011826653     0.5498673196434829     0.2677089306394085     0.3568042820227481    0.04348663248085198      0.664943141279513     0.9953371816502203     0.3754439455786446  3.963096046058781e-14 122.1951920526324
2.456024494695831      19.67793871861464      16.13199153913638   0.002762541551750524     0.7204057422104425      -11.6453322701092  6.167217032953706e-08     0.1283164304957593  0.0008038763817035755      13.70095664741418      273.6650218926969   0.006958410443939907     0.8000000011826653     0.5498673196434829     0.2677089306394085     0.3568042820227481    0.04348663248085198      0.664943141279513     0.9953371667490591     0.3754439604798058  3.963096046058781e-14 122.1951920525456
2.456024494695831      19.67793871861464      16.13199153913638   0.002762541551750524     0.7204057422104425      -11.6453322701092  6.167217032953706e-08     0.1283164304957593  0.0008038763817035755      13.70095664741418      273.6650218926969   0.006958410443939907     0.8000000011826653     0.5498673196434829     0.2677089306394085     0.3568042820227481    0.04348663248085198      0.664943141279513     0.9953371667490591     0.3754439455786446  1.490120082480812e-08 122.1952864475943
2.456025079892274      19.67793813169106      16.13198995235805   0.002763007439838112     0.7204057598034206     -11.64533184448194  6.169670561870732e-08     0.1283164074756146  0.0008042237013874451      13.70096294269838      273.6652932344197   0.006958425167684977     0.8000000011806865     0.5498672043239737     0.2677089268614202     0.3568044591398202    0.04348618768346472      0.664943141279513     0.9953372502633828     0.3754601870718288    3.9623885492729e-14 122.195180658077
2.4560251164899      19.67793813169106      16.13198995235805   0.002763007439838112     0.7204057598034206     -11.64533184448194  6.169670561870732e-08     0.1283164074756146  0.0008042237013874451      13.70096294269838      273.6652932344197   0.006958425167684977     0.8000000011806865     0.5498672043239737     0.2677089268614202     0.3568044591398202    0.04348618768346472      0.664943141279513     0.9953372502633828     0.3754601870718288    3.9623885492729e-14 122.1951806968182
2.456025079892274      19.67793842491519      16.13198995235805   0.002763007439838112     0.7204057598034206     -11.64533184448194  6.169670561870732e-08     0.1283164074756146  0.0008042237013874451      13.70096294269838      273.6652932344197   0.006958425167684977     0.8000000011806865     0.5498672043239737     0.2677089268614202     0.3568044591398202    0.04348618768346472      0.664943141279513     0.9953372502633828     0.3754601870718288    3.9623885492729e-14 122.1951806504287
2.456025079892274      19.67793813169106      16.13199019274343   0.002763007439838112     0.7204057598034206     -11.64533184448194  6.169670561870732e-08     0.1283164074756146  0.0008042237013874451      13.70096294269838      273.6652932344197   0.006958425167684977     0.8000000011806865     0.5498672043239737     0.2677089268614202     0.3568044591398202    0.04348618768346472      0.664943141279513     0.9953372502633828     0.3754601870718288    3.9623885492729e-14 122.1951806668548
2.456025079892274      19.67793813169106      16.13198995235805   0.002763022340999306     0.7204057598034206     -11.64533184448194  6.169670561870732e-08     0.1283164074756146  0.0008042237013874451      13.70096294269838      273.6652932344197   0.006958425167684977     0.8000000011806865     0.5498672043239737     0.2677089268614202     0.3568044591398202    0.04348618768346472      0.664943141279513     0.9953372502633828     0.3754601870718288    3.9623885492729e-14 122.1951806176137
2.456025079892274      19.67793813169106      16.13198995235805   0.002763007439838112     0.7204057747045818     -11.64533184448194  6.169670561870732e-08     0.1283164074756146  0.0008042237013874451      13.70096294269838      273.6652932344197   0.006958425167684977     0.8000000011806865     0.5498672043239737     0.2677089268614202     0.3568044591398202    0.04348618768346472      0.664943141279513     0.9953372502633828     0.3754601870718288    3.9623885492729e-14 122.1951806575592
2.456025079892274      19.67793813169106      16.13198995235805   0.002763007439838112     0.7204057598034206     -11.64533201801091  6.169670561870732e-08     0.1283164074756146  0.0008042237013874451      13.70096294269838      273.6652932344197   0.006958425167684977     0.8000000011806865     0.5498672043239737     0.2677089268614202     0.3568044591398202    0.04348618768346472      0.664943141279513     0.9953372502633828     0.3754601870718288    3.9623885492729e-14 122.1951806403152
2.456025079892274      19.67793813169106      16.13198995235805   0.002763007439838112     0.7204057598034206     -11.64533184448194  7.659786681255497e-08     0.1283164074756146  0.0008042237013874451      13.70096294269838      273.6652932344197   0.006958425167684977     0.8000000011806865     0.5498672043239737     0.2677089268614202     0.3568044591398202    0.04348618768346472      0.664943141279513     0.9953372502633828     0.3754601870718288    3.9623885492729e-14 122.1951850154795
2.456025079892274      19.67793813169106      16.13198995235805   0.002763007439838112     0.7204057598034206     -11.64533184448194  6.169670561870732e-08     0.1283164223767758  0.0008042237013874451      13.70096294269838      273.6652932344197   0.006958425167684977     0.8000000011806865     0.5498672043239737     0.2677089268614202     0.3568044591398202    0.04348618768346472      0.664943141279513     0.9953372502633828     0.3754601870718288    3.9623885492729e-14 122.1951807427338
2.456025079892274      19.67793813169106      16.13198995235805   0.002763007439838112     0.7204057598034206     -11.64533184448194  6.169670561870732e-08     0.1283164074756146  0.0008042386025486389      13.70096294269838      273.6652932344197   0.006958425167684977     0.8000000011806865     0.5498672043239737     0.2677089268614202     0.3568044591398202    0.04348618768346472      0.664943141279513     0.9953372502633828     0.3754601870718288    3.9623885492729e-14 122.1951806158357
2.456025079892274      19.67793813169106      16.13198995235805   0.002763007439838112     0.7204057598034206     -11.64533184448194  6.169670561870732e-08     0.1283164074756146  0.0008042237013874451      13.70096314685864      273.6652932344197   0.006958425167684977     0.8000000011806865     0.5498672043239737     0.2677089268614202     0.3568044591398202    0.04348618768346472      0.664943141279513     0.9953372502633828     0.3754601870718288    3.9623885492729e-14 122.1951806884742
2.456025079892274      19.67793813169106      16.13198995235805   0.002763007439838112     0.7204057598034206     -11.64533184448194  6.169670561870732e-08     0.1283164074756146  0.0008042237013874451      13.70096294269838      273.6652973123504   0.006958425167684977     0.8000000011806865     0.5498672043239737     0.2677089268614202     0.3568044591398202    0.04348618768346472      0.664943141279513     0.9953372502633828     0.3754601870718288    3.9623885492729e-14 122.1951807243161
2.456025079892274      19.67793813169106      16.13198995235805   0.002763007439838112     0.7204057598034206     -11.64533184448194  6.169670561870732e-08     0.1283164074756146  0.0008042237013874451      13.70096294269838      273.6652932344197   0.006958440068846171     0.8000000011806865     0.5498672043239737     0.2677089268614202     0.3568044591398202    0.04348618768346472      0.664943141279513     0.9953372502633828     0.3754601870718288    3.9623885492729e-14 122.1951804943188
2.456025079892274      19.67793813169106      16.13198995235805   0.002763007439838112     0.7204057598034206     -11.64533184448194  6.169670561870732e-08     0.1283164074756146  0.0008042237013874451      13.70096294269838      273.6652932344197   0.006958425167684977     0.8000000160818477     0.5498672043239737     0.2677089268614202     0.3568044591398202    0.04348618768346472      0.664943141279513     0.9953372502633828     0.3754601870718288    3.9623885492729e-14 122.1951811180431
2.456025079892274      19.67793813169106      16.13198995235805   0.002763007439838112     0.7204057598034206     -11.64533184448194  6.169670561870732e-08     0.1283164074756146  0.0008042237013874451      13.70096294269838      273.6652932344197   0.006958425167684977     0.8000000011806865     0.5498672192251349     0.2677089268614202     0.3568044591398202    0.04348618768346472      0.664943141279513     0.9953372502633828     0.3754601870718288    3.9623885492729e-14 122.195180696712
2.456025079892274      19.67793813169106      16.13198995235805   0.002763007439838112     0.7204057598034206     -11.64533184448194  6.169670561870732e-08     0.1283164074756146  0.0008042237013874451      13.70096294269838      273.6652932344197   0.006958425167684977     0.8000000011806865     0.5498672043239737     0.2677089417625814     0.3568044591398202    0.04348618768346472      0.664943141279513     0.9953372502633828     0.3754601870718288    3.9623885492729e-14 122.1951806770875
2.456025079892274      19.67793813169106      16.13198995235805   0.002763007439838112     0.7204057598034206     -11.64533184448194  6.169670561870732e-08     0.1283164074756146  0.0008042237013874451      13.70096294269838      273.6652932344197   0.006958425167684977     0.8000000011806865     0.5498672043239737     0.2677089268614202     0.3568044740409814    0.04348618768346472      0.664943141279513     0.9953372502633828     0.3754601870718288    3.9623885492729e-14 122.1951806609026
2.456025079892274      19.67793813169106      16.13198995235805   0.002763007439838112     0.7204057598034206     -11.64533184448194  6.169670561870732e-08     0.1283164074756146  0.0008042237013874451      13.70096294269838      273.6652932344197   0.006958425167684977     0.8000000011806865     0.5498672043239737     0.2677089268614202     0.3568044591398202    0.04348620258462591      0.664943141279513     0.9953372502633828     0.3754601870718288    3.9623885492729e-14 122.1951806574731
2.456025079892274      19.67793813169106      16.13198995235805   0.002763007439838112     0.7204057598034206     -11.64533184448194  6.169670561870732e-08     0.1283164074756146  0.0008042237013874451      13.70096294269838      273.6652932344197   0.006958425167684977     0.8000000011806865     0.5498672043239737     0.2677089268614202     0.3568044591398202    0.04348618768346472     0.6649431561806742     0.9953372502633828     0.3754601870718288    3.9623885492729e-14 122.195180658077
2.456025079892274      19.67793813169106      16.13198995235805   0.002763007439838112     0.7204057598034206     -11.64533184448194  6.169670561870732e-08     0.1283164074756146  0.0008042237013874451      13.70096294269838      273.6652932344197   0.006958425167684977     0.8000000011806865     0.5498672043239737     0.2677089268614202     0.3568044591398202    0.04348618768346472      0.664943141279513      0.995337265164544     0.3754601870718288    3.9623885492729e-14 122.1951806575145
2.456025079892274      19.67793813169106      16.13198995235805   0.002763007439838112     0.7204057598034206     -11.64533184448194  6.169670561870732e-08     0.1283164074756146  0.0008042237013874451      13.70096294269838      273.6652932344197   0.006958425167684977     0.8000000011806865     0.5498672043239737     0.2677089268614202     0.3568044591398202    0.04348618768346472      0.664943141279513     0.9953372502633828       0.37546020197299    3.9623885492729e-14 122.1951806585224
2.456025079892274      19.67793813169106      16.13198995235805   0.002763007439838112     0.7204057598034206     -11.64533184448194  6.169670561870732e-08     0.1283164074756146  0.0008042237013874451      13.70096294269838      273.6652932344197   0.006958425167684977     0.8000000011806865     0.5498672043239737     0.2677089268614202     0.3568044591398202    0.04348618768346472      0.664943141279513     0.9953372502633828     0.3754601870718288  1.490120081773315e-08 122.195275051502
2.456018491013528      19.67795327440477      16.13200753164884   0.002763154581548808     0.7204047169210518     -11.64534345797025  6.168956158030304e-08     0.1283163620925764  0.0008043748751898856      13.70086106555137       273.660844080055   0.006958458674101347     0.8000000011805162     0.5498677847608096     0.2677088908265374     0.3568023279326442    0.04348660538679247      0.664943141279513     0.9953373991610129     0.3754503717450883  3.960762665772721e-14 122.1952352685341
2.456018527611055      19.67795327440477      16.13200753164884   0.002763154581548808     0.7204047169210518     -11.64534345797025  6.168956158030304e-08     0.1283163620925764  0.0008043748751898856      13.70086106555137       273.660844080055   0.006958458674101347     0.8000000011805162     0.5498677847608096     0.2677088908265374     0.3568023279326442    0.04348660538679247      0.664943141279513     0.9953373991610129     0.3754503717450883  3.960762665772721e-14 122.1952352873604
2.456018491013528      19.67795356762913      16.13200753164884   0.002763154581548808     0.7204047169210518     -11.64534345797025  6.168956158030304e-08     0.1283163620925764  0.0008043748751898856      13.70086106555137       273.660844080055   0.006958458674101347     0.8000000011805162     0.5498677847608096     0.2677088908265374     0.3568023279326442    0.04348660538679247      0.664943141279513     0.9953373991610129     0.3754503717450883  3.960762665772721e-14 122.1952352680684
2.456018491013528      19.67795327440477      16.13200777203449   0.002763154581548808     0.7204047169210518     -11.64534345797025  6.168956158030304e-08     0.1283163620925764  0.0008043748751898856      13.70086106555137       273.660844080055   0.006958458674101347     0.8000000011805162     0.5498677847608096     0.2677088908265374     0.3568023279326442    0.04348660538679247      0.664943141279513     0.9953373991610129     0.3754503717450883  3.960762665772721e-14 122.1952352788154
2.456018491013528      19.67795327440477      16.13200753164884   0.002763169482710002     0.7204047169210518     -11.64534345797025  6.168956158030304e-08     0.1283163620925764  0.0008043748751898856      13.70086106555137       273.660844080055   0.006958458674101347     0.8000000011805162     0.5498677847608096     0.2677088908265374     0.3568023279326442    0.04348660538679247      0.664943141279513     0.9953373991610129     0.3754503717450883  3.960762665772721e-14 122.1952352632321
2.456018491013528      19.67795327440477      16.13200753164884   0.002763154581548808      0.720404731822213     -11.64534345797025  6.168956158030304e-08     0.1283163620925764  0.0008043748751898856      13.70086106555137       273.660844080055   0.006958458674101347     0.8000000011805162     0.5498677847608096     0.2677088908265374     0.3568023279326442    0.04348660538679247      0.664943141279513     0.9953373991610129     0.3754503717450883  3.960762665772721e-14 122.1952352715706
2.456018491013528      19.67795327440477      16.13200753164884   0.002763154581548808     0.7204047169210518     -11.64534363149939  6.168956158030304e-08     0.1283163620925764  0.0008043748751898856      13.70086106555137       273.660844080055   0.006958458674101347     0.8000000011805162     0.5498677847608096     0.2677088908265374     0.3568023279326442    0.04348660538679247      0.664943141279513     0.9953373991610129     0.3754503717450883  3.960762665772721e-14 122.1952352581287
2.456018491013528      19.67795327440477      16.13200753164884   0.002763154581548808     0.7204047169210518     -11.64534345797025   7.65907227741507e-08     0.1283163620925764  0.0008043748751898856      13.70086106555137       273.660844080055   0.006958458674101347     0.8000000011805162     0.5498677847608096     0.2677088908265374     0.3568023279326442    0.04348660538679247      0.664943141279513     0.9953373991610129     0.3754503717450883  3.960762665772721e-14 122.1952396659104
2.456018491013528      19.67795327440477      16.13200753164884   0.002763154581548808     0.7204047169210518     -11.64534345797025  6.168956158030304e-08     0.1283163769937376  0.0008043748751898856      13.70086106555137       273.660844080055   0.006958458674101347     0.8000000011805162     0.5498677847608096     0.2677088908265374     0.3568023279326442    0.04348660538679247      0.664943141279513     0.9953373991610129     0.3754503717450883  3.960762665772721e-14 122.1952353531515
2.456018491013528      19.67795327440477      16.13200753164884   0.002763154581548808     0.7204047169210518     -11.64534345797025  6.168956158030304e-08     0.1283163620925764  0.0008043897763510794      13.70086106555137       273.660844080055   0.006958458674101347     0.8000000011805162     0.5498677847608096     0.2677088908265374     0.3568023279326442    0.04348660538679247      0.664943141279513     0.9953373991610129     0.3754503717450883  3.960762665772721e-14 122.1952352957019
2.456018491013528      19.67795327440477      16.13200753164884   0.002763154581548808     0.7204047169210518     -11.64534345797025  6.168956158030304e-08     0.1283163620925764  0.0008043748751898856      13.70086126971011       273.660844080055   0.006958458674101347     0.8000000011805162     0.5498677847608096     0.2677088908265374     0.3568023279326442    0.04348660538679247      0.664943141279513     0.9953373991610129     0.3754503717450883  3.960762665772721e-14 122.1952352440103
2.456018491013528      19.67795327440477      16.13200753164884   0.002763154581548808     0.7204047169210518     -11.64534345797025  6.168956158030304e-08     0.1283163620925764  0.0008043748751898856      13.70086106555137      273.6608481579193   0.006958458674101347     0.8000000011805162     0.5498677847608096     0.2677088908265374     0.3568023279326442    0.04348660538679247      0.664943141279513     0.9953373991610129     0.3754503717450883  3.960762665772721e-14 122.1952351781133
2.456018491013528      19.67795327440477      16.13200753164884   0.002763154581548808     0.7204047169210518     -11.64534345797025  6.168956158030304e-08     0.1283163620925764  0.0008043748751898856      13.70086106555137       273.660844080055   0.006958473575262541     0.8000000011805162     0.5498677847608096     0.2677088908265374     0.3568023279326442    0.04348660538679247      0.664943141279513     0.9953373991610129     0.3754503717450883  3.960762665772721e-14 122.1952351247858
2.456018491013528      19.67795327440477      16.13200753164884   0.002763154581548808     0.7204047169210518     -11.64534345797025  6.168956158030304e-08     0.1283163620925764  0.0008043748751898856      13.70086106555137       273.660844080055   0.006958458674101347     0.8000000160816774     0.5498677847608096     0.2677088908265374     0.3568023279326442    0.04348660538679247      0.664943141279513     0.9953373991610129     0.3754503717450883  3.960762665772721e-14 122.1952357325241
2.456018491013528      19.67795327440477      16.13200753164884   0.002763154581548808     0.7204047169210518     -11.64534345797025  6.168956158030304e-08     0.1283163620925764  0.0008043748751898856      13.70086106555137       273.660844080055   0.006958458674101347     0.8000000011805162     0.5498677996619708     0.2677088908265374     0.3568023279326442    0.04348660538679247      0.664943141279513     0.9953373991610129     0.3754503717450883  3.960762665772721e-14 122.1952353072391
2.456018491013528      19.67795327440477      16.13200753164884   0.002763154581548808     0.7204047169210518     -11.64534345797025  6.168956158030304e-08     0.1283163620925764  0.0008043748751898856      13.70086106555137       273.660844080055   0.006958458674101347     0.8000000011805162     0.5498677847608096     0.2677089057276986     0.3568023279326442    0.04348660538679247      0.664943141279513     0.9953373991610129     0.3754503717450883  3.960762665772721e-14 122.195235290822
2.456018491013528      19.67795327440477      16.13200753164884   0.002763154581548808     0.7204047169210518     -11.64534345797025  6.168956158030304e-08     0.1283163620925764  0.0008043748751898856      13.70086106555137       273.660844080055   0.006958458674101347     0.8000000011805162     0.5498677847608096     0.2677088908265374     0.3568023428338054    0.04348660538679247      0.664943141279513     0.9953373991610129     0.3754503717450883  3.960762665772721e-14 122.1952352651065
2.456018491013528      19.67795327440477      16.13200753164884   0.002763154581548808     0.7204047169210518     -11.64534345797025  6.168956158030304e-08     0.1283163620925764  0.0008043748751898856      13.70086106555137       273.660844080055   0.006958458674101347     0.8000000011805162     0.5498677847608096     0.2677088908265374     0.3568023279326442    0.04348662028795367      0.664943141279513     0.9953373991610129     0.3754503717450883  3.960762665772721e-14 122.195235268533
2.456018491013528      19.67795327440477      16.13200753164884   0.002763154581548808     0.7204047169210518     -11.64534345797025  6.168956158030304e-08     0.1283163620925764  0.0008043748751898856      13.70086106555137       273.660844080055   0.006958458674101347     0.8000000011805162     0.5498677847608096     0.2677088908265374     0.3568023279326442    0.04348660538679247     0.6649431561806742     0.9953373991610129     0.3754503717450883  3.960762665772721e-14 122.1952352685341
2.456018491013528      19.67795327440477      16.13200753164884   0.002763154581548808     0.7204047169210518     -11.64534345797025  6.168956158030304e-08     0.1283163620925764  0.0008043748751898856      13.70086106555137       273.660844080055   0.006958458674101347     0.8000000011805162     0.5498677847608096     0.2677088908265374     0.3568023279326442    0.04348660538679247      0.664943141279513     0.9953374140621741     0.3754503717450883  3.960762665772721e-14 122.19523526839
2.456018491013528      19.67795327440477      16.13200753164884   0.002763154581548808     0.7204047169210518     -11.64534345797025  6.168956158030304e-08     0.1283163620925764  0.0008043748751898856      13.70086106555137       273.660844080055   0.006958458674101347     0.8000000011805162     0.5498677847608096     0.2677088908265374     0.3568023279326442    0.04348660538679247      0.664943141279513     0.9953373991610129     0.3754503866462495  3.960762665772721e-14 122.1952352682442
2.456018491013528      19.67795327440477      16.13200753164884   0.002763154581548808     0.7204047169210518     -11.64534345797025  6.168956158030304e-08     0.1283163620925764  0.0008043748751898856      13.70086106555137       273.660844080055   0.006958458674101347     0.8000000011805162     0.5498677847608096     0.2677088908265374     0.3568023279326442    0.04348660538679247      0.664943141279513     0.9953373991610129     0.3754503717450883  1.490120080147431e-08 122.1953296616927
2.456023395631348      19.67794191758601      16.13199434499153     0.0027631526543728     0.7204055004032418     -11.64533475102923  6.169426118746241e-08     0.1283163694994709  0.0008043749257287719      13.70093740383704      273.6641809998477   0.006958454102632588     0.8000000011806426     0.5498672973198502     0.2677089053851212     0.3568039239697388    0.04348629210721104      0.664943141279513     0.9953372874869777     0.3754577333076011  3.961065092357927e-14 122.1951936842881
2.456023432228948      19.67794191758601      16.13199434499153     0.0027631526543728     0.7204055004032418     -11.64533475102923  6.169426118746241e-08     0.1283163694994709  0.0008043749257287719      13.70093740383704      273.6641809998477   0.006958454102632588     0.8000000011806426     0.5498672973198502     0.2677089053851212     0.3568039239697388    0.04348629210721104      0.664943141279513     0.9953372874869777     0.3754577333076011  3.961065092357927e-14 122.1951935536698
2.456023395631348      19.67794221081019      16.13199434499153     0.0027631526543728     0.7204055004032418     -11.64533475102923  6.169426118746241e-08     0.1283163694994709  0.0008043749257287719      13.70093740383704      273.6641809998477   0.006958454102632588     0.8000000011806426     0.5498672973198502     0.2677089053851212     0.3568039239697388    0.04348629210721104      0.664943141279513     0.9953372874869777     0.3754577333076011  3.961065092357927e-14 122.195193687763
2.456023395631348      19.67794191758601      16.13199458537698     0.0027631526543728     0.7204055004032418     -11.64533475102923  6.169426118746241e-08     0.1283163694994709  0.0008043749257287719      13.70093740383704      273.6641809998477   0.006958454102632588     0.8000000011806426     0.5498672973198502     0.2677089053851212     0.3568039239697388    0.04348629210721104      0.664943141279513     0.9953372874869777     0.3754577333076011  3.961065092357927e-14 122.1951936966688
2.456023395631348      19.67794191758601      16.13199434499153   0.002763167555533994     0.7204055004032418     -11.64533475102923  6.169426118746241e-08     0.1283163694994709  0.0008043749257287719      13.70093740383704      273.6641809998477   0.006958454102632588     0.8000000011806426     0.5498672973198502     0.2677089053851212     0.3568039239697388    0.04348629210721104      0.664943141279513     0.9953372874869777     0.3754577333076011  3.961065092357927e-14 122.1951936983179
2.456023395631348      19.67794191758601      16.13199434499153     0.0027631526543728      0.720405515304403     -11.64533475102923  6.169426118746241e-08     0.1283163694994709  0.0008043749257287719      13.70093740383704      273.6641809998477   0.006958454102632588     0.8000000011806426     0.5498672973198502     0.2677089053851212     0.3568039239697388    0.04348629210721104      0.664943141279513     0.9953372874869777     0.3754577333076011  3.961065092357927e-14 122.1951936915319
2.456023395631348      19.67794191758601      16.13199434499153     0.0027631526543728     0.7204055004032418     -11.64533492455824  6.169426118746241e-08     0.1283163694994709  0.0008043749257287719      13.70093740383704      273.6641809998477   0.006958454102632588     0.8000000011806426     0.5498672973198502     0.2677089053851212     0.3568039239697388    0.04348629210721104      0.664943141279513     0.9953372874869777     0.3754577333076011  3.961065092357927e-14 122.1951936800432
2.456023395631348      19.67794191758601      16.13199434499153     0.0027631526543728     0.7204055004032418     -11.64533475102923  7.659542238131007e-08     0.1283163694994709  0.0008043749257287719      13.70093740383704      273.6641809998477   0.006958454102632588     0.8000000011806426     0.5498672973198502     0.2677089053851212     0.3568039239697388    0.04348629210721104      0.664943141279513     0.9953372874869777     0.3754577333076011  3.961065092357927e-14 122.1951980845017
2.456023395631348      19.67794191758601      16.13199434499153     0.0027631526543728     0.7204055004032418     -11.64533475102923  6.169426118746241e-08     0.1283163844006321  0.0008043749257287719      13.70093740383704      273.6641809998477   0.006958454102632588     0.8000000011806426     0.5498672973198502     0.2677089053851212     0.3568039239697388    0.04348629210721104      0.664943141279513     0.9953372874869777     0.3754577333076011  3.961065092357927e-14 122.1951937746042
2.456023395631348      19.67794191758601      16.13199434499153     0.0027631526543728     0.7204055004032418     -11.64533475102923  6.169426118746241e-08     0.1283163694994709  0.0008043898268899658      13.70093740383704      273.6641809998477   0.006958454102632588     0.8000000011806426     0.5498672973198502     0.2677089053851212     0.3568039239697388    0.04348629210721104      0.664943141279513     0.9953372874869777     0.3754577333076011  3.961065092357927e-14 122.1951937095039
2.456023395631348      19.67794191758601      16.13199434499153     0.0027631526543728     0.7204055004032418     -11.64533475102923  6.169426118746241e-08     0.1283163694994709  0.0008043749257287719      13.70093760799691      273.6641809998477   0.006958454102632588     0.8000000011806426     0.5498672973198502     0.2677089053851212     0.3568039239697388    0.04348629210721104      0.664943141279513     0.9953372874869777     0.3754577333076011  3.961065092357927e-14 122.1951935356645
2.456023395631348      19.67794191758601      16.13199434499153     0.0027631526543728     0.7204055004032418     -11.64533475102923  6.169426118746241e-08     0.1283163694994709  0.0008043749257287719      13.70093740383704      273.6641850777618   0.006958454102632588     0.8000000011806426     0.5498672973198502     0.2677089053851212     0.3568039239697388    0.04348629210721104      0.664943141279513     0.9953372874869777     0.3754577333076011  3.961065092357927e-14 122.195193545904
2.456023395631348      19.67794191758601      16.13199434499153     0.0027631526543728     0.7204055004032418     -11.64533475102923  6.169426118746241e-08     0.1283163694994709  0.0008043749257287719      13.70093740383704      273.6641809998477   0.006958469003793782     0.8000000011806426     0.5498672973198502     0.2677089053851212     0.3568039239697388    0.04348629210721104      0.664943141279513     0.9953372874869777     0.3754577333076011  3.961065092357927e-14 122.1951935486165
2.456023395631348      19.67794191758601      16.13199434499153     0.0027631526543728     0.7204055004032418     -11.64533475102923  6.169426118746241e-08     0.1283163694994709  0.0008043749257287719      13.70093740383704      273.6641809998477   0.006958454102632588     0.8000000160818038     0.5498672973198502     0.2677089053851212     0.3568039239697388    0.04348629210721104      0.664943141279513     0.9953372874869777     0.3754577333076011  3.961065092357927e-14 122.1951941494583
2.456023395631348      19.67794191758601      16.13199434499153     0.0027631526543728     0.7204055004032418     -11.64533475102923  6.169426118746241e-08     0.1283163694994709  0.0008043749257287719      13.70093740383704      273.6641809998477   0.006958454102632588     0.8000000011806426     0.5498673122210114     0.2677089053851212     0.3568039239697388    0.04348629210721104      0.664943141279513     0.9953372874869777     0.3754577333076011  3.961065092357927e-14 122.1951937253939
2.456023395631348      19.67794191758601      16.13199434499153     0.0027631526543728     0.7204055004032418     -11.64533475102923  6.169426118746241e-08     0.1283163694994709  0.0008043749257287719      13.70093740383704      273.6641809998477   0.006958454102632588     0.8000000011806426     0.5498672973198502     0.2677089202862824     0.3568039239697388    0.04348629210721104      0.664943141279513     0.9953372874869777     0.3754577333076011  3.961065092357927e-14 122.1951937098284
2.456023395631348      19.67794191758601      16.13199434499153     0.0027631526543728     0.7204055004032418     -11.64533475102923  6.169426118746241e-08     0.1283163694994709  0.0008043749257287719      13.70093740383704      273.6641809998477   0.006958454102632588     0.8000000011806426     0.5498672973198502     0.2677089053851212        0.3568039388709    0.04348629210721104      0.664943141279513     0.9953372874869777     0.3754577333076011  3.961065092357927e-14 122.1951936911647
2.456023395631348      19.67794191758601      16.13199434499153     0.0027631526543728     0.7204055004032418     -11.64533475102923  6.169426118746241e-08     0.1283163694994709  0.0008043749257287719      13.70093740383704      273.6641809998477   0.006958454102632588     0.8000000011806426     0.5498672973198502     0.2677089053851212     0.3568039239697388    0.04348630700837224      0.664943141279513     0.9953372874869777     0.3754577333076011  3.961065092357927e-14 122.1951936843555
2.456023395631348      19.67794191758601      16.13199434499153     0.0027631526543728     0.7204055004032418     -11.64533475102923  6.169426118746241e-08     0.1283163694994709  0.0008043749257287719      13.70093740383704      273.6641809998477   0.006958454102632588     0.8000000011806426     0.5498672973198502     0.2677089053851212     0.3568039239697388    0.04348629210721104     0.6649431561806742     0.9953372874869777     0.3754577333076011  3.961065092357927e-14 122.1951936842881
2.456023395631348      19.67794191758601      16.13199434499153     0.0027631526543728     0.7204055004032418     -11.64533475102923  6.169426118746241e-08     0.1283163694994709  0.0008043749257287719      13.70093740383704      273.6641809998477   0.006958454102632588     0.8000000011806426     0.5498672973198502     0.2677089053851212     0.3568039239697388    0.04348629210721104      0.664943141279513     0.9953373023881389     0.3754577333076011  3.961065092357927e-14 122.19519368428
2.456023395631348      19.67794191758601      16.13199434499153     0.0027631526543728     0.7204055004032418     -11.64533475102923  6.169426118746241e-08     0.1283163694994709  0.0008043749257287719      13.70093740383704      273.6641809998477   0.006958454102632588     0.8000000011806426     0.5498672973198502     0.2677089053851212     0.3568039239697388    0.04348629210721104      0.664943141279513     0.9953372874869777     0.3754577482087623  3.961065092357927e-14 122.1951936842936
2.456023395631348      19.67794191758601      16.13199434499153     0.0027631526543728     0.7204055004032418     -11.64533475102923  6.169426118746241e-08     0.1283163694994709  0.0008043749257287719      13.70093740383704      273.6641809998477   0.006958454102632588     0.8000000011806426     0.5498672973198502     0.2677089053851212     0.3568039239697388    0.04348629210721104      0.664943141279513     0.9953372874869777     0.3754577333076011  1.490120080449858e-08 122.1952880782898
2.456024621860945      19.67793907828697      16.13199104821992   0.002763152071629719     0.7204056962790557     -11.64533257421883   6.16954367411177e-08     0.1283163713760453  0.0008043748327748149       13.7009564891061      273.6650152574105   0.006958452940590411     0.8000000011806742     0.5498671755040798     0.2677089090364935      0.356804322994449    0.04348621378472037      0.664943141279513     0.9953372595675438      0.375459573759198  3.961141555103756e-14 122.1951831336729
2.456024658458564      19.67793907828697      16.13199104821992   0.002763152071629719     0.7204056962790557     -11.64533257421883   6.16954367411177e-08     0.1283163713760453  0.0008043748327748149       13.7009564891061      273.6650152574105   0.006958452940590411     0.8000000011806742     0.5498671755040798     0.2677089090364935      0.356804322994449    0.04348621378472037      0.664943141279513     0.9953372595675438      0.375459573759198  3.961141555103756e-14 122.1951832118979
2.456024621860945      19.67793937151111      16.13199104821992   0.002763152071629719     0.7204056962790557     -11.64533257421883   6.16954367411177e-08     0.1283163713760453  0.0008043748327748149       13.7009564891061      273.6650152574105   0.006958452940590411     0.8000000011806742     0.5498671755040798     0.2677089090364935      0.356804322994449    0.04348621378472037      0.664943141279513     0.9953372595675438      0.375459573759198  3.961141555103756e-14 122.1951831408982
2.456024621860945      19.67793907828697      16.13199128860532   0.002763152071629719     0.7204056962790557     -11.64533257421883   6.16954367411177e-08     0.1283163713760453  0.0008043748327748149       13.7009564891061      273.6650152574105   0.006958452940590411     0.8000000011806742     0.5498671755040798     0.2677089090364935      0.356804322994449    0.04348621378472037      0.664943141279513     0.9953372595675438      0.375459573759198  3.961141555103756e-14 122.1951831475713
2.456024621860945      19.67793907828697      16.13199104821992   0.002763166972790913     0.7204056962790557     -11.64533257421883   6.16954367411177e-08     0.1283163713760453  0.0008043748327748149       13.7009564891061      273.6650152574105   0.006958452940590411     0.8000000011806742     0.5498671755040798     0.2677089090364935      0.356804322994449    0.04348621378472037      0.664943141279513     0.9953372595675438      0.375459573759198  3.961141555103756e-14 122.1951831514407
2.456024621860945      19.67793907828697      16.13199104821992   0.002763152071629719     0.7204057111802169     -11.64533257421883   6.16954367411177e-08     0.1283163713760453  0.0008043748327748149       13.7009564891061      273.6650152574105   0.006958452940590411     0.8000000011806742     0.5498671755040798     0.2677089090364935      0.356804322994449    0.04348621378472037      0.664943141279513     0.9953372595675438      0.375459573759198  3.961141555103756e-14 122.1951831396952
2.456024621860945      19.67793907828697      16.13199104821992   0.002763152071629719     0.7204056962790557     -11.64533274774781   6.16954367411177e-08     0.1283163713760453  0.0008043748327748149       13.7009564891061      273.6650152574105   0.006958452940590411     0.8000000011806742     0.5498671755040798     0.2677089090364935      0.356804322994449    0.04348621378472037      0.664943141279513     0.9953372595675438      0.375459573759198  3.961141555103756e-14 122.1951831326278
2.456024621860945      19.67793907828697      16.13199104821992   0.002763152071629719     0.7204056962790557     -11.64533257421883  7.659659793496536e-08     0.1283163713760453  0.0008043748327748149       13.7009564891061      273.6650152574105   0.006958452940590411     0.8000000011806742     0.5498671755040798     0.2677089090364935      0.356804322994449    0.04348621378472037      0.664943141279513     0.9953372595675438      0.375459573759198  3.961141555103756e-14 122.1951875341981
2.456024621860945      19.67793907828697      16.13199104821992   0.002763152071629719     0.7204056962790557     -11.64533257421883   6.16954367411177e-08     0.1283163862772065  0.0008043748327748149       13.7009564891061      273.6650152574105   0.006958452940590411     0.8000000011806742     0.5498671755040798     0.2677089090364935      0.356804322994449    0.04348621378472037      0.664943141279513     0.9953372595675438      0.375459573759198  3.961141555103756e-14 122.1951832230976
2.456024621860945      19.67793907828697      16.13199104821992   0.002763152071629719     0.7204056962790557     -11.64533257421883   6.16954367411177e-08     0.1283163713760453  0.0008043897339360087       13.7009564891061      273.6650152574105   0.006958452940590411     0.8000000011806742     0.5498671755040798     0.2677089090364935      0.356804322994449    0.04348621378472037      0.664943141279513     0.9953372595675438      0.375459573759198  3.961141555103756e-14 122.1951831674472
2.456024621860945      19.67793907828697      16.13199104821992   0.002763152071629719     0.7204056962790557     -11.64533257421883   6.16954367411177e-08     0.1283163713760453  0.0008043748327748149      13.70095669326626      273.6650152574105   0.006958452940590411     0.8000000011806742     0.5498671755040798     0.2677089090364935      0.356804322994449    0.04348621378472037      0.664943141279513     0.9953372595675438      0.375459573759198  3.961141555103756e-14 122.1951832078745
2.456024621860945      19.67793907828697      16.13199104821992   0.002763152071629719     0.7204056962790557     -11.64533257421883   6.16954367411177e-08     0.1283163713760453  0.0008043748327748149       13.7009564891061       273.665019335337   0.006958452940590411     0.8000000011806742     0.5498671755040798     0.2677089090364935      0.356804322994449    0.04348621378472037      0.664943141279513     0.9953372595675438      0.375459573759198  3.961141555103756e-14 122.1951831602418
2.456024621860945      19.67793907828697      16.13199104821992   0.002763152071629719     0.7204056962790557     -11.64533257421883   6.16954367411177e-08     0.1283163713760453  0.0008043748327748149       13.7009564891061      273.6650152574105   0.006958467841751605     0.8000000011806742     0.5498671755040798     0.2677089090364935      0.356804322994449    0.04348621378472037      0.664943141279513     0.9953372595675438      0.375459573759198  3.961141555103756e-14 122.1951829937418
2.456024621860945      19.67793907828697      16.13199104821992   0.002763152071629719     0.7204056962790557     -11.64533257421883   6.16954367411177e-08     0.1283163713760453  0.0008043748327748149       13.7009564891061      273.6650152574105   0.006958452940590411     0.8000000160818354     0.5498671755040798     0.2677089090364935      0.356804322994449    0.04348621378472037      0.664943141279513     0.9953372595675438      0.375459573759198  3.961141555103756e-14 122.1951836035682
2.456024621860945      19.67793907828697      16.13199104821992   0.002763152071629719     0.7204056962790557     -11.64533257421883   6.16954367411177e-08     0.1283163713760453  0.0008043748327748149       13.7009564891061      273.6650152574105   0.006958452940590411     0.8000000011806742      0.549867190405241     0.2677089090364935      0.356804322994449    0.04348621378472037      0.664943141279513     0.9953372595675438      0.375459573759198  3.961141555103756e-14 122.1951831717706
2.456024621860945      19.67793907828697      16.13199104821992   0.002763152071629719     0.7204056962790557     -11.64533257421883   6.16954367411177e-08     0.1283163713760453  0.0008043748327748149       13.7009564891061      273.6650152574105   0.006958452940590411     0.8000000011806742     0.5498671755040798     0.2677089239376547      0.356804322994449    0.04348621378472037      0.664943141279513     0.9953372595675438      0.375459573759198  3.961141555103756e-14 122.1951831632437
2.456024621860945      19.67793907828697      16.13199104821992   0.002763152071629719     0.7204056962790557     -11.64533257421883   6.16954367411177e-08     0.1283163713760453  0.0008043748327748149       13.7009564891061      273.6650152574105   0.006958452940590411     0.8000000011806742     0.5498671755040798     0.2677089090364935     0.3568043378956102    0.04348621378472037      0.664943141279513     0.9953372595675438      0.375459573759198  3.961141555103756e-14 122.1951831377195
2.456024621860945      19.67793907828697      16.13199104821992   0.002763152071629719     0.7204056962790557     -11.64533257421883   6.16954367411177e-08     0.1283163713760453  0.0008043748327748149       13.7009564891061      273.6650152574105   0.006958452940590411     0.8000000011806742     0.5498671755040798     0.2677089090364935      0.356804322994449    0.04348622868588156      0.664943141279513     0.9953372595675438      0.375459573759198  3.961141555103756e-14 122.1951831336267
2.456024621860945      19.67793907828697      16.13199104821992   0.002763152071629719     0.7204056962790557     -11.64533257421883   6.16954367411177e-08     0.1283163713760453  0.0008043748327748149       13.7009564891061      273.6650152574105   0.006958452940590411     0.8000000011806742     0.5498671755040798     0.2677089090364935      0.356804322994449    0.04348621378472037     0.6649431561806742     0.9953372595675438      0.375459573759198  3.961141555103756e-14 122.1951831336729
2.456024621860945      19.67793907828697      16.13199104821992   0.002763152071629719     0.7204056962790557     -11.64533257421883   6.16954367411177e-08     0.1283163713760453  0.0008043748327748149       13.7009564891061      273.6650152574105   0.006958452940590411     0.8000000011806742     0.5498671755040798     0.2677089090364935      0.356804322994449    0.04348621378472037      0.664943141279513      0.995337274468705      0.375459573759198  3.961141555103756e-14 122.1951831336788
2.456024621860945      19.67793907828697      16.13199104821992   0.002763152071629719     0.7204056962790557     -11.64533257421883   6.16954367411177e-08     0.1283163713760453  0.0008043748327748149       13.7009564891061      273.6650152574105   0.006958452940590411     0.8000000011806742     0.5498671755040798     0.2677089090364935      0.356804322994449    0.04348621378472037      0.664943141279513     0.9953372595675438     0.3754595886603592  3.961141555103756e-14 122.1951831337768
2.456024621860945      19.67793907828697      16.13199104821992   0.002763152071629719     0.7204056962790557     -11.64533257421883   6.16954367411177e-08     0.1283163713760453  0.0008043748327748149       13.7009564891061      273.6650152574105   0.006958452940590411     0.8000000011806742     0.5498671755040798     0.2677089090364935      0.356804322994449    0.04348621378472037      0.664943141279513     0.9953372595675438      0.375459573759198  1.490120080526321e-08 122.1952775267344
2.45602492871775      19.67793836808717      16.13199022360064   0.002763151522538101     0.7204057452689147     -11.64533202971751  6.169573323363649e-08     0.1283163719444946   0.000804374387589654      13.70096126319767      273.6652239315581   0.006958452573454832      0.800000001180682     0.5498671452279299     0.2677089099961941     0.3568044228120287     0.0434861941937823      0.664943141279513     0.9953372525840085     0.3754600341144238  3.961164091825979e-14 122.1951806328025
2.456024965315373      19.67793836808717      16.13199022360064   0.002763151522538101     0.7204057452689147     -11.64533202971751  6.169573323363649e-08     0.1283163719444946   0.000804374387589654      13.70096126319767      273.6652239315581   0.006958452573454832      0.800000001180682     0.5498671452279299     0.2677089099961941     0.3568044228120287     0.0434861941937823      0.664943141279513     0.9953372525840085     0.3754600341144238  3.961164091825979e-14 122.1951806177608
2.45602492871775      19.67793866131131      16.13199022360064   0.002763151522538101     0.7204057452689147     -11.64533202971751  6.169573323363649e-08     0.1283163719444946   0.000804374387589654      13.70096126319767      273.6652239315581   0.006958452573454832      0.800000001180682     0.5498671452279299     0.2677089099961941     0.3568044228120287     0.0434861941937823      0.664943141279513     0.9953372525840085     0.3754600341144238  3.961164091825979e-14 122.1951806387528
2.45602492871775      19.67793836808717      16.13199046398602   0.002763151522538101     0.7204057452689147     -11.64533202971751  6.169573323363649e-08     0.1283163719444946   0.000804374387589654      13.70096126319767      273.6652239315581   0.006958452573454832      0.800000001180682     0.5498671452279299     0.2677089099961941     0.3568044228120287     0.0434861941937823      0.664943141279513     0.9953372525840085     0.3754600341144238  3.961164091825979e-14 122.1951806448935
2.45602492871775      19.67793836808717      16.13199022360064   0.002763166423699295     0.7204057452689147     -11.64533202971751  6.169573323363649e-08     0.1283163719444946   0.000804374387589654      13.70096126319767      273.6652239315581   0.006958452573454832      0.800000001180682     0.5498671452279299     0.2677089099961941     0.3568044228120287     0.0434861941937823      0.664943141279513     0.9953372525840085     0.3754600341144238  3.961164091825979e-14 122.1951806466728
2.45602492871775      19.67793836808717      16.13199022360064   0.002763151522538101     0.7204057601700759     -11.64533202971751  6.169573323363649e-08     0.1283163719444946   0.000804374387589654      13.70096126319767      273.6652239315581   0.006958452573454832      0.800000001180682     0.5498671452279299     0.2677089099961941     0.3568044228120287     0.0434861941937823      0.664943141279513     0.9953372525840085     0.3754600341144238  3.961164091825979e-14 122.195180633248
2.45602492871775      19.67793836808717      16.13199022360064   0.002763151522538101     0.7204057452689147     -11.64533220324648  6.169573323363649e-08     0.1283163719444946   0.000804374387589654      13.70096126319767      273.6652239315581   0.006958452573454832      0.800000001180682     0.5498671452279299     0.2677089099961941     0.3568044228120287     0.0434861941937823      0.664943141279513     0.9953372525840085     0.3754600341144238  3.961164091825979e-14 122.195180628265
2.45602492871775      19.67793836808717      16.13199022360064   0.002763151522538101     0.7204057452689147     -11.64533202971751  7.659689442748414e-08     0.1283163719444946   0.000804374387589654      13.70096126319767      273.6652239315581   0.006958452573454832      0.800000001180682     0.5498671452279299     0.2677089099961941     0.3568044228120287     0.0434861941937823      0.664943141279513     0.9953372525840085     0.3754600341144238  3.961164091825979e-14 122.1951850449594
2.45602492871775      19.67793836808717      16.13199022360064   0.002763151522538101     0.7204057452689147     -11.64533202971751  6.169573323363649e-08     0.1283163868456558   0.000804374387589654      13.70096126319767      273.6652239315581   0.006958452573454832      0.800000001180682     0.5498671452279299     0.2677089099961941     0.3568044228120287     0.0434861941937823      0.664943141279513     0.9953372525840085     0.3754600341144238  3.961164091825979e-14 122.1951807256222
2.45602492871775      19.67793836808717      16.13199022360064   0.002763151522538101     0.7204057452689147     -11.64533202971751  6.169573323363649e-08     0.1283163719444946  0.0008043892887508479      13.70096126319767      273.6652239315581   0.006958452573454832      0.800000001180682     0.5498671452279299     0.2677089099961941     0.3568044228120287     0.0434861941937823      0.664943141279513     0.9953372525840085     0.3754600341144238  3.961164091825979e-14 122.195180656169
2.45602492871775      19.67793836808717      16.13199022360064   0.002763151522538101     0.7204057452689147     -11.64533202971751  6.169573323363649e-08     0.1283163719444946   0.000804374387589654       13.7009614673579      273.6652239315581   0.006958452573454832      0.800000001180682     0.5498671452279299     0.2677089099961941     0.3568044228120287     0.0434861941937823      0.664943141279513     0.9953372525840085     0.3754600341144238  3.961164091825979e-14 122.1951805947344
2.45602492871775      19.67793836808717      16.13199022360064   0.002763151522538101     0.7204057452689147     -11.64533202971751  6.169573323363649e-08     0.1283163719444946   0.000804374387589654      13.70096126319767      273.6652280094877   0.006958452573454832      0.800000001180682     0.5498671452279299     0.2677089099961941     0.3568044228120287     0.0434861941937823      0.664943141279513     0.9953372525840085     0.3754600341144238  3.961164091825979e-14 122.1951805951564
2.45602492871775      19.67793836808717      16.13199022360064   0.002763151522538101     0.7204057452689147     -11.64533202971751  6.169573323363649e-08     0.1283163719444946   0.000804374387589654      13.70096126319767      273.6652239315581   0.006958467474616026      0.800000001180682     0.5498671452279299     0.2677089099961941     0.3568044228120287     0.0434861941937823      0.664943141279513     0.9953372525840085     0.3754600341144238  3.961164091825979e-14 122.1951805044206
2.45602492871775      19.67793836808717      16.13199022360064   0.002763151522538101     0.7204057452689147     -11.64533202971751  6.169573323363649e-08     0.1283163719444946   0.000804374387589654      13.70096126319767      273.6652239315581   0.006958452573454832     0.8000000160818432     0.5498671452279299     0.2677089099961941     0.3568044228120287     0.0434861941937823      0.664943141279513     0.9953372525840085     0.3754600341144238  3.961164091825979e-14 122.1951810919331
2.45602492871775      19.67793836808717      16.13199022360064   0.002763151522538101     0.7204057452689147     -11.64533202971751  6.169573323363649e-08     0.1283163719444946   0.000804374387589654      13.70096126319767      273.6652239315581   0.006958452573454832      0.800000001180682     0.5498671601290911     0.2677089099961941     0.3568044228120287     0.0434861941937823      0.664943141279513     0.9953372525840085     0.3754600341144238  3.961164091825979e-14 122.1951806716594
2.45602492871775      19.67793836808717      16.13199022360064   0.002763151522538101     0.7204057452689147     -11.64533202971751  6.169573323363649e-08     0.1283163719444946   0.000804374387589654      13.70096126319767      273.6652239315581   0.006958452573454832      0.800000001180682     0.5498671452279299     0.2677089248973553     0.3568044228120287     0.0434861941937823      0.664943141279513     0.9953372525840085     0.3754600341144238  3.961164091825979e-14 122.1951806594358
2.45602492871775      19.67793836808717      16.13199022360064   0.002763151522538101     0.7204057452689147     -11.64533202971751  6.169573323363649e-08     0.1283163719444946   0.000804374387589654      13.70096126319767      273.6652239315581   0.006958452573454832      0.800000001180682     0.5498671452279299     0.2677089099961941     0.3568044377131899     0.0434861941937823      0.664943141279513     0.9953372525840085     0.3754600341144238  3.961164091825979e-14 122.1951806332897
2.45602492871775      19.67793836808717      16.13199022360064   0.002763151522538101     0.7204057452689147     -11.64533202971751  6.169573323363649e-08     0.1283163719444946   0.000804374387589654      13.70096126319767      273.6652239315581   0.006958452573454832      0.800000001180682     0.5498671452279299     0.2677089099961941     0.3568044228120287    0.04348620909494349      0.664943141279513     0.9953372525840085     0.3754600341144238  3.961164091825979e-14 122.1951806321442
2.45602492871775      19.67793836808717      16.13199022360064   0.002763151522538101     0.7204057452689147     -11.64533202971751  6.169573323363649e-08     0.1283163719444946   0.000804374387589654      13.70096126319767      273.6652239315581   0.006958452573454832      0.800000001180682     0.5498671452279299     0.2677089099961941     0.3568044228120287     0.0434861941937823     0.6649431561806742     0.9953372525840085     0.3754600341144238  3.961164091825979e-14 122.1951806328025
2.45602492871775      19.67793836808717      16.13199022360064   0.002763151522538101     0.7204057452689147     -11.64533202971751  6.169573323363649e-08     0.1283163719444946   0.000804374387589654      13.70096126319767      273.6652239315581   0.006958452573454832      0.800000001180682     0.5498671452279299     0.2677089099961941     0.3568044228120287     0.0434861941937823      0.664943141279513     0.9953372674851697     0.3754600341144238  3.961164091825979e-14 122.1951806321489
2.45602492871775      19.67793836808717      16.13199022360064   0.002763151522538101     0.7204057452689147     -11.64533202971751  6.169573323363649e-08     0.1283163719444946   0.000804374387589654      13.70096126319767      273.6652239315581   0.006958452573454832      0.800000001180682     0.5498671452279299     0.2677089099961941     0.3568044228120287     0.0434861941937823      0.664943141279513     0.9953372525840085      0.375460049015585  3.961164091825979e-14 122.1951806323944
2.45602492871775      19.67793836808717      16.13199022360064   0.002763151522538101     0.7204057452689147     -11.64533202971751  6.169573323363649e-08     0.1283163719444946   0.000804374387589654      13.70096126319767      273.6652239315581   0.006958452573454832      0.800000001180682     0.5498671452279299     0.2677089099961941     0.3568044228120287     0.0434861941937823      0.664943141279513     0.9953372525840085     0.3754600341144238  1.490120080548858e-08 122.1952750267948
2.456024992721154      19.67793836226166      16.13199020916531   0.002763150985975901     0.7204057391040459      -11.6453320371916  6.169050709357356e-08     0.1283161431594399  0.0008043740887067586      13.70096131663189      273.6652239362814   0.006958580467058043     0.8000000011806716     0.5498667348026285     0.2677087730988641     0.3568044194746127    0.04348619433671913      0.664943141279513     0.9953372526378316     0.3754600391356284   3.95398115962772e-14 122.1951770754482
2.456025029318778      19.67793836226166      16.13199020916531   0.002763150985975901     0.7204057391040459      -11.6453320371916  6.169050709357356e-08     0.1283161431594399  0.0008043740887067586      13.70096131663189      273.6652239362814   0.006958580467058043     0.8000000011806716     0.5498667348026285     0.2677087730988641     0.3568044194746127    0.04348619433671913      0.664943141279513     0.9953372526378316     0.3754600391356284   3.95398115962772e-14 122.1951770269635
2.456024992721154      19.67793865548579      16.13199020916531   0.002763150985975901     0.7204057391040459      -11.6453320371916  6.169050709357356e-08     0.1283161431594399  0.0008043740887067586      13.70096131663189      273.6652239362814   0.006958580467058043     0.8000000011806716     0.5498667348026285     0.2677087730988641     0.3568044194746127    0.04348619433671913      0.664943141279513     0.9953372526378316     0.3754600391356284   3.95398115962772e-14 122.1951770609913
2.456024992721154      19.67793836226166       16.1319904495507   0.002763150985975901     0.7204057391040459      -11.6453320371916  6.169050709357356e-08     0.1283161431594399  0.0008043740887067586      13.70096131663189      273.6652239362814   0.006958580467058043     0.8000000011806716     0.5498667348026285     0.2677087730988641     0.3568044194746127    0.04348619433671913      0.664943141279513     0.9953372526378316     0.3754600391356284   3.95398115962772e-14 122.1951770755476
2.456024992721154      19.67793836226166      16.13199020916531   0.002763165887137095     0.7204057391040459      -11.6453320371916  6.169050709357356e-08     0.1283161431594399  0.0008043740887067586      13.70096131663189      273.6652239362814   0.006958580467058043     0.8000000011806716     0.5498667348026285     0.2677087730988641     0.3568044194746127    0.04348619433671913      0.664943141279513     0.9953372526378316     0.3754600391356284   3.95398115962772e-14 122.195177076493
2.456024992721154      19.67793836226166      16.13199020916531   0.002763150985975901     0.7204057540052071      -11.6453320371916  6.169050709357356e-08     0.1283161431594399  0.0008043740887067586      13.70096131663189      273.6652239362814   0.006958580467058043     0.8000000011806716     0.5498667348026285     0.2677087730988641     0.3568044194746127    0.04348619433671913      0.664943141279513     0.9953372526378316     0.3754600391356284   3.95398115962772e-14 122.1951770815036
2.456024992721154      19.67793836226166      16.13199020916531   0.002763150985975901     0.7204057391040459     -11.64533221072057  6.169050709357356e-08     0.1283161431594399  0.0008043740887067586      13.70096131663189      273.6652239362814   0.006958580467058043     0.8000000011806716     0.5498667348026285     0.2677087730988641     0.3568044194746127    0.04348619433671913      0.664943141279513     0.9953372526378316     0.3754600391356284   3.95398115962772e-14 122.1951770705529
2.456024992721154      19.67793836226166      16.13199020916531   0.002763150985975901     0.7204057391040459      -11.6453320371916  7.659166828742122e-08     0.1283161431594399  0.0008043740887067586      13.70096131663189      273.6652239362814   0.006958580467058043     0.8000000011806716     0.5498667348026285     0.2677087730988641     0.3568044194746127    0.04348619433671913      0.664943141279513     0.9953372526378316     0.3754600391356284   3.95398115962772e-14 122.1951814778946
2.456024992721154      19.67793836226166      16.13199020916531   0.002763150985975901     0.7204057391040459      -11.6453320371916  6.169050709357356e-08     0.1283161580606011  0.0008043740887067586      13.70096131663189      273.6652239362814   0.006958580467058043     0.8000000011806716     0.5498667348026285     0.2677087730988641     0.3568044194746127    0.04348619433671913      0.664943141279513     0.9953372526378316     0.3754600391356284   3.95398115962772e-14 122.1951771618214
2.456024992721154      19.67793836226166      16.13199020916531   0.002763150985975901     0.7204057391040459      -11.6453320371916  6.169050709357356e-08     0.1283161431594399  0.0008043889898679524      13.70096131663189      273.6652239362814   0.006958580467058043     0.8000000011806716     0.5498667348026285     0.2677087730988641     0.3568044194746127    0.04348619433671913      0.664943141279513     0.9953372526378316     0.3754600391356284   3.95398115962772e-14 122.1951770947582
2.456024992721154      19.67793836226166      16.13199020916531   0.002763150985975901     0.7204057391040459      -11.6453320371916  6.169050709357356e-08     0.1283161431594399  0.0008043740887067586      13.70096152079212      273.6652239362814   0.006958580467058043     0.8000000011806716     0.5498667348026285     0.2677087730988641     0.3568044194746127    0.04348619433671913      0.664943141279513     0.9953372526378316     0.3754600391356284   3.95398115962772e-14 122.1951770179614
2.456024992721154      19.67793836226166      16.13199020916531   0.002763150985975901     0.7204057391040459      -11.6453320371916  6.169050709357356e-08     0.1283161431594399  0.0008043740887067586      13.70096131663189       273.665228014211   0.006958580467058043     0.8000000011806716     0.5498667348026285     0.2677087730988641     0.3568044194746127    0.04348619433671913      0.664943141279513     0.9953372526378316     0.3754600391356284   3.95398115962772e-14 122.1951770304903
2.456024992721154      19.67793836226166      16.13199020916531   0.002763150985975901     0.7204057391040459      -11.6453320371916  6.169050709357356e-08     0.1283161431594399  0.0008043740887067586      13.70096131663189      273.6652239362814   0.006958595368219237     0.8000000011806716     0.5498667348026285     0.2677087730988641     0.3568044194746127    0.04348619433671913      0.664943141279513     0.9953372526378316     0.3754600391356284   3.95398115962772e-14 122.1951770563904
2.456024992721154      19.67793836226166      16.13199020916531   0.002763150985975901     0.7204057391040459      -11.6453320371916  6.169050709357356e-08     0.1283161431594399  0.0008043740887067586      13.70096131663189      273.6652239362814   0.006958580467058043     0.8000000160818328     0.5498667348026285     0.2677087730988641     0.3568044194746127    0.04348619433671913      0.664943141279513     0.9953372526378316     0.3754600391356284   3.95398115962772e-14 122.1951775323014
2.456024992721154      19.67793836226166      16.13199020916531   0.002763150985975901     0.7204057391040459      -11.6453320371916  6.169050709357356e-08     0.1283161431594399  0.0008043740887067586      13.70096131663189      273.6652239362814   0.006958580467058043     0.8000000011806716     0.5498667497037897     0.2677087730988641     0.3568044194746127    0.04348619433671913      0.664943141279513     0.9953372526378316     0.3754600391356284   3.95398115962772e-14 122.1951771137976
2.456024992721154      19.67793836226166      16.13199020916531   0.002763150985975901     0.7204057391040459      -11.6453320371916  6.169050709357356e-08     0.1283161431594399  0.0008043740887067586      13.70096131663189      273.6652239362814   0.006958580467058043     0.8000000011806716     0.5498667348026285     0.2677087880000253     0.3568044194746127    0.04348619433671913      0.664943141279513     0.9953372526378316     0.3754600391356284   3.95398115962772e-14 122.1951770854998
2.456024992721154      19.67793836226166      16.13199020916531   0.002763150985975901     0.7204057391040459      -11.6453320371916  6.169050709357356e-08     0.1283161431594399  0.0008043740887067586      13.70096131663189      273.6652239362814   0.006958580467058043     0.8000000011806716     0.5498667348026285     0.2677087730988641     0.3568044343757739    0.04348619433671913      0.664943141279513     0.9953372526378316     0.3754600391356284   3.95398115962772e-14 122.1951770697302
2.456024992721154      19.67793836226166      16.13199020916531   0.002763150985975901     0.7204057391040459      -11.6453320371916  6.169050709357356e-08     0.1283161431594399  0.0008043740887067586      13.70096131663189      273.6652239362814   0.006958580467058043     0.8000000011806716     0.5498667348026285     0.2677087730988641     0.3568044194746127    0.04348620923788032      0.664943141279513     0.9953372526378316     0.3754600391356284   3.95398115962772e-14 122.1951770755218
2.456024992721154      19.67793836226166      16.13199020916531   0.002763150985975901     0.7204057391040459      -11.6453320371916  6.169050709357356e-08     0.1283161431594399  0.0008043740887067586      13.70096131663189      273.6652239362814   0.006958580467058043     0.8000000011806716     0.5498667348026285     0.2677087730988641     0.3568044194746127    0.04348619433671913     0.6649431561806742     0.9953372526378316     0.3754600391356284   3.95398115962772e-14 122.1951770754482
2.456024992721154      19.67793836226166      16.13199020916531   0.002763150985975901     0.7204057391040459      -11.6453320371916  6.169050709357356e-08     0.1283161431594399  0.0008043740887067586      13.70096131663189      273.6652239362814   0.006958580467058043     0.8000000011806716     0.5498667348026285     0.2677087730988641     0.3568044194746127    0.04348619433671913      0.664943141279513     0.9953372675389928     0.3754600391356284   3.95398115962772e-14 122.1951770755633
2.456024992721154      19.67793836226166      16.13199020916531   0.002763150985975901     0.7204057391040459      -11.6453320371916  6.169050709357356e-08     0.1283161431594399  0.0008043740887067586      13.70096131663189      273.6652239362814   0.006958580467058043     0.8000000011806716     0.5498667348026285     0.2677087730988641     0.3568044194746127    0.04348619433671913      0.664943141279513     0.9953372526378316     0.3754600540367896   3.95398115962772e-14 122.1951770753266
2.456024992721154      19.67793836226166      16.13199020916531   0.002763150985975901     0.7204057391040459      -11.6453320371916  6.169050709357356e-08     0.1283161431594399  0.0008043740887067586      13.70096131663189      273.6652239362814   0.006958580467058043     0.8000000011806716     0.5498667348026285     0.2677087730988641     0.3568044194746127    0.04348619433671913      0.664943141279513     0.9953372526378316     0.3754600391356284  1.490120073365925e-08 122.195271469276
