# Supplementary material for: Model-Based Quantification of the Systemic Interplay between Glucose and Fatty Acids in the Postprandial State
Source: PLoS One. 2015 Sep 10;10(9):e0135665. doi: 10.1371/journal.pone.0135665 (PMC4565650; doi:10.1371/journal.pone.0135665)
Supplement: S3 File — Zip file containing all Matlab m-files to generate figures. The zip-file includes a README file, containing an overview of the simulation files and basic instructions. (ZIP) [file pone.0135665.s004.zip › GlcNEFA/OPT parameters/OPT_solver1_seed100000000_n100_r25/parameters_it42.txt]

2.316761462205621      28.00095150036506      17.48940188519844    0.01829664732815862     0.7192008074861891     -9.395996318948596   0.002211021153222356    0.07453348128333547   0.001873344542803743      13.47947699159209      218.4923215488751    0.00325075321354033     0.8755374888212957     0.4348905296658472     0.3144963299985984     0.2639849164516958   0.001569300905776943     0.2529765785939202     0.3600241972457046     0.2906699745158486  3.482560873285653e-06 249.4193227255864
2.316761496728057      28.00095150036506      17.48940188519844    0.01829664732815862     0.7192008074861891     -9.395996318948596   0.002211021153222356    0.07453348128333547   0.001873344542803743      13.47947699159209      218.4923215488751    0.00325075321354033     0.8755374888212957     0.4348905296658472     0.3144963299985984     0.2639849164516958   0.001569300905776943     0.2529765785939202     0.3600241972457046     0.2906699745158486  3.482560873285653e-06 249.4193167701767
2.316761462205621      28.00095191761175      17.48940188519844    0.01829664732815862     0.7192008074861891     -9.395996318948596   0.002211021153222356    0.07453348128333547   0.001873344542803743      13.47947699159209      218.4923215488751    0.00325075321354033     0.8755374888212957     0.4348905296658472     0.3144963299985984     0.2639849164516958   0.001569300905776943     0.2529765785939202     0.3600241972457046     0.2906699745158486  3.482560873285653e-06 249.4193216387781
2.316761462205621      28.00095150036506      17.48940214581084    0.01829664732815862     0.7192008074861891     -9.395996318948596   0.002211021153222356    0.07453348128333547   0.001873344542803743      13.47947699159209      218.4923215488751    0.00325075321354033     0.8755374888212957     0.4348905296658472     0.3144963299985984     0.2639849164516958   0.001569300905776943     0.2529765785939202     0.3600241972457046     0.2906699745158486  3.482560873285653e-06 249.4193212417154
2.316761462205621      28.00095150036506      17.48940188519844    0.01829666222931982     0.7192008074861891     -9.395996318948596   0.002211021153222356    0.07453348128333547   0.001873344542803743      13.47947699159209      218.4923215488751    0.00325075321354033     0.8755374888212957     0.4348905296658472     0.3144963299985984     0.2639849164516958   0.001569300905776943     0.2529765785939202     0.3600241972457046     0.2906699745158486  3.482560873285653e-06 249.4194154044837
2.316761462205621      28.00095150036506      17.48940188519844    0.01829664732815862     0.7192008223873503     -9.395996318948596   0.002211021153222356    0.07453348128333547   0.001873344542803743      13.47947699159209      218.4923215488751    0.00325075321354033     0.8755374888212957     0.4348905296658472     0.3144963299985984     0.2639849164516958   0.001569300905776943     0.2529765785939202     0.3600241972457046     0.2906699745158486  3.482560873285653e-06 249.4193223847355
2.316761462205621      28.00095150036506      17.48940188519844    0.01829664732815862     0.7192008074861891     -9.395996458959852   0.002211021153222356    0.07453348128333547   0.001873344542803743      13.47947699159209      218.4923215488751    0.00325075321354033     0.8755374888212957     0.4348905296658472     0.3144963299985984     0.2639849164516958   0.001569300905776943     0.2529765785939202     0.3600241972457046     0.2906699745158486  3.482560873285653e-06 249.4193245542533
2.316761462205621      28.00095150036506      17.48940188519844    0.01829664732815862     0.7192008074861891     -9.395996318948596    0.00221103605438355    0.07453348128333547   0.001873344542803743      13.47947699159209      218.4923215488751    0.00325075321354033     0.8755374888212957     0.4348905296658472     0.3144963299985984     0.2639849164516958   0.001569300905776943     0.2529765785939202     0.3600241972457046     0.2906699745158486  3.482560873285653e-06 249.4195061052062
2.316761462205621      28.00095150036506      17.48940188519844    0.01829664732815862     0.7192008074861891     -9.395996318948596   0.002211021153222356    0.07453349618449666   0.001873344542803743      13.47947699159209      218.4923215488751    0.00325075321354033     0.8755374888212957     0.4348905296658472     0.3144963299985984     0.2639849164516958   0.001569300905776943     0.2529765785939202     0.3600241972457046     0.2906699745158486  3.482560873285653e-06 249.4193263053201
2.316761462205621      28.00095150036506      17.48940188519844    0.01829664732815862     0.7192008074861891     -9.395996318948596   0.002211021153222356    0.07453348128333547   0.001873359443964937      13.47947699159209      218.4923215488751    0.00325075321354033     0.8755374888212957     0.4348905296658472     0.3144963299985984     0.2639849164516958   0.001569300905776943     0.2529765785939202     0.3600241972457046     0.2906699745158486  3.482560873285653e-06 249.4195520035144
2.316761462205621      28.00095150036506      17.48940188519844    0.01829664732815862     0.7192008074861891     -9.395996318948596   0.002211021153222356    0.07453348128333547   0.001873344542803743      13.47947719245195      218.4923215488751    0.00325075321354033     0.8755374888212957     0.4348905296658472     0.3144963299985984     0.2639849164516958   0.001569300905776943     0.2529765785939202     0.3600241972457046     0.2906699745158486  3.482560873285653e-06 249.4193237998127
2.316761462205621      28.00095150036506      17.48940188519844    0.01829664732815862     0.7192008074861891     -9.395996318948596   0.002211021153222356    0.07453348128333547   0.001873344542803743      13.47947699159209      218.4923248046644    0.00325075321354033     0.8755374888212957     0.4348905296658472     0.3144963299985984     0.2639849164516958   0.001569300905776943     0.2529765785939202     0.3600241972457046     0.2906699745158486  3.482560873285653e-06 249.4193219118219
2.316761462205621      28.00095150036506      17.48940188519844    0.01829664732815862     0.7192008074861891     -9.395996318948596   0.002211021153222356    0.07453348128333547   0.001873344542803743      13.47947699159209      218.4923215488751   0.003250768114701524     0.8755374888212957     0.4348905296658472     0.3144963299985984     0.2639849164516958   0.001569300905776943     0.2529765785939202     0.3600241972457046     0.2906699745158486  3.482560873285653e-06 249.4193691661665
2.316761462205621      28.00095150036506      17.48940188519844    0.01829664732815862     0.7192008074861891     -9.395996318948596   0.002211021153222356    0.07453348128333547   0.001873344542803743      13.47947699159209      218.4923215488751    0.00325075321354033     0.8755375037224569     0.4348905296658472     0.3144963299985984     0.2639849164516958   0.001569300905776943     0.2529765785939202     0.3600241972457046     0.2906699745158486  3.482560873285653e-06 249.4193306568154
2.316761462205621      28.00095150036506      17.48940188519844    0.01829664732815862     0.7192008074861891     -9.395996318948596   0.002211021153222356    0.07453348128333547   0.001873344542803743      13.47947699159209      218.4923215488751    0.00325075321354033     0.8755374888212957     0.4348905445670084     0.3144963299985984     0.2639849164516958   0.001569300905776943     0.2529765785939202     0.3600241972457046     0.2906699745158486  3.482560873285653e-06 249.4193036658569
2.316761462205621      28.00095150036506      17.48940188519844    0.01829664732815862     0.7192008074861891     -9.395996318948596   0.002211021153222356    0.07453348128333547   0.001873344542803743      13.47947699159209      218.4923215488751    0.00325075321354033     0.8755374888212957     0.4348905296658472     0.3144963448997596     0.2639849164516958   0.001569300905776943     0.2529765785939202     0.3600241972457046     0.2906699745158486  3.482560873285653e-06 249.4193045296861
2.316761462205621      28.00095150036506      17.48940188519844    0.01829664732815862     0.7192008074861891     -9.395996318948596   0.002211021153222356    0.07453348128333547   0.001873344542803743      13.47947699159209      218.4923215488751    0.00325075321354033     0.8755374888212957     0.4348905296658472     0.3144963299985984     0.2639849313528569   0.001569300905776943     0.2529765785939202     0.3600241972457046     0.2906699745158486  3.482560873285653e-06 249.4193252929303
2.316761462205621      28.00095150036506      17.48940188519844    0.01829664732815862     0.7192008074861891     -9.395996318948596   0.002211021153222356    0.07453348128333547   0.001873344542803743      13.47947699159209      218.4923215488751    0.00325075321354033     0.8755374888212957     0.4348905296658472     0.3144963299985984     0.2639849164516958   0.001569315806938137     0.2529765785939202     0.3600241972457046     0.2906699745158486  3.482560873285653e-06 249.419322738258
2.316761462205621      28.00095150036506      17.48940188519844    0.01829664732815862     0.7192008074861891     -9.395996318948596   0.002211021153222356    0.07453348128333547   0.001873344542803743      13.47947699159209      218.4923215488751    0.00325075321354033     0.8755374888212957     0.4348905296658472     0.3144963299985984     0.2639849164516958   0.001569300905776943     0.2529765934950814     0.3600241972457046     0.2906699745158486  3.482560873285653e-06 249.4193227259509
2.316761462205621      28.00095150036506      17.48940188519844    0.01829664732815862     0.7192008074861891     -9.395996318948596   0.002211021153222356    0.07453348128333547   0.001873344542803743      13.47947699159209      218.4923215488751    0.00325075321354033     0.8755374888212957     0.4348905296658472     0.3144963299985984     0.2639849164516958   0.001569300905776943     0.2529765785939202     0.3600242121468658     0.2906699745158486  3.482560873285653e-06 249.4193227255117
2.316761462205621      28.00095150036506      17.48940188519844    0.01829664732815862     0.7192008074861891     -9.395996318948596   0.002211021153222356    0.07453348128333547   0.001873344542803743      13.47947699159209      218.4923215488751    0.00325075321354033     0.8755374888212957     0.4348905296658472     0.3144963299985984     0.2639849164516958   0.001569300905776943     0.2529765785939202     0.3600241972457046     0.2906699894170098  3.482560873285653e-06 249.4193227255921
2.316761462205621      28.00095150036506      17.48940188519844    0.01829664732815862     0.7192008074861891     -9.395996318948596   0.002211021153222356    0.07453348128333547   0.001873344542803743      13.47947699159209      218.4923215488751    0.00325075321354033     0.8755374888212957     0.4348905296658472     0.3144963299985984     0.2639849164516958   0.001569300905776943     0.2529765785939202     0.3600241972457046     0.2906699745158486    3.4974620344795e-06 249.4193510707667
2.425628780107489      25.65897274518971      16.35114020115904    0.01609817841235434       1.07071663238375     -8.091851681383727   0.001467811946546587    0.08229400126915047   0.001683299102809771      13.57718352847818      257.0276583770792    0.00348888052380749     0.8615327998600364     0.4577103660998489     0.3309845619744885     0.2363007393529418  0.0006295064944549151    0.03699454495483215      0.997054270940424    0.02799784982917891  5.395865114473085e-07 170.0508494903587
2.425628816252175      25.65897274518971      16.35114020115904    0.01609817841235434       1.07071663238375     -8.091851681383727   0.001467811946546587    0.08229400126915047   0.001683299102809771      13.57718352847818      257.0276583770792    0.00348888052380749     0.8615327998600364     0.4577103660998489     0.3309845619744885     0.2363007393529418  0.0006295064944549151    0.03699454495483215      0.997054270940424    0.02799784982917891  5.395865114473085e-07 170.0508473787307
2.425628780107489       25.6589731275382      16.35114020115904    0.01609817841235434       1.07071663238375     -8.091851681383727   0.001467811946546587    0.08229400126915047   0.001683299102809771      13.57718352847818      257.0276583770792    0.00348888052380749     0.8615327998600364     0.4577103660998489     0.3309845619744885     0.2363007393529418  0.0006295064944549151    0.03699454495483215      0.997054270940424    0.02799784982917891  5.395865114473085e-07 170.0508502318812
2.425628780107489      25.65897274518971      16.35114044481002    0.01609817841235434       1.07071663238375     -8.091851681383727   0.001467811946546587    0.08229400126915047   0.001683299102809771      13.57718352847818      257.0276583770792    0.00348888052380749     0.8615327998600364     0.4577103660998489     0.3309845619744885     0.2363007393529418  0.0006295064944549151    0.03699454495483215      0.997054270940424    0.02799784982917891  5.395865114473085e-07 170.050849664475
2.425628780107489      25.65897274518971      16.35114020115904    0.01609819331351553       1.07071663238375     -8.091851681383727   0.001467811946546587    0.08229400126915047   0.001683299102809771      13.57718352847818      257.0276583770792    0.00348888052380749     0.8615327998600364     0.4577103660998489     0.3309845619744885     0.2363007393529418  0.0006295064944549151    0.03699454495483215      0.997054270940424    0.02799784982917891  5.395865114473085e-07 170.0508519984571
2.425628780107489      25.65897274518971      16.35114020115904    0.01609817841235434      1.070716648338671     -8.091851681383727   0.001467811946546587    0.08229400126915047   0.001683299102809771      13.57718352847818      257.0276583770792    0.00348888052380749     0.8615327998600364     0.4577103660998489     0.3309845619744885     0.2363007393529418  0.0006295064944549151    0.03699454495483215      0.997054270940424    0.02799784982917891  5.395865114473085e-07 170.0508492943317
2.425628780107489      25.65897274518971      16.35114020115904    0.01609817841235434       1.07071663238375     -8.091851801961713   0.001467811946546587    0.08229400126915047   0.001683299102809771      13.57718352847818      257.0276583770792    0.00348888052380749     0.8615327998600364     0.4577103660998489     0.3309845619744885     0.2363007393529418  0.0006295064944549151    0.03699454495483215      0.997054270940424    0.02799784982917891  5.395865114473085e-07 170.0508489740273
2.425628780107489      25.65897274518971      16.35114020115904    0.01609817841235434       1.07071663238375     -8.091851681383727   0.001467826847707781    0.08229400126915047   0.001683299102809771      13.57718352847818      257.0276583770792    0.00348888052380749     0.8615327998600364     0.4577103660998489     0.3309845619744885     0.2363007393529418  0.0006295064944549151    0.03699454495483215      0.997054270940424    0.02799784982917891  5.395865114473085e-07 170.0508897045177
2.425628780107489      25.65897274518971      16.35114020115904    0.01609817841235434       1.07071663238375     -8.091851681383727   0.001467811946546587    0.08229401617031167   0.001683299102809771      13.57718352847818      257.0276583770792    0.00348888052380749     0.8615327998600364     0.4577103660998489     0.3309845619744885     0.2363007393529418  0.0006295064944549151    0.03699454495483215      0.997054270940424    0.02799784982917891  5.395865114473085e-07 170.0508451645973
2.425628780107489      25.65897274518971      16.35114020115904    0.01609817841235434       1.07071663238375     -8.091851681383727   0.001467811946546587    0.08229400126915047   0.001683314003970965      13.57718352847818      257.0276583770792    0.00348888052380749     0.8615327998600364     0.4577103660998489     0.3309845619744885     0.2363007393529418  0.0006295064944549151    0.03699454495483215      0.997054270940424    0.02799784982917891  5.395865114473085e-07 170.0509432536171
2.425628780107489      25.65897274518971      16.35114020115904    0.01609817841235434       1.07071663238375     -8.091851681383727   0.001467811946546587    0.08229400126915047   0.001683299102809771      13.57718373079398      257.0276583770792    0.00348888052380749     0.8615327998600364     0.4577103660998489     0.3309845619744885     0.2363007393529418  0.0006295064944549151    0.03699454495483215      0.997054270940424    0.02799784982917891  5.395865114473085e-07 170.0508497507649
2.425628780107489      25.65897274518971      16.35114020115904    0.01609817841235434       1.07071663238375     -8.091851681383727   0.001467811946546587    0.08229400126915047   0.001683299102809771      13.57718352847818      257.0276622070898    0.00348888052380749     0.8615327998600364     0.4577103660998489     0.3309845619744885     0.2363007393529418  0.0006295064944549151    0.03699454495483215      0.997054270940424    0.02799784982917891  5.395865114473085e-07 170.0508492325442
2.425628780107489      25.65897274518971      16.35114020115904    0.01609817841235434       1.07071663238375     -8.091851681383727   0.001467811946546587    0.08229400126915047   0.001683299102809771      13.57718352847818      257.0276583770792   0.003488895424968684     0.8615327998600364     0.4577103660998489     0.3309845619744885     0.2363007393529418  0.0006295064944549151    0.03699454495483215      0.997054270940424    0.02799784982917891  5.395865114473085e-07 170.0509567111933
2.425628780107489      25.65897274518971      16.35114020115904    0.01609817841235434       1.07071663238375     -8.091851681383727   0.001467811946546587    0.08229400126915047   0.001683299102809771      13.57718352847818      257.0276583770792    0.00348888052380749     0.8615328147611976     0.4577103660998489     0.3309845619744885     0.2363007393529418  0.0006295064944549151    0.03699454495483215      0.997054270940424    0.02799784982917891  5.395865114473085e-07 170.0508524423006
2.425628780107489      25.65897274518971      16.35114020115904    0.01609817841235434       1.07071663238375     -8.091851681383727   0.001467811946546587    0.08229400126915047   0.001683299102809771      13.57718352847818      257.0276583770792    0.00348888052380749     0.8615327998600364     0.4577103810010101     0.3309845619744885     0.2363007393529418  0.0006295064944549151    0.03699454495483215      0.997054270940424    0.02799784982917891  5.395865114473085e-07 170.0508418458717
2.425628780107489      25.65897274518971      16.35114020115904    0.01609817841235434       1.07071663238375     -8.091851681383727   0.001467811946546587    0.08229400126915047   0.001683299102809771      13.57718352847818      257.0276583770792    0.00348888052380749     0.8615327998600364     0.4577103660998489     0.3309845768756497     0.2363007393529418  0.0006295064944549151    0.03699454495483215      0.997054270940424    0.02799784982917891  5.395865114473085e-07 170.0508500799196
2.425628780107489      25.65897274518971      16.35114020115904    0.01609817841235434       1.07071663238375     -8.091851681383727   0.001467811946546587    0.08229400126915047   0.001683299102809771      13.57718352847818      257.0276583770792    0.00348888052380749     0.8615327998600364     0.4577103660998489     0.3309845619744885      0.236300754254103  0.0006295064944549151    0.03699454495483215      0.997054270940424    0.02799784982917891  5.395865114473085e-07 170.0508504609214
2.425628780107489      25.65897274518971      16.35114020115904    0.01609817841235434       1.07071663238375     -8.091851681383727   0.001467811946546587    0.08229400126915047   0.001683299102809771      13.57718352847818      257.0276583770792    0.00348888052380749     0.8615327998600364     0.4577103660998489     0.3309845619744885     0.2363007393529418   0.000629521395616109    0.03699454495483215      0.997054270940424    0.02799784982917891  5.395865114473085e-07 170.0508494891761
2.425628780107489      25.65897274518971      16.35114020115904    0.01609817841235434       1.07071663238375     -8.091851681383727   0.001467811946546587    0.08229400126915047   0.001683299102809771      13.57718352847818      257.0276583770792    0.00348888052380749     0.8615327998600364     0.4577103660998489     0.3309845619744885     0.2363007393529418  0.0006295064944549151    0.03699455985599334      0.997054270940424    0.02799784982917891  5.395865114473085e-07 170.0508494904316
2.425628780107489      25.65897274518971      16.35114020115904    0.01609817841235434       1.07071663238375     -8.091851681383727   0.001467811946546587    0.08229400126915047   0.001683299102809771      13.57718352847818      257.0276583770792    0.00348888052380749     0.8615327998600364     0.4577103660998489     0.3309845619744885     0.2363007393529418  0.0006295064944549151    0.03699454495483215     0.9970542858415852    0.02799784982917891  5.395865114473085e-07 170.050849485614
2.425628780107489      25.65897274518971      16.35114020115904    0.01609817841235434       1.07071663238375     -8.091851681383727   0.001467811946546587    0.08229400126915047   0.001683299102809771      13.57718352847818      257.0276583770792    0.00348888052380749     0.8615327998600364     0.4577103660998489     0.3309845619744885     0.2363007393529418  0.0006295064944549151    0.03699454495483215      0.997054270940424    0.02799786473034011  5.395865114473085e-07 170.0508494940557
2.425628780107489      25.65897274518971      16.35114020115904    0.01609817841235434       1.07071663238375     -8.091851681383727   0.001467811946546587    0.08229400126915047   0.001683299102809771      13.57718352847818      257.0276583770792    0.00348888052380749     0.8615327998600364     0.4577103660998489     0.3309845619744885     0.2363007393529418  0.0006295064944549151    0.03699454495483215      0.997054270940424    0.02799784982917891  5.544876726411562e-07 170.0508553270161
2.563862542577947       16.4134929944565      14.80008655683791   0.002391073728824654     0.6905993166986726     -10.43660039341154  0.0004240129744440607     0.1151390448901004    0.00112743725559576      14.02693885535563       308.211898658357   0.003915215050620456     0.8448745098621541     0.4644566337522373     0.3190623041292629     0.2608035150123449    0.05204718228531068  0.0002194542276306999     0.9996195925568336   0.003580402860194881  3.949614863056214e-08 150.5589938850537
2.563862580782476       16.4134929944565      14.80008655683791   0.002391073728824654     0.6905993166986726     -10.43660039341154  0.0004240129744440607     0.1151390448901004    0.00112743725559576      14.02693885535563       308.211898658357   0.003915215050620456     0.8448745098621541     0.4644566337522373     0.3190623041292629     0.2608035150123449    0.05204718228531068  0.0002194542276306999     0.9996195925568336   0.003580402860194881  3.949614863056214e-08 150.5589937452293
2.563862542577947       16.4134932390366      14.80008655683791   0.002391073728824654     0.6905993166986726     -10.43660039341154  0.0004240129744440607     0.1151390448901004    0.00112743725559576      14.02693885535563       308.211898658357   0.003915215050620456     0.8448745098621541     0.4644566337522373     0.3190623041292629     0.2608035150123449    0.05204718228531068  0.0002194542276306999     0.9996195925568336   0.003580402860194881  3.949614863056214e-08 150.5589851703207
2.563862542577947       16.4134929944565      14.80008677737639   0.002391073728824654     0.6905993166986726     -10.43660039341154  0.0004240129744440607     0.1151390448901004    0.00112743725559576      14.02693885535563       308.211898658357   0.003915215050620456     0.8448745098621541     0.4644566337522373     0.3190623041292629     0.2608035150123449    0.05204718228531068  0.0002194542276306999     0.9996195925568336   0.003580402860194881  3.949614863056214e-08 150.5589892471314
2.563862542577947       16.4134929944565      14.80008655683791   0.002391088629985848     0.6905993166986726     -10.43660039341154  0.0004240129744440607     0.1151390448901004    0.00112743725559576      14.02693885535563       308.211898658357   0.003915215050620456     0.8448745098621541     0.4644566337522373     0.3190623041292629     0.2608035150123449    0.05204718228531068  0.0002194542276306999     0.9996195925568336   0.003580402860194881  3.949614863056214e-08 150.5593998893536
2.563862542577947       16.4134929944565      14.80008655683791   0.002391073728824654     0.6905993315998338     -10.43660039341154  0.0004240129744440607     0.1151390448901004    0.00112743725559576      14.02693885535563       308.211898658357   0.003915215050620456     0.8448745098621541     0.4644566337522373     0.3190623041292629     0.2608035150123449    0.05204718228531068  0.0002194542276306999     0.9996195925568336   0.003580402860194881  3.949614863056214e-08 150.5589945451634
2.563862542577947       16.4134929944565      14.80008655683791   0.002391073728824654     0.6905993166986726       -10.436600548929  0.0004240129744440607     0.1151390448901004    0.00112743725559576      14.02693885535563       308.211898658357   0.003915215050620456     0.8448745098621541     0.4644566337522373     0.3190623041292629     0.2608035150123449    0.05204718228531068  0.0002194542276306999     0.9996195925568336   0.003580402860194881  3.949614863056214e-08 150.5590046836468
2.563862542577947       16.4134929944565      14.80008655683791   0.002391073728824654     0.6905993166986726     -10.43660039341154  0.0004240278756052545     0.1151390448901004    0.00112743725559576      14.02693885535563       308.211898658357   0.003915215050620456     0.8448745098621541     0.4644566337522373     0.3190623041292629     0.2608035150123449    0.05204718228531068  0.0002194542276306999     0.9996195925568336   0.003580402860194881  3.949614863056214e-08 150.5590709511839
2.563862542577947       16.4134929944565      14.80008655683791   0.002391073728824654     0.6905993166986726     -10.43660039341154  0.0004240129744440607     0.1151390597912615    0.00112743725559576      14.02693885535563       308.211898658357   0.003915215050620456     0.8448745098621541     0.4644566337522373     0.3190623041292629     0.2608035150123449    0.05204718228531068  0.0002194542276306999     0.9996195925568336   0.003580402860194881  3.949614863056214e-08 150.5589950736339
2.563862542577947       16.4134929944565      14.80008655683791   0.002391073728824654     0.6905993166986726     -10.43660039341154  0.0004240129744440607     0.1151390448901004   0.001127452156756954      14.02693885535563       308.211898658357   0.003915215050620456     0.8448745098621541     0.4644566337522373     0.3190623041292629     0.2608035150123449    0.05204718228531068  0.0002194542276306999     0.9996195925568336   0.003580402860194881  3.949614863056214e-08 150.5589756716926
2.563862542577947       16.4134929944565      14.80008655683791   0.002391073728824654     0.6905993166986726     -10.43660039341154  0.0004240129744440607     0.1151390448901004    0.00112743725559576      14.02693906437331       308.211898658357   0.003915215050620456     0.8448745098621541     0.4644566337522373     0.3190623041292629     0.2608035150123449    0.05204718228531068  0.0002194542276306999     0.9996195925568336   0.003580402860194881  3.949614863056214e-08 150.558994498055
2.563862542577947       16.4134929944565      14.80008655683791   0.002391073728824654     0.6905993166986726     -10.43660039341154  0.0004240129744440607     0.1151390448901004    0.00112743725559576      14.02693885535563      308.2119032510722   0.003915215050620456     0.8448745098621541     0.4644566337522373     0.3190623041292629     0.2608035150123449    0.05204718228531068  0.0002194542276306999     0.9996195925568336   0.003580402860194881  3.949614863056214e-08 150.5589934946665
2.563862542577947       16.4134929944565      14.80008655683791   0.002391073728824654     0.6905993166986726     -10.43660039341154  0.0004240129744440607     0.1151390448901004    0.00112743725559576      14.02693885535563       308.211898658357    0.00391522995178165     0.8448745098621541     0.4644566337522373     0.3190623041292629     0.2608035150123449    0.05204718228531068  0.0002194542276306999     0.9996195925568336   0.003580402860194881  3.949614863056214e-08 150.5591003285489
2.563862542577947       16.4134929944565      14.80008655683791   0.002391073728824654     0.6905993166986726     -10.43660039341154  0.0004240129744440607     0.1151390448901004    0.00112743725559576      14.02693885535563       308.211898658357   0.003915215050620456     0.8448745247633153     0.4644566337522373     0.3190623041292629     0.2608035150123449    0.05204718228531068  0.0002194542276306999     0.9996195925568336   0.003580402860194881  3.949614863056214e-08 150.5589942499124
2.563862542577947       16.4134929944565      14.80008655683791   0.002391073728824654     0.6905993166986726     -10.43660039341154  0.0004240129744440607     0.1151390448901004    0.00112743725559576      14.02693885535563       308.211898658357   0.003915215050620456     0.8448745098621541     0.4644566486533985     0.3190623041292629     0.2608035150123449    0.05204718228531068  0.0002194542276306999     0.9996195925568336   0.003580402860194881  3.949614863056214e-08 150.5589918159347
2.563862542577947       16.4134929944565      14.80008655683791   0.002391073728824654     0.6905993166986726     -10.43660039341154  0.0004240129744440607     0.1151390448901004    0.00112743725559576      14.02693885535563       308.211898658357   0.003915215050620456     0.8448745098621541     0.4644566337522373     0.3190623190304241     0.2608035150123449    0.05204718228531068  0.0002194542276306999     0.9996195925568336   0.003580402860194881  3.949614863056214e-08 150.5590009919557
2.563862542577947       16.4134929944565      14.80008655683791   0.002391073728824654     0.6905993166986726     -10.43660039341154  0.0004240129744440607     0.1151390448901004    0.00112743725559576      14.02693885535563       308.211898658357   0.003915215050620456     0.8448745098621541     0.4644566337522373     0.3190623041292629     0.2608035299135061    0.05204718228531068  0.0002194542276306999     0.9996195925568336   0.003580402860194881  3.949614863056214e-08 150.5589939592007
2.563862542577947       16.4134929944565      14.80008655683791   0.002391073728824654     0.6905993166986726     -10.43660039341154  0.0004240129744440607     0.1151390448901004    0.00112743725559576      14.02693885535563       308.211898658357   0.003915215050620456     0.8448745098621541     0.4644566337522373     0.3190623041292629     0.2608035150123449    0.05204719718647187  0.0002194542276306999     0.9996195925568336   0.003580402860194881  3.949614863056214e-08 150.5589938850718
2.563862542577947       16.4134929944565      14.80008655683791   0.002391073728824654     0.6905993166986726     -10.43660039341154  0.0004240129744440607     0.1151390448901004    0.00112743725559576      14.02693885535563       308.211898658357   0.003915215050620456     0.8448745098621541     0.4644566337522373     0.3190623041292629     0.2608035150123449    0.05204718228531068  0.0002194691287918937     0.9996195925568336   0.003580402860194881  3.949614863056214e-08 150.5589938850573
2.563862542577947       16.4134929944565      14.80008655683791   0.002391073728824654     0.6905993166986726     -10.43660039341154  0.0004240129744440607     0.1151390448901004    0.00112743725559576      14.02693885535563       308.211898658357   0.003915215050620456     0.8448745098621541     0.4644566337522373     0.3190623041292629     0.2608035150123449    0.05204718228531068  0.0002194542276306999     0.9996196074579948   0.003580402860194881  3.949614863056214e-08 150.558993885078
2.563862542577947       16.4134929944565      14.80008655683791   0.002391073728824654     0.6905993166986726     -10.43660039341154  0.0004240129744440607     0.1151390448901004    0.00112743725559576      14.02693885535563       308.211898658357   0.003915215050620456     0.8448745098621541     0.4644566337522373     0.3190623041292629     0.2608035150123449    0.05204718228531068  0.0002194542276306999     0.9996195925568336   0.003580417761356074  3.949614863056214e-08 150.5589938850803
2.563862542577947       16.4134929944565      14.80008655683791   0.002391073728824654     0.6905993166986726     -10.43660039341154  0.0004240129744440607     0.1151390448901004    0.00112743725559576      14.02693885535563       308.211898658357   0.003915215050620456     0.8448745098621541     0.4644566337522373     0.3190623041292629     0.2608035150123449    0.05204718228531068  0.0002194542276306999     0.9996195925568336   0.003580402860194881   5.43973098244098e-08 150.5589939153778
2.693712107536084      18.57401870977533      15.61091715640593   0.002412762607231975     0.6853853938323977     -11.32556988164488   0.000410192331789218     0.1115622200785258   0.001300786440568915      13.75600434324362      334.6746684475809   0.003903498499904855      0.806324432203521     0.4635389473610027     0.3118849662593328     0.3165639930688768   0.004652534820916453  0.0002795559039412827     0.2882187418029421  1.539626850394519e-05  8.527308629001531e-09 125.4659143366187
2.693712147675522      18.57401870977533      15.61091715640593   0.002412762607231975     0.6853853938323977     -11.32556988164488   0.000410192331789218     0.1115622200785258   0.001300786440568915      13.75600434324362      334.6746684475809   0.003903498499904855      0.806324432203521     0.4635389473610027     0.3118849662593328     0.3165639930688768   0.004652534820916453  0.0002795559039412827     0.2882187418029421  1.539626850394519e-05  8.527308629001531e-09 125.46591439024
2.693712107536084      18.57401898654977      15.61091715640593   0.002412762607231975     0.6853853938323977     -11.32556988164488   0.000410192331789218     0.1115622200785258   0.001300786440568915      13.75600434324362      334.6746684475809   0.003903498499904855      0.806324432203521     0.4635389473610027     0.3118849662593328     0.3165639930688768   0.004652534820916453  0.0002795559039412827     0.2882187418029421  1.539626850394519e-05  8.527308629001531e-09 125.4659121912012
2.693712107536084      18.57401870977533      15.61091738902672   0.002412762607231975     0.6853853938323977     -11.32556988164488   0.000410192331789218     0.1115622200785258   0.001300786440568915      13.75600434324362      334.6746684475809   0.003903498499904855      0.806324432203521     0.4635389473610027     0.3118849662593328     0.3165639930688768   0.004652534820916453  0.0002795559039412827     0.2882187418029421  1.539626850394519e-05  8.527308629001531e-09 125.4659134297211
2.693712107536084      18.57401870977533      15.61091715640593   0.002412777508393169     0.6853853938323977     -11.32556988164488   0.000410192331789218     0.1115622200785258   0.001300786440568915      13.75600434324362      334.6746684475809   0.003903498499904855      0.806324432203521     0.4635389473610027     0.3118849662593328     0.3165639930688768   0.004652534820916453  0.0002795559039412827     0.2882187418029421  1.539626850394519e-05  8.527308629001531e-09 125.466004864785
2.693712107536084      18.57401870977533      15.61091715640593   0.002412762607231975     0.6853854087335589     -11.32556988164488   0.000410192331789218     0.1115622200785258   0.001300786440568915      13.75600434324362      334.6746684475809   0.003903498499904855      0.806324432203521     0.4635389473610027     0.3118849662593328     0.3165639930688768   0.004652534820916453  0.0002795559039412827     0.2882187418029421  1.539626850394519e-05  8.527308629001531e-09 125.4659146245182
2.693712107536084      18.57401870977533      15.61091715640593   0.002412762607231975     0.6853853938323977     -11.32557005040902   0.000410192331789218     0.1115622200785258   0.001300786440568915      13.75600434324362      334.6746684475809   0.003903498499904855      0.806324432203521     0.4635389473610027     0.3118849662593328     0.3165639930688768   0.004652534820916453  0.0002795559039412827     0.2882187418029421  1.539626850394519e-05  8.527308629001531e-09 125.4659167076188
2.693712107536084      18.57401870977533      15.61091715640593   0.002412762607231975     0.6853853938323977     -11.32556988164488  0.0004102072329504119     0.1115622200785258   0.001300786440568915      13.75600434324362      334.6746684475809   0.003903498499904855      0.806324432203521     0.4635389473610027     0.3118849662593328     0.3165639930688768   0.004652534820916453  0.0002795559039412827     0.2882187418029421  1.539626850394519e-05  8.527308629001531e-09 125.4659329389671
2.693712107536084      18.57401870977533      15.61091715640593   0.002412762607231975     0.6853853938323977     -11.32556988164488   0.000410192331789218      0.111562234979687   0.001300786440568915      13.75600434324362      334.6746684475809   0.003903498499904855      0.806324432203521     0.4635389473610027     0.3118849662593328     0.3165639930688768   0.004652534820916453  0.0002795559039412827     0.2882187418029421  1.539626850394519e-05  8.527308629001531e-09 125.4659147619543
2.693712107536084      18.57401870977533      15.61091715640593   0.002412762607231975     0.6853853938323977     -11.32556988164488   0.000410192331789218     0.1115622200785258   0.001300801341730109      13.75600434324362      334.6746684475809   0.003903498499904855      0.806324432203521     0.4635389473610027     0.3118849662593328     0.3165639930688768   0.004652534820916453  0.0002795559039412827     0.2882187418029421  1.539626850394519e-05  8.527308629001531e-09 125.4659728780685
2.693712107536084      18.57401870977533      15.61091715640593   0.002412762607231975     0.6853853938323977     -11.32556988164488   0.000410192331789218     0.1115622200785258   0.001300786440568915      13.75600454822406      334.6746684475809   0.003903498499904855      0.806324432203521     0.4635389473610027     0.3118849662593328     0.3165639930688768   0.004652534820916453  0.0002795559039412827     0.2882187418029421  1.539626850394519e-05  8.527308629001531e-09 125.4659145225152
2.693712107536084      18.57401870977533      15.61091715640593   0.002412762607231975     0.6853853938323977     -11.32556988164488   0.000410192331789218     0.1115622200785258   0.001300786440568915      13.75600434324362       334.674673434622   0.003903498499904855      0.806324432203521     0.4635389473610027     0.3118849662593328     0.3165639930688768   0.004652534820916453  0.0002795559039412827     0.2882187418029421  1.539626850394519e-05  8.527308629001531e-09 125.4659142335591
2.693712107536084      18.57401870977533      15.61091715640593   0.002412762607231975     0.6853853938323977     -11.32556988164488   0.000410192331789218     0.1115622200785258   0.001300786440568915      13.75600434324362      334.6746684475809   0.003903513401066049      0.806324432203521     0.4635389473610027     0.3118849662593328     0.3165639930688768   0.004652534820916453  0.0002795559039412827     0.2882187418029421  1.539626850394519e-05  8.527308629001531e-09 125.4659028649953
2.693712107536084      18.57401870977533      15.61091715640593   0.002412762607231975     0.6853853938323977     -11.32556988164488   0.000410192331789218     0.1115622200785258   0.001300786440568915      13.75600434324362      334.6746684475809   0.003903498499904855     0.8063244471046822     0.4635389473610027     0.3118849662593328     0.3165639930688768   0.004652534820916453  0.0002795559039412827     0.2882187418029421  1.539626850394519e-05  8.527308629001531e-09 125.4659144699546
2.693712107536084      18.57401870977533      15.61091715640593   0.002412762607231975     0.6853853938323977     -11.32556988164488   0.000410192331789218     0.1115622200785258   0.001300786440568915      13.75600434324362      334.6746684475809   0.003903498499904855      0.806324432203521     0.4635389622621639     0.3118849662593328     0.3165639930688768   0.004652534820916453  0.0002795559039412827     0.2882187418029421  1.539626850394519e-05  8.527308629001531e-09 125.4659152841501
2.693712107536084      18.57401870977533      15.61091715640593   0.002412762607231975     0.6853853938323977     -11.32556988164488   0.000410192331789218     0.1115622200785258   0.001300786440568915      13.75600434324362      334.6746684475809   0.003903498499904855      0.806324432203521     0.4635389473610027      0.311884981160494     0.3165639930688768   0.004652534820916453  0.0002795559039412827     0.2882187418029421  1.539626850394519e-05  8.527308629001531e-09 125.4659158657648
2.693712107536084      18.57401870977533      15.61091715640593   0.002412762607231975     0.6853853938323977     -11.32556988164488   0.000410192331789218     0.1115622200785258   0.001300786440568915      13.75600434324362      334.6746684475809   0.003903498499904855      0.806324432203521     0.4635389473610027     0.3118849662593328      0.316564007970038   0.004652534820916453  0.0002795559039412827     0.2882187418029421  1.539626850394519e-05  8.527308629001531e-09 125.4659142478812
2.693712107536084      18.57401870977533      15.61091715640593   0.002412762607231975     0.6853853938323977     -11.32556988164488   0.000410192331789218     0.1115622200785258   0.001300786440568915      13.75600434324362      334.6746684475809   0.003903498499904855      0.806324432203521     0.4635389473610027     0.3118849662593328     0.3165639930688768   0.004652549722077647  0.0002795559039412827     0.2882187418029421  1.539626850394519e-05  8.527308629001531e-09 125.4659143366981
2.693712107536084      18.57401870977533      15.61091715640593   0.002412762607231975     0.6853853938323977     -11.32556988164488   0.000410192331789218     0.1115622200785258   0.001300786440568915      13.75600434324362      334.6746684475809   0.003903498499904855      0.806324432203521     0.4635389473610027     0.3118849662593328     0.3165639930688768   0.004652534820916453  0.0002795708051024765     0.2882187418029421  1.539626850394519e-05  8.527308629001531e-09 125.465914336611
2.693712107536084      18.57401870977533      15.61091715640593   0.002412762607231975     0.6853853938323977     -11.32556988164488   0.000410192331789218     0.1115622200785258   0.001300786440568915      13.75600434324362      334.6746684475809   0.003903498499904855      0.806324432203521     0.4635389473610027     0.3118849662593328     0.3165639930688768   0.004652534820916453  0.0002795559039412827     0.2882187567041032  1.539626850394519e-05  8.527308629001531e-09 125.4659143364005
2.693712107536084      18.57401870977533      15.61091715640593   0.002412762607231975     0.6853853938323977     -11.32556988164488   0.000410192331789218     0.1115622200785258   0.001300786440568915      13.75600434324362      334.6746684475809   0.003903498499904855      0.806324432203521     0.4635389473610027     0.3118849662593328     0.3165639930688768   0.004652534820916453  0.0002795559039412827     0.2882187418029421  1.541116966513904e-05  8.527308629001531e-09 125.4659143364005
2.693712107536084      18.57401870977533      15.61091715640593   0.002412762607231975     0.6853853938323977     -11.32556988164488   0.000410192331789218     0.1115622200785258   0.001300786440568915      13.75600434324362      334.6746684475809   0.003903498499904855      0.806324432203521     0.4635389473610027     0.3118849662593328     0.3165639930688768   0.004652534820916453  0.0002795559039412827     0.2882187418029421  1.539626850394519e-05  2.342846982284919e-08 125.4659143751513
2.766366343283949      19.39606004092582      15.76431530529576   0.002251548602554163     0.6661364794373472     -11.74295048320992  0.0004541201897903919     0.1136877150699055   0.001118546644284969      13.66609685139888      345.2130955569243   0.004821905579665823     0.8133070367952989     0.4755409742578282     0.2931506994514697     0.3922215313668923  0.0005915331236754605     0.8134288152028031     0.9169472646012075     0.8833188486769817   2.93739985328141e-10 123.1924681803659
2.76636638450602      19.39606004092582      15.76431530529576   0.002251548602554163     0.6661364794373472     -11.74295048320992  0.0004541201897903919     0.1136877150699055   0.001118546644284969      13.66609685139888      345.2130955569243   0.004821905579665823     0.8133070367952989     0.4755409742578282     0.2931506994514697     0.3922215313668923  0.0005915331236754605     0.8134288152028031     0.9169472646012075     0.8833188486769817   2.93739985328141e-10 123.1924678195502
2.766366343283949      19.39606032994964      15.76431530529576   0.002251548602554163     0.6661364794373472     -11.74295048320992  0.0004541201897903919     0.1136877150699055   0.001118546644284969      13.66609685139888      345.2130955569243   0.004821905579665823     0.8133070367952989     0.4755409742578282     0.2931506994514697     0.3922215313668923  0.0005915331236754605     0.8134288152028031     0.9169472646012075     0.8833188486769817   2.93739985328141e-10 123.1924682256881
2.766366343283949      19.39606004092582      15.76431554020236   0.002251548602554163     0.6661364794373472     -11.74295048320992  0.0004541201897903919     0.1136877150699055   0.001118546644284969      13.66609685139888      345.2130955569243   0.004821905579665823     0.8133070367952989     0.4755409742578282     0.2931506994514697     0.3922215313668923  0.0005915331236754605     0.8134288152028031     0.9169472646012075     0.8833188486769817   2.93739985328141e-10 123.1924678986828
2.766366343283949      19.39606004092582      15.76431530529576   0.002251563503715357     0.6661364794373472     -11.74295048320992  0.0004541201897903919     0.1136877150699055   0.001118546644284969      13.66609685139888      345.2130955569243   0.004821905579665823     0.8133070367952989     0.4755409742578282     0.2931506994514697     0.3922215313668923  0.0005915331236754605     0.8134288152028031     0.9169472646012075     0.8833188486769817   2.93739985328141e-10 123.1924816671364
2.766366343283949      19.39606004092582      15.76431530529576   0.002251548602554163     0.6661364943385084     -11.74295048320992  0.0004541201897903919     0.1136877150699055   0.001118546644284969      13.66609685139888      345.2130955569243   0.004821905579665823     0.8133070367952989     0.4755409742578282     0.2931506994514697     0.3922215313668923  0.0005915331236754605     0.8134288152028031     0.9169472646012075     0.8833188486769817   2.93739985328141e-10 123.1924681746718
2.766366343283949      19.39606004092582      15.76431530529576   0.002251548602554163     0.6661364794373472     -11.74295065819352  0.0004541201897903919     0.1136877150699055   0.001118546644284969      13.66609685139888      345.2130955569243   0.004821905579665823     0.8133070367952989     0.4755409742578282     0.2931506994514697     0.3922215313668923  0.0005915331236754605     0.8134288152028031     0.9169472646012075     0.8833188486769817   2.93739985328141e-10 123.1924684645802
2.766366343283949      19.39606004092582      15.76431530529576   0.002251548602554163     0.6661364794373472     -11.74295048320992  0.0004541350909515857     0.1136877150699055   0.001118546644284969      13.66609685139888      345.2130955569243   0.004821905579665823     0.8133070367952989     0.4755409742578282     0.2931506994514697     0.3922215313668923  0.0005915331236754605     0.8134288152028031     0.9169472646012075     0.8833188486769817   2.93739985328141e-10 123.192475714879
2.766366343283949      19.39606004092582      15.76431530529576   0.002251548602554163     0.6661364794373472     -11.74295048320992  0.0004541201897903919     0.1136877299710667   0.001118546644284969      13.66609685139888      345.2130955569243   0.004821905579665823     0.8133070367952989     0.4755409742578282     0.2931506994514697     0.3922215313668923  0.0005915331236754605     0.8134288152028031     0.9169472646012075     0.8833188486769817   2.93739985328141e-10 123.1924674597981
2.766366343283949      19.39606004092582      15.76431530529576   0.002251548602554163     0.6661364794373472     -11.74295048320992  0.0004541201897903919     0.1136877150699055   0.001118561545446163      13.66609685139888      345.2130955569243   0.004821905579665823     0.8133070367952989     0.4755409742578282     0.2931506994514697     0.3922215313668923  0.0005915331236754605     0.8134288152028031     0.9169472646012075     0.8833188486769817   2.93739985328141e-10 123.1924761962918
2.766366343283949      19.39606004092582      15.76431530529576   0.002251548602554163     0.6661364794373472     -11.74295048320992  0.0004541201897903919     0.1136877150699055   0.001118546644284969      13.66609705503959      345.2130955569243   0.004821905579665823     0.8133070367952989     0.4755409742578282     0.2931506994514697     0.3922215313668923  0.0005915331236754605     0.8134288152028031     0.9169472646012075     0.8833188486769817   2.93739985328141e-10 123.1924680587303
2.766366343283949      19.39606004092582      15.76431530529576   0.002251548602554163     0.6661364794373472     -11.74295048320992  0.0004541201897903919     0.1136877150699055   0.001118546644284969      13.66609685139888      345.2131007010003   0.004821905579665823     0.8133070367952989     0.4755409742578282     0.2931506994514697     0.3922215313668923  0.0005915331236754605     0.8134288152028031     0.9169472646012075     0.8833188486769817   2.93739985328141e-10 123.1924682660891
2.766366343283949      19.39606004092582      15.76431530529576   0.002251548602554163     0.6661364794373472     -11.74295048320992  0.0004541201897903919     0.1136877150699055   0.001118546644284969      13.66609685139888      345.2130955569243   0.004821920480827017     0.8133070367952989     0.4755409742578282     0.2931506994514697     0.3922215313668923  0.0005915331236754605     0.8134288152028031     0.9169472646012075     0.8833188486769817   2.93739985328141e-10 123.1925105322292
2.766366343283949      19.39606004092582      15.76431530529576   0.002251548602554163     0.6661364794373472     -11.74295048320992  0.0004541201897903919     0.1136877150699055   0.001118546644284969      13.66609685139888      345.2130955569243   0.004821905579665823     0.8133070516964601     0.4755409742578282     0.2931506994514697     0.3922215313668923  0.0005915331236754605     0.8134288152028031     0.9169472646012075     0.8833188486769817   2.93739985328141e-10 123.1924693955056
2.766366343283949      19.39606004092582      15.76431530529576   0.002251548602554163     0.6661364794373472     -11.74295048320992  0.0004541201897903919     0.1136877150699055   0.001118546644284969      13.66609685139888      345.2130955569243   0.004821905579665823     0.8133070367952989     0.4755409891589894     0.2931506994514697     0.3922215313668923  0.0005915331236754605     0.8134288152028031     0.9169472646012075     0.8833188486769817   2.93739985328141e-10 123.1924661527927
2.766366343283949      19.39606004092582      15.76431530529576   0.002251548602554163     0.6661364794373472     -11.74295048320992  0.0004541201897903919     0.1136877150699055   0.001118546644284969      13.66609685139888      345.2130955569243   0.004821905579665823     0.8133070367952989     0.4755409742578282     0.2931507143526309     0.3922215313668923  0.0005915331236754605     0.8134288152028031     0.9169472646012075     0.8833188486769817   2.93739985328141e-10 123.192468292299
2.766366343283949      19.39606004092582      15.76431530529576   0.002251548602554163     0.6661364794373472     -11.74295048320992  0.0004541201897903919     0.1136877150699055   0.001118546644284969      13.66609685139888      345.2130955569243   0.004821905579665823     0.8133070367952989     0.4755409742578282     0.2931506994514697     0.3922215462680534  0.0005915331236754605     0.8134288152028031     0.9169472646012075     0.8833188486769817   2.93739985328141e-10 123.1924681768985
2.766366343283949      19.39606004092582      15.76431530529576   0.002251548602554163     0.6661364794373472     -11.74295048320992  0.0004541201897903919     0.1136877150699055   0.001118546644284969      13.66609685139888      345.2130955569243   0.004821905579665823     0.8133070367952989     0.4755409742578282     0.2931506994514697     0.3922215313668923  0.0005915480248366543     0.8134288152028031     0.9169472646012075     0.8833188486769817   2.93739985328141e-10 123.1924681803613
2.766366343283949      19.39606004092582      15.76431530529576   0.002251548602554163     0.6661364794373472     -11.74295048320992  0.0004541201897903919     0.1136877150699055   0.001118546644284969      13.66609685139888      345.2130955569243   0.004821905579665823     0.8133070367952989     0.4755409742578282     0.2931506994514697     0.3922215313668923  0.0005915331236754605     0.8134288301039643     0.9169472646012075     0.8833188486769817   2.93739985328141e-10 123.1924681803719
2.766366343283949      19.39606004092582      15.76431530529576   0.002251548602554163     0.6661364794373472     -11.74295048320992  0.0004541201897903919     0.1136877150699055   0.001118546644284969      13.66609685139888      345.2130955569243   0.004821905579665823     0.8133070367952989     0.4755409742578282     0.2931506994514697     0.3922215313668923  0.0005915331236754605     0.8134288152028031     0.9169472795023687     0.8833188486769817   2.93739985328141e-10 123.1924681803746
2.766366343283949      19.39606004092582      15.76431530529576   0.002251548602554163     0.6661364794373472     -11.74295048320992  0.0004541201897903919     0.1136877150699055   0.001118546644284969      13.66609685139888      345.2130955569243   0.004821905579665823     0.8133070367952989     0.4755409742578282     0.2931506994514697     0.3922215313668923  0.0005915331236754605     0.8134288152028031     0.9169472646012075     0.8833188635781429   2.93739985328141e-10 123.1924681803776
2.766366343283949      19.39606004092582      15.76431530529576   0.002251548602554163     0.6661364794373472     -11.74295048320992  0.0004541201897903919     0.1136877150699055   0.001118546644284969      13.66609685139888      345.2130955569243   0.004821905579665823     0.8133070367952989     0.4755409742578282     0.2931506994514697     0.3922215313668923  0.0005915331236754605     0.8134288152028031     0.9169472646012075     0.8833188486769817   1.51949011791758e-08 123.1925861893867
2.756433142180553      19.58140088462186       16.4249197091393   0.002187872893770104     0.6541532600064292     -12.06074446117013  0.0001824258912579336     0.1204240612729872   0.001054650097475182      13.67590085267332      340.3066609752748   0.004994139196654308     0.8062325056765665     0.4819596817462608     0.2930551075058466     0.4229902387244482    0.04557997131963942     0.0606882803405705    0.05862591918307292     0.1223368789967384  2.395183838131376e-12 122.1306611835865
2.756433183254607      19.58140088462186       16.4249197091393   0.002187872893770104     0.6541532600064292     -12.06074446117013  0.0001824258912579336     0.1204240612729872   0.001054650097475182      13.67590085267332      340.3066609752748   0.004994139196654308     0.8062325056765665     0.4819596817462608     0.2930551075058466     0.4229902387244482    0.04557997131963942     0.0606882803405705    0.05862591918307292     0.1223368789967384  2.395183838131376e-12 122.1306611975267
2.756433142180553      19.58140117640748       16.4249197091393   0.002187872893770104     0.6541532600064292     -12.06074446117013  0.0001824258912579336     0.1204240612729872   0.001054650097475182      13.67590085267332      340.3066609752748   0.004994139196654308     0.8062325056765665     0.4819596817462608     0.2930551075058466     0.4229902387244482    0.04557997131963942     0.0606882803405705    0.05862591918307292     0.1223368789967384  2.395183838131376e-12 122.130660983269
2.756433142180553      19.58140088462186      16.42491995388967   0.002187872893770104     0.6541532600064292     -12.06074446117013  0.0001824258912579336     0.1204240612729872   0.001054650097475182      13.67590085267332      340.3066609752748   0.004994139196654308     0.8062325056765665     0.4819596817462608     0.2930551075058466     0.4229902387244482    0.04557997131963942     0.0606882803405705    0.05862591918307292     0.1223368789967384  2.395183838131376e-12 122.1306610393325
2.756433142180553      19.58140088462186       16.4249197091393   0.002187887794931298     0.6541532600064292     -12.06074446117013  0.0001824258912579336     0.1204240612729872   0.001054650097475182      13.67590085267332      340.3066609752748   0.004994139196654308     0.8062325056765665     0.4819596817462608     0.2930551075058466     0.4229902387244482    0.04557997131963942     0.0606882803405705    0.05862591918307292     0.1223368789967384  2.395183838131376e-12 122.1306729802206
2.756433142180553      19.58140088462186       16.4249197091393   0.002187872893770104     0.6541532749075903     -12.06074446117013  0.0001824258912579336     0.1204240612729872   0.001054650097475182      13.67590085267332      340.3066609752748   0.004994139196654308     0.8062325056765665     0.4819596817462608     0.2930551075058466     0.4229902387244482    0.04557997131963942     0.0606882803405705    0.05862591918307292     0.1223368789967384  2.395183838131376e-12 122.1306611778703
2.756433142180553      19.58140088462186       16.4249197091393   0.002187872893770104     0.6541532600064292     -12.06074464088922  0.0001824258912579336     0.1204240612729872   0.001054650097475182      13.67590085267332      340.3066609752748   0.004994139196654308     0.8062325056765665     0.4819596817462608     0.2930551075058466     0.4229902387244482    0.04557997131963942     0.0606882803405705    0.05862591918307292     0.1223368789967384  2.395183838131376e-12 122.130661494642
2.756433142180553      19.58140088462186       16.4249197091393   0.002187872893770104     0.6541532600064292     -12.06074446117013  0.0001824407924191274     0.1204240612729872   0.001054650097475182      13.67590085267332      340.3066609752748   0.004994139196654308     0.8062325056765665     0.4819596817462608     0.2930551075058466     0.4229902387244482    0.04557997131963942     0.0606882803405705    0.05862591918307292     0.1223368789967384  2.395183838131376e-12 122.1306676312735
2.756433142180553      19.58140088462186       16.4249197091393   0.002187872893770104     0.6541532600064292     -12.06074446117013  0.0001824258912579336     0.1204240761741484   0.001054650097475182      13.67590085267332      340.3066609752748   0.004994139196654308     0.8062325056765665     0.4819596817462608     0.2930551075058466     0.4229902387244482    0.04557997131963942     0.0606882803405705    0.05862591918307292     0.1223368789967384  2.395183838131376e-12 122.1306611259268
2.756433142180553      19.58140088462186       16.4249197091393   0.002187872893770104     0.6541532600064292     -12.06074446117013  0.0001824258912579336     0.1204240612729872   0.001054664998636376      13.67590085267332      340.3066609752748   0.004994139196654308     0.8062325056765665     0.4819596817462608     0.2930551075058466     0.4229902387244482    0.04557997131963942     0.0606882803405705    0.05862591918307292     0.1223368789967384  2.395183838131376e-12 122.1306681615121
2.756433142180553      19.58140088462186       16.4249197091393   0.002187872893770104     0.6541532600064292     -12.06074446117013  0.0001824258912579336     0.1204240612729872   0.001054650097475182      13.67590105646012      340.3066609752748   0.004994139196654308     0.8062325056765665     0.4819596817462608     0.2930551075058466     0.4229902387244482    0.04557997131963942     0.0606882803405705    0.05862591918307292     0.1223368789967384  2.395183838131376e-12 122.1306612261921
2.756433142180553      19.58140088462186       16.4249197091393   0.002187872893770104     0.6541532600064292     -12.06074446117013  0.0001824258912579336     0.1204240612729872   0.001054650097475182      13.67590085267332      340.3066660462392   0.004994139196654308     0.8062325056765665     0.4819596817462608     0.2930551075058466     0.4229902387244482    0.04557997131963942     0.0606882803405705    0.05862591918307292     0.1223368789967384  2.395183838131376e-12 122.1306611658635
2.756433142180553      19.58140088462186       16.4249197091393   0.002187872893770104     0.6541532600064292     -12.06074446117013  0.0001824258912579336     0.1204240612729872   0.001054650097475182      13.67590085267332      340.3066609752748   0.004994154097815502     0.8062325056765665     0.4819596817462608     0.2930551075058466     0.4229902387244482    0.04557997131963942     0.0606882803405705    0.05862591918307292     0.1223368789967384  2.395183838131376e-12 122.1306806074963
2.756433142180553      19.58140088462186       16.4249197091393   0.002187872893770104     0.6541532600064292     -12.06074446117013  0.0001824258912579336     0.1204240612729872   0.001054650097475182      13.67590085267332      340.3066609752748   0.004994139196654308     0.8062325205777277     0.4819596817462608     0.2930551075058466     0.4229902387244482    0.04557997131963942     0.0606882803405705    0.05862591918307292     0.1223368789967384  2.395183838131376e-12 122.1306618505047
2.756433142180553      19.58140088462186       16.4249197091393   0.002187872893770104     0.6541532600064292     -12.06074446117013  0.0001824258912579336     0.1204240612729872   0.001054650097475182      13.67590085267332      340.3066609752748   0.004994139196654308     0.8062325056765665     0.4819596966474219     0.2930551075058466     0.4229902387244482    0.04557997131963942     0.0606882803405705    0.05862591918307292     0.1223368789967384  2.395183838131376e-12 122.1306606360237
2.756433142180553      19.58140088462186       16.4249197091393   0.002187872893770104     0.6541532600064292     -12.06074446117013  0.0001824258912579336     0.1204240612729872   0.001054650097475182      13.67590085267332      340.3066609752748   0.004994139196654308     0.8062325056765665     0.4819596817462608     0.2930551224070078     0.4229902387244482    0.04557997131963942     0.0606882803405705    0.05862591918307292     0.1223368789967384  2.395183838131376e-12 122.1306618681482
2.756433142180553      19.58140088462186       16.4249197091393   0.002187872893770104     0.6541532600064292     -12.06074446117013  0.0001824258912579336     0.1204240612729872   0.001054650097475182      13.67590085267332      340.3066609752748   0.004994139196654308     0.8062325056765665     0.4819596817462608     0.2930551075058466     0.4229902536256094    0.04557997131963942     0.0606882803405705    0.05862591918307292     0.1223368789967384  2.395183838131376e-12 122.1306611739316
2.756433142180553      19.58140088462186       16.4249197091393   0.002187872893770104     0.6541532600064292     -12.06074446117013  0.0001824258912579336     0.1204240612729872   0.001054650097475182      13.67590085267332      340.3066609752748   0.004994139196654308     0.8062325056765665     0.4819596817462608     0.2930551075058466     0.4229902387244482    0.04557998622080062     0.0606882803405705    0.05862591918307292     0.1223368789967384  2.395183838131376e-12 122.1306611836409
2.756433142180553      19.58140088462186       16.4249197091393   0.002187872893770104     0.6541532600064292     -12.06074446117013  0.0001824258912579336     0.1204240612729872   0.001054650097475182      13.67590085267332      340.3066609752748   0.004994139196654308     0.8062325056765665     0.4819596817462608     0.2930551075058466     0.4229902387244482    0.04557997131963942    0.06068829524173169    0.05862591918307292     0.1223368789967384  2.395183838131376e-12 122.1306611835776
2.756433142180553      19.58140088462186       16.4249197091393   0.002187872893770104     0.6541532600064292     -12.06074446117013  0.0001824258912579336     0.1204240612729872   0.001054650097475182      13.67590085267332      340.3066609752748   0.004994139196654308     0.8062325056765665     0.4819596817462608     0.2930551075058466     0.4229902387244482    0.04557997131963942     0.0606882803405705    0.05862593408423411     0.1223368789967384  2.395183838131376e-12 122.130661183589
2.756433142180553      19.58140088462186       16.4249197091393   0.002187872893770104     0.6541532600064292     -12.06074446117013  0.0001824258912579336     0.1204240612729872   0.001054650097475182      13.67590085267332      340.3066609752748   0.004994139196654308     0.8062325056765665     0.4819596817462608     0.2930551075058466     0.4229902387244482    0.04557997131963942     0.0606882803405705    0.05862591918307292     0.1223368938978996  2.395183838131376e-12 122.1306611836384
2.756433142180553      19.58140088462186       16.4249197091393   0.002187872893770104     0.6541532600064292     -12.06074446117013  0.0001824258912579336     0.1204240612729872   0.001054650097475182      13.67590085267332      340.3066609752748   0.004994139196654308     0.8062325056765665     0.4819596817462608     0.2930551075058466     0.4229902387244482    0.04557997131963942     0.0606882803405705    0.05862591918307292     0.1223368789967384  1.490355637768579e-08 122.1306696362415
2.75613050499287      19.36538163751862      15.91702667692703     0.0021389669996792     0.6761898887712449     -11.79326866816553  9.340806685898353e-05     0.1227486701625863   0.001023391170103251      13.37198229686475      332.2471023590327   0.005175679301777553      0.800118365762894     0.4854442144170648      0.289421528973834     0.4497820797932768  4.442344031223983e-05      0.991425265879257   0.005266808523020153   0.003230076702127258  4.523553036789221e-14 121.7817275791787
2.756130546062415      19.36538163751862      15.91702667692703     0.0021389669996792     0.6761898887712449     -11.79326866816553  9.340806685898353e-05     0.1227486701625863   0.001023391170103251      13.37198229686475      332.2471023590327   0.005175679301777553      0.800118365762894     0.4854442144170648      0.289421528973834     0.4497820797932768  4.442344031223983e-05      0.991425265879257   0.005266808523020153   0.003230076702127258  4.523553036789221e-14 121.7817275090179
2.75613050499287       19.3653819260853      15.91702667692703     0.0021389669996792     0.6761898887712449     -11.79326866816553  9.340806685898353e-05     0.1227486701625863   0.001023391170103251      13.37198229686475      332.2471023590327   0.005175679301777553      0.800118365762894     0.4854442144170648      0.289421528973834     0.4497820797932768  4.442344031223983e-05      0.991425265879257   0.005266808523020153   0.003230076702127258  4.523553036789221e-14 121.7817274816385
2.75613050499287      19.36538163751862      15.91702691410921     0.0021389669996792     0.6761898887712449     -11.79326866816553  9.340806685898353e-05     0.1227486701625863   0.001023391170103251      13.37198229686475      332.2471023590327   0.005175679301777553      0.800118365762894     0.4854442144170648      0.289421528973834     0.4497820797932768  4.442344031223983e-05      0.991425265879257   0.005266808523020153   0.003230076702127258  4.523553036789221e-14 121.7817275074579
2.75613050499287      19.36538163751862      15.91702667692703   0.002138981900840394     0.6761898887712449     -11.79326866816553  9.340806685898353e-05     0.1227486701625863   0.001023391170103251      13.37198229686475      332.2471023590327   0.005175679301777553      0.800118365762894     0.4854442144170648      0.289421528973834     0.4497820797932768  4.442344031223983e-05      0.991425265879257   0.005266808523020153   0.003230076702127258  4.523553036789221e-14 121.7817317370756
2.75613050499287      19.36538163751862      15.91702667692703     0.0021389669996792     0.6761899036724061     -11.79326866816553  9.340806685898353e-05     0.1227486701625863   0.001023391170103251      13.37198229686475      332.2471023590327   0.005175679301777553      0.800118365762894     0.4854442144170648      0.289421528973834     0.4497820797932768  4.442344031223983e-05      0.991425265879257   0.005266808523020153   0.003230076702127258  4.523553036789221e-14 121.7817275480099
2.75613050499287      19.36538163751862      15.91702667692703     0.0021389669996792     0.6761898887712449     -11.79326884389893  9.340806685898353e-05     0.1227486701625863   0.001023391170103251      13.37198229686475      332.2471023590327   0.005175679301777553      0.800118365762894     0.4854442144170648      0.289421528973834     0.4497820797932768  4.442344031223983e-05      0.991425265879257   0.005266808523020153   0.003230076702127258  4.523553036789221e-14 121.7817277108584
2.75613050499287      19.36538163751862      15.91702667692703     0.0021389669996792     0.6761898887712449     -11.79326866816553  9.342296802017738e-05     0.1227486701625863   0.001023391170103251      13.37198229686475      332.2471023590327   0.005175679301777553      0.800118365762894     0.4854442144170648      0.289421528973834     0.4497820797932768  4.442344031223983e-05      0.991425265879257   0.005266808523020153   0.003230076702127258  4.523553036789221e-14 121.7817313978962
2.75613050499287      19.36538163751862      15.91702667692703     0.0021389669996792     0.6761898887712449     -11.79326866816553  9.340806685898353e-05     0.1227486850637475   0.001023391170103251      13.37198229686475      332.2471023590327   0.005175679301777553      0.800118365762894     0.4854442144170648      0.289421528973834     0.4497820797932768  4.442344031223983e-05      0.991425265879257   0.005266808523020153   0.003230076702127258  4.523553036789221e-14 121.7817275467884
2.75613050499287      19.36538163751862      15.91702667692703     0.0021389669996792     0.6761898887712449     -11.79326866816553  9.340806685898353e-05     0.1227486701625863   0.001023406071264445      13.37198229686475      332.2471023590327   0.005175679301777553      0.800118365762894     0.4854442144170648      0.289421528973834     0.4497820797932768  4.442344031223983e-05      0.991425265879257   0.005266808523020153   0.003230076702127258  4.523553036789221e-14 121.7817320569569
2.75613050499287      19.36538163751862      15.91702667692703     0.0021389669996792     0.6761898887712449     -11.79326866816553  9.340806685898353e-05     0.1227486701625863   0.001023391170103251      13.37198249612281      332.2471023590327   0.005175679301777553      0.800118365762894     0.4854442144170648      0.289421528973834     0.4497820797932768  4.442344031223983e-05      0.991425265879257   0.005266808523020153   0.003230076702127258  4.523553036789221e-14 121.781727394345
2.75613050499287      19.36538163751862      15.91702667692703     0.0021389669996792     0.6761898887712449     -11.79326866816553  9.340806685898353e-05     0.1227486701625863   0.001023391170103251      13.37198229686475      332.2471073099003   0.005175679301777553      0.800118365762894     0.4854442144170648      0.289421528973834     0.4497820797932768  4.442344031223983e-05      0.991425265879257   0.005266808523020153   0.003230076702127258  4.523553036789221e-14 121.7817275848102
2.75613050499287      19.36538163751862      15.91702667692703     0.0021389669996792     0.6761898887712449     -11.79326866816553  9.340806685898353e-05     0.1227486701625863   0.001023391170103251      13.37198229686475      332.2471023590327   0.005175694202938746      0.800118365762894     0.4854442144170648      0.289421528973834     0.4497820797932768  4.442344031223983e-05      0.991425265879257   0.005266808523020153   0.003230076702127258  4.523553036789221e-14 121.7817303146569
2.75613050499287      19.36538163751862      15.91702667692703     0.0021389669996792     0.6761898887712449     -11.79326866816553  9.340806685898353e-05     0.1227486701625863   0.001023391170103251      13.37198229686475      332.2471023590327   0.005175679301777553     0.8001183806640552     0.4854442144170648      0.289421528973834     0.4497820797932768  4.442344031223983e-05      0.991425265879257   0.005266808523020153   0.003230076702127258  4.523553036789221e-14 121.7817282162252
2.75613050499287      19.36538163751862      15.91702667692703     0.0021389669996792     0.6761898887712449     -11.79326866816553  9.340806685898353e-05     0.1227486701625863   0.001023391170103251      13.37198229686475      332.2471023590327   0.005175679301777553      0.800118365762894      0.485444229318226      0.289421528973834     0.4497820797932768  4.442344031223983e-05      0.991425265879257   0.005266808523020153   0.003230076702127258  4.523553036789221e-14 121.7817275301439
2.75613050499287      19.36538163751862      15.91702667692703     0.0021389669996792     0.6761898887712449     -11.79326866816553  9.340806685898353e-05     0.1227486701625863   0.001023391170103251      13.37198229686475      332.2471023590327   0.005175679301777553      0.800118365762894     0.4854442144170648     0.2894215438749952     0.4497820797932768  4.442344031223983e-05      0.991425265879257   0.005266808523020153   0.003230076702127258  4.523553036789221e-14 121.7817277561056
2.75613050499287      19.36538163751862      15.91702667692703     0.0021389669996792     0.6761898887712449     -11.79326866816553  9.340806685898353e-05     0.1227486701625863   0.001023391170103251      13.37198229686475      332.2471023590327   0.005175679301777553      0.800118365762894     0.4854442144170648      0.289421528973834      0.449782094694438  4.442344031223983e-05      0.991425265879257   0.005266808523020153   0.003230076702127258  4.523553036789221e-14 121.7817275626243
2.75613050499287      19.36538163751862      15.91702667692703     0.0021389669996792     0.6761898887712449     -11.79326866816553  9.340806685898353e-05     0.1227486701625863   0.001023391170103251      13.37198229686475      332.2471023590327   0.005175679301777553      0.800118365762894     0.4854442144170648      0.289421528973834     0.4497820797932768  4.443834147343367e-05      0.991425265879257   0.005266808523020153   0.003230076702127258  4.523553036789221e-14 121.7817275787982
2.75613050499287      19.36538163751862      15.91702667692703     0.0021389669996792     0.6761898887712449     -11.79326866816553  9.340806685898353e-05     0.1227486701625863   0.001023391170103251      13.37198229686475      332.2471023590327   0.005175679301777553      0.800118365762894     0.4854442144170648      0.289421528973834     0.4497820797932768  4.442344031223983e-05     0.9914252807804181   0.005266808523020153   0.003230076702127258  4.523553036789221e-14 121.7817275791787
2.75613050499287      19.36538163751862      15.91702667692703     0.0021389669996792     0.6761898887712449     -11.79326866816553  9.340806685898353e-05     0.1227486701625863   0.001023391170103251      13.37198229686475      332.2471023590327   0.005175679301777553      0.800118365762894     0.4854442144170648      0.289421528973834     0.4497820797932768  4.442344031223983e-05      0.991425265879257   0.005266823424181347   0.003230076702127258  4.523553036789221e-14 121.7817275787669
2.75613050499287      19.36538163751862      15.91702667692703     0.0021389669996792     0.6761898887712449     -11.79326866816553  9.340806685898353e-05     0.1227486701625863   0.001023391170103251      13.37198229686475      332.2471023590327   0.005175679301777553      0.800118365762894     0.4854442144170648      0.289421528973834     0.4497820797932768  4.442344031223983e-05      0.991425265879257   0.005266808523020153   0.003230091603288451  4.523553036789221e-14 121.781727578795
2.75613050499287      19.36538163751862      15.91702667692703     0.0021389669996792     0.6761898887712449     -11.79326866816553  9.340806685898353e-05     0.1227486701625863   0.001023391170103251      13.37198229686475      332.2471023590327   0.005175679301777553      0.800118365762894     0.4854442144170648      0.289421528973834     0.4497820797932768  4.442344031223983e-05      0.991425265879257   0.005266808523020153   0.003230076702127258  1.490120642937802e-08 121.7818644200373
2.822626140889834      19.60377374234408      15.99056289454699   0.002338463173201569     0.7099348596163947      -11.7994347164446  0.0001243906706290232     0.1223307286004118  0.0009991663130606578      15.57644379836773      409.8163769032779    0.00555995091329439     0.8000272152997421     0.4906844727848218     0.2825975072292828     0.4953344638987411    0.01883630140689329      0.991425265879257     0.3636795359404178     0.3418155903055794  2.220446049250313e-14 122.142463311374
2.822626182950241      19.60377374234408      15.99056289454699   0.002338463173201569     0.7099348596163947      -11.7994347164446  0.0001243906706290232     0.1223307286004118  0.0009991663130606578      15.57644379836773      409.8163769032779    0.00555995091329439     0.8000272152997421     0.4906844727848218     0.2825975072292828     0.4953344638987411    0.01883630140689329      0.991425265879257     0.3636795359404178     0.3418155903055794  2.220446049250313e-14 122.1424635099824
2.822626140889834      19.60377403446307      15.99056289454699   0.002338463173201569     0.7099348596163947      -11.7994347164446  0.0001243906706290232     0.1223307286004118  0.0009991663130606578      15.57644379836773      409.8163769032779    0.00555995091329439     0.8000272152997421     0.4906844727848218     0.2825975072292828     0.4953344638987411    0.01883630140689329      0.991425265879257     0.3636795359404178     0.3418155903055794  2.220446049250313e-14 122.1424633721165
2.822626140889834      19.60377374234408      15.99056313282495   0.002338463173201569     0.7099348596163947      -11.7994347164446  0.0001243906706290232     0.1223307286004118  0.0009991663130606578      15.57644379836773      409.8163769032779    0.00555995091329439     0.8000272152997421     0.4906844727848218     0.2825975072292828     0.4953344638987411    0.01883630140689329      0.991425265879257     0.3636795359404178     0.3418155903055794  2.220446049250313e-14 122.1424634125617
2.822626140889834      19.60377374234408      15.99056289454699   0.002338478074362763     0.7099348596163947      -11.7994347164446  0.0001243906706290232     0.1223307286004118  0.0009991663130606578      15.57644379836773      409.8163769032779    0.00555995091329439     0.8000272152997421     0.4906844727848218     0.2825975072292828     0.4953344638987411    0.01883630140689329      0.991425265879257     0.3636795359404178     0.3418155903055794  2.220446049250313e-14 122.1424650088173
2.822626140889834      19.60377374234408      15.99056289454699   0.002338463173201569     0.7099348745175559      -11.7994347164446  0.0001243906706290232     0.1223307286004118  0.0009991663130606578      15.57644379836773      409.8163769032779    0.00555995091329439     0.8000272152997421     0.4906844727848218     0.2825975072292828     0.4953344638987411    0.01883630140689329      0.991425265879257     0.3636795359404178     0.3418155903055794  2.220446049250313e-14 122.142463324332
2.822626140889834      19.60377374234408      15.99056289454699   0.002338463173201569     0.7099348596163947     -11.79943489226988  0.0001243906706290232     0.1223307286004118  0.0009991663130606578      15.57644379836773      409.8163769032779    0.00555995091329439     0.8000272152997421     0.4906844727848218     0.2825975072292828     0.4953344638987411    0.01883630140689329      0.991425265879257     0.3636795359404178     0.3418155903055794  2.220446049250313e-14 122.1424634498073
2.822626140889834      19.60377374234408      15.99056289454699   0.002338463173201569     0.7099348596163947      -11.7994347164446  0.0001244055717902171     0.1223307286004118  0.0009991663130606578      15.57644379836773      409.8163769032779    0.00555995091329439     0.8000272152997421     0.4906844727848218     0.2825975072292828     0.4953344638987411    0.01883630140689329      0.991425265879257     0.3636795359404178     0.3418155903055794  2.220446049250313e-14 122.142464181961
2.822626140889834      19.60377374234408      15.99056289454699   0.002338463173201569     0.7099348596163947      -11.7994347164446  0.0001243906706290232     0.1223307435015729  0.0009991663130606578      15.57644379836773      409.8163769032779    0.00555995091329439     0.8000272152997421     0.4906844727848218     0.2825975072292828     0.4953344638987411    0.01883630140689329      0.991425265879257     0.3636795359404178     0.3418155903055794  2.220446049250313e-14 122.1424631928289
2.822626140889834      19.60377374234408      15.99056289454699   0.002338463173201569     0.7099348596163947      -11.7994347164446  0.0001243906706290232     0.1223307286004118  0.0009991812142218517      15.57644379836773      409.8163769032779    0.00555995091329439     0.8000272152997421     0.4906844727848218     0.2825975072292828     0.4953344638987411    0.01883630140689329      0.991425265879257     0.3636795359404178     0.3418155903055794  2.220446049250313e-14 122.1424662440055
2.822626140889834      19.60377374234408      15.99056289454699   0.002338463173201569     0.7099348596163947      -11.7994347164446  0.0001243906706290232     0.1223307286004118  0.0009991663130606578      15.57644403047483      409.8163769032779    0.00555995091329439     0.8000272152997421     0.4906844727848218     0.2825975072292828     0.4953344638987411    0.01883630140689329      0.991425265879257     0.3636795359404178     0.3418155903055794  2.220446049250313e-14 122.1424635749047
2.822626140889834      19.60377374234408      15.99056289454699   0.002338463173201569     0.7099348596163947      -11.7994347164446  0.0001243906706290232     0.1223307286004118  0.0009991663130606578      15.57644379836773      409.8163830100178    0.00555995091329439     0.8000272152997421     0.4906844727848218     0.2825975072292828     0.4953344638987411    0.01883630140689329      0.991425265879257     0.3636795359404178     0.3418155903055794  2.220446049250313e-14 122.1424633358961
2.822626140889834      19.60377374234408      15.99056289454699   0.002338463173201569     0.7099348596163947      -11.7994347164446  0.0001243906706290232     0.1223307286004118  0.0009991663130606578      15.57644379836773      409.8163769032779   0.005559965814455584     0.8000272152997421     0.4906844727848218     0.2825975072292828     0.4953344638987411    0.01883630140689329      0.991425265879257     0.3636795359404178     0.3418155903055794  2.220446049250313e-14 122.1424803180124
2.822626140889834      19.60377374234408      15.99056289454699   0.002338463173201569     0.7099348596163947      -11.7994347164446  0.0001243906706290232     0.1223307286004118  0.0009991663130606578      15.57644379836773      409.8163769032779    0.00555995091329439     0.8000272302009033     0.4906844727848218     0.2825975072292828     0.4953344638987411    0.01883630140689329      0.991425265879257     0.3636795359404178     0.3418155903055794  2.220446049250313e-14 122.1424638271991
2.822626140889834      19.60377374234408      15.99056289454699   0.002338463173201569     0.7099348596163947      -11.7994347164446  0.0001243906706290232     0.1223307286004118  0.0009991663130606578      15.57644379836773      409.8163769032779    0.00555995091329439     0.8000272152997421     0.4906844876859829     0.2825975072292828     0.4953344638987411    0.01883630140689329      0.991425265879257     0.3636795359404178     0.3418155903055794  2.220446049250313e-14 122.142463054484
2.822626140889834      19.60377374234408      15.99056289454699   0.002338463173201569     0.7099348596163947      -11.7994347164446  0.0001243906706290232     0.1223307286004118  0.0009991663130606578      15.57644379836773      409.8163769032779    0.00555995091329439     0.8000272152997421     0.4906844727848218      0.282597522130444     0.4953344638987411    0.01883630140689329      0.991425265879257     0.3636795359404178     0.3418155903055794  2.220446049250313e-14 122.1424640421285
2.822626140889834      19.60377374234408      15.99056289454699   0.002338463173201569     0.7099348596163947      -11.7994347164446  0.0001243906706290232     0.1223307286004118  0.0009991663130606578      15.57644379836773      409.8163769032779    0.00555995091329439     0.8000272152997421     0.4906844727848218     0.2825975072292828     0.4953344787999023    0.01883630140689329      0.991425265879257     0.3636795359404178     0.3418155903055794  2.220446049250313e-14 122.1424633226428
2.822626140889834      19.60377374234408      15.99056289454699   0.002338463173201569     0.7099348596163947      -11.7994347164446  0.0001243906706290232     0.1223307286004118  0.0009991663130606578      15.57644379836773      409.8163769032779    0.00555995091329439     0.8000272152997421     0.4906844727848218     0.2825975072292828     0.4953344638987411    0.01883631630805448      0.991425265879257     0.3636795359404178     0.3418155903055794  2.220446049250313e-14 122.1424633113508
2.822626140889834      19.60377374234408      15.99056289454699   0.002338463173201569     0.7099348596163947      -11.7994347164446  0.0001243906706290232     0.1223307286004118  0.0009991663130606578      15.57644379836773      409.8163769032779    0.00555995091329439     0.8000272152997421     0.4906844727848218     0.2825975072292828     0.4953344638987411    0.01883630140689329     0.9914252807804181     0.3636795359404178     0.3418155903055794  2.220446049250313e-14 122.142463311374
2.822626140889834      19.60377374234408      15.99056289454699   0.002338463173201569     0.7099348596163947      -11.7994347164446  0.0001243906706290232     0.1223307286004118  0.0009991663130606578      15.57644379836773      409.8163769032779    0.00555995091329439     0.8000272152997421     0.4906844727848218     0.2825975072292828     0.4953344638987411    0.01883630140689329      0.991425265879257      0.363679550841579     0.3418155903055794  2.220446049250313e-14 122.1424633113783
2.822626140889834      19.60377374234408      15.99056289454699   0.002338463173201569     0.7099348596163947      -11.7994347164446  0.0001243906706290232     0.1223307286004118  0.0009991663130606578      15.57644379836773      409.8163769032779    0.00555995091329439     0.8000272152997421     0.4906844727848218     0.2825975072292828     0.4953344638987411    0.01883630140689329      0.991425265879257     0.3636795359404178     0.3418156052067406  2.220446049250313e-14 122.1424633113739
2.822626140889834      19.60377374234408      15.99056289454699   0.002338463173201569     0.7099348596163947      -11.7994347164446  0.0001243906706290232     0.1223307286004118  0.0009991663130606578      15.57644379836773      409.8163769032779    0.00555995091329439     0.8000272152997421     0.4906844727848218     0.2825975072292828     0.4953344638987411    0.01883630140689329      0.991425265879257     0.3636795359404178     0.3418155903055794  1.490118339830815e-08 122.1425952777461
2.772755782539588      19.42498071372241      15.93541171640257   0.002186851153296096     0.6846331010028849     -11.79480767760686  0.0001010738753845054     0.1226514404444411   0.001016309554384552      13.92310004601992      351.6393943322853   0.005268586613434455     0.8000955612893957     0.4867599287152932     0.2877040583197695      0.461173868430112   0.004742391529653182      0.991425265879257    0.09486996474916448    0.08787642987845445  3.254033788622454e-14 121.6762033020039
2.772755823856869      19.42498071372241      15.93541171640257   0.002186851153296096     0.6846331010028849     -11.79480767760686  0.0001010738753845054     0.1226514404444411   0.001016309554384552      13.92310004601992      351.6393943322853   0.005268586613434455     0.8000955612893957     0.4867599287152932     0.2877040583197695      0.461173868430112   0.004742391529653182      0.991425265879257    0.09486996474916448    0.08787642987845445  3.254033788622454e-14 121.6762033602461
2.772755782539588      19.42498100317718      15.93541171640257   0.002186851153296096     0.6846331010028849     -11.79480767760686  0.0001010738753845054     0.1226514404444411   0.001016309554384552      13.92310004601992      351.6393943322853   0.005268586613434455     0.8000955612893957     0.4867599287152932     0.2877040583197695      0.461173868430112   0.004742391529653182      0.991425265879257    0.09486996474916448    0.08787642987845445  3.254033788622454e-14 121.6762033252163
2.772755782539588      19.42498071372241      15.93541195385871   0.002186851153296096     0.6846331010028849     -11.79480767760686  0.0001010738753845054     0.1226514404444411   0.001016309554384552      13.92310004601992      351.6393943322853   0.005268586613434455     0.8000955612893957     0.4867599287152932     0.2877040583197695      0.461173868430112   0.004742391529653182      0.991425265879257    0.09486996474916448    0.08787642987845445  3.254033788622454e-14 121.6762033448707
2.772755782539588      19.42498071372241      15.93541171640257    0.00218686605445729     0.6846331010028849     -11.79480767760686  0.0001010738753845054     0.1226514404444411   0.001016309554384552      13.92310004601992      351.6393943322853   0.005268586613434455     0.8000955612893957     0.4867599287152932     0.2877040583197695      0.461173868430112   0.004742391529653182      0.991425265879257    0.09486996474916448    0.08787642987845445  3.254033788622454e-14 121.6762062532408
2.772755782539588      19.42498071372241      15.93541171640257   0.002186851153296096     0.6846331159040461     -11.79480767760686  0.0001010738753845054     0.1226514404444411   0.001016309554384552      13.92310004601992      351.6393943322853   0.005268586613434455     0.8000955612893957     0.4867599287152932     0.2877040583197695      0.461173868430112   0.004742391529653182      0.991425265879257    0.09486996474916448    0.08787642987845445  3.254033788622454e-14 121.6762033964086
2.772755782539588      19.42498071372241      15.93541171640257   0.002186851153296096     0.6846331010028849     -11.79480785336319  0.0001010738753845054     0.1226514404444411   0.001016309554384552      13.92310004601992      351.6393943322853   0.005268586613434455     0.8000955612893957     0.4867599287152932     0.2877040583197695      0.461173868430112   0.004742391529653182      0.991425265879257    0.09486996474916448    0.08787642987845445  3.254033788622454e-14 121.6762035031606
2.772755782539588      19.42498071372241      15.93541171640257   0.002186851153296096     0.6846331010028849     -11.79480767760686  0.0001010887765456993     0.1226514404444411   0.001016309554384552      13.92310004601992      351.6393943322853   0.005268586613434455     0.8000955612893957     0.4867599287152932     0.2877040583197695      0.461173868430112   0.004742391529653182      0.991425265879257    0.09486996474916448    0.08787642987845445  3.254033788622454e-14 121.6762059467529
2.772755782539588      19.42498071372241      15.93541171640257   0.002186851153296096     0.6846331010028849     -11.79480767760686  0.0001010738753845054     0.1226514553456023   0.001016309554384552      13.92310004601992      351.6393943322853   0.005268586613434455     0.8000955612893957     0.4867599287152932     0.2877040583197695      0.461173868430112   0.004742391529653182      0.991425265879257    0.09486996474916448    0.08787642987845445  3.254033788622454e-14 121.6762033489438
2.772755782539588      19.42498071372241      15.93541171640257   0.002186851153296096     0.6846331010028849     -11.79480767760686  0.0001010738753845054     0.1226514404444411   0.001016324455545746      13.92310004601992      351.6393943322853   0.005268586613434455     0.8000955612893957     0.4867599287152932     0.2877040583197695      0.461173868430112   0.004742391529653182      0.991425265879257    0.09486996474916448    0.08787642987845445  3.254033788622454e-14 121.6762072488142
2.772755782539588      19.42498071372241      15.93541171640257   0.002186851153296096     0.6846331010028849     -11.79480767760686  0.0001010738753845054     0.1226514404444411   0.001016309554384552      13.92310025349028      351.6393943322853   0.005268586613434455     0.8000955612893957     0.4867599287152932     0.2877040583197695      0.461173868430112   0.004742391529653182      0.991425265879257    0.09486996474916448    0.08787642987845445  3.254033788622454e-14 121.6762034017152
2.772755782539588      19.42498071372241      15.93541171640257   0.002186851153296096     0.6846331010028849     -11.79480767760686  0.0001010738753845054     0.1226514404444411   0.001016309554384552      13.92310004601992      351.6393995721206   0.005268586613434455     0.8000955612893957     0.4867599287152932     0.2877040583197695      0.461173868430112   0.004742391529653182      0.991425265879257    0.09486996474916448    0.08787642987845445  3.254033788622454e-14 121.6762033455198
2.772755782539588      19.42498071372241      15.93541171640257   0.002186851153296096     0.6846331010028849     -11.79480767760686  0.0001010738753845054     0.1226514404444411   0.001016309554384552      13.92310004601992      351.6393943322853   0.005268601514595649     0.8000955612893957     0.4867599287152932     0.2877040583197695      0.461173868430112   0.004742391529653182      0.991425265879257    0.09486996474916448    0.08787642987845445  3.254033788622454e-14 121.6762060936978
2.772755782539588      19.42498071372241      15.93541171640257   0.002186851153296096     0.6846331010028849     -11.79480767760686  0.0001010738753845054     0.1226514404444411   0.001016309554384552      13.92310004601992      351.6393943322853   0.005268586613434455     0.8000955761905569     0.4867599287152932     0.2877040583197695      0.461173868430112   0.004742391529653182      0.991425265879257    0.09486996474916448    0.08787642987845445  3.254033788622454e-14 121.6762039874208
2.772755782539588      19.42498071372241      15.93541171640257   0.002186851153296096     0.6846331010028849     -11.79480767760686  0.0001010738753845054     0.1226514404444411   0.001016309554384552      13.92310004601992      351.6393943322853   0.005268586613434455     0.8000955612893957     0.4867599436164544     0.2877040583197695      0.461173868430112   0.004742391529653182      0.991425265879257    0.09486996474916448    0.08787642987845445  3.254033788622454e-14 121.6762033668903
2.772755782539588      19.42498071372241      15.93541171640257   0.002186851153296096     0.6846331010028849     -11.79480767760686  0.0001010738753845054     0.1226514404444411   0.001016309554384552      13.92310004601992      351.6393943322853   0.005268586613434455     0.8000955612893957     0.4867599287152932     0.2877040732209307      0.461173868430112   0.004742391529653182      0.991425265879257    0.09486996474916448    0.08787642987845445  3.254033788622454e-14 121.6762035758391
2.772755782539588      19.42498071372241      15.93541171640257   0.002186851153296096     0.6846331010028849     -11.79480767760686  0.0001010738753845054     0.1226514404444411   0.001016309554384552      13.92310004601992      351.6393943322853   0.005268586613434455     0.8000955612893957     0.4867599287152932     0.2877040583197695     0.4611738833312732   0.004742391529653182      0.991425265879257    0.09486996474916448    0.08787642987845445  3.254033788622454e-14 121.6762033397303
2.772755782539588      19.42498071372241      15.93541171640257   0.002186851153296096     0.6846331010028849     -11.79480767760686  0.0001010738753845054     0.1226514404444411   0.001016309554384552      13.92310004601992      351.6393943322853   0.005268586613434455     0.8000955612893957     0.4867599287152932     0.2877040583197695      0.461173868430112   0.004742406430814376      0.991425265879257    0.09486996474916448    0.08787642987845445  3.254033788622454e-14 121.6762033020061
2.772755782539588      19.42498071372241      15.93541171640257   0.002186851153296096     0.6846331010028849     -11.79480767760686  0.0001010738753845054     0.1226514404444411   0.001016309554384552      13.92310004601992      351.6393943322853   0.005268586613434455     0.8000955612893957     0.4867599287152932     0.2877040583197695      0.461173868430112   0.004742391529653182     0.9914252807804181    0.09486996474916448    0.08787642987845445  3.254033788622454e-14 121.6762033020039
2.772755782539588      19.42498071372241      15.93541171640257   0.002186851153296096     0.6846331010028849     -11.79480767760686  0.0001010738753845054     0.1226514404444411   0.001016309554384552      13.92310004601992      351.6393943322853   0.005268586613434455     0.8000955612893957     0.4867599287152932     0.2877040583197695      0.461173868430112   0.004742391529653182      0.991425265879257    0.09486997965032568    0.08787642987845445  3.254033788622454e-14 121.6762033019932
2.772755782539588      19.42498071372241      15.93541171640257   0.002186851153296096     0.6846331010028849     -11.79480767760686  0.0001010738753845054     0.1226514404444411   0.001016309554384552      13.92310004601992      351.6393943322853   0.005268586613434455     0.8000955612893957     0.4867599287152932     0.2877040583197695      0.461173868430112   0.004742391529653182      0.991425265879257    0.09486996474916448    0.08787644477961565  3.254033788622454e-14 121.676203302001
2.772755782539588      19.42498071372241      15.93541171640257   0.002186851153296096     0.6846331010028849     -11.79480767760686  0.0001010738753845054     0.1226514404444411   0.001016309554384552      13.92310004601992      351.6393943322853   0.005268586613434455     0.8000955612893957     0.4867599287152932     0.2877040583197695      0.461173868430112   0.004742391529653182      0.991425265879257    0.09486996474916448    0.08787642987845445  1.490119373418554e-08 121.6763393941602
2.770234336623415      19.31813966174639      15.72180771108395   0.002142332303082885     0.6848234745652392      -11.6938018526567  0.0001055694863404223     0.1225447291561561   0.001015210631723187      13.84142415815767        348.78006027117   0.005423108973116946     0.8000903676204214     0.4899635536140893     0.2854866730002236     0.4591657318253873   0.004742180679618555      0.991425265879257    0.09525885646253926    0.08798625221170356  2.890269170644132e-14 121.6990610628727
2.770234377903124      19.31813966174639      15.72180771108395   0.002142332303082885     0.6848234745652392      -11.6938018526567  0.0001055694863404223     0.1225447291561561   0.001015210631723187      13.84142415815767        348.78006027117   0.005423108973116946     0.8000903676204214     0.4899635536140893     0.2854866730002236     0.4591657318253873   0.004742180679618555      0.991425265879257    0.09525885646253926    0.08798625221170356  2.890269170644132e-14 121.6990611066087
2.770234336623415       19.3181399496091      15.72180771108395   0.002142332303082885     0.6848234745652392      -11.6938018526567  0.0001055694863404223     0.1225447291561561   0.001015210631723187      13.84142415815767        348.78006027117   0.005423108973116946     0.8000903676204214     0.4899635536140893     0.2854866730002236     0.4591657318253873   0.004742180679618555      0.991425265879257    0.09525885646253926    0.08798625221170356  2.890269170644132e-14 121.699061077087
2.770234336623415      19.31813966174639      15.72180794535715   0.002142332303082885     0.6848234745652392      -11.6938018526567  0.0001055694863404223     0.1225447291561561   0.001015210631723187      13.84142415815767        348.78006027117   0.005423108973116946     0.8000903676204214     0.4899635536140893     0.2854866730002236     0.4591657318253873   0.004742180679618555      0.991425265879257    0.09525885646253926    0.08798625221170356  2.890269170644132e-14 121.6990610676907
2.770234336623415      19.31813966174639      15.72180771108395   0.002142347204244078     0.6848234745652392      -11.6938018526567  0.0001055694863404223     0.1225447291561561   0.001015210631723187      13.84142415815767        348.78006027117   0.005423108973116946     0.8000903676204214     0.4899635536140893     0.2854866730002236     0.4591657318253873   0.004742180679618555      0.991425265879257    0.09525885646253926    0.08798625221170356  2.890269170644132e-14 121.6990598248243
2.770234336623415      19.31813966174639      15.72180771108395   0.002142332303082885     0.6848234894664004      -11.6938018526567  0.0001055694863404223     0.1225447291561561   0.001015210631723187      13.84142415815767        348.78006027117   0.005423108973116946     0.8000903676204214     0.4899635536140893     0.2854866730002236     0.4591657318253873   0.004742180679618555      0.991425265879257    0.09525885646253926    0.08798625221170356  2.890269170644132e-14 121.699061038903
2.770234336623415      19.31813966174639      15.72180771108395   0.002142332303082885     0.6848234745652392     -11.69380202690793  0.0001055694863404223     0.1225447291561561   0.001015210631723187      13.84142415815767        348.78006027117   0.005423108973116946     0.8000903676204214     0.4899635536140893     0.2854866730002236     0.4591657318253873   0.004742180679618555      0.991425265879257    0.09525885646253926    0.08798625221170356  2.890269170644132e-14 121.6990610226633
2.770234336623415      19.31813966174639      15.72180771108395   0.002142332303082885     0.6848234745652392      -11.6938018526567  0.0001055843875016161     0.1225447291561561   0.001015210631723187      13.84142415815767        348.78006027117   0.005423108973116946     0.8000903676204214     0.4899635536140893     0.2854866730002236     0.4591657318253873   0.004742180679618555      0.991425265879257    0.09525885646253926    0.08798625221170356  2.890269170644132e-14 121.6990637212885
2.770234336623415      19.31813966174639      15.72180771108395   0.002142332303082885     0.6848234745652392      -11.6938018526567  0.0001055694863404223     0.1225447440573173   0.001015210631723187      13.84142415815767        348.78006027117   0.005423108973116946     0.8000903676204214     0.4899635536140893     0.2854866730002236     0.4591657318253873   0.004742180679618555      0.991425265879257    0.09525885646253926    0.08798625221170356  2.890269170644132e-14 121.6990608586573
2.770234336623415      19.31813966174639      15.72180771108395   0.002142332303082885     0.6848234745652392      -11.6938018526567  0.0001055694863404223     0.1225447291561561    0.00101522553288438      13.84142415815767        348.78006027117   0.005423108973116946     0.8000903676204214     0.4899635536140893     0.2854866730002236     0.4591657318253873   0.004742180679618555      0.991425265879257    0.09525885646253926    0.08798625221170356  2.890269170644132e-14 121.6990635532656
2.770234336623415      19.31813966174639      15.72180771108395   0.002142332303082885     0.6848234745652392      -11.6938018526567  0.0001055694863404223     0.1225447291561561   0.001015210631723187      13.84142436441096        348.78006027117   0.005423108973116946     0.8000903676204214     0.4899635536140893     0.2854866730002236     0.4591657318253873   0.004742180679618555      0.991425265879257    0.09525885646253926    0.08798625221170356  2.890269170644132e-14 121.6990610648349
2.770234336623415      19.31813966174639      15.72180771108395   0.002142332303082885     0.6848234745652392      -11.6938018526567  0.0001055694863404223     0.1225447291561561   0.001015210631723187      13.84142415815767      348.7800654683979   0.005423108973116946     0.8000903676204214     0.4899635536140893     0.2854866730002236     0.4591657318253873   0.004742180679618555      0.991425265879257    0.09525885646253926    0.08798625221170356  2.890269170644132e-14 121.6990610149423
2.770234336623415      19.31813966174639      15.72180771108395   0.002142332303082885     0.6848234745652392      -11.6938018526567  0.0001055694863404223     0.1225447291561561   0.001015210631723187      13.84142415815767        348.78006027117    0.00542312387427814     0.8000903676204214     0.4899635536140893     0.2854866730002236     0.4591657318253873   0.004742180679618555      0.991425265879257    0.09525885646253926    0.08798625221170356  2.890269170644132e-14 121.6990815985858
2.770234336623415      19.31813966174639      15.72180771108395   0.002142332303082885     0.6848234745652392      -11.6938018526567  0.0001055694863404223     0.1225447291561561   0.001015210631723187      13.84142415815767        348.78006027117   0.005423108973116946     0.8000903825215826     0.4899635536140893     0.2854866730002236     0.4591657318253873   0.004742180679618555      0.991425265879257    0.09525885646253926    0.08798625221170356  2.890269170644132e-14 121.6990616282085
2.770234336623415      19.31813966174639      15.72180771108395   0.002142332303082885     0.6848234745652392      -11.6938018526567  0.0001055694863404223     0.1225447291561561   0.001015210631723187      13.84142415815767        348.78006027117   0.005423108973116946     0.8000903676204214     0.4899635685152505     0.2854866730002236     0.4591657318253873   0.004742180679618555      0.991425265879257    0.09525885646253926    0.08798625221170356  2.890269170644132e-14 121.6990607096109
2.770234336623415      19.31813966174639      15.72180771108395   0.002142332303082885     0.6848234745652392      -11.6938018526567  0.0001055694863404223     0.1225447291561561   0.001015210631723187      13.84142415815767        348.78006027117   0.005423108973116946     0.8000903676204214     0.4899635536140893     0.2854866879013848     0.4591657318253873   0.004742180679618555      0.991425265879257    0.09525885646253926    0.08798625221170356  2.890269170644132e-14 121.6990617616069
2.770234336623415      19.31813966174639      15.72180771108395   0.002142332303082885     0.6848234745652392      -11.6938018526567  0.0001055694863404223     0.1225447291561561   0.001015210631723187      13.84142415815767        348.78006027117   0.005423108973116946     0.8000903676204214     0.4899635536140893     0.2854866730002236     0.4591657467265485   0.004742180679618555      0.991425265879257    0.09525885646253926    0.08798625221170356  2.890269170644132e-14 121.6990610362797
2.770234336623415      19.31813966174639      15.72180771108395   0.002142332303082885     0.6848234745652392      -11.6938018526567  0.0001055694863404223     0.1225447291561561   0.001015210631723187      13.84142415815767        348.78006027117   0.005423108973116946     0.8000903676204214     0.4899635536140893     0.2854866730002236     0.4591657318253873   0.004742195580779749      0.991425265879257    0.09525885646253926    0.08798625221170356  2.890269170644132e-14 121.6990610628728
2.770234336623415      19.31813966174639      15.72180771108395   0.002142332303082885     0.6848234745652392      -11.6938018526567  0.0001055694863404223     0.1225447291561561   0.001015210631723187      13.84142415815767        348.78006027117   0.005423108973116946     0.8000903676204214     0.4899635536140893     0.2854866730002236     0.4591657318253873   0.004742180679618555     0.9914252807804181    0.09525885646253926    0.08798625221170356  2.890269170644132e-14 121.6990610628727
2.770234336623415      19.31813966174639      15.72180771108395   0.002142332303082885     0.6848234745652392      -11.6938018526567  0.0001055694863404223     0.1225447291561561   0.001015210631723187      13.84142415815767        348.78006027117   0.005423108973116946     0.8000903676204214     0.4899635536140893     0.2854866730002236     0.4591657318253873   0.004742180679618555      0.991425265879257    0.09525887136370045    0.08798625221170356  2.890269170644132e-14 121.6990610628836
2.770234336623415      19.31813966174639      15.72180771108395   0.002142332303082885     0.6848234745652392      -11.6938018526567  0.0001055694863404223     0.1225447291561561   0.001015210631723187      13.84142415815767        348.78006027117   0.005423108973116946     0.8000903676204214     0.4899635536140893     0.2854866730002236     0.4591657318253873   0.004742180679618555      0.991425265879257    0.09525885646253926    0.08798626711286475  2.890269170644132e-14 121.6990610628775
2.770234336623415      19.31813966174639      15.72180771108395   0.002142332303082885     0.6848234745652392      -11.6938018526567  0.0001055694863404223     0.1225447291561561   0.001015210631723187      13.84142415815767        348.78006027117   0.005423108973116946     0.8000903676204214     0.4899635536140893     0.2854866730002236     0.4591657318253873   0.004742180679618555      0.991425265879257    0.09525885646253926    0.08798625221170356  1.490119009653936e-08 121.6991973783454
2.772119192073345      19.39827116103059      15.88201206529804   0.002174226342569067     0.6846656950138241      -11.7695531976155  0.0001021357680784689     0.1226234278501026   0.001015104978625318      13.90265869159241      350.9245771493373    0.00530381327761794       0.80009424772143     0.4875534769928751     0.2871314519923746     0.4606678156330796   0.004742338816657337      0.991425265879257    0.09496718632779477     0.0879038850425438   3.06033568467984e-14 121.6755349335617
2.77211923338114      19.39827116103059      15.88201206529804   0.002174226342569067     0.6846656950138241      -11.7695531976155  0.0001021357680784689     0.1226234278501026   0.001015104978625318      13.90265869159241      350.9245771493373    0.00530381327761794       0.80009424772143     0.4875534769928751     0.2871314519923746     0.4606678156330796   0.004742338816657337      0.991425265879257    0.09496718632779477     0.0879038850425438   3.06033568467984e-14 121.6755349745442
2.772119192073345      19.39827145008736      15.88201206529804   0.002174226342569067     0.6846656950138241      -11.7695531976155  0.0001021357680784689     0.1226234278501026   0.001015104978625318      13.90265869159241      350.9245771493373    0.00530381327761794       0.80009424772143     0.4875534769928751     0.2871314519923746     0.4606678156330796   0.004742338816657337      0.991425265879257    0.09496718632779477     0.0879038850425438   3.06033568467984e-14 121.6755349766367
2.772119192073345      19.39827116103059      15.88201230195846   0.002174226342569067     0.6846656950138241      -11.7695531976155  0.0001021357680784689     0.1226234278501026   0.001015104978625318      13.90265869159241      350.9245771493373    0.00530381327761794       0.80009424772143     0.4875534769928751     0.2871314519923746     0.4606678156330796   0.004742338816657337      0.991425265879257    0.09496718632779477     0.0879038850425438   3.06033568467984e-14 121.6755349485273
2.772119192073345      19.39827116103059      15.88201206529804    0.00217424124373026     0.6846656950138241      -11.7695531976155  0.0001021357680784689     0.1226234278501026   0.001015104978625318      13.90265869159241      350.9245771493373    0.00530381327761794       0.80009424772143     0.4875534769928751     0.2871314519923746     0.4606678156330796   0.004742338816657337      0.991425265879257    0.09496718632779477     0.0879038850425438   3.06033568467984e-14 121.675536292504
2.772119192073345      19.39827116103059      15.88201206529804   0.002174226342569067     0.6846657099149853      -11.7695531976155  0.0001021357680784689     0.1226234278501026   0.001015104978625318      13.90265869159241      350.9245771493373    0.00530381327761794       0.80009424772143     0.4875534769928751     0.2871314519923746     0.4606678156330796   0.004742338816657337      0.991425265879257    0.09496718632779477     0.0879038850425438   3.06033568467984e-14 121.6755349861982
2.772119192073345      19.39827116103059      15.88201206529804   0.002174226342569067     0.6846656950138241     -11.76955337299551  0.0001021357680784689     0.1226234278501026   0.001015104978625318      13.90265869159241      350.9245771493373    0.00530381327761794       0.80009424772143     0.4875534769928751     0.2871314519923746     0.4606678156330796   0.004742338816657337      0.991425265879257    0.09496718632779477     0.0879038850425438   3.06033568467984e-14 121.6755350439914
2.772119192073345      19.39827116103059      15.88201206529804   0.002174226342569067     0.6846656950138241      -11.7695531976155  0.0001021506692396627     0.1226234278501026   0.001015104978625318      13.90265869159241      350.9245771493373    0.00530381327761794       0.80009424772143     0.4875534769928751     0.2871314519923746     0.4606678156330796   0.004742338816657337      0.991425265879257    0.09496718632779477     0.0879038850425438   3.06033568467984e-14 121.6755369740459
2.772119192073345      19.39827116103059      15.88201206529804   0.002174226342569067     0.6846656950138241      -11.7695531976155  0.0001021357680784689     0.1226234427512638   0.001015104978625318      13.90265869159241      350.9245771493373    0.00530381327761794       0.80009424772143     0.4875534769928751     0.2871314519923746     0.4606678156330796   0.004742338816657337      0.991425265879257    0.09496718632779477     0.0879038850425438   3.06033568467984e-14 121.675534884698
2.772119192073345      19.39827116103059      15.88201206529804   0.002174226342569067     0.6846656950138241      -11.7695531976155  0.0001021357680784689     0.1226234278501026   0.001015119879786512      13.90265869159241      350.9245771493373    0.00530381327761794       0.80009424772143     0.4875534769928751     0.2871314519923746     0.4606678156330796   0.004742338816657337      0.991425265879257    0.09496718632779477     0.0879038850425438   3.06033568467984e-14 121.6755380901267
2.772119192073345      19.39827116103059      15.88201206529804   0.002174226342569067     0.6846656950138241      -11.7695531976155  0.0001021357680784689     0.1226234278501026   0.001015104978625318      13.90265889875817      350.9245771493373    0.00530381327761794       0.80009424772143     0.4875534769928751     0.2871314519923746     0.4606678156330796   0.004742338816657337      0.991425265879257    0.09496718632779477     0.0879038850425438   3.06033568467984e-14 121.675535045463
2.772119192073345      19.39827116103059      15.88201206529804   0.002174226342569067     0.6846656950138241      -11.7695531976155  0.0001021357680784689     0.1226234278501026   0.001015104978625318      13.90265869159241       350.924582378521    0.00530381327761794       0.80009424772143     0.4875534769928751     0.2871314519923746     0.4606678156330796   0.004742338816657337      0.991425265879257    0.09496718632779477     0.0879038850425438   3.06033568467984e-14 121.6755349782249
2.772119192073345      19.39827116103059      15.88201206529804   0.002174226342569067     0.6846656950138241      -11.7695531976155  0.0001021357680784689     0.1226234278501026   0.001015104978625318      13.90265869159241      350.9245771493373   0.005303828178779134       0.80009424772143     0.4875534769928751     0.2871314519923746     0.4606678156330796   0.004742338816657337      0.991425265879257    0.09496718632779477     0.0879038850425438   3.06033568467984e-14 121.6755378407702
2.772119192073345      19.39827116103059      15.88201206529804   0.002174226342569067     0.6846656950138241      -11.7695531976155  0.0001021357680784689     0.1226234278501026   0.001015104978625318      13.90265869159241      350.9245771493373    0.00530381327761794     0.8000942626225912     0.4875534769928751     0.2871314519923746     0.4606678156330796   0.004742338816657337      0.991425265879257    0.09496718632779477     0.0879038850425438   3.06033568467984e-14 121.6755356685764
2.772119192073345      19.39827116103059      15.88201206529804   0.002174226342569067     0.6846656950138241      -11.7695531976155  0.0001021357680784689     0.1226234278501026   0.001015104978625318      13.90265869159241      350.9245771493373    0.00530381327761794       0.80009424772143     0.4875534918940363     0.2871314519923746     0.4606678156330796   0.004742338816657337      0.991425265879257    0.09496718632779477     0.0879038850425438   3.06033568467984e-14 121.6755349423098
2.772119192073345      19.39827116103059      15.88201206529804   0.002174226342569067     0.6846656950138241      -11.7695531976155  0.0001021357680784689     0.1226234278501026   0.001015104978625318      13.90265869159241      350.9245771493373    0.00530381327761794       0.80009424772143     0.4875534769928751     0.2871314668935358     0.4606678156330796   0.004742338816657337      0.991425265879257    0.09496718632779477     0.0879038850425438   3.06033568467984e-14 121.6755351030058
2.772119192073345      19.39827116103059      15.88201206529804   0.002174226342569067     0.6846656950138241      -11.7695531976155  0.0001021357680784689     0.1226234278501026   0.001015104978625318      13.90265869159241      350.9245771493373    0.00530381327761794       0.80009424772143     0.4875534769928751     0.2871314519923746     0.4606678305342408   0.004742338816657337      0.991425265879257    0.09496718632779477     0.0879038850425438   3.06033568467984e-14 121.6755350287165
2.772119192073345      19.39827116103059      15.88201206529804   0.002174226342569067     0.6846656950138241      -11.7695531976155  0.0001021357680784689     0.1226234278501026   0.001015104978625318      13.90265869159241      350.9245771493373    0.00530381327761794       0.80009424772143     0.4875534769928751     0.2871314519923746     0.4606678156330796   0.004742353717818531      0.991425265879257    0.09496718632779477     0.0879038850425438   3.06033568467984e-14 121.6755349336021
2.772119192073345      19.39827116103059      15.88201206529804   0.002174226342569067     0.6846656950138241      -11.7695531976155  0.0001021357680784689     0.1226234278501026   0.001015104978625318      13.90265869159241      350.9245771493373    0.00530381327761794       0.80009424772143     0.4875534769928751     0.2871314519923746     0.4606678156330796   0.004742338816657337     0.9914252807804181    0.09496718632779477     0.0879038850425438   3.06033568467984e-14 121.6755349335617
2.772119192073345      19.39827116103059      15.88201206529804   0.002174226342569067     0.6846656950138241      -11.7695531976155  0.0001021357680784689     0.1226234278501026   0.001015104978625318      13.90265869159241      350.9245771493373    0.00530381327761794       0.80009424772143     0.4875534769928751     0.2871314519923746     0.4606678156330796   0.004742338816657337      0.991425265879257    0.09496720122895597     0.0879038850425438   3.06033568467984e-14 121.675534933562
2.772119192073345      19.39827116103059      15.88201206529804   0.002174226342569067     0.6846656950138241      -11.7695531976155  0.0001021357680784689     0.1226234278501026   0.001015104978625318      13.90265869159241      350.9245771493373    0.00530381327761794       0.80009424772143     0.4875534769928751     0.2871314519923746     0.4606678156330796   0.004742338816657337      0.991425265879257    0.09496718632779477      0.087903899943705   3.06033568467984e-14 121.6755349336033
2.772119192073345      19.39827116103059      15.88201206529804   0.002174226342569067     0.6846656950138241      -11.7695531976155  0.0001021357680784689     0.1226234278501026   0.001015104978625318      13.90265869159241      350.9245771493373    0.00530381327761794       0.80009424772143     0.4875534769928751     0.2871314519923746     0.4606678156330796   0.004742338816657337      0.991425265879257    0.09496718632779477     0.0879038850425438   1.49011917972045e-08 121.6756710918275
2.771680966316839      19.39407925527123      15.87445636239649   0.002172141327047458     0.6845644364782982     -11.76579042313355  0.0001016354445942913     0.1226438577526275   0.001014324227738705      13.89561961215993      350.6209233110553   0.005305222218025698     0.8000938907142698     0.4876422220438366     0.2870774523852704     0.4603246705706876   0.004741353209595425      0.991425265879257    0.09496847138889719     0.0878843572419367  2.952592740601896e-14 121.6755215089665
2.771681007618104      19.39407925527123      15.87445636239649   0.002172141327047458     0.6845644364782982     -11.76579042313355  0.0001016354445942913     0.1226438577526275   0.001014324227738705      13.89561961215993      350.6209233110553   0.005305222218025698     0.8000938907142698     0.4876422220438366     0.2870774523852704     0.4603246705706876   0.004741353209595425      0.991425265879257    0.09496847138889719     0.0878843572419367  2.952592740601896e-14 121.6755213780779
2.771680966316839      19.39407954426553      15.87445636239649   0.002172141327047458     0.6845644364782982     -11.76579042313355  0.0001016354445942913     0.1226438577526275   0.001014324227738705      13.89561961215993      350.6209233110553   0.005305222218025698     0.8000938907142698     0.4876422220438366     0.2870774523852704     0.4603246705706876   0.004741353209595425      0.991425265879257    0.09496847138889719     0.0878843572419367  2.952592740601896e-14 121.6755215048013
2.771680966316839      19.39407925527123      15.87445659894432   0.002172141327047458     0.6845644364782982     -11.76579042313355  0.0001016354445942913     0.1226438577526275   0.001014324227738705      13.89561961215993      350.6209233110553   0.005305222218025698     0.8000938907142698     0.4876422220438366     0.2870774523852704     0.4603246705706876   0.004741353209595425      0.991425265879257    0.09496847138889719     0.0878843572419367  2.952592740601896e-14 121.6755215316628
2.771680966316839      19.39407925527123      15.87445636239649   0.002172156228208651     0.6845644364782982     -11.76579042313355  0.0001016354445942913     0.1226438577526275   0.001014324227738705      13.89561961215993      350.6209233110553   0.005305222218025698     0.8000938907142698     0.4876422220438366     0.2870774523852704     0.4603246705706876   0.004741353209595425      0.991425265879257    0.09496847138889719     0.0878843572419367  2.952592740601896e-14 121.6755225234997
2.771680966316839      19.39407925527123      15.87445636239649   0.002172141327047458     0.6845644513794594     -11.76579042313355  0.0001016354445942913     0.1226438577526275   0.001014324227738705      13.89561961215993      350.6209233110553   0.005305222218025698     0.8000938907142698     0.4876422220438366     0.2870774523852704     0.4603246705706876   0.004741353209595425      0.991425265879257    0.09496847138889719     0.0878843572419367  2.952592740601896e-14 121.6755215027238
2.771680966316839      19.39407925527123      15.87445636239649   0.002172141327047458     0.6845644364782982     -11.76579059845749  0.0001016354445942913     0.1226438577526275   0.001014324227738705      13.89561961215993      350.6209233110553   0.005305222218025698     0.8000938907142698     0.4876422220438366     0.2870774523852704     0.4603246705706876   0.004741353209595425      0.991425265879257    0.09496847138889719     0.0878843572419367  2.952592740601896e-14 121.6755215090944
2.771680966316839      19.39407925527123      15.87445636239649   0.002172141327047458     0.6845644364782982     -11.76579042313355  0.0001016503457554852     0.1226438577526275   0.001014324227738705      13.89561961215993      350.6209233110553   0.005305222218025698     0.8000938907142698     0.4876422220438366     0.2870774523852704     0.4603246705706876   0.004741353209595425      0.991425265879257    0.09496847138889719     0.0878843572419367  2.952592740601896e-14 121.6755232736265
2.771680966316839      19.39407925527123      15.87445636239649   0.002172141327047458     0.6845644364782982     -11.76579042313355  0.0001016354445942913     0.1226438726537887   0.001014324227738705      13.89561961215993      350.6209233110553   0.005305222218025698     0.8000938907142698     0.4876422220438366     0.2870774523852704     0.4603246705706876   0.004741353209595425      0.991425265879257    0.09496847138889719     0.0878843572419367  2.952592740601896e-14 121.6755214154573
2.771680966316839      19.39407925527123      15.87445636239649   0.002172141327047458     0.6845644364782982     -11.76579042313355  0.0001016354445942913     0.1226438577526275   0.001014339128899898      13.89561961215993      350.6209233110553   0.005305222218025698     0.8000938907142698     0.4876422220438366     0.2870774523852704     0.4603246705706876   0.004741353209595425      0.991425265879257    0.09496847138889719     0.0878843572419367  2.952592740601896e-14 121.6755243866567
2.771680966316839      19.39407925527123      15.87445636239649   0.002172141327047458     0.6845644364782982     -11.76579042313355  0.0001016354445942913     0.1226438577526275   0.001014324227738705      13.89561981922079      350.6209233110553   0.005305222218025698     0.8000938907142698     0.4876422220438366     0.2870774523852704     0.4603246705706876   0.004741353209595425      0.991425265879257    0.09496847138889719     0.0878843572419367  2.952592740601896e-14 121.6755214635373
2.771680966316839      19.39407925527123      15.87445636239649   0.002172141327047458     0.6845644364782982     -11.76579042313355  0.0001016354445942913     0.1226438577526275   0.001014324227738705      13.89561961215993      350.6209285357141   0.005305222218025698     0.8000938907142698     0.4876422220438366     0.2870774523852704     0.4603246705706876   0.004741353209595425      0.991425265879257    0.09496847138889719     0.0878843572419367  2.952592740601896e-14 121.6755214231916
2.771680966316839      19.39407925527123      15.87445636239649   0.002172141327047458     0.6845644364782982     -11.76579042313355  0.0001016354445942913     0.1226438577526275   0.001014324227738705      13.89561961215993      350.6209233110553   0.005305237119186892     0.8000938907142698     0.4876422220438366     0.2870774523852704     0.4603246705706876   0.004741353209595425      0.991425265879257    0.09496847138889719     0.0878843572419367  2.952592740601896e-14 121.675521921392
2.771680966316839      19.39407925527123      15.87445636239649   0.002172141327047458     0.6845644364782982     -11.76579042313355  0.0001016354445942913     0.1226438577526275   0.001014324227738705      13.89561961215993      350.6209233110553   0.005305222218025698      0.800093905615431     0.4876422220438366     0.2870774523852704     0.4603246705706876   0.004741353209595425      0.991425265879257    0.09496847138889719     0.0878843572419367  2.952592740601896e-14 121.6755220929816
2.771680966316839      19.39407925527123      15.87445636239649   0.002172141327047458     0.6845644364782982     -11.76579042313355  0.0001016354445942913     0.1226438577526275   0.001014324227738705      13.89561961215993      350.6209233110553   0.005305222218025698     0.8000938907142698     0.4876422369449978     0.2870774523852704     0.4603246705706876   0.004741353209595425      0.991425265879257    0.09496847138889719     0.0878843572419367  2.952592740601896e-14 121.6755215305223
2.771680966316839      19.39407925527123      15.87445636239649   0.002172141327047458     0.6845644364782982     -11.76579042313355  0.0001016354445942913     0.1226438577526275   0.001014324227738705      13.89561961215993      350.6209233110553   0.005305222218025698     0.8000938907142698     0.4876422220438366     0.2870774672864316     0.4603246705706876   0.004741353209595425      0.991425265879257    0.09496847138889719     0.0878843572419367  2.952592740601896e-14 121.6755215878357
2.771680966316839      19.39407925527123      15.87445636239649   0.002172141327047458     0.6845644364782982     -11.76579042313355  0.0001016354445942913     0.1226438577526275   0.001014324227738705      13.89561961215993      350.6209233110553   0.005305222218025698     0.8000938907142698     0.4876422220438366     0.2870774523852704     0.4603246854718488   0.004741353209595425      0.991425265879257    0.09496847138889719     0.0878843572419367  2.952592740601896e-14 121.6755214881363
2.771680966316839      19.39407925527123      15.87445636239649   0.002172141327047458     0.6845644364782982     -11.76579042313355  0.0001016354445942913     0.1226438577526275   0.001014324227738705      13.89561961215993      350.6209233110553   0.005305222218025698     0.8000938907142698     0.4876422220438366     0.2870774523852704     0.4603246705706876   0.004741368110756618      0.991425265879257    0.09496847138889719     0.0878843572419367  2.952592740601896e-14 121.6755215089607
2.771680966316839      19.39407925527123      15.87445636239649   0.002172141327047458     0.6845644364782982     -11.76579042313355  0.0001016354445942913     0.1226438577526275   0.001014324227738705      13.89561961215993      350.6209233110553   0.005305222218025698     0.8000938907142698     0.4876422220438366     0.2870774523852704     0.4603246705706876   0.004741353209595425     0.9914252807804181    0.09496847138889719     0.0878843572419367  2.952592740601896e-14 121.6755215089665
2.771680966316839      19.39407925527123      15.87445636239649   0.002172141327047458     0.6845644364782982     -11.76579042313355  0.0001016354445942913     0.1226438577526275   0.001014324227738705      13.89561961215993      350.6209233110553   0.005305222218025698     0.8000938907142698     0.4876422220438366     0.2870774523852704     0.4603246705706876   0.004741353209595425      0.991425265879257    0.09496848629005839     0.0878843572419367  2.952592740601896e-14 121.6755215089627
2.771680966316839      19.39407925527123      15.87445636239649   0.002172141327047458     0.6845644364782982     -11.76579042313355  0.0001016354445942913     0.1226438577526275   0.001014324227738705      13.89561961215993      350.6209233110553   0.005305222218025698     0.8000938907142698     0.4876422220438366     0.2870774523852704     0.4603246705706876   0.004741353209595425      0.991425265879257    0.09496847138889719     0.0878843721430979  2.952592740601896e-14 121.6755215089634
2.771680966316839      19.39407925527123      15.87445636239649   0.002172141327047458     0.6845644364782982     -11.76579042313355  0.0001016354445942913     0.1226438577526275   0.001014324227738705      13.89561961215993      350.6209233110553   0.005305222218025698     0.8000938907142698     0.4876422220438366     0.2870774523852704     0.4603246705706876   0.004741353209595425      0.991425265879257    0.09496847138889719     0.0878843572419367  1.490119071977506e-08 121.6756576775469
2.771706243475363      19.39405751841876      15.87440158236552   0.002168785731482304     0.6845751630921048     -11.76577069178566   0.000101367336030465     0.1227859823705503   0.001009891795121174      13.89571759842273      350.6256298507695   0.005301954687951355     0.8000938030094089     0.4876256091461848     0.2870428075790011     0.4603616901076531    0.00474441923488349      0.991425265879257    0.09500889923199817    0.08791392914356373   2.34099581574362e-14 121.6743471110667
2.771706284777005      19.39405751841876      15.87440158236552   0.002168785731482304     0.6845751630921048     -11.76577069178566   0.000101367336030465     0.1227859823705503   0.001009891795121174      13.89571759842273      350.6256298507695   0.005301954687951355     0.8000938030094089     0.4876256091461848     0.2870428075790011     0.4603616901076531    0.00474441923488349      0.991425265879257    0.09500889923199817    0.08791392914356373   2.34099581574362e-14 121.6743472685607
2.771706243475363      19.39405780741274      15.87440158236552   0.002168785731482304     0.6845751630921048     -11.76577069178566   0.000101367336030465     0.1227859823705503   0.001009891795121174      13.89571759842273      350.6256298507695   0.005301954687951355     0.8000938030094089     0.4876256091461848     0.2870428075790011     0.4603616901076531    0.00474441923488349      0.991425265879257    0.09500889923199817    0.08791392914356373   2.34099581574362e-14 121.6743471384995
2.771706243475363      19.39405751841876      15.87440181891253   0.002168785731482304     0.6845751630921048     -11.76577069178566   0.000101367336030465     0.1227859823705503   0.001009891795121174      13.89571759842273      350.6256298507695   0.005301954687951355     0.8000938030094089     0.4876256091461848     0.2870428075790011     0.4603616901076531    0.00474441923488349      0.991425265879257    0.09500889923199817    0.08791392914356373   2.34099581574362e-14 121.6743471376364
2.771706243475363      19.39405751841876      15.87440158236552   0.002168800632643498     0.6845751630921048     -11.76577069178566   0.000101367336030465     0.1227859823705503   0.001009891795121174      13.89571759842273      350.6256298507695   0.005301954687951355     0.8000938030094089     0.4876256091461848     0.2870428075790011     0.4603616901076531    0.00474441923488349      0.991425265879257    0.09500889923199817    0.08791392914356373   2.34099581574362e-14 121.6743470937278
2.771706243475363      19.39405751841876      15.87440158236552   0.002168785731482304      0.684575177993266     -11.76577069178566   0.000101367336030465     0.1227859823705503   0.001009891795121174      13.89571759842273      350.6256298507695   0.005301954687951355     0.8000938030094089     0.4876256091461848     0.2870428075790011     0.4603616901076531    0.00474441923488349      0.991425265879257    0.09500889923199817    0.08791392914356373   2.34099581574362e-14 121.6743470683083
2.771706243475363      19.39405751841876      15.87440158236552   0.002168785731482304     0.6845751630921048     -11.76577086710931   0.000101367336030465     0.1227859823705503   0.001009891795121174      13.89571759842273      350.6256298507695   0.005301954687951355     0.8000938030094089     0.4876256091461848     0.2870428075790011     0.4603616901076531    0.00474441923488349      0.991425265879257    0.09500889923199817    0.08791392914356373   2.34099581574362e-14 121.6743470849321
2.771706243475363      19.39405751841876      15.87440158236552   0.002168785731482304     0.6845751630921048     -11.76577069178566  0.0001013822371916589     0.1227859823705503   0.001009891795121174      13.89571759842273      350.6256298507695   0.005301954687951355     0.8000938030094089     0.4876256091461848     0.2870428075790011     0.4603616901076531    0.00474441923488349      0.991425265879257    0.09500889923199817    0.08791392914356373   2.34099581574362e-14 121.6743495277929
2.771706243475363      19.39405751841876      15.87440158236552   0.002168785731482304     0.6845751630921048     -11.76577069178566   0.000101367336030465     0.1227859972717115   0.001009891795121174      13.89571759842273      350.6256298507695   0.005301954687951355     0.8000938030094089     0.4876256091461848     0.2870428075790011     0.4603616901076531    0.00474441923488349      0.991425265879257    0.09500889923199817    0.08791392914356373   2.34099581574362e-14 121.6743470925625
2.771706243475363      19.39405751841876      15.87440158236552   0.002168785731482304     0.6845751630921048     -11.76577069178566   0.000101367336030465     0.1227859823705503   0.001009906696282368      13.89571759842273      350.6256298507695   0.005301954687951355     0.8000938030094089     0.4876256091461848     0.2870428075790011     0.4603616901076531    0.00474441923488349      0.991425265879257    0.09500889923199817    0.08791392914356373   2.34099581574362e-14 121.67434995637
2.771706243475363      19.39405751841876      15.87440158236552   0.002168785731482304     0.6845751630921048     -11.76577069178566   0.000101367336030465     0.1227859823705503   0.001009891795121174      13.89571780548506      350.6256298507695   0.005301954687951355     0.8000938030094089     0.4876256091461848     0.2870428075790011     0.4603616901076531    0.00474441923488349      0.991425265879257    0.09500889923199817    0.08791392914356373   2.34099581574362e-14 121.6743472784508
2.771706243475363      19.39405751841876      15.87440158236552   0.002168785731482304     0.6845751630921048     -11.76577069178566   0.000101367336030465     0.1227859823705503   0.001009891795121174      13.89571759842273      350.6256350754986   0.005301954687951355     0.8000938030094089     0.4876256091461848     0.2870428075790011     0.4603616901076531    0.00474441923488349      0.991425265879257    0.09500889923199817    0.08791392914356373   2.34099581574362e-14 121.6743471251193
2.771706243475363      19.39405751841876      15.87440158236552   0.002168785731482304     0.6845751630921048     -11.76577069178566   0.000101367336030465     0.1227859823705503   0.001009891795121174      13.89571759842273      350.6256298507695   0.005301969589112549     0.8000938030094089     0.4876256091461848     0.2870428075790011     0.4603616901076531    0.00474441923488349      0.991425265879257    0.09500889923199817    0.08791392914356373   2.34099581574362e-14 121.6743428327211
2.771706243475363      19.39405751841876      15.87440158236552   0.002168785731482304     0.6845751630921048     -11.76577069178566   0.000101367336030465     0.1227859823705503   0.001009891795121174      13.89571759842273      350.6256298507695   0.005301954687951355     0.8000938179105701     0.4876256091461848     0.2870428075790011     0.4603616901076531    0.00474441923488349      0.991425265879257    0.09500889923199817    0.08791392914356373   2.34099581574362e-14 121.6743477328121
2.771706243475363      19.39405751841876      15.87440158236552   0.002168785731482304     0.6845751630921048     -11.76577069178566   0.000101367336030465     0.1227859823705503   0.001009891795121174      13.89571759842273      350.6256298507695   0.005301954687951355     0.8000938030094089     0.4876256240473459     0.2870428075790011     0.4603616901076531    0.00474441923488349      0.991425265879257    0.09500889923199817    0.08791392914356373   2.34099581574362e-14 121.6743472392528
2.771706243475363      19.39405751841876      15.87440158236552   0.002168785731482304     0.6845751630921048     -11.76577069178566   0.000101367336030465     0.1227859823705503   0.001009891795121174      13.89571759842273      350.6256298507695   0.005301954687951355     0.8000938030094089     0.4876256091461848     0.2870428224801623     0.4603616901076531    0.00474441923488349      0.991425265879257    0.09500889923199817    0.08791392914356373   2.34099581574362e-14 121.6743470167021
2.771706243475363      19.39405751841876      15.87440158236552   0.002168785731482304     0.6845751630921048     -11.76577069178566   0.000101367336030465     0.1227859823705503   0.001009891795121174      13.89571759842273      350.6256298507695   0.005301954687951355     0.8000938030094089     0.4876256091461848     0.2870428075790011     0.4603617050088143    0.00474441923488349      0.991425265879257    0.09500889923199817    0.08791392914356373   2.34099581574362e-14 121.6743471193789
2.771706243475363      19.39405751841876      15.87440158236552   0.002168785731482304     0.6845751630921048     -11.76577069178566   0.000101367336030465     0.1227859823705503   0.001009891795121174      13.89571759842273      350.6256298507695   0.005301954687951355     0.8000938030094089     0.4876256091461848     0.2870428075790011     0.4603616901076531   0.004744434136044684      0.991425265879257    0.09500889923199817    0.08791392914356373   2.34099581574362e-14 121.674347110464
2.771706243475363      19.39405751841876      15.87440158236552   0.002168785731482304     0.6845751630921048     -11.76577069178566   0.000101367336030465     0.1227859823705503   0.001009891795121174      13.89571759842273      350.6256298507695   0.005301954687951355     0.8000938030094089     0.4876256091461848     0.2870428075790011     0.4603616901076531    0.00474441923488349     0.9914252807804181    0.09500889923199817    0.08791392914356373   2.34099581574362e-14 121.6743471110667
2.771706243475363      19.39405751841876      15.87440158236552   0.002168785731482304     0.6845751630921048     -11.76577069178566   0.000101367336030465     0.1227859823705503   0.001009891795121174      13.89571759842273      350.6256298507695   0.005301954687951355     0.8000938030094089     0.4876256091461848     0.2870428075790011     0.4603616901076531    0.00474441923488349      0.991425265879257    0.09500891413315936    0.08791392914356373   2.34099581574362e-14 121.6743471112797
2.771706243475363      19.39405751841876      15.87440158236552   0.002168785731482304     0.6845751630921048     -11.76577069178566   0.000101367336030465     0.1227859823705503   0.001009891795121174      13.89571759842273      350.6256298507695   0.005301954687951355     0.8000938030094089     0.4876256091461848     0.2870428075790011     0.4603616901076531    0.00474441923488349      0.991425265879257    0.09500889923199817    0.08791394404472493   2.34099581574362e-14 121.6743471105083
2.771706243475363      19.39405751841876      15.87440158236552   0.002168785731482304     0.6845751630921048     -11.76577069178566   0.000101367336030465     0.1227859823705503   0.001009891795121174      13.89571759842273      350.6256298507695   0.005301954687951355     0.8000938030094089     0.4876256091461848     0.2870428075790011     0.4603616901076531    0.00474441923488349      0.991425265879257    0.09500889923199817    0.08791392914356373  1.490118460380581e-08 121.6744832285565
2.771516203284813       19.3934506482554       15.8729577828182   0.002169456646151893     0.6846550168527852     -11.76482810719214  0.0001010472673127108     0.1227939121142908   0.001009766477330873      13.89160665274175      350.4544891747546   0.005306630437936354     0.8000936008662374     0.4876527365763558     0.2870372709157794     0.4602433221625122   0.004791286127826123      0.991425265879257    0.09497253776927632    0.08870216153380094  2.330350357760354e-14 121.6739231030394
2.771516244583622       19.3934506482554       15.8729577828182   0.002169456646151893     0.6846550168527852     -11.76482810719214  0.0001010472673127108     0.1227939121142908   0.001009766477330873      13.89160665274175      350.4544891747546   0.005306630437936354     0.8000936008662374     0.4876527365763558     0.2870372709157794     0.4602433221625122   0.004791286127826123      0.991425265879257    0.09497253776927632    0.08870216153380094  2.330350357760354e-14 121.6739231193579
2.771516203284813      19.39345093724034       15.8729577828182   0.002169456646151893     0.6846550168527852     -11.76482810719214  0.0001010472673127108     0.1227939121142908   0.001009766477330873      13.89160665274175      350.4544891747546   0.005306630437936354     0.8000936008662374     0.4876527365763558     0.2870372709157794     0.4602433221625122   0.004791286127826123      0.991425265879257    0.09497253776927632    0.08870216153380094  2.330350357760354e-14 121.6739231028979
2.771516203284813       19.3934506482554       15.8729580193437   0.002169456646151893     0.6846550168527852     -11.76482810719214  0.0001010472673127108     0.1227939121142908   0.001009766477330873      13.89160665274175      350.4544891747546   0.005306630437936354     0.8000936008662374     0.4876527365763558     0.2870372709157794     0.4602433221625122   0.004791286127826123      0.991425265879257    0.09497253776927632    0.08870216153380094  2.330350357760354e-14 121.673923090141
2.771516203284813       19.3934506482554       15.8729577828182   0.002169471547313086     0.6846550168527852     -11.76482810719214  0.0001010472673127108     0.1227939121142908   0.001009766477330873      13.89160665274175      350.4544891747546   0.005306630437936354     0.8000936008662374     0.4876527365763558     0.2870372709157794     0.4602433221625122   0.004791286127826123      0.991425265879257    0.09497253776927632    0.08870216153380094  2.330350357760354e-14 121.6739230793876
2.771516203284813       19.3934506482554       15.8729577828182   0.002169456646151893     0.6846550317539464     -11.76482810719214  0.0001010472673127108     0.1227939121142908   0.001009766477330873      13.89160665274175      350.4544891747546   0.005306630437936354     0.8000936008662374     0.4876527365763558     0.2870372709157794     0.4602433221625122   0.004791286127826123      0.991425265879257    0.09497253776927632    0.08870216153380094  2.330350357760354e-14 121.673923073089
2.771516203284813       19.3934506482554       15.8729577828182   0.002169456646151893     0.6846550168527852     -11.76482828250174  0.0001010472673127108     0.1227939121142908   0.001009766477330873      13.89160665274175      350.4544891747546   0.005306630437936354     0.8000936008662374     0.4876527365763558     0.2870372709157794     0.4602433221625122   0.004791286127826123      0.991425265879257    0.09497253776927632    0.08870216153380094  2.330350357760354e-14 121.6739230652794
2.771516203284813       19.3934506482554       15.8729577828182   0.002169456646151893     0.6846550168527852     -11.76482810719214  0.0001010621684739047     0.1227939121142908   0.001009766477330873      13.89160665274175      350.4544891747546   0.005306630437936354     0.8000936008662374     0.4876527365763558     0.2870372709157794     0.4602433221625122   0.004791286127826123      0.991425265879257    0.09497253776927632    0.08870216153380094  2.330350357760354e-14 121.6739258233526
2.771516203284813       19.3934506482554       15.8729577828182   0.002169456646151893     0.6846550168527852     -11.76482810719214  0.0001010472673127108      0.122793927015452   0.001009766477330873      13.89160665274175      350.4544891747546   0.005306630437936354     0.8000936008662374     0.4876527365763558     0.2870372709157794     0.4602433221625122   0.004791286127826123      0.991425265879257    0.09497253776927632    0.08870216153380094  2.330350357760354e-14 121.6739230607683
2.771516203284813       19.3934506482554       15.8729577828182   0.002169456646151893     0.6846550168527852     -11.76482810719214  0.0001010472673127108     0.1227939121142908   0.001009781378492067      13.89160665274175      350.4544891747546   0.005306630437936354     0.8000936008662374     0.4876527365763558     0.2870372709157794     0.4602433221625122   0.004791286127826123      0.991425265879257    0.09497253776927632    0.08870216153380094  2.330350357760354e-14 121.6739259484776
2.771516203284813       19.3934506482554       15.8729577828182   0.002169456646151893     0.6846550168527852     -11.76482810719214  0.0001010472673127108     0.1227939121142908   0.001009766477330873      13.89160685974282      350.4544891747546   0.005306630437936354     0.8000936008662374     0.4876527365763558     0.2870372709157794     0.4602433221625122   0.004791286127826123      0.991425265879257    0.09497253776927632    0.08870216153380094  2.330350357760354e-14 121.6739230851659
2.771516203284813       19.3934506482554       15.8729577828182   0.002169456646151893     0.6846550168527852     -11.76482810719214  0.0001010472673127108     0.1227939121142908   0.001009766477330873      13.89160665274175      350.4544943969335   0.005306630437936354     0.8000936008662374     0.4876527365763558     0.2870372709157794     0.4602433221625122   0.004791286127826123      0.991425265879257    0.09497253776927632    0.08870216153380094  2.330350357760354e-14 121.6739231317039
2.771516203284813       19.3934506482554       15.8729577828182   0.002169456646151893     0.6846550168527852     -11.76482810719214  0.0001010472673127108     0.1227939121142908   0.001009766477330873      13.89160665274175      350.4544891747546   0.005306645339097548     0.8000936008662374     0.4876527365763558     0.2870372709157794     0.4602433221625122   0.004791286127826123      0.991425265879257    0.09497253776927632    0.08870216153380094  2.330350357760354e-14 121.6739230611058
2.771516203284813       19.3934506482554       15.8729577828182   0.002169456646151893     0.6846550168527852     -11.76482810719214  0.0001010472673127108     0.1227939121142908   0.001009766477330873      13.89160665274175      350.4544891747546   0.005306630437936354     0.8000936157673986     0.4876527365763558     0.2870372709157794     0.4602433221625122   0.004791286127826123      0.991425265879257    0.09497253776927632    0.08870216153380094  2.330350357760354e-14 121.673923665393
2.771516203284813       19.3934506482554       15.8729577828182   0.002169456646151893     0.6846550168527852     -11.76482810719214  0.0001010472673127108     0.1227939121142908   0.001009766477330873      13.89160665274175      350.4544891747546   0.005306630437936354     0.8000936008662374      0.487652751477517     0.2870372709157794     0.4602433221625122   0.004791286127826123      0.991425265879257    0.09497253776927632    0.08870216153380094  2.330350357760354e-14 121.6739230842443
2.771516203284813       19.3934506482554       15.8729577828182   0.002169456646151893     0.6846550168527852     -11.76482810719214  0.0001010472673127108     0.1227939121142908   0.001009766477330873      13.89160665274175      350.4544891747546   0.005306630437936354     0.8000936008662374     0.4876527365763558     0.2870372858169406     0.4602433221625122   0.004791286127826123      0.991425265879257    0.09497253776927632    0.08870216153380094  2.330350357760354e-14 121.6739231671118
2.771516203284813       19.3934506482554       15.8729577828182   0.002169456646151893     0.6846550168527852     -11.76482810719214  0.0001010472673127108     0.1227939121142908   0.001009766477330873      13.89160665274175      350.4544891747546   0.005306630437936354     0.8000936008662374     0.4876527365763558     0.2870372709157794     0.4602433370636734   0.004791286127826123      0.991425265879257    0.09497253776927632    0.08870216153380094  2.330350357760354e-14 121.6739230841954
2.771516203284813       19.3934506482554       15.8729577828182   0.002169456646151893     0.6846550168527852     -11.76482810719214  0.0001010472673127108     0.1227939121142908   0.001009766477330873      13.89160665274175      350.4544891747546   0.005306630437936354     0.8000936008662374     0.4876527365763558     0.2870372709157794     0.4602433221625122   0.004791301028987316      0.991425265879257    0.09497253776927632    0.08870216153380094  2.330350357760354e-14 121.6739231030821
2.771516203284813       19.3934506482554       15.8729577828182   0.002169456646151893     0.6846550168527852     -11.76482810719214  0.0001010472673127108     0.1227939121142908   0.001009766477330873      13.89160665274175      350.4544891747546   0.005306630437936354     0.8000936008662374     0.4876527365763558     0.2870372709157794     0.4602433221625122   0.004791286127826123     0.9914252807804181    0.09497253776927632    0.08870216153380094  2.330350357760354e-14 121.6739231030394
2.771516203284813       19.3934506482554       15.8729577828182   0.002169456646151893     0.6846550168527852     -11.76482810719214  0.0001010472673127108     0.1227939121142908   0.001009766477330873      13.89160665274175      350.4544891747546   0.005306630437936354     0.8000936008662374     0.4876527365763558     0.2870372709157794     0.4602433221625122   0.004791286127826123      0.991425265879257    0.09497255267043751    0.08870216153380094  2.330350357760354e-14 121.6739231030591
2.771516203284813       19.3934506482554       15.8729577828182   0.002169456646151893     0.6846550168527852     -11.76482810719214  0.0001010472673127108     0.1227939121142908   0.001009766477330873      13.89160665274175      350.4544891747546   0.005306630437936354     0.8000936008662374     0.4876527365763558     0.2870372709157794     0.4602433221625122   0.004791286127826123      0.991425265879257    0.09497253776927632    0.08870217643496213  2.330350357760354e-14 121.6739231030893
2.771516203284813       19.3934506482554       15.8729577828182   0.002169456646151893     0.6846550168527852     -11.76482810719214  0.0001010472673127108     0.1227939121142908   0.001009766477330873      13.89160665274175      350.4544891747546   0.005306630437936354     0.8000936008662374     0.4876527365763558     0.2870372709157794     0.4602433221625122   0.004791286127826123      0.991425265879257    0.09497253776927632    0.08870216153380094  1.490118449735124e-08 121.6740592357287
2.771438303293257      19.39428300675747      15.87424874330926   0.002170757455457662     0.6846726296421296     -11.76544682390029  0.0001009170886280945     0.1227986286802579   0.001009617046782692      13.89120856693541      350.4240355014707   0.005307523245498598     0.8000934574455521     0.4876751712996813     0.2870289254552864     0.4602436324658191   0.004790685048585363      0.991425265879257    0.09496662259073907    0.08868907908052827  2.315859185771166e-14 121.6738713352539
2.771438344590905      19.39428300675747      15.87424874330926   0.002170757455457662     0.6846726296421296     -11.76544682390029  0.0001009170886280945     0.1227986286802579   0.001009617046782692      13.89120856693541      350.4240355014707   0.005307523245498598     0.8000934574455521     0.4876751712996813     0.2870289254552864     0.4602436324658191   0.004790685048585363      0.991425265879257    0.09496662259073907    0.08868907908052827  2.315859185771166e-14 121.6738711118408
2.771438303293257      19.39428329575481      15.87424874330926   0.002170757455457662     0.6846726296421296     -11.76544682390029  0.0001009170886280945     0.1227986286802579   0.001009617046782692      13.89120856693541      350.4240355014707   0.005307523245498598     0.8000934574455521     0.4876751712996813     0.2870289254552864     0.4602436324658191   0.004790685048585363      0.991425265879257    0.09496662259073907    0.08868907908052827  2.315859185771166e-14 121.673871342346
2.771438303293257      19.39428300675747        15.874248979854   0.002170757455457662     0.6846726296421296     -11.76544682390029  0.0001009170886280945     0.1227986286802579   0.001009617046782692      13.89120856693541      350.4240355014707   0.005307523245498598     0.8000934574455521     0.4876751712996813     0.2870289254552864     0.4602436324658191   0.004790685048585363      0.991425265879257    0.09496662259073907    0.08868907908052827  2.315859185771166e-14 121.6738713070416
2.771438303293257      19.39428300675747      15.87424874330926   0.002170772356618856     0.6846726296421296     -11.76544682390029  0.0001009170886280945     0.1227986286802579   0.001009617046782692      13.89120856693541      350.4240355014707   0.005307523245498598     0.8000934574455521     0.4876751712996813     0.2870289254552864     0.4602436324658191   0.004790685048585363      0.991425265879257    0.09496662259073907    0.08868907908052827  2.315859185771166e-14 121.6738718196383
2.771438303293257      19.39428300675747      15.87424874330926   0.002170757455457662     0.6846726445432908     -11.76544682390029  0.0001009170886280945     0.1227986286802579   0.001009617046782692      13.89120856693541      350.4240355014707   0.005307523245498598     0.8000934574455521     0.4876751712996813     0.2870289254552864     0.4602436324658191   0.004790685048585363      0.991425265879257    0.09496662259073907    0.08868907908052827  2.315859185771166e-14 121.6738713238833
2.771438303293257      19.39428300675747      15.87424874330926   0.002170757455457662     0.6846726296421296     -11.76544699921911  0.0001009170886280945     0.1227986286802579   0.001009617046782692      13.89120856693541      350.4240355014707   0.005307523245498598     0.8000934574455521     0.4876751712996813     0.2870289254552864     0.4602436324658191   0.004790685048585363      0.991425265879257    0.09496662259073907    0.08868907908052827  2.315859185771166e-14 121.6738712674377
2.771438303293257      19.39428300675747      15.87424874330926   0.002170757455457662     0.6846726296421296     -11.76544682390029  0.0001009319897892883     0.1227986286802579   0.001009617046782692      13.89120856693541      350.4240355014707   0.005307523245498598     0.8000934574455521     0.4876751712996813     0.2870289254552864     0.4602436324658191   0.004790685048585363      0.991425265879257    0.09496662259073907    0.08868907908052827  2.315859185771166e-14 121.673873986492
2.771438303293257      19.39428300675747      15.87424874330926   0.002170757455457662     0.6846726296421296     -11.76544682390029  0.0001009170886280945     0.1227986435814191   0.001009617046782692      13.89120856693541      350.4240355014707   0.005307523245498598     0.8000934574455521     0.4876751712996813     0.2870289254552864     0.4602436324658191   0.004790685048585363      0.991425265879257    0.09496662259073907    0.08868907908052827  2.315859185771166e-14 121.6738712301502
2.771438303293257      19.39428300675747      15.87424874330926   0.002170757455457662     0.6846726296421296     -11.76544682390029  0.0001009170886280945     0.1227986286802579   0.001009631947943886      13.89120856693541      350.4240355014707   0.005307523245498598     0.8000934574455521     0.4876751712996813     0.2870289254552864     0.4602436324658191   0.004790685048585363      0.991425265879257    0.09496662259073907    0.08868907908052827  2.315859185771166e-14 121.67387404099
2.771438303293257      19.39428300675747      15.87424874330926   0.002170757455457662     0.6846726296421296     -11.76544682390029  0.0001009170886280945     0.1227986286802579   0.001009617046782692      13.89120877393055      350.4240355014707   0.005307523245498598     0.8000934574455521     0.4876751712996813     0.2870289254552864     0.4602436324658191   0.004790685048585363      0.991425265879257    0.09496662259073907    0.08868907908052827  2.315859185771166e-14 121.6738711481507
2.771438303293257      19.39428300675747      15.87424874330926   0.002170757455457662     0.6846726296421296     -11.76544682390029  0.0001009170886280945     0.1227986286802579   0.001009617046782692      13.89120856693541      350.4240407231957   0.005307523245498598     0.8000934574455521     0.4876751712996813     0.2870289254552864     0.4602436324658191   0.004790685048585363      0.991425265879257    0.09496662259073907    0.08868907908052827  2.315859185771166e-14 121.6738713525886
2.771438303293257      19.39428300675747      15.87424874330926   0.002170757455457662     0.6846726296421296     -11.76544682390029  0.0001009170886280945     0.1227986286802579   0.001009617046782692      13.89120856693541      350.4240355014707   0.005307538146659792     0.8000934574455521     0.4876751712996813     0.2870289254552864     0.4602436324658191   0.004790685048585363      0.991425265879257    0.09496662259073907    0.08868907908052827  2.315859185771166e-14 121.6738713540733
2.771438303293257      19.39428300675747      15.87424874330926   0.002170757455457662     0.6846726296421296     -11.76544682390029  0.0001009170886280945     0.1227986286802579   0.001009617046782692      13.89120856693541      350.4240355014707   0.005307523245498598     0.8000934723467132     0.4876751712996813     0.2870289254552864     0.4602436324658191   0.004790685048585363      0.991425265879257    0.09496662259073907    0.08868907908052827  2.315859185771166e-14 121.6738718726853
2.771438303293257      19.39428300675747      15.87424874330926   0.002170757455457662     0.6846726296421296     -11.76544682390029  0.0001009170886280945     0.1227986286802579   0.001009617046782692      13.89120856693541      350.4240355014707   0.005307523245498598     0.8000934574455521     0.4876751862008425     0.2870289254552864     0.4602436324658191   0.004790685048585363      0.991425265879257    0.09496662259073907    0.08868907908052827  2.315859185771166e-14 121.6738712992948
2.771438303293257      19.39428300675747      15.87424874330926   0.002170757455457662     0.6846726296421296     -11.76544682390029  0.0001009170886280945     0.1227986286802579   0.001009617046782692      13.89120856693541      350.4240355014707   0.005307523245498598     0.8000934574455521     0.4876751712996813     0.2870289403564476     0.4602436324658191   0.004790685048585363      0.991425265879257    0.09496662259073907    0.08868907908052827  2.315859185771166e-14 121.6738713711636
2.771438303293257      19.39428300675747      15.87424874330926   0.002170757455457662     0.6846726296421296     -11.76544682390029  0.0001009170886280945     0.1227986286802579   0.001009617046782692      13.89120856693541      350.4240355014707   0.005307523245498598     0.8000934574455521     0.4876751712996813     0.2870289254552864     0.4602436473669803   0.004790685048585363      0.991425265879257    0.09496662259073907    0.08868907908052827  2.315859185771166e-14 121.6738712815144
2.771438303293257      19.39428300675747      15.87424874330926   0.002170757455457662     0.6846726296421296     -11.76544682390029  0.0001009170886280945     0.1227986286802579   0.001009617046782692      13.89120856693541      350.4240355014707   0.005307523245498598     0.8000934574455521     0.4876751712996813     0.2870289254552864     0.4602436324658191   0.004790699949746557      0.991425265879257    0.09496662259073907    0.08868907908052827  2.315859185771166e-14 121.6738713352951
2.771438303293257      19.39428300675747      15.87424874330926   0.002170757455457662     0.6846726296421296     -11.76544682390029  0.0001009170886280945     0.1227986286802579   0.001009617046782692      13.89120856693541      350.4240355014707   0.005307523245498598     0.8000934574455521     0.4876751712996813     0.2870289254552864     0.4602436324658191   0.004790685048585363     0.9914252807804181    0.09496662259073907    0.08868907908052827  2.315859185771166e-14 121.6738713352539
2.771438303293257      19.39428300675747      15.87424874330926   0.002170757455457662     0.6846726296421296     -11.76544682390029  0.0001009170886280945     0.1227986286802579   0.001009617046782692      13.89120856693541      350.4240355014707   0.005307523245498598     0.8000934574455521     0.4876751712996813     0.2870289254552864     0.4602436324658191   0.004790685048585363      0.991425265879257    0.09496663749190026    0.08868907908052827  2.315859185771166e-14 121.6738713352471
2.771438303293257      19.39428300675747      15.87424874330926   0.002170757455457662     0.6846726296421296     -11.76544682390029  0.0001009170886280945     0.1227986286802579   0.001009617046782692      13.89120856693541      350.4240355014707   0.005307523245498598     0.8000934574455521     0.4876751712996813     0.2870289254552864     0.4602436324658191   0.004790685048585363      0.991425265879257    0.09496662259073907    0.08868909398168946  2.315859185771166e-14 121.6738713353056
2.771438303293257      19.39428300675747      15.87424874330926   0.002170757455457662     0.6846726296421296     -11.76544682390029  0.0001009170886280945     0.1227986286802579   0.001009617046782692      13.89120856693541      350.4240355014707   0.005307523245498598     0.8000934574455521     0.4876751712996813     0.2870289254552864     0.4602436324658191   0.004790685048585363      0.991425265879257    0.09496662259073907    0.08868907908052827  1.490118435243952e-08 121.6740074556032
2.771506379893842      19.39430525493603      15.87428804880969   0.002167147174160047     0.6847116395749309     -11.76548944956102  9.999449994783761e-05     0.1231623400860344   0.001000176389182416      13.89132840088963      350.4268849693626   0.005307345713694039     0.8000932810203445     0.4877389531583493      0.286992981018841     0.4604341288844987   0.004790674393105141      0.991425265879257    0.09496697875868752      0.088688831674232  3.445276580097803e-14 121.6729190157756
2.771506421192505      19.39430525493603      15.87428804880969   0.002167147174160047     0.6847116395749309     -11.76548944956102  9.999449994783761e-05     0.1231623400860344   0.001000176389182416      13.89132840088963      350.4268849693626   0.005307345713694039     0.8000932810203445     0.4877389531583493      0.286992981018841     0.4604341288844987   0.004790674393105141      0.991425265879257    0.09496697875868752      0.088688831674232  3.445276580097803e-14 121.6729189773469
2.771506379893842      19.39430554393369      15.87428804880969   0.002167147174160047     0.6847116395749309     -11.76548944956102  9.999449994783761e-05     0.1231623400860344   0.001000176389182416      13.89132840088963      350.4268849693626   0.005307345713694039     0.8000932810203445     0.4877389531583493      0.286992981018841     0.4604341288844987   0.004790674393105141      0.991425265879257    0.09496697875868752      0.088688831674232  3.445276580097803e-14 121.6729190300384
2.771506379893842      19.39430525493603      15.87428828535501   0.002167147174160047     0.6847116395749309     -11.76548944956102  9.999449994783761e-05     0.1231623400860344   0.001000176389182416      13.89132840088963      350.4268849693626   0.005307345713694039     0.8000932810203445     0.4877389531583493      0.286992981018841     0.4604341288844987   0.004790674393105141      0.991425265879257    0.09496697875868752      0.088688831674232  3.445276580097803e-14 121.672919009828
2.771506379893842      19.39430525493603      15.87428804880969   0.002167162075321241     0.6847116395749309     -11.76548944956102  9.999449994783761e-05     0.1231623400860344   0.001000176389182416      13.89132840088963      350.4268849693626   0.005307345713694039     0.8000932810203445     0.4877389531583493      0.286992981018841     0.4604341288844987   0.004790674393105141      0.991425265879257    0.09496697875868752      0.088688831674232  3.445276580097803e-14 121.6729191599532
2.771506379893842      19.39430525493603      15.87428804880969   0.002167147174160047     0.6847116544760921     -11.76548944956102  9.999449994783761e-05     0.1231623400860344   0.001000176389182416      13.89132840088963      350.4268849693626   0.005307345713694039     0.8000932810203445     0.4877389531583493      0.286992981018841     0.4604341288844987   0.004790674393105141      0.991425265879257    0.09496697875868752      0.088688831674232  3.445276580097803e-14 121.6729189997578
2.771506379893842      19.39430525493603      15.87428804880969   0.002167147174160047     0.6847116395749309     -11.76548962488048  9.999449994783761e-05     0.1231623400860344   0.001000176389182416      13.89132840088963      350.4268849693626   0.005307345713694039     0.8000932810203445     0.4877389531583493      0.286992981018841     0.4604341288844987   0.004790674393105141      0.991425265879257    0.09496697875868752      0.088688831674232  3.445276580097803e-14 121.6729190123478
2.771506379893842      19.39430525493603      15.87428804880969   0.002167147174160047     0.6847116395749309     -11.76548944956102  0.0001000094011090315     0.1231623400860344   0.001000176389182416      13.89132840088963      350.4268849693626   0.005307345713694039     0.8000932810203445     0.4877389531583493      0.286992981018841     0.4604341288844987   0.004790674393105141      0.991425265879257    0.09496697875868752      0.088688831674232  3.445276580097803e-14 121.6729245007202
2.771506379893842      19.39430525493603      15.87428804880969   0.002167147174160047     0.6847116395749309     -11.76548944956102  9.999449994783761e-05     0.1231623549871956   0.001000176389182416      13.89132840088963      350.4268849693626   0.005307345713694039     0.8000932810203445     0.4877389531583493      0.286992981018841     0.4604341288844987   0.004790674393105141      0.991425265879257    0.09496697875868752      0.088688831674232  3.445276580097803e-14 121.672919155317
2.771506379893842      19.39430525493603      15.87428804880969   0.002167147174160047     0.6847116395749309     -11.76548944956102  9.999449994783761e-05     0.1231623400860344    0.00100019129034361      13.89132840088963      350.4268849693626   0.005307345713694039     0.8000932810203445     0.4877389531583493      0.286992981018841     0.4604341288844987   0.004790674393105141      0.991425265879257    0.09496697875868752      0.088688831674232  3.445276580097803e-14 121.6729220469829
2.771506379893842      19.39430525493603      15.87428804880969   0.002167147174160047     0.6847116395749309     -11.76548944956102  9.999449994783761e-05     0.1231623400860344   0.001000176389182416      13.89132860788655      350.4268849693626   0.005307345713694039     0.8000932810203445     0.4877389531583493      0.286992981018841     0.4604341288844987   0.004790674393105141      0.991425265879257    0.09496697875868752      0.088688831674232  3.445276580097803e-14 121.6729190156318
2.771506379893842      19.39430525493603      15.87428804880969   0.002167147174160047     0.6847116395749309     -11.76548944956102  9.999449994783761e-05     0.1231623400860344   0.001000176389182416      13.89132840088963      350.4268901911301   0.005307345713694039     0.8000932810203445     0.4877389531583493      0.286992981018841     0.4604341288844987   0.004790674393105141      0.991425265879257    0.09496697875868752      0.088688831674232  3.445276580097803e-14 121.6729189993547
2.771506379893842      19.39430525493603      15.87428804880969   0.002167147174160047     0.6847116395749309     -11.76548944956102  9.999449994783761e-05     0.1231623400860344   0.001000176389182416      13.89132840088963      350.4268849693626   0.005307360614855232     0.8000932810203445     0.4877389531583493      0.286992981018841     0.4604341288844987   0.004790674393105141      0.991425265879257    0.09496697875868752      0.088688831674232  3.445276580097803e-14 121.6729150982562
2.771506379893842      19.39430525493603      15.87428804880969   0.002167147174160047     0.6847116395749309     -11.76548944956102  9.999449994783761e-05     0.1231623400860344   0.001000176389182416      13.89132840088963      350.4268849693626   0.005307345713694039     0.8000932959215057     0.4877389531583493      0.286992981018841     0.4604341288844987   0.004790674393105141      0.991425265879257    0.09496697875868752      0.088688831674232  3.445276580097803e-14 121.672919621349
2.771506379893842      19.39430525493603      15.87428804880969   0.002167147174160047     0.6847116395749309     -11.76548944956102  9.999449994783761e-05     0.1231623400860344   0.001000176389182416      13.89132840088963      350.4268849693626   0.005307345713694039     0.8000932810203445     0.4877389680595105      0.286992981018841     0.4604341288844987   0.004790674393105141      0.991425265879257    0.09496697875868752      0.088688831674232  3.445276580097803e-14 121.6729191204819
2.771506379893842      19.39430525493603      15.87428804880969   0.002167147174160047     0.6847116395749309     -11.76548944956102  9.999449994783761e-05     0.1231623400860344   0.001000176389182416      13.89132840088963      350.4268849693626   0.005307345713694039     0.8000932810203445     0.4877389531583493     0.2869929959200022     0.4604341288844987   0.004790674393105141      0.991425265879257    0.09496697875868752      0.088688831674232  3.445276580097803e-14 121.6729189434442
2.771506379893842      19.39430525493603      15.87428804880969   0.002167147174160047     0.6847116395749309     -11.76548944956102  9.999449994783761e-05     0.1231623400860344   0.001000176389182416      13.89132840088963      350.4268849693626   0.005307345713694039     0.8000932810203445     0.4877389531583493      0.286992981018841     0.4604341437856599   0.004790674393105141      0.991425265879257    0.09496697875868752      0.088688831674232  3.445276580097803e-14 121.6729190113403
2.771506379893842      19.39430525493603      15.87428804880969   0.002167147174160047     0.6847116395749309     -11.76548944956102  9.999449994783761e-05     0.1231623400860344   0.001000176389182416      13.89132840088963      350.4268849693626   0.005307345713694039     0.8000932810203445     0.4877389531583493      0.286992981018841     0.4604341288844987   0.004790689294266335      0.991425265879257    0.09496697875868752      0.088688831674232  3.445276580097803e-14 121.6729190204879
2.771506379893842      19.39430525493603      15.87428804880969   0.002167147174160047     0.6847116395749309     -11.76548944956102  9.999449994783761e-05     0.1231623400860344   0.001000176389182416      13.89132840088963      350.4268849693626   0.005307345713694039     0.8000932810203445     0.4877389531583493      0.286992981018841     0.4604341288844987   0.004790674393105141     0.9914252807804181    0.09496697875868752      0.088688831674232  3.445276580097803e-14 121.6729190157756
2.771506379893842      19.39430525493603      15.87428804880969   0.002167147174160047     0.6847116395749309     -11.76548944956102  9.999449994783761e-05     0.1231623400860344   0.001000176389182416      13.89132840088963      350.4268849693626   0.005307345713694039     0.8000932810203445     0.4877389531583493      0.286992981018841     0.4604341288844987   0.004790674393105141      0.991425265879257    0.09496699365984872      0.088688831674232  3.445276580097803e-14 121.6729190157804
2.771506379893842      19.39430525493603      15.87428804880969   0.002167147174160047     0.6847116395749309     -11.76548944956102  9.999449994783761e-05     0.1231623400860344   0.001000176389182416      13.89132840088963      350.4268849693626   0.005307345713694039     0.8000932810203445     0.4877389531583493      0.286992981018841     0.4604341288844987   0.004790674393105141      0.991425265879257    0.09496697875868752    0.08868884657539319  3.445276580097803e-14 121.6729190205851
2.771506379893842      19.39430525493603      15.87428804880969   0.002167147174160047     0.6847116395749309     -11.76548944956102  9.999449994783761e-05     0.1231623400860344   0.001000176389182416      13.89132840088963      350.4268849693626   0.005307345713694039     0.8000932810203445     0.4877389531583493      0.286992981018841     0.4604341288844987   0.004790674393105141      0.991425265879257    0.09496697875868752      0.088688831674232  1.490119564661346e-08 121.6730549837715
2.771552447467357      19.39425981378797      15.87422204667962    0.00216720519745359     0.6847363670255523     -11.76540917750285  9.993338480340325e-05     0.1231628856236458   0.001000119559660246      13.89107048001238      350.4269676797379   0.005310709162269943     0.8000931282008781     0.4877336451435248     0.2869933166334281     0.4604654617861724   0.004782902726475925      0.991425265879257    0.09496647346592969    0.08854386347366991  3.431686124489136e-14 121.6723741890015
2.771552488766707      19.39425981378797      15.87422204667962    0.00216720519745359     0.6847363670255523     -11.76540917750285  9.993338480340325e-05     0.1231628856236458   0.001000119559660246      13.89107048001238      350.4269676797379   0.005310709162269943     0.8000931282008781     0.4877336451435248     0.2869933166334281     0.4604654617861724   0.004782902726475925      0.991425265879257    0.09496647346592969    0.08854386347366991  3.431686124489136e-14 121.6723741036341
2.771552447467357      19.39426010278496      15.87422204667962    0.00216720519745359     0.6847363670255523     -11.76540917750285  9.993338480340325e-05     0.1231628856236458   0.001000119559660246      13.89107048001238      350.4269676797379   0.005310709162269943     0.8000931282008781     0.4877336451435248     0.2869933166334281     0.4604654617861724   0.004782902726475925      0.991425265879257    0.09496647346592969    0.08854386347366991  3.431686124489136e-14 121.6723742064189
2.771552447467357      19.39425981378797      15.87422228322396    0.00216720519745359     0.6847363670255523     -11.76540917750285  9.993338480340325e-05     0.1231628856236458   0.001000119559660246      13.89107048001238      350.4269676797379   0.005310709162269943     0.8000931282008781     0.4877336451435248     0.2869933166334281     0.4604654617861724   0.004782902726475925      0.991425265879257    0.09496647346592969    0.08854386347366991  3.431686124489136e-14 121.6723741875568
2.771552447467357      19.39425981378797      15.87422204667962   0.002167220098614784     0.6847363670255523     -11.76540917750285  9.993338480340325e-05     0.1231628856236458   0.001000119559660246      13.89107048001238      350.4269676797379   0.005310709162269943     0.8000931282008781     0.4877336451435248     0.2869933166334281     0.4604654617861724   0.004782902726475925      0.991425265879257    0.09496647346592969    0.08854386347366991  3.431686124489136e-14 121.6723741566166
2.771552447467357      19.39425981378797      15.87422204667962    0.00216720519745359     0.6847363819267135     -11.76540917750285  9.993338480340325e-05     0.1231628856236458   0.001000119559660246      13.89107048001238      350.4269676797379   0.005310709162269943     0.8000931282008781     0.4877336451435248     0.2869933166334281     0.4604654617861724   0.004782902726475925      0.991425265879257    0.09496647346592969    0.08854386347366991  3.431686124489136e-14 121.6723741706091
2.771552447467357      19.39425981378797      15.87422204667962    0.00216720519745359     0.6847363670255523     -11.76540935282111  9.993338480340325e-05     0.1231628856236458   0.001000119559660246      13.89107048001238      350.4269676797379   0.005310709162269943     0.8000931282008781     0.4877336451435248     0.2869933166334281     0.4604654617861724   0.004782902726475925      0.991425265879257    0.09496647346592969    0.08854386347366991  3.431686124489136e-14 121.6723741777724
2.771552447467357      19.39425981378797      15.87422204667962    0.00216720519745359     0.6847363670255523     -11.76540917750285  9.994828596459709e-05     0.1231628856236458   0.001000119559660246      13.89107048001238      350.4269676797379   0.005310709162269943     0.8000931282008781     0.4877336451435248     0.2869933166334281     0.4604654617861724   0.004782902726475925      0.991425265879257    0.09496647346592969    0.08854386347366991  3.431686124489136e-14 121.6723799254019
2.771552447467357      19.39425981378797      15.87422204667962    0.00216720519745359     0.6847363670255523     -11.76540917750285  9.993338480340325e-05      0.123162900524807   0.001000119559660246      13.89107048001238      350.4269676797379   0.005310709162269943     0.8000931282008781     0.4877336451435248     0.2869933166334281     0.4604654617861724   0.004782902726475925      0.991425265879257    0.09496647346592969    0.08854386347366991  3.431686124489136e-14 121.6723742996463
2.771552447467357      19.39425981378797      15.87422204667962    0.00216720519745359     0.6847363670255523     -11.76540917750285  9.993338480340325e-05     0.1231628856236458    0.00100013446082144      13.89107048001238      350.4269676797379   0.005310709162269943     0.8000931282008781     0.4877336451435248     0.2869933166334281     0.4604654617861724   0.004782902726475925      0.991425265879257    0.09496647346592969    0.08854386347366991  3.431686124489136e-14 121.6723772573315
2.771552447467357      19.39425981378797      15.87422204667962    0.00216720519745359     0.6847363670255523     -11.76540917750285  9.993338480340325e-05     0.1231628856236458   0.001000119559660246      13.89107068700546      350.4269676797379   0.005310709162269943     0.8000931282008781     0.4877336451435248     0.2869933166334281     0.4604654617861724   0.004782902726475925      0.991425265879257    0.09496647346592969    0.08854386347366991  3.431686124489136e-14 121.6723741079748
2.771552447467357      19.39425981378797      15.87422204667962    0.00216720519745359     0.6847363670255523     -11.76540917750285  9.993338480340325e-05     0.1231628856236458   0.001000119559660246      13.89107048001238      350.4269729015066   0.005310709162269943     0.8000931282008781     0.4877336451435248     0.2869933166334281     0.4604654617861724   0.004782902726475925      0.991425265879257    0.09496647346592969    0.08854386347366991  3.431686124489136e-14 121.6723741568095
2.771552447467357      19.39425981378797      15.87422204667962    0.00216720519745359     0.6847363670255523     -11.76540917750285  9.993338480340325e-05     0.1231628856236458   0.001000119559660246      13.89107048001238      350.4269676797379   0.005310724063431137     0.8000931282008781     0.4877336451435248     0.2869933166334281     0.4604654617861724   0.004782902726475925      0.991425265879257    0.09496647346592969    0.08854386347366991  3.431686124489136e-14 121.6723740738547
2.771552447467357      19.39425981378797      15.87422204667962    0.00216720519745359     0.6847363670255523     -11.76540917750285  9.993338480340325e-05     0.1231628856236458   0.001000119559660246      13.89107048001238      350.4269676797379   0.005310709162269943     0.8000931431020393     0.4877336451435248     0.2869933166334281     0.4604654617861724   0.004782902726475925      0.991425265879257    0.09496647346592969    0.08854386347366991  3.431686124489136e-14 121.6723747821237
2.771552447467357      19.39425981378797      15.87422204667962    0.00216720519745359     0.6847363670255523     -11.76540917750285  9.993338480340325e-05     0.1231628856236458   0.001000119559660246      13.89107048001238      350.4269676797379   0.005310709162269943     0.8000931282008781      0.487733660044686     0.2869933166334281     0.4604654617861724   0.004782902726475925      0.991425265879257    0.09496647346592969    0.08854386347366991  3.431686124489136e-14 121.6723742229085
2.771552447467357      19.39425981378797      15.87422204667962    0.00216720519745359     0.6847363670255523     -11.76540917750285  9.993338480340325e-05     0.1231628856236458   0.001000119559660246      13.89107048001238      350.4269676797379   0.005310709162269943     0.8000931282008781     0.4877336451435248     0.2869933315345893     0.4604654617861724   0.004782902726475925      0.991425265879257    0.09496647346592969    0.08854386347366991  3.431686124489136e-14 121.6723742089173
2.771552447467357      19.39425981378797      15.87422204667962    0.00216720519745359     0.6847363670255523     -11.76540917750285  9.993338480340325e-05     0.1231628856236458   0.001000119559660246      13.89107048001238      350.4269676797379   0.005310709162269943     0.8000931282008781     0.4877336451435248     0.2869933166334281     0.4604654766873336   0.004782902726475925      0.991425265879257    0.09496647346592969    0.08854386347366991  3.431686124489136e-14 121.6723741736346
2.771552447467357      19.39425981378797      15.87422204667962    0.00216720519745359     0.6847363670255523     -11.76540917750285  9.993338480340325e-05     0.1231628856236458   0.001000119559660246      13.89107048001238      350.4269676797379   0.005310709162269943     0.8000931282008781     0.4877336451435248     0.2869933166334281     0.4604654617861724   0.004782917627637119      0.991425265879257    0.09496647346592969    0.08854386347366991  3.431686124489136e-14 121.6723741889914
2.771552447467357      19.39425981378797      15.87422204667962    0.00216720519745359     0.6847363670255523     -11.76540917750285  9.993338480340325e-05     0.1231628856236458   0.001000119559660246      13.89107048001238      350.4269676797379   0.005310709162269943     0.8000931282008781     0.4877336451435248     0.2869933166334281     0.4604654617861724   0.004782902726475925     0.9914252807804181    0.09496647346592969    0.08854386347366991  3.431686124489136e-14 121.6723741890015
2.771552447467357      19.39425981378797      15.87422204667962    0.00216720519745359     0.6847363670255523     -11.76540917750285  9.993338480340325e-05     0.1231628856236458   0.001000119559660246      13.89107048001238      350.4269676797379   0.005310709162269943     0.8000931282008781     0.4877336451435248     0.2869933166334281     0.4604654617861724   0.004782902726475925      0.991425265879257    0.09496648836709089    0.08854386347366991  3.431686124489136e-14 121.6723741889977
2.771552447467357      19.39425981378797      15.87422204667962    0.00216720519745359     0.6847363670255523     -11.76540917750285  9.993338480340325e-05     0.1231628856236458   0.001000119559660246      13.89107048001238      350.4269676797379   0.005310709162269943     0.8000931282008781     0.4877336451435248     0.2869933166334281     0.4604654617861724   0.004782902726475925      0.991425265879257    0.09496647346592969     0.0885438783748311  3.431686124489136e-14 121.6723741889993
2.771552447467357      19.39425981378797      15.87422204667962    0.00216720519745359     0.6847363670255523     -11.76540917750285  9.993338480340325e-05     0.1231628856236458   0.001000119559660246      13.89107048001238      350.4269676797379   0.005310709162269943     0.8000931282008781     0.4877336451435248     0.2869933166334281     0.4604654617861724   0.004782902726475925      0.991425265879257    0.09496647346592969    0.08854386347366991   1.49011955107089e-08 121.672510155154
2.771554638337476      19.39425804373306      15.87421627574176   0.002168057377927708     0.6847371208048871     -11.76540719271204   9.99203687283884e-05     0.1231625523501646   0.001000048063699822      13.89109542294485      350.4281457852126   0.005310854146367419     0.8000931256008546     0.4877331309803706     0.2869931331809487     0.4604670761016043   0.004785022566255692      0.991425265879257    0.09498108516884603    0.08855236581304027  3.420714397640957e-14 121.6723592228844
2.771554679636858      19.39425804373306      15.87421627574176   0.002168057377927708     0.6847371208048871     -11.76540719271204   9.99203687283884e-05     0.1231625523501646   0.001000048063699822      13.89109542294485      350.4281457852126   0.005310854146367419     0.8000931256008546     0.4877331309803706     0.2869931331809487     0.4604670761016043   0.004785022566255692      0.991425265879257    0.09498108516884603    0.08855236581304027  3.420714397640957e-14 121.6723593087386
2.771554638337476      19.39425833273003      15.87421627574176   0.002168057377927708     0.6847371208048871     -11.76540719271204   9.99203687283884e-05     0.1231625523501646   0.001000048063699822      13.89109542294485      350.4281457852126   0.005310854146367419     0.8000931256008546     0.4877331309803706     0.2869931331809487     0.4604670761016043   0.004785022566255692      0.991425265879257    0.09498108516884603    0.08855236581304027  3.420714397640957e-14 121.6723592276693
2.771554638337476      19.39425804373306      15.87421651228601   0.002168057377927708     0.6847371208048871     -11.76540719271204   9.99203687283884e-05     0.1231625523501646   0.001000048063699822      13.89109542294485      350.4281457852126   0.005310854146367419     0.8000931256008546     0.4877331309803706     0.2869931331809487     0.4604670761016043   0.004785022566255692      0.991425265879257    0.09498108516884603    0.08855236581304027  3.420714397640957e-14 121.6723592304611
2.771554638337476      19.39425804373306      15.87421627574176   0.002168072279088901     0.6847371208048871     -11.76540719271204   9.99203687283884e-05     0.1231625523501646   0.001000048063699822      13.89109542294485      350.4281457852126   0.005310854146367419     0.8000931256008546     0.4877331309803706     0.2869931331809487     0.4604670761016043   0.004785022566255692      0.991425265879257    0.09498108516884603    0.08855236581304027  3.420714397640957e-14 121.6723596582064
2.771554638337476      19.39425804373306      15.87421627574176   0.002168057377927708     0.6847371357060483     -11.76540719271204   9.99203687283884e-05     0.1231625523501646   0.001000048063699822      13.89109542294485      350.4281457852126   0.005310854146367419     0.8000931256008546     0.4877331309803706     0.2869931331809487     0.4604670761016043   0.004785022566255692      0.991425265879257    0.09498108516884603    0.08855236581304027  3.420714397640957e-14 121.672359207875
2.771554638337476      19.39425804373306      15.87421627574176   0.002168057377927708     0.6847371208048871     -11.76540736803027   9.99203687283884e-05     0.1231625523501646   0.001000048063699822      13.89109542294485      350.4281457852126   0.005310854146367419     0.8000931256008546     0.4877331309803706     0.2869931331809487     0.4604670761016043   0.004785022566255692      0.991425265879257    0.09498108516884603    0.08855236581304027  3.420714397640957e-14 121.6723592431793
2.771554638337476      19.39425804373306      15.87421627574176   0.002168057377927708     0.6847371208048871     -11.76540719271204  9.993526988958225e-05     0.1231625523501646   0.001000048063699822      13.89109542294485      350.4281457852126   0.005310854146367419     0.8000931256008546     0.4877331309803706     0.2869931331809487     0.4604670761016043   0.004785022566255692      0.991425265879257    0.09498108516884603    0.08855236581304027  3.420714397640957e-14 121.6723649515027
2.771554638337476      19.39425804373306      15.87421627574176   0.002168057377927708     0.6847371208048871     -11.76540719271204   9.99203687283884e-05     0.1231625672513258   0.001000048063699822      13.89109542294485      350.4281457852126   0.005310854146367419     0.8000931256008546     0.4877331309803706     0.2869931331809487     0.4604670761016043   0.004785022566255692      0.991425265879257    0.09498108516884603    0.08855236581304027  3.420714397640957e-14 121.6723593552376
2.771554638337476      19.39425804373306      15.87421627574176   0.002168057377927708     0.6847371208048871     -11.76540719271204   9.99203687283884e-05     0.1231625523501646   0.001000062964861015      13.89109542294485      350.4281457852126   0.005310854146367419     0.8000931256008546     0.4877331309803706     0.2869931331809487     0.4604670761016043   0.004785022566255692      0.991425265879257    0.09498108516884603    0.08855236581304027  3.420714397640957e-14 121.6723622027849
2.771554638337476      19.39425804373306      15.87421627574176   0.002168057377927708     0.6847371208048871     -11.76540719271204   9.99203687283884e-05     0.1231625523501646   0.001000048063699822       13.8910956299383      350.4281457852126   0.005310854146367419     0.8000931256008546     0.4877331309803706     0.2869931331809487     0.4604670761016043   0.004785022566255692      0.991425265879257    0.09498108516884603    0.08855236581304027  3.420714397640957e-14 121.6723592211162
2.771554638337476      19.39425804373306      15.87421627574176   0.002168057377927708     0.6847371208048871     -11.76540719271204   9.99203687283884e-05     0.1231625523501646   0.001000048063699822      13.89109542294485      350.4281510069989   0.005310854146367419     0.8000931256008546     0.4877331309803706     0.2869931331809487     0.4604670761016043   0.004785022566255692      0.991425265879257    0.09498108516884603    0.08855236581304027  3.420714397640957e-14 121.6723593086405
2.771554638337476      19.39425804373306      15.87421627574176   0.002168057377927708     0.6847371208048871     -11.76540719271204   9.99203687283884e-05     0.1231625523501646   0.001000048063699822      13.89109542294485      350.4281457852126   0.005310869047528612     0.8000931256008546     0.4877331309803706     0.2869931331809487     0.4604670761016043   0.004785022566255692      0.991425265879257    0.09498108516884603    0.08855236581304027  3.420714397640957e-14 121.672359276202
2.771554638337476      19.39425804373306      15.87421627574176   0.002168057377927708     0.6847371208048871     -11.76540719271204   9.99203687283884e-05     0.1231625523501646   0.001000048063699822      13.89109542294485      350.4281457852126   0.005310854146367419     0.8000931405020157     0.4877331309803706     0.2869931331809487     0.4604670761016043   0.004785022566255692      0.991425265879257    0.09498108516884603    0.08855236581304027  3.420714397640957e-14 121.672359840903
2.771554638337476      19.39425804373306      15.87421627574176   0.002168057377927708     0.6847371208048871     -11.76540719271204   9.99203687283884e-05     0.1231625523501646   0.001000048063699822      13.89109542294485      350.4281457852126   0.005310854146367419     0.8000931256008546     0.4877331458815318     0.2869931331809487     0.4604670761016043   0.004785022566255692      0.991425265879257    0.09498108516884603    0.08855236581304027  3.420714397640957e-14 121.6723592672575
2.771554638337476      19.39425804373306      15.87421627574176   0.002168057377927708     0.6847371208048871     -11.76540719271204   9.99203687283884e-05     0.1231625523501646   0.001000048063699822      13.89109542294485      350.4281457852126   0.005310854146367419     0.8000931256008546     0.4877331309803706     0.2869931480821099     0.4604670761016043   0.004785022566255692      0.991425265879257    0.09498108516884603    0.08855236581304027  3.420714397640957e-14 121.6723592437003
2.771554638337476      19.39425804373306      15.87421627574176   0.002168057377927708     0.6847371208048871     -11.76540719271204   9.99203687283884e-05     0.1231625523501646   0.001000048063699822      13.89109542294485      350.4281457852126   0.005310854146367419     0.8000931256008546     0.4877331309803706     0.2869931331809487     0.4604670910027655   0.004785022566255692      0.991425265879257    0.09498108516884603    0.08855236581304027  3.420714397640957e-14 121.6723592538708
2.771554638337476      19.39425804373306      15.87421627574176   0.002168057377927708     0.6847371208048871     -11.76540719271204   9.99203687283884e-05     0.1231625523501646   0.001000048063699822      13.89109542294485      350.4281457852126   0.005310854146367419     0.8000931256008546     0.4877331309803706     0.2869931331809487     0.4604670761016043   0.004785037467416886      0.991425265879257    0.09498108516884603    0.08855236581304027  3.420714397640957e-14 121.6723592228807
2.771554638337476      19.39425804373306      15.87421627574176   0.002168057377927708     0.6847371208048871     -11.76540719271204   9.99203687283884e-05     0.1231625523501646   0.001000048063699822      13.89109542294485      350.4281457852126   0.005310854146367419     0.8000931256008546     0.4877331309803706     0.2869931331809487     0.4604670761016043   0.004785022566255692     0.9914252807804181    0.09498108516884603    0.08855236581304027  3.420714397640957e-14 121.6723592228844
2.771554638337476      19.39425804373306      15.87421627574176   0.002168057377927708     0.6847371208048871     -11.76540719271204   9.99203687283884e-05     0.1231625523501646   0.001000048063699822      13.89109542294485      350.4281457852126   0.005310854146367419     0.8000931256008546     0.4877331309803706     0.2869931331809487     0.4604670761016043   0.004785022566255692      0.991425265879257    0.09498110007000722    0.08855236581304027  3.420714397640957e-14 121.6723592228796
2.771554638337476      19.39425804373306      15.87421627574176   0.002168057377927708     0.6847371208048871     -11.76540719271204   9.99203687283884e-05     0.1231625523501646   0.001000048063699822      13.89109542294485      350.4281457852126   0.005310854146367419     0.8000931256008546     0.4877331309803706     0.2869931331809487     0.4604670761016043   0.004785022566255692      0.991425265879257    0.09498108516884603    0.08855238071420146  3.420714397640957e-14 121.6723592228779
2.771554638337476      19.39425804373306      15.87421627574176   0.002168057377927708     0.6847371208048871     -11.76540719271204   9.99203687283884e-05     0.1231625523501646   0.001000048063699822      13.89109542294485      350.4281457852126   0.005310854146367419     0.8000931256008546     0.4877331309803706     0.2869931331809487     0.4604670761016043   0.004785022566255692      0.991425265879257    0.09498108516884603    0.08855236581304027  1.490119540099163e-08 121.6724951786535
2.771427367695043      19.39419491762927      15.87405002987897   0.002166144451382047     0.6847708526215949     -11.76529793339836  9.870835759798648e-05     0.1231289838688847  0.0009938330825571527      13.89077980517249      350.4080162651389    0.00531064416448367     0.8000929811349087     0.4876962830477319      0.286978340588249      0.460406996528014   0.004785087338778276      0.991425265879257     0.0949825506862343    0.08855444239097883  2.449904699792174e-14 121.671364846926
2.771427408992529      19.39419491762927      15.87405002987897   0.002166144451382047     0.6847708526215949     -11.76529793339836  9.870835759798648e-05     0.1231289838688847  0.0009938330825571527      13.89077980517249      350.4080162651389    0.00531064416448367     0.8000929811349087     0.4876962830477319      0.286978340588249      0.460406996528014   0.004785087338778276      0.991425265879257     0.0949825506862343    0.08855444239097883  2.449904699792174e-14 121.6713646859938
2.771427367695043       19.3941952066253      15.87405002987897   0.002166144451382047     0.6847708526215949     -11.76529793339836  9.870835759798648e-05     0.1231289838688847  0.0009938330825571527      13.89077980517249      350.4080162651389    0.00531064416448367     0.8000929811349087     0.4876962830477319      0.286978340588249      0.460406996528014   0.004785087338778276      0.991425265879257     0.0949825506862343    0.08855444239097883  2.449904699792174e-14 121.6713648252196
2.771427367695043      19.39419491762927      15.87405026642075   0.002166144451382047     0.6847708526215949     -11.76529793339836  9.870835759798648e-05     0.1231289838688847  0.0009938330825571527      13.89077980517249      350.4080162651389    0.00531064416448367     0.8000929811349087     0.4876962830477319      0.286978340588249      0.460406996528014   0.004785087338778276      0.991425265879257     0.0949825506862343    0.08855444239097883  2.449904699792174e-14 121.6713647990858
2.771427367695043      19.39419491762927      15.87405002987897   0.002166159352543241     0.6847708526215949     -11.76529793339836  9.870835759798648e-05     0.1231289838688847  0.0009938330825571527      13.89077980517249      350.4080162651389    0.00531064416448367     0.8000929811349087     0.4876962830477319      0.286978340588249      0.460406996528014   0.004785087338778276      0.991425265879257     0.0949825506862343    0.08855444239097883  2.449904699792174e-14 121.6713646705543
2.771427367695043      19.39419491762927      15.87405002987897   0.002166144451382047     0.6847708675227561     -11.76529793339836  9.870835759798648e-05     0.1231289838688847  0.0009938330825571527      13.89077980517249      350.4080162651389    0.00531064416448367     0.8000929811349087     0.4876962830477319      0.286978340588249      0.460406996528014   0.004785087338778276      0.991425265879257     0.0949825506862343    0.08855444239097883  2.449904699792174e-14 121.6713647902519
2.771427367695043      19.39419491762927      15.87405002987897   0.002166144451382047     0.6847708526215949     -11.76529810871496  9.870835759798648e-05     0.1231289838688847  0.0009938330825571527      13.89077980517249      350.4080162651389    0.00531064416448367     0.8000929811349087     0.4876962830477319      0.286978340588249      0.460406996528014   0.004785087338778276      0.991425265879257     0.0949825506862343    0.08855444239097883  2.449904699792174e-14 121.6713647992518
2.771427367695043      19.39419491762927      15.87405002987897   0.002166144451382047     0.6847708526215949     -11.76529793339836  9.872325875918033e-05     0.1231289838688847  0.0009938330825571527      13.89077980517249      350.4080162651389    0.00531064416448367     0.8000929811349087     0.4876962830477319      0.286978340588249      0.460406996528014   0.004785087338778276      0.991425265879257     0.0949825506862343    0.08855444239097883  2.449904699792174e-14 121.6713679101321
2.771427367695043      19.39419491762927      15.87405002987897   0.002166144451382047     0.6847708526215949     -11.76529793339836  9.870835759798648e-05     0.1231289987700459  0.0009938330825571527      13.89077980517249      350.4080162651389    0.00531064416448367     0.8000929811349087     0.4876962830477319      0.286978340588249      0.460406996528014   0.004785087338778276      0.991425265879257     0.0949825506862343    0.08855444239097883  2.449904699792174e-14 121.6713647956574
2.771427367695043      19.39419491762927      15.87405002987897   0.002166144451382047     0.6847708526215949     -11.76529793339836  9.870835759798648e-05     0.1231289838688847  0.0009938479837183465      13.89077980517249      350.4080162651389    0.00531064416448367     0.8000929811349087     0.4876962830477319      0.286978340588249      0.460406996528014   0.004785087338778276      0.991425265879257     0.0949825506862343    0.08855444239097883  2.449904699792174e-14 121.671363991882
2.771427367695043      19.39419491762927      15.87405002987897   0.002166144451382047     0.6847708526215949     -11.76529793339836  9.870835759798648e-05     0.1231289838688847  0.0009938330825571527      13.89078001216124      350.4080162651389    0.00531064416448367     0.8000929811349087     0.4876962830477319      0.286978340588249      0.460406996528014   0.004785087338778276      0.991425265879257     0.0949825506862343    0.08855444239097883  2.449904699792174e-14 121.6713647644047
2.771427367695043      19.39419491762927      15.87405002987897   0.002166144451382047     0.6847708526215949     -11.76529793339836  9.870835759798648e-05     0.1231289838688847  0.0009938330825571527      13.89077980517249      350.4080214866253    0.00531064416448367     0.8000929811349087     0.4876962830477319      0.286978340588249      0.460406996528014   0.004785087338778276      0.991425265879257     0.0949825506862343    0.08855444239097883  2.449904699792174e-14 121.6713647660951
2.771427367695043      19.39419491762927      15.87405002987897   0.002166144451382047     0.6847708526215949     -11.76529793339836  9.870835759798648e-05     0.1231289838688847  0.0009938330825571527      13.89077980517249      350.4080162651389   0.005310659065644863     0.8000929811349087     0.4876962830477319      0.286978340588249      0.460406996528014   0.004785087338778276      0.991425265879257     0.0949825506862343    0.08855444239097883  2.449904699792174e-14 121.6713649267917
2.771427367695043      19.39419491762927      15.87405002987897   0.002166144451382047     0.6847708526215949     -11.76529793339836  9.870835759798648e-05     0.1231289838688847  0.0009938330825571527      13.89077980517249      350.4080162651389    0.00531064416448367     0.8000929960360699     0.4876962830477319      0.286978340588249      0.460406996528014   0.004785087338778276      0.991425265879257     0.0949825506862343    0.08855444239097883  2.449904699792174e-14 121.6713654341437
2.771427367695043      19.39419491762927      15.87405002987897   0.002166144451382047     0.6847708526215949     -11.76529793339836  9.870835759798648e-05     0.1231289838688847  0.0009938330825571527      13.89077980517249      350.4080162651389    0.00531064416448367     0.8000929811349087     0.4876962979488931      0.286978340588249      0.460406996528014   0.004785087338778276      0.991425265879257     0.0949825506862343    0.08855444239097883  2.449904699792174e-14 121.6713648491732
2.771427367695043      19.39419491762927      15.87405002987897   0.002166144451382047     0.6847708526215949     -11.76529793339836  9.870835759798648e-05     0.1231289838688847  0.0009938330825571527      13.89077980517249      350.4080162651389    0.00531064416448367     0.8000929811349087     0.4876962830477319     0.2869783554894101      0.460406996528014   0.004785087338778276      0.991425265879257     0.0949825506862343    0.08855444239097883  2.449904699792174e-14 121.6713648739641
2.771427367695043      19.39419491762927      15.87405002987897   0.002166144451382047     0.6847708526215949     -11.76529793339836  9.870835759798648e-05     0.1231289838688847  0.0009938330825571527      13.89077980517249      350.4080162651389    0.00531064416448367     0.8000929811349087     0.4876962830477319      0.286978340588249     0.4604070114291752   0.004785087338778276      0.991425265879257     0.0949825506862343    0.08855444239097883  2.449904699792174e-14 121.6713648171195
2.771427367695043      19.39419491762927      15.87405002987897   0.002166144451382047     0.6847708526215949     -11.76529793339836  9.870835759798648e-05     0.1231289838688847  0.0009938330825571527      13.89077980517249      350.4080162651389    0.00531064416448367     0.8000929811349087     0.4876962830477319      0.286978340588249      0.460406996528014    0.00478510223993947      0.991425265879257     0.0949825506862343    0.08855444239097883  2.449904699792174e-14 121.6713648469335
2.771427367695043      19.39419491762927      15.87405002987897   0.002166144451382047     0.6847708526215949     -11.76529793339836  9.870835759798648e-05     0.1231289838688847  0.0009938330825571527      13.89077980517249      350.4080162651389    0.00531064416448367     0.8000929811349087     0.4876962830477319      0.286978340588249      0.460406996528014   0.004785087338778276     0.9914252807804181     0.0949825506862343    0.08855444239097883  2.449904699792174e-14 121.671364846926
2.771427367695043      19.39419491762927      15.87405002987897   0.002166144451382047     0.6847708526215949     -11.76529793339836  9.870835759798648e-05     0.1231289838688847  0.0009938330825571527      13.89077980517249      350.4080162651389    0.00531064416448367     0.8000929811349087     0.4876962830477319      0.286978340588249      0.460406996528014   0.004785087338778276      0.991425265879257     0.0949825655873955    0.08855444239097883  2.449904699792174e-14 121.6713648469246
2.771427367695043      19.39419491762927      15.87405002987897   0.002166144451382047     0.6847708526215949     -11.76529793339836  9.870835759798648e-05     0.1231289838688847  0.0009938330825571527      13.89077980517249      350.4080162651389    0.00531064416448367     0.8000929811349087     0.4876962830477319      0.286978340588249      0.460406996528014   0.004785087338778276      0.991425265879257     0.0949825506862343    0.08855445729214002  2.449904699792174e-14 121.6713648469265
2.771427367695043      19.39419491762927      15.87405002987897   0.002166144451382047     0.6847708526215949     -11.76529793339836  9.870835759798648e-05     0.1231289838688847  0.0009938330825571527      13.89077980517249      350.4080162651389    0.00531064416448367     0.8000929811349087     0.4876962830477319      0.286978340588249      0.460406996528014   0.004785087338778276      0.991425265879257     0.0949825506862343    0.08855444239097883  1.490118569289465e-08 121.6715007912015
2.77145323860664      19.39478168627122      15.87493721395311   0.002166716400014878     0.6847889587523975     -11.76573745230429  9.871192222233173e-05     0.1231290367587567  0.0009954397009161503      13.89069973767914      350.4082483428952    0.00531089615622311     0.8000929281683902     0.4877003263787949     0.2869752764631985     0.4604356866344275   0.004785067909068737      0.991425265879257    0.09498334338260267      0.088554450912861    2.4477628479563e-14 121.6712699743252
2.771453279904511      19.39478168627122      15.87493721395311   0.002166716400014878     0.6847889587523975     -11.76573745230429  9.871192222233173e-05     0.1231290367587567  0.0009954397009161503      13.89069973767914      350.4082483428952    0.00531089615622311     0.8000929281683902     0.4877003263787949     0.2869752764631985     0.4604356866344275   0.004785067909068737      0.991425265879257    0.09498334338260267      0.088554450912861    2.4477628479563e-14 121.6712699407372
2.77145323860664      19.39478197527599      15.87493721395311   0.002166716400014878     0.6847889587523975     -11.76573745230429  9.871192222233173e-05     0.1231290367587567  0.0009954397009161503      13.89069973767914      350.4082483428952    0.00531089615622311     0.8000929281683902     0.4877003263787949     0.2869752764631985     0.4604356866344275   0.004785067909068737      0.991425265879257    0.09498334338260267      0.088554450912861    2.4477628479563e-14 121.6712699717386
2.77145323860664      19.39478168627122      15.87493745050811   0.002166716400014878     0.6847889587523975     -11.76573745230429  9.871192222233173e-05     0.1231290367587567  0.0009954397009161503      13.89069973767914      350.4082483428952    0.00531089615622311     0.8000929281683902     0.4877003263787949     0.2869752764631985     0.4604356866344275   0.004785067909068737      0.991425265879257    0.09498334338260267      0.088554450912861    2.4477628479563e-14 121.6712699435091
2.77145323860664      19.39478168627122      15.87493721395311   0.002166731301176071     0.6847889587523975     -11.76573745230429  9.871192222233173e-05     0.1231290367587567  0.0009954397009161503      13.89069973767914      350.4082483428952    0.00531089615622311     0.8000929281683902     0.4877003263787949     0.2869752764631985     0.4604356866344275   0.004785067909068737      0.991425265879257    0.09498334338260267      0.088554450912861    2.4477628479563e-14 121.6712698914311
2.77145323860664      19.39478168627122      15.87493721395311   0.002166716400014878     0.6847889736535587     -11.76573745230429  9.871192222233173e-05     0.1231290367587567  0.0009954397009161503      13.89069973767914      350.4082483428952    0.00531089615622311     0.8000929281683902     0.4877003263787949     0.2869752764631985     0.4604356866344275   0.004785067909068737      0.991425265879257    0.09498334338260267      0.088554450912861    2.4477628479563e-14 121.671269939657
2.77145323860664      19.39478168627122      15.87493721395311   0.002166716400014878     0.6847889587523975     -11.76573762762744  9.871192222233173e-05     0.1231290367587567  0.0009954397009161503      13.89069973767914      350.4082483428952    0.00531089615622311     0.8000929281683902     0.4877003263787949     0.2869752764631985     0.4604356866344275   0.004785067909068737      0.991425265879257    0.09498334338260267      0.088554450912861    2.4477628479563e-14 121.6712699816574
2.77145323860664      19.39478168627122      15.87493721395311   0.002166716400014878     0.6847889587523975     -11.76573745230429  9.872682338352558e-05     0.1231290367587567  0.0009954397009161503      13.89069973767914      350.4082483428952    0.00531089615622311     0.8000929281683902     0.4877003263787949     0.2869752764631985     0.4604356866344275   0.004785067909068737      0.991425265879257    0.09498334338260267      0.088554450912861    2.4477628479563e-14 121.6712735014159
2.77145323860664      19.39478168627122      15.87493721395311   0.002166716400014878     0.6847889587523975     -11.76573745230429  9.871192222233173e-05     0.1231290516599179  0.0009954397009161503      13.89069973767914      350.4082483428952    0.00531089615622311     0.8000929281683902     0.4877003263787949     0.2869752764631985     0.4604356866344275   0.004785067909068737      0.991425265879257    0.09498334338260267      0.088554450912861    2.4477628479563e-14 121.6712699470981
2.77145323860664      19.39478168627122      15.87493721395311   0.002166716400014878     0.6847889587523975     -11.76573745230429  9.871192222233173e-05     0.1231290367587567  0.0009954546020773441      13.89069973767914      350.4082483428952    0.00531089615622311     0.8000929281683902     0.4877003263787949     0.2869752764631985     0.4604356866344275   0.004785067909068737      0.991425265879257    0.09498334338260267      0.088554450912861    2.4477628479563e-14 121.6712698990851
2.77145323860664      19.39478168627122      15.87493721395311   0.002166716400014878     0.6847889587523975     -11.76573745230429  9.871192222233173e-05     0.1231290367587567  0.0009954397009161503      13.89069994466669      350.4082483428952    0.00531089615622311     0.8000929281683902     0.4877003263787949     0.2869752764631985     0.4604356866344275   0.004785067909068737      0.991425265879257    0.09498334338260267      0.088554450912861    2.4477628479563e-14 121.6712698364804
2.77145323860664      19.39478168627122      15.87493721395311   0.002166716400014878     0.6847889587523975     -11.76573745230429  9.871192222233173e-05     0.1231290367587567  0.0009954397009161503      13.89069973767914       350.408253564385    0.00531089615622311     0.8000929281683902     0.4877003263787949     0.2869752764631985     0.4604356866344275   0.004785067909068737      0.991425265879257    0.09498334338260267      0.088554450912861    2.4477628479563e-14 121.6712698064683
2.77145323860664      19.39478168627122      15.87493721395311   0.002166716400014878     0.6847889587523975     -11.76573745230429  9.871192222233173e-05     0.1231290367587567  0.0009954397009161503      13.89069973767914      350.4082483428952   0.005310911057384304     0.8000929281683902     0.4877003263787949     0.2869752764631985     0.4604356866344275   0.004785067909068737      0.991425265879257    0.09498334338260267      0.088554450912861    2.4477628479563e-14 121.6712701681837
2.77145323860664      19.39478168627122      15.87493721395311   0.002166716400014878     0.6847889587523975     -11.76573745230429  9.871192222233173e-05     0.1231290367587567  0.0009954397009161503      13.89069973767914      350.4082483428952    0.00531089615622311     0.8000929430695514     0.4877003263787949     0.2869752764631985     0.4604356866344275   0.004785067909068737      0.991425265879257    0.09498334338260267      0.088554450912861    2.4477628479563e-14 121.6712705511667
2.77145323860664      19.39478168627122      15.87493721395311   0.002166716400014878     0.6847889587523975     -11.76573745230429  9.871192222233173e-05     0.1231290367587567  0.0009954397009161503      13.89069973767914      350.4082483428952    0.00531089615622311     0.8000929281683902     0.4877003412799561     0.2869752764631985     0.4604356866344275   0.004785067909068737      0.991425265879257    0.09498334338260267      0.088554450912861    2.4477628479563e-14 121.6712699937062
2.77145323860664      19.39478168627122      15.87493721395311   0.002166716400014878     0.6847889587523975     -11.76573745230429  9.871192222233173e-05     0.1231290367587567  0.0009954397009161503      13.89069973767914      350.4082483428952    0.00531089615622311     0.8000929281683902     0.4877003263787949     0.2869752913643597     0.4604356866344275   0.004785067909068737      0.991425265879257    0.09498334338260267      0.088554450912861    2.4477628479563e-14 121.6712699984777
2.77145323860664      19.39478168627122      15.87493721395311   0.002166716400014878     0.6847889587523975     -11.76573745230429  9.871192222233173e-05     0.1231290367587567  0.0009954397009161503      13.89069973767914      350.4082483428952    0.00531089615622311     0.8000929281683902     0.4877003263787949     0.2869752764631985     0.4604357015355887   0.004785067909068737      0.991425265879257    0.09498334338260267      0.088554450912861    2.4477628479563e-14 121.6712699120671
2.77145323860664      19.39478168627122      15.87493721395311   0.002166716400014878     0.6847889587523975     -11.76573745230429  9.871192222233173e-05     0.1231290367587567  0.0009954397009161503      13.89069973767914      350.4082483428952    0.00531089615622311     0.8000929281683902     0.4877003263787949     0.2869752764631985     0.4604356866344275   0.004785082810229931      0.991425265879257    0.09498334338260267      0.088554450912861    2.4477628479563e-14 121.6712699743455
2.77145323860664      19.39478168627122      15.87493721395311   0.002166716400014878     0.6847889587523975     -11.76573745230429  9.871192222233173e-05     0.1231290367587567  0.0009954397009161503      13.89069973767914      350.4082483428952    0.00531089615622311     0.8000929281683902     0.4877003263787949     0.2869752764631985     0.4604356866344275   0.004785067909068737     0.9914252807804181    0.09498334338260267      0.088554450912861    2.4477628479563e-14 121.6712699743252
2.77145323860664      19.39478168627122      15.87493721395311   0.002166716400014878     0.6847889587523975     -11.76573745230429  9.871192222233173e-05     0.1231290367587567  0.0009954397009161503      13.89069973767914      350.4082483428952    0.00531089615622311     0.8000929281683902     0.4877003263787949     0.2869752764631985     0.4604356866344275   0.004785067909068737      0.991425265879257    0.09498335828376386      0.088554450912861    2.4477628479563e-14 121.6712699743358
2.77145323860664      19.39478168627122      15.87493721395311   0.002166716400014878     0.6847889587523975     -11.76573745230429  9.871192222233173e-05     0.1231290367587567  0.0009954397009161503      13.89069973767914      350.4082483428952    0.00531089615622311     0.8000929281683902     0.4877003263787949     0.2869752764631985     0.4604356866344275   0.004785067909068737      0.991425265879257    0.09498334338260267     0.0885544658140222    2.4477628479563e-14 121.671269974341
2.77145323860664      19.39478168627122      15.87493721395311   0.002166716400014878     0.6847889587523975     -11.76573745230429  9.871192222233173e-05     0.1231290367587567  0.0009954397009161503      13.89069973767914      350.4082483428952    0.00531089615622311     0.8000929281683902     0.4877003263787949     0.2869752764631985     0.4604356866344275   0.004785067909068737      0.991425265879257    0.09498334338260267      0.088554450912861  1.490118567147614e-08 121.6714059270764
2.771453763393396       19.3947817892699      15.87493574539727   0.002166950405903178     0.6847891366911275     -11.76573713440225  9.871141950767647e-05     0.1231290995810892  0.0009956529514316239      13.89070601832002      350.4085429025512   0.005310896290918682     0.8000929279183632     0.4877003259146266     0.2869752109925153     0.4604361959170936   0.004785029889041496      0.991425265879257    0.09498291919735236    0.08855388740271937  2.446861059924977e-14 121.6712683728724
2.771453804691276       19.3947817892699      15.87493574539727   0.002166950405903178     0.6847891366911275     -11.76573713440225  9.871141950767647e-05     0.1231290995810892  0.0009956529514316239      13.89070601832002      350.4085429025512   0.005310896290918682     0.8000929279183632     0.4877003259146266     0.2869752109925153     0.4604361959170936   0.004785029889041496      0.991425265879257    0.09498291919735236    0.08855388740271937  2.446861059924977e-14 121.6712682676786
2.771453763393396      19.39478207827467      15.87493574539727   0.002166950405903178     0.6847891366911275     -11.76573713440225  9.871141950767647e-05     0.1231290995810892  0.0009956529514316239      13.89070601832002      350.4085429025512   0.005310896290918682     0.8000929279183632     0.4877003259146266     0.2869752109925153     0.4604361959170936   0.004785029889041496      0.991425265879257    0.09498291919735236    0.08855388740271937  2.446861059924977e-14 121.6712683823599
2.771453763393396       19.3947817892699      15.87493598195224   0.002166950405903178     0.6847891366911275     -11.76573713440225  9.871141950767647e-05     0.1231290995810892  0.0009956529514316239      13.89070601832002      350.4085429025512   0.005310896290918682     0.8000929279183632     0.4877003259146266     0.2869752109925153     0.4604361959170936   0.004785029889041496      0.991425265879257    0.09498291919735236    0.08855388740271937  2.446861059924977e-14 121.6712683622834
2.771453763393396       19.3947817892699      15.87493574539727   0.002166965307064372     0.6847891366911275     -11.76573713440225  9.871141950767647e-05     0.1231290995810892  0.0009956529514316239      13.89070601832002      350.4085429025512   0.005310896290918682     0.8000929279183632     0.4877003259146266     0.2869752109925153     0.4604361959170936   0.004785029889041496      0.991425265879257    0.09498291919735236    0.08855388740271937  2.446861059924977e-14 121.671268384829
2.771453763393396       19.3947817892699      15.87493574539727   0.002166950405903178     0.6847891515922887     -11.76573713440225  9.871141950767647e-05     0.1231290995810892  0.0009956529514316239      13.89070601832002      350.4085429025512   0.005310896290918682     0.8000929279183632     0.4877003259146266     0.2869752109925153     0.4604361959170936   0.004785029889041496      0.991425265879257    0.09498291919735236    0.08855388740271937  2.446861059924977e-14 121.6712683588809
2.771453763393396       19.3947817892699      15.87493574539727   0.002166950405903178     0.6847891366911275     -11.76573730972539  9.871141950767647e-05     0.1231290995810892  0.0009956529514316239      13.89070601832002      350.4085429025512   0.005310896290918682     0.8000929279183632     0.4877003259146266     0.2869752109925153     0.4604361959170936   0.004785029889041496      0.991425265879257    0.09498291919735236    0.08855388740271937  2.446861059924977e-14 121.6712683700805
2.771453763393396       19.3947817892699      15.87493574539727   0.002166950405903178     0.6847891366911275     -11.76573713440225  9.872632066887031e-05     0.1231290995810892  0.0009956529514316239      13.89070601832002      350.4085429025512   0.005310896290918682     0.8000929279183632     0.4877003259146266     0.2869752109925153     0.4604361959170936   0.004785029889041496      0.991425265879257    0.09498291919735236    0.08855388740271937  2.446861059924977e-14 121.6712719642737
2.771453763393396       19.3947817892699      15.87493574539727   0.002166950405903178     0.6847891366911275     -11.76573713440225  9.871141950767647e-05     0.1231291144822504  0.0009956529514316239      13.89070601832002      350.4085429025512   0.005310896290918682     0.8000929279183632     0.4877003259146266     0.2869752109925153     0.4604361959170936   0.004785029889041496      0.991425265879257    0.09498291919735236    0.08855388740271937  2.446861059924977e-14 121.6712684010675
2.771453763393396       19.3947817892699      15.87493574539727   0.002166950405903178     0.6847891366911275     -11.76573713440225  9.871141950767647e-05     0.1231290995810892  0.0009956678525928177      13.89070601832002      350.4085429025512   0.005310896290918682     0.8000929279183632     0.4877003259146266     0.2869752109925153     0.4604361959170936   0.004785029889041496      0.991425265879257    0.09498291919735236    0.08855388740271937  2.446861059924977e-14 121.6712684457603
2.771453763393396       19.3947817892699      15.87493574539727   0.002166950405903178     0.6847891366911275     -11.76573713440225  9.871141950767647e-05     0.1231290995810892  0.0009956529514316239      13.89070622530767      350.4085429025512   0.005310896290918682     0.8000929279183632     0.4877003259146266     0.2869752109925153     0.4604361959170936   0.004785029889041496      0.991425265879257    0.09498291919735236    0.08855388740271937  2.446861059924977e-14 121.6712682212176
2.771453763393396       19.3947817892699      15.87493574539727   0.002166950405903178     0.6847891366911275     -11.76573713440225  9.871141950767647e-05     0.1231290995810892  0.0009956529514316239      13.89070601832002      350.4085481240454   0.005310896290918682     0.8000929279183632     0.4877003259146266     0.2869752109925153     0.4604361959170936   0.004785029889041496      0.991425265879257    0.09498291919735236    0.08855388740271937  2.446861059924977e-14 121.6712682936461
2.771453763393396       19.3947817892699      15.87493574539727   0.002166950405903178     0.6847891366911275     -11.76573713440225  9.871141950767647e-05     0.1231290995810892  0.0009956529514316239      13.89070601832002      350.4085429025512   0.005310911192079876     0.8000929279183632     0.4877003259146266     0.2869752109925153     0.4604361959170936   0.004785029889041496      0.991425265879257    0.09498291919735236    0.08855388740271937  2.446861059924977e-14 121.6712685554927
2.771453763393396       19.3947817892699      15.87493574539727   0.002166950405903178     0.6847891366911275     -11.76573713440225  9.871141950767647e-05     0.1231290995810892  0.0009956529514316239      13.89070601832002      350.4085429025512   0.005310896290918682     0.8000929428195244     0.4877003259146266     0.2869752109925153     0.4604361959170936   0.004785029889041496      0.991425265879257    0.09498291919735236    0.08855388740271937  2.446861059924977e-14 121.6712689852731
2.771453763393396       19.3947817892699      15.87493574539727   0.002166950405903178     0.6847891366911275     -11.76573713440225  9.871141950767647e-05     0.1231290995810892  0.0009956529514316239      13.89070601832002      350.4085429025512   0.005310896290918682     0.8000929279183632     0.4877003408157878     0.2869752109925153     0.4604361959170936   0.004785029889041496      0.991425265879257    0.09498291919735236    0.08855388740271937  2.446861059924977e-14 121.6712683763624
2.771453763393396       19.3947817892699      15.87493574539727   0.002166950405903178     0.6847891366911275     -11.76573713440225  9.871141950767647e-05     0.1231290995810892  0.0009956529514316239      13.89070601832002      350.4085429025512   0.005310896290918682     0.8000929279183632     0.4877003259146266     0.2869752258936765     0.4604361959170936   0.004785029889041496      0.991425265879257    0.09498291919735236    0.08855388740271937  2.446861059924977e-14 121.6712684112494
2.771453763393396       19.3947817892699      15.87493574539727   0.002166950405903178     0.6847891366911275     -11.76573713440225  9.871141950767647e-05     0.1231290995810892  0.0009956529514316239      13.89070601832002      350.4085429025512   0.005310896290918682     0.8000929279183632     0.4877003259146266     0.2869752109925153     0.4604362108182548   0.004785029889041496      0.991425265879257    0.09498291919735236    0.08855388740271937  2.446861059924977e-14 121.6712683582694
2.771453763393396       19.3947817892699      15.87493574539727   0.002166950405903178     0.6847891366911275     -11.76573713440225  9.871141950767647e-05     0.1231290995810892  0.0009956529514316239      13.89070601832002      350.4085429025512   0.005310896290918682     0.8000929279183632     0.4877003259146266     0.2869752109925153     0.4604361959170936    0.00478504479020269      0.991425265879257    0.09498291919735236    0.08855388740271937  2.446861059924977e-14 121.6712683728736
2.771453763393396       19.3947817892699      15.87493574539727   0.002166950405903178     0.6847891366911275     -11.76573713440225  9.871141950767647e-05     0.1231290995810892  0.0009956529514316239      13.89070601832002      350.4085429025512   0.005310896290918682     0.8000929279183632     0.4877003259146266     0.2869752109925153     0.4604361959170936   0.004785029889041496     0.9914252807804181    0.09498291919735236    0.08855388740271937  2.446861059924977e-14 121.6712683728724
2.771453763393396       19.3947817892699      15.87493574539727   0.002166950405903178     0.6847891366911275     -11.76573713440225  9.871141950767647e-05     0.1231290995810892  0.0009956529514316239      13.89070601832002      350.4085429025512   0.005310896290918682     0.8000929279183632     0.4877003259146266     0.2869752109925153     0.4604361959170936   0.004785029889041496      0.991425265879257    0.09498293409851355    0.08855388740271937  2.446861059924977e-14 121.6712683728594
2.771453763393396       19.3947817892699      15.87493574539727   0.002166950405903178     0.6847891366911275     -11.76573713440225  9.871141950767647e-05     0.1231290995810892  0.0009956529514316239      13.89070601832002      350.4085429025512   0.005310896290918682     0.8000929279183632     0.4877003259146266     0.2869752109925153     0.4604361959170936   0.004785029889041496      0.991425265879257    0.09498291919735236    0.08855390230388056  2.446861059924977e-14 121.6712683728701
2.771453763393396       19.3947817892699      15.87493574539727   0.002166950405903178     0.6847891366911275     -11.76573713440225  9.871141950767647e-05     0.1231290995810892  0.0009956529514316239      13.89070601832002      350.4085429025512   0.005310896290918682     0.8000929279183632     0.4877003259146266     0.2869752109925153     0.4604361959170936   0.004785029889041496      0.991425265879257    0.09498291919735236    0.08855388740271937  1.490118566245826e-08 121.6714043246133
2.771466385749116      19.39478107758881      15.87493671601415   0.002166925734805497     0.6848094952541275      -11.7657374799889  9.819594995498781e-05     0.1231240492407242  0.0009955529860942592      13.89072190435107      350.4085432315376   0.005309550623367667     0.8000928451117687     0.4876978530385453     0.2869591905008498     0.4604574442830798   0.004785029880561121      0.991425265879257    0.09498293625283706    0.08855389041394075  4.183271955993811e-14 121.6711713983685
2.771466427047184      19.39478107758881      15.87493671601415   0.002166925734805497     0.6848094952541275      -11.7657374799889  9.819594995498781e-05     0.1231240492407242  0.0009955529860942592      13.89072190435107      350.4085432315376   0.005309550623367667     0.8000928451117687     0.4876978530385453     0.2869591905008498     0.4604574442830798   0.004785029880561121      0.991425265879257    0.09498293625283706    0.08855389041394075  4.183271955993811e-14 121.6711714137095
2.771466385749116      19.39478136659357      15.87493671601415   0.002166925734805497     0.6848094952541275      -11.7657374799889  9.819594995498781e-05     0.1231240492407242  0.0009955529860942592      13.89072190435107      350.4085432315376   0.005309550623367667     0.8000928451117687     0.4876978530385453     0.2869591905008498     0.4604574442830798   0.004785029880561121      0.991425265879257    0.09498293625283706    0.08855389041394075  4.183271955993811e-14 121.6711714322854
2.771466385749116      19.39478107758881      15.87493695256914   0.002166925734805497     0.6848094952541275      -11.7657374799889  9.819594995498781e-05     0.1231240492407242  0.0009955529860942592      13.89072190435107      350.4085432315376   0.005309550623367667     0.8000928451117687     0.4876978530385453     0.2869591905008498     0.4604574442830798   0.004785029880561121      0.991425265879257    0.09498293625283706    0.08855389041394075  4.183271955993811e-14 121.6711714135424
2.771466385749116      19.39478107758881      15.87493671601415   0.002166940635966691     0.6848094952541275      -11.7657374799889  9.819594995498781e-05     0.1231240492407242  0.0009955529860942592      13.89072190435107      350.4085432315376   0.005309550623367667     0.8000928451117687     0.4876978530385453     0.2869591905008498     0.4604574442830798   0.004785029880561121      0.991425265879257    0.09498293625283706    0.08855389041394075  4.183271955993811e-14 121.6711715392092
2.771466385749116      19.39478107758881      15.87493671601415   0.002166925734805497     0.6848095101552887      -11.7657374799889  9.819594995498781e-05     0.1231240492407242  0.0009955529860942592      13.89072190435107      350.4085432315376   0.005309550623367667     0.8000928451117687     0.4876978530385453     0.2869591905008498     0.4604574442830798   0.004785029880561121      0.991425265879257    0.09498293625283706    0.08855389041394075  4.183271955993811e-14 121.6711714067203
2.771466385749116      19.39478107758881      15.87493671601415   0.002166925734805497     0.6848094952541275     -11.76573765531206  9.819594995498781e-05     0.1231240492407242  0.0009955529860942592      13.89072190435107      350.4085432315376   0.005309550623367667     0.8000928451117687     0.4876978530385453     0.2869591905008498     0.4604574442830798   0.004785029880561121      0.991425265879257    0.09498293625283706    0.08855389041394075  4.183271955993811e-14 121.6711714298079
2.771466385749116      19.39478107758881      15.87493671601415   0.002166925734805497     0.6848094952541275      -11.7657374799889  9.821085111618165e-05     0.1231240492407242  0.0009955529860942592      13.89072190435107      350.4085432315376   0.005309550623367667     0.8000928451117687     0.4876978530385453     0.2869591905008498     0.4604574442830798   0.004785029880561121      0.991425265879257    0.09498293625283706    0.08855389041394075  4.183271955993811e-14 121.6711746187008
2.771466385749116      19.39478107758881      15.87493671601415   0.002166925734805497     0.6848094952541275      -11.7657374799889  9.819594995498781e-05     0.1231240641418854  0.0009955529860942592      13.89072190435107      350.4085432315376   0.005309550623367667     0.8000928451117687     0.4876978530385453     0.2869591905008498     0.4604574442830798   0.004785029880561121      0.991425265879257    0.09498293625283706    0.08855389041394075  4.183271955993811e-14 121.6711714099
2.771466385749116      19.39478107758881      15.87493671601415   0.002166925734805497     0.6848094952541275      -11.7657374799889  9.819594995498781e-05     0.1231240492407242  0.0009955678872554531      13.89072190435107      350.4085432315376   0.005309550623367667     0.8000928451117687     0.4876978530385453     0.2869591905008498     0.4604574442830798   0.004785029880561121      0.991425265879257    0.09498293625283706    0.08855389041394075  4.183271955993811e-14 121.6711711987654
2.771466385749116      19.39478107758881      15.87493671601415   0.002166925734805497     0.6848094952541275      -11.7657374799889  9.819594995498781e-05     0.1231240492407242  0.0009955529860942592      13.89072211133896      350.4085432315376   0.005309550623367667     0.8000928451117687     0.4876978530385453     0.2869591905008498     0.4604574442830798   0.004785029880561121      0.991425265879257    0.09498293625283706    0.08855389041394075  4.183271955993811e-14 121.6711713976025
2.771466385749116      19.39478107758881      15.87493671601415   0.002166925734805497     0.6848094952541275      -11.7657374799889  9.819594995498781e-05     0.1231240492407242  0.0009955529860942592      13.89072190435107      350.4085484530318   0.005309550623367667     0.8000928451117687     0.4876978530385453     0.2869591905008498     0.4604574442830798   0.004785029880561121      0.991425265879257    0.09498293625283706    0.08855389041394075  4.183271955993811e-14 121.6711714841346
2.771466385749116      19.39478107758881      15.87493671601415   0.002166925734805497     0.6848094952541275      -11.7657374799889  9.819594995498781e-05     0.1231240492407242  0.0009955529860942592      13.89072190435107      350.4085432315376   0.005309565524528861     0.8000928451117687     0.4876978530385453     0.2869591905008498     0.4604574442830798   0.004785029880561121      0.991425265879257    0.09498293625283706    0.08855389041394075  4.183271955993811e-14 121.6711696038237
2.771466385749116      19.39478107758881      15.87493671601415   0.002166925734805497     0.6848094952541275      -11.7657374799889  9.819594995498781e-05     0.1231240492407242  0.0009955529860942592      13.89072190435107      350.4085432315376   0.005309550623367667     0.8000928600129299     0.4876978530385453     0.2869591905008498     0.4604574442830798   0.004785029880561121      0.991425265879257    0.09498293625283706    0.08855389041394075  4.183271955993811e-14 121.6711720249423
2.771466385749116      19.39478107758881      15.87493671601415   0.002166925734805497     0.6848094952541275      -11.7657374799889  9.819594995498781e-05     0.1231240492407242  0.0009955529860942592      13.89072190435107      350.4085432315376   0.005309550623367667     0.8000928451117687     0.4876978679397065     0.2869591905008498     0.4604574442830798   0.004785029880561121      0.991425265879257    0.09498293625283706    0.08855389041394075  4.183271955993811e-14 121.6711715010698
2.771466385749116      19.39478107758881      15.87493671601415   0.002166925734805497     0.6848094952541275      -11.7657374799889  9.819594995498781e-05     0.1231240492407242  0.0009955529860942592      13.89072190435107      350.4085432315376   0.005309550623367667     0.8000928451117687     0.4876978530385453      0.286959205402011     0.4604574442830798   0.004785029880561121      0.991425265879257    0.09498293625283706    0.08855389041394075  4.183271955993811e-14 121.6711713911149
2.771466385749116      19.39478107758881      15.87493671601415   0.002166925734805497     0.6848094952541275      -11.7657374799889  9.819594995498781e-05     0.1231240492407242  0.0009955529860942592      13.89072190435107      350.4085432315376   0.005309550623367667     0.8000928451117687     0.4876978530385453     0.2869591905008498      0.460457459184241   0.004785029880561121      0.991425265879257    0.09498293625283706    0.08855389041394075  4.183271955993811e-14 121.6711714053004
2.771466385749116      19.39478107758881      15.87493671601415   0.002166925734805497     0.6848094952541275      -11.7657374799889  9.819594995498781e-05     0.1231240492407242  0.0009955529860942592      13.89072190435107      350.4085432315376   0.005309550623367667     0.8000928451117687     0.4876978530385453     0.2869591905008498     0.4604574442830798   0.004785044781722315      0.991425265879257    0.09498293625283706    0.08855389041394075  4.183271955993811e-14 121.6711713983668
2.771466385749116      19.39478107758881      15.87493671601415   0.002166925734805497     0.6848094952541275      -11.7657374799889  9.819594995498781e-05     0.1231240492407242  0.0009955529860942592      13.89072190435107      350.4085432315376   0.005309550623367667     0.8000928451117687     0.4876978530385453     0.2869591905008498     0.4604574442830798   0.004785029880561121     0.9914252807804181    0.09498293625283706    0.08855389041394075  4.183271955993811e-14 121.6711713983685
2.771466385749116      19.39478107758881      15.87493671601415   0.002166925734805497     0.6848094952541275      -11.7657374799889  9.819594995498781e-05     0.1231240492407242  0.0009955529860942592      13.89072190435107      350.4085432315376   0.005309550623367667     0.8000928451117687     0.4876978530385453     0.2869591905008498     0.4604574442830798   0.004785029880561121      0.991425265879257    0.09498295115399826    0.08855389041394075  4.183271955993811e-14 121.6711713983664
2.771466385749116      19.39478107758881      15.87493671601415   0.002166925734805497     0.6848094952541275      -11.7657374799889  9.819594995498781e-05     0.1231240492407242  0.0009955529860942592      13.89072190435107      350.4085432315376   0.005309550623367667     0.8000928451117687     0.4876978530385453     0.2869591905008498     0.4604574442830798   0.004785029880561121      0.991425265879257    0.09498293625283706    0.08855390531510195  4.183271955993811e-14 121.6711713983744
2.771466385749116      19.39478107758881      15.87493671601415   0.002166925734805497     0.6848094952541275      -11.7657374799889  9.819594995498781e-05     0.1231240492407242  0.0009955529860942592      13.89072190435107      350.4085432315376   0.005309550623367667     0.8000928451117687     0.4876978530385453     0.2869591905008498     0.4604574442830798   0.004785029880561121      0.991425265879257    0.09498293625283706    0.08855389041394075  1.490120302656722e-08 121.6713073515901
2.771464669685046      19.39476868689989      15.87491388327063   0.002166921276607389     0.6848095079829407     -11.76572524622061  9.819216534263798e-05     0.1231240745740618  0.0009969048033101776      13.89069778677172      350.4073584440338   0.005310171803018559     0.8000928433699744     0.4876979085458815     0.2869590643663277     0.4604565428866303   0.004785034220244179      0.991425265879257    0.09498301325962597    0.08855387447362324  4.179425925564842e-14 121.6711236380611
2.771464710983088      19.39476868689989      15.87491388327063   0.002166921276607389     0.6848095079829407     -11.76572524622061  9.819216534263798e-05     0.1231240745740618  0.0009969048033101776      13.89069778677172      350.4073584440338   0.005310171803018559     0.8000928433699744     0.4876979085458815     0.2869590643663277     0.4604565428866303   0.004785034220244179      0.991425265879257    0.09498301325962597    0.08855387447362324  4.179425925564842e-14 121.6711236984046
2.771464669685046      19.39476897590446      15.87491388327063   0.002166921276607389     0.6848095079829407     -11.76572524622061  9.819216534263798e-05     0.1231240745740618  0.0009969048033101776      13.89069778677172      350.4073584440338   0.005310171803018559     0.8000928433699744     0.4876979085458815     0.2869590643663277     0.4604565428866303   0.004785034220244179      0.991425265879257    0.09498301325962597    0.08855387447362324  4.179425925564842e-14 121.671123612557
2.771464669685046      19.39476868689989      15.87491411982528   0.002166921276607389     0.6848095079829407     -11.76572524622061  9.819216534263798e-05     0.1231240745740618  0.0009969048033101776      13.89069778677172      350.4073584440338   0.005310171803018559     0.8000928433699744     0.4876979085458815     0.2869590643663277     0.4604565428866303   0.004785034220244179      0.991425265879257    0.09498301325962597    0.08855387447362324  4.179425925564842e-14 121.6711235884352
2.771464669685046      19.39476868689989      15.87491388327063   0.002166936177768583     0.6848095079829407     -11.76572524622061  9.819216534263798e-05     0.1231240745740618  0.0009969048033101776      13.89069778677172      350.4073584440338   0.005310171803018559     0.8000928433699744     0.4876979085458815     0.2869590643663277     0.4604565428866303   0.004785034220244179      0.991425265879257    0.09498301325962597    0.08855387447362324  4.179425925564842e-14 121.6711235210495
2.771464669685046      19.39476868689989      15.87491388327063   0.002166921276607389     0.6848095228841019     -11.76572524622061  9.819216534263798e-05     0.1231240745740618  0.0009969048033101776      13.89069778677172      350.4073584440338   0.005310171803018559     0.8000928433699744     0.4876979085458815     0.2869590643663277     0.4604565428866303   0.004785034220244179      0.991425265879257    0.09498301325962597    0.08855387447362324  4.179425925564842e-14 121.6711234762407
2.771464669685046      19.39476868689989      15.87491388327063   0.002166921276607389     0.6848095079829407     -11.76572542154358  9.819216534263798e-05     0.1231240745740618  0.0009969048033101776      13.89069778677172      350.4073584440338   0.005310171803018559     0.8000928433699744     0.4876979085458815     0.2869590643663277     0.4604565428866303   0.004785034220244179      0.991425265879257    0.09498301325962597    0.08855387447362324  4.179425925564842e-14 121.6711235941153
2.771464669685046      19.39476868689989      15.87491388327063   0.002166921276607389     0.6848095079829407     -11.76572524622061  9.820706650383182e-05     0.1231240745740618  0.0009969048033101776      13.89069778677172      350.4073584440338   0.005310171803018559     0.8000928433699744     0.4876979085458815     0.2869590643663277     0.4604565428866303   0.004785034220244179      0.991425265879257    0.09498301325962597    0.08855387447362324  4.179425925564842e-14 121.6711271579026
2.771464669685046      19.39476868689989      15.87491388327063   0.002166921276607389     0.6848095079829407     -11.76572524622061  9.819216534263798e-05      0.123124089475223  0.0009969048033101776      13.89069778677172      350.4073584440338   0.005310171803018559     0.8000928433699744     0.4876979085458815     0.2869590643663277     0.4604565428866303   0.004785034220244179      0.991425265879257    0.09498301325962597    0.08855387447362324  4.179425925564842e-14 121.6711236010369
2.771464669685046      19.39476868689989      15.87491388327063   0.002166921276607389     0.6848095079829407     -11.76572524622061  9.819216534263798e-05     0.1231240745740618  0.0009969197044713714      13.89069778677172      350.4073584440338   0.005310171803018559     0.8000928433699744     0.4876979085458815     0.2869590643663277     0.4604565428866303   0.004785034220244179      0.991425265879257    0.09498301325962597    0.08855387447362324  4.179425925564842e-14 121.6711240868704
2.771464669685046      19.39476868689989      15.87491388327063   0.002166921276607389     0.6848095079829407     -11.76572524622061  9.819216534263798e-05     0.1231240745740618  0.0009969048033101776      13.89069799375924      350.4073584440338   0.005310171803018559     0.8000928433699744     0.4876979085458815     0.2869590643663277     0.4604565428866303   0.004785034220244179      0.991425265879257    0.09498301325962597    0.08855387447362324  4.179425925564842e-14 121.671123626329
2.771464669685046      19.39476868689989      15.87491388327063   0.002166921276607389     0.6848095079829407     -11.76572524622061  9.819216534263798e-05     0.1231240745740618  0.0009969048033101776      13.89069778677172      350.4073636655104   0.005310171803018559     0.8000928433699744     0.4876979085458815     0.2869590643663277     0.4604565428866303   0.004785034220244179      0.991425265879257    0.09498301325962597    0.08855387447362324  4.179425925564842e-14 121.6711236950254
2.771464669685046      19.39476868689989      15.87491388327063   0.002166921276607389     0.6848095079829407     -11.76572524622061  9.819216534263798e-05     0.1231240745740618  0.0009969048033101776      13.89069778677172      350.4073584440338   0.005310186704179752     0.8000928433699744     0.4876979085458815     0.2869590643663277     0.4604565428866303   0.004785034220244179      0.991425265879257    0.09498301325962597    0.08855387447362324  4.179425925564842e-14 121.6711224695996
2.771464669685046      19.39476868689989      15.87491388327063   0.002166921276607389     0.6848095079829407     -11.76572524622061  9.819216534263798e-05     0.1231240745740618  0.0009969048033101776      13.89069778677172      350.4073584440338   0.005310171803018559     0.8000928582711356     0.4876979085458815     0.2869590643663277     0.4604565428866303   0.004785034220244179      0.991425265879257    0.09498301325962597    0.08855387447362324  4.179425925564842e-14 121.6711242334046
2.771464669685046      19.39476868689989      15.87491388327063   0.002166921276607389     0.6848095079829407     -11.76572524622061  9.819216534263798e-05     0.1231240745740618  0.0009969048033101776      13.89069778677172      350.4073584440338   0.005310171803018559     0.8000928433699744     0.4876979234470427     0.2869590643663277     0.4604565428866303   0.004785034220244179      0.991425265879257    0.09498301325962597    0.08855387447362324  4.179425925564842e-14 121.6711236329964
2.771464669685046      19.39476868689989      15.87491388327063   0.002166921276607389     0.6848095079829407     -11.76572524622061  9.819216534263798e-05     0.1231240745740618  0.0009969048033101776      13.89069778677172      350.4073584440338   0.005310171803018559     0.8000928433699744     0.4876979085458815     0.2869590792674889     0.4604565428866303   0.004785034220244179      0.991425265879257    0.09498301325962597    0.08855387447362324  4.179425925564842e-14 121.6711235883062
2.771464669685046      19.39476868689989      15.87491388327063   0.002166921276607389     0.6848095079829407     -11.76572524622061  9.819216534263798e-05     0.1231240745740618  0.0009969048033101776      13.89069778677172      350.4073584440338   0.005310171803018559     0.8000928433699744     0.4876979085458815     0.2869590643663277     0.4604565577877915   0.004785034220244179      0.991425265879257    0.09498301325962597    0.08855387447362324  4.179425925564842e-14 121.6711235807303
2.771464669685046      19.39476868689989      15.87491388327063   0.002166921276607389     0.6848095079829407     -11.76572524622061  9.819216534263798e-05     0.1231240745740618  0.0009969048033101776      13.89069778677172      350.4073584440338   0.005310171803018559     0.8000928433699744     0.4876979085458815     0.2869590643663277     0.4604565428866303   0.004785049121405373      0.991425265879257    0.09498301325962597    0.08855387447362324  4.179425925564842e-14 121.6711236380678
2.771464669685046      19.39476868689989      15.87491388327063   0.002166921276607389     0.6848095079829407     -11.76572524622061  9.819216534263798e-05     0.1231240745740618  0.0009969048033101776      13.89069778677172      350.4073584440338   0.005310171803018559     0.8000928433699744     0.4876979085458815     0.2869590643663277     0.4604565428866303   0.004785034220244179     0.9914252807804181    0.09498301325962597    0.08855387447362324  4.179425925564842e-14 121.6711236380611
2.771464669685046      19.39476868689989      15.87491388327063   0.002166921276607389     0.6848095079829407     -11.76572524622061  9.819216534263798e-05     0.1231240745740618  0.0009969048033101776      13.89069778677172      350.4073584440338   0.005310171803018559     0.8000928433699744     0.4876979085458815     0.2869590643663277     0.4604565428866303   0.004785034220244179      0.991425265879257    0.09498302816078716    0.08855387447362324  4.179425925564842e-14 121.6711236380646
2.771464669685046      19.39476868689989      15.87491388327063   0.002166921276607389     0.6848095079829407     -11.76572524622061  9.819216534263798e-05     0.1231240745740618  0.0009969048033101776      13.89069778677172      350.4073584440338   0.005310171803018559     0.8000928433699744     0.4876979085458815     0.2869590643663277     0.4604565428866303   0.004785034220244179      0.991425265879257    0.09498301325962597    0.08855388937478444  4.179425925564842e-14 121.6711236380639
2.771464669685046      19.39476868689989      15.87491388327063   0.002166921276607389     0.6848095079829407     -11.76572524622061  9.819216534263798e-05     0.1231240745740618  0.0009969048033101776      13.89069778677172      350.4073584440338   0.005310171803018559     0.8000928433699744     0.4876979085458815     0.2869590643663277     0.4604565428866303   0.004785034220244179      0.991425265879257    0.09498301325962597    0.08855387447362324  1.490120298810691e-08 121.6712596022236
2.771462582105785      19.39480034115396      15.87494945965799   0.002168184759627248     0.6848139175852913     -11.76573835493406  9.818752739287384e-05     0.1231244930726352  0.0009968990175630663      13.89068076363614      350.4063931240641    0.00531082235843879     0.8000928408214392     0.4876989710842302     0.2869589611323408     0.4604578676790084   0.004785033320705893      0.991425265879257    0.09498300165271616    0.08855386876345639  4.173489629705362e-14 121.6711047214364
2.771462623403796      19.39480034115396      15.87494945965799   0.002168184759627248     0.6848139175852913     -11.76573835493406  9.818752739287384e-05     0.1231244930726352  0.0009968990175630663      13.89068076363614      350.4063931240641    0.00531082235843879     0.8000928408214392     0.4876989710842302     0.2869589611323408     0.4604578676790084   0.004785033320705893      0.991425265879257    0.09498300165271616    0.08855386876345639  4.173489629705362e-14 121.6711047206763
2.771462582105785      19.39480063015901      15.87494945965799   0.002168184759627248     0.6848139175852913     -11.76573835493406  9.818752739287384e-05     0.1231244930726352  0.0009968990175630663      13.89068076363614      350.4063931240641    0.00531082235843879     0.8000928408214392     0.4876989710842302     0.2869589611323408     0.4604578676790084   0.004785033320705893      0.991425265879257    0.09498300165271616    0.08855386876345639  4.173489629705362e-14 121.671104661563
2.771462582105785      19.39480034115396      15.87494969621317   0.002168184759627248     0.6848139175852913     -11.76573835493406  9.818752739287384e-05     0.1231244930726352  0.0009968990175630663      13.89068076363614      350.4063931240641    0.00531082235843879     0.8000928408214392     0.4876989710842302     0.2869589611323408     0.4604578676790084   0.004785033320705893      0.991425265879257    0.09498300165271616    0.08855386876345639  4.173489629705362e-14 121.6711047117768
2.771462582105785      19.39480034115396      15.87494945965799   0.002168199660788442     0.6848139175852913     -11.76573835493406  9.818752739287384e-05     0.1231244930726352  0.0009968990175630663      13.89068076363614      350.4063931240641    0.00531082235843879     0.8000928408214392     0.4876989710842302     0.2869589611323408     0.4604578676790084   0.004785033320705893      0.991425265879257    0.09498300165271616    0.08855386876345639  4.173489629705362e-14 121.6711052246849
2.771462582105785      19.39480034115396      15.87494945965799   0.002168184759627248     0.6848139324864525     -11.76573835493406  9.818752739287384e-05     0.1231244930726352  0.0009968990175630663      13.89068076363614      350.4063931240641    0.00531082235843879     0.8000928408214392     0.4876989710842302     0.2869589611323408     0.4604578676790084   0.004785033320705893      0.991425265879257    0.09498300165271616    0.08855386876345639  4.173489629705362e-14 121.671104705377
2.771462582105785      19.39480034115396      15.87494945965799   0.002168184759627248     0.6848139175852913     -11.76573853025722  9.818752739287384e-05     0.1231244930726352  0.0009968990175630663      13.89068076363614      350.4063931240641    0.00531082235843879     0.8000928408214392     0.4876989710842302     0.2869589611323408     0.4604578676790084   0.004785033320705893      0.991425265879257    0.09498300165271616    0.08855386876345639  4.173489629705362e-14 121.6711047246841
2.771462582105785      19.39480034115396      15.87494945965799   0.002168184759627248     0.6848139175852913     -11.76573835493406  9.820242855406769e-05     0.1231244930726352  0.0009968990175630663      13.89068076363614      350.4063931240641    0.00531082235843879     0.8000928408214392     0.4876989710842302     0.2869589611323408     0.4604578676790084   0.004785033320705893      0.991425265879257    0.09498300165271616    0.08855386876345639  4.173489629705362e-14 121.6711082881464
2.771462582105785      19.39480034115396      15.87494945965799   0.002168184759627248     0.6848139175852913     -11.76573835493406  9.818752739287384e-05     0.1231245079737964  0.0009968990175630663      13.89068076363614      350.4063931240641    0.00531082235843879     0.8000928408214392     0.4876989710842302     0.2869589611323408     0.4604578676790084   0.004785033320705893      0.991425265879257    0.09498300165271616    0.08855386876345639  4.173489629705362e-14 121.6711047544765
2.771462582105785      19.39480034115396      15.87494945965799   0.002168184759627248     0.6848139175852913     -11.76573835493406  9.818752739287384e-05     0.1231244930726352  0.0009969139187242602      13.89068076363614      350.4063931240641    0.00531082235843879     0.8000928408214392     0.4876989710842302     0.2869589611323408     0.4604578676790084   0.004785033320705893      0.991425265879257    0.09498300165271616    0.08855386876345639  4.173489629705362e-14 121.6711051424307
2.771462582105785      19.39480034115396      15.87494945965799   0.002168184759627248     0.6848139175852913     -11.76573835493406  9.818752739287384e-05     0.1231244930726352  0.0009968990175630663      13.89068097062341      350.4063931240641    0.00531082235843879     0.8000928408214392     0.4876989710842302     0.2869589611323408     0.4604578676790084   0.004785033320705893      0.991425265879257    0.09498300165271616    0.08855386876345639  4.173489629705362e-14 121.6711047755294
2.771462582105785      19.39480034115396      15.87494945965799   0.002168184759627248     0.6848139175852913     -11.76573835493406  9.818752739287384e-05     0.1231244930726352  0.0009968990175630663      13.89068076363614      350.4063983455263    0.00531082235843879     0.8000928408214392     0.4876989710842302     0.2869589611323408     0.4604578676790084   0.004785033320705893      0.991425265879257    0.09498300165271616    0.08855386876345639  4.173489629705362e-14 121.6711047048556
2.771462582105785      19.39480034115396      15.87494945965799   0.002168184759627248     0.6848139175852913     -11.76573835493406  9.818752739287384e-05     0.1231244930726352  0.0009968990175630663      13.89068076363614      350.4063931240641   0.005310837259599984     0.8000928408214392     0.4876989710842302     0.2869589611323408     0.4604578676790084   0.004785033320705893      0.991425265879257    0.09498300165271616    0.08855386876345639  4.173489629705362e-14 121.6711042196313
2.771462582105785      19.39480034115396      15.87494945965799   0.002168184759627248     0.6848139175852913     -11.76573835493406  9.818752739287384e-05     0.1231244930726352  0.0009968990175630663      13.89068076363614      350.4063931240641    0.00531082235843879     0.8000928557226004     0.4876989710842302     0.2869589611323408     0.4604578676790084   0.004785033320705893      0.991425265879257    0.09498300165271616    0.08855386876345639  4.173489629705362e-14 121.6711053459942
2.771462582105785      19.39480034115396      15.87494945965799   0.002168184759627248     0.6848139175852913     -11.76573835493406  9.818752739287384e-05     0.1231244930726352  0.0009968990175630663      13.89068076363614      350.4063931240641    0.00531082235843879     0.8000928408214392     0.4876989859853914     0.2869589611323408     0.4604578676790084   0.004785033320705893      0.991425265879257    0.09498300165271616    0.08855386876345639  4.173489629705362e-14 121.671104774299
2.771462582105785      19.39480034115396      15.87494945965799   0.002168184759627248     0.6848139175852913     -11.76573835493406  9.818752739287384e-05     0.1231244930726352  0.0009968990175630663      13.89068076363614      350.4063931240641    0.00531082235843879     0.8000928408214392     0.4876989710842302      0.286958976033502     0.4604578676790084   0.004785033320705893      0.991425265879257    0.09498300165271616    0.08855386876345639  4.173489629705362e-14 121.6711047767754
2.771462582105785      19.39480034115396      15.87494945965799   0.002168184759627248     0.6848139175852913     -11.76573835493406  9.818752739287384e-05     0.1231244930726352  0.0009968990175630663      13.89068076363614      350.4063931240641    0.00531082235843879     0.8000928408214392     0.4876989710842302     0.2869589611323408     0.4604578825801696   0.004785033320705893      0.991425265879257    0.09498300165271616    0.08855386876345639  4.173489629705362e-14 121.6711046929704
2.771462582105785      19.39480034115396      15.87494945965799   0.002168184759627248     0.6848139175852913     -11.76573835493406  9.818752739287384e-05     0.1231244930726352  0.0009968990175630663      13.89068076363614      350.4063931240641    0.00531082235843879     0.8000928408214392     0.4876989710842302     0.2869589611323408     0.4604578676790084   0.004785048221867086      0.991425265879257    0.09498300165271616    0.08855386876345639  4.173489629705362e-14 121.6711047214315
2.771462582105785      19.39480034115396      15.87494945965799   0.002168184759627248     0.6848139175852913     -11.76573835493406  9.818752739287384e-05     0.1231244930726352  0.0009968990175630663      13.89068076363614      350.4063931240641    0.00531082235843879     0.8000928408214392     0.4876989710842302     0.2869589611323408     0.4604578676790084   0.004785033320705893     0.9914252807804181    0.09498300165271616    0.08855386876345639  4.173489629705362e-14 121.6711047214364
2.771462582105785      19.39480034115396      15.87494945965799   0.002168184759627248     0.6848139175852913     -11.76573835493406  9.818752739287384e-05     0.1231244930726352  0.0009968990175630663      13.89068076363614      350.4063931240641    0.00531082235843879     0.8000928408214392     0.4876989710842302     0.2869589611323408     0.4604578676790084   0.004785033320705893      0.991425265879257    0.09498301655387735    0.08855386876345639  4.173489629705362e-14 121.6711047214258
2.771462582105785      19.39480034115396      15.87494945965799   0.002168184759627248     0.6848139175852913     -11.76573835493406  9.818752739287384e-05     0.1231244930726352  0.0009968990175630663      13.89068076363614      350.4063931240641    0.00531082235843879     0.8000928408214392     0.4876989710842302     0.2869589611323408     0.4604578676790084   0.004785033320705893      0.991425265879257    0.09498300165271616    0.08855388366461758  4.173489629705362e-14 121.6711047214279
2.771462582105785      19.39480034115396      15.87494945965799   0.002168184759627248     0.6848139175852913     -11.76573835493406  9.818752739287384e-05     0.1231244930726352  0.0009968990175630663      13.89068076363614      350.4063931240641    0.00531082235843879     0.8000928408214392     0.4876989710842302     0.2869589611323408     0.4604578676790084   0.004785033320705893      0.991425265879257    0.09498300165271616    0.08855386876345639  1.490120292874395e-08 121.6712406713332
2.771464180922998      19.39481028154502      15.87496167578333   0.002168160735989502      0.684814804440404     -11.76574557905856  9.817787274307749e-05     0.1231244164664502  0.0009968889656668369      13.89066871290894      350.4063931604601   0.005311447102966966     0.8000928367176309     0.4876982029430261     0.2869585787120605     0.4604601924853374   0.004785037968803345      0.991425265879257    0.09498317957698714     0.0885540123866141  4.159565858209593e-14 121.6710902971588
2.771464222221032      19.39481028154502      15.87496167578333   0.002168160735989502      0.684814804440404     -11.76574557905856  9.817787274307749e-05     0.1231244164664502  0.0009968889656668369      13.89066871290894      350.4063931604601   0.005311447102966966     0.8000928367176309     0.4876982029430261     0.2869585787120605     0.4604601924853374   0.004785037968803345      0.991425265879257    0.09498317957698714     0.0885540123866141  4.159565858209593e-14 121.6710902588701
2.771464180922998      19.39481057055021      15.87496167578333   0.002168160735989502      0.684814804440404     -11.76574557905856  9.817787274307749e-05     0.1231244164664502  0.0009968889656668369      13.89066871290894      350.4063931604601   0.005311447102966966     0.8000928367176309     0.4876982029430261     0.2869585787120605     0.4604601924853374   0.004785037968803345      0.991425265879257    0.09498317957698714     0.0885540123866141  4.159565858209593e-14 121.6710903055129
2.771464180922998      19.39481028154502       15.8749619123387   0.002168160735989502      0.684814804440404     -11.76574557905856  9.817787274307749e-05     0.1231244164664502  0.0009968889656668369      13.89066871290894      350.4063931604601   0.005311447102966966     0.8000928367176309     0.4876982029430261     0.2869585787120605     0.4604601924853374   0.004785037968803345      0.991425265879257    0.09498317957698714     0.0885540123866141  4.159565858209593e-14 121.6710902956724
2.771464180922998      19.39481028154502      15.87496167578333   0.002168175637150696      0.684814804440404     -11.76574557905856  9.817787274307749e-05     0.1231244164664502  0.0009968889656668369      13.89066871290894      350.4063931604601   0.005311447102966966     0.8000928367176309     0.4876982029430261     0.2869585787120605     0.4604601924853374   0.004785037968803345      0.991425265879257    0.09498317957698714     0.0885540123866141  4.159565858209593e-14 121.6710908642182
2.771464180922998      19.39481028154502      15.87496167578333   0.002168160735989502     0.6848148193415652     -11.76574557905856  9.817787274307749e-05     0.1231244164664502  0.0009968889656668369      13.89066871290894      350.4063931604601   0.005311447102966966     0.8000928367176309     0.4876982029430261     0.2869585787120605     0.4604601924853374   0.004785037968803345      0.991425265879257    0.09498317957698714     0.0885540123866141  4.159565858209593e-14 121.6710902310033
2.771464180922998      19.39481028154502      15.87496167578333   0.002168160735989502      0.684814804440404     -11.76574575438183  9.817787274307749e-05     0.1231244164664502  0.0009968889656668369      13.89066871290894      350.4063931604601   0.005311447102966966     0.8000928367176309     0.4876982029430261     0.2869585787120605     0.4604601924853374   0.004785037968803345      0.991425265879257    0.09498317957698714     0.0885540123866141  4.159565858209593e-14 121.6710903318307
2.771464180922998      19.39481028154502      15.87496167578333   0.002168160735989502      0.684814804440404     -11.76574557905856  9.819277390427134e-05     0.1231244164664502  0.0009968889656668369      13.89066871290894      350.4063931604601   0.005311447102966966     0.8000928367176309     0.4876982029430261     0.2869585787120605     0.4604601924853374   0.004785037968803345      0.991425265879257    0.09498317957698714     0.0885540123866141  4.159565858209593e-14 121.6710939158271
2.771464180922998      19.39481028154502      15.87496167578333   0.002168160735989502      0.684814804440404     -11.76574557905856  9.817787274307749e-05     0.1231244313676114  0.0009968889656668369      13.89066871290894      350.4063931604601   0.005311447102966966     0.8000928367176309     0.4876982029430261     0.2869585787120605     0.4604601924853374   0.004785037968803345      0.991425265879257    0.09498317957698714     0.0885540123866141  4.159565858209593e-14 121.6710902999513
2.771464180922998      19.39481028154502      15.87496167578333   0.002168160735989502      0.684814804440404     -11.76574557905856  9.817787274307749e-05     0.1231244164664502  0.0009969038668280307      13.89066871290894      350.4063931604601   0.005311447102966966     0.8000928367176309     0.4876982029430261     0.2869585787120605     0.4604601924853374   0.004785037968803345      0.991425265879257    0.09498317957698714     0.0885540123866141  4.159565858209593e-14 121.6710906990025
2.771464180922998      19.39481028154502      15.87496167578333   0.002168160735989502      0.684814804440404     -11.76574557905856  9.817787274307749e-05     0.1231244164664502  0.0009968889656668369      13.89066891989603      350.4063931604601   0.005311447102966966     0.8000928367176309     0.4876982029430261     0.2869585787120605     0.4604601924853374   0.004785037968803345      0.991425265879257    0.09498317957698714     0.0885540123866141  4.159565858209593e-14 121.6710901898713
2.771464180922998      19.39481028154502      15.87496167578333   0.002168160735989502      0.684814804440404     -11.76574557905856  9.817787274307749e-05     0.1231244164664502  0.0009968889656668369      13.89066871290894      350.4063983819223   0.005311447102966966     0.8000928367176309     0.4876982029430261     0.2869585787120605     0.4604601924853374   0.004785037968803345      0.991425265879257    0.09498317957698714     0.0885540123866141  4.159565858209593e-14 121.6710902125994
2.771464180922998      19.39481028154502      15.87496167578333   0.002168160735989502      0.684814804440404     -11.76574557905856  9.817787274307749e-05     0.1231244164664502  0.0009968889656668369      13.89066871290894      350.4063931604601    0.00531146200412816     0.8000928367176309     0.4876982029430261     0.2869585787120605     0.4604601924853374   0.004785037968803345      0.991425265879257    0.09498317957698714     0.0885540123866141  4.159565858209593e-14 121.6710904778028
2.771464180922998      19.39481028154502      15.87496167578333   0.002168160735989502      0.684814804440404     -11.76574557905856  9.817787274307749e-05     0.1231244164664502  0.0009968889656668369      13.89066871290894      350.4063931604601   0.005311447102966966     0.8000928516187921     0.4876982029430261     0.2869585787120605     0.4604601924853374   0.004785037968803345      0.991425265879257    0.09498317957698714     0.0885540123866141  4.159565858209593e-14 121.6710909067492
2.771464180922998      19.39481028154502      15.87496167578333   0.002168160735989502      0.684814804440404     -11.76574557905856  9.817787274307749e-05     0.1231244164664502  0.0009968889656668369      13.89066871290894      350.4063931604601   0.005311447102966966     0.8000928367176309     0.4876982178441873     0.2869585787120605     0.4604601924853374   0.004785037968803345      0.991425265879257    0.09498317957698714     0.0885540123866141  4.159565858209593e-14 121.6710903367997
2.771464180922998      19.39481028154502      15.87496167578333   0.002168160735989502      0.684814804440404     -11.76574557905856  9.817787274307749e-05     0.1231244164664502  0.0009968889656668369      13.89066871290894      350.4063931604601   0.005311447102966966     0.8000928367176309     0.4876982029430261     0.2869585936132217     0.4604601924853374   0.004785037968803345      0.991425265879257    0.09498317957698714     0.0885540123866141  4.159565858209593e-14 121.6710903431916
2.771464180922998      19.39481028154502      15.87496167578333   0.002168160735989502      0.684814804440404     -11.76574557905856  9.817787274307749e-05     0.1231244164664502  0.0009968889656668369      13.89066871290894      350.4063931604601   0.005311447102966966     0.8000928367176309     0.4876982029430261     0.2869585787120605     0.4604602073864986   0.004785037968803345      0.991425265879257    0.09498317957698714     0.0885540123866141  4.159565858209593e-14 121.6710902867863
2.771464180922998      19.39481028154502      15.87496167578333   0.002168160735989502      0.684814804440404     -11.76574557905856  9.817787274307749e-05     0.1231244164664502  0.0009968889656668369      13.89066871290894      350.4063931604601   0.005311447102966966     0.8000928367176309     0.4876982029430261     0.2869585787120605     0.4604601924853374   0.004785052869964539      0.991425265879257    0.09498317957698714     0.0885540123866141  4.159565858209593e-14 121.6710902971581
2.771464180922998      19.39481028154502      15.87496167578333   0.002168160735989502      0.684814804440404     -11.76574557905856  9.817787274307749e-05     0.1231244164664502  0.0009968889656668369      13.89066871290894      350.4063931604601   0.005311447102966966     0.8000928367176309     0.4876982029430261     0.2869585787120605     0.4604601924853374   0.004785037968803345     0.9914252807804181    0.09498317957698714     0.0885540123866141  4.159565858209593e-14 121.6710902971588
2.771464180922998      19.39481028154502      15.87496167578333   0.002168160735989502      0.684814804440404     -11.76574557905856  9.817787274307749e-05     0.1231244164664502  0.0009968889656668369      13.89066871290894      350.4063931604601   0.005311447102966966     0.8000928367176309     0.4876982029430261     0.2869585787120605     0.4604601924853374   0.004785037968803345      0.991425265879257    0.09498319447814833     0.0885540123866141  4.159565858209593e-14 121.6710902971498
2.771464180922998      19.39481028154502      15.87496167578333   0.002168160735989502      0.684814804440404     -11.76574557905856  9.817787274307749e-05     0.1231244164664502  0.0009968889656668369      13.89066871290894      350.4063931604601   0.005311447102966966     0.8000928367176309     0.4876982029430261     0.2869585787120605     0.4604601924853374   0.004785037968803345      0.991425265879257    0.09498317957698714     0.0885540272877753  4.159565858209593e-14 121.6710902971482
2.771464180922998      19.39481028154502      15.87496167578333   0.002168160735989502      0.684814804440404     -11.76574557905856  9.817787274307749e-05     0.1231244164664502  0.0009968889656668369      13.89066871290894      350.4063931604601   0.005311447102966966     0.8000928367176309     0.4876982029430261     0.2869585787120605     0.4604601924853374   0.004785037968803345      0.991425265879257    0.09498317957698714     0.0885540123866141  1.490120278950624e-08 121.6712262473003
2.771464819438816      19.39481019442653      15.87496169465976   0.002167913908513995     0.6848281831365839     -11.76574498312303  9.810607660648504e-05     0.1231243470915303  0.0009968087366352058      13.89067027501138      350.4063932150257   0.005311262175342243     0.8000928252728962     0.4876942937574436     0.2869559079704628     0.4604622901185058   0.004785037975570104      0.991425265879257    0.09498318131935542    0.08855401442648926   4.04520560512504e-14 121.6710376943082
2.77146486073686      19.39481019442653      15.87496169465976   0.002167913908513995     0.6848281831365839     -11.76574498312303  9.810607660648504e-05     0.1231243470915303  0.0009968087366352058      13.89067027501138      350.4063932150257   0.005311262175342243     0.8000928252728962     0.4876942937574436     0.2869559079704628     0.4604622901185058   0.004785037975570104      0.991425265879257    0.09498318131935542    0.08855401442648926   4.04520560512504e-14 121.6710376158715
2.771464819438816      19.39481048343173      15.87496169465976   0.002167913908513995     0.6848281831365839     -11.76574498312303  9.810607660648504e-05     0.1231243470915303  0.0009968087366352058      13.89067027501138      350.4063932150257   0.005311262175342243     0.8000928252728962     0.4876942937574436     0.2869559079704628     0.4604622901185058   0.004785037975570104      0.991425265879257    0.09498318131935542    0.08855401442648926   4.04520560512504e-14 121.6710376799776
2.771464819438816      19.39481019442653      15.87496193121512   0.002167913908513995     0.6848281831365839     -11.76574498312303  9.810607660648504e-05     0.1231243470915303  0.0009968087366352058      13.89067027501138      350.4063932150257   0.005311262175342243     0.8000928252728962     0.4876942937574436     0.2869559079704628     0.4604622901185058   0.004785037975570104      0.991425265879257    0.09498318131935542    0.08855401442648926   4.04520560512504e-14 121.671037687202
2.771464819438816      19.39481019442653      15.87496169465976   0.002167928809675188     0.6848281831365839     -11.76574498312303  9.810607660648504e-05     0.1231243470915303  0.0009968087366352058      13.89067027501138      350.4063932150257   0.005311262175342243     0.8000928252728962     0.4876942937574436     0.2869559079704628     0.4604622901185058   0.004785037975570104      0.991425265879257    0.09498318131935542    0.08855401442648926   4.04520560512504e-14 121.6710380827917
2.771464819438816      19.39481019442653      15.87496169465976   0.002167913908513995     0.6848281980377451     -11.76574498312303  9.810607660648504e-05     0.1231243470915303  0.0009968087366352058      13.89067027501138      350.4063932150257   0.005311262175342243     0.8000928252728962     0.4876942937574436     0.2869559079704628     0.4604622901185058   0.004785037975570104      0.991425265879257    0.09498318131935542    0.08855401442648926   4.04520560512504e-14 121.6710376613604
2.771464819438816      19.39481019442653      15.87496169465976   0.002167913908513995     0.6848281831365839     -11.76574515844629  9.810607660648504e-05     0.1231243470915303  0.0009968087366352058      13.89067027501138      350.4063932150257   0.005311262175342243     0.8000928252728962     0.4876942937574436     0.2869559079704628     0.4604622901185058   0.004785037975570104      0.991425265879257    0.09498318131935542    0.08855401442648926   4.04520560512504e-14 121.6710376339432
2.771464819438816      19.39481019442653      15.87496169465976   0.002167913908513995     0.6848281831365839     -11.76574498312303  9.812097776767889e-05     0.1231243470915303  0.0009968087366352058      13.89067027501138      350.4063932150257   0.005311262175342243     0.8000928252728962     0.4876942937574436     0.2869559079704628     0.4604622901185058   0.004785037975570104      0.991425265879257    0.09498318131935542    0.08855401442648926   4.04520560512504e-14 121.6710412853399
2.771464819438816      19.39481019442653      15.87496169465976   0.002167913908513995     0.6848281831365839     -11.76574498312303  9.810607660648504e-05     0.1231243619926915  0.0009968087366352058      13.89067027501138      350.4063932150257   0.005311262175342243     0.8000928252728962     0.4876942937574436     0.2869559079704628     0.4604622901185058   0.004785037975570104      0.991425265879257    0.09498318131935542    0.08855401442648926   4.04520560512504e-14 121.671037681246
2.771464819438816      19.39481019442653      15.87496169465976   0.002167913908513995     0.6848281831365839     -11.76574498312303  9.810607660648504e-05     0.1231243470915303  0.0009968236377963997      13.89067027501138      350.4063932150257   0.005311262175342243     0.8000928252728962     0.4876942937574436     0.2869559079704628     0.4604622901185058   0.004785037975570104      0.991425265879257    0.09498318131935542    0.08855401442648926   4.04520560512504e-14 121.6710380494978
2.771464819438816      19.39481019442653      15.87496169465976   0.002167913908513995     0.6848281831365839     -11.76574498312303  9.810607660648504e-05     0.1231243470915303  0.0009968087366352058       13.8906704819985      350.4063932150257   0.005311262175342243     0.8000928252728962     0.4876942937574436     0.2869559079704628     0.4604622901185058   0.004785037975570104      0.991425265879257    0.09498318131935542    0.08855401442648926   4.04520560512504e-14 121.6710376826103
2.771464819438816      19.39481019442653      15.87496169465976   0.002167913908513995     0.6848281831365839     -11.76574498312303  9.810607660648504e-05     0.1231243470915303  0.0009968087366352058      13.89067027501138      350.4063984364879   0.005311262175342243     0.8000928252728962     0.4876942937574436     0.2869559079704628     0.4604622901185058   0.004785037975570104      0.991425265879257    0.09498318131935542    0.08855401442648926   4.04520560512504e-14 121.6710377255069
2.771464819438816      19.39481019442653      15.87496169465976   0.002167913908513995     0.6848281831365839     -11.76574498312303  9.810607660648504e-05     0.1231243470915303  0.0009968087366352058      13.89067027501138      350.4063932150257   0.005311277076503437     0.8000928252728962     0.4876942937574436     0.2869559079704628     0.4604622901185058   0.004785037975570104      0.991425265879257    0.09498318131935542    0.08855401442648926   4.04520560512504e-14 121.6710376124445
2.771464819438816      19.39481019442653      15.87496169465976   0.002167913908513995     0.6848281831365839     -11.76574498312303  9.810607660648504e-05     0.1231243470915303  0.0009968087366352058      13.89067027501138      350.4063932150257   0.005311262175342243     0.8000928401740574     0.4876942937574436     0.2869559079704628     0.4604622901185058   0.004785037975570104      0.991425265879257    0.09498318131935542    0.08855401442648926   4.04520560512504e-14 121.6710382819616
2.771464819438816      19.39481019442653      15.87496169465976   0.002167913908513995     0.6848281831365839     -11.76574498312303  9.810607660648504e-05     0.1231243470915303  0.0009968087366352058      13.89067027501138      350.4063932150257   0.005311262175342243     0.8000928252728962     0.4876943086586048     0.2869559079704628     0.4604622901185058   0.004785037975570104      0.991425265879257    0.09498318131935542    0.08855401442648926   4.04520560512504e-14 121.6710376397924
2.771464819438816      19.39481019442653      15.87496169465976   0.002167913908513995     0.6848281831365839     -11.76574498312303  9.810607660648504e-05     0.1231243470915303  0.0009968087366352058      13.89067027501138      350.4063932150257   0.005311262175342243     0.8000928252728962     0.4876942937574436      0.286955922871624     0.4604622901185058   0.004785037975570104      0.991425265879257    0.09498318131935542    0.08855401442648926   4.04520560512504e-14 121.6710376628991
2.771464819438816      19.39481019442653      15.87496169465976   0.002167913908513995     0.6848281831365839     -11.76574498312303  9.810607660648504e-05     0.1231243470915303  0.0009968087366352058      13.89067027501138      350.4063932150257   0.005311262175342243     0.8000928252728962     0.4876942937574436     0.2869559079704628      0.460462305019667   0.004785037975570104      0.991425265879257    0.09498318131935542    0.08855401442648926   4.04520560512504e-14 121.6710376570547
2.771464819438816      19.39481019442653      15.87496169465976   0.002167913908513995     0.6848281831365839     -11.76574498312303  9.810607660648504e-05     0.1231243470915303  0.0009968087366352058      13.89067027501138      350.4063932150257   0.005311262175342243     0.8000928252728962     0.4876942937574436     0.2869559079704628     0.4604622901185058   0.004785052876731298      0.991425265879257    0.09498318131935542    0.08855401442648926   4.04520560512504e-14 121.6710376943048
2.771464819438816      19.39481019442653      15.87496169465976   0.002167913908513995     0.6848281831365839     -11.76574498312303  9.810607660648504e-05     0.1231243470915303  0.0009968087366352058      13.89067027501138      350.4063932150257   0.005311262175342243     0.8000928252728962     0.4876942937574436     0.2869559079704628     0.4604622901185058   0.004785037975570104     0.9914252807804181    0.09498318131935542    0.08855401442648926   4.04520560512504e-14 121.6710376943082
2.771464819438816      19.39481019442653      15.87496169465976   0.002167913908513995     0.6848281831365839     -11.76574498312303  9.810607660648504e-05     0.1231243470915303  0.0009968087366352058      13.89067027501138      350.4063932150257   0.005311262175342243     0.8000928252728962     0.4876942937574436     0.2869559079704628     0.4604622901185058   0.004785037975570104      0.991425265879257    0.09498319622051661    0.08855401442648926   4.04520560512504e-14 121.6710376943022
2.771464819438816      19.39481019442653      15.87496169465976   0.002167913908513995     0.6848281831365839     -11.76574498312303  9.810607660648504e-05     0.1231243470915303  0.0009968087366352058      13.89067027501138      350.4063932150257   0.005311262175342243     0.8000928252728962     0.4876942937574436     0.2869559079704628     0.4604622901185058   0.004785037975570104      0.991425265879257    0.09498318131935542    0.08855402932765046   4.04520560512504e-14 121.6710376943055
2.771464819438816      19.39481019442653      15.87496169465976   0.002167913908513995     0.6848281831365839     -11.76574498312303  9.810607660648504e-05     0.1231243470915303  0.0009968087366352058      13.89067027501138      350.4063932150257   0.005311262175342243     0.8000928252728962     0.4876942937574436     0.2869559079704628     0.4604622901185058   0.004785037975570104      0.991425265879257    0.09498318131935542    0.08855401442648926  1.490120164590371e-08 121.6711736468495
2.771466283352181      19.39481201126631      15.87496417398208   0.002167739204441235     0.6848351386632224     -11.76574745641311   9.80320782162422e-05     0.1231270929396768   0.000996735191138481      13.89066960423846      350.4063766502323   0.005312220598495387     0.8000928135052418     0.4877001693785631     0.2869606031099845     0.4604702723559875   0.004785038441866377      0.991425265879257      0.094983194789253    0.08855401955850156  3.929706469452982e-14 121.6710530608194
2.771466324650247      19.39481201126631      15.87496417398208   0.002167739204441235     0.6848351386632224     -11.76574745641311   9.80320782162422e-05     0.1231270929396768   0.000996735191138481      13.89066960423846      350.4063766502323   0.005312220598495387     0.8000928135052418     0.4877001693785631     0.2869606031099845     0.4604702723559875   0.004785038441866377      0.991425265879257      0.094983194789253    0.08855401955850156  3.929706469452982e-14 121.6710531707855
2.771466283352181      19.39481230027153      15.87496417398208   0.002167739204441235     0.6848351386632224     -11.76574745641311   9.80320782162422e-05     0.1231270929396768   0.000996735191138481      13.89066960423846      350.4063766502323   0.005312220598495387     0.8000928135052418     0.4877001693785631     0.2869606031099845     0.4604702723559875   0.004785038441866377      0.991425265879257      0.094983194789253    0.08855401955850156  3.929706469452982e-14 121.6710530853297
2.771466283352181      19.39481201126631      15.87496441053748   0.002167739204441235     0.6848351386632224     -11.76574745641311   9.80320782162422e-05     0.1231270929396768   0.000996735191138481      13.89066960423846      350.4063766502323   0.005312220598495387     0.8000928135052418     0.4877001693785631     0.2869606031099845     0.4604702723559875   0.004785038441866377      0.991425265879257      0.094983194789253    0.08855401955850156  3.929706469452982e-14 121.671053072338
2.771466283352181      19.39481201126631      15.87496417398208   0.002167754105602429     0.6848351386632224     -11.76574745641311   9.80320782162422e-05     0.1231270929396768   0.000996735191138481      13.89066960423846      350.4063766502323   0.005312220598495387     0.8000928135052418     0.4877001693785631     0.2869606031099845     0.4604702723559875   0.004785038441866377      0.991425265879257      0.094983194789253    0.08855401955850156  3.929706469452982e-14 121.6710533643028
2.771466283352181      19.39481201126631      15.87496417398208   0.002167739204441235     0.6848351535643836     -11.76574745641311   9.80320782162422e-05     0.1231270929396768   0.000996735191138481      13.89066960423846      350.4063766502323   0.005312220598495387     0.8000928135052418     0.4877001693785631     0.2869606031099845     0.4604702723559875   0.004785038441866377      0.991425265879257      0.094983194789253    0.08855401955850156  3.929706469452982e-14 121.6710530453537
2.771466283352181      19.39481201126631      15.87496417398208   0.002167739204441235     0.6848351386632224     -11.76574763173641   9.80320782162422e-05     0.1231270929396768   0.000996735191138481      13.89066960423846      350.4063766502323   0.005312220598495387     0.8000928135052418     0.4877001693785631     0.2869606031099845     0.4604702723559875   0.004785038441866377      0.991425265879257      0.094983194789253    0.08855401955850156  3.929706469452982e-14 121.6710531207201
2.771466283352181      19.39481201126631      15.87496417398208   0.002167739204441235     0.6848351386632224     -11.76574745641311  9.804697937743605e-05     0.1231270929396768   0.000996735191138481      13.89066960423846      350.4063766502323   0.005312220598495387     0.8000928135052418     0.4877001693785631     0.2869606031099845     0.4604702723559875   0.004785038441866377      0.991425265879257      0.094983194789253    0.08855401955850156  3.929706469452982e-14 121.6710567654338
2.771466283352181      19.39481201126631      15.87496417398208   0.002167739204441235     0.6848351386632224     -11.76574745641311   9.80320782162422e-05     0.1231271078408379   0.000996735191138481      13.89066960423846      350.4063766502323   0.005312220598495387     0.8000928135052418     0.4877001693785631     0.2869606031099845     0.4604702723559875   0.004785038441866377      0.991425265879257      0.094983194789253    0.08855401955850156  3.929706469452982e-14 121.6710530482587
2.771466283352181      19.39481201126631      15.87496417398208   0.002167739204441235     0.6848351386632224     -11.76574745641311   9.80320782162422e-05     0.1231270929396768  0.0009967500922996749      13.89066960423846      350.4063766502323   0.005312220598495387     0.8000928135052418     0.4877001693785631     0.2869606031099845     0.4604702723559875   0.004785038441866377      0.991425265879257      0.094983194789253    0.08855401955850156  3.929706469452982e-14 121.6710534621544
2.771466283352181      19.39481201126631      15.87496417398208   0.002167739204441235     0.6848351386632224     -11.76574745641311   9.80320782162422e-05     0.1231270929396768   0.000996735191138481      13.89066981122557      350.4063766502323   0.005312220598495387     0.8000928135052418     0.4877001693785631     0.2869606031099845     0.4604702723559875   0.004785038441866377      0.991425265879257      0.094983194789253    0.08855401955850156  3.929706469452982e-14 121.6710531343742
2.771466283352181      19.39481201126631      15.87496417398208   0.002167739204441235     0.6848351386632224     -11.76574745641311   9.80320782162422e-05     0.1231270929396768   0.000996735191138481      13.89066960423846      350.4063818716942   0.005312220598495387     0.8000928135052418     0.4877001693785631     0.2869606031099845     0.4604702723559875   0.004785038441866377      0.991425265879257      0.094983194789253    0.08855401955850156  3.929706469452982e-14 121.6710532018356
2.771466283352181      19.39481201126631      15.87496417398208   0.002167739204441235     0.6848351386632224     -11.76574745641311   9.80320782162422e-05     0.1231270929396768   0.000996735191138481      13.89066960423846      350.4063766502323   0.005312235499656581     0.8000928135052418     0.4877001693785631     0.2869606031099845     0.4604702723559875   0.004785038441866377      0.991425265879257      0.094983194789253    0.08855401955850156  3.929706469452982e-14 121.671054160808
2.771466283352181      19.39481201126631      15.87496417398208   0.002167739204441235     0.6848351386632224     -11.76574745641311   9.80320782162422e-05     0.1231270929396768   0.000996735191138481      13.89066960423846      350.4063766502323   0.005312220598495387     0.8000928284064029     0.4877001693785631     0.2869606031099845     0.4604702723559875   0.004785038441866377      0.991425265879257      0.094983194789253    0.08855401955850156  3.929706469452982e-14 121.6710536874416
2.771466283352181      19.39481201126631      15.87496417398208   0.002167739204441235     0.6848351386632224     -11.76574745641311   9.80320782162422e-05     0.1231270929396768   0.000996735191138481      13.89066960423846      350.4063766502323   0.005312220598495387     0.8000928135052418     0.4877001842797243     0.2869606031099845     0.4604702723559875   0.004785038441866377      0.991425265879257      0.094983194789253    0.08855401955850156  3.929706469452982e-14 121.6710530737927
2.771466283352181      19.39481201126631      15.87496417398208   0.002167739204441235     0.6848351386632224     -11.76574745641311   9.80320782162422e-05     0.1231270929396768   0.000996735191138481      13.89066960423846      350.4063766502323   0.005312220598495387     0.8000928135052418     0.4877001693785631     0.2869606180111457     0.4604702723559875   0.004785038441866377      0.991425265879257      0.094983194789253    0.08855401955850156  3.929706469452982e-14 121.6710531156073
2.771466283352181      19.39481201126631      15.87496417398208   0.002167739204441235     0.6848351386632224     -11.76574745641311   9.80320782162422e-05     0.1231270929396768   0.000996735191138481      13.89066960423846      350.4063766502323   0.005312220598495387     0.8000928135052418     0.4877001693785631     0.2869606031099845     0.4604702872571487   0.004785038441866377      0.991425265879257      0.094983194789253    0.08855401955850156  3.929706469452982e-14 121.6710530669928
2.771466283352181      19.39481201126631      15.87496417398208   0.002167739204441235     0.6848351386632224     -11.76574745641311   9.80320782162422e-05     0.1231270929396768   0.000996735191138481      13.89066960423846      350.4063766502323   0.005312220598495387     0.8000928135052418     0.4877001693785631     0.2869606031099845     0.4604702723559875   0.004785053343027571      0.991425265879257      0.094983194789253    0.08855401955850156  3.929706469452982e-14 121.6710530608277
2.771466283352181      19.39481201126631      15.87496417398208   0.002167739204441235     0.6848351386632224     -11.76574745641311   9.80320782162422e-05     0.1231270929396768   0.000996735191138481      13.89066960423846      350.4063766502323   0.005312220598495387     0.8000928135052418     0.4877001693785631     0.2869606031099845     0.4604702723559875   0.004785038441866377     0.9914252807804181      0.094983194789253    0.08855401955850156  3.929706469452982e-14 121.6710530608194
2.771466283352181      19.39481201126631      15.87496417398208   0.002167739204441235     0.6848351386632224     -11.76574745641311   9.80320782162422e-05     0.1231270929396768   0.000996735191138481      13.89066960423846      350.4063766502323   0.005312220598495387     0.8000928135052418     0.4877001693785631     0.2869606031099845     0.4604702723559875   0.004785038441866377      0.991425265879257     0.0949832096904142    0.08855401955850156  3.929706469452982e-14 121.6710530608303
2.771466283352181      19.39481201126631      15.87496417398208   0.002167739204441235     0.6848351386632224     -11.76574745641311   9.80320782162422e-05     0.1231270929396768   0.000996735191138481      13.89066960423846      350.4063766502323   0.005312220598495387     0.8000928135052418     0.4877001693785631     0.2869606031099845     0.4604702723559875   0.004785038441866377      0.991425265879257      0.094983194789253    0.08855403445966276  3.929706469452982e-14 121.6710530608251
2.771466283352181      19.39481201126631      15.87496417398208   0.002167739204441235     0.6848351386632224     -11.76574745641311   9.80320782162422e-05     0.1231270929396768   0.000996735191138481      13.89066960423846      350.4063766502323   0.005312220598495387     0.8000928135052418     0.4877001693785631     0.2869606031099845     0.4604702723559875   0.004785038441866377      0.991425265879257      0.094983194789253    0.08855401955850156  1.490120049091235e-08 121.6711890141343
2.771465169508927      19.39481023442222      15.87496171888937    0.00216786880994686     0.6848299664091071     -11.76574526082263   9.80870222407718e-05     0.1231250544140503  0.0009967897833196406      13.89067032059182      350.4063915264256   0.005311509025425337     0.8000928223204762     0.4876958055293022     0.2869571205444059     0.4604643064312701   0.004785037984876193      0.991425265879257    0.09498318161641776    0.08855401456234117  4.015439745781261e-14 121.6710347784366
2.771465210806976      19.39481023442222      15.87496171888937    0.00216786880994686     0.6848299664091071     -11.76574526082263   9.80870222407718e-05     0.1231250544140503  0.0009967897833196406      13.89067032059182      350.4063915264256   0.005311509025425337     0.8000928223204762     0.4876958055293022     0.2869571205444059     0.4604643064312701   0.004785037984876193      0.991425265879257    0.09498318161641776    0.08855401456234117  4.015439745781261e-14 121.6710347259379
2.771465169508927      19.39481052342742      15.87496171888937    0.00216786880994686     0.6848299664091071     -11.76574526082263   9.80870222407718e-05     0.1231250544140503  0.0009967897833196406      13.89067032059182      350.4063915264256   0.005311509025425337     0.8000928223204762     0.4876958055293022     0.2869571205444059     0.4604643064312701   0.004785037984876193      0.991425265879257    0.09498318161641776    0.08855401456234117  4.015439745781261e-14 121.6710347893342
2.771465169508927      19.39481023442222      15.87496195544474    0.00216786880994686     0.6848299664091071     -11.76574526082263   9.80870222407718e-05     0.1231250544140503  0.0009967897833196406      13.89067032059182      350.4063915264256   0.005311509025425337     0.8000928223204762     0.4876958055293022     0.2869571205444059     0.4604643064312701   0.004785037984876193      0.991425265879257    0.09498318161641776    0.08855401456234117  4.015439745781261e-14 121.6710347744378
2.771465169508927      19.39481023442222      15.87496171888937   0.002167883711108054     0.6848299664091071     -11.76574526082263   9.80870222407718e-05     0.1231250544140503  0.0009967897833196406      13.89067032059182      350.4063915264256   0.005311509025425337     0.8000928223204762     0.4876958055293022     0.2869571205444059     0.4604643064312701   0.004785037984876193      0.991425265879257    0.09498318161641776    0.08855401456234117  4.015439745781261e-14 121.6710351548623
2.771465169508927      19.39481023442222      15.87496171888937    0.00216786880994686     0.6848299813102683     -11.76574526082263   9.80870222407718e-05     0.1231250544140503  0.0009967897833196406      13.89067032059182      350.4063915264256   0.005311509025425337     0.8000928223204762     0.4876958055293022     0.2869571205444059     0.4604643064312701   0.004785037984876193      0.991425265879257    0.09498318161641776    0.08855401456234117  4.015439745781261e-14 121.6710347688358
2.771465169508927      19.39481023442222      15.87496171888937    0.00216786880994686     0.6848299664091071      -11.7657454361459   9.80870222407718e-05     0.1231250544140503  0.0009967897833196406      13.89067032059182      350.4063915264256   0.005311509025425337     0.8000928223204762     0.4876958055293022     0.2869571205444059     0.4604643064312701   0.004785037984876193      0.991425265879257    0.09498318161641776    0.08855401456234117  4.015439745781261e-14 121.6710347872548
2.771465169508927      19.39481023442222      15.87496171888937    0.00216786880994686     0.6848299664091071     -11.76574526082263  9.810192340196565e-05     0.1231250544140503  0.0009967897833196406      13.89067032059182      350.4063915264256   0.005311509025425337     0.8000928223204762     0.4876958055293022     0.2869571205444059     0.4604643064312701   0.004785037984876193      0.991425265879257    0.09498318161641776    0.08855401456234117  4.015439745781261e-14 121.6710383985863
2.771465169508927      19.39481023442222      15.87496171888937    0.00216786880994686     0.6848299664091071     -11.76574526082263   9.80870222407718e-05     0.1231250693152114  0.0009967897833196406      13.89067032059182      350.4063915264256   0.005311509025425337     0.8000928223204762     0.4876958055293022     0.2869571205444059     0.4604643064312701   0.004785037984876193      0.991425265879257    0.09498318161641776    0.08855401456234117  4.015439745781261e-14 121.6710347883701
2.771465169508927      19.39481023442222      15.87496171888937    0.00216786880994686     0.6848299664091071     -11.76574526082263   9.80870222407718e-05     0.1231250544140503  0.0009968046844808344      13.89067032059182      350.4063915264256   0.005311509025425337     0.8000928223204762     0.4876958055293022     0.2869571205444059     0.4604643064312701   0.004785037984876193      0.991425265879257    0.09498318161641776    0.08855401456234117  4.015439745781261e-14 121.6710351521152
2.771465169508927      19.39481023442222      15.87496171888937    0.00216786880994686     0.6848299664091071     -11.76574526082263   9.80870222407718e-05     0.1231250544140503  0.0009967897833196406      13.89067052757893      350.4063915264256   0.005311509025425337     0.8000928223204762     0.4876958055293022     0.2869571205444059     0.4604643064312701   0.004785037984876193      0.991425265879257    0.09498318161641776    0.08855401456234117  4.015439745781261e-14 121.6710348482553
2.771465169508927      19.39481023442222      15.87496171888937    0.00216786880994686     0.6848299664091071     -11.76574526082263   9.80870222407718e-05     0.1231250544140503  0.0009967897833196406      13.89067032059182      350.4063967478877   0.005311509025425337     0.8000928223204762     0.4876958055293022     0.2869571205444059     0.4604643064312701   0.004785037984876193      0.991425265879257    0.09498318161641776    0.08855401456234117  4.015439745781261e-14 121.6710347566042
2.771465169508927      19.39481023442222      15.87496171888937    0.00216786880994686     0.6848299664091071     -11.76574526082263   9.80870222407718e-05     0.1231250544140503  0.0009967897833196406      13.89067032059182      350.4063915264256   0.005311523926586531     0.8000928223204762     0.4876958055293022     0.2869571205444059     0.4604643064312701   0.004785037984876193      0.991425265879257    0.09498318161641776    0.08855401456234117  4.015439745781261e-14 121.6710350587576
2.771465169508927      19.39481023442222      15.87496171888937    0.00216786880994686     0.6848299664091071     -11.76574526082263   9.80870222407718e-05     0.1231250544140503  0.0009967897833196406      13.89067032059182      350.4063915264256   0.005311509025425337     0.8000928372216374     0.4876958055293022     0.2869571205444059     0.4604643064312701   0.004785037984876193      0.991425265879257    0.09498318161641776    0.08855401456234117  4.015439745781261e-14 121.6710354219473
2.771465169508927      19.39481023442222      15.87496171888937    0.00216786880994686     0.6848299664091071     -11.76574526082263   9.80870222407718e-05     0.1231250544140503  0.0009967897833196406      13.89067032059182      350.4063915264256   0.005311509025425337     0.8000928223204762     0.4876958204304634     0.2869571205444059     0.4604643064312701   0.004785037984876193      0.991425265879257    0.09498318161641776    0.08855401456234117  4.015439745781261e-14 121.6710347868844
2.771465169508927      19.39481023442222      15.87496171888937    0.00216786880994686     0.6848299664091071     -11.76574526082263   9.80870222407718e-05     0.1231250544140503  0.0009967897833196406      13.89067032059182      350.4063915264256   0.005311509025425337     0.8000928223204762     0.4876958055293022     0.2869571354455671     0.4604643064312701   0.004785037984876193      0.991425265879257    0.09498318161641776    0.08855401456234117  4.015439745781261e-14 121.6710348311934
2.771465169508927      19.39481023442222      15.87496171888937    0.00216786880994686     0.6848299664091071     -11.76574526082263   9.80870222407718e-05     0.1231250544140503  0.0009967897833196406      13.89067032059182      350.4063915264256   0.005311509025425337     0.8000928223204762     0.4876958055293022     0.2869571205444059     0.4604643213324313   0.004785037984876193      0.991425265879257    0.09498318161641776    0.08855401456234117  4.015439745781261e-14 121.6710347841382
2.771465169508927      19.39481023442222      15.87496171888937    0.00216786880994686     0.6848299664091071     -11.76574526082263   9.80870222407718e-05     0.1231250544140503  0.0009967897833196406      13.89067032059182      350.4063915264256   0.005311509025425337     0.8000928223204762     0.4876958055293022     0.2869571205444059     0.4604643064312701   0.004785052886037386      0.991425265879257    0.09498318161641776    0.08855401456234117  4.015439745781261e-14 121.6710347784396
2.771465169508927      19.39481023442222      15.87496171888937    0.00216786880994686     0.6848299664091071     -11.76574526082263   9.80870222407718e-05     0.1231250544140503  0.0009967897833196406      13.89067032059182      350.4063915264256   0.005311509025425337     0.8000928223204762     0.4876958055293022     0.2869571205444059     0.4604643064312701   0.004785037984876193     0.9914252807804181    0.09498318161641776    0.08855401456234117  4.015439745781261e-14 121.6710347784366
2.771465169508927      19.39481023442222      15.87496171888937    0.00216786880994686     0.6848299664091071     -11.76574526082263   9.80870222407718e-05     0.1231250544140503  0.0009967897833196406      13.89067032059182      350.4063915264256   0.005311509025425337     0.8000928223204762     0.4876958055293022     0.2869571205444059     0.4604643064312701   0.004785037984876193      0.991425265879257    0.09498319651757896    0.08855401456234117  4.015439745781261e-14 121.6710347784428
2.771465169508927      19.39481023442222      15.87496171888937    0.00216786880994686     0.6848299664091071     -11.76574526082263   9.80870222407718e-05     0.1231250544140503  0.0009967897833196406      13.89067032059182      350.4063915264256   0.005311509025425337     0.8000928223204762     0.4876958055293022     0.2869571205444059     0.4604643064312701   0.004785037984876193      0.991425265879257    0.09498318161641776    0.08855402946350237  4.015439745781261e-14 121.6710347784338
2.771465169508927      19.39481023442222      15.87496171888937    0.00216786880994686     0.6848299664091071     -11.76574526082263   9.80870222407718e-05     0.1231250544140503  0.0009967897833196406      13.89067032059182      350.4063915264256   0.005311509025425337     0.8000928223204762     0.4876958055293022     0.2869571205444059     0.4604643064312701   0.004785037984876193      0.991425265879257    0.09498318161641776    0.08855401456234117  1.490120134824511e-08 121.6711707311602
2.771465254091174      19.39481022099181      15.87496172052349   0.002167853203175716     0.6848301522350104     -11.76574524459329  9.808016054956017e-05     0.1231250307907778  0.0009967826561376142      13.89066896461427      350.4063915275528   0.005311481101870851     0.8000928211643676     0.4876957257549749     0.2869568279161032     0.4604642560369477    0.00478503798447733      0.991425265879257    0.09498318160021123     0.0885540146334364  4.004884061045923e-14 121.6710311591983
2.771465295389224      19.39481022099181      15.87496172052349   0.002167853203175716     0.6848301522350104     -11.76574524459329  9.808016054956017e-05     0.1231250307907778  0.0009967826561376142      13.89066896461427      350.4063915275528   0.005311481101870851     0.8000928211643676     0.4876957257549749     0.2869568279161032     0.4604642560369477    0.00478503798447733      0.991425265879257    0.09498318160021123     0.0885540146334364  4.004884061045923e-14 121.6710311170215
2.771465254091174        19.394810509997      15.87496172052349   0.002167853203175716     0.6848301522350104     -11.76574524459329  9.808016054956017e-05     0.1231250307907778  0.0009967826561376142      13.89066896461427      350.4063915275528   0.005311481101870851     0.8000928211643676     0.4876957257549749     0.2869568279161032     0.4604642560369477    0.00478503798447733      0.991425265879257    0.09498318160021123     0.0885540146334364  4.004884061045923e-14 121.6710311828925
2.771465254091174      19.39481022099181      15.87496195707886   0.002167853203175716     0.6848301522350104     -11.76574524459329  9.808016054956017e-05     0.1231250307907778  0.0009967826561376142      13.89066896461427      350.4063915275528   0.005311481101870851     0.8000928211643676     0.4876957257549749     0.2869568279161032     0.4604642560369477    0.00478503798447733      0.991425265879257    0.09498318160021123     0.0885540146334364  4.004884061045923e-14 121.6710311481996
2.771465254091174      19.39481022099181      15.87496172052349    0.00216786810433691     0.6848301522350104     -11.76574524459329  9.808016054956017e-05     0.1231250307907778  0.0009967826561376142      13.89066896461427      350.4063915275528   0.005311481101870851     0.8000928211643676     0.4876957257549749     0.2869568279161032     0.4604642560369477    0.00478503798447733      0.991425265879257    0.09498318160021123     0.0885540146334364  4.004884061045923e-14 121.6710315390602
2.771465254091174      19.39481022099181      15.87496172052349   0.002167853203175716     0.6848301671361716     -11.76574524459329  9.808016054956017e-05     0.1231250307907778  0.0009967826561376142      13.89066896461427      350.4063915275528   0.005311481101870851     0.8000928211643676     0.4876957257549749     0.2869568279161032     0.4604642560369477    0.00478503798447733      0.991425265879257    0.09498318160021123     0.0885540146334364  4.004884061045923e-14 121.6710311595336
2.771465254091174      19.39481022099181      15.87496172052349   0.002167853203175716     0.6848301522350104     -11.76574541991655  9.808016054956017e-05     0.1231250307907778  0.0009967826561376142      13.89066896461427      350.4063915275528   0.005311481101870851     0.8000928211643676     0.4876957257549749     0.2869568279161032     0.4604642560369477    0.00478503798447733      0.991425265879257    0.09498318160021123     0.0885540146334364  4.004884061045923e-14 121.671031155887
2.771465254091174      19.39481022099181      15.87496172052349   0.002167853203175716     0.6848301522350104     -11.76574524459329  9.809506171075402e-05     0.1231250307907778  0.0009967826561376142      13.89066896461427      350.4063915275528   0.005311481101870851     0.8000928211643676     0.4876957257549749     0.2869568279161032     0.4604642560369477    0.00478503798447733      0.991425265879257    0.09498318160021123     0.0885540146334364  4.004884061045923e-14 121.6710347831687
2.771465254091174      19.39481022099181      15.87496172052349   0.002167853203175716     0.6848301522350104     -11.76574524459329  9.808016054956017e-05      0.123125045691939  0.0009967826561376142      13.89066896461427      350.4063915275528   0.005311481101870851     0.8000928211643676     0.4876957257549749     0.2869568279161032     0.4604642560369477    0.00478503798447733      0.991425265879257    0.09498318160021123     0.0885540146334364  4.004884061045923e-14 121.6710311966349
2.771465254091174      19.39481022099181      15.87496172052349   0.002167853203175716     0.6848301522350104     -11.76574524459329  9.808016054956017e-05     0.1231250307907778   0.000996797557298808      13.89066896461427      350.4063915275528   0.005311481101870851     0.8000928211643676     0.4876957257549749     0.2869568279161032     0.4604642560369477    0.00478503798447733      0.991425265879257    0.09498318160021123     0.0885540146334364  4.004884061045923e-14 121.6710314845119
2.771465254091174      19.39481022099181      15.87496172052349   0.002167853203175716     0.6848301522350104     -11.76574524459329  9.808016054956017e-05     0.1231250307907778  0.0009967826561376142      13.89066917160137      350.4063915275528   0.005311481101870851     0.8000928211643676     0.4876957257549749     0.2869568279161032     0.4604642560369477    0.00478503798447733      0.991425265879257    0.09498318160021123     0.0885540146334364  4.004884061045923e-14 121.671031123097
2.771465254091174      19.39481022099181      15.87496172052349   0.002167853203175716     0.6848301522350104     -11.76574524459329  9.808016054956017e-05     0.1231250307907778  0.0009967826561376142      13.89066896461427       350.406396749015   0.005311481101870851     0.8000928211643676     0.4876957257549749     0.2869568279161032     0.4604642560369477    0.00478503798447733      0.991425265879257    0.09498318160021123     0.0885540146334364  4.004884061045923e-14 121.6710309479448
2.771465254091174      19.39481022099181      15.87496172052349   0.002167853203175716     0.6848301522350104     -11.76574524459329  9.808016054956017e-05     0.1231250307907778  0.0009967826561376142      13.89066896461427      350.4063915275528   0.005311496003032045     0.8000928211643676     0.4876957257549749     0.2869568279161032     0.4604642560369477    0.00478503798447733      0.991425265879257    0.09498318160021123     0.0885540146334364  4.004884061045923e-14 121.6710313814813
2.771465254091174      19.39481022099181      15.87496172052349   0.002167853203175716     0.6848301522350104     -11.76574524459329  9.808016054956017e-05     0.1231250307907778  0.0009967826561376142      13.89066896461427      350.4063915275528   0.005311481101870851     0.8000928360655288     0.4876957257549749     0.2869568279161032     0.4604642560369477    0.00478503798447733      0.991425265879257    0.09498318160021123     0.0885540146334364  4.004884061045923e-14 121.6710317638433
2.771465254091174      19.39481022099181      15.87496172052349   0.002167853203175716     0.6848301522350104     -11.76574524459329  9.808016054956017e-05     0.1231250307907778  0.0009967826561376142      13.89066896461427      350.4063915275528   0.005311481101870851     0.8000928211643676     0.4876957406561361     0.2869568279161032     0.4604642560369477    0.00478503798447733      0.991425265879257    0.09498318160021123     0.0885540146334364  4.004884061045923e-14 121.6710311758728
2.771465254091174      19.39481022099181      15.87496172052349   0.002167853203175716     0.6848301522350104     -11.76574524459329  9.808016054956017e-05     0.1231250307907778  0.0009967826561376142      13.89066896461427      350.4063915275528   0.005311481101870851     0.8000928211643676     0.4876957257549749     0.2869568428172644     0.4604642560369477    0.00478503798447733      0.991425265879257    0.09498318160021123     0.0885540146334364  4.004884061045923e-14 121.671031220377
2.771465254091174      19.39481022099181      15.87496172052349   0.002167853203175716     0.6848301522350104     -11.76574524459329  9.808016054956017e-05     0.1231250307907778  0.0009967826561376142      13.89066896461427      350.4063915275528   0.005311481101870851     0.8000928211643676     0.4876957257549749     0.2869568279161032     0.4604642709381089    0.00478503798447733      0.991425265879257    0.09498318160021123     0.0885540146334364  4.004884061045923e-14 121.6710311834788
2.771465254091174      19.39481022099181      15.87496172052349   0.002167853203175716     0.6848301522350104     -11.76574524459329  9.808016054956017e-05     0.1231250307907778  0.0009967826561376142      13.89066896461427      350.4063915275528   0.005311481101870851     0.8000928211643676     0.4876957257549749     0.2869568279161032     0.4604642560369477   0.004785052885638524      0.991425265879257    0.09498318160021123     0.0885540146334364  4.004884061045923e-14 121.671031159197
2.771465254091174      19.39481022099181      15.87496172052349   0.002167853203175716     0.6848301522350104     -11.76574524459329  9.808016054956017e-05     0.1231250307907778  0.0009967826561376142      13.89066896461427      350.4063915275528   0.005311481101870851     0.8000928211643676     0.4876957257549749     0.2869568279161032     0.4604642560369477    0.00478503798447733     0.9914252807804181    0.09498318160021123     0.0885540146334364  4.004884061045923e-14 121.6710311591983
2.771465254091174      19.39481022099181      15.87496172052349   0.002167853203175716     0.6848301522350104     -11.76574524459329  9.808016054956017e-05     0.1231250307907778  0.0009967826561376142      13.89066896461427      350.4063915275528   0.005311481101870851     0.8000928211643676     0.4876957257549749     0.2869568279161032     0.4604642560369477    0.00478503798447733      0.991425265879257    0.09498319650137242     0.0885540146334364  4.004884061045923e-14 121.6710311591896
2.771465254091174      19.39481022099181      15.87496172052349   0.002167853203175716     0.6848301522350104     -11.76574524459329  9.808016054956017e-05     0.1231250307907778  0.0009967826561376142      13.89066896461427      350.4063915275528   0.005311481101870851     0.8000928211643676     0.4876957257549749     0.2869568279161032     0.4604642560369477    0.00478503798447733      0.991425265879257    0.09498318160021123     0.0885540295345976  4.004884061045923e-14 121.6710311591893
2.771465254091174      19.39481022099181      15.87496172052349   0.002167853203175716     0.6848301522350104     -11.76574524459329  9.808016054956017e-05     0.1231250307907778  0.0009967826561376142      13.89066896461427      350.4063915275528   0.005311481101870851     0.8000928211643676     0.4876957257549749     0.2869568279161032     0.4604642560369477    0.00478503798447733      0.991425265879257    0.09498318160021123     0.0885540146334364  1.490120124268827e-08 121.6711671120627
