# Supplementary material for: Model-Based Quantification of the Systemic Interplay between Glucose and Fatty Acids in the Postprandial State
Source: PLoS One. 2015 Sep 10;10(9):e0135665. doi: 10.1371/journal.pone.0135665 (PMC4565650; doi:10.1371/journal.pone.0135665)
Supplement: S3 File — Zip file containing all Matlab m-files to generate figures. The zip-file includes a README file, containing an overview of the simulation files and basic instructions. (ZIP) [file pone.0135665.s004.zip › GlcNEFA/OPT parameters/OPT_solver1_seed100000000_n100_r25/parameters_it43.txt]

2.056164542457717      17.43187684611933      11.05471119187498   0.001291266923199829      0.751853408338503     -10.77101218042323   0.001746547887213194     0.0594763450683257   0.002725723569686011       16.1364259640159      356.8203086624683     0.0074700755938105     0.8840980130885618     0.6175132437370848     0.2518460554514129     0.4459158805855946    0.01395215689954637     0.3782135072822656    0.06612523081720771  0.0001658775774530212   0.006268914090470789 279.3429172786982
2.056164573096956      17.43187684611933      11.05471119187498   0.001291266923199829      0.751853408338503     -10.77101218042323   0.001746547887213194     0.0594763450683257   0.002725723569686011       16.1364259640159      356.8203086624683     0.0074700755938105     0.8840980130885618     0.6175132437370848     0.2518460554514129     0.4459158805855946    0.01395215689954637     0.3782135072822656    0.06612523081720771  0.0001658775774530212   0.006268914090470789 279.3429123214916
2.056164542457717      17.43187710587454      11.05471119187498   0.001291266923199829      0.751853408338503     -10.77101218042323   0.001746547887213194     0.0594763450683257   0.002725723569686011       16.1364259640159      356.8203086624683     0.0074700755938105     0.8840980130885618     0.6175132437370848     0.2518460554514129     0.4459158805855946    0.01395215689954637     0.3782135072822656    0.06612523081720771  0.0001658775774530212   0.006268914090470789 279.3428970903914
2.056164542457717      17.43187684611933      11.05471135660301   0.001291266923199829      0.751853408338503     -10.77101218042323   0.001746547887213194     0.0594763450683257   0.002725723569686011       16.1364259640159      356.8203086624683     0.0074700755938105     0.8840980130885618     0.6175132437370848     0.2518460554514129     0.4459158805855946    0.01395215689954637     0.3782135072822656    0.06612523081720771  0.0001658775774530212   0.006268914090470789 279.3429061581444
2.056164542457717      17.43187684611933      11.05471119187498   0.001291281824361023      0.751853408338503     -10.77101218042323   0.001746547887213194     0.0594763450683257   0.002725723569686011       16.1364259640159      356.8203086624683     0.0074700755938105     0.8840980130885618     0.6175132437370848     0.2518460554514129     0.4459158805855946    0.01395215689954637     0.3782135072822656    0.06612523081720771  0.0001658775774530212   0.006268914090470789 279.3438715465559
2.056164542457717      17.43187684611933      11.05471119187498   0.001291266923199829     0.7518534232396642     -10.77101218042323   0.001746547887213194     0.0594763450683257   0.002725723569686011       16.1364259640159      356.8203086624683     0.0074700755938105     0.8840980130885618     0.6175132437370848     0.2518460554514129     0.4459158805855946    0.01395215689954637     0.3782135072822656    0.06612523081720771  0.0001658775774530212   0.006268914090470789 279.3429179290385
2.056164542457717      17.43187684611933      11.05471119187498   0.001291266923199829      0.751853408338503     -10.77101234092382   0.001746547887213194     0.0594763450683257   0.002725723569686011       16.1364259640159      356.8203086624683     0.0074700755938105     0.8840980130885618     0.6175132437370848     0.2518460554514129     0.4459158805855946    0.01395215689954637     0.3782135072822656    0.06612523081720771  0.0001658775774530212   0.006268914090470789 279.342947429893
2.056164542457717      17.43187684611933      11.05471119187498   0.001291266923199829      0.751853408338503     -10.77101218042323   0.001746562788374388     0.0594763450683257   0.002725723569686011       16.1364259640159      356.8203086624683     0.0074700755938105     0.8840980130885618     0.6175132437370848     0.2518460554514129     0.4459158805855946    0.01395215689954637     0.3782135072822656    0.06612523081720771  0.0001658775774530212   0.006268914090470789 279.3429756567538
2.056164542457717      17.43187684611933      11.05471119187498   0.001291266923199829      0.751853408338503     -10.77101218042323   0.001746547887213194    0.05947635996948689   0.002725723569686011       16.1364259640159      356.8203086624683     0.0074700755938105     0.8840980130885618     0.6175132437370848     0.2518460554514129     0.4459158805855946    0.01395215689954637     0.3782135072822656    0.06612523081720771  0.0001658775774530212   0.006268914090470789 279.342916772225
2.056164542457717      17.43187684611933      11.05471119187498   0.001291266923199829      0.751853408338503     -10.77101218042323   0.001746547887213194     0.0594763450683257   0.002725738470847205       16.1364259640159      356.8203086624683     0.0074700755938105     0.8840980130885618     0.6175132437370848     0.2518460554514129     0.4459158805855946    0.01395215689954637     0.3782135072822656    0.06612523081720771  0.0001658775774530212   0.006268914090470789 279.3428706438249
2.056164542457717      17.43187684611933      11.05471119187498   0.001291266923199829      0.751853408338503     -10.77101218042323   0.001746547887213194     0.0594763450683257   0.002725723569686011      16.13642620446738      356.8203086624683     0.0074700755938105     0.8840980130885618     0.6175132437370848     0.2518460554514129     0.4459158805855946    0.01395215689954637     0.3782135072822656    0.06612523081720771  0.0001658775774530212   0.006268914090470789 279.3429160064935
2.056164542457717      17.43187684611933      11.05471119187498   0.001291266923199829      0.751853408338503     -10.77101218042323   0.001746547887213194     0.0594763450683257   0.002725723569686011       16.1364259640159      356.8203139795053     0.0074700755938105     0.8840980130885618     0.6175132437370848     0.2518460554514129     0.4459158805855946    0.01395215689954637     0.3782135072822656    0.06612523081720771  0.0001658775774530212   0.006268914090470789 279.3429184851648
2.056164542457717      17.43187684611933      11.05471119187498   0.001291266923199829      0.751853408338503     -10.77101218042323   0.001746547887213194     0.0594763450683257   0.002725723569686011       16.1364259640159      356.8203086624683   0.007470090494971693     0.8840980130885618     0.6175132437370848     0.2518460554514129     0.4459158805855946    0.01395215689954637     0.3782135072822656    0.06612523081720771  0.0001658775774530212   0.006268914090470789 279.3427274736937
2.056164542457717      17.43187684611933      11.05471119187498   0.001291266923199829      0.751853408338503     -10.77101218042323   0.001746547887213194     0.0594763450683257   0.002725723569686011       16.1364259640159      356.8203086624683     0.0074700755938105      0.884098027989723     0.6175132437370848     0.2518460554514129     0.4459158805855946    0.01395215689954637     0.3782135072822656    0.06612523081720771  0.0001658775774530212   0.006268914090470789 279.3429214271876
2.056164542457717      17.43187684611933      11.05471119187498   0.001291266923199829      0.751853408338503     -10.77101218042323   0.001746547887213194     0.0594763450683257   0.002725723569686011       16.1364259640159      356.8203086624683     0.0074700755938105     0.8840980130885618      0.617513258638246     0.2518460554514129     0.4459158805855946    0.01395215689954637     0.3782135072822656    0.06612523081720771  0.0001658775774530212   0.006268914090470789 279.3429132988883
2.056164542457717      17.43187684611933      11.05471119187498   0.001291266923199829      0.751853408338503     -10.77101218042323   0.001746547887213194     0.0594763450683257   0.002725723569686011       16.1364259640159      356.8203086624683     0.0074700755938105     0.8840980130885618     0.6175132437370848     0.2518460703525741     0.4459158805855946    0.01395215689954637     0.3782135072822656    0.06612523081720771  0.0001658775774530212   0.006268914090470789 279.3429095018753
2.056164542457717      17.43187684611933      11.05471119187498   0.001291266923199829      0.751853408338503     -10.77101218042323   0.001746547887213194     0.0594763450683257   0.002725723569686011       16.1364259640159      356.8203086624683     0.0074700755938105     0.8840980130885618     0.6175132437370848     0.2518460554514129     0.4459158954867558    0.01395215689954637     0.3782135072822656    0.06612523081720771  0.0001658775774530212   0.006268914090470789 279.3429178727511
2.056164542457717      17.43187684611933      11.05471119187498   0.001291266923199829      0.751853408338503     -10.77101218042323   0.001746547887213194     0.0594763450683257   0.002725723569686011       16.1364259640159      356.8203086624683     0.0074700755938105     0.8840980130885618     0.6175132437370848     0.2518460554514129     0.4459158805855946    0.01395217180070756     0.3782135072822656    0.06612523081720771  0.0001658775774530212   0.006268914090470789 279.3429172370169
2.056164542457717      17.43187684611933      11.05471119187498   0.001291266923199829      0.751853408338503     -10.77101218042323   0.001746547887213194     0.0594763450683257   0.002725723569686011       16.1364259640159      356.8203086624683     0.0074700755938105     0.8840980130885618     0.6175132437370848     0.2518460554514129     0.4459158805855946    0.01395215689954637     0.3782135221834268    0.06612523081720771  0.0001658775774530212   0.006268914090470789 279.342917375013
2.056164542457717      17.43187684611933      11.05471119187498   0.001291266923199829      0.751853408338503     -10.77101218042323   0.001746547887213194     0.0594763450683257   0.002725723569686011       16.1364259640159      356.8203086624683     0.0074700755938105     0.8840980130885618     0.6175132437370848     0.2518460554514129     0.4459158805855946    0.01395215689954637     0.3782135072822656    0.06612524571836891  0.0001658775774530212   0.006268914090470789 279.3429172775151
2.056164542457717      17.43187684611933      11.05471119187498   0.001291266923199829      0.751853408338503     -10.77101218042323   0.001746547887213194     0.0594763450683257   0.002725723569686011       16.1364259640159      356.8203086624683     0.0074700755938105     0.8840980130885618     0.6175132437370848     0.2518460554514129     0.4459158805855946    0.01395215689954637     0.3782135072822656    0.06612523081720771  0.0001658924786142151   0.006268914090470789 279.3429172840546
2.056164542457717      17.43187684611933      11.05471119187498   0.001291266923199829      0.751853408338503     -10.77101218042323   0.001746547887213194     0.0594763450683257   0.002725723569686011       16.1364259640159      356.8203086624683     0.0074700755938105     0.8840980130885618     0.6175132437370848     0.2518460554514129     0.4459158805855946    0.01395215689954637     0.3782135072822656    0.06612523081720771  0.0001658775774530212   0.006268928991631983 279.3429139172284
2.137508411126381      17.62685804784378      11.57544246205212   0.001308808972999533     0.7210397543306804     -10.62152086479285   0.001841035233830614    0.05555218569185275   0.002818517937026749      17.11334906284764      339.2997577424158    0.00756079792563524     0.8695516104414961      0.619757016581821      0.251229598262029     0.3930640971344072    0.03216463036176347    0.08735481902404635     0.9908678983466419   0.000142914427168581    0.01225121530521644 192.7430173164934
2.137508442977739      17.62685804784378      11.57544246205212   0.001308808972999533     0.7210397543306804     -10.62152086479285   0.001841035233830614    0.05555218569185275   0.002818517937026749      17.11334906284764      339.2997577424158    0.00756079792563524     0.8695516104414961      0.619757016581821      0.251229598262029     0.3930640971344072    0.03216463036176347    0.08735481902404635     0.9908678983466419   0.000142914427168581    0.01225121530521644 192.7430140405035
2.137508411126381      17.62685831050443      11.57544246205212   0.001308808972999533     0.7210397543306804     -10.62152086479285   0.001841035233830614    0.05555218569185275   0.002818517937026749      17.11334906284764      339.2997577424158    0.00756079792563524     0.8695516104414961      0.619757016581821      0.251229598262029     0.3930640971344072    0.03216463036176347    0.08735481902404635     0.9908678983466419   0.000142914427168581    0.01225121530521644 192.7430071299267
2.137508411126381      17.62685804784378      11.57544263453965   0.001308808972999533     0.7210397543306804     -10.62152086479285   0.001841035233830614    0.05555218569185275   0.002818517937026749      17.11334906284764      339.2997577424158    0.00756079792563524     0.8695516104414961      0.619757016581821      0.251229598262029     0.3930640971344072    0.03216463036176347    0.08735481902404635     0.9908678983466419   0.000142914427168581    0.01225121530521644 192.74301153696
2.137508411126381      17.62685804784378      11.57544246205212   0.001308823874160727     0.7210397543306804     -10.62152086479285   0.001841035233830614    0.05555218569185275   0.002818517937026749      17.11334906284764      339.2997577424158    0.00756079792563524     0.8695516104414961      0.619757016581821      0.251229598262029     0.3930640971344072    0.03216463036176347    0.08735481902404635     0.9908678983466419   0.000142914427168581    0.01225121530521644 192.7435508833842
2.137508411126381      17.62685804784378      11.57544246205212   0.001308808972999533     0.7210397692318415     -10.62152086479285   0.001841035233830614    0.05555218569185275   0.002818517937026749      17.11334906284764      339.2997577424158    0.00756079792563524     0.8695516104414961      0.619757016581821      0.251229598262029     0.3930640971344072    0.03216463036176347    0.08735481902404635     0.9908678983466419   0.000142914427168581    0.01225121530521644 192.7430178757458
2.137508411126381      17.62685804784378      11.57544246205212   0.001308808972999533     0.7210397543306804     -10.62152102306584   0.001841035233830614    0.05555218569185275   0.002818517937026749      17.11334906284764      339.2997577424158    0.00756079792563524     0.8695516104414961      0.619757016581821      0.251229598262029     0.3930640971344072    0.03216463036176347    0.08735481902404635     0.9908678983466419   0.000142914427168581    0.01225121530521644 192.7430321650822
2.137508411126381      17.62685804784378      11.57544246205212   0.001308808972999533     0.7210397543306804     -10.62152086479285   0.001841050134991807    0.05555218569185275   0.002818517937026749      17.11334906284764      339.2997577424158    0.00756079792563524     0.8695516104414961      0.619757016581821      0.251229598262029     0.3930640971344072    0.03216463036176347    0.08735481902404635     0.9908678983466419   0.000142914427168581    0.01225121530521644 192.7430391674623
2.137508411126381      17.62685804784378      11.57544246205212   0.001308808972999533     0.7210397543306804     -10.62152086479285   0.001841035233830614    0.05555220059301394   0.002818517937026749      17.11334906284764      339.2997577424158    0.00756079792563524     0.8695516104414961      0.619757016581821      0.251229598262029     0.3930640971344072    0.03216463036176347    0.08735481902404635     0.9908678983466419   0.000142914427168581    0.01225121530521644 192.7430166893987
2.137508411126381      17.62685804784378      11.57544246205212   0.001308808972999533     0.7210397543306804     -10.62152086479285   0.001841035233830614    0.05555218569185275   0.002818532838187943      17.11334906284764      339.2997577424158    0.00756079792563524     0.8695516104414961      0.619757016581821      0.251229598262029     0.3930640971344072    0.03216463036176347    0.08735481902404635     0.9908678983466419   0.000142914427168581    0.01225121530521644 192.7431013406579
2.137508411126381      17.62685804784378      11.57544246205212   0.001308808972999533     0.7210397543306804     -10.62152086479285   0.001841035233830614    0.05555218569185275   0.002818517937026749      17.11334931785641      339.2997577424158    0.00756079792563524     0.8695516104414961      0.619757016581821      0.251229598262029     0.3930640971344072    0.03216463036176347    0.08735481902404635     0.9908678983466419   0.000142914427168581    0.01225121530521644 192.7430165157697
2.137508411126381      17.62685804784378      11.57544246205212   0.001308808972999533     0.7210397543306804     -10.62152086479285   0.001841035233830614    0.05555218569185275   0.002818517937026749      17.11334906284764      339.2997627983762    0.00756079792563524     0.8695516104414961      0.619757016581821      0.251229598262029     0.3930640971344072    0.03216463036176347    0.08735481902404635     0.9908678983466419   0.000142914427168581    0.01225121530521644 192.7430181390235
2.137508411126381      17.62685804784378      11.57544246205212   0.001308808972999533     0.7210397543306804     -10.62152086479285   0.001841035233830614    0.05555218569185275   0.002818517937026749      17.11334906284764      339.2997577424158   0.007560812826796434     0.8695516104414961      0.619757016581821      0.251229598262029     0.3930640971344072    0.03216463036176347    0.08735481902404635     0.9908678983466419   0.000142914427168581    0.01225121530521644 192.7429101752339
2.137508411126381      17.62685804784378      11.57544246205212   0.001308808972999533     0.7210397543306804     -10.62152086479285   0.001841035233830614    0.05555218569185275   0.002818517937026749      17.11334906284764      339.2997577424158    0.00756079792563524     0.8695516253426573      0.619757016581821      0.251229598262029     0.3930640971344072    0.03216463036176347    0.08735481902404635     0.9908678983466419   0.000142914427168581    0.01225121530521644 192.7430202510982
2.137508411126381      17.62685804784378      11.57544246205212   0.001308808972999533     0.7210397543306804     -10.62152086479285   0.001841035233830614    0.05555218569185275   0.002818517937026749      17.11334906284764      339.2997577424158    0.00756079792563524     0.8695516104414961     0.6197570314829822      0.251229598262029     0.3930640971344072    0.03216463036176347    0.08735481902404635     0.9908678983466419   0.000142914427168581    0.01225121530521644 192.7430151982864
2.137508411126381      17.62685804784378      11.57544246205212   0.001308808972999533     0.7210397543306804     -10.62152086479285   0.001841035233830614    0.05555218569185275   0.002818517937026749      17.11334906284764      339.2997577424158    0.00756079792563524     0.8695516104414961      0.619757016581821     0.2512296131631902     0.3930640971344072    0.03216463036176347    0.08735481902404635     0.9908678983466419   0.000142914427168581    0.01225121530521644 192.7430129865209
2.137508411126381      17.62685804784378      11.57544246205212   0.001308808972999533     0.7210397543306804     -10.62152086479285   0.001841035233830614    0.05555218569185275   0.002818517937026749      17.11334906284764      339.2997577424158    0.00756079792563524     0.8695516104414961      0.619757016581821      0.251229598262029     0.3930641120355684    0.03216463036176347    0.08735481902404635     0.9908678983466419   0.000142914427168581    0.01225121530521644 192.7430177859836
2.137508411126381      17.62685804784378      11.57544246205212   0.001308808972999533     0.7210397543306804     -10.62152086479285   0.001841035233830614    0.05555218569185275   0.002818517937026749      17.11334906284764      339.2997577424158    0.00756079792563524     0.8695516104414961      0.619757016581821      0.251229598262029     0.3930640971344072    0.03216464526292466    0.08735481902404635     0.9908678983466419   0.000142914427168581    0.01225121530521644 192.7430171012512
2.137508411126381      17.62685804784378      11.57544246205212   0.001308808972999533     0.7210397543306804     -10.62152086479285   0.001841035233830614    0.05555218569185275   0.002818517937026749      17.11334906284764      339.2997577424158    0.00756079792563524     0.8695516104414961      0.619757016581821      0.251229598262029     0.3930640971344072    0.03216463036176347    0.08735483392520754     0.9908678983466419   0.000142914427168581    0.01225121530521644 192.7430175211181
2.137508411126381      17.62685804784378      11.57544246205212   0.001308808972999533     0.7210397543306804     -10.62152086479285   0.001841035233830614    0.05555218569185275   0.002818517937026749      17.11334906284764      339.2997577424158    0.00756079792563524     0.8695516104414961      0.619757016581821      0.251229598262029     0.3930640971344072    0.03216463036176347    0.08735481902404635     0.9908679132478031   0.000142914427168581    0.01225121530521644 192.743017314717
2.137508411126381      17.62685804784378      11.57544246205212   0.001308808972999533     0.7210397543306804     -10.62152086479285   0.001841035233830614    0.05555218569185275   0.002818517937026749      17.11334906284764      339.2997577424158    0.00756079792563524     0.8695516104414961      0.619757016581821      0.251229598262029     0.3930640971344072    0.03216463036176347    0.08735481902404635     0.9908678983466419  0.0001429293283297748    0.01225121530521644 192.7430173167775
2.137508411126381      17.62685804784378      11.57544246205212   0.001308808972999533     0.7210397543306804     -10.62152086479285   0.001841035233830614    0.05555218569185275   0.002818517937026749      17.11334906284764      339.2997577424158    0.00756079792563524     0.8695516104414961      0.619757016581821      0.251229598262029     0.3930640971344072    0.03216463036176347    0.08735481902404635     0.9908678983466419   0.000142914427168581    0.01225123020637763 192.7430164837178
2.209529961201851      18.17195069175812      12.55829802663246   0.001322583143133966      0.676202721258957     -11.00246092350489   0.002084361757512086    0.05198305235552501   0.002718916667452888      17.22351767725888       324.059833654096   0.007630872900911591     0.8534279252007166      0.617957445405148     0.2499831987249813      0.359369969706812    0.03445432767587275   0.001598903221362247     0.9929504772562289  7.840149631758117e-05    0.04932804749656805 163.5497651049157
2.209529994126414      18.17195069175812      12.55829802663246   0.001322583143133966      0.676202721258957     -11.00246092350489   0.002084361757512086    0.05198305235552501   0.002718916667452888      17.22351767725888       324.059833654096   0.007630872900911591     0.8534279252007166      0.617957445405148     0.2499831987249813      0.359369969706812    0.03445432767587275   0.001598903221362247     0.9929504772562289  7.840149631758117e-05    0.04932804749656805 163.5497629415776
2.209529961201851      18.17195096254129      12.55829802663246   0.001322583143133966      0.676202721258957     -11.00246092350489   0.002084361757512086    0.05198305235552501   0.002718916667452888      17.22351767725888       324.059833654096   0.007630872900911591     0.8534279252007166      0.617957445405148     0.2499831987249813      0.359369969706812    0.03445432767587275   0.001598903221362247     0.9929504772562289  7.840149631758117e-05    0.04932804749656805 163.5497590753616
2.209529961201851      18.17195069175812      12.55829821376568   0.001322583143133966      0.676202721258957     -11.00246092350489   0.002084361757512086    0.05198305235552501   0.002718916667452888      17.22351767725888       324.059833654096   0.007630872900911591     0.8534279252007166      0.617957445405148     0.2499831987249813      0.359369969706812    0.03445432767587275   0.001598903221362247     0.9929504772562289  7.840149631758117e-05    0.04932804749656805 163.5497614666285
2.209529961201851      18.17195069175812      12.55829802663246    0.00132259804429516      0.676202721258957     -11.00246092350489   0.002084361757512086    0.05198305235552501   0.002718916667452888      17.22351767725888       324.059833654096   0.007630872900911591     0.8534279252007166      0.617957445405148     0.2499831987249813      0.359369969706812    0.03445432767587275   0.001598903221362247     0.9929504772562289  7.840149631758117e-05    0.04932804749656805 163.5500932518298
2.209529961201851      18.17195069175812      12.55829802663246   0.001322583143133966     0.6762027361601182     -11.00246092350489   0.002084361757512086    0.05198305235552501   0.002718916667452888      17.22351767725888       324.059833654096   0.007630872900911591     0.8534279252007166      0.617957445405148     0.2499831987249813      0.359369969706812    0.03445432767587275   0.001598903221362247     0.9929504772562289  7.840149631758117e-05    0.04932804749656805 163.5497655329131
2.209529961201851      18.17195069175812      12.55829802663246   0.001322583143133966      0.676202721258957     -11.00246108745434   0.002084361757512086    0.05198305235552501   0.002718916667452888      17.22351767725888       324.059833654096   0.007630872900911591     0.8534279252007166      0.617957445405148     0.2499831987249813      0.359369969706812    0.03445432767587275   0.001598903221362247     0.9929504772562289  7.840149631758117e-05    0.04932804749656805 163.5497740259583
2.209529961201851      18.17195069175812      12.55829802663246   0.001322583143133966      0.676202721258957     -11.00246092350489   0.002084376658673279    0.05198305235552501   0.002718916667452888      17.22351767725888       324.059833654096   0.007630872900911591     0.8534279252007166      0.617957445405148     0.2499831987249813      0.359369969706812    0.03445432767587275   0.001598903221362247     0.9929504772562289  7.840149631758117e-05    0.04932804749656805 163.5497717272113
2.209529961201851      18.17195069175812      12.55829802663246   0.001322583143133966      0.676202721258957     -11.00246092350489   0.002084361757512086    0.05198306725668621   0.002718916667452888      17.22351767725888       324.059833654096   0.007630872900911591     0.8534279252007166      0.617957445405148     0.2499831987249813      0.359369969706812    0.03445432767587275   0.001598903221362247     0.9929504772562289  7.840149631758117e-05    0.04932804749656805 163.5497644491935
2.209529961201851      18.17195069175812      12.55829802663246   0.001322583143133966      0.676202721258957     -11.00246092350489   0.002084361757512086    0.05198305235552501   0.002718931568614082      17.22351767725888       324.059833654096   0.007630872900911591     0.8534279252007166      0.617957445405148     0.2499831987249813      0.359369969706812    0.03445432767587275   0.001598903221362247     0.9929504772562289  7.840149631758117e-05    0.04932804749656805 163.5498932083413
2.209529961201851      18.17195069175812      12.55829802663246   0.001322583143133966      0.676202721258957     -11.00246092350489   0.002084361757512086    0.05198305235552501   0.002718916667452888      17.22351793390929       324.059833654096   0.007630872900911591     0.8534279252007166      0.617957445405148     0.2499831987249813      0.359369969706812    0.03445432767587275   0.001598903221362247     0.9929504772562289  7.840149631758117e-05    0.04932804749656805 163.5497645772138
2.209529961201851      18.17195069175812      12.55829802663246   0.001322583143133966      0.676202721258957     -11.00246092350489   0.002084361757512086    0.05198305235552501   0.002718916667452888      17.22351767725888      324.0598384829638   0.007630872900911591     0.8534279252007166      0.617957445405148     0.2499831987249813      0.359369969706812    0.03445432767587275   0.001598903221362247     0.9929504772562289  7.840149631758117e-05    0.04932804749656805 163.5497656578337
2.209529961201851      18.17195069175812      12.55829802663246   0.001322583143133966      0.676202721258957     -11.00246092350489   0.002084361757512086    0.05198305235552501   0.002718916667452888      17.22351767725888       324.059833654096   0.007630887802072785     0.8534279252007166      0.617957445405148     0.2499831987249813      0.359369969706812    0.03445432767587275   0.001598903221362247     0.9929504772562289  7.840149631758117e-05    0.04932804749656805 163.5497053437973
2.209529961201851      18.17195069175812      12.55829802663246   0.001322583143133966      0.676202721258957     -11.00246092350489   0.002084361757512086    0.05198305235552501   0.002718916667452888      17.22351767725888       324.059833654096   0.007630872900911591     0.8534279401018778      0.617957445405148     0.2499831987249813      0.359369969706812    0.03445432767587275   0.001598903221362247     0.9929504772562289  7.840149631758117e-05    0.04932804749656805 163.5497673393189
2.209529961201851      18.17195069175812      12.55829802663246   0.001322583143133966      0.676202721258957     -11.00246092350489   0.002084361757512086    0.05198305235552501   0.002718916667452888      17.22351767725888       324.059833654096   0.007630872900911591     0.8534279252007166     0.6179574603063092     0.2499831987249813      0.359369969706812    0.03445432767587275   0.001598903221362247     0.9929504772562289  7.840149631758117e-05    0.04932804749656805 163.5497641990661
2.209529961201851      18.17195069175812      12.55829802663246   0.001322583143133966      0.676202721258957     -11.00246092350489   0.002084361757512086    0.05198305235552501   0.002718916667452888      17.22351767725888       324.059833654096   0.007630872900911591     0.8534279252007166      0.617957445405148     0.2499832136261425      0.359369969706812    0.03445432767587275   0.001598903221362247     0.9929504772562289  7.840149631758117e-05    0.04932804749656805 163.5497628678353
2.209529961201851      18.17195069175812      12.55829802663246   0.001322583143133966      0.676202721258957     -11.00246092350489   0.002084361757512086    0.05198305235552501   0.002718916667452888      17.22351767725888       324.059833654096   0.007630872900911591     0.8534279252007166      0.617957445405148     0.2499831987249813     0.3593699846079732    0.03445432767587275   0.001598903221362247     0.9929504772562289  7.840149631758117e-05    0.04932804749656805 163.5497654504346
2.209529961201851      18.17195069175812      12.55829802663246   0.001322583143133966      0.676202721258957     -11.00246092350489   0.002084361757512086    0.05198305235552501   0.002718916667452888      17.22351767725888       324.059833654096   0.007630872900911591     0.8534279252007166      0.617957445405148     0.2499831987249813      0.359369969706812    0.03445434257703395   0.001598903221362247     0.9929504772562289  7.840149631758117e-05    0.04932804749656805 163.5497650992792
2.209529961201851      18.17195069175812      12.55829802663246   0.001322583143133966      0.676202721258957     -11.00246092350489   0.002084361757512086    0.05198305235552501   0.002718916667452888      17.22351767725888       324.059833654096   0.007630872900911591     0.8534279252007166      0.617957445405148     0.2499831987249813      0.359369969706812    0.03445432767587275   0.001598918122523441     0.9929504772562289  7.840149631758117e-05    0.04932804749656805 163.5497651719497
2.209529961201851      18.17195069175812      12.55829802663246   0.001322583143133966      0.676202721258957     -11.00246092350489   0.002084361757512086    0.05198305235552501   0.002718916667452888      17.22351767725888       324.059833654096   0.007630872900911591     0.8534279252007166      0.617957445405148     0.2499831987249813      0.359369969706812    0.03445432767587275   0.001598903221362247     0.9929504921573901  7.840149631758117e-05    0.04932804749656805 163.5497651034931
2.209529961201851      18.17195069175812      12.55829802663246   0.001322583143133966      0.676202721258957     -11.00246092350489   0.002084361757512086    0.05198305235552501   0.002718916667452888      17.22351767725888       324.059833654096   0.007630872900911591     0.8534279252007166      0.617957445405148     0.2499831987249813      0.359369969706812    0.03445432767587275   0.001598903221362247     0.9929504772562289  7.841639747877502e-05    0.04932804749656805 163.5497651036452
2.209529961201851      18.17195069175812      12.55829802663246   0.001322583143133966      0.676202721258957     -11.00246092350489   0.002084361757512086    0.05198305235552501   0.002718916667452888      17.22351767725888       324.059833654096   0.007630872900911591     0.8534279252007166      0.617957445405148     0.2499831987249813      0.359369969706812    0.03445432767587275   0.001598903221362247     0.9929504772562289  7.840149631758117e-05    0.04932806239772924 163.5497651024021
2.27246058237091      18.41565474513893      13.02967766972661   0.001323184894484299     0.6383476112084822      -11.1604181415928   0.002372595745740297    0.04889948352188583   0.002544286331545952      16.99780431827313      310.7049441249667   0.007740354691392091     0.8370424969967837     0.6145686836217877     0.2478146943939443     0.3375044104288092    0.03646641225216275     0.0026254416002133     0.9960756389047721      0.455412636149497      9.992616244846115 149.9278644888979
2.272460616233212      18.41565474513893      13.02967766972661   0.001323184894484299     0.6383476112084822      -11.1604181415928   0.002372595745740297    0.04889948352188583   0.002544286331545952      16.99780431827313      310.7049441249667   0.007740354691392091     0.8370424969967837     0.6145686836217877     0.2478146943939443     0.3375044104288092    0.03646641225216275     0.0026254416002133     0.9960756389047721      0.455412636149497      9.992616244846115 149.927863170837
2.27246058237091      18.41565501955357      13.02967766972661   0.001323184894484299     0.6383476112084822      -11.1604181415928   0.002372595745740297    0.04889948352188583   0.002544286331545952      16.99780431827313      310.7049441249667   0.007740354691392091     0.8370424969967837     0.6145686836217877     0.2478146943939443     0.3375044104288092    0.03646641225216275     0.0026254416002133     0.9960756389047721      0.455412636149497      9.992616244846115 149.9278606985639
2.27246058237091      18.41565474513893      13.02967786388394   0.001323184894484299     0.6383476112084822      -11.1604181415928   0.002372595745740297    0.04889948352188583   0.002544286331545952      16.99780431827313      310.7049441249667   0.007740354691392091     0.8370424969967837     0.6145686836217877     0.2478146943939443     0.3375044104288092    0.03646641225216275     0.0026254416002133     0.9960756389047721      0.455412636149497      9.992616244846115 149.9278621340005
2.27246058237091      18.41565474513893      13.02967766972661   0.001323199795645493     0.6383476112084822      -11.1604181415928   0.002372595745740297    0.04889948352188583   0.002544286331545952      16.99780431827313      310.7049441249667   0.007740354691392091     0.8370424969967837     0.6145686836217877     0.2478146943939443     0.3375044104288092    0.03646641225216275     0.0026254416002133     0.9960756389047721      0.455412636149497      9.992616244846115 149.9280738559525
2.27246058237091      18.41565474513893      13.02967766972661   0.001323184894484299     0.6383476261096434      -11.1604181415928   0.002372595745740297    0.04889948352188583   0.002544286331545952      16.99780431827313      310.7049441249667   0.007740354691392091     0.8370424969967837     0.6145686836217877     0.2478146943939443     0.3375044104288092    0.03646641225216275     0.0026254416002133     0.9960756389047721      0.455412636149497      9.992616244846115 149.9278648015994
2.27246058237091      18.41565474513893      13.02967766972661   0.001323184894484299     0.6383476112084822     -11.16041830789599   0.002372595745740297    0.04889948352188583   0.002544286331545952      16.99780431827313      310.7049441249667   0.007740354691392091     0.8370424969967837     0.6145686836217877     0.2478146943939443     0.3375044104288092    0.03646641225216275     0.0026254416002133     0.9960756389047721      0.455412636149497      9.992616244846115 149.9278700949903
2.27246058237091      18.41565474513893      13.02967766972661   0.001323184894484299     0.6383476112084822      -11.1604181415928   0.002372610646901491    0.04889948352188583   0.002544286331545952      16.99780431827313      310.7049441249667   0.007740354691392091     0.8370424969967837     0.6145686836217877     0.2478146943939443     0.3375044104288092    0.03646641225216275     0.0026254416002133     0.9960756389047721      0.455412636149497      9.992616244846115 149.9278688146225
2.27246058237091      18.41565474513893      13.02967766972661   0.001323184894484299     0.6383476112084822      -11.1604181415928   0.002372595745740297    0.04889949842304702   0.002544286331545952      16.99780431827313      310.7049441249667   0.007740354691392091     0.8370424969967837     0.6145686836217877     0.2478146943939443     0.3375044104288092    0.03646641225216275     0.0026254416002133     0.9960756389047721      0.455412636149497      9.992616244846115 149.9278639691764
2.27246058237091      18.41565474513893      13.02967766972661   0.001323184894484299     0.6383476112084822      -11.1604181415928   0.002372595745740297    0.04889948352188583   0.002544301232707146      16.99780431827313      310.7049441249667   0.007740354691392091     0.8370424969967837     0.6145686836217877     0.2478146943939443     0.3375044104288092    0.03646641225216275     0.0026254416002133     0.9960756389047721      0.455412636149497      9.992616244846115 149.9279805209489
2.27246058237091      18.41565474513893      13.02967766972661   0.001323184894484299     0.6383476112084822      -11.1604181415928   0.002372595745740297    0.04889948352188583   0.002544286331545952      16.99780457156015      310.7049441249667   0.007740354691392091     0.8370424969967837     0.6145686836217877     0.2478146943939443     0.3375044104288092    0.03646641225216275     0.0026254416002133     0.9960756389047721      0.455412636149497      9.992616244846115 149.9278642346889
2.27246058237091      18.41565474513893      13.02967766972661   0.001323184894484299     0.6383476112084822      -11.1604181415928   0.002372595745740297    0.04889948352188583   0.002544286331545952      16.99780431827313      310.7049487548312   0.007740354691392091     0.8370424969967837     0.6145686836217877     0.2478146943939443     0.3375044104288092    0.03646641225216275     0.0026254416002133     0.9960756389047721      0.455412636149497      9.992616244846115 149.9278647986707
2.27246058237091      18.41565474513893      13.02967766972661   0.001323184894484299     0.6383476112084822      -11.1604181415928   0.002372595745740297    0.04889948352188583   0.002544286331545952      16.99780431827313      310.7049441249667   0.007740369592553285     0.8370424969967837     0.6145686836217877     0.2478146943939443     0.3375044104288092    0.03646641225216275     0.0026254416002133     0.9960756389047721      0.455412636149497      9.992616244846115 149.9278997758743
2.27246058237091      18.41565474513893      13.02967766972661   0.001323184894484299     0.6383476112084822      -11.1604181415928   0.002372595745740297    0.04889948352188583   0.002544286331545952      16.99780431827313      310.7049441249667   0.007740354691392091     0.8370425118979449     0.6145686836217877     0.2478146943939443     0.3375044104288092    0.03646641225216275     0.0026254416002133     0.9960756389047721      0.455412636149497      9.992616244846115 149.9278663223368
2.27246058237091      18.41565474513893      13.02967766972661   0.001323184894484299     0.6383476112084822      -11.1604181415928   0.002372595745740297    0.04889948352188583   0.002544286331545952      16.99780431827313      310.7049441249667   0.007740354691392091     0.8370424969967837     0.6145686985229489     0.2478146943939443     0.3375044104288092    0.03646641225216275     0.0026254416002133     0.9960756389047721      0.455412636149497      9.992616244846115 149.9278638331814
2.27246058237091      18.41565474513893      13.02967766972661   0.001323184894484299     0.6383476112084822      -11.1604181415928   0.002372595745740297    0.04889948352188583   0.002544286331545952      16.99780431827313      310.7049441249667   0.007740354691392091     0.8370424969967837     0.6145686836217877     0.2478147092951055     0.3375044104288092    0.03646641225216275     0.0026254416002133     0.9960756389047721      0.455412636149497      9.992616244846115 149.9278655821547
2.27246058237091      18.41565474513893      13.02967766972661   0.001323184894484299     0.6383476112084822      -11.1604181415928   0.002372595745740297    0.04889948352188583   0.002544286331545952      16.99780431827313      310.7049441249667   0.007740354691392091     0.8370424969967837     0.6145686836217877     0.2478146943939443     0.3375044253299704    0.03646641225216275     0.0026254416002133     0.9960756389047721      0.455412636149497      9.992616244846115 149.9278647577008
2.27246058237091      18.41565474513893      13.02967766972661   0.001323184894484299     0.6383476112084822      -11.1604181415928   0.002372595745740297    0.04889948352188583   0.002544286331545952      16.99780431827313      310.7049441249667   0.007740354691392091     0.8370424969967837     0.6145686836217877     0.2478146943939443     0.3375044104288092    0.03646642715332395     0.0026254416002133     0.9960756389047721      0.455412636149497      9.992616244846115 149.9278644892968
2.27246058237091      18.41565474513893      13.02967766972661   0.001323184894484299     0.6383476112084822      -11.1604181415928   0.002372595745740297    0.04889948352188583   0.002544286331545952      16.99780431827313      310.7049441249667   0.007740354691392091     0.8370424969967837     0.6145686836217877     0.2478146943939443     0.3375044104288092    0.03646641225216275   0.002625456501374494     0.9960756389047721      0.455412636149497      9.992616244846115 149.9278645248711
2.27246058237091      18.41565474513893      13.02967766972661   0.001323184894484299     0.6383476112084822      -11.1604181415928   0.002372595745740297    0.04889948352188583   0.002544286331545952      16.99780431827313      310.7049441249667   0.007740354691392091     0.8370424969967837     0.6145686836217877     0.2478146943939443     0.3375044104288092    0.03646641225216275     0.0026254416002133     0.9960756538059333      0.455412636149497      9.992616244846115 149.9278644889645
2.27246058237091      18.41565474513893      13.02967766972661   0.001323184894484299     0.6383476112084822      -11.1604181415928   0.002372595745740297    0.04889948352188583   0.002544286331545952      16.99780431827313      310.7049441249667   0.007740354691392091     0.8370424969967837     0.6145686836217877     0.2478146943939443     0.3375044104288092    0.03646641225216275     0.0026254416002133     0.9960756389047721     0.4554126510506582      9.992616244846115 149.9278644887
2.27246058237091      18.41565474513893      13.02967766972661   0.001323184894484299     0.6383476112084822      -11.1604181415928   0.002372595745740297    0.04889948352188583   0.002544286331545952      16.99780431827313      310.7049441249667   0.007740354691392091     0.8370424969967837     0.6145686836217877     0.2478146943939443     0.3375044104288092    0.03646641225216275     0.0026254416002133     0.9960756389047721      0.455412636149497      9.992616393747701 149.9278644964873
2.428498066927092      19.06538524537139      14.52603848653648   0.001289101564670593     0.5732038909684105      -11.8243458272796   0.002886649574928667    0.04387437037098688   0.002216868190801864      15.39627563733192      286.5465474683833   0.007676197390827561     0.8058228569322506     0.5965697857937888     0.2461539034180408     0.3194605627175147    0.02424933796538777    0.00921670242716283     0.8449969075609146     0.8757869949968222     0.3932199532687193 137.7225909666934
2.428498103114533      19.06538524537139      14.52603848653648   0.001289101564670593     0.5732038909684105      -11.8243458272796   0.002886649574928667    0.04387437037098688   0.002216868190801864      15.39627563733192      286.5465474683833   0.007676197390827561     0.8058228569322506     0.5965697857937888     0.2461539034180408     0.3194605627175147    0.02424933796538777    0.00921670242716283     0.8449969075609146     0.8757869949968222     0.3932199532687193 137.7225907173347
2.428498066927092      19.06538552946777      14.52603848653648   0.001289101564670593     0.5732038909684105      -11.8243458272796   0.002886649574928667    0.04387437037098688   0.002216868190801864      15.39627563733192      286.5465474683833   0.007676197390827561     0.8058228569322506     0.5965697857937888     0.2461539034180408     0.3194605627175147    0.02424933796538777    0.00921670242716283     0.8449969075609146     0.8757869949968222     0.3932199532687193 137.7225904492987
2.428498066927092      19.06538524537139      14.52603870299132   0.001289101564670593     0.5732038909684105      -11.8243458272796   0.002886649574928667    0.04387437037098688   0.002216868190801864      15.39627563733192      286.5465474683833   0.007676197390827561     0.8058228569322506     0.5965697857937888     0.2461539034180408     0.3194605627175147    0.02424933796538777    0.00921670242716283     0.8449969075609146     0.8757869949968222     0.3932199532687193 137.7225904994747
2.428498066927092      19.06538524537139      14.52603848653648   0.001289116465831786     0.5732038909684105      -11.8243458272796   0.002886649574928667    0.04387437037098688   0.002216868190801864      15.39627563733192      286.5465474683833   0.007676197390827561     0.8058228569322506     0.5965697857937888     0.2461539034180408     0.3194605627175147    0.02424933796538777    0.00921670242716283     0.8449969075609146     0.8757869949968222     0.3932199532687193 137.7226355631877
2.428498066927092      19.06538524537139      14.52603848653648   0.001289101564670593     0.5732039058695717      -11.8243458272796   0.002886649574928667    0.04387437037098688   0.002216868190801864      15.39627563733192      286.5465474683833   0.007676197390827561     0.8058228569322506     0.5965697857937888     0.2461539034180408     0.3194605627175147    0.02424933796538777    0.00921670242716283     0.8449969075609146     0.8757869949968222     0.3932199532687193 137.7225909973008
2.428498066927092      19.06538524537139      14.52603848653648   0.001289101564670593     0.5732038909684105     -11.82434600347608   0.002886649574928667    0.04387437037098688   0.002216868190801864      15.39627563733192      286.5465474683833   0.007676197390827561     0.8058228569322506     0.5965697857937888     0.2461539034180408     0.3194605627175147    0.02424933796538777    0.00921670242716283     0.8449969075609146     0.8757869949968222     0.3932199532687193 137.7225918675208
2.428498066927092      19.06538524537139      14.52603848653648   0.001289101564670593     0.5732038909684105      -11.8243458272796    0.00288666447608986    0.04387437037098688   0.002216868190801864      15.39627563733192      286.5465474683833   0.007676197390827561     0.8058228569322506     0.5965697857937888     0.2461539034180408     0.3194605627175147    0.02424933796538777    0.00921670242716283     0.8449969075609146     0.8757869949968222     0.3932199532687193 137.7225895890661
2.428498066927092      19.06538524537139      14.52603848653648   0.001289101564670593     0.5732038909684105      -11.8243458272796   0.002886649574928667    0.04387438527214808   0.002216868190801864      15.39627563733192      286.5465474683833   0.007676197390827561     0.8058228569322506     0.5965697857937888     0.2461539034180408     0.3194605627175147    0.02424933796538777    0.00921670242716283     0.8449969075609146     0.8757869949968222     0.3932199532687193 137.7225906285657
2.428498066927092      19.06538524537139      14.52603848653648   0.001289101564670593     0.5732038909684105      -11.8243458272796   0.002886649574928667    0.04387437037098688   0.002216883091963058      15.39627563733192      286.5465474683833   0.007676197390827561     0.8058228569322506     0.5965697857937888     0.2461539034180408     0.3194605627175147    0.02424933796538777    0.00921670242716283     0.8449969075609146     0.8757869949968222     0.3932199532687193 137.7226469266741
2.428498066927092      19.06538524537139      14.52603848653648   0.001289101564670593     0.5732038909684105      -11.8243458272796   0.002886649574928667    0.04387437037098688   0.002216868190801864       15.3962758667543      286.5465474683833   0.007676197390827561     0.8058228569322506     0.5965697857937888     0.2461539034180408     0.3194605627175147    0.02424933796538777    0.00921670242716283     0.8449969075609146     0.8757869949968222     0.3932199532687193 137.7225907372752
2.428498066927092      19.06538524537139      14.52603848653648   0.001289101564670593     0.5732038909684105      -11.8243458272796   0.002886649574928667    0.04387437037098688   0.002216868190801864      15.39627563733192      286.5465517382596   0.007676197390827561     0.8058228569322506     0.5965697857937888     0.2461539034180408     0.3194605627175147    0.02424933796538777    0.00921670242716283     0.8449969075609146     0.8757869949968222     0.3932199532687193 137.7225909949775
2.428498066927092      19.06538524537139      14.52603848653648   0.001289101564670593     0.5732038909684105      -11.8243458272796   0.002886649574928667    0.04387437037098688   0.002216868190801864      15.39627563733192      286.5465474683833   0.007676212291988754     0.8058228569322506     0.5965697857937888     0.2461539034180408     0.3194605627175147    0.02424933796538777    0.00921670242716283     0.8449969075609146     0.8757869949968222     0.3932199532687193 137.7226211354543
2.428498066927092      19.06538524537139      14.52603848653648   0.001289101564670593     0.5732038909684105      -11.8243458272796   0.002886649574928667    0.04387437037098688   0.002216868190801864      15.39627563733192      286.5465474683833   0.007676197390827561     0.8058228718334118     0.5965697857937888     0.2461539034180408     0.3194605627175147    0.02424933796538777    0.00921670242716283     0.8449969075609146     0.8757869949968222     0.3932199532687193 137.7225924782452
2.428498066927092      19.06538524537139      14.52603848653648   0.001289101564670593     0.5732038909684105      -11.8243458272796   0.002886649574928667    0.04387437037098688   0.002216868190801864      15.39627563733192      286.5465474683833   0.007676197390827561     0.8058228569322506       0.59656980069495     0.2461539034180408     0.3194605627175147    0.02424933796538777    0.00921670242716283     0.8449969075609146     0.8757869949968222     0.3932199532687193 137.7225913558733
2.428498066927092      19.06538524537139      14.52603848653648   0.001289101564670593     0.5732038909684105      -11.8243458272796   0.002886649574928667    0.04387437037098688   0.002216868190801864      15.39627563733192      286.5465474683833   0.007676197390827561     0.8058228569322506     0.5965697857937888      0.246153918319202     0.3194605627175147    0.02424933796538777    0.00921670242716283     0.8449969075609146     0.8757869949968222     0.3932199532687193 137.7225922703294
2.428498066927092      19.06538524537139      14.52603848653648   0.001289101564670593     0.5732038909684105      -11.8243458272796   0.002886649574928667    0.04387437037098688   0.002216868190801864      15.39627563733192      286.5465474683833   0.007676197390827561     0.8058228569322506     0.5965697857937888     0.2461539034180408     0.3194605776186759    0.02424933796538777    0.00921670242716283     0.8449969075609146     0.8757869949968222     0.3932199532687193 137.7225909939386
2.428498066927092      19.06538524537139      14.52603848653648   0.001289101564670593     0.5732038909684105      -11.8243458272796   0.002886649574928667    0.04387437037098688   0.002216868190801864      15.39627563733192      286.5465474683833   0.007676197390827561     0.8058228569322506     0.5965697857937888     0.2461539034180408     0.3194605627175147    0.02424935286654896    0.00921670242716283     0.8449969075609146     0.8757869949968222     0.3932199532687193 137.7225909759221
2.428498066927092      19.06538524537139      14.52603848653648   0.001289101564670593     0.5732038909684105      -11.8243458272796   0.002886649574928667    0.04387437037098688   0.002216868190801864      15.39627563733192      286.5465474683833   0.007676197390827561     0.8058228569322506     0.5965697857937888     0.2461539034180408     0.3194605627175147    0.02424933796538777   0.009216717328324024     0.8449969075609146     0.8757869949968222     0.3932199532687193 137.7225910594827
2.428498066927092      19.06538524537139      14.52603848653648   0.001289101564670593     0.5732038909684105      -11.8243458272796   0.002886649574928667    0.04387437037098688   0.002216868190801864      15.39627563733192      286.5465474683833   0.007676197390827561     0.8058228569322506     0.5965697857937888     0.2461539034180408     0.3194605627175147    0.02424933796538777    0.00921670242716283     0.8449969224620758     0.8757869949968222     0.3932199532687193 137.7225909680721
2.428498066927092      19.06538524537139      14.52603848653648   0.001289101564670593     0.5732038909684105      -11.8243458272796   0.002886649574928667    0.04387437037098688   0.002216868190801864      15.39627563733192      286.5465474683833   0.007676197390827561     0.8058228569322506     0.5965697857937888     0.2461539034180408     0.3194605627175147    0.02424933796538777    0.00921670242716283     0.8449969075609146     0.8757870098979834     0.3932199532687193 137.7225909665202
2.428498066927092      19.06538524537139      14.52603848653648   0.001289101564670593     0.5732038909684105      -11.8243458272796   0.002886649574928667    0.04387437037098688   0.002216868190801864      15.39627563733192      286.5465474683833   0.007676197390827561     0.8058228569322506     0.5965697857937888     0.2461539034180408     0.3194605627175147    0.02424933796538777    0.00921670242716283     0.8449969075609146     0.8757869949968222     0.3932199681698805 137.7225909658488
2.461631326320686      18.98810006970035      14.45411059195155   0.001254577973628489     0.5723852417273174     -11.77815975209806   0.002977099758134001    0.04326440794220603   0.002184629877856819      15.74659250944556      301.2937325471906   0.007661075603856116      0.804973916229167     0.5934827303986582      0.245535922047336     0.3256888901785203    0.02406137882377497   0.006851477637715211     0.7209817986537858     0.8340070382732714      20.36995597257031 137.0954559223436
2.461631363001851      18.98810006970035      14.45411059195155   0.001254577973628489     0.5723852417273174     -11.77815975209806   0.002977099758134001    0.04326440794220603   0.002184629877856819      15.74659250944556      301.2937325471906   0.007661075603856116      0.804973916229167     0.5934827303986582      0.245535922047336     0.3256888901785203    0.02406137882377497   0.006851477637715211     0.7209817986537858     0.8340070382732714      20.36995597257031 137.0954557069916
2.461631326320686      18.98810035264509      14.45411059195155   0.001254577973628489     0.5723852417273174     -11.77815975209806   0.002977099758134001    0.04326440794220603   0.002184629877856819      15.74659250944556      301.2937325471906   0.007661075603856116      0.804973916229167     0.5934827303986582      0.245535922047336     0.3256888901785203    0.02406137882377497   0.006851477637715211     0.7209817986537858     0.8340070382732714      20.36995597257031 137.0954553162395
2.461631326320686      18.98810006970035      14.45411080733458   0.001254577973628489     0.5723852417273174     -11.77815975209806   0.002977099758134001    0.04326440794220603   0.002184629877856819      15.74659250944556      301.2937325471906   0.007661075603856116      0.804973916229167     0.5934827303986582      0.245535922047336     0.3256888901785203    0.02406137882377497   0.006851477637715211     0.7209817986537858     0.8340070382732714      20.36995597257031 137.0954554134044
2.461631326320686      18.98810006970035      14.45411059195155   0.001254592874789683     0.5723852417273174     -11.77815975209806   0.002977099758134001    0.04326440794220603   0.002184629877856819      15.74659250944556      301.2937325471906   0.007661075603856116      0.804973916229167     0.5934827303986582      0.245535922047336     0.3256888901785203    0.02406137882377497   0.006851477637715211     0.7209817986537858     0.8340070382732714      20.36995597257031 137.0955048310069
2.461631326320686      18.98810006970035      14.45411059195155   0.001254577973628489     0.5723852566284786     -11.77815975209806   0.002977099758134001    0.04326440794220603   0.002184629877856819      15.74659250944556      301.2937325471906   0.007661075603856116      0.804973916229167     0.5934827303986582      0.245535922047336     0.3256888901785203    0.02406137882377497   0.006851477637715211     0.7209817986537858     0.8340070382732714      20.36995597257031 137.0954559437159
2.461631326320686      18.98810006970035      14.45411059195155   0.001254577973628489     0.5723852417273174     -11.77815992760632   0.002977099758134001    0.04326440794220603   0.002184629877856819      15.74659250944556      301.2937325471906   0.007661075603856116      0.804973916229167     0.5934827303986582      0.245535922047336     0.3256888901785203    0.02406137882377497   0.006851477637715211     0.7209817986537858     0.8340070382732714      20.36995597257031 137.0954569160572
2.461631326320686      18.98810006970035      14.45411059195155   0.001254577973628489     0.5723852417273174     -11.77815975209806   0.002977114659295195    0.04326440794220603   0.002184629877856819      15.74659250944556      301.2937325471906   0.007661075603856116      0.804973916229167     0.5934827303986582      0.245535922047336     0.3256888901785203    0.02406137882377497   0.006851477637715211     0.7209817986537858     0.8340070382732714      20.36995597257031 137.0954657927093
2.461631326320686      18.98810006970035      14.45411059195155   0.001254577973628489     0.5723852417273174     -11.77815975209806   0.002977099758134001    0.04326442284336723   0.002184629877856819      15.74659250944556      301.2937325471906   0.007661075603856116      0.804973916229167     0.5934827303986582      0.245535922047336     0.3256888901785203    0.02406137882377497   0.006851477637715211     0.7209817986537858     0.8340070382732714      20.36995597257031 137.095456200127
2.461631326320686      18.98810006970035      14.45411059195155   0.001254577973628489     0.5723852417273174     -11.77815975209806   0.002977099758134001    0.04326440794220603   0.002184644779018013      15.74659250944556      301.2937325471906   0.007661075603856116      0.804973916229167     0.5934827303986582      0.245535922047336     0.3256888901785203    0.02406137882377497   0.006851477637715211     0.7209817986537858     0.8340070382732714      20.36995597257031 137.0955080364391
2.461631326320686      18.98810006970035      14.45411059195155   0.001254577973628489     0.5723852417273174     -11.77815975209806   0.002977099758134001    0.04326440794220603   0.002184629877856819      15.74659274408807      301.2937325471906   0.007661075603856116      0.804973916229167     0.5934827303986582      0.245535922047336     0.3256888901785203    0.02406137882377497   0.006851477637715211     0.7209817986537858     0.8340070382732714      20.36995597257031 137.0954557811135
2.461631326320686      18.98810006970035      14.45411059195155   0.001254577973628489     0.5723852417273174     -11.77815975209806   0.002977099758134001    0.04326440794220603   0.002184629877856819      15.74659250944556      301.2937370368171   0.007661075603856116      0.804973916229167     0.5934827303986582      0.245535922047336     0.3256888901785203    0.02406137882377497   0.006851477637715211     0.7209817986537858     0.8340070382732714      20.36995597257031 137.095455954412
2.461631326320686      18.98810006970035      14.45411059195155   0.001254577973628489     0.5723852417273174     -11.77815975209806   0.002977099758134001    0.04326440794220603   0.002184629877856819      15.74659250944556      301.2937325471906    0.00766109050501731      0.804973916229167     0.5934827303986582      0.245535922047336     0.3256888901785203    0.02406137882377497   0.006851477637715211     0.7209817986537858     0.8340070382732714      20.36995597257031 137.0954775196303
2.461631326320686      18.98810006970035      14.45411059195155   0.001254577973628489     0.5723852417273174     -11.77815975209806   0.002977099758134001    0.04326440794220603   0.002184629877856819      15.74659250944556      301.2937325471906   0.007661075603856116     0.8049739311303282     0.5934827303986582      0.245535922047336     0.3256888901785203    0.02406137882377497   0.006851477637715211     0.7209817986537858     0.8340070382732714      20.36995597257031 137.0954574163783
2.461631326320686      18.98810006970035      14.45411059195155   0.001254577973628489     0.5723852417273174     -11.77815975209806   0.002977099758134001    0.04326440794220603   0.002184629877856819      15.74659250944556      301.2937325471906   0.007661075603856116      0.804973916229167     0.5934827452998194      0.245535922047336     0.3256888901785203    0.02406137882377497   0.006851477637715211     0.7209817986537858     0.8340070382732714      20.36995597257031 137.0954563014624
2.461631326320686      18.98810006970035      14.45411059195155   0.001254577973628489     0.5723852417273174     -11.77815975209806   0.002977099758134001    0.04326440794220603   0.002184629877856819      15.74659250944556      301.2937325471906   0.007661075603856116      0.804973916229167     0.5934827303986582     0.2455359369484972     0.3256888901785203    0.02406137882377497   0.006851477637715211     0.7209817986537858     0.8340070382732714      20.36995597257031 137.0954569394366
2.461631326320686      18.98810006970035      14.45411059195155   0.001254577973628489     0.5723852417273174     -11.77815975209806   0.002977099758134001    0.04326440794220603   0.002184629877856819      15.74659250944556      301.2937325471906   0.007661075603856116      0.804973916229167     0.5934827303986582      0.245535922047336     0.3256889050796815    0.02406137882377497   0.006851477637715211     0.7209817986537858     0.8340070382732714      20.36995597257031 137.0954559413082
2.461631326320686      18.98810006970035      14.45411059195155   0.001254577973628489     0.5723852417273174     -11.77815975209806   0.002977099758134001    0.04326440794220603   0.002184629877856819      15.74659250944556      301.2937325471906   0.007661075603856116      0.804973916229167     0.5934827303986582      0.245535922047336     0.3256888901785203    0.02406139372493616   0.006851477637715211     0.7209817986537858     0.8340070382732714      20.36995597257031 137.0954559282515
2.461631326320686      18.98810006970035      14.45411059195155   0.001254577973628489     0.5723852417273174     -11.77815975209806   0.002977099758134001    0.04326440794220603   0.002184629877856819      15.74659250944556      301.2937325471906   0.007661075603856116      0.804973916229167     0.5934827303986582      0.245535922047336     0.3256888901785203    0.02406137882377497   0.006851492538876405     0.7209817986537858     0.8340070382732714      20.36995597257031 137.0954560143291
2.461631326320686      18.98810006970035      14.45411059195155   0.001254577973628489     0.5723852417273174     -11.77815975209806   0.002977099758134001    0.04326440794220603   0.002184629877856819      15.74659250944556      301.2937325471906   0.007661075603856116      0.804973916229167     0.5934827303986582      0.245535922047336     0.3256888901785203    0.02406137882377497   0.006851477637715211      0.720981813554947     0.8340070382732714      20.36995597257031 137.0954559229068
2.461631326320686      18.98810006970035      14.45411059195155   0.001254577973628489     0.5723852417273174     -11.77815975209806   0.002977099758134001    0.04326440794220603   0.002184629877856819      15.74659250944556      301.2937325471906   0.007661075603856116      0.804973916229167     0.5934827303986582      0.245535922047336     0.3256888901785203    0.02406137882377497   0.006851477637715211     0.7209817986537858     0.8340070531744326      20.36995597257031 137.0954559222822
2.461631326320686      18.98810006970035      14.45411059195155   0.001254577973628489     0.5723852417273174     -11.77815975209806   0.002977099758134001    0.04326440794220603   0.002184629877856819      15.74659250944556      301.2937325471906   0.007661075603856116      0.804973916229167     0.5934827303986582      0.245535922047336     0.3256888901785203    0.02406137882377497   0.006851477637715211     0.7209817986537858     0.8340070382732714      20.36995627610631 137.0954559223848
2.579389040556804      19.20312031475702      15.16194082653515   0.001124571269362395     0.5541942071217096     -12.16011223936869   0.003074646442423396    0.04222091245145879   0.002106494233158965      16.41060622227827      343.2306368743564   0.007519223657646131     0.8016521717442354     0.5785233840988648     0.2460133501653025     0.3483661328664636   0.008290187308748351  2.949307083729806e-05     0.2707893696570987     0.9695280131168585       1.82296041976435 135.4825503736392
2.579389078992695      19.20312031475702      15.16194082653515   0.001124571269362395     0.5541942071217096     -12.16011223936869   0.003074646442423396    0.04222091245145879   0.002106494233158965      16.41060622227827      343.2306368743564   0.007519223657646131     0.8016521717442354     0.5785233840988648     0.2460133501653025     0.3483661328664636   0.008290187308748351  2.949307083729806e-05     0.2707893696570987     0.9695280131168585       1.82296041976435 135.4825504518079
2.579389040556804      19.20312060090581      15.16194082653515   0.001124571269362395     0.5541942071217096     -12.16011223936869   0.003074646442423396    0.04222091245145879   0.002106494233158965      16.41060622227827      343.2306368743564   0.007519223657646131     0.8016521717442354     0.5785233840988648     0.2460133501653025     0.3483661328664636   0.008290187308748351  2.949307083729806e-05     0.2707893696570987     0.9695280131168585       1.82296041976435 135.4825497533332
2.579389040556804      19.20312031475702      15.16194105246567   0.001124571269362395     0.5541942071217096     -12.16011223936869   0.003074646442423396    0.04222091245145879   0.002106494233158965      16.41060622227827      343.2306368743564   0.007519223657646131     0.8016521717442354     0.5785233840988648     0.2460133501653025     0.3483661328664636   0.008290187308748351  2.949307083729806e-05     0.2707893696570987     0.9695280131168585       1.82296041976435 135.4825498943706
2.579389040556804      19.20312031475702      15.16194082653515   0.001124586170523589     0.5541942071217096     -12.16011223936869   0.003074646442423396    0.04222091245145879   0.002106494233158965      16.41060622227827      343.2306368743564   0.007519223657646131     0.8016521717442354     0.5785233840988648     0.2460133501653025     0.3483661328664636   0.008290187308748351  2.949307083729806e-05     0.2707893696570987     0.9695280131168585       1.82296041976435 135.482595665206
2.579389040556804      19.20312031475702      15.16194082653515   0.001124571269362395     0.5541942220228708     -12.16011223936869   0.003074646442423396    0.04222091245145879   0.002106494233158965      16.41060622227827      343.2306368743564   0.007519223657646131     0.8016521717442354     0.5785233840988648     0.2460133501653025     0.3483661328664636   0.008290187308748351  2.949307083729806e-05     0.2707893696570987     0.9695280131168585       1.82296041976435 135.4825503967923
2.579389040556804      19.20312031475702      15.16194082653515   0.001124571269362395     0.5541942071217096     -12.16011242056848   0.003074646442423396    0.04222091245145879   0.002106494233158965      16.41060622227827      343.2306368743564   0.007519223657646131     0.8016521717442354     0.5785233840988648     0.2460133501653025     0.3483661328664636   0.008290187308748351  2.949307083729806e-05     0.2707893696570987     0.9695280131168585       1.82296041976435 135.4825513668154
2.579389040556804      19.20312031475702      15.16194082653515   0.001124571269362395     0.5541942071217096     -12.16011223936869    0.00307466134358459    0.04222091245145879   0.002106494233158965      16.41060622227827      343.2306368743564   0.007519223657646131     0.8016521717442354     0.5785233840988648     0.2460133501653025     0.3483661328664636   0.008290187308748351  2.949307083729806e-05     0.2707893696570987     0.9695280131168585       1.82296041976435 135.4825542893656
2.579389040556804      19.20312031475702      15.16194082653515   0.001124571269362395     0.5541942071217096     -12.16011223936869   0.003074646442423396    0.04222092735261999   0.002106494233158965      16.41060622227827      343.2306368743564   0.007519223657646131     0.8016521717442354     0.5785233840988648     0.2460133501653025     0.3483661328664636   0.008290187308748351  2.949307083729806e-05     0.2707893696570987     0.9695280131168585       1.82296041976435 135.4825508121009
2.579389040556804      19.20312031475702      15.16194082653515   0.001124571269362395     0.5541942071217096     -12.16011223936869   0.003074646442423396    0.04222091245145879   0.002106509134320159      16.41060622227827      343.2306368743564   0.007519223657646131     0.8016521717442354     0.5785233840988648     0.2460133501653025     0.3483661328664636   0.008290187308748351  2.949307083729806e-05     0.2707893696570987     0.9695280131168585       1.82296041976435 135.4825694889188
2.579389040556804      19.20312031475702      15.16194082653515   0.001124571269362395     0.5541942071217096     -12.16011223936869   0.003074646442423396    0.04222091245145879   0.002106494233158965      16.41060646681536      343.2306368743564   0.007519223657646131     0.8016521717442354     0.5785233840988648     0.2460133501653025     0.3483661328664636   0.008290187308748351  2.949307083729806e-05     0.2707893696570987     0.9695280131168585       1.82296041976435 135.4825505088933
2.579389040556804      19.20312031475702      15.16194082653515   0.001124571269362395     0.5541942071217096     -12.16011223936869   0.003074646442423396    0.04222091245145879   0.002106494233158965      16.41060622227827      343.2306419888914   0.007519223657646131     0.8016521717442354     0.5785233840988648     0.2460133501653025     0.3483661328664636   0.008290187308748351  2.949307083729806e-05     0.2707893696570987     0.9695280131168585       1.82296041976435 135.4825503106187
2.579389040556804      19.20312031475702      15.16194082653515   0.001124571269362395     0.5541942071217096     -12.16011223936869   0.003074646442423396    0.04222091245145879   0.002106494233158965      16.41060622227827      343.2306368743564   0.007519238558807325     0.8016521717442354     0.5785233840988648     0.2460133501653025     0.3483661328664636   0.008290187308748351  2.949307083729806e-05     0.2707893696570987     0.9695280131168585       1.82296041976435 135.4825701522329
2.579389040556804      19.20312031475702      15.16194082653515   0.001124571269362395     0.5541942071217096     -12.16011223936869   0.003074646442423396    0.04222091245145879   0.002106494233158965      16.41060622227827      343.2306368743564   0.007519223657646131     0.8016521866453966     0.5785233840988648     0.2460133501653025     0.3483661328664636   0.008290187308748351  2.949307083729806e-05     0.2707893696570987     0.9695280131168585       1.82296041976435 135.4825518020757
2.579389040556804      19.20312031475702      15.16194082653515   0.001124571269362395     0.5541942071217096     -12.16011223936869   0.003074646442423396    0.04222091245145879   0.002106494233158965      16.41060622227827      343.2306368743564   0.007519223657646131     0.8016521717442354      0.578523399000026     0.2460133501653025     0.3483661328664636   0.008290187308748351  2.949307083729806e-05     0.2707893696570987     0.9695280131168585       1.82296041976435 135.4825505242349
2.579389040556804      19.20312031475702      15.16194082653515   0.001124571269362395     0.5541942071217096     -12.16011223936869   0.003074646442423396    0.04222091245145879   0.002106494233158965      16.41060622227827      343.2306368743564   0.007519223657646131     0.8016521717442354     0.5785233840988648     0.2460133650664637     0.3483661328664636   0.008290187308748351  2.949307083729806e-05     0.2707893696570987     0.9695280131168585       1.82296041976435 135.4825510403751
2.579389040556804      19.20312031475702      15.16194082653515   0.001124571269362395     0.5541942071217096     -12.16011223936869   0.003074646442423396    0.04222091245145879   0.002106494233158965      16.41060622227827      343.2306368743564   0.007519223657646131     0.8016521717442354     0.5785233840988648     0.2460133501653025     0.3483661477676248   0.008290187308748351  2.949307083729806e-05     0.2707893696570987     0.9695280131168585       1.82296041976435 135.4825503767925
2.579389040556804      19.20312031475702      15.16194082653515   0.001124571269362395     0.5541942071217096     -12.16011223936869   0.003074646442423396    0.04222091245145879   0.002106494233158965      16.41060622227827      343.2306368743564   0.007519223657646131     0.8016521717442354     0.5785233840988648     0.2460133501653025     0.3483661328664636   0.008290202209909545  2.949307083729806e-05     0.2707893696570987     0.9695280131168585       1.82296041976435 135.4825503739423
2.579389040556804      19.20312031475702      15.16194082653515   0.001124571269362395     0.5541942071217096     -12.16011223936869   0.003074646442423396    0.04222091245145879   0.002106494233158965      16.41060622227827      343.2306368743564   0.007519223657646131     0.8016521717442354     0.5785233840988648     0.2460133501653025     0.3483661328664636   0.008290187308748351  2.950797199849191e-05     0.2707893696570987     0.9695280131168585       1.82296041976435 135.4825505696459
2.579389040556804      19.20312031475702      15.16194082653515   0.001124571269362395     0.5541942071217096     -12.16011223936869   0.003074646442423396    0.04222091245145879   0.002106494233158965      16.41060622227827      343.2306368743564   0.007519223657646131     0.8016521717442354     0.5785233840988648     0.2460133501653025     0.3483661328664636   0.008290187308748351  2.949307083729806e-05     0.2707893845582599     0.9695280131168585       1.82296041976435 135.4825503736381
2.579389040556804      19.20312031475702      15.16194082653515   0.001124571269362395     0.5541942071217096     -12.16011223936869   0.003074646442423396    0.04222091245145879   0.002106494233158965      16.41060622227827      343.2306368743564   0.007519223657646131     0.8016521717442354     0.5785233840988648     0.2460133501653025     0.3483661328664636   0.008290187308748351  2.949307083729806e-05     0.2707893696570987     0.9695280280180197       1.82296041976435 135.482550373683
2.579389040556804      19.20312031475702      15.16194082653515   0.001124571269362395     0.5541942071217096     -12.16011223936869   0.003074646442423396    0.04222091245145879   0.002106494233158965      16.41060622227827      343.2306368743564   0.007519223657646131     0.8016521717442354     0.5785233840988648     0.2460133501653025     0.3483661328664636   0.008290187308748351  2.949307083729806e-05     0.2707893696570987     0.9695280131168585      1.822960446928577 135.482550373682
2.698745330293078      19.27062037625509      15.65332212681103  0.0009906207832331669     0.5469457476430757      -12.4052703367323   0.003087826391702373    0.04181254065307371   0.002101244194604248       15.4894619664687      353.3265923121951    0.00713709143947353     0.8000040124375202      0.556145959752414     0.2508640720582621     0.3787390429176961   0.001279287317286485  1.430377305411471e-06     0.5692328736759542     0.1401742572003512      0.257882451727121 134.6818665058048
2.698745370507517      19.27062037625509      15.65332212681103  0.0009906207832331669     0.5469457476430757      -12.4052703367323   0.003087826391702373    0.04181254065307371   0.002101244194604248       15.4894619664687      353.3265923121951    0.00713709143947353     0.8000040124375202      0.556145959752414     0.2508640720582621     0.3787390429176961   0.001279287317286485  1.430377305411471e-06     0.5692328736759542     0.1401742572003512      0.257882451727121 134.6818664615205
2.698745330293078      19.27062066340971      15.65332212681103  0.0009906207832331669     0.5469457476430757      -12.4052703367323   0.003087826391702373    0.04181254065307371   0.002101244194604248       15.4894619664687      353.3265923121951    0.00713709143947353     0.8000040124375202      0.556145959752414     0.2508640720582621     0.3787390429176961   0.001279287317286485  1.430377305411471e-06     0.5692328736759542     0.1401742572003512      0.257882451727121 134.6818663540183
2.698745330293078      19.27062037625509      15.65332236006371  0.0009906207832331669     0.5469457476430757      -12.4052703367323   0.003087826391702373    0.04181254065307371   0.002101244194604248       15.4894619664687      353.3265923121951    0.00713709143947353     0.8000040124375202      0.556145959752414     0.2508640720582621     0.3787390429176961   0.001279287317286485  1.430377305411471e-06     0.5692328736759542     0.1401742572003512      0.257882451727121 134.681866383652
2.698745330293078      19.27062037625509      15.65332212681103  0.0009906356843943608     0.5469457476430757      -12.4052703367323   0.003087826391702373    0.04181254065307371   0.002101244194604248       15.4894619664687      353.3265923121951    0.00713709143947353     0.8000040124375202      0.556145959752414     0.2508640720582621     0.3787390429176961   0.001279287317286485  1.430377305411471e-06     0.5692328736759542     0.1401742572003512      0.257882451727121 134.6818803470395
2.698745330293078      19.27062037625509      15.65332212681103  0.0009906207832331669     0.5469457625442369      -12.4052703367323   0.003087826391702373    0.04181254065307371   0.002101244194604248       15.4894619664687      353.3265923121951    0.00713709143947353     0.8000040124375202      0.556145959752414     0.2508640720582621     0.3787390429176961   0.001279287317286485  1.430377305411471e-06     0.5692328736759542     0.1401742572003512      0.257882451727121 134.6818665212757
2.698745330293078      19.27062037625509      15.65332212681103  0.0009906207832331669     0.5469457476430757     -12.40527052158523   0.003087826391702373    0.04181254065307371   0.002101244194604248       15.4894619664687      353.3265923121951    0.00713709143947353     0.8000040124375202      0.556145959752414     0.2508640720582621     0.3787390429176961   0.001279287317286485  1.430377305411471e-06     0.5692328736759542     0.1401742572003512      0.257882451727121 134.6818667322551
2.698745330293078      19.27062037625509      15.65332212681103  0.0009906207832331669     0.5469457476430757      -12.4052703367323   0.003087841292863567    0.04181254065307371   0.002101244194604248       15.4894619664687      353.3265923121951    0.00713709143947353     0.8000040124375202      0.556145959752414     0.2508640720582621     0.3787390429176961   0.001279287317286485  1.430377305411471e-06     0.5692328736759542     0.1401742572003512      0.257882451727121 134.6818699523666
2.698745330293078      19.27062037625509      15.65332212681103  0.0009906207832331669     0.5469457476430757      -12.4052703367323   0.003087826391702373     0.0418125555542349   0.002101244194604248       15.4894619664687      353.3265923121951    0.00713709143947353     0.8000040124375202      0.556145959752414     0.2508640720582621     0.3787390429176961   0.001279287317286485  1.430377305411471e-06     0.5692328736759542     0.1401742572003512      0.257882451727121 134.6818666740062
2.698745330293078      19.27062037625509      15.65332212681103  0.0009906207832331669     0.5469457476430757      -12.4052703367323   0.003087826391702373    0.04181254065307371   0.002101259095765441       15.4894619664687      353.3265923121951    0.00713709143947353     0.8000040124375202      0.556145959752414     0.2508640720582621     0.3787390429176961   0.001279287317286485  1.430377305411471e-06     0.5692328736759542     0.1401742572003512      0.257882451727121 134.6818693067309
2.698745330293078      19.27062037625509      15.65332212681103  0.0009906207832331669     0.5469457476430757      -12.4052703367323   0.003087826391702373    0.04181254065307371   0.002101244194604248      15.48946219727967      353.3265923121951    0.00713709143947353     0.8000040124375202      0.556145959752414     0.2508640720582621     0.3787390429176961   0.001279287317286485  1.430377305411471e-06     0.5692328736759542     0.1401742572003512      0.257882451727121 134.6818664458916
2.698745330293078      19.27062037625509      15.65332212681103  0.0009906207832331669     0.5469457476430757      -12.4052703367323   0.003087826391702373    0.04181254065307371   0.002101244194604248       15.4894619664687      353.3265975771716    0.00713709143947353     0.8000040124375202      0.556145959752414     0.2508640720582621     0.3787390429176961   0.001279287317286485  1.430377305411471e-06     0.5692328736759542     0.1401742572003512      0.257882451727121 134.6818665103299
2.698745330293078      19.27062037625509      15.65332212681103  0.0009906207832331669     0.5469457476430757      -12.4052703367323   0.003087826391702373    0.04181254065307371   0.002101244194604248       15.4894619664687      353.3265923121951   0.007137106340634724     0.8000040124375202      0.556145959752414     0.2508640720582621     0.3787390429176961   0.001279287317286485  1.430377305411471e-06     0.5692328736759542     0.1401742572003512      0.257882451727121 134.6819050925675
2.698745330293078      19.27062037625509      15.65332212681103  0.0009906207832331669     0.5469457476430757      -12.4052703367323   0.003087826391702373    0.04181254065307371   0.002101244194604248       15.4894619664687      353.3265923121951    0.00713709143947353     0.8000040273386814      0.556145959752414     0.2508640720582621     0.3787390429176961   0.001279287317286485  1.430377305411471e-06     0.5692328736759542     0.1401742572003512      0.257882451727121 134.6818680671392
2.698745330293078      19.27062037625509      15.65332212681103  0.0009906207832331669     0.5469457476430757      -12.4052703367323   0.003087826391702373    0.04181254065307371   0.002101244194604248       15.4894619664687      353.3265923121951    0.00713709143947353     0.8000040124375202     0.5561459746535752     0.2508640720582621     0.3787390429176961   0.001279287317286485  1.430377305411471e-06     0.5692328736759542     0.1401742572003512      0.257882451727121 134.6818663182858
2.698745330293078      19.27062037625509      15.65332212681103  0.0009906207832331669     0.5469457476430757      -12.4052703367323   0.003087826391702373    0.04181254065307371   0.002101244194604248       15.4894619664687      353.3265923121951    0.00713709143947353     0.8000040124375202      0.556145959752414     0.2508640869594233     0.3787390429176961   0.001279287317286485  1.430377305411471e-06     0.5692328736759542     0.1401742572003512      0.257882451727121 134.6818675671902
2.698745330293078      19.27062037625509      15.65332212681103  0.0009906207832331669     0.5469457476430757      -12.4052703367323   0.003087826391702373    0.04181254065307371   0.002101244194604248       15.4894619664687      353.3265923121951    0.00713709143947353     0.8000040124375202      0.556145959752414     0.2508640720582621     0.3787390578188573   0.001279287317286485  1.430377305411471e-06     0.5692328736759542     0.1401742572003512      0.257882451727121 134.6818664980613
2.698745330293078      19.27062037625509      15.65332212681103  0.0009906207832331669     0.5469457476430757      -12.4052703367323   0.003087826391702373    0.04181254065307371   0.002101244194604248       15.4894619664687      353.3265923121951    0.00713709143947353     0.8000040124375202      0.556145959752414     0.2508640720582621     0.3787390429176961   0.001279302218447679  1.430377305411471e-06     0.5692328736759542     0.1401742572003512      0.257882451727121 134.6818665058887
2.698745330293078      19.27062037625509      15.65332212681103  0.0009906207832331669     0.5469457476430757      -12.4052703367323   0.003087826391702373    0.04181254065307371   0.002101244194604248       15.4894619664687      353.3265923121951    0.00713709143947353     0.8000040124375202      0.556145959752414     0.2508640720582621     0.3787390429176961   0.001279287317286485  1.445278466605319e-06     0.5692328736759542     0.1401742572003512      0.257882451727121 134.6818667138121
2.698745330293078      19.27062037625509      15.65332212681103  0.0009906207832331669     0.5469457476430757      -12.4052703367323   0.003087826391702373    0.04181254065307371   0.002101244194604248       15.4894619664687      353.3265923121951    0.00713709143947353     0.8000040124375202      0.556145959752414     0.2508640720582621     0.3787390429176961   0.001279287317286485  1.430377305411471e-06     0.5692328885771154     0.1401742572003512      0.257882451727121 134.6818665058039
2.698745330293078      19.27062037625509      15.65332212681103  0.0009906207832331669     0.5469457476430757      -12.4052703367323   0.003087826391702373    0.04181254065307371   0.002101244194604248       15.4894619664687      353.3265923121951    0.00713709143947353     0.8000040124375202      0.556145959752414     0.2508640720582621     0.3787390429176961   0.001279287317286485  1.430377305411471e-06     0.5692328736759542     0.1401742721015123      0.257882451727121 134.6818665058094
2.698745330293078      19.27062037625509      15.65332212681103  0.0009906207832331669     0.5469457476430757      -12.4052703367323   0.003087826391702373    0.04181254065307371   0.002101244194604248       15.4894619664687      353.3265923121951    0.00713709143947353     0.8000040124375202      0.556145959752414     0.2508640720582621     0.3787390429176961   0.001279287317286485  1.430377305411471e-06     0.5692328736759542     0.1401742572003512     0.2578824666282822 134.6818665058059
2.808916297350571      19.34897662789494      15.90723944237515  0.0007408521199694163      0.529138429581417     -12.63878493711579   0.003134525880396233     0.0404709026347139    0.00211922599577853      15.87887433591636      390.6716954076533   0.006787649200539566     0.8000000031336306     0.5384734649664232     0.2547284448383478     0.4185218347098559  6.252424150264752e-05  2.156158939226163e-08      0.990172783312921   0.002698082575305849    0.03839037163372322 134.1411806952495
2.808916339206686      19.34897662789494      15.90723944237515  0.0007408521199694163      0.529138429581417     -12.63878493711579   0.003134525880396233     0.0404709026347139    0.00211922599577853      15.87887433591636      390.6716954076533   0.006787649200539566     0.8000000031336306     0.5384734649664232     0.2547284448383478     0.4185218347098559  6.252424150264752e-05  2.156158939226163e-08      0.990172783312921   0.002698082575305849    0.03839037163372322 134.1411807386687
2.808916297350571      19.34897691621716      15.90723944237515  0.0007408521199694163      0.529138429581417     -12.63878493711579   0.003134525880396233     0.0404709026347139    0.00211922599577853      15.87887433591636      390.6716954076533   0.006787649200539566     0.8000000031336306     0.5384734649664232     0.2547284448383478     0.4185218347098559  6.252424150264752e-05  2.156158939226163e-08      0.990172783312921   0.002698082575305849    0.03839037163372322 134.1411804829611
2.808916297350571      19.34897662789494      15.90723967941149  0.0007408521199694163      0.529138429581417     -12.63878493711579   0.003134525880396233     0.0404709026347139    0.00211922599577853      15.87887433591636      390.6716954076533   0.006787649200539566     0.8000000031336306     0.5384734649664232     0.2547284448383478     0.4185218347098559  6.252424150264752e-05  2.156158939226163e-08      0.990172783312921   0.002698082575305849    0.03839037163372322 134.1411805796423
2.808916297350571      19.34897662789494      15.90723944237515  0.0007408670211306102      0.529138429581417     -12.63878493711579   0.003134525880396233     0.0404709026347139    0.00211922599577853      15.87887433591636      390.6716954076533   0.006787649200539566     0.8000000031336306     0.5384734649664232     0.2547284448383478     0.4185218347098559  6.252424150264752e-05  2.156158939226163e-08      0.990172783312921   0.002698082575305849    0.03839037163372322 134.141192235092
2.808916297350571      19.34897662789494      15.90723944237515  0.0007408521199694163     0.5291384444825782     -12.63878493711579   0.003134525880396233     0.0404709026347139    0.00211922599577853      15.87887433591636      390.6716954076533   0.006787649200539566     0.8000000031336306     0.5384734649664232     0.2547284448383478     0.4185218347098559  6.252424150264752e-05  2.156158939226163e-08      0.990172783312921   0.002698082575305849    0.03839037163372322 134.1411807581985
2.808916297350571      19.34897662789494      15.90723944237515  0.0007408521199694163      0.529138429581417     -12.63878512544836   0.003134525880396233     0.0404709026347139    0.00211922599577853      15.87887433591636      390.6716954076533   0.006787649200539566     0.8000000031336306     0.5384734649664232     0.2547284448383478     0.4185218347098559  6.252424150264752e-05  2.156158939226163e-08      0.990172783312921   0.002698082575305849    0.03839037163372322 134.1411810277482
2.808916297350571      19.34897662789494      15.90723944237515  0.0007408521199694163      0.529138429581417     -12.63878493711579   0.003134540781557427     0.0404709026347139    0.00211922599577853      15.87887433591636      390.6716954076533   0.006787649200539566     0.8000000031336306     0.5384734649664232     0.2547284448383478     0.4185218347098559  6.252424150264752e-05  2.156158939226163e-08      0.990172783312921   0.002698082575305849    0.03839037163372322 134.1411845245147
2.808916297350571      19.34897662789494      15.90723944237515  0.0007408521199694163      0.529138429581417     -12.63878493711579   0.003134525880396233     0.0404709175358751    0.00211922599577853      15.87887433591636      390.6716954076533   0.006787649200539566     0.8000000031336306     0.5384734649664232     0.2547284448383478     0.4185218347098559  6.252424150264752e-05  2.156158939226163e-08      0.990172783312921   0.002698082575305849    0.03839037163372322 134.1411807409735
2.808916297350571      19.34897662789494      15.90723944237515  0.0007408521199694163      0.529138429581417     -12.63878493711579   0.003134525880396233     0.0404709026347139   0.002119240896939724      15.87887433591636      390.6716954076533   0.006787649200539566     0.8000000031336306     0.5384734649664232     0.2547284448383478     0.4185218347098559  6.252424150264752e-05  2.156158939226163e-08      0.990172783312921   0.002698082575305849    0.03839037163372322 134.1411781434553
2.808916297350571      19.34897662789494      15.90723944237515  0.0007408521199694163      0.529138429581417     -12.63878493711579   0.003134525880396233     0.0404709026347139    0.00211922599577853      15.87887457253003      390.6716954076533   0.006787649200539566     0.8000000031336306     0.5384734649664232     0.2547284448383478     0.4185218347098559  6.252424150264752e-05  2.156158939226163e-08      0.990172783312921   0.002698082575305849    0.03839037163372322 134.1411806465057
2.808916297350571      19.34897662789494      15.90723944237515  0.0007408521199694163      0.529138429581417     -12.63878493711579   0.003134525880396233     0.0404709026347139    0.00211922599577853      15.87887433591636      390.6717012291152   0.006787649200539566     0.8000000031336306     0.5384734649664232     0.2547284448383478     0.4185218347098559  6.252424150264752e-05  2.156158939226163e-08      0.990172783312921   0.002698082575305849    0.03839037163372322 134.1411805708653
2.808916297350571      19.34897662789494      15.90723944237515  0.0007408521199694163      0.529138429581417     -12.63878493711579   0.003134525880396233     0.0404709026347139    0.00211922599577853      15.87887433591636      390.6716954076533    0.00678766410170076     0.8000000031336306     0.5384734649664232     0.2547284448383478     0.4185218347098559  6.252424150264752e-05  2.156158939226163e-08      0.990172783312921   0.002698082575305849    0.03839037163372322 134.1412287296106
2.808916297350571      19.34897662789494      15.90723944237515  0.0007408521199694163      0.529138429581417     -12.63878493711579   0.003134525880396233     0.0404709026347139    0.00211922599577853      15.87887433591636      390.6716954076533   0.006787649200539566     0.8000000180347918     0.5384734649664232     0.2547284448383478     0.4185218347098559  6.252424150264752e-05  2.156158939226163e-08      0.990172783312921   0.002698082575305849    0.03839037163372322 134.14118224751
2.808916297350571      19.34897662789494      15.90723944237515  0.0007408521199694163      0.529138429581417     -12.63878493711579   0.003134525880396233     0.0404709026347139    0.00211922599577853      15.87887433591636      390.6716954076533   0.006787649200539566     0.8000000031336306     0.5384734798675844     0.2547284448383478     0.4185218347098559  6.252424150264752e-05  2.156158939226163e-08      0.990172783312921   0.002698082575305849    0.03839037163372322 134.1411801027646
2.808916297350571      19.34897662789494      15.90723944237515  0.0007408521199694163      0.529138429581417     -12.63878493711579   0.003134525880396233     0.0404709026347139    0.00211922599577853      15.87887433591636      390.6716954076533   0.006787649200539566     0.8000000031336306     0.5384734649664232      0.254728459739509     0.4185218347098559  6.252424150264752e-05  2.156158939226163e-08      0.990172783312921   0.002698082575305849    0.03839037163372322 134.1411818501926
2.808916297350571      19.34897662789494      15.90723944237515  0.0007408521199694163      0.529138429581417     -12.63878493711579   0.003134525880396233     0.0404709026347139    0.00211922599577853      15.87887433591636      390.6716954076533   0.006787649200539566     0.8000000031336306     0.5384734649664232     0.2547284448383478     0.4185218496110171  6.252424150264752e-05  2.156158939226163e-08      0.990172783312921   0.002698082575305849    0.03839037163372322 134.1411807281582
2.808916297350571      19.34897662789494      15.90723944237515  0.0007408521199694163      0.529138429581417     -12.63878493711579   0.003134525880396233     0.0404709026347139    0.00211922599577853      15.87887433591636      390.6716954076533   0.006787649200539566     0.8000000031336306     0.5384734649664232     0.2547284448383478     0.4185218347098559  6.253914266384137e-05  2.156158939226163e-08      0.990172783312921   0.002698082575305849    0.03839037163372322 134.1411806953078
2.808916297350571      19.34897662789494      15.90723944237515  0.0007408521199694163      0.529138429581417     -12.63878493711579   0.003134525880396233     0.0404709026347139    0.00211922599577853      15.87887433591636      390.6716954076533   0.006787649200539566     0.8000000031336306     0.5384734649664232     0.2547284448383478     0.4185218347098559  6.252424150264752e-05  3.646275058610929e-08      0.990172783312921   0.002698082575305849    0.03839037163372322 134.141180708544
2.808916297350571      19.34897662789494      15.90723944237515  0.0007408521199694163      0.529138429581417     -12.63878493711579   0.003134525880396233     0.0404709026347139    0.00211922599577853      15.87887433591636      390.6716954076533   0.006787649200539566     0.8000000031336306     0.5384734649664232     0.2547284448383478     0.4185218347098559  6.252424150264752e-05  2.156158939226163e-08     0.9901727982140822   0.002698082575305849    0.03839037163372322 134.1411806952368
2.808916297350571      19.34897662789494      15.90723944237515  0.0007408521199694163      0.529138429581417     -12.63878493711579   0.003134525880396233     0.0404709026347139    0.00211922599577853      15.87887433591636      390.6716954076533   0.006787649200539566     0.8000000031336306     0.5384734649664232     0.2547284448383478     0.4185218347098559  6.252424150264752e-05  2.156158939226163e-08      0.990172783312921   0.002698097476467043    0.03839037163372322 134.1411806952368
2.808916297350571      19.34897662789494      15.90723944237515  0.0007408521199694163      0.529138429581417     -12.63878493711579   0.003134525880396233     0.0404709026347139    0.00211922599577853      15.87887433591636      390.6716954076533   0.006787649200539566     0.8000000031336306     0.5384734649664232     0.2547284448383478     0.4185218347098559  6.252424150264752e-05  2.156158939226163e-08      0.990172783312921   0.002698082575305849    0.03839038653488441 134.141180695248
2.809037114478809      19.34685041437022      15.90305507752602  0.0007410959019739188      0.529225872000394     -12.63628773440514   0.003134540499934872     0.0404691878269234   0.002133563080846084      15.88070790649802       390.754029902051   0.006785590404710043     0.8000000031315271     0.5384610080808444     0.2547270409397107     0.4185574904055973  6.248618020903366e-05   2.15470806642247e-08     0.9901792060992476   0.003349890439391781       20.0382200944885 134.1368545102421
2.809037156336724      19.34685041437022      15.90305507752602  0.0007410959019739188      0.529225872000394     -12.63628773440514   0.003134540499934872     0.0404691878269234   0.002133563080846084      15.88070790649802       390.754029902051   0.006785590404710043     0.8000000031315271     0.5384610080808444     0.2547270409397107     0.4185574904055973  6.248618020903366e-05   2.15470806642247e-08     0.9901792060992476   0.003349890439391781       20.0382200944885 134.1368546723677
2.809037114478809      19.34685070266076      15.90305507752602  0.0007410959019739188      0.529225872000394     -12.63628773440514   0.003134540499934872     0.0404691878269234   0.002133563080846084      15.88070790649802       390.754029902051   0.006785590404710043     0.8000000031315271     0.5384610080808444     0.2547270409397107     0.4185574904055973  6.248618020903366e-05   2.15470806642247e-08     0.9901792060992476   0.003349890439391781       20.0382200944885 134.1368543138526
2.809037114478809      19.34685041437022      15.90305531450001  0.0007410959019739188      0.529225872000394     -12.63628773440514   0.003134540499934872     0.0404691878269234   0.002133563080846084      15.88070790649802       390.754029902051   0.006785590404710043     0.8000000031315271     0.5384610080808444     0.2547270409397107     0.4185574904055973  6.248618020903366e-05   2.15470806642247e-08     0.9901792060992476   0.003349890439391781       20.0382200944885 134.1368543925405
2.809037114478809      19.34685041437022      15.90305507752602  0.0007411108031351127      0.529225872000394     -12.63628773440514   0.003134540499934872     0.0404691878269234   0.002133563080846084      15.88070790649802       390.754029902051   0.006785590404710043     0.8000000031315271     0.5384610080808444     0.2547270409397107     0.4185574904055973  6.248618020903366e-05   2.15470806642247e-08     0.9901792060992476   0.003349890439391781       20.0382200944885 134.13686419365
2.809037114478809      19.34685041437022      15.90305507752602  0.0007410959019739188     0.5292258869015551     -12.63628773440514   0.003134540499934872     0.0404691878269234   0.002133563080846084      15.88070790649802       390.754029902051   0.006785590404710043     0.8000000031315271     0.5384610080808444     0.2547270409397107     0.4185574904055973  6.248618020903366e-05   2.15470806642247e-08     0.9901792060992476   0.003349890439391781       20.0382200944885 134.1368545453599
2.809037114478809      19.34685041437022      15.90305507752602  0.0007410959019739188      0.529225872000394      -12.6362879227005   0.003134540499934872     0.0404691878269234   0.002133563080846084      15.88070790649802       390.754029902051   0.006785590404710043     0.8000000031315271     0.5384610080808444     0.2547270409397107     0.4185574904055973  6.248618020903366e-05   2.15470806642247e-08     0.9901792060992476   0.003349890439391781       20.0382200944885 134.1368547754728
2.809037114478809      19.34685041437022      15.90305507752602  0.0007410959019739188      0.529225872000394     -12.63628773440514   0.003134555401096066     0.0404691878269234   0.002133563080846084      15.88070790649802       390.754029902051   0.006785590404710043     0.8000000031315271     0.5384610080808444     0.2547270409397107     0.4185574904055973  6.248618020903366e-05   2.15470806642247e-08     0.9901792060992476   0.003349890439391781       20.0382200944885 134.1368616928513
2.809037114478809      19.34685041437022      15.90305507752602  0.0007410959019739188      0.529225872000394     -12.63628773440514   0.003134540499934872    0.04046920272808459   0.002133563080846084      15.88070790649802       390.754029902051   0.006785590404710043     0.8000000031315271     0.5384610080808444     0.2547270409397107     0.4185574904055973  6.248618020903366e-05   2.15470806642247e-08     0.9901792060992476   0.003349890439391781       20.0382200944885 134.1368546599458
2.809037114478809      19.34685041437022      15.90305507752602  0.0007410959019739188      0.529225872000394     -12.63628773440514   0.003134540499934872     0.0404691878269234   0.002133577982007278      15.88070790649802       390.754029902051   0.006785590404710043     0.8000000031315271     0.5384610080808444     0.2547270409397107     0.4185574904055973  6.248618020903366e-05   2.15470806642247e-08     0.9901792060992476   0.003349890439391781       20.0382200944885 134.1368605518883
2.809037114478809      19.34685041437022      15.90305507752602  0.0007410959019739188      0.529225872000394     -12.63628773440514   0.003134540499934872     0.0404691878269234   0.002133563080846084      15.88070814313901       390.754029902051   0.006785590404710043     0.8000000031315271     0.5384610080808444     0.2547270409397107     0.4185574904055973  6.248618020903366e-05   2.15470806642247e-08     0.9901792060992476   0.003349890439391781       20.0382200944885 134.136854492168
2.809037114478809      19.34685041437022      15.90305507752602  0.0007410959019739188      0.529225872000394     -12.63628773440514   0.003134540499934872     0.0404691878269234   0.002133563080846084      15.88070790649802      390.7540357247398   0.006785590404710043     0.8000000031315271     0.5384610080808444     0.2547270409397107     0.4185574904055973  6.248618020903366e-05   2.15470806642247e-08     0.9901792060992476   0.003349890439391781       20.0382200944885 134.1368544335873
2.809037114478809      19.34685041437022      15.90305507752602  0.0007410959019739188      0.529225872000394     -12.63628773440514   0.003134540499934872     0.0404691878269234   0.002133563080846084      15.88070790649802       390.754029902051   0.006785605305871236     0.8000000031315271     0.5384610080808444     0.2547270409397107     0.4185574904055973  6.248618020903366e-05   2.15470806642247e-08     0.9901792060992476   0.003349890439391781       20.0382200944885 134.1369005635485
2.809037114478809      19.34685041437022      15.90305507752602  0.0007410959019739188      0.529225872000394     -12.63628773440514   0.003134540499934872     0.0404691878269234   0.002133563080846084      15.88070790649802       390.754029902051   0.006785590404710043     0.8000000180326883     0.5384610080808444     0.2547270409397107     0.4185574904055973  6.248618020903366e-05   2.15470806642247e-08     0.9901792060992476   0.003349890439391781       20.0382200944885 134.1368561762222
2.809037114478809      19.34685041437022      15.90305507752602  0.0007410959019739188      0.529225872000394     -12.63628773440514   0.003134540499934872     0.0404691878269234   0.002133563080846084      15.88070790649802       390.754029902051   0.006785590404710043     0.8000000031315271     0.5384610229820056     0.2547270409397107     0.4185574904055973  6.248618020903366e-05   2.15470806642247e-08     0.9901792060992476   0.003349890439391781       20.0382200944885 134.1368539559919
2.809037114478809      19.34685041437022      15.90305507752602  0.0007410959019739188      0.529225872000394     -12.63628773440514   0.003134540499934872     0.0404691878269234   0.002133563080846084      15.88070790649802       390.754029902051   0.006785590404710043     0.8000000031315271     0.5384610080808444     0.2547270558408719     0.4185574904055973  6.248618020903366e-05   2.15470806642247e-08     0.9901792060992476   0.003349890439391781       20.0382200944885 134.1368558599869
2.809037114478809      19.34685041437022      15.90305507752602  0.0007410959019739188      0.529225872000394     -12.63628773440514   0.003134540499934872     0.0404691878269234   0.002133563080846084      15.88070790649802       390.754029902051   0.006785590404710043     0.8000000031315271     0.5384610080808444     0.2547270409397107     0.4185575053067585  6.248618020903366e-05   2.15470806642247e-08     0.9901792060992476   0.003349890439391781       20.0382200944885 134.1368544905189
2.809037114478809      19.34685041437022      15.90305507752602  0.0007410959019739188      0.529225872000394     -12.63628773440514   0.003134540499934872     0.0404691878269234   0.002133563080846084      15.88070790649802       390.754029902051   0.006785590404710043     0.8000000031315271     0.5384610080808444     0.2547270409397107     0.4185574904055973  6.250108137022751e-05   2.15470806642247e-08     0.9901792060992476   0.003349890439391781       20.0382200944885 134.1368545101488
2.809037114478809      19.34685041437022      15.90305507752602  0.0007410959019739188      0.529225872000394     -12.63628773440514   0.003134540499934872     0.0404691878269234   0.002133563080846084      15.88070790649802       390.754029902051   0.006785590404710043     0.8000000031315271     0.5384610080808444     0.2547270409397107     0.4185574904055973  6.248618020903366e-05  3.644824185807235e-08     0.9901792060992476   0.003349890439391781       20.0382200944885 134.1368545208146
2.809037114478809      19.34685041437022      15.90305507752602  0.0007410959019739188      0.529225872000394     -12.63628773440514   0.003134540499934872     0.0404691878269234   0.002133563080846084      15.88070790649802       390.754029902051   0.006785590404710043     0.8000000031315271     0.5384610080808444     0.2547270409397107     0.4185574904055973  6.248618020903366e-05   2.15470806642247e-08     0.9901792210004088   0.003349890439391781       20.0382200944885 134.1368545099226
2.809037114478809      19.34685041437022      15.90305507752602  0.0007410959019739188      0.529225872000394     -12.63628773440514   0.003134540499934872     0.0404691878269234   0.002133563080846084      15.88070790649802       390.754029902051   0.006785590404710043     0.8000000031315271     0.5384610080808444     0.2547270409397107     0.4185574904055973  6.248618020903366e-05   2.15470806642247e-08     0.9901792060992476   0.003349905340552975       20.0382200944885 134.1368545099226
2.809037114478809      19.34685041437022      15.90305507752602  0.0007410959019739188      0.529225872000394     -12.63628773440514   0.003134540499934872     0.0404691878269234   0.002133563080846084      15.88070790649802       390.754029902051   0.006785590404710043     0.8000000031315271     0.5384610080808444     0.2547270409397107     0.4185574904055973  6.248618020903366e-05   2.15470806642247e-08     0.9901792060992476   0.003349890439391781      20.03822039308125 134.1368545104406
2.82497246021263      19.36874952313982      15.95367892193695  0.0006858446727912066     0.5244602892624524     -12.68752850554833   0.003145070373773164    0.04021139281553143   0.002130019760546329      16.36757217806172      410.6844025410455    0.00671784698913663     0.8000000020481132     0.5364827317908116     0.2548874952828947     0.4315844858349168    0.01900158418794509  1.399065884714519e-08     0.9935518777892806     0.3456209576619506      13.08610676141917 134.0593769743064
2.824972502308      19.36874952313982      15.95367892193695  0.0006858446727912066     0.5244602892624524     -12.68752850554833   0.003145070373773164    0.04021139281553143   0.002130019760546329      16.36757217806172      410.6844025410455    0.00671784698913663     0.8000000020481132     0.5364827317908116     0.2548874952828947     0.4315844858349168    0.01900158418794509  1.399065884714519e-08     0.9935518777892806     0.3456209576619506      13.08610676141917 134.0593768284607
2.82497246021263      19.36874981175668      15.95367892193695  0.0006858446727912066     0.5244602892624524     -12.68752850554833   0.003145070373773164    0.04021139281553143   0.002130019760546329      16.36757217806172      410.6844025410455    0.00671784698913663     0.8000000020481132     0.5364827317908116     0.2548874952828947     0.4315844858349168    0.01900158418794509  1.399065884714519e-08     0.9935518777892806     0.3456209576619506      13.08610676141917 134.0593768803929
2.82497246021263      19.36874952313982      15.95367915966529  0.0006858446727912066     0.5244602892624524     -12.68752850554833   0.003145070373773164    0.04021139281553143   0.002130019760546329      16.36757217806172      410.6844025410455    0.00671784698913663     0.8000000020481132     0.5364827317908116     0.2548874952828947     0.4315844858349168    0.01900158418794509  1.399065884714519e-08     0.9935518777892806     0.3456209576619506      13.08610676141917 134.0593768964271
2.82497246021263      19.36874952313982      15.95367892193695  0.0006858595739524004     0.5244602892624524     -12.68752850554833   0.003145070373773164    0.04021139281553143   0.002130019760546329      16.36757217806172      410.6844025410455    0.00671784698913663     0.8000000020481132     0.5364827317908116     0.2548874952828947     0.4315844858349168    0.01900158418794509  1.399065884714519e-08     0.9935518777892806     0.3456209576619506      13.08610676141917 134.059387200638
2.82497246021263      19.36874952313982      15.95367892193695  0.0006858446727912066     0.5244603041636136     -12.68752850554833   0.003145070373773164    0.04021139281553143   0.002130019760546329      16.36757217806172      410.6844025410455    0.00671784698913663     0.8000000020481132     0.5364827317908116     0.2548874952828947     0.4315844858349168    0.01900158418794509  1.399065884714519e-08     0.9935518777892806     0.3456209576619506      13.08610676141917 134.0593769825118
2.82497246021263      19.36874952313982      15.95367892193695  0.0006858446727912066     0.5244602892624524     -12.68752869460724   0.003145070373773164    0.04021139281553143   0.002130019760546329      16.36757217806172      410.6844025410455    0.00671784698913663     0.8000000020481132     0.5364827317908116     0.2548874952828947     0.4315844858349168    0.01900158418794509  1.399065884714519e-08     0.9935518777892806     0.3456209576619506      13.08610676141917 134.0593771420388
2.82497246021263      19.36874952313982      15.95367892193695  0.0006858446727912066     0.5244602892624524     -12.68752850554833   0.003145085274934358    0.04021139281553143   0.002130019760546329      16.36757217806172      410.6844025410455    0.00671784698913663     0.8000000020481132     0.5364827317908116     0.2548874952828947     0.4315844858349168    0.01900158418794509  1.399065884714519e-08     0.9935518777892806     0.3456209576619506      13.08610676141917 134.0593774195014
2.82497246021263      19.36874952313982      15.95367892193695  0.0006858446727912066     0.5244602892624524     -12.68752850554833   0.003145070373773164    0.04021140771669263   0.002130019760546329      16.36757217806172      410.6844025410455    0.00671784698913663     0.8000000020481132     0.5364827317908116     0.2548874952828947     0.4315844858349168    0.01900158418794509  1.399065884714519e-08     0.9935518777892806     0.3456209576619506      13.08610676141917 134.0593771485472
2.82497246021263      19.36874952313982      15.95367892193695  0.0006858446727912066     0.5244602892624524     -12.68752850554833   0.003145070373773164    0.04021139281553143   0.002130034661707523      16.36757217806172      410.6844025410455    0.00671784698913663     0.8000000020481132     0.5364827317908116     0.2548874952828947     0.4315844858349168    0.01900158418794509  1.399065884714519e-08     0.9935518777892806     0.3456209576619506      13.08610676141917 134.0593785738905
2.82497246021263      19.36874952313982      15.95367892193695  0.0006858446727912066     0.5244602892624524     -12.68752850554833   0.003145070373773164    0.04021139281553143   0.002130019760546329      16.36757242195755      410.6844025410455    0.00671784698913663     0.8000000020481132     0.5364827317908116     0.2548874952828947     0.4315844858349168    0.01900158418794509  1.399065884714519e-08     0.9935518777892806     0.3456209576619506      13.08610676141917 134.0593769302678
2.82497246021263      19.36874952313982      15.95367892193695  0.0006858446727912066     0.5244602892624524     -12.68752850554833   0.003145070373773164    0.04021139281553143   0.002130019760546329      16.36757217806172        410.68440866072    0.00671784698913663     0.8000000020481132     0.5364827317908116     0.2548874952828947     0.4315844858349168    0.01900158418794509  1.399065884714519e-08     0.9935518777892806     0.3456209576619506      13.08610676141917 134.0593769471069
2.82497246021263      19.36874952313982      15.95367892193695  0.0006858446727912066     0.5244602892624524     -12.68752850554833   0.003145070373773164    0.04021139281553143   0.002130019760546329      16.36757217806172      410.6844025410455   0.006717861890297824     0.8000000020481132     0.5364827317908116     0.2548874952828947     0.4315844858349168    0.01900158418794509  1.399065884714519e-08     0.9935518777892806     0.3456209576619506      13.08610676141917 134.0593743051763
2.82497246021263      19.36874952313982      15.95367892193695  0.0006858446727912066     0.5244602892624524     -12.68752850554833   0.003145070373773164    0.04021139281553143   0.002130019760546329      16.36757217806172      410.6844025410455    0.00671784698913663     0.8000000169492744     0.5364827317908116     0.2548874952828947     0.4315844858349168    0.01900158418794509  1.399065884714519e-08     0.9935518777892806     0.3456209576619506      13.08610676141917 134.059378527341
2.82497246021263      19.36874952313982      15.95367892193695  0.0006858446727912066     0.5244602892624524     -12.68752850554833   0.003145070373773164    0.04021139281553143   0.002130019760546329      16.36757217806172      410.6844025410455    0.00671784698913663     0.8000000020481132     0.5364827466919728     0.2548874952828947     0.4315844858349168    0.01900158418794509  1.399065884714519e-08     0.9935518777892806     0.3456209576619506      13.08610676141917 134.0593770569756
2.82497246021263      19.36874952313982      15.95367892193695  0.0006858446727912066     0.5244602892624524     -12.68752850554833   0.003145070373773164    0.04021139281553143   0.002130019760546329      16.36757217806172      410.6844025410455    0.00671784698913663     0.8000000020481132     0.5364827317908116     0.2548875101840559     0.4315844858349168    0.01900158418794509  1.399065884714519e-08     0.9935518777892806     0.3456209576619506      13.08610676141917 134.0593766566676
2.82497246021263      19.36874952313982      15.95367892193695  0.0006858446727912066     0.5244602892624524     -12.68752850554833   0.003145070373773164    0.04021139281553143   0.002130019760546329      16.36757217806172      410.6844025410455    0.00671784698913663     0.8000000020481132     0.5364827317908116     0.2548874952828947      0.431584500736078    0.01900158418794509  1.399065884714519e-08     0.9935518777892806     0.3456209576619506      13.08610676141917 134.059376971128
2.82497246021263      19.36874952313982      15.95367892193695  0.0006858446727912066     0.5244602892624524     -12.68752850554833   0.003145070373773164    0.04021139281553143   0.002130019760546329      16.36757217806172      410.6844025410455    0.00671784698913663     0.8000000020481132     0.5364827317908116     0.2548874952828947     0.4315844858349168    0.01900159908910629  1.399065884714519e-08     0.9935518777892806     0.3456209576619506      13.08610676141917 134.0593769742472
2.82497246021263      19.36874952313982      15.95367892193695  0.0006858446727912066     0.5244602892624524     -12.68752850554833   0.003145070373773164    0.04021139281553143   0.002130019760546329      16.36757217806172      410.6844025410455    0.00671784698913663     0.8000000020481132     0.5364827317908116     0.2548874952828947     0.4315844858349168    0.01900158418794509  2.889182004099284e-08     0.9935518777892806     0.3456209576619506      13.08610676141917 134.0593772654319
2.82497246021263      19.36874952313982      15.95367892193695  0.0006858446727912066     0.5244602892624524     -12.68752850554833   0.003145070373773164    0.04021139281553143   0.002130019760546329      16.36757217806172      410.6844025410455    0.00671784698913663     0.8000000020481132     0.5364827317908116     0.2548874952828947     0.4315844858349168    0.01900158418794509  1.399065884714519e-08     0.9935518926904418     0.3456209576619506      13.08610676141917 134.0593769742534
2.82497246021263      19.36874952313982      15.95367892193695  0.0006858446727912066     0.5244602892624524     -12.68752850554833   0.003145070373773164    0.04021139281553143   0.002130019760546329      16.36757217806172      410.6844025410455    0.00671784698913663     0.8000000020481132     0.5364827317908116     0.2548874952828947     0.4315844858349168    0.01900158418794509  1.399065884714519e-08     0.9935518777892806     0.3456209725631118      13.08610676141917 134.0593769742482
2.82497246021263      19.36874952313982      15.95367892193695  0.0006858446727912066     0.5244602892624524     -12.68752850554833   0.003145070373773164    0.04021139281553143   0.002130019760546329      16.36757217806172      410.6844025410455    0.00671784698913663     0.8000000020481132     0.5364827317908116     0.2548874952828947     0.4315844858349168    0.01900158418794509  1.399065884714519e-08     0.9935518777892806     0.3456209576619506      13.08610695641736 134.0593769741736
2.824984876514136      19.36887041742846       15.9536656474471  0.0006859768577319375      0.524473919726591     -12.68747266592626    0.00314503832351828    0.04021104286156794   0.002129971714001885      16.36765086837034      410.6907406822343   0.006720354175275865      0.800000002047822     0.5364788821562883     0.2548940952346396       0.43158672422443    0.01900205539574945  1.398840917665146e-08     0.9935519662196171     0.3456146705134519       18.0861027416471 134.0590935694835
2.824984918609691      19.36887041742846       15.9536656474471  0.0006859768577319375      0.524473919726591     -12.68747266592626    0.00314503832351828    0.04021104286156794   0.002129971714001885      16.36765086837034      410.6907406822343   0.006720354175275865      0.800000002047822     0.5364788821562883     0.2548940952346396       0.43158672422443    0.01900205539574945  1.398840917665146e-08     0.9935519662196171     0.3456146705134519       18.0861027416471 134.0590936581328
2.824984876514136      19.36887070604712       15.9536656474471  0.0006859768577319375      0.524473919726591     -12.68747266592626    0.00314503832351828    0.04021104286156794   0.002129971714001885      16.36765086837034      410.6907406822343   0.006720354175275865      0.800000002047822     0.5364788821562883     0.2548940952346396       0.43158672422443    0.01900205539574945  1.398840917665146e-08     0.9935519662196171     0.3456146705134519       18.0861027416471 134.0590934498767
2.824984876514136      19.36887041742846      15.95366588517524  0.0006859768577319375      0.524473919726591     -12.68747266592626    0.00314503832351828    0.04021104286156794   0.002129971714001885      16.36765086837034      410.6907406822343   0.006720354175275865      0.800000002047822     0.5364788821562883     0.2548940952346396       0.43158672422443    0.01900205539574945  1.398840917665146e-08     0.9935519662196171     0.3456146705134519       18.0861027416471 134.0590934612865
2.824984876514136      19.36887041742846       15.9536656474471  0.0006859917588931313      0.524473919726591     -12.68747266592626    0.00314503832351828    0.04021104286156794   0.002129971714001885      16.36765086837034      410.6907406822343   0.006720354175275865      0.800000002047822     0.5364788821562883     0.2548940952346396       0.43158672422443    0.01900205539574945  1.398840917665146e-08     0.9935519662196171     0.3456146705134519       18.0861027416471 134.0591035813519
2.824984876514136      19.36887041742846       15.9536656474471  0.0006859768577319375     0.5244739346277522     -12.68747266592626    0.00314503832351828    0.04021104286156794   0.002129971714001885      16.36765086837034      410.6907406822343   0.006720354175275865      0.800000002047822     0.5364788821562883     0.2548940952346396       0.43158672422443    0.01900205539574945  1.398840917665146e-08     0.9935519662196171     0.3456146705134519       18.0861027416471 134.0590935643859
2.824984876514136      19.36887041742846       15.9536656474471  0.0006859768577319375      0.524473919726591     -12.68747285498434    0.00314503832351828    0.04021104286156794   0.002129971714001885      16.36765086837034      410.6907406822343   0.006720354175275865      0.800000002047822     0.5364788821562883     0.2548940952346396       0.43158672422443    0.01900205539574945  1.398840917665146e-08     0.9935519662196171     0.3456146705134519       18.0861027416471 134.0590937485158
2.824984876514136      19.36887041742846       15.9536656474471  0.0006859768577319375      0.524473919726591     -12.68747266592626   0.003145053224679474    0.04021104286156794   0.002129971714001885      16.36765086837034      410.6907406822343   0.006720354175275865      0.800000002047822     0.5364788821562883     0.2548940952346396       0.43158672422443    0.01900205539574945  1.398840917665146e-08     0.9935519662196171     0.3456146705134519       18.0861027416471 134.0590944562287
2.824984876514136      19.36887041742846       15.9536656474471  0.0006859768577319375      0.524473919726591     -12.68747266592626    0.00314503832351828    0.04021105776272913   0.002129971714001885      16.36765086837034      410.6907406822343   0.006720354175275865      0.800000002047822     0.5364788821562883     0.2548940952346396       0.43158672422443    0.01900205539574945  1.398840917665146e-08     0.9935519662196171     0.3456146705134519       18.0861027416471 134.0590937313461
2.824984876514136      19.36887041742846       15.9536656474471  0.0006859768577319375      0.524473919726591     -12.68747266592626    0.00314503832351828    0.04021104286156794   0.002129986615163079      16.36765086837034      410.6907406822343   0.006720354175275865      0.800000002047822     0.5364788821562883     0.2548940952346396       0.43158672422443    0.01900205539574945  1.398840917665146e-08     0.9935519662196171     0.3456146705134519       18.0861027416471 134.0590951785306
2.824984876514136      19.36887041742846       15.9536656474471  0.0006859768577319375      0.524473919726591     -12.68747266592626    0.00314503832351828    0.04021104286156794   0.002129971714001885      16.36765111226734      410.6907406822343   0.006720354175275865      0.800000002047822     0.5364788821562883     0.2548940952346396       0.43158672422443    0.01900205539574945  1.398840917665146e-08     0.9935519662196171     0.3456146705134519       18.0861027416471 134.0590938121563
2.824984876514136      19.36887041742846       15.9536656474471  0.0006859768577319375      0.524473919726591     -12.68747266592626    0.00314503832351828    0.04021104286156794   0.002129971714001885      16.36765086837034      410.6907468020032   0.006720354175275865      0.800000002047822     0.5364788821562883     0.2548940952346396       0.43158672422443    0.01900205539574945  1.398840917665146e-08     0.9935519662196171     0.3456146705134519       18.0861027416471 134.0590935868567
2.824984876514136      19.36887041742846       15.9536656474471  0.0006859768577319375      0.524473919726591     -12.68747266592626    0.00314503832351828    0.04021104286156794   0.002129971714001885      16.36765086837034      410.6907406822343   0.006720369076437058      0.800000002047822     0.5364788821562883     0.2548940952346396       0.43158672422443    0.01900205539574945  1.398840917665146e-08     0.9935519662196171     0.3456146705134519       18.0861027416471 134.0590946607958
2.824984876514136      19.36887041742846       15.9536656474471  0.0006859768577319375      0.524473919726591     -12.68747266592626    0.00314503832351828    0.04021104286156794   0.002129971714001885      16.36765086837034      410.6907406822343   0.006720354175275865     0.8000000169489832     0.5364788821562883     0.2548940952346396       0.43158672422443    0.01900205539574945  1.398840917665146e-08     0.9935519662196171     0.3456146705134519       18.0861027416471 134.0590951163163
2.824984876514136      19.36887041742846       15.9536656474471  0.0006859768577319375      0.524473919726591     -12.68747266592626    0.00314503832351828    0.04021104286156794   0.002129971714001885      16.36765086837034      410.6907406822343   0.006720354175275865      0.800000002047822     0.5364788970574494     0.2548940952346396       0.43158672422443    0.01900205539574945  1.398840917665146e-08     0.9935519662196171     0.3456146705134519       18.0861027416471 134.059093517575
2.824984876514136      19.36887041742846       15.9536656474471  0.0006859768577319375      0.524473919726591     -12.68747266592626    0.00314503832351828    0.04021104286156794   0.002129971714001885      16.36765086837034      410.6907406822343   0.006720354175275865      0.800000002047822     0.5364788821562883     0.2548941101358008       0.43158672422443    0.01900205539574945  1.398840917665146e-08     0.9935519662196171     0.3456146705134519       18.0861027416471 134.0590933450293
2.824984876514136      19.36887041742846       15.9536656474471  0.0006859768577319375      0.524473919726591     -12.68747266592626    0.00314503832351828    0.04021104286156794   0.002129971714001885      16.36765086837034      410.6907406822343   0.006720354175275865      0.800000002047822     0.5364788821562883     0.2548940952346396     0.4315867391255912    0.01900205539574945  1.398840917665146e-08     0.9935519662196171     0.3456146705134519       18.0861027416471 134.0590936061225
2.824984876514136      19.36887041742846       15.9536656474471  0.0006859768577319375      0.524473919726591     -12.68747266592626    0.00314503832351828    0.04021104286156794   0.002129971714001885      16.36765086837034      410.6907406822343   0.006720354175275865      0.800000002047822     0.5364788821562883     0.2548940952346396       0.43158672422443    0.01900207029691065  1.398840917665146e-08     0.9935519662196171     0.3456146705134519       18.0861027416471 134.0590935692268
2.824984876514136      19.36887041742846       15.9536656474471  0.0006859768577319375      0.524473919726591     -12.68747266592626    0.00314503832351828    0.04021104286156794   0.002129971714001885      16.36765086837034      410.6907406822343   0.006720354175275865      0.800000002047822     0.5364788821562883     0.2548940952346396       0.43158672422443    0.01900205539574945  2.888957037049912e-08     0.9935519662196171     0.3456146705134519       18.0861027416471 134.0590938605235
2.824984876514136      19.36887041742846       15.9536656474471  0.0006859768577319375      0.524473919726591     -12.68747266592626    0.00314503832351828    0.04021104286156794   0.002129971714001885      16.36765086837034      410.6907406822343   0.006720354175275865      0.800000002047822     0.5364788821562883     0.2548940952346396       0.43158672422443    0.01900205539574945  1.398840917665146e-08     0.9935519811207783     0.3456146705134519       18.0861027416471 134.0590935694487
2.824984876514136      19.36887041742846       15.9536656474471  0.0006859768577319375      0.524473919726591     -12.68747266592626    0.00314503832351828    0.04021104286156794   0.002129971714001885      16.36765086837034      410.6907406822343   0.006720354175275865      0.800000002047822     0.5364788821562883     0.2548940952346396       0.43158672422443    0.01900205539574945  1.398840917665146e-08     0.9935519662196171     0.3456146854146131       18.0861027416471 134.059093569441
2.824984876514136      19.36887041742846       15.9536656474471  0.0006859768577319375      0.524473919726591     -12.68747266592626    0.00314503832351828    0.04021104286156794   0.002129971714001885      16.36765086837034      410.6907406822343   0.006720354175275865      0.800000002047822     0.5364788821562883     0.2548940952346396       0.43158672422443    0.01900205539574945  1.398840917665146e-08     0.9935519662196171     0.3456146705134519      18.08610301115104 134.0590935694641
2.824912020359697      19.36889645386204      15.95369640716711  0.0006741476795311566     0.5244821408385317      -12.6874616571646   0.003140245292382236    0.04019982788059816   0.002124081017849608       16.3672271459676       410.690390123741   0.006707828389713613     0.8000000020423587     0.5365204105487076     0.2551824256480764     0.4315590827983014    0.01900211897219144  1.398134298005319e-08     0.9935519749224142     0.3456153327664809      19.33610258636574 134.0517936619671
2.824912062454166      19.36889645386204      15.95369640716711  0.0006741476795311566     0.5244821408385317      -12.6874616571646   0.003140245292382236    0.04019982788059816   0.002124081017849608       16.3672271459676       410.690390123741   0.006707828389713613     0.8000000020423587     0.5365204105487076     0.2551824256480764     0.4315590827983014    0.01900211897219144  1.398134298005319e-08     0.9935519749224142     0.3456153327664809      19.33610258636574 134.0517938862631
2.824912020359697      19.36889674248109      15.95369640716711  0.0006741476795311566     0.5244821408385317      -12.6874616571646   0.003140245292382236    0.04019982788059816   0.002124081017849608       16.3672271459676       410.690390123741   0.006707828389713613     0.8000000020423587     0.5365204105487076     0.2551824256480764     0.4315590827983014    0.01900211897219144  1.398134298005319e-08     0.9935519749224142     0.3456153327664809      19.33610258636574 134.0517937887412
2.824912020359697      19.36889645386204      15.95369664489571  0.0006741476795311566     0.5244821408385317      -12.6874616571646   0.003140245292382236    0.04019982788059816   0.002124081017849608       16.3672271459676       410.690390123741   0.006707828389713613     0.8000000020423587     0.5365204105487076     0.2551824256480764     0.4315590827983014    0.01900211897219144  1.398134298005319e-08     0.9935519749224142     0.3456153327664809      19.33610258636574 134.0517936741891
2.824912020359697      19.36889645386204      15.95369640716711  0.0006741625806923504     0.5244821408385317      -12.6874616571646   0.003140245292382236    0.04019982788059816   0.002124081017849608       16.3672271459676       410.690390123741   0.006707828389713613     0.8000000020423587     0.5365204105487076     0.2551824256480764     0.4315590827983014    0.01900211897219144  1.398134298005319e-08     0.9935519749224142     0.3456153327664809      19.33610258636574 134.0517960824938
2.824912020359697      19.36889645386204      15.95369640716711  0.0006741476795311566     0.5244821557396929      -12.6874616571646   0.003140245292382236    0.04019982788059816   0.002124081017849608       16.3672271459676       410.690390123741   0.006707828389713613     0.8000000020423587     0.5365204105487076     0.2551824256480764     0.4315590827983014    0.01900211897219144  1.398134298005319e-08     0.9935519749224142     0.3456153327664809      19.33610258636574 134.0517938031082
2.824912020359697      19.36889645386204      15.95369640716711  0.0006741476795311566     0.5244821408385317     -12.68746184622251   0.003140245292382236    0.04019982788059816   0.002124081017849608       16.3672271459676       410.690390123741   0.006707828389713613     0.8000000020423587     0.5365204105487076     0.2551824256480764     0.4315590827983014    0.01900211897219144  1.398134298005319e-08     0.9935519749224142     0.3456153327664809      19.33610258636574 134.0517936017164
2.824912020359697      19.36889645386204      15.95369640716711  0.0006741476795311566     0.5244821408385317      -12.6874616571646   0.003140260193543429    0.04019982788059816   0.002124081017849608       16.3672271459676       410.690390123741   0.006707828389713613     0.8000000020423587     0.5365204105487076     0.2551824256480764     0.4315590827983014    0.01900211897219144  1.398134298005319e-08     0.9935519749224142     0.3456153327664809      19.33610258636574 134.0517904649473
2.824912020359697      19.36889645386204      15.95369640716711  0.0006741476795311566     0.5244821408385317      -12.6874616571646   0.003140245292382236    0.04019984278175936   0.002124081017849608       16.3672271459676       410.690390123741   0.006707828389713613     0.8000000020423587     0.5365204105487076     0.2551824256480764     0.4315590827983014    0.01900211897219144  1.398134298005319e-08     0.9935519749224142     0.3456153327664809      19.33610258636574 134.0517933767284
2.824912020359697      19.36889645386204      15.95369640716711  0.0006741476795311566     0.5244821408385317      -12.6874616571646   0.003140245292382236    0.04019982788059816   0.002124095919010802       16.3672271459676       410.690390123741   0.006707828389713613     0.8000000020423587     0.5365204105487076     0.2551824256480764     0.4315590827983014    0.01900211897219144  1.398134298005319e-08     0.9935519749224142     0.3456153327664809      19.33610258636574 134.0517911656214
2.824912020359697      19.36889645386204      15.95369640716711  0.0006741476795311566     0.5244821408385317      -12.6874616571646   0.003140245292382236    0.04019982788059816   0.002124081017849608      16.36722738985829       410.690390123741   0.006707828389713613     0.8000000020423587     0.5365204105487076     0.2551824256480764     0.4315590827983014    0.01900211897219144  1.398134298005319e-08     0.9935519749224142     0.3456153327664809      19.33610258636574 134.0517936200633
2.824912020359697      19.36889645386204      15.95369640716711  0.0006741476795311566     0.5244821408385317      -12.6874616571646   0.003140245292382236    0.04019982788059816   0.002124081017849608       16.3672271459676      410.6903962435047   0.006707828389713613     0.8000000020423587     0.5365204105487076     0.2551824256480764     0.4315590827983014    0.01900211897219144  1.398134298005319e-08     0.9935519749224142     0.3456153327664809      19.33610258636574 134.051793801622
2.824912020359697      19.36889645386204      15.95369640716711  0.0006741476795311566     0.5244821408385317      -12.6874616571646   0.003140245292382236    0.04019982788059816   0.002124081017849608       16.3672271459676       410.690390123741   0.006707843290874807     0.8000000020423587     0.5365204105487076     0.2551824256480764     0.4315590827983014    0.01900211897219144  1.398134298005319e-08     0.9935519749224142     0.3456153327664809      19.33610258636574 134.051787382432
2.824912020359697      19.36889645386204      15.95369640716711  0.0006741476795311566     0.5244821408385317      -12.6874616571646   0.003140245292382236    0.04019982788059816   0.002124081017849608       16.3672271459676       410.690390123741   0.006707828389713613     0.8000000169435199     0.5365204105487076     0.2551824256480764     0.4315590827983014    0.01900211897219144  1.398134298005319e-08     0.9935519749224142     0.3456153327664809      19.33610258636574 134.0517951692798
2.824912020359697      19.36889645386204      15.95369640716711  0.0006741476795311566     0.5244821408385317      -12.6874616571646   0.003140245292382236    0.04019982788059816   0.002124081017849608       16.3672271459676       410.690390123741   0.006707828389713613     0.8000000020423587     0.5365204254498688     0.2551824256480764     0.4315590827983014    0.01900211897219144  1.398134298005319e-08     0.9935519749224142     0.3456153327664809      19.33610258636574 134.0517939419182
2.824912020359697      19.36889645386204      15.95369640716711  0.0006741476795311566     0.5244821408385317      -12.6874616571646   0.003140245292382236    0.04019982788059816   0.002124081017849608       16.3672271459676       410.690390123741   0.006707828389713613     0.8000000020423587     0.5365204105487076     0.2551824405492376     0.4315590827983014    0.01900211897219144  1.398134298005319e-08     0.9935519749224142     0.3456153327664809      19.33610258636574 134.0517933098352
2.824912020359697      19.36889645386204      15.95369640716711  0.0006741476795311566     0.5244821408385317      -12.6874616571646   0.003140245292382236    0.04019982788059816   0.002124081017849608       16.3672271459676       410.690390123741   0.006707828389713613     0.8000000020423587     0.5365204105487076     0.2551824256480764     0.4315590976994626    0.01900211897219144  1.398134298005319e-08     0.9935519749224142     0.3456153327664809      19.33610258636574 134.0517936145808
2.824912020359697      19.36889645386204      15.95369640716711  0.0006741476795311566     0.5244821408385317      -12.6874616571646   0.003140245292382236    0.04019982788059816   0.002124081017849608       16.3672271459676       410.690390123741   0.006707828389713613     0.8000000020423587     0.5365204105487076     0.2551824256480764     0.4315590827983014    0.01900213387335264  1.398134298005319e-08     0.9935519749224142     0.3456153327664809      19.33610258636574 134.0517936617736
2.824912020359697      19.36889645386204      15.95369640716711  0.0006741476795311566     0.5244821408385317      -12.6874616571646   0.003140245292382236    0.04019982788059816   0.002124081017849608       16.3672271459676       410.690390123741   0.006707828389713613     0.8000000020423587     0.5365204105487076     0.2551824256480764     0.4315590827983014    0.01900211897219144  2.888250417390084e-08     0.9935519749224142     0.3456153327664809      19.33610258636574 134.0517939571768
2.824912020359697      19.36889645386204      15.95369640716711  0.0006741476795311566     0.5244821408385317      -12.6874616571646   0.003140245292382236    0.04019982788059816   0.002124081017849608       16.3672271459676       410.690390123741   0.006707828389713613     0.8000000020423587     0.5365204105487076     0.2551824256480764     0.4315590827983014    0.01900211897219144  1.398134298005319e-08     0.9935519898235754     0.3456153327664809      19.33610258636574 134.0517936619782
2.824912020359697      19.36889645386204      15.95369640716711  0.0006741476795311566     0.5244821408385317      -12.6874616571646   0.003140245292382236    0.04019982788059816   0.002124081017849608       16.3672271459676       410.690390123741   0.006707828389713613     0.8000000020423587     0.5365204105487076     0.2551824256480764     0.4315590827983014    0.01900211897219144  1.398134298005319e-08     0.9935519749224142     0.3456153476676421      19.33610258636574 134.0517936619703
2.824912020359697      19.36889645386204      15.95369640716711  0.0006741476795311566     0.5244821408385317      -12.6874616571646   0.003140245292382236    0.04019982788059816   0.002124081017849608       16.3672271459676       410.690390123741   0.006707828389713613     0.8000000020423587     0.5365204105487076     0.2551824256480764     0.4315590827983014    0.01900211897219144  1.398134298005319e-08     0.9935519749224142     0.3456153327664809      19.33610287449612 134.0517936619779
2.741126232830753      19.28158494919701      15.92422798450952  0.0004646878297632131     0.4877915559430314     -12.74306630086236   0.003069147885549066     0.0414438211172253   0.002135644268810058      15.95462579697193      373.0852284162984   0.006778623343312575     0.8000000012522683     0.5434616205707004     0.2561674543082015     0.4103647897764227    0.03246082154207176  8.719739302528647e-09     0.6550300488190481     0.2706071013573054      12.41145170889186 134.2284460539954
2.741126273676717      19.28158494919701      15.92422798450952  0.0004646878297632131     0.4877915559430314     -12.74306630086236   0.003069147885549066     0.0414438211172253   0.002135644268810058      15.95462579697193      373.0852284162984   0.006778623343312575     0.8000000012522683     0.5434616205707004     0.2561674543082015     0.4103647897764227    0.03246082154207176  8.719739302528647e-09     0.6550300488190481     0.2706071013573054      12.41145170889186 134.2284460551132
2.741126232830753      19.28158523651502      15.92422798450952  0.0004646878297632131     0.4877915559430314     -12.74306630086236   0.003069147885549066     0.0414438211172253   0.002135644268810058      15.95462579697193      373.0852284162984   0.006778623343312575     0.8000000012522683     0.5434616205707004     0.2561674543082015     0.4103647897764227    0.03246082154207176  8.719739302528647e-09     0.6550300488190481     0.2706071013573054      12.41145170889186 134.2284460361389
2.741126232830753      19.28158494919701      15.92422822179901  0.0004646878297632131     0.4877915559430314     -12.74306630086236   0.003069147885549066     0.0414438211172253   0.002135644268810058      15.95462579697193      373.0852284162984   0.006778623343312575     0.8000000012522683     0.5434616205707004     0.2561674543082015     0.4103647897764227    0.03246082154207176  8.719739302528647e-09     0.6550300488190481     0.2706071013573054      12.41145170889186 134.2284460521851
2.741126232830753      19.28158494919701      15.92422798450952  0.0004647027309244069     0.4877915559430314     -12.74306630086236   0.003069147885549066     0.0414438211172253   0.002135644268810058      15.95462579697193      373.0852284162984   0.006778623343312575     0.8000000012522683     0.5434616205707004     0.2561674543082015     0.4103647897764227    0.03246082154207176  8.719739302528647e-09     0.6550300488190481     0.2706071013573054      12.41145170889186 134.2284492952768
2.741126232830753      19.28158494919701      15.92422798450952  0.0004646878297632131     0.4877915708441926     -12.74306630086236   0.003069147885549066     0.0414438211172253   0.002135644268810058      15.95462579697193      373.0852284162984   0.006778623343312575     0.8000000012522683     0.5434616205707004     0.2561674543082015     0.4103647897764227    0.03246082154207176  8.719739302528647e-09     0.6550300488190481     0.2706071013573054      12.41145170889186 134.2284460222699
2.741126232830753      19.28158494919701      15.92422798450952  0.0004646878297632131     0.4877915559430314     -12.74306649074884   0.003069147885549066     0.0414438211172253   0.002135644268810058      15.95462579697193      373.0852284162984   0.006778623343312575     0.8000000012522683     0.5434616205707004     0.2561674543082015     0.4103647897764227    0.03246082154207176  8.719739302528647e-09     0.6550300488190481     0.2706071013573054      12.41145170889186 134.2284460459934
2.741126232830753      19.28158494919701      15.92422798450952  0.0004646878297632131     0.4877915559430314     -12.74306630086236    0.00306916278671026     0.0414438211172253   0.002135644268810058      15.95462579697193      373.0852284162984   0.006778623343312575     0.8000000012522683     0.5434616205707004     0.2561674543082015     0.4103647897764227    0.03246082154207176  8.719739302528647e-09     0.6550300488190481     0.2706071013573054      12.41145170889186 134.2284464851738
2.741126232830753      19.28158494919701      15.92422798450952  0.0004646878297632131     0.4877915559430314     -12.74306630086236   0.003069147885549066    0.04144383601838649   0.002135644268810058      15.95462579697193      373.0852284162984   0.006778623343312575     0.8000000012522683     0.5434616205707004     0.2561674543082015     0.4103647897764227    0.03246082154207176  8.719739302528647e-09     0.6550300488190481     0.2706071013573054      12.41145170889186 134.2284461488412
2.741126232830753      19.28158494919701      15.92422798450952  0.0004646878297632131     0.4877915559430314     -12.74306630086236   0.003069147885549066     0.0414438211172253   0.002135659169971252      15.95462579697193      373.0852284162984   0.006778623343312575     0.8000000012522683     0.5434616205707004     0.2561674543082015     0.4103647897764227    0.03246082154207176  8.719739302528647e-09     0.6550300488190481     0.2706071013573054      12.41145170889186 134.2284459739536
2.741126232830753      19.28158494919701      15.92422798450952  0.0004646878297632131     0.4877915559430314     -12.74306630086236   0.003069147885549066     0.0414438211172253   0.002135644268810058      15.95462603471438      373.0852284162984   0.006778623343312575     0.8000000012522683     0.5434616205707004     0.2561674543082015     0.4103647897764227    0.03246082154207176  8.719739302528647e-09     0.6550300488190481     0.2706071013573054      12.41145170889186 134.2284462426194
2.741126232830753      19.28158494919701      15.92422798450952  0.0004646878297632131     0.4877915559430314     -12.74306630086236   0.003069147885549066     0.0414438211172253   0.002135644268810058      15.95462579697193      373.0852339757016   0.006778623343312575     0.8000000012522683     0.5434616205707004     0.2561674543082015     0.4103647897764227    0.03246082154207176  8.719739302528647e-09     0.6550300488190481     0.2706071013573054      12.41145170889186 134.2284459220233
2.741126232830753      19.28158494919701      15.92422798450952  0.0004646878297632131     0.4877915559430314     -12.74306630086236   0.003069147885549066     0.0414438211172253   0.002135644268810058      15.95462579697193      373.0852284162984   0.006778638244473769     0.8000000012522683     0.5434616205707004     0.2561674543082015     0.4103647897764227    0.03246082154207176  8.719739302528647e-09     0.6550300488190481     0.2706071013573054      12.41145170889186 134.2284457550009
2.741126232830753      19.28158494919701      15.92422798450952  0.0004646878297632131     0.4877915559430314     -12.74306630086236   0.003069147885549066     0.0414438211172253   0.002135644268810058      15.95462579697193      373.0852284162984   0.006778623343312575     0.8000000161534295     0.5434616205707004     0.2561674543082015     0.4103647897764227    0.03246082154207176  8.719739302528647e-09     0.6550300488190481     0.2706071013573054      12.41145170889186 134.2284476244085
2.741126232830753      19.28158494919701      15.92422798450952  0.0004646878297632131     0.4877915559430314     -12.74306630086236   0.003069147885549066     0.0414438211172253   0.002135644268810058      15.95462579697193      373.0852284162984   0.006778623343312575     0.8000000012522683     0.5434616354718616     0.2561674543082015     0.4103647897764227    0.03246082154207176  8.719739302528647e-09     0.6550300488190481     0.2706071013573054      12.41145170889186 134.2284459986756
2.741126232830753      19.28158494919701      15.92422798450952  0.0004646878297632131     0.4877915559430314     -12.74306630086236   0.003069147885549066     0.0414438211172253   0.002135644268810058      15.95462579697193      373.0852284162984   0.006778623343312575     0.8000000012522683     0.5434616205707004     0.2561674692093627     0.4103647897764227    0.03246082154207176  8.719739302528647e-09     0.6550300488190481     0.2706071013573054      12.41145170889186 134.228445898899
2.741126232830753      19.28158494919701      15.92422798450952  0.0004646878297632131     0.4877915559430314     -12.74306630086236   0.003069147885549066     0.0414438211172253   0.002135644268810058      15.95462579697193      373.0852284162984   0.006778623343312575     0.8000000012522683     0.5434616205707004     0.2561674543082015     0.4103648046775839    0.03246082154207176  8.719739302528647e-09     0.6550300488190481     0.2706071013573054      12.41145170889186 134.2284460694933
2.741126232830753      19.28158494919701      15.92422798450952  0.0004646878297632131     0.4877915559430314     -12.74306630086236   0.003069147885549066     0.0414438211172253   0.002135644268810058      15.95462579697193      373.0852284162984   0.006778623343312575     0.8000000012522683     0.5434616205707004     0.2561674543082015     0.4103647897764227    0.03246083644323296  8.719739302528647e-09     0.6550300488190481     0.2706071013573054      12.41145170889186 134.2284460539976
2.741126232830753      19.28158494919701      15.92422798450952  0.0004646878297632131     0.4877915559430314     -12.74306630086236   0.003069147885549066     0.0414438211172253   0.002135644268810058      15.95462579697193      373.0852284162984   0.006778623343312575     0.8000000012522683     0.5434616205707004     0.2561674543082015     0.4103647897764227    0.03246082154207176   2.36209004963763e-08     0.6550300488190481     0.2706071013573054      12.41145170889186 134.2284463574675
2.741126232830753      19.28158494919701      15.92422798450952  0.0004646878297632131     0.4877915559430314     -12.74306630086236   0.003069147885549066     0.0414438211172253   0.002135644268810058      15.95462579697193      373.0852284162984   0.006778623343312575     0.8000000012522683     0.5434616205707004     0.2561674543082015     0.4103647897764227    0.03246082154207176  8.719739302528647e-09     0.6550300637202093     0.2706071013573054      12.41145170889186 134.2284460540302
2.741126232830753      19.28158494919701      15.92422798450952  0.0004646878297632131     0.4877915559430314     -12.74306630086236   0.003069147885549066     0.0414438211172253   0.002135644268810058      15.95462579697193      373.0852284162984   0.006778623343312575     0.8000000012522683     0.5434616205707004     0.2561674543082015     0.4103647897764227    0.03246082154207176  8.719739302528647e-09     0.6550300488190481     0.2706071162584666      12.41145170889186 134.2284460539904
2.741126232830753      19.28158494919701      15.92422798450952  0.0004646878297632131     0.4877915559430314     -12.74306630086236   0.003069147885549066     0.0414438211172253   0.002135644268810058      15.95462579697193      373.0852284162984   0.006778623343312575     0.8000000012522683     0.5434616205707004     0.2561674543082015     0.4103647897764227    0.03246082154207176  8.719739302528647e-09     0.6550300488190481     0.2706071013573054       12.4114518938369 134.228446053992
2.80396545150093       19.3470685705121      15.94632930074363   0.000621780839051766     0.5153094093314664      -12.7013628233345    0.00312616395790667    0.04051115540953353   0.002129858301937457      16.26407681342464      401.2890996952834   0.006725883503840855     0.8000000018448326     0.5382555396705313     0.2554289855287511     0.4262605643248814    0.02236679456576185  1.266593731922624e-08     0.9089214948204208     0.3268632752312179      17.60493989637172 134.0634597777327
2.803965493283271       19.3470685705121      15.94632930074363   0.000621780839051766     0.5153094093314664      -12.7013628233345    0.00312616395790667    0.04051115540953353   0.002129858301937457      16.26407681342464      401.2890996952834   0.006725883503840855     0.8000000018448326     0.5382555396705313     0.2554289855287511     0.4262605643248814    0.02236679456576185  1.266593731922624e-08     0.9089214948204208     0.3268632752312179      17.60493989637172 134.0634596361482
2.80396545150093      19.34706885880589      15.94632930074363   0.000621780839051766     0.5153094093314664      -12.7013628233345    0.00312616395790667    0.04051115540953353   0.002129858301937457      16.26407681342464      401.2890996952834   0.006725883503840855     0.8000000018448326     0.5382555396705313     0.2554289855287511     0.4262605643248814    0.02236679456576185  1.266593731922624e-08     0.9089214948204208     0.3268632752312179      17.60493989637172 134.0634598171281
2.80396545150093       19.3470685705121      15.94632953836245   0.000621780839051766     0.5153094093314664      -12.7013628233345    0.00312616395790667    0.04051115540953353   0.002129858301937457      16.26407681342464      401.2890996952834   0.006725883503840855     0.8000000018448326     0.5382555396705313     0.2554289855287511     0.4262605643248814    0.02236679456576185  1.266593731922624e-08     0.9089214948204208     0.3268632752312179      17.60493989637172 134.0634598024554
2.80396545150093       19.3470685705121      15.94632930074363  0.0006217957402129598     0.5153094093314664      -12.7013628233345    0.00312616395790667    0.04051115540953353   0.002129858301937457      16.26407681342464      401.2890996952834   0.006725883503840855     0.8000000018448326     0.5382555396705313     0.2554289855287511     0.4262605643248814    0.02236679456576185  1.266593731922624e-08     0.9089214948204208     0.3268632752312179      17.60493989637172 134.0634620000516
2.80396545150093       19.3470685705121      15.94632930074363   0.000621780839051766     0.5153094242326276      -12.7013628233345    0.00312616395790667    0.04051115540953353   0.002129858301937457      16.26407681342464      401.2890996952834   0.006725883503840855     0.8000000018448326     0.5382555396705313     0.2554289855287511     0.4262605643248814    0.02236679456576185  1.266593731922624e-08     0.9089214948204208     0.3268632752312179      17.60493989637172 134.0634597655432
2.80396545150093       19.3470685705121      15.94632930074363   0.000621780839051766     0.5153094093314664     -12.70136301259956    0.00312616395790667    0.04051115540953353   0.002129858301937457      16.26407681342464      401.2890996952834   0.006725883503840855     0.8000000018448326     0.5382555396705313     0.2554289855287511     0.4262605643248814    0.02236679456576185  1.266593731922624e-08     0.9089214948204208     0.3268632752312179      17.60493989637172 134.0634597187816
2.80396545150093       19.3470685705121      15.94632930074363   0.000621780839051766     0.5153094093314664      -12.7013628233345   0.003126178859067864    0.04051115540953353   0.002129858301937457      16.26407681342464      401.2890996952834   0.006725883503840855     0.8000000018448326     0.5382555396705313     0.2554289855287511     0.4262605643248814    0.02236679456576185  1.266593731922624e-08     0.9089214948204208     0.3268632752312179      17.60493989637172 134.0634595629517
2.80396545150093       19.3470685705121      15.94632930074363   0.000621780839051766     0.5153094093314664      -12.7013628233345    0.00312616395790667    0.04051117031069472   0.002129858301937457      16.26407681342464      401.2890996952834   0.006725883503840855     0.8000000018448326     0.5382555396705313     0.2554289855287511     0.4262605643248814    0.02236679456576185  1.266593731922624e-08     0.9089214948204208     0.3268632752312179      17.60493989637172 134.0634598937673
2.80396545150093       19.3470685705121      15.94632930074363   0.000621780839051766     0.5153094093314664      -12.7013628233345    0.00312616395790667    0.04051115540953353   0.002129873203098651      16.26407681342464      401.2890996952834   0.006725883503840855     0.8000000018448326     0.5382555396705313     0.2554289855287511     0.4262605643248814    0.02236679456576185  1.266593731922624e-08     0.9089214948204208     0.3268632752312179      17.60493989637172 134.0634605575542
2.80396545150093       19.3470685705121      15.94632930074363   0.000621780839051766     0.5153094093314664      -12.7013628233345    0.00312616395790667    0.04051115540953353   0.002129858301937457      16.26407705577827      401.2890996952834   0.006725883503840855     0.8000000018448326     0.5382555396705313     0.2554289855287511     0.4262605643248814    0.02236679456576185  1.266593731922624e-08     0.9089214948204208     0.3268632752312179      17.60493989637172 134.0634598487886
2.80396545150093       19.3470685705121      15.94632930074363   0.000621780839051766     0.5153094093314664      -12.7013628233345    0.00312616395790667    0.04051115540953353   0.002129858301937457      16.26407681342464      401.2891056749569   0.006725883503840855     0.8000000018448326     0.5382555396705313     0.2554289855287511     0.4262605643248814    0.02236679456576185  1.266593731922624e-08     0.9089214948204208     0.3268632752312179      17.60493989637172 134.0634597547021
2.80396545150093       19.3470685705121      15.94632930074363   0.000621780839051766     0.5153094093314664      -12.7013628233345    0.00312616395790667    0.04051115540953353   0.002129858301937457      16.26407681342464      401.2890996952834   0.006725898405002049     0.8000000018448326     0.5382555396705313     0.2554289855287511     0.4262605643248814    0.02236679456576185  1.266593731922624e-08     0.9089214948204208     0.3268632752312179      17.60493989637172 134.0634550582379
2.80396545150093       19.3470685705121      15.94632930074363   0.000621780839051766     0.5153094093314664      -12.7013628233345    0.00312616395790667    0.04051115540953353   0.002129858301937457      16.26407681342464      401.2890996952834   0.006725883503840855     0.8000000167459938     0.5382555396705313     0.2554289855287511     0.4262605643248814    0.02236679456576185  1.266593731922624e-08     0.9089214948204208     0.3268632752312179      17.60493989637172 134.0634613309458
2.80396545150093       19.3470685705121      15.94632930074363   0.000621780839051766     0.5153094093314664      -12.7013628233345    0.00312616395790667    0.04051115540953353   0.002129858301937457      16.26407681342464      401.2890996952834   0.006725883503840855     0.8000000018448326     0.5382555545716925     0.2554289855287511     0.4262605643248814    0.02236679456576185  1.266593731922624e-08     0.9089214948204208     0.3268632752312179      17.60493989637172 134.0634599338071
2.80396545150093       19.3470685705121      15.94632930074363   0.000621780839051766     0.5153094093314664      -12.7013628233345    0.00312616395790667    0.04051115540953353   0.002129858301937457      16.26407681342464      401.2890996952834   0.006725883503840855     0.8000000018448326     0.5382555396705313     0.2554290004299123     0.4262605643248814    0.02236679456576185  1.266593731922624e-08     0.9089214948204208     0.3268632752312179      17.60493989637172 134.0634595083987
2.80396545150093       19.3470685705121      15.94632930074363   0.000621780839051766     0.5153094093314664      -12.7013628233345    0.00312616395790667    0.04051115540953353   0.002129858301937457      16.26407681342464      401.2890996952834   0.006725883503840855     0.8000000018448326     0.5382555396705313     0.2554289855287511     0.4262605792260426    0.02236679456576185  1.266593731922624e-08     0.9089214948204208     0.3268632752312179      17.60493989637172 134.0634597752831
2.80396545150093       19.3470685705121      15.94632930074363   0.000621780839051766     0.5153094093314664      -12.7013628233345    0.00312616395790667    0.04051115540953353   0.002129858301937457      16.26407681342464      401.2890996952834   0.006725883503840855     0.8000000018448326     0.5382555396705313     0.2554289855287511     0.4262605643248814    0.02236680946692304  1.266593731922624e-08     0.9089214948204208     0.3268632752312179      17.60493989637172 134.0634597663095
2.80396545150093       19.3470685705121      15.94632930074363   0.000621780839051766     0.5153094093314664      -12.7013628233345    0.00312616395790667    0.04051115540953353   0.002129858301937457      16.26407681342464      401.2890996952834   0.006725883503840855     0.8000000018448326     0.5382555396705313     0.2554289855287511     0.4262605643248814    0.02236679456576185  2.756709851307389e-08     0.9089214948204208     0.3268632752312179      17.60493989637172 134.0634600693669
2.80396545150093       19.3470685705121      15.94632930074363   0.000621780839051766     0.5153094093314664      -12.7013628233345    0.00312616395790667    0.04051115540953353   0.002129858301937457      16.26407681342464      401.2890996952834   0.006725883503840855     0.8000000018448326     0.5382555396705313     0.2554289855287511     0.4262605643248814    0.02236679456576185  1.266593731922624e-08      0.908921509721582     0.3268632752312179      17.60493989637172 134.063459777745
2.80396545150093       19.3470685705121      15.94632930074363   0.000621780839051766     0.5153094093314664      -12.7013628233345    0.00312616395790667    0.04051115540953353   0.002129858301937457      16.26407681342464      401.2890996952834   0.006725883503840855     0.8000000018448326     0.5382555396705313     0.2554289855287511     0.4262605643248814    0.02236679456576185  1.266593731922624e-08     0.9089214948204208     0.3268632901323791      17.60493989637172 134.0634597777936
2.80396545150093       19.3470685705121      15.94632930074363   0.000621780839051766     0.5153094093314664      -12.7013628233345    0.00312616395790667    0.04051115540953353   0.002129858301937457      16.26407681342464      401.2890996952834   0.006725883503840855     0.8000000018448326     0.5382555396705313     0.2554289855287511     0.4262605643248814    0.02236679456576185  1.266593731922624e-08     0.9089214948204208     0.3268632752312179      17.60494015870577 134.0634597777242
2.81967525617182      19.36343947584435      15.95185462980333  0.0006610540913824005     0.5221888726800429     -12.69093695395033   0.003140417975686628    0.04027798898253323   0.002128411809974773      16.34143956755424      408.3400675165265   0.006712698543939973     0.8000000019929736     0.5369540194452274     0.2552443683338237     0.4302345079628351    0.01984328782114865  1.365248682361047e-08     0.9723943563342388     0.3409273187026817      18.90331194351731 134.052223704941
2.819675298188256      19.36343947584435      15.95185462980333  0.0006610540913824005     0.5221888726800429     -12.69093695395033   0.003140417975686628    0.04027798898253323   0.002128411809974773      16.34143956755424      408.3400675165265   0.006712698543939973     0.8000000019929736     0.5369540194452274     0.2552443683338237     0.4302345079628351    0.01984328782114865  1.365248682361047e-08     0.9723943563342388     0.3409273187026817      18.90331194351731 134.0522237514737
2.81967525617182      19.36343976438209      15.95185462980333  0.0006610540913824005     0.5221888726800429     -12.69093695395033   0.003140417975686628    0.04027798898253323   0.002128411809974773      16.34143956755424      408.3400675165265   0.006712698543939973     0.8000000019929736     0.5369540194452274     0.2552443683338237     0.4302345079628351    0.01984328782114865  1.365248682361047e-08     0.9723943563342388     0.3409273187026817      18.90331194351731 134.0522237546851
2.81967525617182      19.36343947584435      15.95185486750448  0.0006610540913824005     0.5221888726800429     -12.69093695395033   0.003140417975686628    0.04027798898253323   0.002128411809974773      16.34143956755424      408.3400675165265   0.006712698543939973     0.8000000019929736     0.5369540194452274     0.2552443683338237     0.4302345079628351    0.01984328782114865  1.365248682361047e-08     0.9723943563342388     0.3409273187026817      18.90331194351731 134.0522237298656
2.81967525617182      19.36343947584435      15.95185462980333  0.0006610689925435943     0.5221888726800429     -12.69093695395033   0.003140417975686628    0.04027798898253323   0.002128411809974773      16.34143956755424      408.3400675165265   0.006712698543939973     0.8000000019929736     0.5369540194452274     0.2552443683338237     0.4302345079628351    0.01984328782114865  1.365248682361047e-08     0.9723943563342388     0.3409273187026817      18.90331194351731 134.0522257945441
2.81967525617182      19.36343947584435      15.95185462980333  0.0006610540913824005     0.5221888875812041     -12.69093695395033   0.003140417975686628    0.04027798898253323   0.002128411809974773      16.34143956755424      408.3400675165265   0.006712698543939973     0.8000000019929736     0.5369540194452274     0.2552443683338237     0.4302345079628351    0.01984328782114865  1.365248682361047e-08     0.9723943563342388     0.3409273187026817      18.90331194351731 134.0522237011047
2.81967525617182      19.36343947584435      15.95185462980333  0.0006610540913824005     0.5221888726800429     -12.69093714306002   0.003140417975686628    0.04027798898253323   0.002128411809974773      16.34143956755424      408.3400675165265   0.006712698543939973     0.8000000019929736     0.5369540194452274     0.2552443683338237     0.4302345079628351    0.01984328782114865  1.365248682361047e-08     0.9723943563342388     0.3409273187026817      18.90331194351731 134.052223627283
2.81967525617182      19.36343947584435      15.95185462980333  0.0006610540913824005     0.5221888726800429     -12.69093695395033   0.003140432876847822    0.04027798898253323   0.002128411809974773      16.34143956755424      408.3400675165265   0.006712698543939973     0.8000000019929736     0.5369540194452274     0.2552443683338237     0.4302345079628351    0.01984328782114865  1.365248682361047e-08     0.9723943563342388     0.3409273187026817      18.90331194351731 134.0522234550386
2.81967525617182      19.36343947584435      15.95185462980333  0.0006610540913824005     0.5221888726800429     -12.69093695395033   0.003140417975686628    0.04027800388369442   0.002128411809974773      16.34143956755424      408.3400675165265   0.006712698543939973     0.8000000019929736     0.5369540194452274     0.2552443683338237     0.4302345079628351    0.01984328782114865  1.365248682361047e-08     0.9723943563342388     0.3409273187026817      18.90331194351731 134.0522238287314
2.81967525617182      19.36343947584435      15.95185462980333  0.0006610540913824005     0.5221888726800429     -12.69093695395033   0.003140417975686628    0.04027798898253323   0.002128426711135967      16.34143956755424      408.3400675165265   0.006712698543939973     0.8000000019929736     0.5369540194452274     0.2552443683338237     0.4302345079628351    0.01984328782114865  1.365248682361047e-08     0.9723943563342388     0.3409273187026817      18.90331194351731 134.0522247554383
2.81967525617182      19.36343947584435      15.95185462980333  0.0006610540913824005     0.5221888726800429     -12.69093695395033   0.003140417975686628    0.04027798898253323   0.002128411809974773      16.34143981106067      408.3400675165265   0.006712698543939973     0.8000000019929736     0.5369540194452274     0.2552443683338237     0.4302345079628351    0.01984328782114865  1.365248682361047e-08     0.9723943563342388     0.3409273187026817      18.90331194351731 134.0522237965448
2.81967525617182      19.36343947584435      15.95185462980333  0.0006610540913824005     0.5221888726800429     -12.69093695395033   0.003140417975686628    0.04027798898253323   0.002128411809974773      16.34143956755424      408.3400736012677   0.006712698543939973     0.8000000019929736     0.5369540194452274     0.2552443683338237     0.4302345079628351    0.01984328782114865  1.365248682361047e-08     0.9723943563342388     0.3409273187026817      18.90331194351731 134.0522236793326
2.81967525617182      19.36343947584435      15.95185462980333  0.0006610540913824005     0.5221888726800429     -12.69093695395033   0.003140417975686628    0.04027798898253323   0.002128411809974773      16.34143956755424      408.3400675165265   0.006712713445101166     0.8000000019929736     0.5369540194452274     0.2552443683338237     0.4302345079628351    0.01984328782114865  1.365248682361047e-08     0.9723943563342388     0.3409273187026817      18.90331194351731 134.0522188286786
2.81967525617182      19.36343947584435      15.95185462980333  0.0006610540913824005     0.5221888726800429     -12.69093695395033   0.003140417975686628    0.04027798898253323   0.002128411809974773      16.34143956755424      408.3400675165265   0.006712698543939973     0.8000000168941348     0.5369540194452274     0.2552443683338237     0.4302345079628351    0.01984328782114865  1.365248682361047e-08     0.9723943563342388     0.3409273187026817      18.90331194351731 134.0522252529538
2.81967525617182      19.36343947584435      15.95185462980333  0.0006610540913824005     0.5221888726800429     -12.69093695395033   0.003140417975686628    0.04027798898253323   0.002128411809974773      16.34143956755424      408.3400675165265   0.006712698543939973     0.8000000019929736     0.5369540343463886     0.2552443683338237     0.4302345079628351    0.01984328782114865  1.365248682361047e-08     0.9723943563342388     0.3409273187026817      18.90331194351731 134.0522238902046
2.81967525617182      19.36343947584435      15.95185462980333  0.0006610540913824005     0.5221888726800429     -12.69093695395033   0.003140417975686628    0.04027798898253323   0.002128411809974773      16.34143956755424      408.3400675165265   0.006712698543939973     0.8000000019929736     0.5369540194452274     0.2552443832349849     0.4302345079628351    0.01984328782114865  1.365248682361047e-08     0.9723943563342388     0.3409273187026817      18.90331194351731 134.0522234259883
2.81967525617182      19.36343947584435      15.95185462980333  0.0006610540913824005     0.5221888726800429     -12.69093695395033   0.003140417975686628    0.04027798898253323   0.002128411809974773      16.34143956755424      408.3400675165265   0.006712698543939973     0.8000000019929736     0.5369540194452274     0.2552443683338237     0.4302345228639963    0.01984328782114865  1.365248682361047e-08     0.9723943563342388     0.3409273187026817      18.90331194351731 134.0522237048623
2.81967525617182      19.36343947584435      15.95185462980333  0.0006610540913824005     0.5221888726800429     -12.69093695395033   0.003140417975686628    0.04027798898253323   0.002128411809974773      16.34143956755424      408.3400675165265   0.006712698543939973     0.8000000019929736     0.5369540194452274     0.2552443683338237     0.4302345079628351    0.01984330272230984  1.365248682361047e-08     0.9723943563342388     0.3409273187026817      18.90331194351731 134.0522237057794
2.81967525617182      19.36343947584435      15.95185462980333  0.0006610540913824005     0.5221888726800429     -12.69093695395033   0.003140417975686628    0.04027798898253323   0.002128411809974773      16.34143956755424      408.3400675165265   0.006712698543939973     0.8000000019929736     0.5369540194452274     0.2552443683338237     0.4302345079628351    0.01984328782114865  2.855364801745813e-08     0.9723943563342388     0.3409273187026817      18.90331194351731 134.0522239989365
2.81967525617182      19.36343947584435      15.95185462980333  0.0006610540913824005     0.5221888726800429     -12.69093695395033   0.003140417975686628    0.04027798898253323   0.002128411809974773      16.34143956755424      408.3400675165265   0.006712698543939973     0.8000000019929736     0.5369540194452274     0.2552443683338237     0.4302345079628351    0.01984328782114865  1.365248682361047e-08        0.9723943712354     0.3409273187026817      18.90331194351731 134.0522237049346
2.81967525617182      19.36343947584435      15.95185462980333  0.0006610540913824005     0.5221888726800429     -12.69093695395033   0.003140417975686628    0.04027798898253323   0.002128411809974773      16.34143956755424      408.3400675165265   0.006712698543939973     0.8000000019929736     0.5369540194452274     0.2552443683338237     0.4302345079628351    0.01984328782114865  1.365248682361047e-08     0.9723943563342388     0.3409273336038429      18.90331194351731 134.0522237049427
2.81967525617182      19.36343947584435      15.95185462980333  0.0006610540913824005     0.5221888726800429     -12.69093695395033   0.003140417975686628    0.04027798898253323   0.002128411809974773      16.34143956755424      408.3400675165265   0.006712698543939973     0.8000000019929736     0.5369540194452274     0.2552443683338237     0.4302345079628351    0.01984328782114865  1.365248682361047e-08     0.9723943563342388     0.3409273187026817      18.90331222519861 134.0522237049344
2.823602707352924      19.36753220219132      15.95323596207294  0.0006708724044990443     0.5239087385230576     -12.68833048659543   0.003143981478893845    0.04021969737547373   0.002128050186005967      16.36078025615234      410.1028094778247   0.006709402303832943     0.8000000020300089     0.5366286393878549     0.2551982140348326     0.4312279938756795    0.01921241113285249  1.389912420054588e-08     0.9882625717665918     0.3444433295824903      19.22790495640624 134.0511047190125
2.823602749427883      19.36753220219132      15.95323596207294  0.0006708724044990443     0.5239087385230576     -12.68833048659543   0.003143981478893845    0.04021969737547373   0.002128050186005967      16.36078025615234      410.1028094778247   0.006709402303832943     0.8000000020300089     0.5366286393878549     0.2551982140348326     0.4312279938756795    0.01921241113285249  1.389912420054588e-08     0.9882625717665918     0.3444433295824903      19.22790495640624 134.051104748596
2.823602707352924      19.36753249079004      15.95323596207294  0.0006708724044990443     0.5239087385230576     -12.68833048659543   0.003143981478893845    0.04021969737547373   0.002128050186005967      16.36078025615234      410.1028094778247   0.006709402303832943     0.8000000020300089     0.5366286393878549     0.2551982140348326     0.4312279938756795    0.01921241113285249  1.389912420054588e-08     0.9882625717665918     0.3444433295824903      19.22790495640624 134.0511047708448
2.823602707352924      19.36753220219132      15.95323619979468  0.0006708724044990443     0.5239087385230576     -12.68833048659543   0.003143981478893845    0.04021969737547373   0.002128050186005967      16.36078025615234      410.1028094778247   0.006709402303832943     0.8000000020300089     0.5366286393878549     0.2551982140348326     0.4312279938756795    0.01921241113285249  1.389912420054588e-08     0.9882625717665918     0.3444433295824903      19.22790495640624 134.0511047424008
2.823602707352924      19.36753220219132      15.95323596207294  0.0006708873056602381     0.5239087385230576     -12.68833048659543   0.003143981478893845    0.04021969737547373   0.002128050186005967      16.36078025615234      410.1028094778247   0.006709402303832943     0.8000000020300089     0.5366286393878549     0.2551982140348326     0.4312279938756795    0.01921241113285249  1.389912420054588e-08     0.9882625717665918     0.3444433295824903      19.22790495640624 134.0511067905358
2.823602707352924      19.36753220219132      15.95323596207294  0.0006708724044990443     0.5239087534242188     -12.68833048659543   0.003143981478893845    0.04021969737547373   0.002128050186005967      16.36078025615234      410.1028094778247   0.006709402303832943     0.8000000020300089     0.5366286393878549     0.2551982140348326     0.4312279938756795    0.01921241113285249  1.389912420054588e-08     0.9882625717665918     0.3444433295824903      19.22790495640624 134.051104715859
2.823602707352924      19.36753220219132      15.95323596207294  0.0006708724044990443     0.5239087385230576     -12.68833067566629   0.003143981478893845    0.04021969737547373   0.002128050186005967      16.36078025615234      410.1028094778247   0.006709402303832943     0.8000000020300089     0.5366286393878549     0.2551982140348326     0.4312279938756795    0.01921241113285249  1.389912420054588e-08     0.9882625717665918     0.3444433295824903      19.22790495640624 134.0511046411166
2.823602707352924      19.36753220219132      15.95323596207294  0.0006708724044990443     0.5239087385230576     -12.68833048659543   0.003143996380055039    0.04021969737547373   0.002128050186005967      16.36078025615234      410.1028094778247   0.006709402303832943     0.8000000020300089     0.5366286393878549     0.2551982140348326     0.4312279938756795    0.01921241113285249  1.389912420054588e-08     0.9882625717665918     0.3444433295824903      19.22790495640624 134.0511044631778
2.823602707352924      19.36753220219132      15.95323596207294  0.0006708724044990443     0.5239087385230576     -12.68833048659543   0.003143981478893845    0.04021971227663493   0.002128050186005967      16.36078025615234      410.1028094778247   0.006709402303832943     0.8000000020300089     0.5366286393878549     0.2551982140348326     0.4312279938756795    0.01921241113285249  1.389912420054588e-08     0.9882625717665918     0.3444433295824903      19.22790495640624 134.0511048407614
2.823602707352924      19.36753220219132      15.95323596207294  0.0006708724044990443     0.5239087385230576     -12.68833048659543   0.003143981478893845    0.04021969737547373   0.002128065087167161      16.36078025615234      410.1028094778247   0.006709402303832943     0.8000000020300089     0.5366286393878549     0.2551982140348326     0.4312279938756795    0.01921241113285249  1.389912420054588e-08     0.9882625717665918     0.3444433295824903      19.22790495640624 134.0511058415125
2.823602707352924      19.36753220219132      15.95323596207294  0.0006708724044990443     0.5239087385230576     -12.68833048659543   0.003143981478893845    0.04021969737547373   0.002128050186005967      16.36078049994696      410.1028094778247   0.006709402303832943     0.8000000020300089     0.5366286393878549     0.2551982140348326     0.4312279938756795    0.01921241113285249  1.389912420054588e-08     0.9882625717665918     0.3444433295824903      19.22790495640624 134.051104779011
2.823602707352924      19.36753220219132      15.95323596207294  0.0006708724044990443     0.5239087385230576     -12.68833048659543   0.003143981478893845    0.04021969737547373   0.002128050186005967      16.36078025615234      410.1028155888328   0.006709402303832943     0.8000000020300089     0.5366286393878549     0.2551982140348326     0.4312279938756795    0.01921241113285249  1.389912420054588e-08     0.9882625717665918     0.3444433295824903      19.22790495640624 134.0511047092786
2.823602707352924      19.36753220219132      15.95323596207294  0.0006708724044990443     0.5239087385230576     -12.68833048659543   0.003143981478893845    0.04021969737547373   0.002128050186005967      16.36078025615234      410.1028094778247   0.006709417204994137     0.8000000020300089     0.5366286393878549     0.2551982140348326     0.4312279938756795    0.01921241113285249  1.389912420054588e-08     0.9882625717665918     0.3444433295824903      19.22790495640624 134.051099843913
2.823602707352924      19.36753220219132      15.95323596207294  0.0006708724044990443     0.5239087385230576     -12.68833048659543   0.003143981478893845    0.04021969737547373   0.002128050186005967      16.36078025615234      410.1028094778247   0.006709402303832943     0.8000000169311701     0.5366286393878549     0.2551982140348326     0.4312279938756795    0.01921241113285249  1.389912420054588e-08     0.9882625717665918     0.3444433295824903      19.22790495640624 134.0511062637443
2.823602707352924      19.36753220219132      15.95323596207294  0.0006708724044990443     0.5239087385230576     -12.68833048659543   0.003143981478893845    0.04021969737547373   0.002128050186005967      16.36078025615234      410.1028094778247   0.006709402303832943     0.8000000020300089     0.5366286542890161     0.2551982140348326     0.4312279938756795    0.01921241113285249  1.389912420054588e-08     0.9882625717665918     0.3444433295824903      19.22790495640624 134.0511049050693
2.823602707352924      19.36753220219132      15.95323596207294  0.0006708724044990443     0.5239087385230576     -12.68833048659543   0.003143981478893845    0.04021969737547373   0.002128050186005967      16.36078025615234      410.1028094778247   0.006709402303832943     0.8000000020300089     0.5366286393878549     0.2551982289359938     0.4312279938756795    0.01921241113285249  1.389912420054588e-08     0.9882625717665918     0.3444433295824903      19.22790495640624 134.0511044293938
2.823602707352924      19.36753220219132      15.95323596207294  0.0006708724044990443     0.5239087385230576     -12.68833048659543   0.003143981478893845    0.04021969737547373   0.002128050186005967      16.36078025615234      410.1028094778247   0.006709402303832943     0.8000000020300089     0.5366286393878549     0.2551982140348326     0.4312280087768407    0.01921241113285249  1.389912420054588e-08     0.9882625717665918     0.3444433295824903      19.22790495640624 134.0511047102642
2.823602707352924      19.36753220219132      15.95323596207294  0.0006708724044990443     0.5239087385230576     -12.68833048659543   0.003143981478893845    0.04021969737547373   0.002128050186005967      16.36078025615234      410.1028094778247   0.006709402303832943     0.8000000020300089     0.5366286393878549     0.2551982140348326     0.4312279938756795    0.01921242603401368  1.389912420054588e-08     0.9882625717665918     0.3444433295824903      19.22790495640624 134.0511047190274
2.823602707352924      19.36753220219132      15.95323596207294  0.0006708724044990443     0.5239087385230576     -12.68833048659543   0.003143981478893845    0.04021969737547373   0.002128050186005967      16.36078025615234      410.1028094778247   0.006709402303832943     0.8000000020300089     0.5366286393878549     0.2551982140348326     0.4312279938756795    0.01921241113285249  2.880028539439354e-08     0.9882625717665918     0.3444433295824903      19.22790495640624 134.0511050136145
2.823602707352924      19.36753220219132      15.95323596207294  0.0006708724044990443     0.5239087385230576     -12.68833048659543   0.003143981478893845    0.04021969737547373   0.002128050186005967      16.36078025615234      410.1028094778247   0.006709402303832943     0.8000000020300089     0.5366286393878549     0.2551982140348326     0.4312279938756795    0.01921241113285249  1.389912420054588e-08      0.988262586667753     0.3444433295824903      19.22790495640624 134.0511047190091
2.823602707352924      19.36753220219132      15.95323596207294  0.0006708724044990443     0.5239087385230576     -12.68833048659543   0.003143981478893845    0.04021969737547373   0.002128050186005967      16.36078025615234      410.1028094778247   0.006709402303832943     0.8000000020300089     0.5366286393878549     0.2551982140348326     0.4312279938756795    0.01921241113285249  1.389912420054588e-08     0.9882625717665918     0.3444433444836515      19.22790495640624 134.0511047190174
2.823602707352924      19.36753220219132      15.95323596207294  0.0006708724044990443     0.5239087385230576     -12.68833048659543   0.003143981478893845    0.04021969737547373   0.002128050186005967      16.36078025615234      410.1028094778247   0.006709402303832943     0.8000000020300089     0.5366286393878549     0.2551982140348326     0.4312279938756795    0.01921241113285249  1.389912420054588e-08     0.9882625717665918     0.3444433295824903      19.22790524292435 134.0511047190158
2.823675182246157      19.36755481792315      15.95337825140407  0.0006706533792011123      0.523893814882086      -12.6884877234513    0.00314670489245482    0.04021986417986398   0.002128060807918473      16.35979782212558      410.0938911161934   0.006711423723023728     0.8000000020275169     0.5366071004401285     0.2552086263838755     0.4312629220818553    0.01919236894523661  1.388264869118704e-08     0.9882761144104323     0.3441346194291226      19.21069375885154 134.0500844051609
2.823675224322196      19.36755481792315      15.95337825140407  0.0006706533792011123      0.523893814882086      -12.6884877234513    0.00314670489245482    0.04021986417986398   0.002128060807918473      16.35979782212558      410.0938911161934   0.006711423723023728     0.8000000020275169     0.5366071004401285     0.2552086263838755     0.4312629220818553    0.01919236894523661  1.388264869118704e-08     0.9882761144104323     0.3441346194291226      19.21069375885154 134.0500843478785
2.823675182246157      19.36755510652221      15.95337825140407  0.0006706533792011123      0.523893814882086      -12.6884877234513    0.00314670489245482    0.04021986417986398   0.002128060807918473      16.35979782212558      410.0938911161934   0.006711423723023728     0.8000000020275169     0.5366071004401285     0.2552086263838755     0.4312629220818553    0.01919236894523661  1.388264869118704e-08     0.9882761144104323     0.3441346194291226      19.21069375885154 134.0500844459729
2.823675182246157      19.36755481792315      15.95337848912793  0.0006706533792011123      0.523893814882086      -12.6884877234513    0.00314670489245482    0.04021986417986398   0.002128060807918473      16.35979782212558      410.0938911161934   0.006711423723023728     0.8000000020275169     0.5366071004401285     0.2552086263838755     0.4312629220818553    0.01919236894523661  1.388264869118704e-08     0.9882761144104323     0.3441346194291226      19.21069375885154 134.0500844273238
2.823675182246157      19.36755481792315      15.95337825140407  0.0006706682803623061      0.523893814882086      -12.6884877234513    0.00314670489245482    0.04021986417986398   0.002128060807918473      16.35979782212558      410.0938911161934   0.006711423723023728     0.8000000020275169     0.5366071004401285     0.2552086263838755     0.4312629220818553    0.01919236894523661  1.388264869118704e-08     0.9882761144104323     0.3441346194291226      19.21069375885154 134.050086512368
2.823675182246157      19.36755481792315      15.95337825140407  0.0006706533792011123     0.5238938297832472      -12.6884877234513    0.00314670489245482    0.04021986417986398   0.002128060807918473      16.35979782212558      410.0938911161934   0.006711423723023728     0.8000000020275169     0.5366071004401285     0.2552086263838755     0.4312629220818553    0.01919236894523661  1.388264869118704e-08     0.9882761144104323     0.3441346194291226      19.21069375885154 134.0500844071848
2.823675182246157      19.36755481792315      15.95337825140407  0.0006706533792011123      0.523893814882086      -12.6884879125245    0.00314670489245482    0.04021986417986398   0.002128060807918473      16.35979782212558      410.0938911161934   0.006711423723023728     0.8000000020275169     0.5366071004401285     0.2552086263838755     0.4312629220818553    0.01919236894523661  1.388264869118704e-08     0.9882761144104323     0.3441346194291226      19.21069375885154 134.0500843439543
2.823675182246157      19.36755481792315      15.95337825140407  0.0006706533792011123      0.523893814882086      -12.6884877234513   0.003146719793616014    0.04021986417986398   0.002128060807918473      16.35979782212558      410.0938911161934   0.006711423723023728     0.8000000020275169     0.5366071004401285     0.2552086263838755     0.4312629220818553    0.01919236894523661  1.388264869118704e-08     0.9882761144104323     0.3441346194291226      19.21069375885154 134.0500854537941
2.823675182246157      19.36755481792315      15.95337825140407  0.0006706533792011123      0.523893814882086      -12.6884877234513    0.00314670489245482    0.04021987908102517   0.002128060807918473      16.35979782212558      410.0938911161934   0.006711423723023728     0.8000000020275169     0.5366071004401285     0.2552086263838755     0.4312629220818553    0.01919236894523661  1.388264869118704e-08     0.9882761144104323     0.3441346194291226      19.21069375885154 134.0500844998064
2.823675182246157      19.36755481792315      15.95337825140407  0.0006706533792011123      0.523893814882086      -12.6884877234513    0.00314670489245482    0.04021986417986398   0.002128075709079667      16.35979782212558      410.0938911161934   0.006711423723023728     0.8000000020275169     0.5366071004401285     0.2552086263838755     0.4312629220818553    0.01919236894523661  1.388264869118704e-08     0.9882761144104323     0.3441346194291226      19.21069375885154 134.0500863106141
2.823675182246157      19.36755481792315      15.95337825140407  0.0006706533792011123      0.523893814882086      -12.6884877234513    0.00314670489245482    0.04021986417986398   0.002128060807918473      16.35979806590556      410.0938911161934   0.006711423723023728     0.8000000020275169     0.5366071004401285     0.2552086263838755     0.4312629220818553    0.01919236894523661  1.388264869118704e-08     0.9882761144104323     0.3441346194291226      19.21069375885154 134.0500844461924
2.823675182246157      19.36755481792315      15.95337825140407  0.0006706533792011123      0.523893814882086      -12.6884877234513    0.00314670489245482    0.04021986417986398   0.002128060807918473      16.35979782212558      410.0938972270686   0.006711423723023728     0.8000000020275169     0.5366071004401285     0.2552086263838755     0.4312629220818553    0.01919236894523661  1.388264869118704e-08     0.9882761144104323     0.3441346194291226      19.21069375885154 134.0500843744119
2.823675182246157      19.36755481792315      15.95337825140407  0.0006706533792011123      0.523893814882086      -12.6884877234513    0.00314670489245482    0.04021986417986398   0.002128060807918473      16.35979782212558      410.0938911161934   0.006711438624184922     0.8000000020275169     0.5366071004401285     0.2552086263838755     0.4312629220818553    0.01919236894523661  1.388264869118704e-08     0.9882761144104323     0.3441346194291226      19.21069375885154 134.0500835259597
2.823675182246157      19.36755481792315      15.95337825140407  0.0006706533792011123      0.523893814882086      -12.6884877234513    0.00314670489245482    0.04021986417986398   0.002128060807918473      16.35979782212558      410.0938911161934   0.006711423723023728     0.8000000169286781     0.5366071004401285     0.2552086263838755     0.4312629220818553    0.01919236894523661  1.388264869118704e-08     0.9882761144104323     0.3441346194291226      19.21069375885154 134.0500859560759
2.823675182246157      19.36755481792315      15.95337825140407  0.0006706533792011123      0.523893814882086      -12.6884877234513    0.00314670489245482    0.04021986417986398   0.002128060807918473      16.35979782212558      410.0938911161934   0.006711423723023728     0.8000000020275169     0.5366071153412897     0.2552086263838755     0.4312629220818553    0.01919236894523661  1.388264869118704e-08     0.9882761144104323     0.3441346194291226      19.21069375885154 134.0500845308602
2.823675182246157      19.36755481792315      15.95337825140407  0.0006706533792011123      0.523893814882086      -12.6884877234513    0.00314670489245482    0.04021986417986398   0.002128060807918473      16.35979782212558      410.0938911161934   0.006711423723023728     0.8000000020275169     0.5366071004401285     0.2552086412850367     0.4312629220818553    0.01919236894523661  1.388264869118704e-08     0.9882761144104323     0.3441346194291226      19.21069375885154 134.050084238274
2.823675182246157      19.36755481792315      15.95337825140407  0.0006706533792011123      0.523893814882086      -12.6884877234513    0.00314670489245482    0.04021986417986398   0.002128060807918473      16.35979782212558      410.0938911161934   0.006711423723023728     0.8000000020275169     0.5366071004401285     0.2552086263838755     0.4312629369830165    0.01919236894523661  1.388264869118704e-08     0.9882761144104323     0.3441346194291226      19.21069375885154 134.050084402456
2.823675182246157      19.36755481792315      15.95337825140407  0.0006706533792011123      0.523893814882086      -12.6884877234513    0.00314670489245482    0.04021986417986398   0.002128060807918473      16.35979782212558      410.0938911161934   0.006711423723023728     0.8000000020275169     0.5366071004401285     0.2552086263838755     0.4312629220818553     0.0191923838463978  1.388264869118704e-08     0.9882761144104323     0.3441346194291226      19.21069375885154 134.0500844046333
2.823675182246157      19.36755481792315      15.95337825140407  0.0006706533792011123      0.523893814882086      -12.6884877234513    0.00314670489245482    0.04021986417986398   0.002128060807918473      16.35979782212558      410.0938911161934   0.006711423723023728     0.8000000020275169     0.5366071004401285     0.2552086263838755     0.4312629220818553    0.01919236894523661  2.878380988503469e-08     0.9882761144104323     0.3441346194291226      19.21069375885154 134.0500846997322
2.823675182246157      19.36755481792315      15.95337825140407  0.0006706533792011123      0.523893814882086      -12.6884877234513    0.00314670489245482    0.04021986417986398   0.002128060807918473      16.35979782212558      410.0938911161934   0.006711423723023728     0.8000000020275169     0.5366071004401285     0.2552086263838755     0.4312629220818553    0.01919236894523661  1.388264869118704e-08     0.9882761293115935     0.3441346194291226      19.21069375885154 134.0500844055893
2.823675182246157      19.36755481792315      15.95337825140407  0.0006706533792011123      0.523893814882086      -12.6884877234513    0.00314670489245482    0.04021986417986398   0.002128060807918473      16.35979782212558      410.0938911161934   0.006711423723023728     0.8000000020275169     0.5366071004401285     0.2552086263838755     0.4312629220818553    0.01919236894523661  1.388264869118704e-08     0.9882761144104323     0.3441346343302837      19.21069375885154 134.0500844057555
2.823675182246157      19.36755481792315      15.95337825140407  0.0006706533792011123      0.523893814882086      -12.6884877234513    0.00314670489245482    0.04021986417986398   0.002128060807918473      16.35979782212558      410.0938911161934   0.006711423723023728     0.8000000020275169     0.5366071004401285     0.2552086263838755     0.4312629220818553    0.01919236894523661  1.388264869118704e-08     0.9882761144104323     0.3441346194291226      19.21069404511318 134.0500844055076
2.823767685089133      19.36752054278153       15.9533742257035  0.0006705013316064937     0.5238901228567862     -12.68852610415274   0.003146620264440818    0.04021928180774632   0.002127975833965503      16.35958943951576      410.1132267998017   0.006712210107347993      0.800000002026115     0.5365888421140118     0.2552160182869707     0.4313013088167125    0.01921459746688454  1.387339613685408e-08     0.9876778848411267      0.343926341933827      19.19906162851926 134.0496672056023
2.82376772716655      19.36752054278153       15.9533742257035  0.0006705013316064937     0.5238901228567862     -12.68852610415274   0.003146620264440818    0.04021928180774632   0.002127975833965503      16.35958943951576      410.1132267998017   0.006712210107347993      0.800000002026115     0.5365888421140118     0.2552160182869707     0.4313013088167125    0.01921459746688454  1.387339613685408e-08     0.9876778848411267      0.343926341933827      19.19906162851926 134.0496672329802
2.823767685089133      19.36752083138007       15.9533742257035  0.0006705013316064937     0.5238901228567862     -12.68852610415274   0.003146620264440818    0.04021928180774632   0.002127975833965503      16.35958943951576      410.1132267998017   0.006712210107347993      0.800000002026115     0.5365888421140118     0.2552160182869707     0.4313013088167125    0.01921459746688454  1.387339613685408e-08     0.9876778848411267      0.343926341933827      19.19906162851926 134.0496672365542
2.823767685089133      19.36752054278153       15.9533744634273  0.0006705013316064937     0.5238901228567862     -12.68852610415274   0.003146620264440818    0.04021928180774632   0.002127975833965503      16.35958943951576      410.1132267998017   0.006712210107347993      0.800000002026115     0.5365888421140118     0.2552160182869707     0.4313013088167125    0.01921459746688454  1.387339613685408e-08     0.9876778848411267      0.343926341933827      19.19906162851926 134.0496672187433
2.823767685089133      19.36752054278153       15.9533742257035  0.0006705162327676875     0.5238901228567862     -12.68852610415274   0.003146620264440818    0.04021928180774632   0.002127975833965503      16.35958943951576      410.1132267998017   0.006712210107347993      0.800000002026115     0.5365888421140118     0.2552160182869707     0.4313013088167125    0.01921459746688454  1.387339613685408e-08     0.9876778848411267      0.343926341933827      19.19906162851926 134.049669291785
2.823767685089133      19.36752054278153       15.9533742257035  0.0006705013316064937     0.5238901377579474     -12.68852610415274   0.003146620264440818    0.04021928180774632   0.002127975833965503      16.35958943951576      410.1132267998017   0.006712210107347993      0.800000002026115     0.5365888421140118     0.2552160182869707     0.4313013088167125    0.01921459746688454  1.387339613685408e-08     0.9876778848411267      0.343926341933827      19.19906162851926 134.0496672033169
2.823767685089133      19.36752054278153       15.9533742257035  0.0006705013316064937     0.5238901228567862     -12.68852629322652   0.003146620264440818    0.04021928180774632   0.002127975833965503      16.35958943951576      410.1132267998017   0.006712210107347993      0.800000002026115     0.5365888421140118     0.2552160182869707     0.4313013088167125    0.01921459746688454  1.387339613685408e-08     0.9876778848411267      0.343926341933827      19.19906162851926 134.049667144845
2.823767685089133      19.36752054278153       15.9533742257035  0.0006705013316064937     0.5238901228567862     -12.68852610415274   0.003146635165602012    0.04021928180774632   0.002127975833965503      16.35958943951576      410.1132267998017   0.006712210107347993      0.800000002026115     0.5365888421140118     0.2552160182869707     0.4313013088167125    0.01921459746688454  1.387339613685408e-08     0.9876778848411267      0.343926341933827      19.19906162851926 134.0496684234548
2.823767685089133      19.36752054278153       15.9533742257035  0.0006705013316064937     0.5238901228567862     -12.68852610415274   0.003146620264440818    0.04021929670890751   0.002127975833965503      16.35958943951576      410.1132267998017   0.006712210107347993      0.800000002026115     0.5365888421140118     0.2552160182869707     0.4313013088167125    0.01921459746688454  1.387339613685408e-08     0.9876778848411267      0.343926341933827      19.19906162851926 134.0496673598335
2.823767685089133      19.36752054278153       15.9533742257035  0.0006705013316064937     0.5238901228567862     -12.68852610415274   0.003146620264440818    0.04021928180774632   0.002127990735126697      16.35958943951576      410.1132267998017   0.006712210107347993      0.800000002026115     0.5365888421140118     0.2552160182869707     0.4313013088167125    0.01921459746688454  1.387339613685408e-08     0.9876778848411267      0.343926341933827      19.19906162851926 134.0496690594102
2.823767685089133      19.36752054278153       15.9533742257035  0.0006705013316064937     0.5238901228567862     -12.68852610415274   0.003146620264440818    0.04021928180774632   0.002127975833965503      16.35958968329264      410.1132267998017   0.006712210107347993      0.800000002026115     0.5365888421140118     0.2552160182869707     0.4313013088167125    0.01921459746688454  1.387339613685408e-08     0.9876778848411267      0.343926341933827      19.19906162851926 134.0496671403471
2.823767685089133      19.36752054278153       15.9533742257035  0.0006705013316064937     0.5238901228567862     -12.68852610415274   0.003146620264440818    0.04021928180774632   0.002127975833965503      16.35958943951576       410.113232910965   0.006712210107347993      0.800000002026115     0.5365888421140118     0.2552160182869707     0.4313013088167125    0.01921459746688454  1.387339613685408e-08     0.9876778848411267      0.343926341933827      19.19906162851926 134.0496669659967
2.823767685089133      19.36752054278153       15.9533742257035  0.0006705013316064937     0.5238901228567862     -12.68852610415274   0.003146620264440818    0.04021928180774632   0.002127975833965503      16.35958943951576      410.1132267998017   0.006712225008509187      0.800000002026115     0.5365888421140118     0.2552160182869707     0.4313013088167125    0.01921459746688454  1.387339613685408e-08     0.9876778848411267      0.343926341933827      19.19906162851926 134.0496680672214
2.823767685089133      19.36752054278153       15.9533742257035  0.0006705013316064937     0.5238901228567862     -12.68852610415274   0.003146620264440818    0.04021928180774632   0.002127975833965503      16.35958943951576      410.1132267998017   0.006712210107347993     0.8000000169272762     0.5365888421140118     0.2552160182869707     0.4313013088167125    0.01921459746688454  1.387339613685408e-08     0.9876778848411267      0.343926341933827      19.19906162851926 134.0496687513653
2.823767685089133      19.36752054278153       15.9533742257035  0.0006705013316064937     0.5238901228567862     -12.68852610415274   0.003146620264440818    0.04021928180774632   0.002127975833965503      16.35958943951576      410.1132267998017   0.006712210107347993      0.800000002026115      0.536588857015173     0.2552160182869707     0.4313013088167125    0.01921459746688454  1.387339613685408e-08     0.9876778848411267      0.343926341933827      19.19906162851926 134.0496673050366
2.823767685089133      19.36752054278153       15.9533742257035  0.0006705013316064937     0.5238901228567862     -12.68852610415274   0.003146620264440818    0.04021928180774632   0.002127975833965503      16.35958943951576      410.1132267998017   0.006712210107347993      0.800000002026115     0.5365888421140118     0.2552160331881319     0.4313013088167125    0.01921459746688454  1.387339613685408e-08     0.9876778848411267      0.343926341933827      19.19906162851926 134.0496670883565
2.823767685089133      19.36752054278153       15.9533742257035  0.0006705013316064937     0.5238901228567862     -12.68852610415274   0.003146620264440818    0.04021928180774632   0.002127975833965503      16.35958943951576      410.1132267998017   0.006712210107347993      0.800000002026115     0.5365888421140118     0.2552160182869707     0.4313013237178737    0.01921459746688454  1.387339613685408e-08     0.9876778848411267      0.343926341933827      19.19906162851926 134.0496671976716
2.823767685089133      19.36752054278153       15.9533742257035  0.0006705013316064937     0.5238901228567862     -12.68852610415274   0.003146620264440818    0.04021928180774632   0.002127975833965503      16.35958943951576      410.1132267998017   0.006712210107347993      0.800000002026115     0.5365888421140118     0.2552160182869707     0.4313013088167125    0.01921461236804573  1.387339613685408e-08     0.9876778848411267      0.343926341933827      19.19906162851926 134.0496672056346
2.823767685089133      19.36752054278153       15.9533742257035  0.0006705013316064937     0.5238901228567862     -12.68852610415274   0.003146620264440818    0.04021928180774632   0.002127975833965503      16.35958943951576      410.1132267998017   0.006712210107347993      0.800000002026115     0.5365888421140118     0.2552160182869707     0.4313013088167125    0.01921459746688454  2.877455733070173e-08     0.9876778848411267      0.343926341933827      19.19906162851926 134.0496675002128
2.823767685089133      19.36752054278153       15.9533742257035  0.0006705013316064937     0.5238901228567862     -12.68852610415274   0.003146620264440818    0.04021928180774632   0.002127975833965503      16.35958943951576      410.1132267998017   0.006712210107347993      0.800000002026115     0.5365888421140118     0.2552160182869707     0.4313013088167125    0.01921459746688454  1.387339613685408e-08     0.9876778997422879      0.343926341933827      19.19906162851926 134.0496672056048
2.823767685089133      19.36752054278153       15.9533742257035  0.0006705013316064937     0.5238901228567862     -12.68852610415274   0.003146620264440818    0.04021928180774632   0.002127975833965503      16.35958943951576      410.1132267998017   0.006712210107347993      0.800000002026115     0.5365888421140118     0.2552160182869707     0.4313013088167125    0.01921459746688454  1.387339613685408e-08     0.9876778848411267     0.3439263568349882      19.19906162851926 134.0496672055951
2.823767685089133      19.36752054278153       15.9533742257035  0.0006705013316064937     0.5238901228567862     -12.68852610415274   0.003146620264440818    0.04021928180774632   0.002127975833965503      16.35958943951576      410.1132267998017   0.006712210107347993      0.800000002026115     0.5365888421140118     0.2552160182869707     0.4313013088167125    0.01921459746688454  1.387339613685408e-08     0.9876778848411267      0.343926341933827      19.19906191460757 134.049667205601
2.823755165757699      19.36751889521051      15.95337343125109  0.0006691385894599118      0.523892359351563     -12.68853077183679   0.003142885234818947    0.04021322151861526   0.002124131816535799      16.35959410527381      410.1132773462149   0.006706626488934977     0.8000000020230553     0.5365367121987068     0.2553013269005188     0.4313091045573506    0.01921459334778838  1.386940027088083e-08     0.9876777145227513     0.3439264760208246      19.21859192294975 134.0484368053651
2.82375520783493      19.36751889521051      15.95337343125109  0.0006691385894599118      0.523892359351563     -12.68853077183679   0.003142885234818947    0.04021322151861526   0.002124131816535799      16.35959410527381      410.1132773462149   0.006706626488934977     0.8000000020230553     0.5365367121987068     0.2553013269005188     0.4313091045573506    0.01921459334778838  1.386940027088083e-08     0.9876777145227513     0.3439264760208246      19.21859192294975 134.0484369011493
2.823755165757699      19.36751918380903      15.95337343125109  0.0006691385894599118      0.523892359351563     -12.68853077183679   0.003142885234818947    0.04021322151861526   0.002124131816535799      16.35959410527381      410.1132773462149   0.006706626488934977     0.8000000020230553     0.5365367121987068     0.2553013269005188     0.4313091045573506    0.01921459334778838  1.386940027088083e-08     0.9876777145227513     0.3439264760208246      19.21859192294975 134.0484368592435
2.823755165757699      19.36751889521051      15.95337366897488  0.0006691385894599118      0.523892359351563     -12.68853077183679   0.003142885234818947    0.04021322151861526   0.002124131816535799      16.35959410527381      410.1132773462149   0.006706626488934977     0.8000000020230553     0.5365367121987068     0.2553013269005188     0.4313091045573506    0.01921459334778838  1.386940027088083e-08     0.9876777145227513     0.3439264760208246      19.21859192294975 134.0484368297167
2.823755165757699      19.36751889521051      15.95337343125109  0.0006691534906211056      0.523892359351563     -12.68853077183679   0.003142885234818947    0.04021322151861526   0.002124131816535799      16.35959410527381      410.1132773462149   0.006706626488934977     0.8000000020230553     0.5365367121987068     0.2553013269005188     0.4313091045573506    0.01921459334778838  1.386940027088083e-08     0.9876777145227513     0.3439264760208246      19.21859192294975 134.0484384206009
2.823755165757699      19.36751889521051      15.95337343125109  0.0006691385894599118     0.5238923742527242     -12.68853077183679   0.003142885234818947    0.04021322151861526   0.002124131816535799      16.35959410527381      410.1132773462149   0.006706626488934977     0.8000000020230553     0.5365367121987068     0.2553013269005188     0.4313091045573506    0.01921459334778838  1.386940027088083e-08     0.9876777145227513     0.3439264760208246      19.21859192294975 134.0484368047954
2.823755165757699      19.36751889521051      15.95337343125109  0.0006691385894599118      0.523892359351563     -12.68853096091063   0.003142885234818947    0.04021322151861526   0.002124131816535799      16.35959410527381      410.1132773462149   0.006706626488934977     0.8000000020230553     0.5365367121987068     0.2553013269005188     0.4313091045573506    0.01921459334778838  1.386940027088083e-08     0.9876777145227513     0.3439264760208246      19.21859192294975 134.0484367120682
2.823755165757699      19.36751889521051      15.95337343125109  0.0006691385894599118      0.523892359351563     -12.68853077183679   0.003142900135980141    0.04021322151861526   0.002124131816535799      16.35959410527381      410.1132773462149   0.006706626488934977     0.8000000020230553     0.5365367121987068     0.2553013269005188     0.4313091045573506    0.01921459334778838  1.386940027088083e-08     0.9876777145227513     0.3439264760208246      19.21859192294975 134.0484353473794
2.823755165757699      19.36751889521051      15.95337343125109  0.0006691385894599118      0.523892359351563     -12.68853077183679   0.003142885234818947    0.04021323641977645   0.002124131816535799      16.35959410527381      410.1132773462149   0.006706626488934977     0.8000000020230553     0.5365367121987068     0.2553013269005188     0.4313091045573506    0.01921459334778838  1.386940027088083e-08     0.9876777145227513     0.3439264760208246      19.21859192294975 134.048436847517
2.823755165757699      19.36751889521051      15.95337343125109  0.0006691385894599118      0.523892359351563     -12.68853077183679   0.003142885234818947    0.04021322151861526   0.002124146717696993      16.35959410527381      410.1132773462149   0.006706626488934977     0.8000000020230553     0.5365367121987068     0.2553013269005188     0.4313091045573506    0.01921459334778838  1.386940027088083e-08     0.9876777145227513     0.3439264760208246      19.21859192294975 134.0484352877736
2.823755165757699      19.36751889521051      15.95337343125109  0.0006691385894599118      0.523892359351563     -12.68853077183679   0.003142885234818947    0.04021322151861526   0.002124131816535799      16.35959434905076      410.1132773462149   0.006706626488934977     0.8000000020230553     0.5365367121987068     0.2553013269005188     0.4313091045573506    0.01921459334778838  1.386940027088083e-08     0.9876777145227513     0.3439264760208246      19.21859192294975 134.0484368273838
2.823755165757699      19.36751889521051      15.95337343125109  0.0006691385894599118      0.523892359351563     -12.68853077183679   0.003142885234818947    0.04021322151861526   0.002124131816535799      16.35959410527381       410.113283457379   0.006706626488934977     0.8000000020230553     0.5365367121987068     0.2553013269005188     0.4313091045573506    0.01921459334778838  1.386940027088083e-08     0.9876777145227513     0.3439264760208246      19.21859192294975 134.0484367152231
2.823755165757699      19.36751889521051      15.95337343125109  0.0006691385894599118      0.523892359351563     -12.68853077183679   0.003142885234818947    0.04021322151861526   0.002124131816535799      16.35959410527381      410.1132773462149   0.006706641390096171     0.8000000020230553     0.5365367121987068     0.2553013269005188     0.4313091045573506    0.01921459334778838  1.386940027088083e-08     0.9876777145227513     0.3439264760208246      19.21859192294975 134.048433800068
2.823755165757699      19.36751889521051      15.95337343125109  0.0006691385894599118      0.523892359351563     -12.68853077183679   0.003142885234818947    0.04021322151861526   0.002124131816535799      16.35959410527381      410.1132773462149   0.006706626488934977     0.8000000169242165     0.5365367121987068     0.2553013269005188     0.4313091045573506    0.01921459334778838  1.386940027088083e-08     0.9876777145227513     0.3439264760208246      19.21859192294975 134.0484383663219
2.823755165757699      19.36751889521051      15.95337343125109  0.0006691385894599118      0.523892359351563     -12.68853077183679   0.003142885234818947    0.04021322151861526   0.002124131816535799      16.35959410527381      410.1132773462149   0.006706626488934977     0.8000000020230553      0.536536727099868     0.2553013269005188     0.4313091045573506    0.01921459334778838  1.386940027088083e-08     0.9876777145227513     0.3439264760208246      19.21859192294975 134.048436945411
2.823755165757699      19.36751889521051      15.95337343125109  0.0006691385894599118      0.523892359351563     -12.68853077183679   0.003142885234818947    0.04021322151861526   0.002124131816535799      16.35959410527381      410.1132773462149   0.006706626488934977     0.8000000020230553     0.5365367121987068       0.25530134180168     0.4313091045573506    0.01921459334778838  1.386940027088083e-08     0.9876777145227513     0.3439264760208246      19.21859192294975 134.0484365791505
2.823755165757699      19.36751889521051      15.95337343125109  0.0006691385894599118      0.523892359351563     -12.68853077183679   0.003142885234818947    0.04021322151861526   0.002124131816535799      16.35959410527381      410.1132773462149   0.006706626488934977     0.8000000020230553     0.5365367121987068     0.2553013269005188     0.4313091194585118    0.01921459334778838  1.386940027088083e-08     0.9876777145227513     0.3439264760208246      19.21859192294975 134.0484367837826
2.823755165757699      19.36751889521051      15.95337343125109  0.0006691385894599118      0.523892359351563     -12.68853077183679   0.003142885234818947    0.04021322151861526   0.002124131816535799      16.35959410527381      410.1132773462149   0.006706626488934977     0.8000000020230553     0.5365367121987068     0.2553013269005188     0.4313091045573506    0.01921460824894958  1.386940027088083e-08     0.9876777145227513     0.3439264760208246      19.21859192294975 134.0484367950914
2.823755165757699      19.36751889521051      15.95337343125109  0.0006691385894599118      0.523892359351563     -12.68853077183679   0.003142885234818947    0.04021322151861526   0.002124131816535799      16.35959410527381      410.1132773462149   0.006706626488934977     0.8000000020230553     0.5365367121987068     0.2553013269005188     0.4313091045573506    0.01921459334778838  2.877056146472849e-08     0.9876777145227513     0.3439264760208246      19.21859192294975 134.0484371006218
2.823755165757699      19.36751889521051      15.95337343125109  0.0006691385894599118      0.523892359351563     -12.68853077183679   0.003142885234818947    0.04021322151861526   0.002124131816535799      16.35959410527381      410.1132773462149   0.006706626488934977     0.8000000020230553     0.5365367121987068     0.2553013269005188     0.4313091045573506    0.01921459334778838  1.386940027088083e-08     0.9876777294239125     0.3439264760208246      19.21859192294975 134.048436792935
2.823755165757699      19.36751889521051      15.95337343125109  0.0006691385894599118      0.523892359351563     -12.68853077183679   0.003142885234818947    0.04021322151861526   0.002124131816535799      16.35959410527381      410.1132773462149   0.006706626488934977     0.8000000020230553     0.5365367121987068     0.2553013269005188     0.4313091045573506    0.01921459334778838  1.386940027088083e-08     0.9876777145227513     0.3439264909219857      19.21859192294975 134.0484368067146
2.823755165757699      19.36751889521051      15.95337343125109  0.0006691385894599118      0.523892359351563     -12.68853077183679   0.003142885234818947    0.04021322151861526   0.002124131816535799      16.35959410527381      410.1132773462149   0.006706626488934977     0.8000000020230553     0.5365367121987068     0.2553013269005188     0.4313091045573506    0.01921459334778838  1.386940027088083e-08     0.9876777145227513     0.3439264760208246      19.21859220932909 134.0484368052413
2.823755068043098      19.36751884368465      15.95337232332932  0.0006691391687194266     0.5238924926751862     -12.68852948602133   0.003144988541152369    0.04021321913819934   0.002126323740802846      16.35959417665604      410.1132766770589   0.006706839545502706     0.8000000020230504     0.5365366018546466     0.2553015770185167     0.4313091101783478     0.0192145921240995  1.386939009402302e-08     0.9876777142788618      0.343926473077504      19.25765442277541 134.0482003848043
2.823755110120327      19.36751884368465      15.95337232332932  0.0006691391687194266     0.5238924926751862     -12.68852948602133   0.003144988541152369    0.04021321913819934   0.002126323740802846      16.35959417665604      410.1132766770589   0.006706839545502706     0.8000000020230504     0.5365366018546466     0.2553015770185167     0.4313091101783478     0.0192145921240995  1.386939009402302e-08     0.9876777142788618      0.343926473077504      19.25765442277541 134.0482003919996
2.823755068043098      19.36751913228317      15.95337232332932  0.0006691391687194266     0.5238924926751862     -12.68852948602133   0.003144988541152369    0.04021321913819934   0.002126323740802846      16.35959417665604      410.1132766770589   0.006706839545502706     0.8000000020230504     0.5365366018546466     0.2553015770185167     0.4313091101783478     0.0192145921240995  1.386939009402302e-08     0.9876777142788618      0.343926473077504      19.25765442277541 134.0482004381186
2.823755068043098      19.36751884368465       15.9533725610531  0.0006691391687194266     0.5238924926751862     -12.68852948602133   0.003144988541152369    0.04021321913819934   0.002126323740802846      16.35959417665604      410.1132766770589   0.006706839545502706     0.8000000020230504     0.5365366018546466     0.2553015770185167     0.4313091101783478     0.0192145921240995  1.386939009402302e-08     0.9876777142788618      0.343926473077504      19.25765442277541 134.0482004162417
2.823755068043098      19.36751884368465      15.95337232332932  0.0006691540698806204     0.5238924926751862     -12.68852948602133   0.003144988541152369    0.04021321913819934   0.002126323740802846      16.35959417665604      410.1132766770589   0.006706839545502706     0.8000000020230504     0.5365366018546466     0.2553015770185167     0.4313091101783478     0.0192145921240995  1.386939009402302e-08     0.9876777142788618      0.343926473077504      19.25765442277541 134.0482017690988
2.823755068043098      19.36751884368465      15.95337232332932  0.0006691391687194266     0.5238925075763474     -12.68852948602133   0.003144988541152369    0.04021321913819934   0.002126323740802846      16.35959417665604      410.1132766770589   0.006706839545502706     0.8000000020230504     0.5365366018546466     0.2553015770185167     0.4313091101783478     0.0192145921240995  1.386939009402302e-08     0.9876777142788618      0.343926473077504      19.25765442277541 134.0482003823353
2.823755068043098      19.36751884368465      15.95337232332932  0.0006691391687194266     0.5238924926751862     -12.68852967509515   0.003144988541152369    0.04021321913819934   0.002126323740802846      16.35959417665604      410.1132766770589   0.006706839545502706     0.8000000020230504     0.5365366018546466     0.2553015770185167     0.4313091101783478     0.0192145921240995  1.386939009402302e-08     0.9876777142788618      0.343926473077504      19.25765442277541 134.0482002949132
2.823755068043098      19.36751884368465      15.95337232332932  0.0006691391687194266     0.5238924926751862     -12.68852948602133   0.003145003442313563    0.04021321913819934   0.002126323740802846      16.35959417665604      410.1132766770589   0.006706839545502706     0.8000000020230504     0.5365366018546466     0.2553015770185167     0.4313091101783478     0.0192145921240995  1.386939009402302e-08     0.9876777142788618      0.343926473077504      19.25765442277541 134.0482002793493
2.823755068043098      19.36751884368465      15.95337232332932  0.0006691391687194266     0.5238924926751862     -12.68852948602133   0.003144988541152369    0.04021323403936054   0.002126323740802846      16.35959417665604      410.1132766770589   0.006706839545502706     0.8000000020230504     0.5365366018546466     0.2553015770185167     0.4313091101783478     0.0192145921240995  1.386939009402302e-08     0.9876777142788618      0.343926473077504      19.25765442277541 134.0482004927604
2.823755068043098      19.36751884368465      15.95337232332932  0.0006691391687194266     0.5238924926751862     -12.68852948602133   0.003144988541152369    0.04021321913819934    0.00212633864196404      16.35959417665604      410.1132766770589   0.006706839545502706     0.8000000020230504     0.5365366018546466     0.2553015770185167     0.4313091101783478     0.0192145921240995  1.386939009402302e-08     0.9876777142788618      0.343926473077504      19.25765442277541 134.048200761718
2.823755068043098      19.36751884368465      15.95337232332932  0.0006691391687194266     0.5238924926751862     -12.68852948602133   0.003144988541152369    0.04021321913819934   0.002126323740802846      16.35959442043298      410.1132766770589   0.006706839545502706     0.8000000020230504     0.5365366018546466     0.2553015770185167     0.4313091101783478     0.0192145921240995  1.386939009402302e-08     0.9876777142788618      0.343926473077504      19.25765442277541 134.0482005568997
2.823755068043098      19.36751884368465      15.95337232332932  0.0006691391687194266     0.5238924926751862     -12.68852948602133   0.003144988541152369    0.04021321913819934   0.002126323740802846      16.35959417665604       410.113282788223   0.006706839545502706     0.8000000020230504     0.5365366018546466     0.2553015770185167     0.4313091101783478     0.0192145921240995  1.386939009402302e-08     0.9876777142788618      0.343926473077504      19.25765442277541 134.0482004037474
2.823755068043098      19.36751884368465      15.95337232332932  0.0006691391687194266     0.5238924926751862     -12.68852948602133   0.003144988541152369    0.04021321913819934   0.002126323740802846      16.35959417665604      410.1132766770589   0.006706854446663899     0.8000000020230504     0.5365366018546466     0.2553015770185167     0.4313091101783478     0.0192145921240995  1.386939009402302e-08     0.9876777142788618      0.343926473077504      19.25765442277541 134.0481979611626
2.823755068043098      19.36751884368465      15.95337232332932  0.0006691391687194266     0.5238924926751862     -12.68852948602133   0.003144988541152369    0.04021321913819934   0.002126323740802846      16.35959417665604      410.1132766770589   0.006706839545502706     0.8000000169242116     0.5365366018546466     0.2553015770185167     0.4313091101783478     0.0192145921240995  1.386939009402302e-08     0.9876777142788618      0.343926473077504      19.25765442277541 134.0482019228228
2.823755068043098      19.36751884368465      15.95337232332932  0.0006691391687194266     0.5238924926751862     -12.68852948602133   0.003144988541152369    0.04021321913819934   0.002126323740802846      16.35959417665604      410.1132766770589   0.006706839545502706     0.8000000020230504     0.5365366167558078     0.2553015770185167     0.4313091101783478     0.0192145921240995  1.386939009402302e-08     0.9876777142788618      0.343926473077504      19.25765442277541 134.0482005462184
2.823755068043098      19.36751884368465      15.95337232332932  0.0006691391687194266     0.5238924926751862     -12.68852948602133   0.003144988541152369    0.04021321913819934   0.002126323740802846      16.35959417665604      410.1132766770589   0.006706839545502706     0.8000000020230504     0.5365366018546466     0.2553015919196779     0.4313091101783478     0.0192145921240995  1.386939009402302e-08     0.9876777142788618      0.343926473077504      19.25765442277541 134.0482001956389
2.823755068043098      19.36751884368465      15.95337232332932  0.0006691391687194266     0.5238924926751862     -12.68852948602133   0.003144988541152369    0.04021321913819934   0.002126323740802846      16.35959417665604      410.1132766770589   0.006706839545502706     0.8000000020230504     0.5365366018546466     0.2553015770185167      0.431309125079509     0.0192145921240995  1.386939009402302e-08     0.9876777142788618      0.343926473077504      19.25765442277541 134.0482003710076
2.823755068043098      19.36751884368465      15.95337232332932  0.0006691391687194266     0.5238924926751862     -12.68852948602133   0.003144988541152369    0.04021321913819934   0.002126323740802846      16.35959417665604      410.1132766770589   0.006706839545502706     0.8000000020230504     0.5365366018546466     0.2553015770185167     0.4313091101783478     0.0192146070252607  1.386939009402302e-08     0.9876777142788618      0.343926473077504      19.25765442277541 134.0482003846531
2.823755068043098      19.36751884368465      15.95337232332932  0.0006691391687194266     0.5238924926751862     -12.68852948602133   0.003144988541152369    0.04021321913819934   0.002126323740802846      16.35959417665604      410.1132766770589   0.006706839545502706     0.8000000020230504     0.5365366018546466     0.2553015770185167     0.4313091101783478     0.0192145921240995  2.877055128787068e-08     0.9876777142788618      0.343926473077504      19.25765442277541 134.0482006800096
2.823755068043098      19.36751884368465      15.95337232332932  0.0006691391687194266     0.5238924926751862     -12.68852948602133   0.003144988541152369    0.04021321913819934   0.002126323740802846      16.35959417665604      410.1132766770589   0.006706839545502706     0.8000000020230504     0.5365366018546466     0.2553015770185167     0.4313091101783478     0.0192145921240995  1.386939009402302e-08      0.987677729180023      0.343926473077504      19.25765442277541 134.0482003847954
2.823755068043098      19.36751884368465      15.95337232332932  0.0006691391687194266     0.5238924926751862     -12.68852948602133   0.003144988541152369    0.04021321913819934   0.002126323740802846      16.35959417665604      410.1132766770589   0.006706839545502706     0.8000000020230504     0.5365366018546466     0.2553015770185167     0.4313091101783478     0.0192145921240995  1.386939009402302e-08     0.9876777142788618     0.3439264879786652      19.25765442277541 134.0482003848071
2.823755068043098      19.36751884368465      15.95337232332932  0.0006691391687194266     0.5238924926751862     -12.68852948602133   0.003144988541152369    0.04021321913819934   0.002126323740802846      16.35959417665604      410.1132766770589   0.006706839545502706     0.8000000020230504     0.5365366018546466     0.2553015770185167     0.4313091101783478     0.0192145921240995  1.386939009402302e-08     0.9876777142788618      0.343926473077504      19.25765470973682 134.0482003848096
2.824998111445698      19.36733918631492      15.95534904506392  0.0006669058131699869     0.5237657809563397     -12.69024452560685   0.003145268563796821    0.04022096311127275   0.002126966306704498      16.32551390670616      409.3561863614094   0.006699689819154458     0.8000000019946461      0.536215631440364     0.2554201094505108     0.4319771480963924    0.01967057938700288   1.36870736870522e-08     0.9878215890962315     0.3385845785502478        18.962104863164 134.0370402153383
2.82499815354145      19.36733918631492      15.95534904506392  0.0006669058131699869     0.5237657809563397     -12.69024452560685   0.003145268563796821    0.04022096311127275   0.002126966306704498      16.32551390670616      409.3561863614094   0.006699689819154458     0.8000000019946461      0.536215631440364     0.2554201094505108     0.4319771480963924    0.01967057938700288   1.36870736870522e-08     0.9878215890962315     0.3385845785502478        18.962104863164 134.0370403493207
2.824998111445698      19.36733947491076      15.95534904506392  0.0006669058131699869     0.5237657809563397     -12.69024452560685   0.003145268563796821    0.04022096311127275   0.002126966306704498      16.32551390670616      409.3561863614094   0.006699689819154458     0.8000000019946461      0.536215631440364     0.2554201094505108     0.4319771480963924    0.01967057938700288   1.36870736870522e-08     0.9878215890962315     0.3385845785502478        18.962104863164 134.0370402668687
2.824998111445698      19.36733918631492      15.95534928281715  0.0006669058131699869     0.5237657809563397     -12.69024452560685   0.003145268563796821    0.04022096311127275   0.002126966306704498      16.32551390670616      409.3561863614094   0.006699689819154458     0.8000000019946461      0.536215631440364     0.2554201094505108     0.4319771480963924    0.01967057938700288   1.36870736870522e-08     0.9878215890962315     0.3385845785502478        18.962104863164 134.0370402439786
2.824998111445698      19.36733918631492      15.95534904506392  0.0006669207143311808     0.5237657809563397     -12.69024452560685   0.003145268563796821    0.04022096311127275   0.002126966306704498      16.32551390670616      409.3561863614094   0.006699689819154458     0.8000000019946461      0.536215631440364     0.2554201094505108     0.4319771480963924    0.01967057938700288   1.36870736870522e-08     0.9878215890962315     0.3385845785502478        18.962104863164 134.037041587758
2.824998111445698      19.36733918631492      15.95534904506392  0.0006669058131699869     0.5237657958575009     -12.69024452560685   0.003145268563796821    0.04022096311127275   0.002126966306704498      16.32551390670616      409.3561863614094   0.006699689819154458     0.8000000019946461      0.536215631440364     0.2554201094505108     0.4319771480963924    0.01967057938700288   1.36870736870522e-08     0.9878215890962315     0.3385845785502478        18.962104863164 134.0370402148994
2.824998111445698      19.36733918631492      15.95534904506392  0.0006669058131699869     0.5237657809563397     -12.69024471470623   0.003145268563796821    0.04022096311127275   0.002126966306704498      16.32551390670616      409.3561863614094   0.006699689819154458     0.8000000019946461      0.536215631440364     0.2554201094505108     0.4319771480963924    0.01967057938700288   1.36870736870522e-08     0.9878215890962315     0.3385845785502478        18.962104863164 134.0370401375644
2.824998111445698      19.36733918631492      15.95534904506392  0.0006669058131699869     0.5237657809563397     -12.69024452560685   0.003145283464958015    0.04022096311127275   0.002126966306704498      16.32551390670616      409.3561863614094   0.006699689819154458     0.8000000019946461      0.536215631440364     0.2554201094505108     0.4319771480963924    0.01967057938700288   1.36870736870522e-08     0.9878215890962315     0.3385845785502478        18.962104863164 134.0370407809447
2.824998111445698      19.36733918631492      15.95534904506392  0.0006669058131699869     0.5237657809563397     -12.69024452560685   0.003145268563796821    0.04022097801243394   0.002126966306704498      16.32551390670616      409.3561863614094   0.006699689819154458     0.8000000019946461      0.536215631440364     0.2554201094505108     0.4319771480963924    0.01967057938700288   1.36870736870522e-08     0.9878215890962315     0.3385845785502478        18.962104863164 134.0370403414169
2.824998111445698      19.36733918631492      15.95534904506392  0.0006669058131699869     0.5237657809563397     -12.69024452560685   0.003145268563796821    0.04022096311127275   0.002126981207865692      16.32551390670616      409.3561863614094   0.006699689819154458     0.8000000019946461      0.536215631440364     0.2554201094505108     0.4319771480963924    0.01967057938700288   1.36870736870522e-08     0.9878215890962315     0.3385845785502478        18.962104863164 134.0370408727569
2.824998111445698      19.36733918631492      15.95534904506392  0.0006669058131699869     0.5237657809563397     -12.69024452560685   0.003145268563796821    0.04022096311127275   0.002126966306704498      16.32551414997527      409.3561863614094   0.006699689819154458     0.8000000019946461      0.536215631440364     0.2554201094505108     0.4319771480963924    0.01967057938700288   1.36870736870522e-08     0.9878215890962315     0.3385845785502478        18.962104863164 134.0370404330739
2.824998111445698      19.36733918631492      15.95534904506392  0.0006669058131699869     0.5237657809563397     -12.69024452560685   0.003145268563796821    0.04022096311127275   0.002126966306704498      16.32551390670616      409.3561924612919   0.006699689819154458     0.8000000019946461      0.536215631440364     0.2554201094505108     0.4319771480963924    0.01967057938700288   1.36870736870522e-08     0.9878215890962315     0.3385845785502478        18.962104863164 134.0370402398178
2.824998111445698      19.36733918631492      15.95534904506392  0.0006669058131699869     0.5237657809563397     -12.69024452560685   0.003145268563796821    0.04022096311127275   0.002126966306704498      16.32551390670616      409.3561863614094   0.006699704720315652     0.8000000019946461      0.536215631440364     0.2554201094505108     0.4319771480963924    0.01967057938700288   1.36870736870522e-08     0.9878215890962315     0.3385845785502478        18.962104863164 134.0370400438441
2.824998111445698      19.36733918631492      15.95534904506392  0.0006669058131699869     0.5237657809563397     -12.69024452560685   0.003145268563796821    0.04022096311127275   0.002126966306704498      16.32551390670616      409.3561863614094   0.006699689819154458     0.8000000168958072      0.536215631440364     0.2554201094505108     0.4319771480963924    0.01967057938700288   1.36870736870522e-08     0.9878215890962315     0.3385845785502478        18.962104863164 134.0370417644739
2.824998111445698      19.36733918631492      15.95534904506392  0.0006669058131699869     0.5237657809563397     -12.69024452560685   0.003145268563796821    0.04022096311127275   0.002126966306704498      16.32551390670616      409.3561863614094   0.006699689819154458     0.8000000019946461     0.5362156463415252     0.2554201094505108     0.4319771480963924    0.01967057938700288   1.36870736870522e-08     0.9878215890962315     0.3385845785502478        18.962104863164 134.0370403425817
2.824998111445698      19.36733918631492      15.95534904506392  0.0006669058131699869     0.5237657809563397     -12.69024452560685   0.003145268563796821    0.04022096311127275   0.002126966306704498      16.32551390670616      409.3561863614094   0.006699689819154458     0.8000000019946461      0.536215631440364      0.255420124351672     0.4319771480963924    0.01967057938700288   1.36870736870522e-08     0.9878215890962315     0.3385845785502478        18.962104863164 134.0370400871637
2.824998111445698      19.36733918631492      15.95534904506392  0.0006669058131699869     0.5237657809563397     -12.69024452560685   0.003145268563796821    0.04022096311127275   0.002126966306704498      16.32551390670616      409.3561863614094   0.006699689819154458     0.8000000019946461      0.536215631440364     0.2554201094505108     0.4319771629975536    0.01967057938700288   1.36870736870522e-08     0.9878215890962315     0.3385845785502478        18.962104863164 134.0370402097115
2.824998111445698      19.36733918631492      15.95534904506392  0.0006669058131699869     0.5237657809563397     -12.69024452560685   0.003145268563796821    0.04022096311127275   0.002126966306704498      16.32551390670616      409.3561863614094   0.006699689819154458     0.8000000019946461      0.536215631440364     0.2554201094505108     0.4319771480963924    0.01967059428816407   1.36870736870522e-08     0.9878215890962315     0.3385845785502478        18.962104863164 134.0370402153465
2.824998111445698      19.36733918631492      15.95534904506392  0.0006669058131699869     0.5237657809563397     -12.69024452560685   0.003145268563796821    0.04022096311127275   0.002126966306704498      16.32551390670616      409.3561863614094   0.006699689819154458     0.8000000019946461      0.536215631440364     0.2554201094505108     0.4319771480963924    0.01967057938700288  2.858823488089986e-08     0.9878215890962315     0.3385845785502478        18.962104863164 134.0370405109
2.824998111445698      19.36733918631492      15.95534904506392  0.0006669058131699869     0.5237657809563397     -12.69024452560685   0.003145268563796821    0.04022096311127275   0.002126966306704498      16.32551390670616      409.3561863614094   0.006699689819154458     0.8000000019946461      0.536215631440364     0.2554201094505108     0.4319771480963924    0.01967057938700288   1.36870736870522e-08     0.9878216039973927     0.3385845785502478        18.962104863164 134.0370402153445
2.824998111445698      19.36733918631492      15.95534904506392  0.0006669058131699869     0.5237657809563397     -12.69024452560685   0.003145268563796821    0.04022096311127275   0.002126966306704498      16.32551390670616      409.3561863614094   0.006699689819154458     0.8000000019946461      0.536215631440364     0.2554201094505108     0.4319771480963924    0.01967057938700288   1.36870736870522e-08     0.9878215890962315      0.338584593451409        18.962104863164 134.0370402153436
2.824998111445698      19.36733918631492      15.95534904506392  0.0006669058131699869     0.5237657809563397     -12.69024452560685   0.003145268563796821    0.04022096311127275   0.002126966306704498      16.32551390670616      409.3561863614094   0.006699689819154458     0.8000000019946461      0.536215631440364     0.2554201094505108     0.4319771480963924    0.01967057938700288   1.36870736870522e-08     0.9878215890962315     0.3385845785502478      18.96210514572138 134.0370402153495
2.824562442532416      19.36705450010243      15.95598033433615  0.0006646226733737912     0.5235686029790858     -12.69139208049936   0.003143446163387902     0.0402403154037773   0.002127251027056325      16.29267164276167      408.1975460754279   0.006696240951969732     0.8000000019697444     0.5360977117177155     0.2555312497642155     0.4318118409189722    0.01944043128589297  1.353245764082209e-08     0.9759221391601258     0.3342332639607709      18.74203791223176 134.0303679476598
2.824562484621676      19.36705450010243      15.95598033433615  0.0006646226733737912     0.5235686029790858     -12.69139208049936   0.003143446163387902     0.0402403154037773   0.002127251027056325      16.29267164276167      408.1975460754279   0.006696240951969732     0.8000000019697444     0.5360977117177155     0.2555312497642155     0.4318118409189722    0.01944043128589297  1.353245764082209e-08     0.9759221391601258     0.3342332639607709      18.74203791223176 134.0303678430245
2.824562442532416      19.36705478869403      15.95598033433615  0.0006646226733737912     0.5235686029790858     -12.69139208049936   0.003143446163387902     0.0402403154037773   0.002127251027056325      16.29267164276167      408.1975460754279   0.006696240951969732     0.8000000019697444     0.5360977117177155     0.2555312497642155     0.4318118409189722    0.01944043128589297  1.353245764082209e-08     0.9759221391601258     0.3342332639607709      18.74203791223176 134.0303679892769
2.824562442532416      19.36705450010243      15.95598057209878  0.0006646226733737912     0.5235686029790858     -12.69139208049936   0.003143446163387902     0.0402403154037773   0.002127251027056325      16.29267164276167      408.1975460754279   0.006696240951969732     0.8000000019697444     0.5360977117177155     0.2555312497642155     0.4318118409189722    0.01944043128589297  1.353245764082209e-08     0.9759221391601258     0.3342332639607709      18.74203791223176 134.0303679727449
2.824562442532416      19.36705450010243      15.95598033433615  0.0006646375745349851     0.5235686029790858     -12.69139208049936   0.003143446163387902     0.0402403154037773   0.002127251027056325      16.29267164276167      408.1975460754279   0.006696240951969732     0.8000000019697444     0.5360977117177155     0.2555312497642155     0.4318118409189722    0.01944043128589297  1.353245764082209e-08     0.9759221391601258     0.3342332639607709      18.74203791223176 134.0303691582512
2.824562442532416      19.36705450010243      15.95598033433615  0.0006646226733737912      0.523568617880247     -12.69139208049936   0.003143446163387902     0.0402403154037773   0.002127251027056325      16.29267164276167      408.1975460754279   0.006696240951969732     0.8000000019697444     0.5360977117177155     0.2555312497642155     0.4318118409189722    0.01944043128589297  1.353245764082209e-08     0.9759221391601258     0.3342332639607709      18.74203791223176 134.0303679476004
2.824562442532416      19.36705450010243      15.95598033433615  0.0006646226733737912     0.5235686029790858     -12.69139226961583   0.003143446163387902     0.0402403154037773   0.002127251027056325      16.29267164276167      408.1975460754279   0.006696240951969732     0.8000000019697444     0.5360977117177155     0.2555312497642155     0.4318118409189722    0.01944043128589297  1.353245764082209e-08     0.9759221391601258     0.3342332639607709      18.74203791223176 134.0303678694098
2.824562442532416      19.36705450010243      15.95598033433615  0.0006646226733737912     0.5235686029790858     -12.69139208049936   0.003143461064549096     0.0402403154037773   0.002127251027056325      16.29267164276167      408.1975460754279   0.006696240951969732     0.8000000019697444     0.5360977117177155     0.2555312497642155     0.4318118409189722    0.01944043128589297  1.353245764082209e-08     0.9759221391601258     0.3342332639607709      18.74203791223176 134.0303686338135
2.824562442532416      19.36705450010243      15.95598033433615  0.0006646226733737912     0.5235686029790858     -12.69139208049936   0.003143446163387902     0.0402403303049385   0.002127251027056325      16.29267164276167      408.1975460754279   0.006696240951969732     0.8000000019697444     0.5360977117177155     0.2555312497642155     0.4318118409189722    0.01944043128589297  1.353245764082209e-08     0.9759221391601258     0.3342332639607709      18.74203791223176 134.0303680586616
2.824562442532416      19.36705450010243      15.95598033433615  0.0006646226733737912     0.5235686029790858     -12.69139208049936   0.003143446163387902     0.0402403154037773   0.002127265928217519      16.29267164276167      408.1975460754279   0.006696240951969732     0.8000000019697444     0.5360977117177155     0.2555312497642155     0.4318118409189722    0.01944043128589297  1.353245764082209e-08     0.9759221391601258     0.3342332639607709      18.74203791223176 134.0303684404159
2.824562442532416      19.36705450010243      15.95598033433615  0.0006646226733737912     0.5235686029790858     -12.69139208049936   0.003143446163387902     0.0402403154037773   0.002127251027056325      16.29267188554139      408.1975460754279   0.006696240951969732     0.8000000019697444     0.5360977117177155     0.2555312497642155     0.4318118409189722    0.01944043128589297  1.353245764082209e-08     0.9759221391601258     0.3342332639607709      18.74203791223176 134.0303678621814
2.824562442532416      19.36705450010243      15.95598033433615  0.0006646226733737912     0.5235686029790858     -12.69139208049936   0.003143446163387902     0.0402403154037773   0.002127251027056325      16.29267164276167      408.1975521580454   0.006696240951969732     0.8000000019697444     0.5360977117177155     0.2555312497642155     0.4318118409189722    0.01944043128589297  1.353245764082209e-08     0.9759221391601258     0.3342332639607709      18.74203791223176 134.0303677863165
2.824562442532416      19.36705450010243      15.95598033433615  0.0006646226733737912     0.5235686029790858     -12.69139208049936   0.003143446163387902     0.0402403154037773   0.002127251027056325      16.29267164276167      408.1975460754279   0.006696255853130926     0.8000000019697444     0.5360977117177155     0.2555312497642155     0.4318118409189722    0.01944043128589297  1.353245764082209e-08     0.9759221391601258     0.3342332639607709      18.74203791223176 134.0303702544797
2.824562442532416      19.36705450010243      15.95598033433615  0.0006646226733737912     0.5235686029790858     -12.69139208049936   0.003143446163387902     0.0402403154037773   0.002127251027056325      16.29267164276167      408.1975460754279   0.006696240951969732     0.8000000168709056     0.5360977117177155     0.2555312497642155     0.4318118409189722    0.01944043128589297  1.353245764082209e-08     0.9759221391601258     0.3342332639607709      18.74203791223176 134.0303694972408
2.824562442532416      19.36705450010243      15.95598033433615  0.0006646226733737912     0.5235686029790858     -12.69139208049936   0.003143446163387902     0.0402403154037773   0.002127251027056325      16.29267164276167      408.1975460754279   0.006696240951969732     0.8000000019697444     0.5360977266188767     0.2555312497642155     0.4318118409189722    0.01944043128589297  1.353245764082209e-08     0.9759221391601258     0.3342332639607709      18.74203791223176 134.0303680374704
2.824562442532416      19.36705450010243      15.95598033433615  0.0006646226733737912     0.5235686029790858     -12.69139208049936   0.003143446163387902     0.0402403154037773   0.002127251027056325      16.29267164276167      408.1975460754279   0.006696240951969732     0.8000000019697444     0.5360977117177155     0.2555312646653767     0.4318118409189722    0.01944043128589297  1.353245764082209e-08     0.9759221391601258     0.3342332639607709      18.74203791223176 134.0303678968047
2.824562442532416      19.36705450010243      15.95598033433615  0.0006646226733737912     0.5235686029790858     -12.69139208049936   0.003143446163387902     0.0402403154037773   0.002127251027056325      16.29267164276167      408.1975460754279   0.006696240951969732     0.8000000019697444     0.5360977117177155     0.2555312497642155     0.4318118558201334    0.01944043128589297  1.353245764082209e-08     0.9759221391601258     0.3342332639607709      18.74203791223176 134.0303679438699
2.824562442532416      19.36705450010243      15.95598033433615  0.0006646226733737912     0.5235686029790858     -12.69139208049936   0.003143446163387902     0.0402403154037773   0.002127251027056325      16.29267164276167      408.1975460754279   0.006696240951969732     0.8000000019697444     0.5360977117177155     0.2555312497642155     0.4318118409189722    0.01944044618705416  1.353245764082209e-08     0.9759221391601258     0.3342332639607709      18.74203791223176 134.0303679476895
2.824562442532416      19.36705450010243      15.95598033433615  0.0006646226733737912     0.5235686029790858     -12.69139208049936   0.003143446163387902     0.0402403154037773   0.002127251027056325      16.29267164276167      408.1975460754279   0.006696240951969732     0.8000000019697444     0.5360977117177155     0.2555312497642155     0.4318118409189722    0.01944043128589297  2.843361883466975e-08     0.9759221391601258     0.3342332639607709      18.74203791223176 134.0303682433222
2.824562442532416      19.36705450010243      15.95598033433615  0.0006646226733737912     0.5235686029790858     -12.69139208049936   0.003143446163387902     0.0402403154037773   0.002127251027056325      16.29267164276167      408.1975460754279   0.006696240951969732     0.8000000019697444     0.5360977117177155     0.2555312497642155     0.4318118409189722    0.01944043128589297  1.353245764082209e-08      0.975922154061287     0.3342332639607709      18.74203791223176 134.0303679476755
2.824562442532416      19.36705450010243      15.95598033433615  0.0006646226733737912     0.5235686029790858     -12.69139208049936   0.003143446163387902     0.0402403154037773   0.002127251027056325      16.29267164276167      408.1975460754279   0.006696240951969732     0.8000000019697444     0.5360977117177155     0.2555312497642155     0.4318118409189722    0.01944043128589297  1.353245764082209e-08     0.9759221391601258     0.3342332788619321      18.74203791223176 134.0303679476509
2.824562442532416      19.36705450010243      15.95598033433615  0.0006646226733737912     0.5235686029790858     -12.69139208049936   0.003143446163387902     0.0402403154037773   0.002127251027056325      16.29267164276167      408.1975460754279   0.006696240951969732     0.8000000019697444     0.5360977117177155     0.2555312497642155     0.4318118409189722    0.01944043128589297  1.353245764082209e-08     0.9759221391601258     0.3342332639607709      18.74203819150988 134.0303679476613
2.824599065926406      19.36706030023355      15.95597888706509  0.0006644623245011325     0.5235681625524233     -12.69140484009657   0.003143098431109034     0.0402390616035876   0.002127072029555575      16.29303202250256      408.2170726870992   0.006693511045134607     0.8000000019689998     0.5360852517835748     0.2555381651932849     0.4318271177531625    0.01943836275591135  1.352999548590906e-08     0.9758156508968586     0.3343161358533997      18.74143400691251 134.0300749983852
2.824599108016212      19.36706030023355      15.95597888706509  0.0006644623245011325     0.5235681625524233     -12.69140484009657   0.003143098431109034     0.0402390616035876   0.002127072029555575      16.29303202250256      408.2170726870992   0.006693511045134607     0.8000000019689998     0.5360852517835748     0.2555381651932849     0.4318271177531625    0.01943836275591135  1.352999548590906e-08     0.9758156508968586     0.3343161358533997      18.74143400691251 134.0300749331946
2.824599065926406      19.36706058882524      15.95597888706509  0.0006644623245011325     0.5235681625524233     -12.69140484009657   0.003143098431109034     0.0402390616035876   0.002127072029555575      16.29303202250256      408.2170726870992   0.006693511045134607     0.8000000019689998     0.5360852517835748     0.2555381651932849     0.4318271177531625    0.01943836275591135  1.352999548590906e-08     0.9758156508968586     0.3343161358533997      18.74143400691251 134.0300750511805
2.824599065926406      19.36706030023355      15.95597912482771  0.0006644623245011325     0.5235681625524233     -12.69140484009657   0.003143098431109034     0.0402390616035876   0.002127072029555575      16.29303202250256      408.2170726870992   0.006693511045134607     0.8000000019689998     0.5360852517835748     0.2555381651932849     0.4318271177531625    0.01943836275591135  1.352999548590906e-08     0.9758156508968586     0.3343161358533997      18.74143400691251 134.0300750288897
2.824599065926406      19.36706030023355      15.95597888706509  0.0006644772256623263     0.5235681625524233     -12.69140484009657   0.003143098431109034     0.0402390616035876   0.002127072029555575      16.29303202250256      408.2170726870992   0.006693511045134607     0.8000000019689998     0.5360852517835748     0.2555381651932849     0.4318271177531625    0.01943836275591135  1.352999548590906e-08     0.9758156508968586     0.3343161358533997      18.74143400691251 134.0300761483331
2.824599065926406      19.36706030023355      15.95597888706509  0.0006644623245011325     0.5235681774535845     -12.69140484009657   0.003143098431109034     0.0402390616035876   0.002127072029555575      16.29303202250256      408.2170726870992   0.006693511045134607     0.8000000019689998     0.5360852517835748     0.2555381651932849     0.4318271177531625    0.01943836275591135  1.352999548590906e-08     0.9758156508968586     0.3343161358533997      18.74143400691251 134.0300749968198
2.824599065926406      19.36706030023355      15.95597888706509  0.0006644623245011325     0.5235681625524233     -12.69140502921323   0.003143098431109034     0.0402390616035876   0.002127072029555575      16.29303202250256      408.2170726870992   0.006693511045134607     0.8000000019689998     0.5360852517835748     0.2555381651932849     0.4318271177531625    0.01943836275591135  1.352999548590906e-08     0.9758156508968586     0.3343161358533997      18.74143400691251 134.0300749090746
2.824599065926406      19.36706030023355      15.95597888706509  0.0006644623245011325     0.5235681625524233     -12.69140484009657   0.003143113332270228     0.0402390616035876   0.002127072029555575      16.29303202250256      408.2170726870992   0.006693511045134607     0.8000000019689998     0.5360852517835748     0.2555381651932849     0.4318271177531625    0.01943836275591135  1.352999548590906e-08     0.9758156508968586     0.3343161358533997      18.74143400691251 134.0300751775962
2.824599065926406      19.36706030023355      15.95597888706509  0.0006644623245011325     0.5235681625524233     -12.69140484009657   0.003143098431109034    0.04023907650474879   0.002127072029555575      16.29303202250256      408.2170726870992   0.006693511045134607     0.8000000019689998     0.5360852517835748     0.2555381651932849     0.4318271177531625    0.01943836275591135  1.352999548590906e-08     0.9758156508968586     0.3343161358533997      18.74143400691251 134.0300752837745
2.824599065926406      19.36706030023355      15.95597888706509  0.0006644623245011325     0.5235681625524233     -12.69140484009657   0.003143098431109034     0.0402390616035876   0.002127086930716769      16.29303202250256      408.2170726870992   0.006693511045134607     0.8000000019689998     0.5360852517835748     0.2555381651932849     0.4318271177531625    0.01943836275591135  1.352999548590906e-08     0.9758156508968586     0.3343161358533997      18.74143400691251 134.0300752106439
2.824599065926406      19.36706030023355      15.95597888706509  0.0006644623245011325     0.5235681625524233     -12.69140484009657   0.003143098431109034     0.0402390616035876   0.002127072029555575      16.29303226528765      408.2170726870992   0.006693511045134607     0.8000000019689998     0.5360852517835748     0.2555381651932849     0.4318271177531625    0.01943836275591135  1.352999548590906e-08     0.9758156508968586     0.3343161358533997      18.74143400691251 134.0300749610293
2.824599065926406      19.36706030023355      15.95597888706509  0.0006644623245011325     0.5235681625524233     -12.69140484009657   0.003143098431109034     0.0402390616035876   0.002127072029555575      16.29303202250256      408.2170787700076   0.006693511045134607     0.8000000019689998     0.5360852517835748     0.2555381651932849     0.4318271177531625    0.01943836275591135  1.352999548590906e-08     0.9758156508968586     0.3343161358533997      18.74143400691251 134.0300750171876
2.824599065926406      19.36706030023355      15.95597888706509  0.0006644623245011325     0.5235681625524233     -12.69140484009657   0.003143098431109034     0.0402390616035876   0.002127072029555575      16.29303202250256      408.2170726870992   0.006693525946295801     0.8000000019689998     0.5360852517835748     0.2555381651932849     0.4318271177531625    0.01943836275591135  1.352999548590906e-08     0.9758156508968586     0.3343161358533997      18.74143400691251 134.0300742465612
2.824599065926406      19.36706030023355      15.95597888706509  0.0006644623245011325     0.5235681625524233     -12.69140484009657   0.003143098431109034     0.0402390616035876   0.002127072029555575      16.29303202250256      408.2170726870992   0.006693511045134607      0.800000016870161     0.5360852517835748     0.2555381651932849     0.4318271177531625    0.01943836275591135  1.352999548590906e-08     0.9758156508968586     0.3343161358533997      18.74143400691251 134.0300765461325
2.824599065926406      19.36706030023355      15.95597888706509  0.0006644623245011325     0.5235681625524233     -12.69140484009657   0.003143098431109034     0.0402390616035876   0.002127072029555575      16.29303202250256      408.2170726870992   0.006693511045134607     0.8000000019689998      0.536085266684736     0.2555381651932849     0.4318271177531625    0.01943836275591135  1.352999548590906e-08     0.9758156508968586     0.3343161358533997      18.74143400691251 134.0300753136993
2.824599065926406      19.36706030023355      15.95597888706509  0.0006644623245011325     0.5235681625524233     -12.69140484009657   0.003143098431109034     0.0402390616035876   0.002127072029555575      16.29303202250256      408.2170726870992   0.006693511045134607     0.8000000019689998     0.5360852517835748     0.2555381800944461     0.4318271177531625    0.01943836275591135  1.352999548590906e-08     0.9758156508968586     0.3343161358533997      18.74143400691251 134.0300748547095
2.824599065926406      19.36706030023355      15.95597888706509  0.0006644623245011325     0.5235681625524233     -12.69140484009657   0.003143098431109034     0.0402390616035876   0.002127072029555575      16.29303202250256      408.2170726870992   0.006693511045134607     0.8000000019689998     0.5360852517835748     0.2555381651932849     0.4318271326543237    0.01943836275591135  1.352999548590906e-08     0.9758156508968586     0.3343161358533997      18.74143400691251 134.0300749920754
2.824599065926406      19.36706030023355      15.95597888706509  0.0006644623245011325     0.5235681625524233     -12.69140484009657   0.003143098431109034     0.0402390616035876   0.002127072029555575      16.29303202250256      408.2170726870992   0.006693511045134607     0.8000000019689998     0.5360852517835748     0.2555381651932849     0.4318271177531625    0.01943837765707254  1.352999548590906e-08     0.9758156508968586     0.3343161358533997      18.74143400691251 134.030074998135
2.824599065926406      19.36706030023355      15.95597888706509  0.0006644623245011325     0.5235681625524233     -12.69140484009657   0.003143098431109034     0.0402390616035876   0.002127072029555575      16.29303202250256      408.2170726870992   0.006693511045134607     0.8000000019689998     0.5360852517835748     0.2555381651932849     0.4318271177531625    0.01943836275591135  2.843115667975672e-08     0.9758156508968586     0.3343161358533997      18.74143400691251 134.0300752941219
2.824599065926406      19.36706030023355      15.95597888706509  0.0006644623245011325     0.5235681625524233     -12.69140484009657   0.003143098431109034     0.0402390616035876   0.002127072029555575      16.29303202250256      408.2170726870992   0.006693511045134607     0.8000000019689998     0.5360852517835748     0.2555381651932849     0.4318271177531625    0.01943836275591135  1.352999548590906e-08     0.9758156657980198     0.3343161358533997      18.74143400691251 134.0300749986527
2.824599065926406      19.36706030023355      15.95597888706509  0.0006644623245011325     0.5235681625524233     -12.69140484009657   0.003143098431109034     0.0402390616035876   0.002127072029555575      16.29303202250256      408.2170726870992   0.006693511045134607     0.8000000019689998     0.5360852517835748     0.2555381651932849     0.4318271177531625    0.01943836275591135  1.352999548590906e-08     0.9758156508968586     0.3343161507545609      18.74143400691251 134.0300749984487
2.824599065926406      19.36706030023355      15.95597888706509  0.0006644623245011325     0.5235681625524233     -12.69140484009657   0.003143098431109034     0.0402390616035876   0.002127072029555575      16.29303202250256      408.2170726870992   0.006693511045134607     0.8000000019689998     0.5360852517835748     0.2555381651932849     0.4318271177531625    0.01943836275591135  1.352999548590906e-08     0.9758156508968586     0.3343161358533997      18.74143428618164 134.0300749985403
2.825216935112928      19.36720448995231       15.9565070806366  0.0006637793919012237      0.523515243665819     -12.69196378670998   0.003143184101213431    0.04023331751158173   0.002127198268774179      16.29249974788023       408.359520784615   0.006691987328186117     0.8000000019603392      0.535952313061433     0.2555820047105376     0.4320668792306938    0.01958570893373067  1.347052290127838e-08      0.971869993820334     0.3329592671852396      18.66563890321108 134.0276598169672
2.825216977211941      19.36720448995231       15.9565070806366  0.0006637793919012237      0.523515243665819     -12.69196378670998   0.003143184101213431    0.04023331751158173   0.002127198268774179      16.29249974788023       408.359520784615   0.006691987328186117     0.8000000019603392      0.535952313061433     0.2555820047105376     0.4320668792306938    0.01958570893373067  1.347052290127838e-08      0.971869993820334     0.3329592671852396      18.66563890321108 134.0276596571119
2.825216935112928      19.36720477854614       15.9565070806366  0.0006637793919012237      0.523515243665819     -12.69196378670998   0.003143184101213431    0.04023331751158173   0.002127198268774179      16.29249974788023       408.359520784615   0.006691987328186117     0.8000000019603392      0.535952313061433     0.2555820047105376     0.4320668792306938    0.01958570893373067  1.347052290127838e-08      0.971869993820334     0.3329592671852396      18.66563890321108 134.0276598623476
2.825216935112928      19.36720448995231      15.95650731840708  0.0006637793919012237      0.523515243665819     -12.69196378670998   0.003143184101213431    0.04023331751158173   0.002127198268774179      16.29249974788023       408.359520784615   0.006691987328186117     0.8000000019603392      0.535952313061433     0.2555820047105376     0.4320668792306938    0.01958570893373067  1.347052290127838e-08      0.971869993820334     0.3329592671852396      18.66563890321108 134.0276598437254
2.825216935112928      19.36720448995231       15.9565070806366  0.0006637942930624175      0.523515243665819     -12.69196378670998   0.003143184101213431    0.04023331751158173   0.002127198268774179      16.29249974788023       408.359520784615   0.006691987328186117     0.8000000019603392      0.535952313061433     0.2555820047105376     0.4320668792306938    0.01958570893373067  1.347052290127838e-08      0.971869993820334     0.3329592671852396      18.66563890321108 134.0276609486656
2.825216935112928      19.36720448995231       15.9565070806366  0.0006637793919012237     0.5235152585669802     -12.69196378670998   0.003143184101213431    0.04023331751158173   0.002127198268774179      16.29249974788023       408.359520784615   0.006691987328186117     0.8000000019603392      0.535952313061433     0.2555820047105376     0.4320668792306938    0.01958570893373067  1.347052290127838e-08      0.971869993820334     0.3329592671852396      18.66563890321108 134.027659815206
2.825216935112928      19.36720448995231       15.9565070806366  0.0006637793919012237      0.523515243665819     -12.69196397583498   0.003143184101213431    0.04023331751158173   0.002127198268774179      16.29249974788023       408.359520784615   0.006691987328186117     0.8000000019603392      0.535952313061433     0.2555820047105376     0.4320668792306938    0.01958570893373067  1.347052290127838e-08      0.971869993820334     0.3329592671852396      18.66563890321108 134.0276597347593
2.825216935112928      19.36720448995231       15.9565070806366  0.0006637793919012237      0.523515243665819     -12.69196378670998   0.003143199002374625    0.04023331751158173   0.002127198268774179      16.29249974788023       408.359520784615   0.006691987328186117     0.8000000019603392      0.535952313061433     0.2555820047105376     0.4320668792306938    0.01958570893373067  1.347052290127838e-08      0.971869993820334     0.3329592671852396      18.66563890321108 134.0276602143687
2.825216935112928      19.36720448995231       15.9565070806366  0.0006637793919012237      0.523515243665819     -12.69196378670998   0.003143184101213431    0.04023333241274292   0.002127198268774179      16.29249974788023       408.359520784615   0.006691987328186117     0.8000000019603392      0.535952313061433     0.2555820047105376     0.4320668792306938    0.01958570893373067  1.347052290127838e-08      0.971869993820334     0.3329592671852396      18.66563890321108 134.0276599206659
2.825216935112928      19.36720448995231       15.9565070806366  0.0006637793919012237      0.523515243665819     -12.69196378670998   0.003143184101213431    0.04023331751158173   0.002127213169935373      16.29249974788023       408.359520784615   0.006691987328186117     0.8000000019603392      0.535952313061433     0.2555820047105376     0.4320668792306938    0.01958570893373067  1.347052290127838e-08      0.971869993820334     0.3329592671852396      18.66563890321108 134.0276600319502
2.825216935112928      19.36720448995231       15.9565070806366  0.0006637793919012237      0.523515243665819     -12.69196378670998   0.003143184101213431    0.04023331751158173   0.002127198268774179       16.2924999906574       408.359520784615   0.006691987328186117     0.8000000019603392      0.535952313061433     0.2555820047105376     0.4320668792306938    0.01958570893373067  1.347052290127838e-08      0.971869993820334     0.3329592671852396      18.66563890321108 134.0276597085506
2.825216935112928      19.36720448995231       15.9565070806366  0.0006637793919012237      0.523515243665819     -12.69196378670998   0.003143184101213431    0.04023331751158173   0.002127198268774179      16.29249974788023      408.3595268696461   0.006691987328186117     0.8000000019603392      0.535952313061433     0.2555820047105376     0.4320668792306938    0.01958570893373067  1.347052290127838e-08      0.971869993820334     0.3329592671852396      18.66563890321108 134.0276596295968
2.825216935112928      19.36720448995231       15.9565070806366  0.0006637793919012237      0.523515243665819     -12.69196378670998   0.003143184101213431    0.04023331751158173   0.002127198268774179      16.29249974788023       408.359520784615   0.006692002229347311     0.8000000019603392      0.535952313061433     0.2555820047105376     0.4320668792306938    0.01958570893373067  1.347052290127838e-08      0.971869993820334     0.3329592671852396      18.66563890321108 134.0276612621729
2.825216935112928      19.36720448995231       15.9565070806366  0.0006637793919012237      0.523515243665819     -12.69196378670998   0.003143184101213431    0.04023331751158173   0.002127198268774179      16.29249974788023       408.359520784615   0.006691987328186117     0.8000000168615004      0.535952313061433     0.2555820047105376     0.4320668792306938    0.01958570893373067  1.347052290127838e-08      0.971869993820334     0.3329592671852396      18.66563890321108 134.0276613609703
2.825216935112928      19.36720448995231       15.9565070806366  0.0006637793919012237      0.523515243665819     -12.69196378670998   0.003143184101213431    0.04023331751158173   0.002127198268774179      16.29249974788023       408.359520784615   0.006691987328186117     0.8000000019603392     0.5359523279625942     0.2555820047105376     0.4320668792306938    0.01958570893373067  1.347052290127838e-08      0.971869993820334     0.3329592671852396      18.66563890321108 134.0276599237078
2.825216935112928      19.36720448995231       15.9565070806366  0.0006637793919012237      0.523515243665819     -12.69196378670998   0.003143184101213431    0.04023331751158173   0.002127198268774179      16.29249974788023       408.359520784615   0.006691987328186117     0.8000000019603392      0.535952313061433     0.2555820196116988     0.4320668792306938    0.01958570893373067  1.347052290127838e-08      0.971869993820334     0.3329592671852396      18.66563890321108 134.0276597439149
2.825216935112928      19.36720448995231       15.9565070806366  0.0006637793919012237      0.523515243665819     -12.69196378670998   0.003143184101213431    0.04023331751158173   0.002127198268774179      16.29249974788023       408.359520784615   0.006691987328186117     0.8000000019603392      0.535952313061433     0.2555820047105376      0.432066894131855    0.01958570893373067  1.347052290127838e-08      0.971869993820334     0.3329592671852396      18.66563890321108 134.0276598094487
2.825216935112928      19.36720448995231       15.9565070806366  0.0006637793919012237      0.523515243665819     -12.69196378670998   0.003143184101213431    0.04023331751158173   0.002127198268774179      16.29249974788023       408.359520784615   0.006691987328186117     0.8000000019603392      0.535952313061433     0.2555820047105376     0.4320668792306938    0.01958572383489186  1.347052290127838e-08      0.971869993820334     0.3329592671852396      18.66563890321108 134.0276598166948
2.825216935112928      19.36720448995231       15.9565070806366  0.0006637793919012237      0.523515243665819     -12.69196378670998   0.003143184101213431    0.04023331751158173   0.002127198268774179      16.29249974788023       408.359520784615   0.006691987328186117     0.8000000019603392      0.535952313061433     0.2555820047105376     0.4320668792306938    0.01958570893373067  2.837168409512603e-08      0.971869993820334     0.3329592671852396      18.66563890321108 134.0276601128545
2.825216935112928      19.36720448995231       15.9565070806366  0.0006637793919012237      0.523515243665819     -12.69196378670998   0.003143184101213431    0.04023331751158173   0.002127198268774179      16.29249974788023       408.359520784615   0.006691987328186117     0.8000000019603392      0.535952313061433     0.2555820047105376     0.4320668792306938    0.01958570893373067  1.347052290127838e-08     0.9718700087214952     0.3329592671852396      18.66563890321108 134.0276598169623
2.825216935112928      19.36720448995231       15.9565070806366  0.0006637793919012237      0.523515243665819     -12.69196378670998   0.003143184101213431    0.04023331751158173   0.002127198268774179      16.29249974788023       408.359520784615   0.006691987328186117     0.8000000019603392      0.535952313061433     0.2555820047105376     0.4320668792306938    0.01958570893373067  1.347052290127838e-08      0.971869993820334     0.3329592820864007      18.66563890321108 134.0276598170321
2.825216935112928      19.36720448995231       15.9565070806366  0.0006637793919012237      0.523515243665819     -12.69196378670998   0.003143184101213431    0.04023331751158173   0.002127198268774179      16.29249974788023       408.359520784615   0.006691987328186117     0.8000000019603392      0.535952313061433     0.2555820047105376     0.4320668792306938    0.01958570893373067  1.347052290127838e-08      0.971869993820334     0.3329592671852396      18.66563918135077 134.0276598170238
2.825251969352038      19.36720773995505      15.95650358458071  0.0006634927738505992     0.5235153014068968     -12.69197522469585   0.003142760541819599    0.04023148833362118   0.002127035246402896      16.29289027595384      408.3790428211186   0.006688496167209591     0.8000000019590705     0.5359283954381459     0.2556016548875279      0.432082874201596     0.0195893500542345  1.346748782330908e-08      0.971872873870148     0.3329255843041118      18.66374521328939 134.0273495436853
2.825252011451573      19.36720773995505      15.95650358458071  0.0006634927738505992     0.5235153014068968     -12.69197522469585   0.003142760541819599    0.04023148833362118   0.002127035246402896      16.29289027595384      408.3790428211186   0.006688496167209591     0.8000000019590705     0.5359283954381459     0.2556016548875279      0.432082874201596     0.0195893500542345  1.346748782330908e-08      0.971872873870148     0.3329255843041118      18.66374521328939 134.0273495341994
2.825251969352038      19.36720802854894      15.95650358458071  0.0006634927738505992     0.5235153014068968     -12.69197522469585   0.003142760541819599    0.04023148833362118   0.002127035246402896      16.29289027595384      408.3790428211186   0.006688496167209591     0.8000000019590705     0.5359283954381459     0.2556016548875279      0.432082874201596     0.0195893500542345  1.346748782330908e-08      0.971872873870148     0.3329255843041118      18.66374521328939 134.027349606311
2.825251969352038      19.36720773995505      15.95650382235114  0.0006634927738505992     0.5235153014068968     -12.69197522469585   0.003142760541819599    0.04023148833362118   0.002127035246402896      16.29289027595384      408.3790428211186   0.006688496167209591     0.8000000019590705     0.5359283954381459     0.2556016548875279      0.432082874201596     0.0195893500542345  1.346748782330908e-08      0.971872873870148     0.3329255843041118      18.66374521328939 134.0273495816226
2.825251969352038      19.36720773995505      15.95650358458071   0.000663507675011793     0.5235153014068968     -12.69197522469585   0.003142760541819599    0.04023148833362118   0.002127035246402896      16.29289027595384      408.3790428211186   0.006688496167209591     0.8000000019590705     0.5359283954381459     0.2556016548875279      0.432082874201596     0.0195893500542345  1.346748782330908e-08      0.971872873870148     0.3329255843041118      18.66374521328939 134.0273505082595
2.825251969352038      19.36720773995505      15.95650358458071  0.0006634927738505992      0.523515316308058     -12.69197522469585   0.003142760541819599    0.04023148833362118   0.002127035246402896      16.29289027595384      408.3790428211186   0.006688496167209591     0.8000000019590705     0.5359283954381459     0.2556016548875279      0.432082874201596     0.0195893500542345  1.346748782330908e-08      0.971872873870148     0.3329255843041118      18.66374521328939 134.0273495216979
2.825251969352038      19.36720773995505      15.95650358458071  0.0006634927738505992     0.5235153014068968     -12.69197541382102   0.003142760541819599    0.04023148833362118   0.002127035246402896      16.29289027595384      408.3790428211186   0.006688496167209591     0.8000000019590705     0.5359283954381459     0.2556016548875279      0.432082874201596     0.0195893500542345  1.346748782330908e-08      0.971872873870148     0.3329255843041118      18.66374521328939 134.0273494520037
2.825251969352038      19.36720773995505      15.95650358458071  0.0006634927738505992     0.5235153014068968     -12.69197522469585   0.003142775442980793    0.04023148833362118   0.002127035246402896      16.29289027595384      408.3790428211186   0.006688496167209591     0.8000000019590705     0.5359283954381459     0.2556016548875279      0.432082874201596     0.0195893500542345  1.346748782330908e-08      0.971872873870148     0.3329255843041118      18.66374521328939 134.0273493552857
2.825251969352038      19.36720773995505      15.95650358458071  0.0006634927738505992     0.5235153014068968     -12.69197522469585   0.003142760541819599    0.04023150323478238   0.002127035246402896      16.29289027595384      408.3790428211186   0.006688496167209591     0.8000000019590705     0.5359283954381459     0.2556016548875279      0.432082874201596     0.0195893500542345  1.346748782330908e-08      0.971872873870148     0.3329255843041118      18.66374521328939 134.0273496296775
2.825251969352038      19.36720773995505      15.95650358458071  0.0006634927738505992     0.5235153014068968     -12.69197522469585   0.003142760541819599    0.04023148833362118    0.00212705014756409      16.29289027595384      408.3790428211186   0.006688496167209591     0.8000000019590705     0.5359283954381459     0.2556016548875279      0.432082874201596     0.0195893500542345  1.346748782330908e-08      0.971872873870148     0.3329255843041118      18.66374521328939 134.0273494491279
2.825251969352038      19.36720773995505      15.95650358458071  0.0006634927738505992     0.5235153014068968     -12.69197522469585   0.003142760541819599    0.04023148833362118   0.002127035246402896      16.29289051873682      408.3790428211186   0.006688496167209591     0.8000000019590705     0.5359283954381459     0.2556016548875279      0.432082874201596     0.0195893500542345  1.346748782330908e-08      0.971872873870148     0.3329255843041118      18.66374521328939 134.0273496005129
2.825251969352038      19.36720773995505      15.95650358458071  0.0006634927738505992     0.5235153014068968     -12.69197522469585   0.003142760541819599    0.04023148833362118   0.002127035246402896      16.29289027595384      408.3790489064406   0.006688496167209591     0.8000000019590705     0.5359283954381459     0.2556016548875279      0.432082874201596     0.0195893500542345  1.346748782330908e-08      0.971872873870148     0.3329255843041118      18.66374521328939 134.0273495440534
2.825251969352038      19.36720773995505      15.95650358458071  0.0006634927738505992     0.5235153014068968     -12.69197522469585   0.003142760541819599    0.04023148833362118   0.002127035246402896      16.29289027595384      408.3790428211186   0.006688511068370785     0.8000000019590705     0.5359283954381459     0.2556016548875279      0.432082874201596     0.0195893500542345  1.346748782330908e-08      0.971872873870148     0.3329255843041118      18.66374521328939 134.0273474154496
2.825251969352038      19.36720773995505      15.95650358458071  0.0006634927738505992     0.5235153014068968     -12.69197522469585   0.003142760541819599    0.04023148833362118   0.002127035246402896      16.29289027595384      408.3790428211186   0.006688496167209591     0.8000000168602317     0.5359283954381459     0.2556016548875279      0.432082874201596     0.0195893500542345  1.346748782330908e-08      0.971872873870148     0.3329255843041118      18.66374521328939 134.0273511007514
2.825251969352038      19.36720773995505      15.95650358458071  0.0006634927738505992     0.5235153014068968     -12.69197522469585   0.003142760541819599    0.04023148833362118   0.002127035246402896      16.29289027595384      408.3790428211186   0.006688496167209591     0.8000000019590705     0.5359284103393071     0.2556016548875279      0.432082874201596     0.0195893500542345  1.346748782330908e-08      0.971872873870148     0.3329255843041118      18.66374521328939 134.0273496902408
2.825251969352038      19.36720773995505      15.95650358458071  0.0006634927738505992     0.5235153014068968     -12.69197522469585   0.003142760541819599    0.04023148833362118   0.002127035246402896      16.29289027595384      408.3790428211186   0.006688496167209591     0.8000000019590705     0.5359283954381459     0.2556016697886891      0.432082874201596     0.0195893500542345  1.346748782330908e-08      0.971872873870148     0.3329255843041118      18.66374521328939 134.0273493635434
2.825251969352038      19.36720773995505      15.95650358458071  0.0006634927738505992     0.5235153014068968     -12.69197522469585   0.003142760541819599    0.04023148833362118   0.002127035246402896      16.29289027595384      408.3790428211186   0.006688496167209591     0.8000000019590705     0.5359283954381459     0.2556016548875279     0.4320828891027572     0.0195893500542345  1.346748782330908e-08      0.971872873870148     0.3329255843041118      18.66374521328939 134.0273495452746
2.825251969352038      19.36720773995505      15.95650358458071  0.0006634927738505992     0.5235153014068968     -12.69197522469585   0.003142760541819599    0.04023148833362118   0.002127035246402896      16.29289027595384      408.3790428211186   0.006688496167209591     0.8000000019590705     0.5359283954381459     0.2556016548875279      0.432082874201596     0.0195893649553957  1.346748782330908e-08      0.971872873870148     0.3329255843041118      18.66374521328939 134.027349544029
2.825251969352038      19.36720773995505      15.95650358458071  0.0006634927738505992     0.5235153014068968     -12.69197522469585   0.003142760541819599    0.04023148833362118   0.002127035246402896      16.29289027595384      408.3790428211186   0.006688496167209591     0.8000000019590705     0.5359283954381459     0.2556016548875279      0.432082874201596     0.0195893500542345  2.836864901715673e-08      0.971872873870148     0.3329255843041118      18.66374521328939 134.0273498396463
2.825251969352038      19.36720773995505      15.95650358458071  0.0006634927738505992     0.5235153014068968     -12.69197522469585   0.003142760541819599    0.04023148833362118   0.002127035246402896      16.29289027595384      408.3790428211186   0.006688496167209591     0.8000000019590705     0.5359283954381459     0.2556016548875279      0.432082874201596     0.0195893500542345  1.346748782330908e-08     0.9718728887713092     0.3329255843041118      18.66374521328939 134.0273495435557
2.825251969352038      19.36720773995505      15.95650358458071  0.0006634927738505992     0.5235153014068968     -12.69197522469585   0.003142760541819599    0.04023148833362118   0.002127035246402896      16.29289027595384      408.3790428211186   0.006688496167209591     0.8000000019590705     0.5359283954381459     0.2556016548875279      0.432082874201596     0.0195893500542345  1.346748782330908e-08      0.971872873870148      0.332925599205273      18.66374521328939 134.0273495437892
2.825251969352038      19.36720773995505      15.95650358458071  0.0006634927738505992     0.5235153014068968     -12.69197522469585   0.003142760541819599    0.04023148833362118   0.002127035246402896      16.29289027595384      408.3790428211186   0.006688496167209591     0.8000000019590705     0.5359283954381459     0.2556016548875279      0.432082874201596     0.0195893500542345  1.346748782330908e-08      0.971872873870148     0.3329255843041118      18.66374549140086 134.0273495432913
2.825251957826277      19.36720797432409        15.956503522796    0.00066348996124478      0.523515483576347     -12.69197495873157   0.003143899392759039    0.04023146763110123   0.002127625954419556      16.29288973009327      408.3790341262645   0.006689121995605263     0.8000000019590522     0.5359279257325403     0.2556024581963972     0.4320828553589687    0.01958934993736344  1.346746223352357e-08     0.9718728737856317     0.3329255831196299       18.6686280246333 134.0272900417178
2.825251999925812      19.36720797432409        15.956503522796    0.00066348996124478      0.523515483576347     -12.69197495873157   0.003143899392759039    0.04023146763110123   0.002127625954419556      16.29288973009327      408.3790341262645   0.006689121995605263     0.8000000019590522     0.5359279257325403     0.2556024581963972     0.4320828553589687    0.01958934993736344  1.346746223352357e-08     0.9718728737856317     0.3329255831196299       18.6686280246333 134.0272900293483
2.825251957826277      19.36720826291798        15.956503522796    0.00066348996124478      0.523515483576347     -12.69197495873157   0.003143899392759039    0.04023146763110123   0.002127625954419556      16.29288973009327      408.3790341262645   0.006689121995605263     0.8000000019590522     0.5359279257325403     0.2556024581963972     0.4320828553589687    0.01958934993736344  1.346746223352357e-08     0.9718728737856317     0.3329255831196299       18.6686280246333 134.0272900931387
2.825251957826277      19.36720797432409      15.95650376056643    0.00066348996124478      0.523515483576347     -12.69197495873157   0.003143899392759039    0.04023146763110123   0.002127625954419556      16.29288973009327      408.3790341262645   0.006689121995605263     0.8000000019590522     0.5359279257325403     0.2556024581963972     0.4320828553589687    0.01958934993736344  1.346746223352357e-08     0.9718728737856317     0.3329255831196299       18.6686280246333 134.0272900772974
2.825251957826277      19.36720797432409        15.956503522796  0.0006635048624059739      0.523515483576347     -12.69197495873157   0.003143899392759039    0.04023146763110123   0.002127625954419556      16.29288973009327      408.3790341262645   0.006689121995605263     0.8000000019590522     0.5359279257325403     0.2556024581963972     0.4320828553589687    0.01958934993736344  1.346746223352357e-08     0.9718728737856317     0.3329255831196299       18.6686280246333 134.0272909686971
2.825251957826277      19.36720797432409        15.956503522796    0.00066348996124478     0.5235154984775082     -12.69197495873157   0.003143899392759039    0.04023146763110123   0.002127625954419556      16.29288973009327      408.3790341262645   0.006689121995605263     0.8000000019590522     0.5359279257325403     0.2556024581963972     0.4320828553589687    0.01958934993736344  1.346746223352357e-08     0.9718728737856317     0.3329255831196299       18.6686280246333 134.027290040734
2.825251957826277      19.36720797432409        15.956503522796    0.00066348996124478      0.523515483576347     -12.69197514785673   0.003143899392759039    0.04023146763110123   0.002127625954419556      16.29288973009327      408.3790341262645   0.006689121995605263     0.8000000019590522     0.5359279257325403     0.2556024581963972     0.4320828553589687    0.01958934993736344  1.346746223352357e-08     0.9718728737856317     0.3329255831196299       18.6686280246333 134.0272899454444
2.825251957826277      19.36720797432409        15.956503522796    0.00066348996124478      0.523515483576347     -12.69197495873157   0.003143914293920233    0.04023146763110123   0.002127625954419556      16.29288973009327      408.3790341262645   0.006689121995605263     0.8000000019590522     0.5359279257325403     0.2556024581963972     0.4320828553589687    0.01958934993736344  1.346746223352357e-08     0.9718728737856317     0.3329255831196299       18.6686280246333 134.0272902498179
2.825251957826277      19.36720797432409        15.956503522796    0.00066348996124478      0.523515483576347     -12.69197495873157   0.003143899392759039    0.04023148253226242   0.002127625954419556      16.29288973009327      408.3790341262645   0.006689121995605263     0.8000000019590522     0.5359279257325403     0.2556024581963972     0.4320828553589687    0.01958934993736344  1.346746223352357e-08     0.9718728737856317     0.3329255831196299       18.6686280246333 134.0272901731308
2.825251957826277      19.36720797432409        15.956503522796    0.00066348996124478      0.523515483576347     -12.69197495873157   0.003143899392759039    0.04023146763110123    0.00212764085558075      16.29288973009327      408.3790341262645   0.006689121995605263     0.8000000019590522     0.5359279257325403     0.2556024581963972     0.4320828553589687    0.01958934993736344  1.346746223352357e-08     0.9718728737856317     0.3329255831196299       18.6686280246333 134.0272906378268
2.825251957826277      19.36720797432409        15.956503522796    0.00066348996124478      0.523515483576347     -12.69197495873157   0.003143899392759039    0.04023146763110123   0.002127625954419556      16.29288997287625      408.3790341262645   0.006689121995605263     0.8000000019590522     0.5359279257325403     0.2556024581963972     0.4320828553589687    0.01958934993736344  1.346746223352357e-08     0.9718728737856317     0.3329255831196299       18.6686280246333 134.0272900553251
2.825251957826277      19.36720797432409        15.956503522796    0.00066348996124478      0.523515483576347     -12.69197495873157   0.003143899392759039    0.04023146763110123   0.002127625954419556      16.29288973009327      408.3790402115863   0.006689121995605263     0.8000000019590522     0.5359279257325403     0.2556024581963972     0.4320828553589687    0.01958934993736344  1.346746223352357e-08     0.9718728737856317     0.3329255831196299       18.6686280246333 134.0272899979392
2.825251957826277      19.36720797432409        15.956503522796    0.00066348996124478      0.523515483576347     -12.69197495873157   0.003143899392759039    0.04023146763110123   0.002127625954419556      16.29288973009327      408.3790341262645   0.006689136896766457     0.8000000019590522     0.5359279257325403     0.2556024581963972     0.4320828553589687    0.01958934993736344  1.346746223352357e-08     0.9718728737856317     0.3329255831196299       18.6686280246333 134.027288801567
2.825251957826277      19.36720797432409        15.956503522796    0.00066348996124478      0.523515483576347     -12.69197495873157   0.003143899392759039    0.04023146763110123   0.002127625954419556      16.29288973009327      408.3790341262645   0.006689121995605263     0.8000000168602134     0.5359279257325403     0.2556024581963972     0.4320828553589687    0.01958934993736344  1.346746223352357e-08     0.9718728737856317     0.3329255831196299       18.6686280246333 134.0272915751399
2.825251957826277      19.36720797432409        15.956503522796    0.00066348996124478      0.523515483576347     -12.69197495873157   0.003143899392759039    0.04023146763110123   0.002127625954419556      16.29288973009327      408.3790341262645   0.006689121995605263     0.8000000019590522     0.5359279406337015     0.2556024581963972     0.4320828553589687    0.01958934993736344  1.346746223352357e-08     0.9718728737856317     0.3329255831196299       18.6686280246333 134.0272901912767
2.825251957826277      19.36720797432409        15.956503522796    0.00066348996124478      0.523515483576347     -12.69197495873157   0.003143899392759039    0.04023146763110123   0.002127625954419556      16.29288973009327      408.3790341262645   0.006689121995605263     0.8000000019590522     0.5359279257325403     0.2556024730975584     0.4320828553589687    0.01958934993736344  1.346746223352357e-08     0.9718728737856317     0.3329255831196299       18.6686280246333 134.0272899070104
2.825251957826277      19.36720797432409        15.956503522796    0.00066348996124478      0.523515483576347     -12.69197495873157   0.003143899392759039    0.04023146763110123   0.002127625954419556      16.29288973009327      408.3790341262645   0.006689121995605263     0.8000000019590522     0.5359279257325403     0.2556024581963972     0.4320828702601299    0.01958934993736344  1.346746223352357e-08     0.9718728737856317     0.3329255831196299       18.6686280246333 134.0272900466184
2.825251957826277      19.36720797432409        15.956503522796    0.00066348996124478      0.523515483576347     -12.69197495873157   0.003143899392759039    0.04023146763110123   0.002127625954419556      16.29288973009327      408.3790341262645   0.006689121995605263     0.8000000019590522     0.5359279257325403     0.2556024581963972     0.4320828553589687    0.01958936483852463  1.346746223352357e-08     0.9718728737856317     0.3329255831196299       18.6686280246333 134.0272900418101
2.825251957826277      19.36720797432409        15.956503522796    0.00066348996124478      0.523515483576347     -12.69197495873157   0.003143899392759039    0.04023146763110123   0.002127625954419556      16.29288973009327      408.3790341262645   0.006689121995605263     0.8000000019590522     0.5359279257325403     0.2556024581963972     0.4320828553589687    0.01958934993736344  2.836862342737122e-08     0.9718728737856317     0.3329255831196299       18.6686280246333 134.0272903376215
2.825251957826277      19.36720797432409        15.956503522796    0.00066348996124478      0.523515483576347     -12.69197495873157   0.003143899392759039    0.04023146763110123   0.002127625954419556      16.29288973009327      408.3790341262645   0.006689121995605263     0.8000000019590522     0.5359279257325403     0.2556024581963972     0.4320828553589687    0.01958934993736344  1.346746223352357e-08     0.9718728886867929     0.3329255831196299       18.6686280246333 134.0272900417425
2.825251957826277      19.36720797432409        15.956503522796    0.00066348996124478      0.523515483576347     -12.69197495873157   0.003143899392759039    0.04023146763110123   0.002127625954419556      16.29288973009327      408.3790341262645   0.006689121995605263     0.8000000019590522     0.5359279257325403     0.2556024581963972     0.4320828553589687    0.01958934993736344  1.346746223352357e-08     0.9718728737856317     0.3329255980207911       18.6686280246333 134.0272900416912
2.825251957826277      19.36720797432409        15.956503522796    0.00066348996124478      0.523515483576347     -12.69197495873157   0.003143899392759039    0.04023146763110123   0.002127625954419556      16.29288973009327      408.3790341262645   0.006689121995605263     0.8000000019590522     0.5359279257325403     0.2556024581963972     0.4320828553589687    0.01958934993736344  1.346746223352357e-08     0.9718728737856317     0.3329255831196299      18.66862830281754 134.0272900417437
