# Supplementary material for: Model-Based Quantification of the Systemic Interplay between Glucose and Fatty Acids in the Postprandial State
Source: PLoS One. 2015 Sep 10;10(9):e0135665. doi: 10.1371/journal.pone.0135665 (PMC4565650; doi:10.1371/journal.pone.0135665)
Supplement: S3 File — Zip file containing all Matlab m-files to generate figures. The zip-file includes a README file, containing an overview of the simulation files and basic instructions. (ZIP) [file pone.0135665.s004.zip › GlcNEFA/OPT parameters/OPT_solver1_seed100000000_n100_r25/parameters_it44.txt]

2.390895681998447      17.37726636039935      18.13424845872655   0.002859897589481972     0.4462277357178637     -11.78761197174219  2.526302929589348e-05     0.1352312853221957  0.0006473791815150462      14.12537738743542      275.2028851076805    0.00440665145524786      0.880235884454292     0.4901575431920786     0.3189166313424819     0.1177786403956843   0.002669183667829188     0.4437220496936488     0.1351608830131082    0.07192867767561134  3.489114299136193e-14 159.4034071637277
2.390895717625569      17.37726636039935      18.13424845872655   0.002859897589481972     0.4462277357178637     -11.78761197174219  2.526302929589348e-05     0.1352312853221957  0.0006473791815150462      14.12537738743542      275.2028851076805    0.00440665145524786      0.880235884454292     0.4901575431920786     0.3189166313424819     0.1177786403956843   0.002669183667829188     0.4437220496936488     0.1351608830131082    0.07192867767561134  3.489114299136193e-14 159.4034084745774
2.390895681998447       17.3772666193408      18.13424845872655   0.002859897589481972     0.4462277357178637     -11.78761197174219  2.526302929589348e-05     0.1352312853221957  0.0006473791815150462      14.12537738743542      275.2028851076805    0.00440665145524786      0.880235884454292     0.4901575431920786     0.3189166313424819     0.1177786403956843   0.002669183667829188     0.4437220496936488     0.1351608830131082    0.07192867767561134  3.489114299136193e-14 159.4033995599273
2.390895681998447      17.37726636039935      18.13424872894791   0.002859897589481972     0.4462277357178637     -11.78761197174219  2.526302929589348e-05     0.1352312853221957  0.0006473791815150462      14.12537738743542      275.2028851076805    0.00440665145524786      0.880235884454292     0.4901575431920786     0.3189166313424819     0.1177786403956843   0.002669183667829188     0.4437220496936488     0.1351608830131082    0.07192867767561134  3.489114299136193e-14 159.4034027455503
2.390895681998447      17.37726636039935      18.13424845872655   0.002859912490643166     0.4462277357178637     -11.78761197174219  2.526302929589348e-05     0.1352312853221957  0.0006473791815150462      14.12537738743542      275.2028851076805    0.00440665145524786      0.880235884454292     0.4901575431920786     0.3189166313424819     0.1177786403956843   0.002669183667829188     0.4437220496936488     0.1351608830131082    0.07192867767561134  3.489114299136193e-14 159.4037700840977
2.390895681998447      17.37726636039935      18.13424845872655   0.002859897589481972     0.4462277506190249     -11.78761197174219  2.526302929589348e-05     0.1352312853221957  0.0006473791815150462      14.12537738743542      275.2028851076805    0.00440665145524786      0.880235884454292     0.4901575431920786     0.3189166313424819     0.1177786403956843   0.002669183667829188     0.4437220496936488     0.1351608830131082    0.07192867767561134  3.489114299136193e-14 159.4034074143949
2.390895681998447      17.37726636039935      18.13424845872655   0.002859897589481972     0.4462277357178637     -11.78761214739129  2.526302929589348e-05     0.1352312853221957  0.0006473791815150462      14.12537738743542      275.2028851076805    0.00440665145524786      0.880235884454292     0.4901575431920786     0.3189166313424819     0.1177786403956843   0.002669183667829188     0.4437220496936488     0.1351608830131082    0.07192867767561134  3.489114299136193e-14 159.4034166965298
2.390895681998447      17.37726636039935      18.13424845872655   0.002859897589481972     0.4462277357178637     -11.78761197174219  2.527793045708733e-05     0.1352312853221957  0.0006473791815150462      14.12537738743542      275.2028851076805    0.00440665145524786      0.880235884454292     0.4901575431920786     0.3189166313424819     0.1177786403956843   0.002669183667829188     0.4437220496936488     0.1351608830131082    0.07192867767561134  3.489114299136193e-14 159.4035307718752
2.390895681998447      17.37726636039935      18.13424845872655   0.002859897589481972     0.4462277357178637     -11.78761197174219  2.526302929589348e-05     0.1352313002233569  0.0006473791815150462      14.12537738743542      275.2028851076805    0.00440665145524786      0.880235884454292     0.4901575431920786     0.3189166313424819     0.1177786403956843   0.002669183667829188     0.4437220496936488     0.1351608830131082    0.07192867767561134  3.489114299136193e-14 159.4034117585544
2.390895681998447      17.37726636039935      18.13424845872655   0.002859897589481972     0.4462277357178637     -11.78761197174219  2.526302929589348e-05     0.1352312853221957    0.00064739408267624      14.12537738743542      275.2028851076805    0.00440665145524786      0.880235884454292     0.4901575431920786     0.3189166313424819     0.1177786403956843   0.002669183667829188     0.4437220496936488     0.1351608830131082    0.07192867767561134  3.489114299136193e-14 159.4033226621694
2.390895681998447      17.37726636039935      18.13424845872655   0.002859897589481972     0.4462277357178637     -11.78761197174219  2.526302929589348e-05     0.1352312853221957  0.0006473791815150462      14.12537759791995      275.2028851076805    0.00440665145524786      0.880235884454292     0.4901575431920786     0.3189166313424819     0.1177786403956843   0.002669183667829188     0.4437220496936488     0.1351608830131082    0.07192867767561134  3.489114299136193e-14 159.4034072614686
2.390895681998447      17.37726636039935      18.13424845872655   0.002859897589481972     0.4462277357178637     -11.78761197174219  2.526302929589348e-05     0.1352312853221957  0.0006473791815150462      14.12537738743542      275.2028892085231    0.00440665145524786      0.880235884454292     0.4901575431920786     0.3189166313424819     0.1177786403956843   0.002669183667829188     0.4437220496936488     0.1351608830131082    0.07192867767561134  3.489114299136193e-14 159.4034071076809
2.390895681998447      17.37726636039935      18.13424845872655   0.002859897589481972     0.4462277357178637     -11.78761197174219  2.526302929589348e-05     0.1352312853221957  0.0006473791815150462      14.12537738743542      275.2028851076805   0.004406666356409054      0.880235884454292     0.4901575431920786     0.3189166313424819     0.1177786403956843   0.002669183667829188     0.4437220496936488     0.1351608830131082    0.07192867767561134  3.489114299136193e-14 159.403109344198
2.390895681998447      17.37726636039935      18.13424845872655   0.002859897589481972     0.4462277357178637     -11.78761197174219  2.526302929589348e-05     0.1352312853221957  0.0006473791815150462      14.12537738743542      275.2028851076805    0.00440665145524786     0.8802358993554532     0.4901575431920786     0.3189166313424819     0.1177786403956843   0.002669183667829188     0.4437220496936488     0.1351608830131082    0.07192867767561134  3.489114299136193e-14 159.4034057123484
2.390895681998447      17.37726636039935      18.13424845872655   0.002859897589481972     0.4462277357178637     -11.78761197174219  2.526302929589348e-05     0.1352312853221957  0.0006473791815150462      14.12537738743542      275.2028851076805    0.00440665145524786      0.880235884454292     0.4901575580932398     0.3189166313424819     0.1177786403956843   0.002669183667829188     0.4437220496936488     0.1351608830131082    0.07192867767561134  3.489114299136193e-14 159.4034201433187
2.390895681998447      17.37726636039935      18.13424845872655   0.002859897589481972     0.4462277357178637     -11.78761197174219  2.526302929589348e-05     0.1352312853221957  0.0006473791815150462      14.12537738743542      275.2028851076805    0.00440665145524786      0.880235884454292     0.4901575431920786     0.3189166462436431     0.1177786403956843   0.002669183667829188     0.4437220496936488     0.1351608830131082    0.07192867767561134  3.489114299136193e-14 159.4034091457667
2.390895681998447      17.37726636039935      18.13424845872655   0.002859897589481972     0.4462277357178637     -11.78761197174219  2.526302929589348e-05     0.1352312853221957  0.0006473791815150462      14.12537738743542      275.2028851076805    0.00440665145524786      0.880235884454292     0.4901575431920786     0.3189166313424819     0.1177786552968455   0.002669183667829188     0.4437220496936488     0.1351608830131082    0.07192867767561134  3.489114299136193e-14 159.4034021749595
2.390895681998447      17.37726636039935      18.13424845872655   0.002859897589481972     0.4462277357178637     -11.78761197174219  2.526302929589348e-05     0.1352312853221957  0.0006473791815150462      14.12537738743542      275.2028851076805    0.00440665145524786      0.880235884454292     0.4901575431920786     0.3189166313424819     0.1177786403956843   0.002669198568990382     0.4437220496936488     0.1351608830131082    0.07192867767561134  3.489114299136193e-14 159.4034071628093
2.390895681998447      17.37726636039935      18.13424845872655   0.002859897589481972     0.4462277357178637     -11.78761197174219  2.526302929589348e-05     0.1352312853221957  0.0006473791815150462      14.12537738743542      275.2028851076805    0.00440665145524786      0.880235884454292     0.4901575431920786     0.3189166313424819     0.1177786403956843   0.002669183667829188       0.44372206459481     0.1351608830131082    0.07192867767561134  3.489114299136193e-14 159.4034071637277
2.390895681998447      17.37726636039935      18.13424845872655   0.002859897589481972     0.4462277357178637     -11.78761197174219  2.526302929589348e-05     0.1352312853221957  0.0006473791815150462      14.12537738743542      275.2028851076805    0.00440665145524786      0.880235884454292     0.4901575431920786     0.3189166313424819     0.1177786403956843   0.002669183667829188     0.4437220496936488     0.1351608979142694    0.07192867767561134  3.489114299136193e-14 159.4034071639978
2.390895681998447      17.37726636039935      18.13424845872655   0.002859897589481972     0.4462277357178637     -11.78761197174219  2.526302929589348e-05     0.1352312853221957  0.0006473791815150462      14.12537738743542      275.2028851076805    0.00440665145524786      0.880235884454292     0.4901575431920786     0.3189166313424819     0.1177786403956843   0.002669183667829188     0.4437220496936488     0.1351608830131082    0.07192869257677254  3.489114299136193e-14 159.4034071638393
2.390895681998447      17.37726636039935      18.13424845872655   0.002859897589481972     0.4462277357178637     -11.78761197174219  2.526302929589348e-05     0.1352312853221957  0.0006473791815150462      14.12537738743542      275.2028851076805    0.00440665145524786      0.880235884454292     0.4901575431920786     0.3189166313424819     0.1177786403956843   0.002669183667829188     0.4437220496936488     0.1351608830131082    0.07192867767561134  1.490119608499065e-08 159.4034629957842
2.487153056726128      19.46087845673906      17.38227905518681   0.002861545589097773     0.5824538631509286     -12.01706484380986  2.325152395462851e-05     0.1220850204991244   0.001179196098642007      13.34451997001898      275.2087378668275   0.005068399234989917     0.8366700129163166     0.4995700558015637     0.3037161934663202      0.166356203292768   0.006329781644544476     0.4437220496936488     0.1319709958013118    0.07099840466021683  2.220446049250313e-14 130.2951196798796
2.487153093787596      19.46087845673906      17.38227905518681   0.002861545589097773     0.5824538631509286     -12.01706484380986  2.325152395462851e-05     0.1220850204991244   0.001179196098642007      13.34451997001898      275.2087378668275   0.005068399234989917     0.8366700129163166     0.4995700558015637     0.3037161934663202      0.166356203292768   0.006329781644544476     0.4437220496936488     0.1319709958013118    0.07099840466021683  2.220446049250313e-14 130.2951202988637
2.487153056726128      19.46087874672874      17.38227905518681   0.002861545589097773     0.5824538631509286     -12.01706484380986  2.325152395462851e-05     0.1220850204991244   0.001179196098642007      13.34451997001898      275.2087378668275   0.005068399234989917     0.8366700129163166     0.4995700558015637     0.3037161934663202      0.166356203292768   0.006329781644544476     0.4437220496936488     0.1319709958013118    0.07099840466021683  2.220446049250313e-14 130.2951203377766
2.487153056726128      19.46087845673906      17.38227931420296   0.002861545589097773     0.5824538631509286     -12.01706484380986  2.325152395462851e-05     0.1220850204991244   0.001179196098642007      13.34451997001898      275.2087378668275   0.005068399234989917     0.8366700129163166     0.4995700558015637     0.3037161934663202      0.166356203292768   0.006329781644544476     0.4437220496936488     0.1319709958013118    0.07099840466021683  2.220446049250313e-14 130.2951205373799
2.487153056726128      19.46087845673906      17.38227905518681   0.002861560490258967     0.5824538631509286     -12.01706484380986  2.325152395462851e-05     0.1220850204991244   0.001179196098642007      13.34451997001898      275.2087378668275   0.005068399234989917     0.8366700129163166     0.4995700558015637     0.3037161934663202      0.166356203292768   0.006329781644544476     0.4437220496936488     0.1319709958013118    0.07099840466021683  2.220446049250313e-14 130.2950842178421
2.487153056726128      19.46087845673906      17.38227905518681   0.002861545589097773     0.5824538780520898     -12.01706484380986  2.325152395462851e-05     0.1220850204991244   0.001179196098642007      13.34451997001898      275.2087378668275   0.005068399234989917     0.8366700129163166     0.4995700558015637     0.3037161934663202      0.166356203292768   0.006329781644544476     0.4437220496936488     0.1319709958013118    0.07099840466021683  2.220446049250313e-14 130.2951194980616
2.487153056726128      19.46087845673906      17.38227905518681   0.002861545589097773     0.5824538631509286     -12.01706502287808  2.325152395462851e-05     0.1220850204991244   0.001179196098642007      13.34451997001898      275.2087378668275   0.005068399234989917     0.8366700129163166     0.4995700558015637     0.3037161934663202      0.166356203292768   0.006329781644544476     0.4437220496936488     0.1319709958013118    0.07099840466021683  2.220446049250313e-14 130.2951181362559
2.487153056726128      19.46087845673906      17.38227905518681   0.002861545589097773     0.5824538631509286     -12.01706484380986  2.326642511582235e-05     0.1220850204991244   0.001179196098642007      13.34451997001898      275.2087378668275   0.005068399234989917     0.8366700129163166     0.4995700558015637     0.3037161934663202      0.166356203292768   0.006329781644544476     0.4437220496936488     0.1319709958013118    0.07099840466021683  2.220446049250313e-14 130.29513255227
2.487153056726128      19.46087845673906      17.38227905518681   0.002861545589097773     0.5824538631509286     -12.01706484380986  2.325152395462851e-05     0.1220850354002856   0.001179196098642007      13.34451997001898      275.2087378668275   0.005068399234989917     0.8366700129163166     0.4995700558015637     0.3037161934663202      0.166356203292768   0.006329781644544476     0.4437220496936488     0.1319709958013118    0.07099840466021683  2.220446049250313e-14 130.2951201245548
2.487153056726128      19.46087845673906      17.38227905518681   0.002861545589097773     0.5824538631509286     -12.01706484380986  2.325152395462851e-05     0.1220850204991244   0.001179210999803201      13.34451997001898      275.2087378668275   0.005068399234989917     0.8366700129163166     0.4995700558015637     0.3037161934663202      0.166356203292768   0.006329781644544476     0.4437220496936488     0.1319709958013118    0.07099840466021683  2.220446049250313e-14 130.2951920968162
2.487153056726128      19.46087845673906      17.38227905518681   0.002861545589097773     0.5824538631509286     -12.01706484380986  2.325152395462851e-05     0.1220850204991244   0.001179196098642007      13.34452016886782      275.2087378668275   0.005068399234989917     0.8366700129163166     0.4995700558015637     0.3037161934663202      0.166356203292768   0.006329781644544476     0.4437220496936488     0.1319709958013118    0.07099840466021683  2.220446049250313e-14 130.2951194339028
2.487153056726128      19.46087845673906      17.38227905518681   0.002861545589097773     0.5824538631509286     -12.01706484380986  2.325152395462851e-05     0.1220850204991244   0.001179196098642007      13.34451997001898      275.2087419677572   0.005068399234989917     0.8366700129163166     0.4995700558015637     0.3037161934663202      0.166356203292768   0.006329781644544476     0.4437220496936488     0.1319709958013118    0.07099840466021683  2.220446049250313e-14 130.2951198213902
2.487153056726128      19.46087845673906      17.38227905518681   0.002861545589097773     0.5824538631509286     -12.01706484380986  2.325152395462851e-05     0.1220850204991244   0.001179196098642007      13.34451997001898      275.2087378668275   0.005068414136151111     0.8366700129163166     0.4995700558015637     0.3037161934663202      0.166356203292768   0.006329781644544476     0.4437220496936488     0.1319709958013118    0.07099840466021683  2.220446049250313e-14 130.2949800044841
2.487153056726128      19.46087845673906      17.38227905518681   0.002861545589097773     0.5824538631509286     -12.01706484380986  2.325152395462851e-05     0.1220850204991244   0.001179196098642007      13.34451997001898      275.2087378668275   0.005068399234989917     0.8366700278174778     0.4995700558015637     0.3037161934663202      0.166356203292768   0.006329781644544476     0.4437220496936488     0.1319709958013118    0.07099840466021683  2.220446049250313e-14 130.2951193126391
2.487153056726128      19.46087845673906      17.38227905518681   0.002861545589097773     0.5824538631509286     -12.01706484380986  2.325152395462851e-05     0.1220850204991244   0.001179196098642007      13.34451997001898      275.2087378668275   0.005068399234989917     0.8366700129163166     0.4995700707027249     0.3037161934663202      0.166356203292768   0.006329781644544476     0.4437220496936488     0.1319709958013118    0.07099840466021683  2.220446049250313e-14 130.2951247405128
2.487153056726128      19.46087845673906      17.38227905518681   0.002861545589097773     0.5824538631509286     -12.01706484380986  2.325152395462851e-05     0.1220850204991244   0.001179196098642007      13.34451997001898      275.2087378668275   0.005068399234989917     0.8366700129163166     0.4995700558015637     0.3037162083674814      0.166356203292768   0.006329781644544476     0.4437220496936488     0.1319709958013118    0.07099840466021683  2.220446049250313e-14 130.2951185267832
2.487153056726128      19.46087845673906      17.38227905518681   0.002861545589097773     0.5824538631509286     -12.01706484380986  2.325152395462851e-05     0.1220850204991244   0.001179196098642007      13.34451997001898      275.2087378668275   0.005068399234989917     0.8366700129163166     0.4995700558015637     0.3037161934663202     0.1663562181939292   0.006329781644544476     0.4437220496936488     0.1319709958013118    0.07099840466021683  2.220446049250313e-14 130.2951178480674
2.487153056726128      19.46087845673906      17.38227905518681   0.002861545589097773     0.5824538631509286     -12.01706484380986  2.325152395462851e-05     0.1220850204991244   0.001179196098642007      13.34451997001898      275.2087378668275   0.005068399234989917     0.8366700129163166     0.4995700558015637     0.3037161934663202      0.166356203292768   0.006329796545705669     0.4437220496936488     0.1319709958013118    0.07099840466021683  2.220446049250313e-14 130.2951196794238
2.487153056726128      19.46087845673906      17.38227905518681   0.002861545589097773     0.5824538631509286     -12.01706484380986  2.325152395462851e-05     0.1220850204991244   0.001179196098642007      13.34451997001898      275.2087378668275   0.005068399234989917     0.8366700129163166     0.4995700558015637     0.3037161934663202      0.166356203292768   0.006329781644544476       0.44372206459481     0.1319709958013118    0.07099840466021683  2.220446049250313e-14 130.2951196798796
2.487153056726128      19.46087845673906      17.38227905518681   0.002861545589097773     0.5824538631509286     -12.01706484380986  2.325152395462851e-05     0.1220850204991244   0.001179196098642007      13.34451997001898      275.2087378668275   0.005068399234989917     0.8366700129163166     0.4995700558015637     0.3037161934663202      0.166356203292768   0.006329781644544476     0.4437220496936488      0.131971010702473    0.07099840466021683  2.220446049250313e-14 130.2951196800159
2.487153056726128      19.46087845673906      17.38227905518681   0.002861545589097773     0.5824538631509286     -12.01706484380986  2.325152395462851e-05     0.1220850204991244   0.001179196098642007      13.34451997001898      275.2087378668275   0.005068399234989917     0.8366700129163166     0.4995700558015637     0.3037161934663202      0.166356203292768   0.006329781644544476     0.4437220496936488     0.1319709958013118    0.07099841956137802  2.220446049250313e-14 130.2951196798575
2.487153056726128      19.46087845673906      17.38227905518681   0.002861545589097773     0.5824538631509286     -12.01706484380986  2.325152395462851e-05     0.1220850204991244   0.001179196098642007      13.34451997001898      275.2087378668275   0.005068399234989917     0.8366700129163166     0.4995700558015637     0.3037161934663202      0.166356203292768   0.006329781644544476     0.4437220496936488     0.1319709958013118    0.07099840466021683  1.490118339830815e-08 130.2951834715101
2.511290960447572      19.73979568939646      16.93307958702833   0.002256762487398663     0.5756713234860856     -12.29312408305067  3.562774705985097e-05     0.1233170045813799   0.001050395336405808      13.12617884698884      276.8324709704676    0.00543550050402461     0.8018335006458159     0.5052874470513084     0.2943975687351995     0.2131048148879035   0.007987135142804892     0.4437220496936488     0.1305660885009388    0.07325100609124402  3.226055975204657e-14 125.5606237263681
2.511290997868723      19.73979568939646      16.93307958702833   0.002256762487398663     0.5756713234860856     -12.29312408305067  3.562774705985097e-05     0.1233170045813799   0.001050395336405808      13.12617884698884      276.8324709704676    0.00543550050402461     0.8018335006458159     0.5052874470513084     0.2943975687351995     0.2131048148879035   0.007987135142804892     0.4437220496936488     0.1305660885009388    0.07325100609124402  3.226055975204657e-14 125.5606241641508
2.511290960447572      19.73979598354234      16.93307958702833   0.002256762487398663     0.5756713234860856     -12.29312408305067  3.562774705985097e-05     0.1233170045813799   0.001050395336405808      13.12617884698884      276.8324709704676    0.00543550050402461     0.8018335006458159     0.5052874470513084     0.2943975687351995     0.2131048148879035   0.007987135142804892     0.4437220496936488     0.1305660885009388    0.07325100609124402  3.226055975204657e-14 125.560623476571
2.511290960447572      19.73979568939646      16.93307983935088   0.002256762487398663     0.5756713234860856     -12.29312408305067  3.562774705985097e-05     0.1233170045813799   0.001050395336405808      13.12617884698884      276.8324709704676    0.00543550050402461     0.8018335006458159     0.5052874470513084     0.2943975687351995     0.2131048148879035   0.007987135142804892     0.4437220496936488     0.1305660885009388    0.07325100609124402  3.226055975204657e-14 125.5606237097148
2.511290960447572      19.73979568939646      16.93307958702833   0.002256777388559857     0.5756713234860856     -12.29312408305067  3.562774705985097e-05     0.1233170045813799   0.001050395336405808      13.12617884698884      276.8324709704676    0.00543550050402461     0.8018335006458159     0.5052874470513084     0.2943975687351995     0.2131048148879035   0.007987135142804892     0.4437220496936488     0.1305660885009388    0.07325100609124402  3.226055975204657e-14 125.5606398797627
2.511290960447572      19.73979568939646      16.93307958702833   0.002256762487398663     0.5756713383872468     -12.29312408305067  3.562774705985097e-05     0.1233170045813799   0.001050395336405808      13.12617884698884      276.8324709704676    0.00543550050402461     0.8018335006458159     0.5052874470513084     0.2943975687351995     0.2131048148879035   0.007987135142804892     0.4437220496936488     0.1305660885009388    0.07325100609124402  3.226055975204657e-14 125.5606236978671
2.511290960447572      19.73979568939646      16.93307958702833   0.002256762487398663     0.5756713234860856      -12.2931242662325  3.562774705985097e-05     0.1233170045813799   0.001050395336405808      13.12617884698884      276.8324709704676    0.00543550050402461     0.8018335006458159     0.5052874470513084     0.2943975687351995     0.2131048148879035   0.007987135142804892     0.4437220496936488     0.1305660885009388    0.07325100609124402  3.226055975204657e-14 125.5606238187102
2.511290960447572      19.73979568939646      16.93307958702833   0.002256762487398663     0.5756713234860856     -12.29312408305067  3.564264822104482e-05     0.1233170045813799   0.001050395336405808      13.12617884698884      276.8324709704676    0.00543550050402461     0.8018335006458159     0.5052874470513084     0.2943975687351995     0.2131048148879035   0.007987135142804892     0.4437220496936488     0.1305660885009388    0.07325100609124402  3.226055975204657e-14 125.5606227452866
2.511290960447572      19.73979568939646      16.93307958702833   0.002256762487398663     0.5756713234860856     -12.29312408305067  3.562774705985097e-05     0.1233170194825411   0.001050395336405808      13.12617884698884      276.8324709704676    0.00543550050402461     0.8018335006458159     0.5052874470513084     0.2943975687351995     0.2131048148879035   0.007987135142804892     0.4437220496936488     0.1305660885009388    0.07325100609124402  3.226055975204657e-14 125.5606240562843
2.511290960447572      19.73979568939646      16.93307958702833   0.002256762487398663     0.5756713234860856     -12.29312408305067  3.562774705985097e-05     0.1233170045813799   0.001050410237567001      13.12617884698884      276.8324709704676    0.00543550050402461     0.8018335006458159     0.5052874470513084     0.2943975687351995     0.2131048148879035   0.007987135142804892     0.4437220496936488     0.1305660885009388    0.07325100609124402  3.226055975204657e-14 125.5606372998272
2.511290960447572      19.73979568939646      16.93307958702833   0.002256762487398663     0.5756713234860856     -12.29312408305067  3.562774705985097e-05     0.1233170045813799   0.001050395336405808      13.12617904258415      276.8324709704676    0.00543550050402461     0.8018335006458159     0.5052874470513084     0.2943975687351995     0.2131048148879035   0.007987135142804892     0.4437220496936488     0.1305660885009388    0.07325100609124402  3.226055975204657e-14 125.5606235691339
2.511290960447572      19.73979568939646      16.93307958702833   0.002256762487398663     0.5756713234860856     -12.29312408305067  3.562774705985097e-05     0.1233170045813799   0.001050395336405808      13.12617884698884      276.8324750955929    0.00543550050402461     0.8018335006458159     0.5052874470513084     0.2943975687351995     0.2131048148879035   0.007987135142804892     0.4437220496936488     0.1305660885009388    0.07325100609124402  3.226055975204657e-14 125.5606237353807
2.511290960447572      19.73979568939646      16.93307958702833   0.002256762487398663     0.5756713234860856     -12.29312408305067  3.562774705985097e-05     0.1233170045813799   0.001050395336405808      13.12617884698884      276.8324709704676   0.005435515405185804     0.8018335006458159     0.5052874470513084     0.2943975687351995     0.2131048148879035   0.007987135142804892     0.4437220496936488     0.1305660885009388    0.07325100609124402  3.226055975204657e-14 125.5605375874283
2.511290960447572      19.73979568939646      16.93307958702833   0.002256762487398663     0.5756713234860856     -12.29312408305067  3.562774705985097e-05     0.1233170045813799   0.001050395336405808      13.12617884698884      276.8324709704676    0.00543550050402461     0.8018335155469771     0.5052874470513084     0.2943975687351995     0.2131048148879035   0.007987135142804892     0.4437220496936488     0.1305660885009388    0.07325100609124402  3.226055975204657e-14 125.5606233759485
2.511290960447572      19.73979568939646      16.93307958702833   0.002256762487398663     0.5756713234860856     -12.29312408305067  3.562774705985097e-05     0.1233170045813799   0.001050395336405808      13.12617884698884      276.8324709704676    0.00543550050402461     0.8018335006458159     0.5052874619524695     0.2943975687351995     0.2131048148879035   0.007987135142804892     0.4437220496936488     0.1305660885009388    0.07325100609124402  3.226055975204657e-14 125.5606269430384
2.511290960447572      19.73979568939646      16.93307958702833   0.002256762487398663     0.5756713234860856     -12.29312408305067  3.562774705985097e-05     0.1233170045813799   0.001050395336405808      13.12617884698884      276.8324709704676    0.00543550050402461     0.8018335006458159     0.5052874470513084     0.2943975836363607     0.2131048148879035   0.007987135142804892     0.4437220496936488     0.1305660885009388    0.07325100609124402  3.226055975204657e-14 125.5606231762509
2.511290960447572      19.73979568939646      16.93307958702833   0.002256762487398663     0.5756713234860856     -12.29312408305067  3.562774705985097e-05     0.1233170045813799   0.001050395336405808      13.12617884698884      276.8324709704676    0.00543550050402461     0.8018335006458159     0.5052874470513084     0.2943975687351995     0.2131048297890646   0.007987135142804892     0.4437220496936488     0.1305660885009388    0.07325100609124402  3.226055975204657e-14 125.560622848851
2.511290960447572      19.73979568939646      16.93307958702833   0.002256762487398663     0.5756713234860856     -12.29312408305067  3.562774705985097e-05     0.1233170045813799   0.001050395336405808      13.12617884698884      276.8324709704676    0.00543550050402461     0.8018335006458159     0.5052874470513084     0.2943975687351995     0.2131048148879035   0.007987150043966086     0.4437220496936488     0.1305660885009388    0.07325100609124402  3.226055975204657e-14 125.5606237263716
2.511290960447572      19.73979568939646      16.93307958702833   0.002256762487398663     0.5756713234860856     -12.29312408305067  3.562774705985097e-05     0.1233170045813799   0.001050395336405808      13.12617884698884      276.8324709704676    0.00543550050402461     0.8018335006458159     0.5052874470513084     0.2943975687351995     0.2131048148879035   0.007987135142804892       0.44372206459481     0.1305660885009388    0.07325100609124402  3.226055975204657e-14 125.5606237263681
2.511290960447572      19.73979568939646      16.93307958702833   0.002256762487398663     0.5756713234860856     -12.29312408305067  3.562774705985097e-05     0.1233170045813799   0.001050395336405808      13.12617884698884      276.8324709704676    0.00543550050402461     0.8018335006458159     0.5052874470513084     0.2943975687351995     0.2131048148879035   0.007987135142804892     0.4437220496936488        0.1305661034021    0.07325100609124402  3.226055975204657e-14 125.5606237263625
2.511290960447572      19.73979568939646      16.93307958702833   0.002256762487398663     0.5756713234860856     -12.29312408305067  3.562774705985097e-05     0.1233170045813799   0.001050395336405808      13.12617884698884      276.8324709704676    0.00543550050402461     0.8018335006458159     0.5052874470513084     0.2943975687351995     0.2131048148879035   0.007987135142804892     0.4437220496936488     0.1305660885009388    0.07325102099240521  3.226055975204657e-14 125.5606237263701
2.511290960447572      19.73979568939646      16.93307958702833   0.002256762487398663     0.5756713234860856     -12.29312408305067  3.562774705985097e-05     0.1233170045813799   0.001050395336405808      13.12617884698884      276.8324709704676    0.00543550050402461     0.8018335006458159     0.5052874470513084     0.2943975687351995     0.2131048148879035   0.007987135142804892     0.4437220496936488     0.1305660885009388    0.07325100609124402  1.490119345440741e-08 125.5606855522958
2.660010482653257      19.53012408793692      16.03551739364295   0.001721375534880539     0.5804866486048183     -12.12578932734317   0.001061878143616656     0.1027693960025111   0.001032090889686094      14.30633037142344      345.0322725063305   0.005788186249526887     0.8746320264284515     0.4959920373394256      0.276423922012506     0.3312561483355898   0.007910995217764979     0.4437220496936488     0.1364901099108464    0.07276451230572074    2.3780700844167e-14 140.668583703267
2.660010522290502      19.53012408793692      16.03551739364295   0.001721375534880539     0.5804866486048183     -12.12578932734317   0.001061878143616656     0.1027693960025111   0.001032090889686094      14.30633037142344      345.0322725063305   0.005788186249526887     0.8746320264284515     0.4959920373394256      0.276423922012506     0.3312561483355898   0.007910995217764979     0.4437220496936488     0.1364901099108464    0.07276451230572074    2.3780700844167e-14 140.668580790141
2.660010482653257      19.53012437895845      16.03551739364295   0.001721375534880539     0.5804866486048183     -12.12578932734317   0.001061878143616656     0.1027693960025111   0.001032090889686094      14.30633037142344      345.0322725063305   0.005788186249526887     0.8746320264284515     0.4959920373394256      0.276423922012506     0.3312561483355898   0.007910995217764979     0.4437220496936488     0.1364901099108464    0.07276451230572074    2.3780700844167e-14 140.668587579627
2.660010482653257      19.53012408793692      16.03551763259078   0.001721375534880539     0.5804866486048183     -12.12578932734317   0.001061878143616656     0.1027693960025111   0.001032090889686094      14.30633037142344      345.0322725063305   0.005788186249526887     0.8746320264284515     0.4959920373394256      0.276423922012506     0.3312561483355898   0.007910995217764979     0.4437220496936488     0.1364901099108464    0.07276451230572074    2.3780700844167e-14 140.6685845785908
2.660010482653257      19.53012408793692      16.03551739364295   0.001721390436041732     0.5804866486048183     -12.12578932734317   0.001061878143616656     0.1027693960025111   0.001032090889686094      14.30633037142344      345.0322725063305   0.005788186249526887     0.8746320264284515     0.4959920373394256      0.276423922012506     0.3312561483355898   0.007910995217764979     0.4437220496936488     0.1364901099108464    0.07276451230572074    2.3780700844167e-14 140.6684386325511
2.660010482653257      19.53012408793692      16.03551739364295   0.001721375534880539     0.5804866635059794     -12.12578932734317   0.001061878143616656     0.1027693960025111   0.001032090889686094      14.30633037142344      345.0322725063305   0.005788186249526887     0.8746320264284515     0.4959920373394256      0.276423922012506     0.3312561483355898   0.007910995217764979     0.4437220496936488     0.1364901099108464    0.07276451230572074    2.3780700844167e-14 140.6685833798948
2.660010482653257      19.53012408793692      16.03551739364295   0.001721375534880539     0.5804866486048183     -12.12578950803151   0.001061878143616656     0.1027693960025111   0.001032090889686094      14.30633037142344      345.0322725063305   0.005788186249526887     0.8746320264284515     0.4959920373394256      0.276423922012506     0.3312561483355898   0.007910995217764979     0.4437220496936488     0.1364901099108464    0.07276451230572074    2.3780700844167e-14 140.6685803316281
2.660010482653257      19.53012408793692      16.03551739364295   0.001721375534880539     0.5804866486048183     -12.12578932734317    0.00106189304477785     0.1027693960025111   0.001032090889686094      14.30633037142344      345.0322725063305   0.005788186249526887     0.8746320264284515     0.4959920373394256      0.276423922012506     0.3312561483355898   0.007910995217764979     0.4437220496936488     0.1364901099108464    0.07276451230572074    2.3780700844167e-14 140.668603277846
2.660010482653257      19.53012408793692      16.03551739364295   0.001721375534880539     0.5804866486048183     -12.12578932734317   0.001061878143616656     0.1027694109036723   0.001032090889686094      14.30633037142344      345.0322725063305   0.005788186249526887     0.8746320264284515     0.4959920373394256      0.276423922012506     0.3312561483355898   0.007910995217764979     0.4437220496936488     0.1364901099108464    0.07276451230572074    2.3780700844167e-14 140.6685803553882
2.660010482653257      19.53012408793692      16.03551739364295   0.001721375534880539     0.5804866486048183     -12.12578932734317   0.001061878143616656     0.1027693960025111   0.001032105790847288      14.30633037142344      345.0322725063305   0.005788186249526887     0.8746320264284515     0.4959920373394256      0.276423922012506     0.3312561483355898   0.007910995217764979     0.4437220496936488     0.1364901099108464    0.07276451230572074    2.3780700844167e-14 140.668549708246
2.660010482653257      19.53012408793692      16.03551739364295   0.001721375534880539     0.5804866486048183     -12.12578932734317   0.001061878143616656     0.1027693960025111   0.001032090889686094      14.30633058460438      345.0322725063305   0.005788186249526887     0.8746320264284515     0.4959920373394256      0.276423922012506     0.3312561483355898   0.007910995217764979     0.4437220496936488     0.1364901099108464    0.07276451230572074    2.3780700844167e-14 140.668583184797
2.660010482653257      19.53012408793692      16.03551739364295   0.001721375534880539     0.5804866486048183     -12.12578932734317   0.001061878143616656     0.1027693960025111   0.001032090889686094      14.30633037142344       345.032277647712   0.005788186249526887     0.8746320264284515     0.4959920373394256      0.276423922012506     0.3312561483355898   0.007910995217764979     0.4437220496936488     0.1364901099108464    0.07276451230572074    2.3780700844167e-14 140.6685840092077
2.660010482653257      19.53012408793692      16.03551739364295   0.001721375534880539     0.5804866486048183     -12.12578932734317   0.001061878143616656     0.1027693960025111   0.001032090889686094      14.30633037142344      345.0322725063305   0.005788201150688081     0.8746320264284515     0.4959920373394256      0.276423922012506     0.3312561483355898   0.007910995217764979     0.4437220496936488     0.1364901099108464    0.07276451230572074    2.3780700844167e-14 140.6686768673496
2.660010482653257      19.53012408793692      16.03551739364295   0.001721375534880539     0.5804866486048183     -12.12578932734317   0.001061878143616656     0.1027693960025111   0.001032090889686094      14.30633037142344      345.0322725063305   0.005788186249526887     0.8746320413296127     0.4959920373394256      0.276423922012506     0.3312561483355898   0.007910995217764979     0.4437220496936488     0.1364901099108464    0.07276451230572074    2.3780700844167e-14 140.6685880864722
2.660010482653257      19.53012408793692      16.03551739364295   0.001721375534880539     0.5804866486048183     -12.12578932734317   0.001061878143616656     0.1027693960025111   0.001032090889686094      14.30633037142344      345.0322725063305   0.005788186249526887     0.8746320264284515     0.4959920522405868      0.276423922012506     0.3312561483355898   0.007910995217764979     0.4437220496936488     0.1364901099108464    0.07276451230572074    2.3780700844167e-14 140.6685751099182
2.660010482653257      19.53012408793692      16.03551739364295   0.001721375534880539     0.5804866486048183     -12.12578932734317   0.001061878143616656     0.1027693960025111   0.001032090889686094      14.30633037142344      345.0322725063305   0.005788186249526887     0.8746320264284515     0.4959920373394256     0.2764239369136672     0.3312561483355898   0.007910995217764979     0.4437220496936488     0.1364901099108464    0.07276451230572074    2.3780700844167e-14 140.6685773264809
2.660010482653257      19.53012408793692      16.03551739364295   0.001721375534880539     0.5804866486048183     -12.12578932734317   0.001061878143616656     0.1027693960025111   0.001032090889686094      14.30633037142344      345.0322725063305   0.005788186249526887     0.8746320264284515     0.4959920373394256      0.276423922012506     0.3312561632367509   0.007910995217764979     0.4437220496936488     0.1364901099108464    0.07276451230572074    2.3780700844167e-14 140.6685841263885
2.660010482653257      19.53012408793692      16.03551739364295   0.001721375534880539     0.5804866486048183     -12.12578932734317   0.001061878143616656     0.1027693960025111   0.001032090889686094      14.30633037142344      345.0322725063305   0.005788186249526887     0.8746320264284515     0.4959920373394256      0.276423922012506     0.3312561483355898   0.007911010118926172     0.4437220496936488     0.1364901099108464    0.07276451230572074    2.3780700844167e-14 140.6685837032842
2.660010482653257      19.53012408793692      16.03551739364295   0.001721375534880539     0.5804866486048183     -12.12578932734317   0.001061878143616656     0.1027693960025111   0.001032090889686094      14.30633037142344      345.0322725063305   0.005788186249526887     0.8746320264284515     0.4959920373394256      0.276423922012506     0.3312561483355898   0.007910995217764979       0.44372206459481     0.1364901099108464    0.07276451230572074    2.3780700844167e-14 140.668583703267
2.660010482653257      19.53012408793692      16.03551739364295   0.001721375534880539     0.5804866486048183     -12.12578932734317   0.001061878143616656     0.1027693960025111   0.001032090889686094      14.30633037142344      345.0322725063305   0.005788186249526887     0.8746320264284515     0.4959920373394256      0.276423922012506     0.3312561483355898   0.007910995217764979     0.4437220496936488     0.1364901248120076    0.07276451230572074    2.3780700844167e-14 140.6685837032631
2.660010482653257      19.53012408793692      16.03551739364295   0.001721375534880539     0.5804866486048183     -12.12578932734317   0.001061878143616656     0.1027693960025111   0.001032090889686094      14.30633037142344      345.0322725063305   0.005788186249526887     0.8746320264284515     0.4959920373394256      0.276423922012506     0.3312561483355898   0.007910995217764979     0.4437220496936488     0.1364901099108464    0.07276452720688194    2.3780700844167e-14 140.6685837032812
2.660010482653257      19.53012408793692      16.03551739364295   0.001721375534880539     0.5804866486048183     -12.12578932734317   0.001061878143616656     0.1027693960025111   0.001032090889686094      14.30633037142344      345.0322725063305   0.005788186249526887     0.8746320264284515     0.4959920373394256      0.276423922012506     0.3312561483355898   0.007910995217764979     0.4437220496936488     0.1364901099108464    0.07276451230572074   1.49011849745485e-08 140.6686466292395
2.548476402192625      19.68736769054748       16.7086453052032   0.002122544387867835     0.5768756594514597     -12.25128216788412  0.0003015596094493617      0.118178715623878    0.00104568330053753       13.4212743563995      293.8857449941927   0.005564794618978818      0.817285949812148     0.5029477436412334     0.2899069585445173       0.24265671969329   0.007968096450595793     0.4437220496936488     0.1320473826076552     0.0731293589341324  2.456908886425101e-14 124.4586966183459
2.548476440167882      19.68736769054748       16.7086453052032   0.002122544387867835     0.5768756594514597     -12.25128216788412  0.0003015596094493617      0.118178715623878    0.00104568330053753       13.4212743563995      293.8857449941927   0.005564794618978818      0.817285949812148     0.5029477436412334     0.2899069585445173       0.24265671969329   0.007968096450595793     0.4437220496936488     0.1320473826076552     0.0731293589341324  2.456908886425101e-14 124.4586963453107
2.548476402192625      19.68736798391212       16.7086453052032   0.002122544387867835     0.5768756594514597     -12.25128216788412  0.0003015596094493617      0.118178715623878    0.00104568330053753       13.4212743563995      293.8857449941927   0.005564794618978818      0.817285949812148     0.5029477436412334     0.2899069585445173       0.24265671969329   0.007968096450595793     0.4437220496936488     0.1320473826076552     0.0731293589341324  2.456908886425101e-14 124.4586971317048
2.548476402192625      19.68736769054748      16.70864555418142   0.002122544387867835     0.5768756594514597     -12.25128216788412  0.0003015596094493617      0.118178715623878    0.00104568330053753       13.4212743563995      293.8857449941927   0.005564794618978818      0.817285949812148     0.5029477436412334     0.2899069585445173       0.24265671969329   0.007968096450595793     0.4437220496936488     0.1320473826076552     0.0731293589341324  2.456908886425101e-14 124.4586967856723
2.548476402192625      19.68736769054748       16.7086453052032   0.002122559289029029     0.5768756594514597     -12.25128216788412  0.0003015596094493617      0.118178715623878    0.00104568330053753       13.4212743563995      293.8857449941927   0.005564794618978818      0.817285949812148     0.5029477436412334     0.2899069585445173       0.24265671969329   0.007968096450595793     0.4437220496936488     0.1320473826076552     0.0731293589341324  2.456908886425101e-14 124.4586793549495
2.548476402192625      19.68736769054748       16.7086453052032   0.002122544387867835     0.5768756743526209     -12.25128216788412  0.0003015596094493617      0.118178715623878    0.00104568330053753       13.4212743563995      293.8857449941927   0.005564794618978818      0.817285949812148     0.5029477436412334     0.2899069585445173       0.24265671969329   0.007968096450595793     0.4437220496936488     0.1320473826076552     0.0731293589341324  2.456908886425101e-14 124.4586964766728
2.548476402192625      19.68736769054748       16.7086453052032   0.002122544387867835     0.5768756594514597     -12.25128235044245  0.0003015596094493617      0.118178715623878    0.00104568330053753       13.4212743563995      293.8857449941927   0.005564794618978818      0.817285949812148     0.5029477436412334     0.2899069585445173       0.24265671969329   0.007968096450595793     0.4437220496936488     0.1320473826076552     0.0731293589341324  2.456908886425101e-14 124.4586959449168
2.548476402192625      19.68736769054748       16.7086453052032   0.002122544387867835     0.5768756594514597     -12.25128216788412  0.0003015745106105555      0.118178715623878    0.00104568330053753       13.4212743563995      293.8857449941927   0.005564794618978818      0.817285949812148     0.5029477436412334     0.2899069585445173       0.24265671969329   0.007968096450595793     0.4437220496936488     0.1320473826076552     0.0731293589341324  2.456908886425101e-14 124.4587056732233
2.548476402192625      19.68736769054748       16.7086453052032   0.002122544387867835     0.5768756594514597     -12.25128216788412  0.0003015596094493617     0.1181787305250392    0.00104568330053753       13.4212743563995      293.8857449941927   0.005564794618978818      0.817285949812148     0.5029477436412334     0.2899069585445173       0.24265671969329   0.007968096450595793     0.4437220496936488     0.1320473826076552     0.0731293589341324  2.456908886425101e-14 124.4586962201332
2.548476402192625      19.68736769054748       16.7086453052032   0.002122544387867835     0.5768756594514597     -12.25128216788412  0.0003015596094493617      0.118178715623878   0.001045698201698724       13.4212743563995      293.8857449941927   0.005564794618978818      0.817285949812148     0.5029477436412334     0.2899069585445173       0.24265671969329   0.007968096450595793     0.4437220496936488     0.1320473826076552     0.0731293589341324  2.456908886425101e-14 124.4587043731446
2.548476402192625      19.68736769054748       16.7086453052032   0.002122544387867835     0.5768756594514597     -12.25128216788412  0.0003015596094493617      0.118178715623878    0.00104568330053753      13.42127455639207      293.8857449941927   0.005564794618978818      0.817285949812148     0.5029477436412334     0.2899069585445173       0.24265671969329   0.007968096450595793     0.4437220496936488     0.1320473826076552     0.0731293589341324  2.456908886425101e-14 124.4586963158261
2.548476402192625      19.68736769054748       16.7086453052032   0.002122544387867835     0.5768756594514597     -12.25128216788412  0.0003015596094493617      0.118178715623878    0.00104568330053753       13.4212743563995      293.8857493734316   0.005564794618978818      0.817285949812148     0.5029477436412334     0.2899069585445173       0.24265671969329   0.007968096450595793     0.4437220496936488     0.1320473826076552     0.0731293589341324  2.456908886425101e-14 124.4586966378186
2.548476402192625      19.68736769054748       16.7086453052032   0.002122544387867835     0.5768756594514597     -12.25128216788412  0.0003015596094493617      0.118178715623878    0.00104568330053753       13.4212743563995      293.8857449941927   0.005564809520140012      0.817285949812148     0.5029477436412334     0.2899069585445173       0.24265671969329   0.007968096450595793     0.4437220496936488     0.1320473826076552     0.0731293589341324  2.456908886425101e-14 124.4587152192763
2.548476402192625      19.68736769054748       16.7086453052032   0.002122544387867835     0.5768756594514597     -12.25128216788412  0.0003015596094493617      0.118178715623878    0.00104568330053753       13.4212743563995      293.8857449941927   0.005564794618978818     0.8172859647133092     0.5029477436412334     0.2899069585445173       0.24265671969329   0.007968096450595793     0.4437220496936488     0.1320473826076552     0.0731293589341324  2.456908886425101e-14 124.4586973438861
2.548476402192625      19.68736769054748       16.7086453052032   0.002122544387867835     0.5768756594514597     -12.25128216788412  0.0003015596094493617      0.118178715623878    0.00104568330053753       13.4212743563995      293.8857449941927   0.005564794618978818      0.817285949812148     0.5029477585423946     0.2899069585445173       0.24265671969329   0.007968096450595793     0.4437220496936488     0.1320473826076552     0.0731293589341324  2.456908886425101e-14 124.4586958703182
2.548476402192625      19.68736769054748       16.7086453052032   0.002122544387867835     0.5768756594514597     -12.25128216788412  0.0003015596094493617      0.118178715623878    0.00104568330053753       13.4212743563995      293.8857449941927   0.005564794618978818      0.817285949812148     0.5029477436412334     0.2899069734456785       0.24265671969329   0.007968096450595793     0.4437220496936488     0.1320473826076552     0.0731293589341324  2.456908886425101e-14 124.458696542616
2.548476402192625      19.68736769054748       16.7086453052032   0.002122544387867835     0.5768756594514597     -12.25128216788412  0.0003015596094493617      0.118178715623878    0.00104568330053753       13.4212743563995      293.8857449941927   0.005564794618978818      0.817285949812148     0.5029477436412334     0.2899069585445173     0.2426567345944512   0.007968096450595793     0.4437220496936488     0.1320473826076552     0.0731293589341324  2.456908886425101e-14 124.4586962898994
2.548476402192625      19.68736769054748       16.7086453052032   0.002122544387867835     0.5768756594514597     -12.25128216788412  0.0003015596094493617      0.118178715623878    0.00104568330053753       13.4212743563995      293.8857449941927   0.005564794618978818      0.817285949812148     0.5029477436412334     0.2899069585445173       0.24265671969329   0.007968111351756986     0.4437220496936488     0.1320473826076552     0.0731293589341324  2.456908886425101e-14 124.4586966183463
2.548476402192625      19.68736769054748       16.7086453052032   0.002122544387867835     0.5768756594514597     -12.25128216788412  0.0003015596094493617      0.118178715623878    0.00104568330053753       13.4212743563995      293.8857449941927   0.005564794618978818      0.817285949812148     0.5029477436412334     0.2899069585445173       0.24265671969329   0.007968096450595793       0.44372206459481     0.1320473826076552     0.0731293589341324  2.456908886425101e-14 124.4586966183459
2.548476402192625      19.68736769054748       16.7086453052032   0.002122544387867835     0.5768756594514597     -12.25128216788412  0.0003015596094493617      0.118178715623878    0.00104568330053753       13.4212743563995      293.8857449941927   0.005564794618978818      0.817285949812148     0.5029477436412334     0.2899069585445173       0.24265671969329   0.007968096450595793     0.4437220496936488     0.1320473975088164     0.0731293589341324  2.456908886425101e-14 124.4586966183437
2.548476402192625      19.68736769054748       16.7086453052032   0.002122544387867835     0.5768756594514597     -12.25128216788412  0.0003015596094493617      0.118178715623878    0.00104568330053753       13.4212743563995      293.8857449941927   0.005564794618978818      0.817285949812148     0.5029477436412334     0.2899069585445173       0.24265671969329   0.007968096450595793     0.4437220496936488     0.1320473826076552     0.0731293738352936  2.456908886425101e-14 124.4586966183499
2.548476402192625      19.68736769054748       16.7086453052032   0.002122544387867835     0.5768756594514597     -12.25128216788412  0.0003015596094493617      0.118178715623878    0.00104568330053753       13.4212743563995      293.8857449941927   0.005564794618978818      0.817285949812148     0.5029477436412334     0.2899069585445173       0.24265671969329   0.007968096450595793     0.4437220496936488     0.1320473826076552     0.0731293589341324  1.490118576293652e-08 124.4587587383264
2.604462015263293      19.66529219944843      16.49995103512125    0.00211283936664468     0.6021125703270724     -12.17102449581423  0.0003006438230988746     0.1183475971386867   0.001031808448689722      14.33027577561349      327.7349087112354   0.005822290482666526     0.8137445350259189     0.5070508914614762     0.2846371747238806     0.2707532323166457   0.007963428813567599     0.4437220496936488     0.1328308829632108    0.07298836735027524  3.712910090676689e-14 123.4670386525837
2.604462054072801      19.66529219944843      16.49995103512125    0.00211283936664468     0.6021125703270724     -12.17102449581423  0.0003006438230988746     0.1183475971386867   0.001031808448689722      14.33027577561349      327.7349087112354   0.005822290482666526     0.8137445350259189     0.5070508914614762     0.2846371747238806     0.2707532323166457   0.007963428813567599     0.4437220496936488     0.1328308829632108    0.07298836735027524  3.712910090676689e-14 123.4670385827337
2.604462015263293      19.66529249248412      16.49995103512125    0.00211283936664468     0.6021125703270724     -12.17102449581423  0.0003006438230988746     0.1183475971386867   0.001031808448689722      14.33027577561349      327.7349087112354   0.005822290482666526     0.8137445350259189     0.5070508914614762     0.2846371747238806     0.2707532323166457   0.007963428813567599     0.4437220496936488     0.1328308829632108    0.07298836735027524  3.712910090676689e-14 123.4670388008308
2.604462015263293      19.66529219944843      16.49995128098968    0.00211283936664468     0.6021125703270724     -12.17102449581423  0.0003006438230988746     0.1183475971386867   0.001031808448689722      14.33027577561349      327.7349087112354   0.005822290482666526     0.8137445350259189     0.5070508914614762     0.2846371747238806     0.2707532323166457   0.007963428813567599     0.4437220496936488     0.1328308829632108    0.07298836735027524  3.712910090676689e-14 123.4670385781858
2.604462015263293      19.66529219944843      16.49995103512125   0.002112854267805873     0.6021125703270724     -12.17102449581423  0.0003006438230988746     0.1183475971386867   0.001031808448689722      14.33027577561349      327.7349087112354   0.005822290482666526     0.8137445350259189     0.5070508914614762     0.2846371747238806     0.2707532323166457   0.007963428813567599     0.4437220496936488     0.1328308829632108    0.07298836735027524  3.712910090676689e-14 123.467039547635
2.604462015263293      19.66529219944843      16.49995103512125    0.00211283936664468     0.6021125852282336     -12.17102449581423  0.0003006438230988746     0.1183475971386867   0.001031808448689722      14.33027577561349      327.7349087112354   0.005822290482666526     0.8137445350259189     0.5070508914614762     0.2846371747238806     0.2707532323166457   0.007963428813567599     0.4437220496936488     0.1328308829632108    0.07298836735027524  3.712910090676689e-14 123.4670385936385
2.604462015263293      19.66529219944843      16.49995103512125    0.00211283936664468     0.6021125703270724     -12.17102467717663  0.0003006438230988746     0.1183475971386867   0.001031808448689722      14.33027577561349      327.7349087112354   0.005822290482666526     0.8137445350259189     0.5070508914614762     0.2846371747238806     0.2707532323166457   0.007963428813567599     0.4437220496936488     0.1328308829632108    0.07298836735027524  3.712910090676689e-14 123.4670386146151
2.604462015263293      19.66529219944843      16.49995103512125    0.00211283936664468     0.6021125703270724     -12.17102449581423  0.0003006587242600684     0.1183475971386867   0.001031808448689722      14.33027577561349      327.7349087112354   0.005822290482666526     0.8137445350259189     0.5070508914614762     0.2846371747238806     0.2707532323166457   0.007963428813567599     0.4437220496936488     0.1328308829632108    0.07298836735027524  3.712910090676689e-14 123.467046041477
2.604462015263293      19.66529219944843      16.49995103512125    0.00211283936664468     0.6021125703270724     -12.17102449581423  0.0003006438230988746     0.1183476120398479   0.001031808448689722      14.33027577561349      327.7349087112354   0.005822290482666526     0.8137445350259189     0.5070508914614762     0.2846371747238806     0.2707532323166457   0.007963428813567599     0.4437220496936488     0.1328308829632108    0.07298836735027524  3.712910090676689e-14 123.467038315412
2.604462015263293      19.66529219944843      16.49995103512125    0.00211283936664468     0.6021125703270724     -12.17102449581423  0.0003006438230988746     0.1183475971386867   0.001031823349850916      14.33027577561349      327.7349087112354   0.005822290482666526     0.8137445350259189     0.5070508914614762     0.2846371747238806     0.2707532323166457   0.007963428813567599     0.4437220496936488     0.1328308829632108    0.07298836735027524  3.712910090676689e-14 123.4670410246717
2.604462015263293      19.66529219944843      16.49995103512125    0.00211283936664468     0.6021125703270724     -12.17102449581423  0.0003006438230988746     0.1183475971386867   0.001031808448689722      14.33027598915124      327.7349087112354   0.005822290482666526     0.8137445350259189     0.5070508914614762     0.2846371747238806     0.2707532323166457   0.007963428813567599     0.4437220496936488     0.1328308829632108    0.07298836735027524  3.712910090676689e-14 123.4670385576149
2.604462015263293      19.66529219944843      16.49995103512125    0.00211283936664468     0.6021125703270724     -12.17102449581423  0.0003006438230988746     0.1183475971386867   0.001031808448689722      14.33027577561349      327.7349135948661   0.005822290482666526     0.8137445350259189     0.5070508914614762     0.2846371747238806     0.2707532323166457   0.007963428813567599     0.4437220496936488     0.1328308829632108    0.07298836735027524  3.712910090676689e-14 123.467038756643
2.604462015263293      19.66529219944843      16.49995103512125    0.00211283936664468     0.6021125703270724     -12.17102449581423  0.0003006438230988746     0.1183475971386867   0.001031808448689722      14.33027577561349      327.7349087112354   0.005822305383827719     0.8137445350259189     0.5070508914614762     0.2846371747238806     0.2707532323166457   0.007963428813567599     0.4437220496936488     0.1328308829632108    0.07298836735027524  3.712910090676689e-14 123.4670743441332
2.604462015263293      19.66529219944843      16.49995103512125    0.00211283936664468     0.6021125703270724     -12.17102449581423  0.0003006438230988746     0.1183475971386867   0.001031808448689722      14.33027577561349      327.7349087112354   0.005822290482666526     0.8137445499270801     0.5070508914614762     0.2846371747238806     0.2707532323166457   0.007963428813567599     0.4437220496936488     0.1328308829632108    0.07298836735027524  3.712910090676689e-14 123.4670392525406
2.604462015263293      19.66529219944843      16.49995103512125    0.00211283936664468     0.6021125703270724     -12.17102449581423  0.0003006438230988746     0.1183475971386867   0.001031808448689722      14.33027577561349      327.7349087112354   0.005822290482666526     0.8137445350259189     0.5070509063626374     0.2846371747238806     0.2707532323166457   0.007963428813567599     0.4437220496936488     0.1328308829632108    0.07298836735027524  3.712910090676689e-14 123.4670378819537
2.604462015263293      19.66529219944843      16.49995103512125    0.00211283936664468     0.6021125703270724     -12.17102449581423  0.0003006438230988746     0.1183475971386867   0.001031808448689722      14.33027577561349      327.7349087112354   0.005822290482666526     0.8137445350259189     0.5070508914614762     0.2846371896250418     0.2707532323166457   0.007963428813567599     0.4437220496936488     0.1328308829632108    0.07298836735027524  3.712910090676689e-14 123.4670395011644
2.604462015263293      19.66529219944843      16.49995103512125    0.00211283936664468     0.6021125703270724     -12.17102449581423  0.0003006438230988746     0.1183475971386867   0.001031808448689722      14.33027577561349      327.7349087112354   0.005822290482666526     0.8137445350259189     0.5070508914614762     0.2846371747238806     0.2707532472178069   0.007963428813567599     0.4437220496936488     0.1328308829632108    0.07298836735027524  3.712910090676689e-14 123.4670384293388
2.604462015263293      19.66529219944843      16.49995103512125    0.00211283936664468     0.6021125703270724     -12.17102449581423  0.0003006438230988746     0.1183475971386867   0.001031808448689722      14.33027577561349      327.7349087112354   0.005822290482666526     0.8137445350259189     0.5070508914614762     0.2846371747238806     0.2707532323166457   0.007963443714728792     0.4437220496936488     0.1328308829632108    0.07298836735027524  3.712910090676689e-14 123.4670386525891
2.604462015263293      19.66529219944843      16.49995103512125    0.00211283936664468     0.6021125703270724     -12.17102449581423  0.0003006438230988746     0.1183475971386867   0.001031808448689722      14.33027577561349      327.7349087112354   0.005822290482666526     0.8137445350259189     0.5070508914614762     0.2846371747238806     0.2707532323166457   0.007963428813567599       0.44372206459481     0.1328308829632108    0.07298836735027524  3.712910090676689e-14 123.4670386525837
2.604462015263293      19.66529219944843      16.49995103512125    0.00211283936664468     0.6021125703270724     -12.17102449581423  0.0003006438230988746     0.1183475971386867   0.001031808448689722      14.33027577561349      327.7349087112354   0.005822290482666526     0.8137445350259189     0.5070508914614762     0.2846371747238806     0.2707532323166457   0.007963428813567599     0.4437220496936488      0.132830897864372    0.07298836735027524  3.712910090676689e-14 123.4670386525821
2.604462015263293      19.66529219944843      16.49995103512125    0.00211283936664468     0.6021125703270724     -12.17102449581423  0.0003006438230988746     0.1183475971386867   0.001031808448689722      14.33027577561349      327.7349087112354   0.005822290482666526     0.8137445350259189     0.5070508914614762     0.2846371747238806     0.2707532323166457   0.007963428813567599     0.4437220496936488     0.1328308829632108    0.07298838225143643  3.712910090676689e-14 123.4670386525866
2.604462015263293      19.66529219944843      16.49995103512125    0.00211283936664468     0.6021125703270724     -12.17102449581423  0.0003006438230988746     0.1183475971386867   0.001031808448689722      14.33027577561349      327.7349087112354   0.005822290482666526     0.8137445350259189     0.5070508914614762     0.2846371747238806     0.2707532323166457   0.007963428813567599     0.4437220496936488     0.1328308829632108    0.07298836735027524  1.490119832294856e-08 123.467099949746
2.640762352427611      19.60423044324927      16.48114661253302   0.002127470464390175     0.6308918126612296     -12.11024453829381  0.0001861992174452227     0.1211329828669983   0.001004003643173482      13.92557943940298      321.6934236895241   0.005807128861546339     0.8021401555381478     0.5070335597049691     0.2835492720212144     0.3371288582043269   0.007916398844865178     0.4437220496936488     0.1337758456746981    0.07274076868782951  2.220446049250313e-14 122.2224633828735
2.640762391778036      19.60423044324927      16.48114661253302   0.002127470464390175     0.6308918126612296     -12.11024453829381  0.0001861992174452227     0.1211329828669983   0.001004003643173482      13.92557943940298      321.6934236895241   0.005807128861546339     0.8021401555381478     0.5070335597049691     0.2835492720212144     0.3371288582043269   0.007916398844865178     0.4437220496936488     0.1337758456746981    0.07274076868782951  2.220446049250313e-14 122.2224635466161
2.640762352427611      19.60423073537507      16.48114661253302   0.002127470464390175     0.6308918126612296     -12.11024453829381  0.0001861992174452227     0.1211329828669983   0.001004003643173482      13.92557943940298      321.6934236895241   0.005807128861546339     0.8021401555381478     0.5070335597049691     0.2835492720212144     0.3371288582043269   0.007916398844865178     0.4437220496936488     0.1337758456746981    0.07274076868782951  2.220446049250313e-14 122.2224632523515
2.640762352427611      19.60423044324927      16.48114685812125   0.002127470464390175     0.6308918126612296     -12.11024453829381  0.0001861992174452227     0.1211329828669983   0.001004003643173482      13.92557943940298      321.6934236895241   0.005807128861546339     0.8021401555381478     0.5070335597049691     0.2835492720212144     0.3371288582043269   0.007916398844865178     0.4437220496936488     0.1337758456746981    0.07274076868782951  2.220446049250313e-14 122.2224633103469
2.640762352427611      19.60423044324927      16.48114661253302   0.002127485365551369     0.6308918126612296     -12.11024453829381  0.0001861992174452227     0.1211329828669983   0.001004003643173482      13.92557943940298      321.6934236895241   0.005807128861546339     0.8021401555381478     0.5070335597049691     0.2835492720212144     0.3371288582043269   0.007916398844865178     0.4437220496936488     0.1337758456746981    0.07274076868782951  2.220446049250313e-14 122.2224697410688
2.640762352427611      19.60423044324927      16.48114661253302   0.002127470464390175     0.6308918275623908     -12.11024453829381  0.0001861992174452227     0.1211329828669983   0.001004003643173482      13.92557943940298      321.6934236895241   0.005807128861546339     0.8021401555381478     0.5070335597049691     0.2835492720212144     0.3371288582043269   0.007916398844865178     0.4437220496936488     0.1337758456746981    0.07274076868782951  2.220446049250313e-14 122.2224633300787
2.640762352427611      19.60423044324927      16.48114661253302   0.002127470464390175     0.6308918126612296     -12.11024471875052  0.0001861992174452227     0.1211329828669983   0.001004003643173482      13.92557943940298      321.6934236895241   0.005807128861546339     0.8021401555381478     0.5070335597049691     0.2835492720212144     0.3371288582043269   0.007916398844865178     0.4437220496936488     0.1337758456746981    0.07274076868782951  2.220446049250313e-14 122.2224634980151
2.640762352427611      19.60423044324927      16.48114661253302   0.002127470464390175     0.6308918126612296     -12.11024453829381  0.0001862141186064165     0.1211329828669983   0.001004003643173482      13.92557943940298      321.6934236895241   0.005807128861546339     0.8021401555381478     0.5070335597049691     0.2835492720212144     0.3371288582043269   0.007916398844865178     0.4437220496936488     0.1337758456746981    0.07274076868782951  2.220446049250313e-14 122.2224665837394
2.640762352427611      19.60423044324927      16.48114661253302   0.002127470464390175     0.6308918126612296     -12.11024453829381  0.0001861992174452227     0.1211329977681594   0.001004003643173482      13.92557943940298      321.6934236895241   0.005807128861546339     0.8021401555381478     0.5070335597049691     0.2835492720212144     0.3371288582043269   0.007916398844865178     0.4437220496936488     0.1337758456746981    0.07274076868782951  2.220446049250313e-14 122.2224633903789
2.640762352427611      19.60423044324927      16.48114661253302   0.002127470464390175     0.6308918126612296     -12.11024453829381  0.0001861992174452227     0.1211329828669983   0.001004018544334676      13.92557943940298      321.6934236895241   0.005807128861546339     0.8021401555381478     0.5070335597049691     0.2835492720212144     0.3371288582043269   0.007916398844865178     0.4437220496936488     0.1337758456746981    0.07274076868782951  2.220446049250313e-14 122.2224667047211
2.640762352427611      19.60423044324927      16.48114661253302   0.002127470464390175     0.6308918126612296     -12.11024453829381  0.0001861992174452227     0.1211329828669983   0.001004003643173482      13.92557964691029      321.6934236895241   0.005807128861546339     0.8021401555381478     0.5070335597049691     0.2835492720212144     0.3371288582043269   0.007916398844865178     0.4437220496936488     0.1337758456746981    0.07274076868782951  2.220446049250313e-14 122.2224633679993
2.640762352427611      19.60423044324927      16.48114661253302   0.002127470464390175     0.6308918126612296     -12.11024453829381  0.0001861992174452227     0.1211329828669983   0.001004003643173482      13.92557943940298      321.6934284831297   0.005807128861546339     0.8021401555381478     0.5070335597049691     0.2835492720212144     0.3371288582043269   0.007916398844865178     0.4437220496936488     0.1337758456746981    0.07274076868782951  2.220446049250313e-14 122.2224633889894
2.640762352427611      19.60423044324927      16.48114661253302   0.002127470464390175     0.6308918126612296     -12.11024453829381  0.0001861992174452227     0.1211329828669983   0.001004003643173482      13.92557943940298      321.6934236895241   0.005807143762707533     0.8021401555381478     0.5070335597049691     0.2835492720212144     0.3371288582043269   0.007916398844865178     0.4437220496936488     0.1337758456746981    0.07274076868782951  2.220446049250313e-14 122.2224527300548
2.640762352427611      19.60423044324927      16.48114661253302   0.002127470464390175     0.6308918126612296     -12.11024453829381  0.0001861992174452227     0.1211329828669983   0.001004003643173482      13.92557943940298      321.6934236895241   0.005807128861546339      0.802140170439309     0.5070335597049691     0.2835492720212144     0.3371288582043269   0.007916398844865178     0.4437220496936488     0.1337758456746981    0.07274076868782951  2.220446049250313e-14 122.2224637033395
2.640762352427611      19.60423044324927      16.48114661253302   0.002127470464390175     0.6308918126612296     -12.11024453829381  0.0001861992174452227     0.1211329828669983   0.001004003643173482      13.92557943940298      321.6934236895241   0.005807128861546339     0.8021401555381478     0.5070335746061303     0.2835492720212144     0.3371288582043269   0.007916398844865178     0.4437220496936488     0.1337758456746981    0.07274076868782951  2.220446049250313e-14 122.2224638061389
2.640762352427611      19.60423044324927      16.48114661253302   0.002127470464390175     0.6308918126612296     -12.11024453829381  0.0001861992174452227     0.1211329828669983   0.001004003643173482      13.92557943940298      321.6934236895241   0.005807128861546339     0.8021401555381478     0.5070335597049691     0.2835492869223756     0.3371288582043269   0.007916398844865178     0.4437220496936488     0.1337758456746981    0.07274076868782951  2.220446049250313e-14 122.2224633523287
2.640762352427611      19.60423044324927      16.48114661253302   0.002127470464390175     0.6308918126612296     -12.11024453829381  0.0001861992174452227     0.1211329828669983   0.001004003643173482      13.92557943940298      321.6934236895241   0.005807128861546339     0.8021401555381478     0.5070335597049691     0.2835492720212144     0.3371288731054881   0.007916398844865178     0.4437220496936488     0.1337758456746981    0.07274076868782951  2.220446049250313e-14 122.2224632518668
2.640762352427611      19.60423044324927      16.48114661253302   0.002127470464390175     0.6308918126612296     -12.11024453829381  0.0001861992174452227     0.1211329828669983   0.001004003643173482      13.92557943940298      321.6934236895241   0.005807128861546339     0.8021401555381478     0.5070335597049691     0.2835492720212144     0.3371288582043269   0.007916413746026372     0.4437220496936488     0.1337758456746981    0.07274076868782951  2.220446049250313e-14 122.222463382873
2.640762352427611      19.60423044324927      16.48114661253302   0.002127470464390175     0.6308918126612296     -12.11024453829381  0.0001861992174452227     0.1211329828669983   0.001004003643173482      13.92557943940298      321.6934236895241   0.005807128861546339     0.8021401555381478     0.5070335597049691     0.2835492720212144     0.3371288582043269   0.007916398844865178       0.44372206459481     0.1337758456746981    0.07274076868782951  2.220446049250313e-14 122.2224633828735
2.640762352427611      19.60423044324927      16.48114661253302   0.002127470464390175     0.6308918126612296     -12.11024453829381  0.0001861992174452227     0.1211329828669983   0.001004003643173482      13.92557943940298      321.6934236895241   0.005807128861546339     0.8021401555381478     0.5070335597049691     0.2835492720212144     0.3371288582043269   0.007916398844865178     0.4437220496936488     0.1337758605758593    0.07274076868782951  2.220446049250313e-14 122.2224633828686
2.640762352427611      19.60423044324927      16.48114661253302   0.002127470464390175     0.6308918126612296     -12.11024453829381  0.0001861992174452227     0.1211329828669983   0.001004003643173482      13.92557943940298      321.6934236895241   0.005807128861546339     0.8021401555381478     0.5070335597049691     0.2835492720212144     0.3371288582043269   0.007916398844865178     0.4437220496936488     0.1337758456746981    0.07274078358899071  2.220446049250313e-14 122.2224633828725
2.640762352427611      19.60423044324927      16.48114661253302   0.002127470464390175     0.6308918126612296     -12.11024453829381  0.0001861992174452227     0.1211329828669983   0.001004003643173482      13.92557943940298      321.6934236895241   0.005807128861546339     0.8021401555381478     0.5070335597049691     0.2835492720212144     0.3371288582043269   0.007916398844865178     0.4437220496936488     0.1337758456746981    0.07274076868782951  1.490118339830815e-08 122.2225245649818
2.63078308520465      19.81744786544235      16.71752893240165    0.00225867733078599     0.6500241580551207     -12.20808458945412  0.0001417227619391186     0.1223527133679294  0.0009821837510550703      13.92717041184294      320.6426458797133   0.006020754033831973     0.8001070077769075       0.51250942227184     0.2805156193956816      0.366865430352921   0.007924402307044474     0.4437220496936488     0.1357774913512831    0.07341887503742509  2.978729556329779e-14 121.9691531458208
2.630783124406373      19.81744786544235      16.71752893240165    0.00225867733078599     0.6500241580551207     -12.20808458945412  0.0001417227619391186     0.1223527133679294  0.0009821837510550703      13.92717041184294      320.6426458797133   0.006020754033831973     0.8001070077769075       0.51250942227184     0.2805156193956816      0.366865430352921   0.007924402307044474     0.4437220496936488     0.1357774913512831    0.07341887503742509  2.978729556329779e-14 121.9691531747065
2.63078308520465      19.81744816074533      16.71752893240165    0.00225867733078599     0.6500241580551207     -12.20808458945412  0.0001417227619391186     0.1223527133679294  0.0009821837510550703      13.92717041184294      320.6426458797133   0.006020754033831973     0.8001070077769075       0.51250942227184     0.2805156193956816      0.366865430352921   0.007924402307044474     0.4437220496936488     0.1357774913512831    0.07341887503742509  2.978729556329779e-14 121.9691531227868
2.63078308520465      19.81744786544235      16.71752918151224    0.00225867733078599     0.6500241580551207     -12.20808458945412  0.0001417227619391186     0.1223527133679294  0.0009821837510550703      13.92717041184294      320.6426458797133   0.006020754033831973     0.8001070077769075       0.51250942227184     0.2805156193956816      0.366865430352921   0.007924402307044474     0.4437220496936488     0.1357774913512831    0.07341887503742509  2.978729556329779e-14 121.9691531448167
2.63078308520465      19.81744786544235      16.71752893240165   0.002258692231947184     0.6500241580551207     -12.20808458945412  0.0001417227619391186     0.1223527133679294  0.0009821837510550703      13.92717041184294      320.6426458797133   0.006020754033831973     0.8001070077769075       0.51250942227184     0.2805156193956816      0.366865430352921   0.007924402307044474     0.4437220496936488     0.1357774913512831    0.07341887503742509  2.978729556329779e-14 121.9691551684851
2.63078308520465      19.81744786544235      16.71752893240165    0.00225867733078599     0.6500241729562819     -12.20808458945412  0.0001417227619391186     0.1223527133679294  0.0009821837510550703      13.92717041184294      320.6426458797133   0.006020754033831973     0.8001070077769075       0.51250942227184     0.2805156193956816      0.366865430352921   0.007924402307044474     0.4437220496936488     0.1357774913512831    0.07341887503742509  2.978729556329779e-14 121.9691531509869
2.63078308520465      19.81744786544235      16.71752893240165    0.00225867733078599     0.6500241580551207     -12.20808477136876  0.0001417227619391186     0.1223527133679294  0.0009821837510550703      13.92717041184294      320.6426458797133   0.006020754033831973     0.8001070077769075       0.51250942227184     0.2805156193956816      0.366865430352921   0.007924402307044474     0.4437220496936488     0.1357774913512831    0.07341887503742509  2.978729556329779e-14 121.969153229138
2.63078308520465      19.81744786544235      16.71752893240165    0.00225867733078599     0.6500241580551207     -12.20808458945412  0.0001417376631003125     0.1223527133679294  0.0009821837510550703      13.92717041184294      320.6426458797133   0.006020754033831973     0.8001070077769075       0.51250942227184     0.2805156193956816      0.366865430352921   0.007924402307044474     0.4437220496936488     0.1357774913512831    0.07341887503742509  2.978729556329779e-14 121.9691561291826
2.63078308520465      19.81744786544235      16.71752893240165    0.00225867733078599     0.6500241580551207     -12.20808458945412  0.0001417227619391186     0.1223527282690906  0.0009821837510550703      13.92717041184294      320.6426458797133   0.006020754033831973     0.8001070077769075       0.51250942227184     0.2805156193956816      0.366865430352921   0.007924402307044474     0.4437220496936488     0.1357774913512831    0.07341887503742509  2.978729556329779e-14 121.9691531296458
2.63078308520465      19.81744786544235      16.71752893240165    0.00225867733078599     0.6500241580551207     -12.20808458945412  0.0001417227619391186     0.1223527133679294  0.0009821986522162642      13.92717041184294      320.6426458797133   0.006020754033831973     0.8001070077769075       0.51250942227184     0.2805156193956816      0.366865430352921   0.007924402307044474     0.4437220496936488     0.1357774913512831    0.07341887503742509  2.978729556329779e-14 121.9691586372896
2.63078308520465      19.81744786544235      16.71752893240165    0.00225867733078599     0.6500241580551207     -12.20808458945412  0.0001417227619391186     0.1223527133679294  0.0009821837510550703      13.92717061937396      320.6426458797133   0.006020754033831973     0.8001070077769075       0.51250942227184     0.2805156193956816      0.366865430352921   0.007924402307044474     0.4437220496936488     0.1357774913512831    0.07341887503742509  2.978729556329779e-14 121.9691531464349
2.63078308520465      19.81744786544235      16.71752893240165    0.00225867733078599     0.6500241580551207     -12.20808458945412  0.0001417227619391186     0.1223527133679294  0.0009821837510550703      13.92717041184294      320.6426506576611   0.006020754033831973     0.8001070077769075       0.51250942227184     0.2805156193956816      0.366865430352921   0.007924402307044474     0.4437220496936488     0.1357774913512831    0.07341887503742509  2.978729556329779e-14 121.9691531619925
2.63078308520465      19.81744786544235      16.71752893240165    0.00225867733078599     0.6500241580551207     -12.20808458945412  0.0001417227619391186     0.1223527133679294  0.0009821837510550703      13.92717041184294      320.6426458797133   0.006020768934993166     0.8001070077769075       0.51250942227184     0.2805156193956816      0.366865430352921   0.007924402307044474     0.4437220496936488     0.1357774913512831    0.07341887503742509  2.978729556329779e-14 121.9691605539925
2.63078308520465      19.81744786544235      16.71752893240165    0.00225867733078599     0.6500241580551207     -12.20808458945412  0.0001417227619391186     0.1223527133679294  0.0009821837510550703      13.92717041184294      320.6426458797133   0.006020754033831973     0.8001070226780687       0.51250942227184     0.2805156193956816      0.366865430352921   0.007924402307044474     0.4437220496936488     0.1357774913512831    0.07341887503742509  2.978729556329779e-14 121.9691536329013
2.63078308520465      19.81744786544235      16.71752893240165    0.00225867733078599     0.6500241580551207     -12.20808458945412  0.0001417227619391186     0.1223527133679294  0.0009821837510550703      13.92717041184294      320.6426458797133   0.006020754033831973     0.8001070077769075     0.5125094371730012     0.2805156193956816      0.366865430352921   0.007924402307044474     0.4437220496936488     0.1357774913512831    0.07341887503742509  2.978729556329779e-14 121.9691531922529
2.63078308520465      19.81744786544235      16.71752893240165    0.00225867733078599     0.6500241580551207     -12.20808458945412  0.0001417227619391186     0.1223527133679294  0.0009821837510550703      13.92717041184294      320.6426458797133   0.006020754033831973     0.8001070077769075       0.51250942227184     0.2805156342968428      0.366865430352921   0.007924402307044474     0.4437220496936488     0.1357774913512831    0.07341887503742509  2.978729556329779e-14 121.9691535580107
2.63078308520465      19.81744786544235      16.71752893240165    0.00225867733078599     0.6500241580551207     -12.20808458945412  0.0001417227619391186     0.1223527133679294  0.0009821837510550703      13.92717041184294      320.6426458797133   0.006020754033831973     0.8001070077769075       0.51250942227184     0.2805156193956816     0.3668654452540822   0.007924402307044474     0.4437220496936488     0.1357774913512831    0.07341887503742509  2.978729556329779e-14 121.9691531052378
2.63078308520465      19.81744786544235      16.71752893240165    0.00225867733078599     0.6500241580551207     -12.20808458945412  0.0001417227619391186     0.1223527133679294  0.0009821837510550703      13.92717041184294      320.6426458797133   0.006020754033831973     0.8001070077769075       0.51250942227184     0.2805156193956816      0.366865430352921   0.007924417208205668     0.4437220496936488     0.1357774913512831    0.07341887503742509  2.978729556329779e-14 121.9691531465291
2.63078308520465      19.81744786544235      16.71752893240165    0.00225867733078599     0.6500241580551207     -12.20808458945412  0.0001417227619391186     0.1223527133679294  0.0009821837510550703      13.92717041184294      320.6426458797133   0.006020754033831973     0.8001070077769075       0.51250942227184     0.2805156193956816      0.366865430352921   0.007924402307044474       0.44372206459481     0.1357774913512831    0.07341887503742509  2.978729556329779e-14 121.9691531458208
2.63078308520465      19.81744786544235      16.71752893240165    0.00225867733078599     0.6500241580551207     -12.20808458945412  0.0001417227619391186     0.1223527133679294  0.0009821837510550703      13.92717041184294      320.6426458797133   0.006020754033831973     0.8001070077769075       0.51250942227184     0.2805156193956816      0.366865430352921   0.007924402307044474     0.4437220496936488     0.1357775062524443    0.07341887503742509  2.978729556329779e-14 121.9691531457664
2.63078308520465      19.81744786544235      16.71752893240165    0.00225867733078599     0.6500241580551207     -12.20808458945412  0.0001417227619391186     0.1223527133679294  0.0009821837510550703      13.92717041184294      320.6426458797133   0.006020754033831973     0.8001070077769075       0.51250942227184     0.2805156193956816      0.366865430352921   0.007924402307044474     0.4437220496936488     0.1357774913512831    0.07341888993858628  2.978729556329779e-14 121.9691531458189
2.63078308520465      19.81744786544235      16.71752893240165    0.00225867733078599     0.6500241580551207     -12.20808458945412  0.0001417227619391186     0.1223527133679294  0.0009821837510550703      13.92717041184294      320.6426458797133   0.006020754033831973     0.8001070077769075       0.51250942227184     0.2805156193956816      0.366865430352921   0.007924402307044474     0.4437220496936488     0.1357774913512831    0.07341887503742509  1.490119098114322e-08 121.9692143593706
2.654691803079424      19.16572371507452      15.58377583431338   0.002065300556891472     0.6619674409654067     -11.62092128788834  7.943721556261345e-05     0.1238398360491676  0.0009688137067182181       13.7058690374485      318.2959793457364   0.005927834972524018     0.8000089021275526     0.5083087039282317      0.281010612889257     0.3960476904584715   0.005132063782262971     0.4437220496936488     0.1660848455344954    0.07460963430057344  2.220446049250313e-14 121.8867220053165
2.654691842637415      19.16572371507452      15.58377583431338   0.002065300556891472     0.6619674409654067     -11.62092128788834  7.943721556261345e-05     0.1238398360491676  0.0009688137067182181       13.7058690374485      318.2959793457364   0.005927834972524018     0.8000089021275526     0.5083087039282317      0.281010612889257     0.3960476904584715   0.005132063782262971     0.4437220496936488     0.1660848455344954    0.07460963430057344  2.220446049250313e-14 121.8867219959283
2.654691803079424      19.16572400066606      15.58377583431338   0.002065300556891472     0.6619674409654067     -11.62092128788834  7.943721556261345e-05     0.1238398360491676  0.0009688137067182181       13.7058690374485      318.2959793457364   0.005927834972524018     0.8000089021275526     0.5083087039282317      0.281010612889257     0.3960476904584715   0.005132063782262971     0.4437220496936488     0.1660848455344954    0.07460963430057344  2.220446049250313e-14 121.8867218675958
2.654691803079424      19.16572371507452      15.58377606652974   0.002065300556891472     0.6619674409654067     -11.62092128788834  7.943721556261345e-05     0.1238398360491676  0.0009688137067182181       13.7058690374485      318.2959793457364   0.005927834972524018     0.8000089021275526     0.5083087039282317      0.281010612889257     0.3960476904584715   0.005132063782262971     0.4437220496936488     0.1660848455344954    0.07460963430057344  2.220446049250313e-14 121.8867219347475
2.654691803079424      19.16572371507452      15.58377583431338   0.002065315458052666     0.6619674409654067     -11.62092128788834  7.943721556261345e-05     0.1238398360491676  0.0009688137067182181       13.7058690374485      318.2959793457364   0.005927834972524018     0.8000089021275526     0.5083087039282317      0.281010612889257     0.3960476904584715   0.005132063782262971     0.4437220496936488     0.1660848455344954    0.07460963430057344  2.220446049250313e-14 121.8867254992514
2.654691803079424      19.16572371507452      15.58377583431338   0.002065300556891472     0.6619674558665679     -11.62092128788834  7.943721556261345e-05     0.1238398360491676  0.0009688137067182181       13.7058690374485      318.2959793457364   0.005927834972524018     0.8000089021275526     0.5083087039282317      0.281010612889257     0.3960476904584715   0.005132063782262971     0.4437220496936488     0.1660848455344954    0.07460963430057344  2.220446049250313e-14 121.8867219809253
2.654691803079424      19.16572371507452      15.58377583431338   0.002065300556891472     0.6619674409654067     -11.62092146105356  7.943721556261345e-05     0.1238398360491676  0.0009688137067182181       13.7058690374485      318.2959793457364   0.005927834972524018     0.8000089021275526     0.5083087039282317      0.281010612889257     0.3960476904584715   0.005132063782262971     0.4437220496936488     0.1660848455344954    0.07460963430057344  2.220446049250313e-14 121.8867221139018
2.654691803079424      19.16572371507452      15.58377583431338   0.002065300556891472     0.6619674409654067     -11.62092128788834  7.945211672380729e-05     0.1238398360491676  0.0009688137067182181       13.7058690374485      318.2959793457364   0.005927834972524018     0.8000089021275526     0.5083087039282317      0.281010612889257     0.3960476904584715   0.005132063782262971     0.4437220496936488     0.1660848455344954    0.07460963430057344  2.220446049250313e-14 121.8867260904131
2.654691803079424      19.16572371507452      15.58377583431338   0.002065300556891472     0.6619674409654067     -11.62092128788834  7.943721556261345e-05     0.1238398509503288  0.0009688137067182181       13.7058690374485      318.2959793457364   0.005927834972524018     0.8000089021275526     0.5083087039282317      0.281010612889257     0.3960476904584715   0.005132063782262971     0.4437220496936488     0.1660848455344954    0.07460963430057344  2.220446049250313e-14 121.886721920475
2.654691803079424      19.16572371507452      15.58377583431338   0.002065300556891472     0.6619674409654067     -11.62092128788834  7.943721556261345e-05     0.1238398360491676   0.000968828607879412       13.7058690374485      318.2959793457364   0.005927834972524018     0.8000089021275526     0.5083087039282317      0.281010612889257     0.3960476904584715   0.005132063782262971     0.4437220496936488     0.1660848455344954    0.07460963430057344  2.220446049250313e-14 121.8867213928359
2.654691803079424      19.16572371507452      15.58377583431338   0.002065300556891472     0.6619674409654067     -11.62092128788834  7.943721556261345e-05     0.1238398360491676  0.0009688137067182181      13.70586924168186      318.2959793457364   0.005927834972524018     0.8000089021275526     0.5083087039282317      0.281010612889257     0.3960476904584715   0.005132063782262971     0.4437220496936488     0.1660848455344954    0.07460963430057344  2.220446049250313e-14 121.8867219773733
2.654691803079424      19.16572371507452      15.58377583431338   0.002065300556891472     0.6619674409654067     -11.62092128788834  7.943721556261345e-05     0.1238398360491676  0.0009688137067182181       13.7058690374485      318.2959840887161   0.005927834972524018     0.8000089021275526     0.5083087039282317      0.281010612889257     0.3960476904584715   0.005132063782262971     0.4437220496936488     0.1660848455344954    0.07460963430057344  2.220446049250313e-14 121.8867218784984
2.654691803079424      19.16572371507452      15.58377583431338   0.002065300556891472     0.6619674409654067     -11.62092128788834  7.943721556261345e-05     0.1238398360491676  0.0009688137067182181       13.7058690374485      318.2959793457364   0.005927849873685212     0.8000089021275526     0.5083087039282317      0.281010612889257     0.3960476904584715   0.005132063782262971     0.4437220496936488     0.1660848455344954    0.07460963430057344  2.220446049250313e-14 121.8867404180528
2.654691803079424      19.16572371507452      15.58377583431338   0.002065300556891472     0.6619674409654067     -11.62092128788834  7.943721556261345e-05     0.1238398360491676  0.0009688137067182181       13.7058690374485      318.2959793457364   0.005927834972524018     0.8000089170287138     0.5083087039282317      0.281010612889257     0.3960476904584715   0.005132063782262971     0.4437220496936488     0.1660848455344954    0.07460963430057344  2.220446049250313e-14 121.8867225462727
2.654691803079424      19.16572371507452      15.58377583431338   0.002065300556891472     0.6619674409654067     -11.62092128788834  7.943721556261345e-05     0.1238398360491676  0.0009688137067182181       13.7058690374485      318.2959793457364   0.005927834972524018     0.8000089021275526     0.5083087188293929      0.281010612889257     0.3960476904584715   0.005132063782262971     0.4437220496936488     0.1660848455344954    0.07460963430057344  2.220446049250313e-14 121.8867217073712
2.654691803079424      19.16572371507452      15.58377583431338   0.002065300556891472     0.6619674409654067     -11.62092128788834  7.943721556261345e-05     0.1238398360491676  0.0009688137067182181       13.7058690374485      318.2959793457364   0.005927834972524018     0.8000089021275526     0.5083087039282317     0.2810106277904182     0.3960476904584715   0.005132063782262971     0.4437220496936488     0.1660848455344954    0.07460963430057344  2.220446049250313e-14 121.8867227229803
2.654691803079424      19.16572371507452      15.58377583431338   0.002065300556891472     0.6619674409654067     -11.62092128788834  7.943721556261345e-05     0.1238398360491676  0.0009688137067182181       13.7058690374485      318.2959793457364   0.005927834972524018     0.8000089021275526     0.5083087039282317      0.281010612889257     0.3960477053596327   0.005132063782262971     0.4437220496936488     0.1660848455344954    0.07460963430057344  2.220446049250313e-14 121.8867219647249
2.654691803079424      19.16572371507452      15.58377583431338   0.002065300556891472     0.6619674409654067     -11.62092128788834  7.943721556261345e-05     0.1238398360491676  0.0009688137067182181       13.7058690374485      318.2959793457364   0.005927834972524018     0.8000089021275526     0.5083087039282317      0.281010612889257     0.3960476904584715   0.005132078683424165     0.4437220496936488     0.1660848455344954    0.07460963430057344  2.220446049250313e-14 121.8867220053268
2.654691803079424      19.16572371507452      15.58377583431338   0.002065300556891472     0.6619674409654067     -11.62092128788834  7.943721556261345e-05     0.1238398360491676  0.0009688137067182181       13.7058690374485      318.2959793457364   0.005927834972524018     0.8000089021275526     0.5083087039282317      0.281010612889257     0.3960476904584715   0.005132063782262971       0.44372206459481     0.1660848455344954    0.07460963430057344  2.220446049250313e-14 121.8867220053165
2.654691803079424      19.16572371507452      15.58377583431338   0.002065300556891472     0.6619674409654067     -11.62092128788834  7.943721556261345e-05     0.1238398360491676  0.0009688137067182181       13.7058690374485      318.2959793457364   0.005927834972524018     0.8000089021275526     0.5083087039282317      0.281010612889257     0.3960476904584715   0.005132063782262971     0.4437220496936488     0.1660848604356566    0.07460963430057344  2.220446049250313e-14 121.8867220053166
2.654691803079424      19.16572371507452      15.58377583431338   0.002065300556891472     0.6619674409654067     -11.62092128788834  7.943721556261345e-05     0.1238398360491676  0.0009688137067182181       13.7058690374485      318.2959793457364   0.005927834972524018     0.8000089021275526     0.5083087039282317      0.281010612889257     0.3960476904584715   0.005132063782262971     0.4437220496936488     0.1660848455344954    0.07460964920173463  2.220446049250313e-14 121.8867220053056
2.654691803079424      19.16572371507452      15.58377583431338   0.002065300556891472     0.6619674409654067     -11.62092128788834  7.943721556261345e-05     0.1238398360491676  0.0009688137067182181       13.7058690374485      318.2959793457364   0.005927834972524018     0.8000089021275526     0.5083087039282317      0.281010612889257     0.3960476904584715   0.005132063782262971     0.4437220496936488     0.1660848455344954    0.07460963430057344  1.490118339830815e-08 121.8867828647583
2.658130069333923      19.17167930826458      15.58584725373431    0.00206530739226462     0.6630614523162312     -11.62365503388897  8.083826864142036e-05     0.1238065264852378  0.0009766063946645099      13.75689292494634      320.4820351207252   0.005921957818598344     0.8000087109231564     0.5079813237573592     0.2810374608877282     0.3977970255413604   0.004893623899522868     0.4437220496936488     0.1665132495574722     0.1280123742696632  4.386455264074028e-14 121.8714499639712
2.658130108943148      19.17167930826458      15.58584725373431    0.00206530739226462     0.6630614523162312     -11.62365503388897  8.083826864142036e-05     0.1238065264852378  0.0009766063946645099      13.75689292494634      320.4820351207252   0.005921957818598344     0.8000087109231564     0.5079813237573592     0.2810374608877282     0.3977970255413604   0.004893623899522868     0.4437220496936488     0.1665132495574722     0.1280123742696632  4.386455264074028e-14 121.8714499873356
2.658130069333923      19.17167959394486      15.58584725373431    0.00206530739226462     0.6630614523162312     -11.62365503388897  8.083826864142036e-05     0.1238065264852378  0.0009766063946645099      13.75689292494634      320.4820351207252   0.005921957818598344     0.8000087109231564     0.5079813237573592     0.2810374608877282     0.3977970255413604   0.004893623899522868     0.4437220496936488     0.1665132495574722     0.1280123742696632  4.386455264074028e-14 121.8714498537293
2.658130069333923      19.17167930826458      15.58584748598154    0.00206530739226462     0.6630614523162312     -11.62365503388897  8.083826864142036e-05     0.1238065264852378  0.0009766063946645099      13.75689292494634      320.4820351207252   0.005921957818598344     0.8000087109231564     0.5079813237573592     0.2810374608877282     0.3977970255413604   0.004893623899522868     0.4437220496936488     0.1665132495574722     0.1280123742696632  4.386455264074028e-14 121.8714499056976
2.658130069333923      19.17167930826458      15.58584725373431   0.002065322293425814     0.6630614523162312     -11.62365503388897  8.083826864142036e-05     0.1238065264852378  0.0009766063946645099      13.75689292494634      320.4820351207252   0.005921957818598344     0.8000087109231564     0.5079813237573592     0.2810374608877282     0.3977970255413604   0.004893623899522868     0.4437220496936488     0.1665132495574722     0.1280123742696632  4.386455264074028e-14 121.8714526989461
2.658130069333923      19.17167930826458      15.58584725373431    0.00206530739226462     0.6630614672173923     -11.62365503388897  8.083826864142036e-05     0.1238065264852378  0.0009766063946645099      13.75689292494634      320.4820351207252   0.005921957818598344     0.8000087109231564     0.5079813237573592     0.2810374608877282     0.3977970255413604   0.004893623899522868     0.4437220496936488     0.1665132495574722     0.1280123742696632  4.386455264074028e-14 121.871449984028
2.658130069333923      19.17167930826458      15.58584725373431    0.00206530739226462     0.6630614523162312     -11.62365520709493  8.083826864142036e-05     0.1238065264852378  0.0009766063946645099      13.75689292494634      320.4820351207252   0.005921957818598344     0.8000087109231564     0.5079813237573592     0.2810374608877282     0.3977970255413604   0.004893623899522868     0.4437220496936488     0.1665132495574722     0.1280123742696632  4.386455264074028e-14 121.8714500761181
2.658130069333923      19.17167930826458      15.58584725373431    0.00206530739226462     0.6630614523162312     -11.62365503388897  8.085316980261421e-05     0.1238065264852378  0.0009766063946645099      13.75689292494634      320.4820351207252   0.005921957818598344     0.8000087109231564     0.5079813237573592     0.2810374608877282     0.3977970255413604   0.004893623899522868     0.4437220496936488     0.1665132495574722     0.1280123742696632  4.386455264074028e-14 121.8714561886444
2.658130069333923      19.17167930826458      15.58584725373431    0.00206530739226462     0.6630614523162312     -11.62365503388897  8.083826864142036e-05      0.123806541386399  0.0009766063946645099      13.75689292494634      320.4820351207252   0.005921957818598344     0.8000087109231564     0.5079813237573592     0.2810374608877282     0.3977970255413604   0.004893623899522868     0.4437220496936488     0.1665132495574722     0.1280123742696632  4.386455264074028e-14 121.8714500167612
2.658130069333923      19.17167930826458      15.58584725373431    0.00206530739226462     0.6630614523162312     -11.62365503388897  8.083826864142036e-05     0.1238065264852378  0.0009766212958257038      13.75689292494634      320.4820351207252   0.005921957818598344     0.8000087109231564     0.5079813237573592     0.2810374608877282     0.3977970255413604   0.004893623899522868     0.4437220496936488     0.1665132495574722     0.1280123742696632  4.386455264074028e-14 121.87145325868
2.658130069333923      19.17167930826458      15.58584725373431    0.00206530739226462     0.6630614523162312     -11.62365503388897  8.083826864142036e-05     0.1238065264852378  0.0009766063946645099      13.75689312994002      320.4820351207252   0.005921957818598344     0.8000087109231564     0.5079813237573592     0.2810374608877282     0.3977970255413604   0.004893623899522868     0.4437220496936488     0.1665132495574722     0.1280123742696632  4.386455264074028e-14 121.8714499248623
2.658130069333923      19.17167930826458      15.58584725373431    0.00206530739226462     0.6630614523162312     -11.62365503388897  8.083826864142036e-05     0.1238065264852378  0.0009766063946645099      13.75689292494634      320.4820398962797   0.005921957818598344     0.8000087109231564     0.5079813237573592     0.2810374608877282     0.3977970255413604   0.004893623899522868     0.4437220496936488     0.1665132495574722     0.1280123742696632  4.386455264074028e-14 121.8714498805907
2.658130069333923      19.17167930826458      15.58584725373431    0.00206530739226462     0.6630614523162312     -11.62365503388897  8.083826864142036e-05     0.1238065264852378  0.0009766063946645099      13.75689292494634      320.4820351207252   0.005921972719759538     0.8000087109231564     0.5079813237573592     0.2810374608877282     0.3977970255413604   0.004893623899522868     0.4437220496936488     0.1665132495574722     0.1280123742696632  4.386455264074028e-14 121.8714690656559
2.658130069333923      19.17167930826458      15.58584725373431    0.00206530739226462     0.6630614523162312     -11.62365503388897  8.083826864142036e-05     0.1238065264852378  0.0009766063946645099      13.75689292494634      320.4820351207252   0.005921957818598344     0.8000087258243176     0.5079813237573592     0.2810374608877282     0.3977970255413604   0.004893623899522868     0.4437220496936488     0.1665132495574722     0.1280123742696632  4.386455264074028e-14 121.8714505169412
2.658130069333923      19.17167930826458      15.58584725373431    0.00206530739226462     0.6630614523162312     -11.62365503388897  8.083826864142036e-05     0.1238065264852378  0.0009766063946645099      13.75689292494634      320.4820351207252   0.005921957818598344     0.8000087109231564     0.5079813386585204     0.2810374608877282     0.3977970255413604   0.004893623899522868     0.4437220496936488     0.1665132495574722     0.1280123742696632  4.386455264074028e-14 121.8714497103514
2.658130069333923      19.17167930826458      15.58584725373431    0.00206530739226462     0.6630614523162312     -11.62365503388897  8.083826864142036e-05     0.1238065264852378  0.0009766063946645099      13.75689292494634      320.4820351207252   0.005921957818598344     0.8000087109231564     0.5079813237573592     0.2810374757888894     0.3977970255413604   0.004893623899522868     0.4437220496936488     0.1665132495574722     0.1280123742696632  4.386455264074028e-14 121.8714507440424
2.658130069333923      19.17167930826458      15.58584725373431    0.00206530739226462     0.6630614523162312     -11.62365503388897  8.083826864142036e-05     0.1238065264852378  0.0009766063946645099      13.75689292494634      320.4820351207252   0.005921957818598344     0.8000087109231564     0.5079813237573592     0.2810374608877282     0.3977970404425216   0.004893623899522868     0.4437220496936488     0.1665132495574722     0.1280123742696632  4.386455264074028e-14 121.8714499600951
2.658130069333923      19.17167930826458      15.58584725373431    0.00206530739226462     0.6630614523162312     -11.62365503388897  8.083826864142036e-05     0.1238065264852378  0.0009766063946645099      13.75689292494634      320.4820351207252   0.005921957818598344     0.8000087109231564     0.5079813237573592     0.2810374608877282     0.3977970255413604   0.004893638800684062     0.4437220496936488     0.1665132495574722     0.1280123742696632  4.386455264074028e-14 121.8714499637703
2.658130069333923      19.17167930826458      15.58584725373431    0.00206530739226462     0.6630614523162312     -11.62365503388897  8.083826864142036e-05     0.1238065264852378  0.0009766063946645099      13.75689292494634      320.4820351207252   0.005921957818598344     0.8000087109231564     0.5079813237573592     0.2810374608877282     0.3977970255413604   0.004893623899522868       0.44372206459481     0.1665132495574722     0.1280123742696632  4.386455264074028e-14 121.8714499639712
2.658130069333923      19.17167930826458      15.58584725373431    0.00206530739226462     0.6630614523162312     -11.62365503388897  8.083826864142036e-05     0.1238065264852378  0.0009766063946645099      13.75689292494634      320.4820351207252   0.005921957818598344     0.8000087109231564     0.5079813237573592     0.2810374608877282     0.3977970255413604   0.004893623899522868     0.4437220496936488     0.1665132644586334     0.1280123742696632  4.386455264074028e-14 121.8714499639808
2.658130069333923      19.17167930826458      15.58584725373431    0.00206530739226462     0.6630614523162312     -11.62365503388897  8.083826864142036e-05     0.1238065264852378  0.0009766063946645099      13.75689292494634      320.4820351207252   0.005921957818598344     0.8000087109231564     0.5079813237573592     0.2810374608877282     0.3977970255413604   0.004893623899522868     0.4437220496936488     0.1665132495574722     0.1280123891708244  4.386455264074028e-14 121.8714499638427
2.658130069333923      19.17167930826458      15.58584725373431    0.00206530739226462     0.6630614523162312     -11.62365503388897  8.083826864142036e-05     0.1238065264852378  0.0009766063946645099      13.75689292494634      320.4820351207252   0.005921957818598344     0.8000087109231564     0.5079813237573592     0.2810374608877282     0.3977970255413604   0.004893623899522868     0.4437220496936488     0.1665132495574722     0.1280123742696632   1.49012050584003e-08 121.871510891645
2.65807591614789      19.17994147335357      15.59751971440732   0.002065998480567404     0.6628820212215378     -11.63050614455857  8.027211725717315e-05     0.1238174741098454  0.0009757793385973895      13.77440018158853       321.001270453562   0.005907830019225454     0.8000078925324096     0.5080484486480994     0.2809844170931436     0.3980202346413692    0.01718511760215635     0.4437220496936488     0.1638207764890991     0.2781894612953492  4.445354187290432e-14 121.8546531395727
2.658075955756308      19.17994147335357      15.59751971440732   0.002065998480567404     0.6628820212215378     -11.63050614455857  8.027211725717315e-05     0.1238174741098454  0.0009757793385973895      13.77440018158853       321.001270453562   0.005907830019225454     0.8000078925324096     0.5080484486480994     0.2809844170931436     0.3980202346413692    0.01718511760215635     0.4437220496936488     0.1638207764890991     0.2781894612953492  4.445354187290432e-14 121.8546531016042
2.65807591614789      19.17994175915697      15.59751971440732   0.002065998480567404     0.6628820212215378     -11.63050614455857  8.027211725717315e-05     0.1238174741098454  0.0009757793385973895      13.77440018158853       321.001270453562   0.005907830019225454     0.8000078925324096     0.5080484486480994     0.2809844170931436     0.3980202346413692    0.01718511760215635     0.4437220496936488     0.1638207764890991     0.2781894612953492  4.445354187290432e-14 121.8546530130571
2.65807591614789      19.17994147335357      15.59751994682847   0.002065998480567404     0.6628820212215378     -11.63050614455857  8.027211725717315e-05     0.1238174741098454  0.0009757793385973895      13.77440018158853       321.001270453562   0.005907830019225454     0.8000078925324096     0.5080484486480994     0.2809844170931436     0.3980202346413692    0.01718511760215635     0.4437220496936488     0.1638207764890991     0.2781894612953492  4.445354187290432e-14 121.8546531322669
2.65807591614789      19.17994147335357      15.59751971440732   0.002066013381728597     0.6628820212215378     -11.63050614455857  8.027211725717315e-05     0.1238174741098454  0.0009757793385973895      13.77440018158853       321.001270453562   0.005907830019225454     0.8000078925324096     0.5080484486480994     0.2809844170931436     0.3980202346413692    0.01718511760215635     0.4437220496936488     0.1638207764890991     0.2781894612953492  4.445354187290432e-14 121.8546563289855
2.65807591614789      19.17994147335357      15.59751971440732   0.002065998480567404      0.662882036122699     -11.63050614455857  8.027211725717315e-05     0.1238174741098454  0.0009757793385973895      13.77440018158853       321.001270453562   0.005907830019225454     0.8000078925324096     0.5080484486480994     0.2809844170931436     0.3980202346413692    0.01718511760215635     0.4437220496936488     0.1638207764890991     0.2781894612953492  4.445354187290432e-14 121.8546531152853
2.65807591614789      19.17994147335357      15.59751971440732   0.002065998480567404     0.6628820212215378     -11.63050631786661  8.027211725717315e-05     0.1238174741098454  0.0009757793385973895      13.77440018158853       321.001270453562   0.005907830019225454     0.8000078925324096     0.5080484486480994     0.2809844170931436     0.3980202346413692    0.01718511760215635     0.4437220496936488     0.1638207764890991     0.2781894612953492  4.445354187290432e-14 121.8546532274807
2.65807591614789      19.17994147335357      15.59751971440732   0.002065998480567404     0.6628820212215378     -11.63050614455857    8.0287018418367e-05     0.1238174741098454  0.0009757793385973895      13.77440018158853       321.001270453562   0.005907830019225454     0.8000078925324096     0.5080484486480994     0.2809844170931436     0.3980202346413692    0.01718511760215635     0.4437220496936488     0.1638207764890991     0.2781894612953492  4.445354187290432e-14 121.8546580638424
2.65807591614789      19.17994147335357      15.59751971440732   0.002065998480567404     0.6628820212215378     -11.63050614455857  8.027211725717315e-05     0.1238174890110066  0.0009757793385973895      13.77440018158853       321.001270453562   0.005907830019225454     0.8000078925324096     0.5080484486480994     0.2809844170931436     0.3980202346413692    0.01718511760215635     0.4437220496936488     0.1638207764890991     0.2781894612953492  4.445354187290432e-14 121.8546531871654
2.65807591614789      19.17994147335357      15.59751971440732   0.002065998480567404     0.6628820212215378     -11.63050614455857  8.027211725717315e-05     0.1238174741098454  0.0009757942397585833      13.77440018158853       321.001270453562   0.005907830019225454     0.8000078925324096     0.5080484486480994     0.2809844170931436     0.3980202346413692    0.01718511760215635     0.4437220496936488     0.1638207764890991     0.2781894612953492  4.445354187290432e-14 121.8546557788587
2.65807591614789      19.17994147335357      15.59751971440732   0.002065998480567404     0.6628820212215378     -11.63050614455857  8.027211725717315e-05     0.1238174741098454  0.0009757793385973895      13.77440038684309       321.001270453562   0.005907830019225454     0.8000078925324096     0.5080484486480994     0.2809844170931436     0.3980202346413692    0.01718511760215635     0.4437220496936488     0.1638207764890991     0.2781894612953492  4.445354187290432e-14 121.8546530099246
2.65807591614789      19.17994147335357      15.59751971440732   0.002065998480567404     0.6628820212215378     -11.63050614455857  8.027211725717315e-05     0.1238174741098454  0.0009757793385973895      13.77440018158853      321.0012752368537   0.005907830019225454     0.8000078925324096     0.5080484486480994     0.2809844170931436     0.3980202346413692    0.01718511760215635     0.4437220496936488     0.1638207764890991     0.2781894612953492  4.445354187290432e-14 121.8546530404431
2.65807591614789      19.17994147335357      15.59751971440732   0.002065998480567404     0.6628820212215378     -11.63050614455857  8.027211725717315e-05     0.1238174741098454  0.0009757793385973895      13.77440018158853       321.001270453562   0.005907844920386648     0.8000078925324096     0.5080484486480994     0.2809844170931436     0.3980202346413692    0.01718511760215635     0.4437220496936488     0.1638207764890991     0.2781894612953492  4.445354187290432e-14 121.8546545790594
2.65807591614789      19.17994147335357      15.59751971440732   0.002065998480567404     0.6628820212215378     -11.63050614455857  8.027211725717315e-05     0.1238174741098454  0.0009757793385973895      13.77440018158853       321.001270453562   0.005907830019225454     0.8000079074335708     0.5080484486480994     0.2809844170931436     0.3980202346413692    0.01718511760215635     0.4437220496936488     0.1638207764890991     0.2781894612953492  4.445354187290432e-14 121.8546536335316
2.65807591614789      19.17994147335357      15.59751971440732   0.002065998480567404     0.6628820212215378     -11.63050614455857  8.027211725717315e-05     0.1238174741098454  0.0009757793385973895      13.77440018158853       321.001270453562   0.005907830019225454     0.8000078925324096     0.5080484635492606     0.2809844170931436     0.3980202346413692    0.01718511760215635     0.4437220496936488     0.1638207764890991     0.2781894612953492  4.445354187290432e-14 121.8546531453905
2.65807591614789      19.17994147335357      15.59751971440732   0.002065998480567404     0.6628820212215378     -11.63050614455857  8.027211725717315e-05     0.1238174741098454  0.0009757793385973895      13.77440018158853       321.001270453562   0.005907830019225454     0.8000078925324096     0.5080484486480994     0.2809844319943048     0.3980202346413692    0.01718511760215635     0.4437220496936488     0.1638207764890991     0.2781894612953492  4.445354187290432e-14 121.8546533141896
2.65807591614789      19.17994147335357      15.59751971440732   0.002065998480567404     0.6628820212215378     -11.63050614455857  8.027211725717315e-05     0.1238174741098454  0.0009757793385973895      13.77440018158853       321.001270453562   0.005907830019225454     0.8000078925324096     0.5080484486480994     0.2809844170931436     0.3980202495425304    0.01718511760215635     0.4437220496936488     0.1638207764890991     0.2781894612953492  4.445354187290432e-14 121.8546531128603
2.65807591614789      19.17994147335357      15.59751971440732   0.002065998480567404     0.6628820212215378     -11.63050614455857  8.027211725717315e-05     0.1238174741098454  0.0009757793385973895      13.77440018158853       321.001270453562   0.005907830019225454     0.8000078925324096     0.5080484486480994     0.2809844170931436     0.3980202346413692    0.01718513250331754     0.4437220496936488     0.1638207764890991     0.2781894612953492  4.445354187290432e-14 121.8546531395742
2.65807591614789      19.17994147335357      15.59751971440732   0.002065998480567404     0.6628820212215378     -11.63050614455857  8.027211725717315e-05     0.1238174741098454  0.0009757793385973895      13.77440018158853       321.001270453562   0.005907830019225454     0.8000078925324096     0.5080484486480994     0.2809844170931436     0.3980202346413692    0.01718511760215635       0.44372206459481     0.1638207764890991     0.2781894612953492  4.445354187290432e-14 121.8546531395727
2.65807591614789      19.17994147335357      15.59751971440732   0.002065998480567404     0.6628820212215378     -11.63050614455857  8.027211725717315e-05     0.1238174741098454  0.0009757793385973895      13.77440018158853       321.001270453562   0.005907830019225454     0.8000078925324096     0.5080484486480994     0.2809844170931436     0.3980202346413692    0.01718511760215635     0.4437220496936488     0.1638207913902603     0.2781894612953492  4.445354187290432e-14 121.8546531395705
2.65807591614789      19.17994147335357      15.59751971440732   0.002065998480567404     0.6628820212215378     -11.63050614455857  8.027211725717315e-05     0.1238174741098454  0.0009757793385973895      13.77440018158853       321.001270453562   0.005907830019225454     0.8000078925324096     0.5080484486480994     0.2809844170931436     0.3980202346413692    0.01718511760215635     0.4437220496936488     0.1638207764890991     0.2781894761965104  4.445354187290432e-14 121.854653139573
2.65807591614789      19.17994147335357      15.59751971440732   0.002065998480567404     0.6628820212215378     -11.63050614455857  8.027211725717315e-05     0.1238174741098454  0.0009757793385973895      13.77440018158853       321.001270453562   0.005907830019225454     0.8000078925324096     0.5080484486480994     0.2809844170931436     0.3980202346413692    0.01718511760215635     0.4437220496936488     0.1638207764890991     0.2781894612953492  1.490120564738953e-08 121.8547146505747
2.659122388173585      19.17994448940905      15.59424175423771   0.002063531640661767     0.6631329127752269     -11.62925503897916  8.004089404395996e-05     0.1238153798566944  0.0009749000925976851       13.7869698721813      321.5479522514526   0.005900735058895775     0.8000078683799482     0.5079074520649823     0.2809996974616512     0.3984772047827332    0.01716116096474636     0.4437220496936488     0.1656584081772554     0.2780631757663591    4.2926802693606e-14 121.8503477851383
2.659122427797596      19.17994448940905      15.59424175423771   0.002063531640661767     0.6631329127752269     -11.62925503897916  8.004089404395996e-05     0.1238153798566944  0.0009749000925976851       13.7869698721813      321.5479522514526   0.005900735058895775     0.8000078683799482     0.5079074520649823     0.2809996974616512     0.3984772047827332    0.01716116096474636     0.4437220496936488     0.1656584081772554     0.2780631757663591    4.2926802693606e-14 121.8503478542779
2.659122388173585       19.1799447752125      15.59424175423771   0.002063531640661767     0.6631329127752269     -11.62925503897916  8.004089404395996e-05     0.1238153798566944  0.0009749000925976851       13.7869698721813      321.5479522514526   0.005900735058895775     0.8000078683799482     0.5079074520649823     0.2809996974616512     0.3984772047827332    0.01716116096474636     0.4437220496936488     0.1656584081772554     0.2780631757663591    4.2926802693606e-14 121.8503477352718
2.659122388173585      19.17994448940905      15.59424198661002   0.002063531640661767     0.6631329127752269     -11.62925503897916  8.004089404395996e-05     0.1238153798566944  0.0009749000925976851       13.7869698721813      321.5479522514526   0.005900735058895775     0.8000078683799482     0.5079074520649823     0.2809996974616512     0.3984772047827332    0.01716116096474636     0.4437220496936488     0.1656584081772554     0.2780631757663591    4.2926802693606e-14 121.8503477605684
2.659122388173585      19.17994448940905      15.59424175423771   0.002063546541822961     0.6631329127752269     -11.62925503897916  8.004089404395996e-05     0.1238153798566944  0.0009749000925976851       13.7869698721813      321.5479522514526   0.005900735058895775     0.8000078683799482     0.5079074520649823     0.2809996974616512     0.3984772047827332    0.01716116096474636     0.4437220496936488     0.1656584081772554     0.2780631757663591    4.2926802693606e-14 121.8503499657802
2.659122388173585      19.17994448940905      15.59424175423771   0.002063531640661767     0.6631329276763881     -11.62925503897916  8.004089404395996e-05     0.1238153798566944  0.0009749000925976851       13.7869698721813      321.5479522514526   0.005900735058895775     0.8000078683799482     0.5079074520649823     0.2809996974616512     0.3984772047827332    0.01716116096474636     0.4437220496936488     0.1656584081772554     0.2780631757663591    4.2926802693606e-14 121.8503478045823
2.659122388173585      19.17994448940905      15.59424175423771   0.002063531640661767     0.6631329127752269     -11.62925521226857  8.004089404395996e-05     0.1238153798566944  0.0009749000925976851       13.7869698721813      321.5479522514526   0.005900735058895775     0.8000078683799482     0.5079074520649823     0.2809996974616512     0.3984772047827332    0.01716116096474636     0.4437220496936488     0.1656584081772554     0.2780631757663591    4.2926802693606e-14 121.8503478405616
2.659122388173585      19.17994448940905      15.59424175423771   0.002063531640661767     0.6631329127752269     -11.62925503897916  8.005579520515381e-05     0.1238153798566944  0.0009749000925976851       13.7869698721813      321.5479522514526   0.005900735058895775     0.8000078683799482     0.5079074520649823     0.2809996974616512     0.3984772047827332    0.01716116096474636     0.4437220496936488     0.1656584081772554     0.2780631757663591    4.2926802693606e-14 121.8503522136868
2.659122388173585      19.17994448940905      15.59424175423771   0.002063531640661767     0.6631329127752269     -11.62925503897916  8.004089404395996e-05     0.1238153947578556  0.0009749000925976851       13.7869698721813      321.5479522514526   0.005900735058895775     0.8000078683799482     0.5079074520649823     0.2809996974616512     0.3984772047827332    0.01716116096474636     0.4437220496936488     0.1656584081772554     0.2780631757663591    4.2926802693606e-14 121.8503478484093
2.659122388173585      19.17994448940905      15.59424175423771   0.002063531640661767     0.6631329127752269     -11.62925503897916  8.004089404395996e-05     0.1238153798566944  0.0009749149937588789       13.7869698721813      321.5479522514526   0.005900735058895775     0.8000078683799482     0.5079074520649823     0.2809996974616512     0.3984772047827332    0.01716116096474636     0.4437220496936488     0.1656584081772554     0.2780631757663591    4.2926802693606e-14 121.8503500225928
2.659122388173585      19.17994448940905      15.59424175423771   0.002063531640661767     0.6631329127752269     -11.62925503897916  8.004089404395996e-05     0.1238153798566944  0.0009749000925976851      13.78697007762316      321.5479522514526   0.005900735058895775     0.8000078683799482     0.5079074520649823     0.2809996974616512     0.3984772047827332    0.01716116096474636     0.4437220496936488     0.1656584081772554     0.2780631757663591    4.2926802693606e-14 121.850347812234
2.659122388173585      19.17994448940905      15.59424175423771   0.002063531640661767     0.6631329127752269     -11.62925503897916  8.004089404395996e-05     0.1238153798566944  0.0009749000925976851       13.7869698721813      321.5479570428905   0.005900735058895775     0.8000078683799482     0.5079074520649823     0.2809996974616512     0.3984772047827332    0.01716116096474636     0.4437220496936488     0.1656584081772554     0.2780631757663591    4.2926802693606e-14 121.8503477838953
2.659122388173585      19.17994448940905      15.59424175423771   0.002063531640661767     0.6631329127752269     -11.62925503897916  8.004089404395996e-05     0.1238153798566944  0.0009749000925976851       13.7869698721813      321.5479522514526   0.005900749960056969     0.8000078683799482     0.5079074520649823     0.2809996974616512     0.3984772047827332    0.01716116096474636     0.4437220496936488     0.1656584081772554     0.2780631757663591    4.2926802693606e-14 121.8503452803042
2.659122388173585      19.17994448940905      15.59424175423771   0.002063531640661767     0.6631329127752269     -11.62925503897916  8.004089404395996e-05     0.1238153798566944  0.0009749000925976851       13.7869698721813      321.5479522514526   0.005900735058895775     0.8000078832811094     0.5079074520649823     0.2809996974616512     0.3984772047827332    0.01716116096474636     0.4437220496936488     0.1656584081772554     0.2780631757663591    4.2926802693606e-14 121.8503483374098
2.659122388173585      19.17994448940905      15.59424175423771   0.002063531640661767     0.6631329127752269     -11.62925503897916  8.004089404395996e-05     0.1238153798566944  0.0009749000925976851       13.7869698721813      321.5479522514526   0.005900735058895775     0.8000078683799482     0.5079074669661435     0.2809996974616512     0.3984772047827332    0.01716116096474636     0.4437220496936488     0.1656584081772554     0.2780631757663591    4.2926802693606e-14 121.8503479082191
2.659122388173585      19.17994448940905      15.59424175423771   0.002063531640661767     0.6631329127752269     -11.62925503897916  8.004089404395996e-05     0.1238153798566944  0.0009749000925976851       13.7869698721813      321.5479522514526   0.005900735058895775     0.8000078683799482     0.5079074520649823     0.2809997123628124     0.3984772047827332    0.01716116096474636     0.4437220496936488     0.1656584081772554     0.2780631757663591    4.2926802693606e-14 121.8503478764318
2.659122388173585      19.17994448940905      15.59424175423771   0.002063531640661767     0.6631329127752269     -11.62925503897916  8.004089404395996e-05     0.1238153798566944  0.0009749000925976851       13.7869698721813      321.5479522514526   0.005900735058895775     0.8000078683799482     0.5079074520649823     0.2809996974616512     0.3984772196838944    0.01716116096474636     0.4437220496936488     0.1656584081772554     0.2780631757663591    4.2926802693606e-14 121.8503477684003
2.659122388173585      19.17994448940905      15.59424175423771   0.002063531640661767     0.6631329127752269     -11.62925503897916  8.004089404395996e-05     0.1238153798566944  0.0009749000925976851       13.7869698721813      321.5479522514526   0.005900735058895775     0.8000078683799482     0.5079074520649823     0.2809996974616512     0.3984772047827332    0.01716117586590756     0.4437220496936488     0.1656584081772554     0.2780631757663591    4.2926802693606e-14 121.8503477851201
2.659122388173585      19.17994448940905      15.59424175423771   0.002063531640661767     0.6631329127752269     -11.62925503897916  8.004089404395996e-05     0.1238153798566944  0.0009749000925976851       13.7869698721813      321.5479522514526   0.005900735058895775     0.8000078683799482     0.5079074520649823     0.2809996974616512     0.3984772047827332    0.01716116096474636       0.44372206459481     0.1656584081772554     0.2780631757663591    4.2926802693606e-14 121.8503477851383
2.659122388173585      19.17994448940905      15.59424175423771   0.002063531640661767     0.6631329127752269     -11.62925503897916  8.004089404395996e-05     0.1238153798566944  0.0009749000925976851       13.7869698721813      321.5479522514526   0.005900735058895775     0.8000078683799482     0.5079074520649823     0.2809996974616512     0.3984772047827332    0.01716116096474636     0.4437220496936488     0.1656584230784166     0.2780631757663591    4.2926802693606e-14 121.8503477851387
2.659122388173585      19.17994448940905      15.59424175423771   0.002063531640661767     0.6631329127752269     -11.62925503897916  8.004089404395996e-05     0.1238153798566944  0.0009749000925976851       13.7869698721813      321.5479522514526   0.005900735058895775     0.8000078683799482     0.5079074520649823     0.2809996974616512     0.3984772047827332    0.01716116096474636     0.4437220496936488     0.1656584081772554     0.2780631906675203    4.2926802693606e-14 121.8503477851451
2.659122388173585      19.17994448940905      15.59424175423771   0.002063531640661767     0.6631329127752269     -11.62925503897916  8.004089404395996e-05     0.1238153798566944  0.0009749000925976851       13.7869698721813      321.5479522514526   0.005900735058895775     0.8000078683799482     0.5079074520649823     0.2809996974616512     0.3984772047827332    0.01716116096474636     0.4437220496936488     0.1656584081772554     0.2780631757663591  1.490120412065035e-08 121.8504092863291
2.649760603358866      19.14854115223057      15.59758261443913   0.001969061571999147     0.6494655319495075     -11.66694597579076  4.648945877141061e-05      0.124534986823631   0.000968744567835332       13.8063115061186      321.5423972156112   0.006045487912379128     0.8000003934189974     0.5111460365501224     0.2786600661797437     0.4061030148123676    0.01720952055894131     0.4437220496936488     0.1656506366854108     0.2779297246009151  2.763264065136468e-14 121.8730044366912
2.649760642843376      19.14854115223057      15.59758261443913   0.001969061571999147     0.6494655319495075     -11.66694597579076  4.648945877141061e-05      0.124534986823631   0.000968744567835332       13.8063115061186      321.5423972156112   0.006045487912379128     0.8000003934189974     0.5111460365501224     0.2786600661797437     0.4061030148123676    0.01720952055894131     0.4437220496936488     0.1656506366854108     0.2779297246009151  2.763264065136468e-14 121.8730044022534
2.649760603358866      19.14854143756607      15.59758261443913   0.001969061571999147     0.6494655319495075     -11.66694597579076  4.648945877141061e-05      0.124534986823631   0.000968744567835332       13.8063115061186      321.5423972156112   0.006045487912379128     0.8000003934189974     0.5111460365501224     0.2786600661797437     0.4061030148123676    0.01720952055894131     0.4437220496936488     0.1656506366854108     0.2779297246009151  2.763264065136468e-14 121.8730043844282
2.649760603358866      19.14854115223057      15.59758284686123   0.001969061571999147     0.6494655319495075     -11.66694597579076  4.648945877141061e-05      0.124534986823631   0.000968744567835332       13.8063115061186      321.5423972156112   0.006045487912379128     0.8000003934189974     0.5111460365501224     0.2786600661797437     0.4061030148123676    0.01720952055894131     0.4437220496936488     0.1656506366854108     0.2779297246009151  2.763264065136468e-14 121.8730043958484
2.649760603358866      19.14854115223057      15.59758261443913   0.001969076473160341     0.6494655319495075     -11.66694597579076  4.648945877141061e-05      0.124534986823631   0.000968744567835332       13.8063115061186      321.5423972156112   0.006045487912379128     0.8000003934189974     0.5111460365501224     0.2786600661797437     0.4061030148123676    0.01720952055894131     0.4437220496936488     0.1656506366854108     0.2779297246009151  2.763264065136468e-14 121.873005705491
2.649760603358866      19.14854115223057      15.59758261443913   0.001969061571999147     0.6494655468506687     -11.66694597579076  4.648945877141061e-05      0.124534986823631   0.000968744567835332       13.8063115061186      321.5423972156112   0.006045487912379128     0.8000003934189974     0.5111460365501224     0.2786600661797437     0.4061030148123676    0.01720952055894131     0.4437220496936488     0.1656506366854108     0.2779297246009151  2.763264065136468e-14 121.873004401227
2.649760603358866      19.14854115223057      15.59758261443913   0.001969061571999147     0.6494655319495075      -11.6669461496418  4.648945877141061e-05      0.124534986823631   0.000968744567835332       13.8063115061186      321.5423972156112   0.006045487912379128     0.8000003934189974     0.5111460365501224     0.2786600661797437     0.4061030148123676    0.01720952055894131     0.4437220496936488     0.1656506366854108     0.2779297246009151  2.763264065136468e-14 121.8730045063148
2.649760603358866      19.14854115223057      15.59758261443913   0.001969061571999147     0.6494655319495075     -11.66694597579076  4.650435993260445e-05      0.124534986823631   0.000968744567835332       13.8063115061186      321.5423972156112   0.006045487912379128     0.8000003934189974     0.5111460365501224     0.2786600661797437     0.4061030148123676    0.01720952055894131     0.4437220496936488     0.1656506366854108     0.2779297246009151  2.763264065136468e-14 121.8730074621549
2.649760603358866      19.14854115223057      15.59758261443913   0.001969061571999147     0.6494655319495075     -11.66694597579076  4.648945877141061e-05     0.1245350017247922   0.000968744567835332       13.8063115061186      321.5423972156112   0.006045487912379128     0.8000003934189974     0.5111460365501224     0.2786600661797437     0.4061030148123676    0.01720952055894131     0.4437220496936488     0.1656506366854108     0.2779297246009151  2.763264065136468e-14 121.8730044097284
2.649760603358866      19.14854115223057      15.59758261443913   0.001969061571999147     0.6494655319495075     -11.66694597579076  4.648945877141061e-05      0.124534986823631  0.0009687594689965259       13.8063115061186      321.5423972156112   0.006045487912379128     0.8000003934189974     0.5111460365501224     0.2786600661797437     0.4061030148123676    0.01720952055894131     0.4437220496936488     0.1656506366854108     0.2779297246009151  2.763264065136468e-14 121.8730031681152
2.649760603358866      19.14854115223057      15.59758261443913   0.001969061571999147     0.6494655319495075     -11.66694597579076  4.648945877141061e-05      0.124534986823631   0.000968744567835332      13.80631171184868      321.5423972156112   0.006045487912379128     0.8000003934189974     0.5111460365501224     0.2786600661797437     0.4061030148123676    0.01720952055894131     0.4437220496936488     0.1656506366854108     0.2779297246009151  2.763264065136468e-14 121.8730044055213
2.649760603358866      19.14854115223057      15.59758261443913   0.001969061571999147     0.6494655319495075     -11.66694597579076  4.648945877141061e-05      0.124534986823631   0.000968744567835332       13.8063115061186      321.5424020069663   0.006045487912379128     0.8000003934189974     0.5111460365501224     0.2786600661797437     0.4061030148123676    0.01720952055894131     0.4437220496936488     0.1656506366854108     0.2779297246009151  2.763264065136468e-14 121.8730044421606
2.649760603358866      19.14854115223057      15.59758261443913   0.001969061571999147     0.6494655319495075     -11.66694597579076  4.648945877141061e-05      0.124534986823631   0.000968744567835332       13.8063115061186      321.5423972156112   0.006045502813540322     0.8000003934189974     0.5111460365501224     0.2786600661797437     0.4061030148123676    0.01720952055894131     0.4437220496936488     0.1656506366854108     0.2779297246009151  2.763264065136468e-14 121.8730147324461
2.649760603358866      19.14854115223057      15.59758261443913   0.001969061571999147     0.6494655319495075     -11.66694597579076  4.648945877141061e-05      0.124534986823631   0.000968744567835332       13.8063115061186      321.5423972156112   0.006045487912379128     0.8000004083201586     0.5111460365501224     0.2786600661797437     0.4061030148123676    0.01720952055894131     0.4437220496936488     0.1656506366854108     0.2779297246009151  2.763264065136468e-14 121.8730050256
2.649760603358866      19.14854115223057      15.59758261443913   0.001969061571999147     0.6494655319495075     -11.66694597579076  4.648945877141061e-05      0.124534986823631   0.000968744567835332       13.8063115061186      321.5423972156112   0.006045487912379128     0.8000003934189974     0.5111460514512836     0.2786600661797437     0.4061030148123676    0.01720952055894131     0.4437220496936488     0.1656506366854108     0.2779297246009151  2.763264065136468e-14 121.8730041816014
2.649760603358866      19.14854115223057      15.59758261443913   0.001969061571999147     0.6494655319495075     -11.66694597579076  4.648945877141061e-05      0.124534986823631   0.000968744567835332       13.8063115061186      321.5423972156112   0.006045487912379128     0.8000003934189974     0.5111460365501224     0.2786600810809049     0.4061030148123676    0.01720952055894131     0.4437220496936488     0.1656506366854108     0.2779297246009151  2.763264065136468e-14 121.8730047025186
2.649760603358866      19.14854115223057      15.59758261443913   0.001969061571999147     0.6494655319495075     -11.66694597579076  4.648945877141061e-05      0.124534986823631   0.000968744567835332       13.8063115061186      321.5423972156112   0.006045487912379128     0.8000003934189974     0.5111460365501224     0.2786600661797437     0.4061030297135288    0.01720952055894131     0.4437220496936488     0.1656506366854108     0.2779297246009151  2.763264065136468e-14 121.8730044397081
2.649760603358866      19.14854115223057      15.59758261443913   0.001969061571999147     0.6494655319495075     -11.66694597579076  4.648945877141061e-05      0.124534986823631   0.000968744567835332       13.8063115061186      321.5423972156112   0.006045487912379128     0.8000003934189974     0.5111460365501224     0.2786600661797437     0.4061030148123676    0.01720953546010251     0.4437220496936488     0.1656506366854108     0.2779297246009151  2.763264065136468e-14 121.8730044366876
2.649760603358866      19.14854115223057      15.59758261443913   0.001969061571999147     0.6494655319495075     -11.66694597579076  4.648945877141061e-05      0.124534986823631   0.000968744567835332       13.8063115061186      321.5423972156112   0.006045487912379128     0.8000003934189974     0.5111460365501224     0.2786600661797437     0.4061030148123676    0.01720952055894131       0.44372206459481     0.1656506366854108     0.2779297246009151  2.763264065136468e-14 121.8730044366912
2.649760603358866      19.14854115223057      15.59758261443913   0.001969061571999147     0.6494655319495075     -11.66694597579076  4.648945877141061e-05      0.124534986823631   0.000968744567835332       13.8063115061186      321.5423972156112   0.006045487912379128     0.8000003934189974     0.5111460365501224     0.2786600661797437     0.4061030148123676    0.01720952055894131     0.4437220496936488     0.1656506515865719     0.2779297246009151  2.763264065136468e-14 121.8730044366903
2.649760603358866      19.14854115223057      15.59758261443913   0.001969061571999147     0.6494655319495075     -11.66694597579076  4.648945877141061e-05      0.124534986823631   0.000968744567835332       13.8063115061186      321.5423972156112   0.006045487912379128     0.8000003934189974     0.5111460365501224     0.2786600661797437     0.4061030148123676    0.01720952055894131     0.4437220496936488     0.1656506366854108     0.2779297395020763  2.763264065136468e-14 121.8730044366848
2.649760603358866      19.14854115223057      15.59758261443913   0.001969061571999147     0.6494655319495075     -11.66694597579076  4.648945877141061e-05      0.124534986823631   0.000968744567835332       13.8063115061186      321.5423972156112   0.006045487912379128     0.8000003934189974     0.5111460365501224     0.2786600661797437     0.4061030148123676    0.01720952055894131     0.4437220496936488     0.1656506366854108     0.2779297246009151  1.490118882648831e-08 121.8730658028235
2.656781526353148       19.1720938307967      15.59507697840445     0.0020398471119825     0.6597159334702026     -11.63867753762809  7.164786289060498e-05     0.1239951608715774  0.0009733285485448977      13.79180478972688      321.5465635167226   0.005938805356920784     0.8000059996070006     0.5087161456322896     0.2804144147491325     0.4003838753877568    0.01717325066340916     0.4437220496936488     0.1656564653371725     0.2780298135273343  3.351267634768161e-14 121.8504981278494
2.656781565942278       19.1720938307967      15.59507697840445     0.0020398471119825     0.6597159334702026     -11.63867753762809  7.164786289060498e-05     0.1239951608715774  0.0009733285485448977      13.79180478972688      321.5465635167226   0.005938805356920784     0.8000059996070006     0.5087161456322896     0.2804144147491325     0.4003838753877568    0.01717325066340916     0.4437220496936488     0.1656564653371725     0.2780298135273343  3.351267634768161e-14 121.8504981408384
2.656781526353148      19.17209411648316      15.59507697840445     0.0020398471119825     0.6597159334702026     -11.63867753762809  7.164786289060498e-05     0.1239951608715774  0.0009733285485448977      13.79180478972688      321.5465635167226   0.005938805356920784     0.8000059996070006     0.5087161456322896     0.2804144147491325     0.4003838753877568    0.01717325066340916     0.4437220496936488     0.1656564653371725     0.2780298135273343  3.351267634768161e-14 121.8504980595895
2.656781526353148       19.1720938307967      15.59507721078921     0.0020398471119825     0.6597159334702026     -11.63867753762809  7.164786289060498e-05     0.1239951608715774  0.0009733285485448977      13.79180478972688      321.5465635167226   0.005938805356920784     0.8000059996070006     0.5087161456322896     0.2804144147491325     0.4003838753877568    0.01717325066340916     0.4437220496936488     0.1656564653371725     0.2780298135273343  3.351267634768161e-14 121.8504980805063
2.656781526353148       19.1720938307967      15.59507697840445   0.002039862013143694     0.6597159334702026     -11.63867753762809  7.164786289060498e-05     0.1239951608715774  0.0009733285485448977      13.79180478972688      321.5465635167226   0.005938805356920784     0.8000059996070006     0.5087161456322896     0.2804144147491325     0.4003838753877568    0.01717325066340916     0.4437220496936488     0.1656564653371725     0.2780298135273343  3.351267634768161e-14 121.8504999861864
2.656781526353148       19.1720938307967      15.59507697840445     0.0020398471119825     0.6597159483713638     -11.63867753762809  7.164786289060498e-05     0.1239951608715774  0.0009733285485448977      13.79180478972688      321.5465635167226   0.005938805356920784     0.8000059996070006     0.5087161456322896     0.2804144147491325     0.4003838753877568    0.01717325066340916     0.4437220496936488     0.1656564653371725     0.2780298135273343  3.351267634768161e-14 121.8504981101359
2.656781526353148       19.1720938307967      15.59507697840445     0.0020398471119825     0.6597159334702026      -11.6386777110579  7.164786289060498e-05     0.1239951608715774  0.0009733285485448977      13.79180478972688      321.5465635167226   0.005938805356920784     0.8000059996070006     0.5087161456322896     0.2804144147491325     0.4003838753877568    0.01717325066340916     0.4437220496936488     0.1656564653371725     0.2780298135273343  3.351267634768161e-14 121.8504981757416
2.656781526353148       19.1720938307967      15.59507697840445     0.0020398471119825     0.6597159334702026     -11.63867753762809  7.166276405179883e-05     0.1239951608715774  0.0009733285485448977      13.79180478972688      321.5465635167226   0.005938805356920784     0.8000059996070006     0.5087161456322896     0.2804144147491325     0.4003838753877568    0.01717325066340916     0.4437220496936488     0.1656564653371725     0.2780298135273343  3.351267634768161e-14 121.8505023772125
2.656781526353148       19.1720938307967      15.59507697840445     0.0020398471119825     0.6597159334702026     -11.63867753762809  7.164786289060498e-05     0.1239951757727386  0.0009733285485448977      13.79180478972688      321.5465635167226   0.005938805356920784     0.8000059996070006     0.5087161456322896     0.2804144147491325     0.4003838753877568    0.01717325066340916     0.4437220496936488     0.1656564653371725     0.2780298135273343  3.351267634768161e-14 121.8504981448172
2.656781526353148       19.1720938307967      15.59507697840445     0.0020398471119825     0.6597159334702026     -11.63867753762809  7.164786289060498e-05     0.1239951608715774  0.0009733434497060916      13.79180478972688      321.5465635167226   0.005938805356920784     0.8000059996070006     0.5087161456322896     0.2804144147491325     0.4003838753877568    0.01717325066340916     0.4437220496936488     0.1656564653371725     0.2780298135273343  3.351267634768161e-14 121.8504995115018
2.656781526353148       19.1720938307967      15.59507697840445     0.0020398471119825     0.6597159334702026     -11.63867753762809  7.164786289060498e-05     0.1239951608715774  0.0009733285485448977      13.79180499524078      321.5465635167226   0.005938805356920784     0.8000059996070006     0.5087161456322896     0.2804144147491325     0.4003838753877568    0.01717325066340916     0.4437220496936488     0.1656564653371725     0.2780298135273343  3.351267634768161e-14 121.8504981242942
2.656781526353148       19.1720938307967      15.59507697840445     0.0020398471119825     0.6597159334702026     -11.63867753762809  7.164786289060498e-05     0.1239951608715774  0.0009733285485448977      13.79180478972688      321.5465683081398   0.005938805356920784     0.8000059996070006     0.5087161456322896     0.2804144147491325     0.4003838753877568    0.01717325066340916     0.4437220496936488     0.1656564653371725     0.2780298135273343  3.351267634768161e-14 121.8504981215382
2.656781526353148       19.1720938307967      15.59507697840445     0.0020398471119825     0.6597159334702026     -11.63867753762809  7.164786289060498e-05     0.1239951608715774  0.0009733285485448977      13.79180478972688      321.5465635167226   0.005938820258081978     0.8000059996070006     0.5087161456322896     0.2804144147491325     0.4003838753877568    0.01717325066340916     0.4437220496936488     0.1656564653371725     0.2780298135273343  3.351267634768161e-14 121.8505007542564
2.656781526353148       19.1720938307967      15.59507697840445     0.0020398471119825     0.6597159334702026     -11.63867753762809  7.164786289060498e-05     0.1239951608715774  0.0009733285485448977      13.79180478972688      321.5465635167226   0.005938805356920784     0.8000060145081618     0.5087161456322896     0.2804144147491325     0.4003838753877568    0.01717325066340916     0.4437220496936488     0.1656564653371725     0.2780298135273343  3.351267634768161e-14 121.8504987008918
2.656781526353148       19.1720938307967      15.59507697840445     0.0020398471119825     0.6597159334702026     -11.63867753762809  7.164786289060498e-05     0.1239951608715774  0.0009733285485448977      13.79180478972688      321.5465635167226   0.005938805356920784     0.8000059996070006     0.5087161605334508     0.2804144147491325     0.4003838753877568    0.01717325066340916     0.4437220496936488     0.1656564653371725     0.2780298135273343  3.351267634768161e-14 121.8504981241962
2.656781526353148       19.1720938307967      15.59507697840445     0.0020398471119825     0.6597159334702026     -11.63867753762809  7.164786289060498e-05     0.1239951608715774  0.0009733285485448977      13.79180478972688      321.5465635167226   0.005938805356920784     0.8000059996070006     0.5087161456322896     0.2804144296502937     0.4003838753877568    0.01717325066340916     0.4437220496936488     0.1656564653371725     0.2780298135273343  3.351267634768161e-14 121.8504983070068
2.656781526353148       19.1720938307967      15.59507697840445     0.0020398471119825     0.6597159334702026     -11.63867753762809  7.164786289060498e-05     0.1239951608715774  0.0009733285485448977      13.79180478972688      321.5465635167226   0.005938805356920784     0.8000059996070006     0.5087161456322896     0.2804144147491325      0.400383890288918    0.01717325066340916     0.4437220496936488     0.1656564653371725     0.2780298135273343  3.351267634768161e-14 121.8504981130175
2.656781526353148       19.1720938307967      15.59507697840445     0.0020398471119825     0.6597159334702026     -11.63867753762809  7.164786289060498e-05     0.1239951608715774  0.0009733285485448977      13.79180478972688      321.5465635167226   0.005938805356920784     0.8000059996070006     0.5087161456322896     0.2804144147491325     0.4003838753877568    0.01717326556457035     0.4437220496936488     0.1656564653371725     0.2780298135273343  3.351267634768161e-14 121.8504981279339
2.656781526353148       19.1720938307967      15.59507697840445     0.0020398471119825     0.6597159334702026     -11.63867753762809  7.164786289060498e-05     0.1239951608715774  0.0009733285485448977      13.79180478972688      321.5465635167226   0.005938805356920784     0.8000059996070006     0.5087161456322896     0.2804144147491325     0.4003838753877568    0.01717325066340916       0.44372206459481     0.1656564653371725     0.2780298135273343  3.351267634768161e-14 121.8504981278494
2.656781526353148       19.1720938307967      15.59507697840445     0.0020398471119825     0.6597159334702026     -11.63867753762809  7.164786289060498e-05     0.1239951608715774  0.0009733285485448977      13.79180478972688      321.5465635167226   0.005938805356920784     0.8000059996070006     0.5087161456322896     0.2804144147491325     0.4003838753877568    0.01717325066340916     0.4437220496936488     0.1656564802383337     0.2780298135273343  3.351267634768161e-14 121.8504981278326
2.656781526353148       19.1720938307967      15.59507697840445     0.0020398471119825     0.6597159334702026     -11.63867753762809  7.164786289060498e-05     0.1239951608715774  0.0009733285485448977      13.79180478972688      321.5465635167226   0.005938805356920784     0.8000059996070006     0.5087161456322896     0.2804144147491325     0.4003838753877568    0.01717325066340916     0.4437220496936488     0.1656564653371725     0.2780298284284955  3.351267634768161e-14 121.8504981278447
2.656781526353148       19.1720938307967      15.59507697840445     0.0020398471119825     0.6597159334702026     -11.63867753762809  7.164786289060498e-05     0.1239951608715774  0.0009733285485448977      13.79180478972688      321.5465635167226   0.005938805356920784     0.8000059996070006     0.5087161456322896     0.2804144147491325     0.4003838753877568    0.01717325066340916     0.4437220496936488     0.1656564653371725     0.2780298135273343    1.4901194706524e-08 121.8505595944184
2.658536776377897       19.1779820008561       15.5944505682134   0.002057546262181901     0.6622785426489727     -11.63161042859654  7.793768371606915e-05     0.1238602091497587  0.0009744758818788717      13.78817812603425      321.5476050923547   0.005912057662260203     0.8000074011571506     0.5081087110997551     0.2808530177999886     0.3989540797590535    0.01716418318599115     0.4437220496936488       0.16565792250065     0.2780548357686637  4.053542474250347e-14 121.8498790534597
2.658536815993182       19.1779820008561       15.5944505682134   0.002057546262181901     0.6622785426489727     -11.63161042859654  7.793768371606915e-05     0.1238602091497587  0.0009744758818788717      13.78817812603425      321.5476050923547   0.005912057662260203     0.8000074011571506     0.5081087110997551     0.2808530177999886     0.3989540797590535    0.01716418318599115     0.4437220496936488       0.16565792250065     0.2780548357686637  4.053542474250347e-14 121.8498790615584
2.658536776377897       19.1779822866303       15.5944505682134   0.002057546262181901     0.6622785426489727     -11.63161042859654  7.793768371606915e-05     0.1238602091497587  0.0009744758818788717      13.78817812603425      321.5476050923547   0.005912057662260203     0.8000074011571506     0.5081087110997551     0.2808530177999886     0.3989540797590535    0.01716418318599115     0.4437220496936488       0.16565792250065     0.2780548357686637  4.053542474250347e-14 121.8498789748461
2.658536776377897       19.1779820008561      15.59445080058882   0.002057546262181901     0.6622785426489727     -11.63161042859654  7.793768371606915e-05     0.1238602091497587  0.0009744758818788717      13.78817812603425      321.5476050923547   0.005912057662260203     0.8000074011571506     0.5081087110997551     0.2808530177999886     0.3989540797590535    0.01716418318599115     0.4437220496936488       0.16565792250065     0.2780548357686637  4.053542474250347e-14 121.8498790127484
2.658536776377897       19.1779820008561       15.5944505682134   0.002057561163343095     0.6622785426489727     -11.63161042859654  7.793768371606915e-05     0.1238602091497587  0.0009744758818788717      13.78817812603425      321.5476050923547   0.005912057662260203     0.8000074011571506     0.5081087110997551     0.2808530177999886     0.3989540797590535    0.01716418318599115     0.4437220496936488       0.16565792250065     0.2780548357686637  4.053542474250347e-14 121.8498810329858
2.658536776377897       19.1779820008561       15.5944505682134   0.002057546262181901     0.6622785575501339     -11.63161042859654  7.793768371606915e-05     0.1238602091497587  0.0009744758818788717      13.78817812603425      321.5476050923547   0.005912057662260203     0.8000074011571506     0.5081087110997551     0.2808530177999886     0.3989540797590535    0.01716418318599115     0.4437220496936488       0.16565792250065     0.2780548357686637  4.053542474250347e-14 121.8498790076121
2.658536776377897       19.1779820008561       15.5944505682134   0.002057546262181901     0.6622785426489727     -11.63161060192105  7.793768371606915e-05     0.1238602091497587  0.0009744758818788717      13.78817812603425      321.5476050923547   0.005912057662260203     0.8000074011571506     0.5081087110997551     0.2808530177999886     0.3989540797590535    0.01716418318599115     0.4437220496936488       0.16565792250065     0.2780548357686637  4.053542474250347e-14 121.8498790979819
2.658536776377897       19.1779820008561       15.5944505682134   0.002057546262181901     0.6622785426489727     -11.63161042859654    7.7952584877263e-05     0.1238602091497587  0.0009744758818788717      13.78817812603425      321.5476050923547   0.005912057662260203     0.8000074011571506     0.5081087110997551     0.2808530177999886     0.3989540797590535    0.01716418318599115     0.4437220496936488       0.16565792250065     0.2780548357686637  4.053542474250347e-14 121.8498835558108
2.658536776377897       19.1779820008561       15.5944505682134   0.002057546262181901     0.6622785426489727     -11.63161042859654  7.793768371606915e-05     0.1238602240509199  0.0009744758818788717      13.78817812603425      321.5476050923547   0.005912057662260203     0.8000074011571506     0.5081087110997551     0.2808530177999886     0.3989540797590535    0.01716418318599115     0.4437220496936488       0.16565792250065     0.2780548357686637  4.053542474250347e-14 121.8498791008019
2.658536776377897       19.1779820008561       15.5944505682134   0.002057546262181901     0.6622785426489727     -11.63161042859654  7.793768371606915e-05     0.1238602091497587  0.0009744907830400656      13.78817812603425      321.5476050923547   0.005912057662260203     0.8000074011571506     0.5081087110997551     0.2808530177999886     0.3989540797590535    0.01716418318599115     0.4437220496936488       0.16565792250065     0.2780548357686637  4.053542474250347e-14 121.8498810867179
2.658536776377897       19.1779820008561       15.5944505682134   0.002057546262181901     0.6622785426489727     -11.63161042859654  7.793768371606915e-05     0.1238602091497587  0.0009744758818788717      13.78817833149411      321.5476050923547   0.005912057662260203     0.8000074011571506     0.5081087110997551     0.2808530177999886     0.3989540797590535    0.01716418318599115     0.4437220496936488       0.16565792250065     0.2780548357686637  4.053542474250347e-14 121.8498790574789
2.658536776377897       19.1779820008561       15.5944505682134   0.002057546262181901     0.6622785426489727     -11.63161042859654  7.793768371606915e-05     0.1238602091497587  0.0009744758818788717      13.78817812603425      321.5476098837874   0.005912057662260203     0.8000074011571506     0.5081087110997551     0.2808530177999886     0.3989540797590535    0.01716418318599115     0.4437220496936488       0.16565792250065     0.2780548357686637  4.053542474250347e-14 121.849879007117
2.658536776377897       19.1779820008561       15.5944505682134   0.002057546262181901     0.6622785426489727     -11.63161042859654  7.793768371606915e-05     0.1238602091497587  0.0009744758818788717      13.78817812603425      321.5476050923547   0.005912072563421396     0.8000074011571506     0.5081087110997551     0.2808530177999886     0.3989540797590535    0.01716418318599115     0.4437220496936488       0.16565792250065     0.2780548357686637  4.053542474250347e-14 121.8498797254649
2.658536776377897       19.1779820008561       15.5944505682134   0.002057546262181901     0.6622785426489727     -11.63161042859654  7.793768371606915e-05     0.1238602091497587  0.0009744758818788717      13.78817812603425      321.5476050923547   0.005912057662260203     0.8000074160583118     0.5081087110997551     0.2808530177999886     0.3989540797590535    0.01716418318599115     0.4437220496936488       0.16565792250065     0.2780548357686637  4.053542474250347e-14 121.8498795841947
2.658536776377897       19.1779820008561       15.5944505682134   0.002057546262181901     0.6622785426489727     -11.63161042859654  7.793768371606915e-05     0.1238602091497587  0.0009744758818788717      13.78817812603425      321.5476050923547   0.005912057662260203     0.8000074011571506     0.5081087260009163     0.2808530177999886     0.3989540797590535    0.01716418318599115     0.4437220496936488       0.16565792250065     0.2780548357686637  4.053542474250347e-14 121.8498790824903
2.658536776377897       19.1779820008561       15.5944505682134   0.002057546262181901     0.6622785426489727     -11.63161042859654  7.793768371606915e-05     0.1238602091497587  0.0009744758818788717      13.78817812603425      321.5476050923547   0.005912057662260203     0.8000074011571506     0.5081087110997551     0.2808530327011498     0.3989540797590535    0.01716418318599115     0.4437220496936488       0.16565792250065     0.2780548357686637  4.053542474250347e-14 121.8498791949344
2.658536776377897       19.1779820008561       15.5944505682134   0.002057546262181901     0.6622785426489727     -11.63161042859654  7.793768371606915e-05     0.1238602091497587  0.0009744758818788717      13.78817812603425      321.5476050923547   0.005912057662260203     0.8000074011571506     0.5081087110997551     0.2808530177999886     0.3989540946602146    0.01716418318599115     0.4437220496936488       0.16565792250065     0.2780548357686637  4.053542474250347e-14 121.8498790229473
2.658536776377897       19.1779820008561       15.5944505682134   0.002057546262181901     0.6622785426489727     -11.63161042859654  7.793768371606915e-05     0.1238602091497587  0.0009744758818788717      13.78817812603425      321.5476050923547   0.005912057662260203     0.8000074011571506     0.5081087110997551     0.2808530177999886     0.3989540797590535    0.01716419808715235     0.4437220496936488       0.16565792250065     0.2780548357686637  4.053542474250347e-14 121.8498790502228
2.658536776377897       19.1779820008561       15.5944505682134   0.002057546262181901     0.6622785426489727     -11.63161042859654  7.793768371606915e-05     0.1238602091497587  0.0009744758818788717      13.78817812603425      321.5476050923547   0.005912057662260203     0.8000074011571506     0.5081087110997551     0.2808530177999886     0.3989540797590535    0.01716418318599115       0.44372206459481       0.16565792250065     0.2780548357686637  4.053542474250347e-14 121.8498790534597
2.658536776377897       19.1779820008561       15.5944505682134   0.002057546262181901     0.6622785426489727     -11.63161042859654  7.793768371606915e-05     0.1238602091497587  0.0009744758818788717      13.78817812603425      321.5476050923547   0.005912057662260203     0.8000074011571506     0.5081087110997551     0.2808530177999886     0.3989540797590535    0.01716418318599115     0.4437220496936488     0.1656579374018112     0.2780548357686637  4.053542474250347e-14 121.8498790535896
2.658536776377897       19.1779820008561       15.5944505682134   0.002057546262181901     0.6622785426489727     -11.63161042859654  7.793768371606915e-05     0.1238602091497587  0.0009744758818788717      13.78817812603425      321.5476050923547   0.005912057662260203     0.8000074011571506     0.5081087110997551     0.2808530177999886     0.3989540797590535    0.01716418318599115     0.4437220496936488       0.16565792250065     0.2780548506698249  4.053542474250347e-14 121.8498790532663
2.658536776377897       19.1779820008561       15.5944505682134   0.002057546262181901     0.6622785426489727     -11.63161042859654  7.793768371606915e-05     0.1238602091497587  0.0009744758818788717      13.78817812603425      321.5476050923547   0.005912057662260203     0.8000074011571506     0.5081087110997551     0.2808530177999886     0.3989540797590535    0.01716418318599115     0.4437220496936488       0.16565792250065     0.2780548357686637   1.49012017292724e-08 121.8499405345218
2.658549497272259      19.17844643998351      15.59504492138694   0.002055312534995162     0.6623431286901431      -11.6318521877048  7.768522827359579e-05     0.1238574253874073  0.0009732269294571768      13.78806714694169      321.5477155688644   0.005909795733321822      0.800007390559936     0.5081034615914027      0.280825331882551       0.39899529071528        0.0172091095985     0.4437220496936488     0.1656418200284484     0.2781555164826698  3.893950691980424e-14 121.849133298697
2.658549536887733      19.17844643998351      15.59504492138694   0.002055312534995162     0.6623431286901431      -11.6318521877048  7.768522827359579e-05     0.1238574253874073  0.0009732269294571768      13.78806714694169      321.5477155688644   0.005909795733321822      0.800007390559936     0.5081034615914027      0.280825331882551       0.39899529071528        0.0172091095985     0.4437220496936488     0.1656418200284484     0.2781555164826698  3.893950691980424e-14 121.8491332020177
2.658549497272259      19.17844672576464      15.59504492138694   0.002055312534995162     0.6623431286901431      -11.6318521877048  7.768522827359579e-05     0.1238574253874073  0.0009732269294571768      13.78806714694169      321.5477155688644   0.005909795733321822      0.800007390559936     0.5081034615914027      0.280825331882551       0.39899529071528        0.0172091095985     0.4437220496936488     0.1656418200284484     0.2781555164826698  3.893950691980424e-14 121.8491332431974
2.658549497272259      19.17844643998351      15.59504515377122   0.002055312534995162     0.6623431286901431      -11.6318521877048  7.768522827359579e-05     0.1238574253874073  0.0009732269294571768      13.78806714694169      321.5477155688644   0.005909795733321822      0.800007390559936     0.5081034615914027      0.280825331882551       0.39899529071528        0.0172091095985     0.4437220496936488     0.1656418200284484     0.2781555164826698  3.893950691980424e-14 121.8491332792505
2.658549497272259      19.17844643998351      15.59504492138694   0.002055327436156356     0.6623431286901431      -11.6318521877048  7.768522827359579e-05     0.1238574253874073  0.0009732269294571768      13.78806714694169      321.5477155688644   0.005909795733321822      0.800007390559936     0.5081034615914027      0.280825331882551       0.39899529071528        0.0172091095985     0.4437220496936488     0.1656418200284484     0.2781555164826698  3.893950691980424e-14 121.8491340875911
2.658549497272259      19.17844643998351      15.59504492138694   0.002055312534995162     0.6623431435913043      -11.6318521877048  7.768522827359579e-05     0.1238574253874073  0.0009732269294571768      13.78806714694169      321.5477155688644   0.005909795733321822      0.800007390559936     0.5081034615914027      0.280825331882551       0.39899529071528        0.0172091095985     0.4437220496936488     0.1656418200284484     0.2781555164826698  3.893950691980424e-14 121.8491332781911
2.658549497272259      19.17844643998351      15.59504492138694   0.002055312534995162     0.6623431286901431      -11.6318523610329  7.768522827359579e-05     0.1238574253874073  0.0009732269294571768      13.78806714694169      321.5477155688644   0.005909795733321822      0.800007390559936     0.5081034615914027      0.280825331882551       0.39899529071528        0.0172091095985     0.4437220496936488     0.1656418200284484     0.2781555164826698  3.893950691980424e-14 121.8491333347947
2.658549497272259      19.17844643998351      15.59504492138694   0.002055312534995162     0.6623431286901431      -11.6318521877048  7.770012943478963e-05     0.1238574253874073  0.0009732269294571768      13.78806714694169      321.5477155688644   0.005909795733321822      0.800007390559936     0.5081034615914027      0.280825331882551       0.39899529071528        0.0172091095985     0.4437220496936488     0.1656418200284484     0.2781555164826698  3.893950691980424e-14 121.849137091106
2.658549497272259      19.17844643998351      15.59504492138694   0.002055312534995162     0.6623431286901431      -11.6318521877048  7.768522827359579e-05     0.1238574402885685  0.0009732269294571768      13.78806714694169      321.5477155688644   0.005909795733321822      0.800007390559936     0.5081034615914027      0.280825331882551       0.39899529071528        0.0172091095985     0.4437220496936488     0.1656418200284484     0.2781555164826698  3.893950691980424e-14 121.8491333238326
2.658549497272259      19.17844643998351      15.59504492138694   0.002055312534995162     0.6623431286901431      -11.6318521877048  7.768522827359579e-05     0.1238574253874073  0.0009732418306183707      13.78806714694169      321.5477155688644   0.005909795733321822      0.800007390559936     0.5081034615914027      0.280825331882551       0.39899529071528        0.0172091095985     0.4437220496936488     0.1656418200284484     0.2781555164826698  3.893950691980424e-14 121.849134803539
2.658549497272259      19.17844643998351      15.59504492138694   0.002055312534995162     0.6623431286901431      -11.6318521877048  7.768522827359579e-05     0.1238574253874073  0.0009732269294571768      13.78806735239991      321.5477155688644   0.005909795733321822      0.800007390559936     0.5081034615914027      0.280825331882551       0.39899529071528        0.0172091095985     0.4437220496936488     0.1656418200284484     0.2781555164826698  3.893950691980424e-14 121.849133210364
2.658549497272259      19.17844643998351      15.59504492138694   0.002055312534995162     0.6623431286901431      -11.6318521877048  7.768522827359579e-05     0.1238574253874073  0.0009732269294571768      13.78806714694169      321.5477203602987   0.005909795733321822      0.800007390559936     0.5081034615914027      0.280825331882551       0.39899529071528        0.0172091095985     0.4437220496936488     0.1656418200284484     0.2781555164826698  3.893950691980424e-14 121.8491332387484
2.658549497272259      19.17844643998351      15.59504492138694   0.002055312534995162     0.6623431286901431      -11.6318521877048  7.768522827359579e-05     0.1238574253874073  0.0009732269294571768      13.78806714694169      321.5477155688644   0.005909810634483015      0.800007390559936     0.5081034615914027      0.280825331882551       0.39899529071528        0.0172091095985     0.4437220496936488     0.1656418200284484     0.2781555164826698  3.893950691980424e-14 121.8491307404591
2.658549497272259      19.17844643998351      15.59504492138694   0.002055312534995162     0.6623431286901431      -11.6318521877048  7.768522827359579e-05     0.1238574253874073  0.0009732269294571768      13.78806714694169      321.5477155688644   0.005909795733321822     0.8000074054610972     0.5081034615914027      0.280825331882551       0.39899529071528        0.0172091095985     0.4437220496936488     0.1656418200284484     0.2781555164826698  3.893950691980424e-14 121.8491338467264
2.658549497272259      19.17844643998351      15.59504492138694   0.002055312534995162     0.6623431286901431      -11.6318521877048  7.768522827359579e-05     0.1238574253874073  0.0009732269294571768      13.78806714694169      321.5477155688644   0.005909795733321822      0.800007390559936     0.5081034764925639      0.280825331882551       0.39899529071528        0.0172091095985     0.4437220496936488     0.1656418200284484     0.2781555164826698  3.893950691980424e-14 121.8491334023768
2.658549497272259      19.17844643998351      15.59504492138694   0.002055312534995162     0.6623431286901431      -11.6318521877048  7.768522827359579e-05     0.1238574253874073  0.0009732269294571768      13.78806714694169      321.5477155688644   0.005909795733321822      0.800007390559936     0.5081034615914027     0.2808253467837122       0.39899529071528        0.0172091095985     0.4437220496936488     0.1656418200284484     0.2781555164826698  3.893950691980424e-14 121.8491333180152
2.658549497272259      19.17844643998351      15.59504492138694   0.002055312534995162     0.6623431286901431      -11.6318521877048  7.768522827359579e-05     0.1238574253874073  0.0009732269294571768      13.78806714694169      321.5477155688644   0.005909795733321822      0.800007390559936     0.5081034615914027      0.280825331882551     0.3989953056164412        0.0172091095985     0.4437220496936488     0.1656418200284484     0.2781555164826698  3.893950691980424e-14 121.8491332686929
2.658549497272259      19.17844643998351      15.59504492138694   0.002055312534995162     0.6623431286901431      -11.6318521877048  7.768522827359579e-05     0.1238574253874073  0.0009732269294571768      13.78806714694169      321.5477155688644   0.005909795733321822      0.800007390559936     0.5081034615914027      0.280825331882551       0.39899529071528    0.01720912449966119     0.4437220496936488     0.1656418200284484     0.2781555164826698  3.893950691980424e-14 121.8491332986983
2.658549497272259      19.17844643998351      15.59504492138694   0.002055312534995162     0.6623431286901431      -11.6318521877048  7.768522827359579e-05     0.1238574253874073  0.0009732269294571768      13.78806714694169      321.5477155688644   0.005909795733321822      0.800007390559936     0.5081034615914027      0.280825331882551       0.39899529071528        0.0172091095985       0.44372206459481     0.1656418200284484     0.2781555164826698  3.893950691980424e-14 121.849133298697
2.658549497272259      19.17844643998351      15.59504492138694   0.002055312534995162     0.6623431286901431      -11.6318521877048  7.768522827359579e-05     0.1238574253874073  0.0009732269294571768      13.78806714694169      321.5477155688644   0.005909795733321822      0.800007390559936     0.5081034615914027      0.280825331882551       0.39899529071528        0.0172091095985     0.4437220496936488     0.1656418349296096     0.2781555164826698  3.893950691980424e-14 121.8491332987048
2.658549497272259      19.17844643998351      15.59504492138694   0.002055312534995162     0.6623431286901431      -11.6318521877048  7.768522827359579e-05     0.1238574253874073  0.0009732269294571768      13.78806714694169      321.5477155688644   0.005909795733321822      0.800007390559936     0.5081034615914027      0.280825331882551       0.39899529071528        0.0172091095985     0.4437220496936488     0.1656418200284484      0.278155531383831  3.893950691980424e-14 121.8491332986979
2.658549497272259      19.17844643998351      15.59504492138694   0.002055312534995162     0.6623431286901431      -11.6318521877048  7.768522827359579e-05     0.1238574253874073  0.0009732269294571768      13.78806714694169      321.5477155688644   0.005909795733321822      0.800007390559936     0.5081034615914027      0.280825331882551       0.39899529071528        0.0172091095985     0.4437220496936488     0.1656418200284484     0.2781555164826698  1.490120013335458e-08 121.8491948037336
2.65855275351519      19.17844877496009      15.59504004214424   0.002055283625996952     0.6623443292948523     -11.63185074153642  7.768091872875016e-05     0.1238573412877002  0.0009732005105388543      13.78810586509611      321.5494155228585   0.005912134969218012     0.8000073903667735     0.5081024618551779     0.2808250624516708     0.3989971789633529     0.0172089797582613     0.4437220496936488     0.1656362486414439     0.2781538076984348  3.889518285948445e-14 121.8489012440681
2.658552793130713      19.17844877496009      15.59504004214424   0.002055283625996952     0.6623443292948523     -11.63185074153642  7.768091872875016e-05     0.1238573412877002  0.0009732005105388543      13.78810586509611      321.5494155228585   0.005912134969218012     0.8000073903667735     0.5081024618551779     0.2808250624516708     0.3989971789633529     0.0172089797582613     0.4437220496936488     0.1656362486414439     0.2781538076984348  3.889518285948445e-14 121.8489011593057
2.65855275351519      19.17844906074124      15.59504004214424   0.002055283625996952     0.6623443292948523     -11.63185074153642  7.768091872875016e-05     0.1238573412877002  0.0009732005105388543      13.78810586509611      321.5494155228585   0.005912134969218012     0.8000073903667735     0.5081024618551779     0.2808250624516708     0.3989971789633529     0.0172089797582613     0.4437220496936488     0.1656362486414439     0.2781538076984348  3.889518285948445e-14 121.8489011955633
2.65855275351519      19.17844877496009      15.59504027452845   0.002055283625996952     0.6623443292948523     -11.63185074153642  7.768091872875016e-05     0.1238573412877002  0.0009732005105388543      13.78810586509611      321.5494155228585   0.005912134969218012     0.8000073903667735     0.5081024618551779     0.2808250624516708     0.3989971789633529     0.0172089797582613     0.4437220496936488     0.1656362486414439     0.2781538076984348  3.889518285948445e-14 121.8489012205651
2.65855275351519      19.17844877496009      15.59504004214424   0.002055298527158146     0.6623443292948523     -11.63185074153642  7.768091872875016e-05     0.1238573412877002  0.0009732005105388543      13.78810586509611      321.5494155228585   0.005912134969218012     0.8000073903667735     0.5081024618551779     0.2808250624516708     0.3989971789633529     0.0172089797582613     0.4437220496936488     0.1656362486414439     0.2781538076984348  3.889518285948445e-14 121.8489018861149
2.65855275351519      19.17844877496009      15.59504004214424   0.002055283625996952     0.6623443441960135     -11.63185074153642  7.768091872875016e-05     0.1238573412877002  0.0009732005105388543      13.78810586509611      321.5494155228585   0.005912134969218012     0.8000073903667735     0.5081024618551779     0.2808250624516708     0.3989971789633529     0.0172089797582613     0.4437220496936488     0.1656362486414439     0.2781538076984348  3.889518285948445e-14 121.8489012138775
2.65855275351519      19.17844877496009      15.59504004214424   0.002055283625996952     0.6623443292948523      -11.6318509148645  7.768091872875016e-05     0.1238573412877002  0.0009732005105388543      13.78810586509611      321.5494155228585   0.005912134969218012     0.8000073903667735     0.5081024618551779     0.2808250624516708     0.3989971789633529     0.0172089797582613     0.4437220496936488     0.1656362486414439     0.2781538076984348  3.889518285948445e-14 121.848901274787
2.65855275351519      19.17844877496009      15.59504004214424   0.002055283625996952     0.6623443292948523     -11.63185074153642    7.7695819889944e-05     0.1238573412877002  0.0009732005105388543      13.78810586509611      321.5494155228585   0.005912134969218012     0.8000073903667735     0.5081024618551779     0.2808250624516708     0.3989971789633529     0.0172089797582613     0.4437220496936488     0.1656362486414439     0.2781538076984348  3.889518285948445e-14 121.8489052031302
2.65855275351519      19.17844877496009      15.59504004214424   0.002055283625996952     0.6623443292948523     -11.63185074153642  7.768091872875016e-05     0.1238573561888614  0.0009732005105388543      13.78810586509611      321.5494155228585   0.005912134969218012     0.8000073903667735     0.5081024618551779     0.2808250624516708     0.3989971789633529     0.0172089797582613     0.4437220496936488     0.1656362486414439     0.2781538076984348  3.889518285948445e-14 121.8489012058838
2.65855275351519      19.17844877496009      15.59504004214424   0.002055283625996952     0.6623443292948523     -11.63185074153642  7.768091872875016e-05     0.1238573412877002  0.0009732154117000481      13.78810586509611      321.5494155228585   0.005912134969218012     0.8000073903667735     0.5081024618551779     0.2808250624516708     0.3989971789633529     0.0172089797582613     0.4437220496936488     0.1656362486414439     0.2781538076984348  3.889518285948445e-14 121.8489027963798
2.65855275351519      19.17844877496009      15.59504004214424   0.002055283625996952     0.6623443292948523     -11.63185074153642  7.768091872875016e-05     0.1238573412877002  0.0009732005105388543      13.78810607055489      321.5494155228585   0.005912134969218012     0.8000073903667735     0.5081024618551779     0.2808250624516708     0.3989971789633529     0.0172089797582613     0.4437220496936488     0.1656362486414439     0.2781538076984348  3.889518285948445e-14 121.8489012942575
2.65855275351519      19.17844877496009      15.59504004214424   0.002055283625996952     0.6623443292948523     -11.63185074153642  7.768091872875016e-05     0.1238573412877002  0.0009732005105388543      13.78810586509611      321.5494203143181   0.005912134969218012     0.8000073903667735     0.5081024618551779     0.2808250624516708     0.3989971789633529     0.0172089797582613     0.4437220496936488     0.1656362486414439     0.2781538076984348  3.889518285948445e-14 121.8489011556189
2.65855275351519      19.17844877496009      15.59504004214424   0.002055283625996952     0.6623443292948523     -11.63185074153642  7.768091872875016e-05     0.1238573412877002  0.0009732005105388543      13.78810586509611      321.5494155228585   0.005912149870379206     0.8000073903667735     0.5081024618551779     0.2808250624516708     0.3989971789633529     0.0172089797582613     0.4437220496936488     0.1656362486414439     0.2781538076984348  3.889518285948445e-14 121.8489011665346
2.65855275351519      19.17844877496009      15.59504004214424   0.002055283625996952     0.6623443292948523     -11.63185074153642  7.768091872875016e-05     0.1238573412877002  0.0009732005105388543      13.78810586509611      321.5494155228585   0.005912134969218012     0.8000074052679347     0.5081024618551779     0.2808250624516708     0.3989971789633529     0.0172089797582613     0.4437220496936488     0.1656362486414439     0.2781538076984348  3.889518285948445e-14 121.8489017724795
2.65855275351519      19.17844877496009      15.59504004214424   0.002055283625996952     0.6623443292948523     -11.63185074153642  7.768091872875016e-05     0.1238573412877002  0.0009732005105388543      13.78810586509611      321.5494155228585   0.005912134969218012     0.8000073903667735     0.5081024767563391     0.2808250624516708     0.3989971789633529     0.0172089797582613     0.4437220496936488     0.1656362486414439     0.2781538076984348  3.889518285948445e-14 121.8489012663004
2.65855275351519      19.17844877496009      15.59504004214424   0.002055283625996952     0.6623443292948523     -11.63185074153642  7.768091872875016e-05     0.1238573412877002  0.0009732005105388543      13.78810586509611      321.5494155228585   0.005912134969218012     0.8000073903667735     0.5081024618551779      0.280825077352832     0.3989971789633529     0.0172089797582613     0.4437220496936488     0.1656362486414439     0.2781538076984348  3.889518285948445e-14 121.8489013387137
2.65855275351519      19.17844877496009      15.59504004214424   0.002055283625996952     0.6623443292948523     -11.63185074153642  7.768091872875016e-05     0.1238573412877002  0.0009732005105388543      13.78810586509611      321.5494155228585   0.005912134969218012     0.8000073903667735     0.5081024618551779     0.2808250624516708     0.3989971938645141     0.0172089797582613     0.4437220496936488     0.1656362486414439     0.2781538076984348  3.889518285948445e-14 121.8489012027414
2.65855275351519      19.17844877496009      15.59504004214424   0.002055283625996952     0.6623443292948523     -11.63185074153642  7.768091872875016e-05     0.1238573412877002  0.0009732005105388543      13.78810586509611      321.5494155228585   0.005912134969218012     0.8000073903667735     0.5081024618551779     0.2808250624516708     0.3989971789633529     0.0172089946594225     0.4437220496936488     0.1656362486414439     0.2781538076984348  3.889518285948445e-14 121.8489012440735
2.65855275351519      19.17844877496009      15.59504004214424   0.002055283625996952     0.6623443292948523     -11.63185074153642  7.768091872875016e-05     0.1238573412877002  0.0009732005105388543      13.78810586509611      321.5494155228585   0.005912134969218012     0.8000073903667735     0.5081024618551779     0.2808250624516708     0.3989971789633529     0.0172089797582613       0.44372206459481     0.1656362486414439     0.2781538076984348  3.889518285948445e-14 121.8489012440681
2.65855275351519      19.17844877496009      15.59504004214424   0.002055283625996952     0.6623443292948523     -11.63185074153642  7.768091872875016e-05     0.1238573412877002  0.0009732005105388543      13.78810586509611      321.5494155228585   0.005912134969218012     0.8000073903667735     0.5081024618551779     0.2808250624516708     0.3989971789633529     0.0172089797582613     0.4437220496936488     0.1656362635426051     0.2781538076984348  3.889518285948445e-14 121.8489012440755
2.65855275351519      19.17844877496009      15.59504004214424   0.002055283625996952     0.6623443292948523     -11.63185074153642  7.768091872875016e-05     0.1238573412877002  0.0009732005105388543      13.78810586509611      321.5494155228585   0.005912134969218012     0.8000073903667735     0.5081024618551779     0.2808250624516708     0.3989971789633529     0.0172089797582613     0.4437220496936488     0.1656362486414439      0.278153822599596  3.889518285948445e-14 121.8489012440795
2.65855275351519      19.17844877496009      15.59504004214424   0.002055283625996952     0.6623443292948523     -11.63185074153642  7.768091872875016e-05     0.1238573412877002  0.0009732005105388543      13.78810586509611      321.5494155228585   0.005912134969218012     0.8000073903667735     0.5081024618551779     0.2808250624516708     0.3989971789633529     0.0172089797582613     0.4437220496936488     0.1656362486414439     0.2781538076984348  1.490120008903052e-08 121.8489627491889
2.659180129641159      19.18003037364661      15.59684226029843   0.002055244019724574     0.6625985871656367     -11.63263712434341  7.713822618810211e-05     0.1238926994617467   0.000972077590002073      13.78409713589929       321.551033593279   0.005914783461353325     0.8000073336247831     0.5080463965690319      0.280798293916199      0.399422319152136    0.01720839540386442     0.4437220496936488     0.1656289368823365     0.2781349741618728   3.68578576581992e-14 121.847253925138
2.659180169266031      19.18003037364661      15.59684226029843   0.002055244019724574     0.6625985871656367     -11.63263712434341  7.713822618810211e-05     0.1238926994617467   0.000972077590002073      13.78409713589929       321.551033593279   0.005914783461353325     0.8000073336247831     0.5080463965690319      0.280798293916199      0.399422319152136    0.01720839540386442     0.4437220496936488     0.1656289368823365     0.2781349741618728   3.68578576581992e-14 121.8472538985645
2.659180129641159      19.18003065945133      15.59684226029843   0.002055244019724574     0.6625985871656367     -11.63263712434341  7.713822618810211e-05     0.1238926994617467   0.000972077590002073      13.78409713589929       321.551033593279   0.005914783461353325     0.8000073336247831     0.5080463965690319      0.280798293916199      0.399422319152136    0.01720839540386442     0.4437220496936488     0.1656289368823365     0.2781349741618728   3.68578576581992e-14 121.8472538640288
2.659180129641159      19.18003037364661      15.59684249270949   0.002055244019724574     0.6625985871656367     -11.63263712434341  7.713822618810211e-05     0.1238926994617467   0.000972077590002073      13.78409713589929       321.551033593279   0.005914783461353325     0.8000073336247831     0.5080463965690319      0.280798293916199      0.399422319152136    0.01720839540386442     0.4437220496936488     0.1656289368823365     0.2781349741618728   3.68578576581992e-14 121.8472538885975
2.659180129641159      19.18003037364661      15.59684226029843   0.002055258920885768     0.6625985871656367     -11.63263712434341  7.713822618810211e-05     0.1238926994617467   0.000972077590002073      13.78409713589929       321.551033593279   0.005914783461353325     0.8000073336247831     0.5080463965690319      0.280798293916199      0.399422319152136    0.01720839540386442     0.4437220496936488     0.1656289368823365     0.2781349741618728   3.68578576581992e-14 121.8472540457698
2.659180129641159      19.18003037364661      15.59684226029843   0.002055244019724574     0.6625986020667979     -11.63263712434341  7.713822618810211e-05     0.1238926994617467   0.000972077590002073      13.78409713589929       321.551033593279   0.005914783461353325     0.8000073336247831     0.5080463965690319      0.280798293916199      0.399422319152136    0.01720839540386442     0.4437220496936488     0.1656289368823365     0.2781349741618728   3.68578576581992e-14 121.8472538725972
2.659180129641159      19.18003037364661      15.59684226029843   0.002055244019724574     0.6625985871656367     -11.63263729768321  7.713822618810211e-05     0.1238926994617467   0.000972077590002073      13.78409713589929       321.551033593279   0.005914783461353325     0.8000073336247831     0.5080463965690319      0.280798293916199      0.399422319152136    0.01720839540386442     0.4437220496936488     0.1656289368823365     0.2781349741618728   3.68578576581992e-14 121.8472539347172
2.659180129641159      19.18003037364661      15.59684226029843   0.002055244019724574     0.6625985871656367     -11.63263712434341  7.715312734929596e-05     0.1238926994617467   0.000972077590002073      13.78409713589929       321.551033593279   0.005914783461353325     0.8000073336247831     0.5080463965690319      0.280798293916199      0.399422319152136    0.01720839540386442     0.4437220496936488     0.1656289368823365     0.2781349741618728   3.68578576581992e-14 121.8472581730944
2.659180129641159      19.18003037364661      15.59684226029843   0.002055244019724574     0.6625985871656367     -11.63263712434341  7.713822618810211e-05     0.1238927143629079   0.000972077590002073      13.78409713589929       321.551033593279   0.005914783461353325     0.8000073336247831     0.5080463965690319      0.280798293916199      0.399422319152136    0.01720839540386442     0.4437220496936488     0.1656289368823365     0.2781349741618728   3.68578576581992e-14 121.8472539385129
2.659180129641159      19.18003037364661      15.59684226029843   0.002055244019724574     0.6625985871656367     -11.63263712434341  7.713822618810211e-05     0.1238926994617467  0.0009720924911632669      13.78409713589929       321.551033593279   0.005914783461353325     0.8000073336247831     0.5080463965690319      0.280798293916199      0.399422319152136    0.01720839540386442     0.4437220496936488     0.1656289368823365     0.2781349741618728   3.68578576581992e-14 121.8472553977665
2.659180129641159      19.18003037364661      15.59684226029843   0.002055244019724574     0.6625985871656367     -11.63263712434341  7.713822618810211e-05     0.1238926994617467   0.000972077590002073      13.78409734129834       321.551033593279   0.005914783461353325     0.8000073336247831     0.5080463965690319      0.280798293916199      0.399422319152136    0.01720839540386442     0.4437220496936488     0.1656289368823365     0.2781349741618728   3.68578576581992e-14 121.8472539367956
2.659180129641159      19.18003037364661      15.59684226029843   0.002055244019724574     0.6625985871656367     -11.63263712434341  7.713822618810211e-05     0.1238926994617467   0.000972077590002073      13.78409713589929      321.5510383847628   0.005914783461353325     0.8000073336247831     0.5080463965690319      0.280798293916199      0.399422319152136    0.01720839540386442     0.4437220496936488     0.1656289368823365     0.2781349741618728   3.68578576581992e-14 121.8472539484396
2.659180129641159      19.18003037364661      15.59684226029843   0.002055244019724574     0.6625985871656367     -11.63263712434341  7.713822618810211e-05     0.1238926994617467   0.000972077590002073      13.78409713589929       321.551033593279   0.005914798362514519     0.8000073336247831     0.5080463965690319      0.280798293916199      0.399422319152136    0.01720839540386442     0.4437220496936488     0.1656289368823365     0.2781349741618728   3.68578576581992e-14 121.8472567012843
2.659180129641159      19.18003037364661      15.59684226029843   0.002055244019724574     0.6625985871656367     -11.63263712434341  7.713822618810211e-05     0.1238926994617467   0.000972077590002073      13.78409713589929       321.551033593279   0.005914783461353325     0.8000073485259442     0.5080463965690319      0.280798293916199      0.399422319152136    0.01720839540386442     0.4437220496936488     0.1656289368823365     0.2781349741618728   3.68578576581992e-14 121.8472544534618
2.659180129641159      19.18003037364661      15.59684226029843   0.002055244019724574     0.6625985871656367     -11.63263712434341  7.713822618810211e-05     0.1238926994617467   0.000972077590002073      13.78409713589929       321.551033593279   0.005914783461353325     0.8000073336247831     0.5080464114701931      0.280798293916199      0.399422319152136    0.01720839540386442     0.4437220496936488     0.1656289368823365     0.2781349741618728   3.68578576581992e-14 121.8472539427566
2.659180129641159      19.18003037364661      15.59684226029843   0.002055244019724574     0.6625985871656367     -11.63263712434341  7.713822618810211e-05     0.1238926994617467   0.000972077590002073      13.78409713589929       321.551033593279   0.005914783461353325     0.8000073336247831     0.5080463965690319     0.2807983088173602      0.399422319152136    0.01720839540386442     0.4437220496936488     0.1656289368823365     0.2781349741618728   3.68578576581992e-14 121.8472541377048
2.659180129641159      19.18003037364661      15.59684226029843   0.002055244019724574     0.6625985871656367     -11.63263712434341  7.713822618810211e-05     0.1238926994617467   0.000972077590002073      13.78409713589929       321.551033593279   0.005914783461353325     0.8000073336247831     0.5080463965690319      0.280798293916199     0.3994223340532972    0.01720839540386442     0.4437220496936488     0.1656289368823365     0.2781349741618728   3.68578576581992e-14 121.847253898008
2.659180129641159      19.18003037364661      15.59684226029843   0.002055244019724574     0.6625985871656367     -11.63263712434341  7.713822618810211e-05     0.1238926994617467   0.000972077590002073      13.78409713589929       321.551033593279   0.005914783461353325     0.8000073336247831     0.5080463965690319      0.280798293916199      0.399422319152136    0.01720841030502561     0.4437220496936488     0.1656289368823365     0.2781349741618728   3.68578576581992e-14 121.8472539251433
2.659180129641159      19.18003037364661      15.59684226029843   0.002055244019724574     0.6625985871656367     -11.63263712434341  7.713822618810211e-05     0.1238926994617467   0.000972077590002073      13.78409713589929       321.551033593279   0.005914783461353325     0.8000073336247831     0.5080463965690319      0.280798293916199      0.399422319152136    0.01720839540386442       0.44372206459481     0.1656289368823365     0.2781349741618728   3.68578576581992e-14 121.847253925138
2.659180129641159      19.18003037364661      15.59684226029843   0.002055244019724574     0.6625985871656367     -11.63263712434341  7.713822618810211e-05     0.1238926994617467   0.000972077590002073      13.78409713589929       321.551033593279   0.005914783461353325     0.8000073336247831     0.5080463965690319      0.280798293916199      0.399422319152136    0.01720839540386442     0.4437220496936488     0.1656289517834977     0.2781349741618728   3.68578576581992e-14 121.8472539251425
2.659180129641159      19.18003037364661      15.59684226029843   0.002055244019724574     0.6625985871656367     -11.63263712434341  7.713822618810211e-05     0.1238926994617467   0.000972077590002073      13.78409713589929       321.551033593279   0.005914783461353325     0.8000073336247831     0.5080463965690319      0.280798293916199      0.399422319152136    0.01720839540386442     0.4437220496936488     0.1656289368823365      0.278134989063034   3.68578576581992e-14 121.8472539251426
2.659180129641159      19.18003037364661      15.59684226029843   0.002055244019724574     0.6625985871656367     -11.63263712434341  7.713822618810211e-05     0.1238926994617467   0.000972077590002073      13.78409713589929       321.551033593279   0.005914783461353325     0.8000073336247831     0.5080463965690319      0.280798293916199      0.399422319152136    0.01720839540386442     0.4437220496936488     0.1656289368823365     0.2781349741618728  1.490119805170532e-08 121.8473154252343
2.659249280989248      19.18171396730465      15.59926164004836   0.002056261380813424     0.6627063355995031     -11.63365464032683  7.696189851576923e-05     0.1238954937737308  0.0009717930030159555      13.78294708609955      321.5275512410955   0.005911893613795849     0.8000073162076385      0.508040842572606     0.2807897035154249     0.3994882149365556    0.01720823459755418     0.4437220496936488     0.1656277180382127     0.2781332159281733  3.637410710831684e-14 121.8464160411564
2.65924932061515      19.18171396730465      15.59926164004836   0.002056261380813424     0.6627063355995031     -11.63365464032683  7.696189851576923e-05     0.1238954937737308  0.0009717930030159555      13.78294708609955      321.5275512410955   0.005911893613795849     0.8000073162076385      0.508040842572606     0.2807897035154249     0.3994882149365556    0.01720823459755418     0.4437220496936488     0.1656277180382127     0.2781332159281733  3.637410710831684e-14 121.8464160428543
2.659249280989248      19.18171425313446      15.59926164004836   0.002056261380813424     0.6627063355995031     -11.63365464032683  7.696189851576923e-05     0.1238954937737308  0.0009717930030159555      13.78294708609955      321.5275512410955   0.005911893613795849     0.8000073162076385      0.508040842572606     0.2807897035154249     0.3994882149365556    0.01720823459755418     0.4437220496936488     0.1656277180382127     0.2781332159281733  3.637410710831684e-14 121.8464160133466
2.659249280989248      19.18171396730465      15.59926187249548   0.002056261380813424     0.6627063355995031     -11.63365464032683  7.696189851576923e-05     0.1238954937737308  0.0009717930030159555      13.78294708609955      321.5275512410955   0.005911893613795849     0.8000073162076385      0.508040842572606     0.2807897035154249     0.3994882149365556    0.01720823459755418     0.4437220496936488     0.1656277180382127     0.2781332159281733  3.637410710831684e-14 121.846416026058
2.659249280989248      19.18171396730465      15.59926164004836   0.002056276281974618     0.6627063355995031     -11.63365464032683  7.696189851576923e-05     0.1238954937737308  0.0009717930030159555      13.78294708609955      321.5275512410955   0.005911893613795849     0.8000073162076385      0.508040842572606     0.2807897035154249     0.3994882149365556    0.01720823459755418     0.4437220496936488     0.1656277180382127     0.2781332159281733  3.637410710831684e-14 121.846416288999
2.659249280989248      19.18171396730465      15.59926164004836   0.002056261380813424     0.6627063505006643     -11.63365464032683  7.696189851576923e-05     0.1238954937737308  0.0009717930030159555      13.78294708609955      321.5275512410955   0.005911893613795849     0.8000073162076385      0.508040842572606     0.2807897035154249     0.3994882149365556    0.01720823459755418     0.4437220496936488     0.1656277180382127     0.2781332159281733  3.637410710831684e-14 121.8464160248608
2.659249280989248      19.18171396730465      15.59926164004836   0.002056261380813424     0.6627063355995031     -11.63365481368179  7.696189851576923e-05     0.1238954937737308  0.0009717930030159555      13.78294708609955      321.5275512410955   0.005911893613795849     0.8000073162076385      0.508040842572606     0.2807897035154249     0.3994882149365556    0.01720823459755418     0.4437220496936488     0.1656277180382127     0.2781332159281733  3.637410710831684e-14 121.846416081168
2.659249280989248      19.18171396730465      15.59926164004836   0.002056261380813424     0.6627063355995031     -11.63365464032683  7.697679967696308e-05     0.1238954937737308  0.0009717930030159555      13.78294708609955      321.5275512410955   0.005911893613795849     0.8000073162076385      0.508040842572606     0.2807897035154249     0.3994882149365556    0.01720823459755418     0.4437220496936488     0.1656277180382127     0.2781332159281733  3.637410710831684e-14 121.8464199377098
2.659249280989248      19.18171396730465      15.59926164004836   0.002056261380813424     0.6627063355995031     -11.63365464032683  7.696189851576923e-05      0.123895508674892  0.0009717930030159555      13.78294708609955      321.5275512410955   0.005911893613795849     0.8000073162076385      0.508040842572606     0.2807897035154249     0.3994882149365556    0.01720823459755418     0.4437220496936488     0.1656277180382127     0.2781332159281733  3.637410710831684e-14 121.8464160525021
2.659249280989248      19.18171396730465      15.59926164004836   0.002056261380813424     0.6627063355995031     -11.63365464032683  7.696189851576923e-05     0.1238954937737308  0.0009718079041771494      13.78294708609955      321.5275512410955   0.005911893613795849     0.8000073162076385      0.508040842572606     0.2807897035154249     0.3994882149365556    0.01720823459755418     0.4437220496936488     0.1656277180382127     0.2781332159281733  3.637410710831684e-14 121.846417321633
2.659249280989248      19.18171396730465      15.59926164004836   0.002056261380813424     0.6627063355995031     -11.63365464032683  7.696189851576923e-05     0.1238954937737308  0.0009717930030159555      13.78294729148146      321.5275512410955   0.005911893613795849     0.8000073162076385      0.508040842572606     0.2807897035154249     0.3994882149365556    0.01720823459755418     0.4437220496936488     0.1656277180382127     0.2781332159281733  3.637410710831684e-14 121.8464161002289
2.659249280989248      19.18171396730465      15.59926164004836   0.002056261380813424     0.6627063355995031     -11.63365464032683  7.696189851576923e-05     0.1238954937737308  0.0009717930030159555      13.78294708609955      321.5275560322294   0.005911893613795849     0.8000073162076385      0.508040842572606     0.2807897035154249     0.3994882149365556    0.01720823459755418     0.4437220496936488     0.1656277180382127     0.2781332159281733  3.637410710831684e-14 121.8464160082767
2.659249280989248      19.18171396730465      15.59926164004836   0.002056261380813424     0.6627063355995031     -11.63365464032683  7.696189851576923e-05     0.1238954937737308  0.0009717930030159555      13.78294708609955      321.5275512410955   0.005911908514957043     0.8000073162076385      0.508040842572606     0.2807897035154249     0.3994882149365556    0.01720823459755418     0.4437220496936488     0.1656277180382127     0.2781332159281733  3.637410710831684e-14 121.8464154520372
2.659249280989248      19.18171396730465      15.59926164004836   0.002056261380813424     0.6627063355995031     -11.63365464032683  7.696189851576923e-05     0.1238954937737308  0.0009717930030159555      13.78294708609955      321.5275512410955   0.005911893613795849     0.8000073311087997      0.508040842572606     0.2807897035154249     0.3994882149365556    0.01720823459755418     0.4437220496936488     0.1656277180382127     0.2781332159281733  3.637410710831684e-14 121.8464165488197
2.659249280989248      19.18171396730465      15.59926164004836   0.002056261380813424     0.6627063355995031     -11.63365464032683  7.696189851576923e-05     0.1238954937737308  0.0009717930030159555      13.78294708609955      321.5275512410955   0.005911893613795849     0.8000073162076385     0.5080408574737672     0.2807897035154249     0.3994882149365556    0.01720823459755418     0.4437220496936488     0.1656277180382127     0.2781332159281733  3.637410710831684e-14 121.846416046374
2.659249280989248      19.18171396730465      15.59926164004836   0.002056261380813424     0.6627063355995031     -11.63365464032683  7.696189851576923e-05     0.1238954937737308  0.0009717930030159555      13.78294708609955      321.5275512410955   0.005911893613795849     0.8000073162076385      0.508040842572606     0.2807897184165861     0.3994882149365556    0.01720823459755418     0.4437220496936488     0.1656277180382127     0.2781332159281733  3.637410710831684e-14 121.8464161140727
2.659249280989248      19.18171396730465      15.59926164004836   0.002056261380813424     0.6627063355995031     -11.63365464032683  7.696189851576923e-05     0.1238954937737308  0.0009717930030159555      13.78294708609955      321.5275512410955   0.005911893613795849     0.8000073162076385      0.508040842572606     0.2807897035154249     0.3994882298377168    0.01720823459755418     0.4437220496936488     0.1656277180382127     0.2781332159281733  3.637410710831684e-14 121.8464160240807
2.659249280989248      19.18171396730465      15.59926164004836   0.002056261380813424     0.6627063355995031     -11.63365464032683  7.696189851576923e-05     0.1238954937737308  0.0009717930030159555      13.78294708609955      321.5275512410955   0.005911893613795849     0.8000073162076385      0.508040842572606     0.2807897035154249     0.3994882149365556    0.01720824949871538     0.4437220496936488     0.1656277180382127     0.2781332159281733  3.637410710831684e-14 121.8464160411552
2.659249280989248      19.18171396730465      15.59926164004836   0.002056261380813424     0.6627063355995031     -11.63365464032683  7.696189851576923e-05     0.1238954937737308  0.0009717930030159555      13.78294708609955      321.5275512410955   0.005911893613795849     0.8000073162076385      0.508040842572606     0.2807897035154249     0.3994882149365556    0.01720823459755418       0.44372206459481     0.1656277180382127     0.2781332159281733  3.637410710831684e-14 121.8464160411564
2.659249280989248      19.18171396730465      15.59926164004836   0.002056261380813424     0.6627063355995031     -11.63365464032683  7.696189851576923e-05     0.1238954937737308  0.0009717930030159555      13.78294708609955      321.5275512410955   0.005911893613795849     0.8000073162076385      0.508040842572606     0.2807897035154249     0.3994882149365556    0.01720823459755418     0.4437220496936488     0.1656277329393739     0.2781332159281733  3.637410710831684e-14 121.8464160411595
2.659249280989248      19.18171396730465      15.59926164004836   0.002056261380813424     0.6627063355995031     -11.63365464032683  7.696189851576923e-05     0.1238954937737308  0.0009717930030159555      13.78294708609955      321.5275512410955   0.005911893613795849     0.8000073162076385      0.508040842572606     0.2807897035154249     0.3994882149365556    0.01720823459755418     0.4437220496936488     0.1656277180382127     0.2781332308293344  3.637410710831684e-14 121.8464160411568
2.659249280989248      19.18171396730465      15.59926164004836   0.002056261380813424     0.6627063355995031     -11.63365464032683  7.696189851576923e-05     0.1238954937737308  0.0009717930030159555      13.78294708609955      321.5275512410955   0.005911893613795849     0.8000073162076385      0.508040842572606     0.2807897035154249     0.3994882149365556    0.01720823459755418     0.4437220496936488     0.1656277180382127     0.2781332159281733  1.490119756795476e-08 121.8464775406706
2.660338392843362      19.18235320287586      15.59905334708316   0.002060106166417895     0.6635036474438074     -11.63175439916644  7.537632875650568e-05     0.1239327929384469  0.0009715578316689857      13.77452812839734      321.5276369404792   0.005910488001813687     0.8000070865715876     0.5079298765419481     0.2807966452427701     0.4002763386709696    0.01720831505793129     0.4437220496936488     0.1656265926649202     0.2781328920629478  3.523336706846955e-14 121.8431946444781
2.660338432485493      19.18235320287586      15.59905334708316   0.002060106166417895     0.6635036474438074     -11.63175439916644  7.537632875650568e-05     0.1239327929384469  0.0009715578316689857      13.77452812839734      321.5276369404792   0.005910488001813687     0.8000070865715876     0.5079298765419481     0.2807966452427701     0.4002763386709696    0.01720831505793129     0.4437220496936488     0.1656265926649202     0.2781328920629478  3.523336706846955e-14 121.8431945308635
2.660338392843362      19.18235348871519      15.59905334708316   0.002060106166417895     0.6635036474438074     -11.63175439916644  7.537632875650568e-05     0.1239327929384469  0.0009715578316689857      13.77452812839734      321.5276369404792   0.005910488001813687     0.8000070865715876     0.5079298765419481     0.2807966452427701     0.4002763386709696    0.01720831505793129     0.4437220496936488     0.1656265926649202     0.2781328920629478  3.523336706846955e-14 121.8431945833926
2.660338392843362      19.18235320287586      15.59905357952716   0.002060106166417895     0.6635036474438074     -11.63175439916644  7.537632875650568e-05     0.1239327929384469  0.0009715578316689857      13.77452812839734      321.5276369404792   0.005910488001813687     0.8000070865715876     0.5079298765419481     0.2807966452427701     0.4002763386709696    0.01720831505793129     0.4437220496936488     0.1656265926649202     0.2781328920629478  3.523336706846955e-14 121.8431946405541
2.660338392843362      19.18235320287586      15.59905334708316   0.002060121067579088     0.6635036474438074     -11.63175439916644  7.537632875650568e-05     0.1239327929384469  0.0009715578316689857      13.77452812839734      321.5276369404792   0.005910488001813687     0.8000070865715876     0.5079298765419481     0.2807966452427701     0.4002763386709696    0.01720831505793129     0.4437220496936488     0.1656265926649202     0.2781328920629478  3.523336706846955e-14 121.8431948732443
2.660338392843362      19.18235320287586      15.59905334708316   0.002060106166417895     0.6635036623449686     -11.63175439916644  7.537632875650568e-05     0.1239327929384469  0.0009715578316689857      13.77452812839734      321.5276369404792   0.005910488001813687     0.8000070865715876     0.5079298765419481     0.2807966452427701     0.4002763386709696    0.01720831505793129     0.4437220496936488     0.1656265926649202     0.2781328920629478  3.523336706846955e-14 121.8431946235878
2.660338392843362      19.18235320287586      15.59905334708316   0.002060106166417895     0.6635036474438074     -11.63175457249309  7.537632875650568e-05     0.1239327929384469  0.0009715578316689857      13.77452812839734      321.5276369404792   0.005910488001813687     0.8000070865715876     0.5079298765419481     0.2807966452427701     0.4002763386709696    0.01720831505793129     0.4437220496936488     0.1656265926649202     0.2781328920629478  3.523336706846955e-14 121.843194670568
2.660338392843362      19.18235320287586      15.59905334708316   0.002060106166417895     0.6635036474438074     -11.63175439916644  7.539122991769953e-05     0.1239327929384469  0.0009715578316689857      13.77452812839734      321.5276369404792   0.005910488001813687     0.8000070865715876     0.5079298765419481     0.2807966452427701     0.4002763386709696    0.01720831505793129     0.4437220496936488     0.1656265926649202     0.2781328920629478  3.523336706846955e-14 121.8431985705092
2.660338392843362      19.18235320287586      15.59905334708316   0.002060106166417895     0.6635036474438074     -11.63175439916644  7.537632875650568e-05     0.1239328078396081  0.0009715578316689857      13.77452812839734      321.5276369404792   0.005910488001813687     0.8000070865715876     0.5079298765419481     0.2807966452427701     0.4002763386709696    0.01720831505793129     0.4437220496936488     0.1656265926649202     0.2781328920629478  3.523336706846955e-14 121.8431946419984
2.660338392843362      19.18235320287586      15.59905334708316   0.002060106166417895     0.6635036474438074     -11.63175439916644  7.537632875650568e-05     0.1239327929384469  0.0009715727328301795      13.77452812839734      321.5276369404792   0.005910488001813687     0.8000070865715876     0.5079298765419481     0.2807966452427701     0.4002763386709696    0.01720831505793129     0.4437220496936488     0.1656265926649202     0.2781328920629478  3.523336706846955e-14 121.8431959479327
2.660338392843362      19.18235320287586      15.59905334708316   0.002060106166417895     0.6635036474438074     -11.63175439916644  7.537632875650568e-05     0.1239327929384469  0.0009715578316689857       13.7745283336538      321.5276369404792   0.005910488001813687     0.8000070865715876     0.5079298765419481     0.2807966452427701     0.4002763386709696    0.01720831505793129     0.4437220496936488     0.1656265926649202     0.2781328920629478  3.523336706846955e-14 121.843194722417
2.660338392843362      19.18235320287586      15.59905334708316   0.002060106166417895     0.6635036474438074     -11.63175439916644  7.537632875650568e-05     0.1239327929384469  0.0009715578316689857      13.77452812839734      321.5276417316144   0.005910488001813687     0.8000070865715876     0.5079298765419481     0.2807966452427701     0.4002763386709696    0.01720831505793129     0.4437220496936488     0.1656265926649202     0.2781328920629478  3.523336706846955e-14 121.8431946026364
2.660338392843362      19.18235320287586      15.59905334708316   0.002060106166417895     0.6635036474438074     -11.63175439916644  7.537632875650568e-05     0.1239327929384469  0.0009715578316689857      13.77452812839734      321.5276369404792    0.00591050290297488     0.8000070865715876     0.5079298765419481     0.2807966452427701     0.4002763386709696    0.01720831505793129     0.4437220496936488     0.1656265926649202     0.2781328920629478  3.523336706846955e-14 121.8431947076737
2.660338392843362      19.18235320287586      15.59905334708316   0.002060106166417895     0.6635036474438074     -11.63175439916644  7.537632875650568e-05     0.1239327929384469  0.0009715578316689857      13.77452812839734      321.5276369404792   0.005910488001813687     0.8000071014727488     0.5079298765419481     0.2807966452427701     0.4002763386709696    0.01720831505793129     0.4437220496936488     0.1656265926649202     0.2781328920629478  3.523336706846955e-14 121.8431951815928
2.660338392843362      19.18235320287586      15.59905334708316   0.002060106166417895     0.6635036474438074     -11.63175439916644  7.537632875650568e-05     0.1239327929384469  0.0009715578316689857      13.77452812839734      321.5276369404792   0.005910488001813687     0.8000070865715876     0.5079298914431093     0.2807966452427701     0.4002763386709696    0.01720831505793129     0.4437220496936488     0.1656265926649202     0.2781328920629478  3.523336706846955e-14 121.8431946733538
2.660338392843362      19.18235320287586      15.59905334708316   0.002060106166417895     0.6635036474438074     -11.63175439916644  7.537632875650568e-05     0.1239327929384469  0.0009715578316689857      13.77452812839734      321.5276369404792   0.005910488001813687     0.8000070865715876     0.5079298765419481     0.2807966601439313     0.4002763386709696    0.01720831505793129     0.4437220496936488     0.1656265926649202     0.2781328920629478  3.523336706846955e-14 121.8431947408452
2.660338392843362      19.18235320287586      15.59905334708316   0.002060106166417895     0.6635036474438074     -11.63175439916644  7.537632875650568e-05     0.1239327929384469  0.0009715578316689857      13.77452812839734      321.5276369404792   0.005910488001813687     0.8000070865715876     0.5079298765419481     0.2807966452427701     0.4002763535721308    0.01720831505793129     0.4437220496936488     0.1656265926649202     0.2781328920629478  3.523336706846955e-14 121.8431946282631
2.660338392843362      19.18235320287586      15.59905334708316   0.002060106166417895     0.6635036474438074     -11.63175439916644  7.537632875650568e-05     0.1239327929384469  0.0009715578316689857      13.77452812839734      321.5276369404792   0.005910488001813687     0.8000070865715876     0.5079298765419481     0.2807966452427701     0.4002763386709696    0.01720832995909248     0.4437220496936488     0.1656265926649202     0.2781328920629478  3.523336706846955e-14 121.843194644634
2.660338392843362      19.18235320287586      15.59905334708316   0.002060106166417895     0.6635036474438074     -11.63175439916644  7.537632875650568e-05     0.1239327929384469  0.0009715578316689857      13.77452812839734      321.5276369404792   0.005910488001813687     0.8000070865715876     0.5079298765419481     0.2807966452427701     0.4002763386709696    0.01720831505793129       0.44372206459481     0.1656265926649202     0.2781328920629478  3.523336706846955e-14 121.8431946444781
2.660338392843362      19.18235320287586      15.59905334708316   0.002060106166417895     0.6635036474438074     -11.63175439916644  7.537632875650568e-05     0.1239327929384469  0.0009715578316689857      13.77452812839734      321.5276369404792   0.005910488001813687     0.8000070865715876     0.5079298765419481     0.2807966452427701     0.4002763386709696    0.01720831505793129     0.4437220496936488     0.1656266075660814     0.2781328920629478  3.523336706846955e-14 121.8431946444324
2.660338392843362      19.18235320287586      15.59905334708316   0.002060106166417895     0.6635036474438074     -11.63175439916644  7.537632875650568e-05     0.1239327929384469  0.0009715578316689857      13.77452812839734      321.5276369404792   0.005910488001813687     0.8000070865715876     0.5079298765419481     0.2807966452427701     0.4002763386709696    0.01720831505793129     0.4437220496936488     0.1656265926649202      0.278132906964109  3.523336706846955e-14 121.8431946446231
2.660338392843362      19.18235320287586      15.59905334708316   0.002060106166417895     0.6635036474438074     -11.63175439916644  7.537632875650568e-05     0.1239327929384469  0.0009715578316689857      13.77452812839734      321.5276369404792   0.005910488001813687     0.8000070865715876     0.5079298765419481     0.2807966452427701     0.4002763386709696    0.01720831505793129     0.4437220496936488     0.1656265926649202     0.2781328920629478  1.490119642721472e-08 121.8432561401286
2.66158147130272      19.18329540659804      15.59895961146573    0.00206058355858682      0.664080873303306     -11.63122427873702  7.402040650381904e-05     0.1239536203335663  0.0009686518907322849        13.766270910208      321.5276989979343   0.005907813943645736     0.8000069893521526     0.5077782572201797     0.2807311425778756     0.4009502365843919    0.01720692136000783     0.4437220496936488     0.1656476066062364     0.2781118180897739  2.968381384402678e-14 121.8403056930854
2.661581510963375      19.18329540659804      15.59895961146573    0.00206058355858682      0.664080873303306     -11.63122427873702  7.402040650381904e-05     0.1239536203335663  0.0009686518907322849        13.766270910208      321.5276989979343   0.005907813943645736     0.8000069893521526     0.5077782572201797     0.2807311425778756     0.4009502365843919    0.01720692136000783     0.4437220496936488     0.1656476066062364     0.2781118180897739  2.968381384402678e-14 121.8403058012739
2.66158147130272      19.18329569245141      15.59895961146573    0.00206058355858682      0.664080873303306     -11.63122427873702  7.402040650381904e-05     0.1239536203335663  0.0009686518907322849        13.766270910208      321.5276989979343   0.005907813943645736     0.8000069893521526     0.5077782572201797     0.2807311425778756     0.4009502365843919    0.01720692136000783     0.4437220496936488     0.1656476066062364     0.2781118180897739  2.968381384402678e-14 121.8403056476835
2.66158147130272      19.18329540659804      15.59895984390834    0.00206058355858682      0.664080873303306     -11.63122427873702  7.402040650381904e-05     0.1239536203335663  0.0009686518907322849        13.766270910208      321.5276989979343   0.005907813943645736     0.8000069893521526     0.5077782572201797     0.2807311425778756     0.4009502365843919    0.01720692136000783     0.4437220496936488     0.1656476066062364     0.2781118180897739  2.968381384402678e-14 121.8403056644939
2.66158147130272      19.18329540659804      15.59895961146573   0.002060598459748013      0.664080873303306     -11.63122427873702  7.402040650381904e-05     0.1239536203335663  0.0009686518907322849        13.766270910208      321.5276989979343   0.005907813943645736     0.8000069893521526     0.5077782572201797     0.2807311425778756     0.4009502365843919    0.01720692136000783     0.4437220496936488     0.1656476066062364     0.2781118180897739  2.968381384402678e-14 121.8403056204273
2.66158147130272      19.18329540659804      15.59895961146573    0.00206058355858682     0.6640808882044672     -11.63122427873702  7.402040650381904e-05     0.1239536203335663  0.0009686518907322849        13.766270910208      321.5276989979343   0.005907813943645736     0.8000069893521526     0.5077782572201797     0.2807311425778756     0.4009502365843919    0.01720692136000783     0.4437220496936488     0.1656476066062364     0.2781118180897739  2.968381384402678e-14 121.8403056686529
2.66158147130272      19.18329540659804      15.59895961146573    0.00206058355858682      0.664080873303306     -11.63122445205577  7.402040650381904e-05     0.1239536203335663  0.0009686518907322849        13.766270910208      321.5276989979343   0.005907813943645736     0.8000069893521526     0.5077782572201797     0.2807311425778756     0.4009502365843919    0.01720692136000783     0.4437220496936488     0.1656476066062364     0.2781118180897739  2.968381384402678e-14 121.8403056972146
2.66158147130272      19.18329540659804      15.59895961146573    0.00206058355858682      0.664080873303306     -11.63122427873702  7.403530766501288e-05     0.1239536203335663  0.0009686518907322849        13.766270910208      321.5276989979343   0.005907813943645736     0.8000069893521526     0.5077782572201797     0.2807311425778756     0.4009502365843919    0.01720692136000783     0.4437220496936488     0.1656476066062364     0.2781118180897739  2.968381384402678e-14 121.840308458381
2.66158147130272      19.18329540659804      15.59895961146573    0.00206058355858682      0.664080873303306     -11.63122427873702  7.402040650381904e-05     0.1239536352347275  0.0009686518907322849        13.766270910208      321.5276989979343   0.005907813943645736     0.8000069893521526     0.5077782572201797     0.2807311425778756     0.4009502365843919    0.01720692136000783     0.4437220496936488     0.1656476066062364     0.2781118180897739  2.968381384402678e-14 121.8403056624993
2.66158147130272      19.18329540659804      15.59895961146573    0.00206058355858682      0.664080873303306     -11.63122427873702  7.402040650381904e-05     0.1239536203335663  0.0009686667918934787        13.766270910208      321.5276989979343   0.005907813943645736     0.8000069893521526     0.5077782572201797     0.2807311425778756     0.4009502365843919    0.01720692136000783     0.4437220496936488     0.1656476066062364     0.2781118180897739  2.968381384402678e-14 121.8403054729485
2.66158147130272      19.18329540659804      15.59895961146573    0.00206058355858682      0.664080873303306     -11.63122427873702  7.402040650381904e-05     0.1239536203335663  0.0009686518907322849      13.76627111534142      321.5276989979343   0.005907813943645736     0.8000069893521526     0.5077782572201797     0.2807311425778756     0.4009502365843919    0.01720692136000783     0.4437220496936488     0.1656476066062364     0.2781118180897739  2.968381384402678e-14 121.8403057323354
2.66158147130272      19.18329540659804      15.59895961146573    0.00206058355858682      0.664080873303306     -11.63122427873702  7.402040650381904e-05     0.1239536203335663  0.0009686518907322849        13.766270910208      321.5277037890704   0.005907813943645736     0.8000069893521526     0.5077782572201797     0.2807311425778756     0.4009502365843919    0.01720692136000783     0.4437220496936488     0.1656476066062364     0.2781118180897739  2.968381384402678e-14 121.8403057723905
2.66158147130272      19.18329540659804      15.59895961146573    0.00206058355858682      0.664080873303306     -11.63122427873702  7.402040650381904e-05     0.1239536203335663  0.0009686518907322849        13.766270910208      321.5276989979343    0.00590782884480693     0.8000069893521526     0.5077782572201797     0.2807311425778756     0.4009502365843919    0.01720692136000783     0.4437220496936488     0.1656476066062364     0.2781118180897739  2.968381384402678e-14 121.8403032008463
2.66158147130272      19.18329540659804      15.59895961146573    0.00206058355858682      0.664080873303306     -11.63122427873702  7.402040650381904e-05     0.1239536203335663  0.0009686518907322849        13.766270910208      321.5276989979343   0.005907813943645736     0.8000070042533138     0.5077782572201797     0.2807311425778756     0.4009502365843919    0.01720692136000783     0.4437220496936488     0.1656476066062364     0.2781118180897739  2.968381384402678e-14 121.8403062438921
2.66158147130272      19.18329540659804      15.59895961146573    0.00206058355858682      0.664080873303306     -11.63122427873702  7.402040650381904e-05     0.1239536203335663  0.0009686518907322849        13.766270910208      321.5276989979343   0.005907813943645736     0.8000069893521526     0.5077782721213409     0.2807311425778756     0.4009502365843919    0.01720692136000783     0.4437220496936488     0.1656476066062364     0.2781118180897739  2.968381384402678e-14 121.8403057920205
2.66158147130272      19.18329540659804      15.59895961146573    0.00206058355858682      0.664080873303306     -11.63122427873702  7.402040650381904e-05     0.1239536203335663  0.0009686518907322849        13.766270910208      321.5276989979343   0.005907813943645736     0.8000069893521526     0.5077782572201797     0.2807311574790368     0.4009502365843919    0.01720692136000783     0.4437220496936488     0.1656476066062364     0.2781118180897739  2.968381384402678e-14 121.8403056968169
2.66158147130272      19.18329540659804      15.59895961146573    0.00206058355858682      0.664080873303306     -11.63122427873702  7.402040650381904e-05     0.1239536203335663  0.0009686518907322849        13.766270910208      321.5276989979343   0.005907813943645736     0.8000069893521526     0.5077782572201797     0.2807311425778756     0.4009502514855531    0.01720692136000783     0.4437220496936488     0.1656476066062364     0.2781118180897739  2.968381384402678e-14 121.8403056780662
2.66158147130272      19.18329540659804      15.59895961146573    0.00206058355858682      0.664080873303306     -11.63122427873702  7.402040650381904e-05     0.1239536203335663  0.0009686518907322849        13.766270910208      321.5276989979343   0.005907813943645736     0.8000069893521526     0.5077782572201797     0.2807311425778756     0.4009502365843919    0.01720693626116902     0.4437220496936488     0.1656476066062364     0.2781118180897739  2.968381384402678e-14 121.840305693158
2.66158147130272      19.18329540659804      15.59895961146573    0.00206058355858682      0.664080873303306     -11.63122427873702  7.402040650381904e-05     0.1239536203335663  0.0009686518907322849        13.766270910208      321.5276989979343   0.005907813943645736     0.8000069893521526     0.5077782572201797     0.2807311425778756     0.4009502365843919    0.01720692136000783       0.44372206459481     0.1656476066062364     0.2781118180897739  2.968381384402678e-14 121.8403056930854
2.66158147130272      19.18329540659804      15.59895961146573    0.00206058355858682      0.664080873303306     -11.63122427873702  7.402040650381904e-05     0.1239536203335663  0.0009686518907322849        13.766270910208      321.5276989979343   0.005907813943645736     0.8000069893521526     0.5077782572201797     0.2807311425778756     0.4009502365843919    0.01720692136000783     0.4437220496936488     0.1656476215073976     0.2781118180897739  2.968381384402678e-14 121.8403056930517
2.66158147130272      19.18329540659804      15.59895961146573    0.00206058355858682      0.664080873303306     -11.63122427873702  7.402040650381904e-05     0.1239536203335663  0.0009686518907322849        13.766270910208      321.5276989979343   0.005907813943645736     0.8000069893521526     0.5077782572201797     0.2807311425778756     0.4009502365843919    0.01720692136000783     0.4437220496936488     0.1656476066062364     0.2781118329909351  2.968381384402678e-14 121.8403056931463
2.66158147130272      19.18329540659804      15.59895961146573    0.00206058355858682      0.664080873303306     -11.63122427873702  7.402040650381904e-05     0.1239536203335663  0.0009686518907322849        13.766270910208      321.5276989979343   0.005907813943645736     0.8000069893521526     0.5077782572201797     0.2807311425778756     0.4009502365843919    0.01720692136000783     0.4437220496936488     0.1656476066062364     0.2781118180897739   1.49011908776615e-08 121.8403671811193
2.661485172242803      19.18395927836454      15.60004502297061   0.002061560261106867     0.6640848189926302     -11.63169645628161  7.394088922815777e-05     0.1239558283851961  0.0009703462161957524      13.76520200465353      321.4720516096397   0.005909205270732115     0.8000069837857672     0.5077927636425877     0.2807273317560916     0.4009121613738609    0.01720602247862496     0.4437220496936488     0.1656685096383101     0.2780994913496945  2.964080426916484e-14 121.8403797509628
2.661485211902022      19.18395927836454      15.60004502297061   0.002061560261106867     0.6640848189926302     -11.63169645628161  7.394088922815777e-05     0.1239558283851961  0.0009703462161957524      13.76520200465353      321.4720516096397   0.005909205270732115     0.8000069837857672     0.5077927636425877     0.2807273317560916     0.4009121613738609    0.01720602247862496     0.4437220496936488     0.1656685096383101     0.2780994913496945  2.964080426916484e-14 121.8403796679681
2.661485172242803      19.18395956422781      15.60004502297061   0.002061560261106867     0.6640848189926302     -11.63169645628161  7.394088922815777e-05     0.1239558283851961  0.0009703462161957524      13.76520200465353      321.4720516096397   0.005909205270732115     0.8000069837857672     0.5077927636425877     0.2807273317560916     0.4009121613738609    0.01720602247862496     0.4437220496936488     0.1656685096383101     0.2780994913496945  2.964080426916484e-14 121.8403796562191
2.661485172242803      19.18395927836454      15.60004525542939   0.002061560261106867     0.6640848189926302     -11.63169645628161  7.394088922815777e-05     0.1239558283851961  0.0009703462161957524      13.76520200465353      321.4720516096397   0.005909205270732115     0.8000069837857672     0.5077927636425877     0.2807273317560916     0.4009121613738609    0.01720602247862496     0.4437220496936488     0.1656685096383101     0.2780994913496945  2.964080426916484e-14 121.8403797361581
2.661485172242803      19.18395927836454      15.60004502297061   0.002061575162268061     0.6640848189926302     -11.63169645628161  7.394088922815777e-05     0.1239558283851961  0.0009703462161957524      13.76520200465353      321.4720516096397   0.005909205270732115     0.8000069837857672     0.5077927636425877     0.2807273317560916     0.4009121613738609    0.01720602247862496     0.4437220496936488     0.1656685096383101     0.2780994913496945  2.964080426916484e-14 121.8403797664049
2.661485172242803      19.18395927836454      15.60004502297061   0.002061560261106867     0.6640848338937914     -11.63169645628161  7.394088922815777e-05     0.1239558283851961  0.0009703462161957524      13.76520200465353      321.4720516096397   0.005909205270732115     0.8000069837857672     0.5077927636425877     0.2807273317560916     0.4009121613738609    0.01720602247862496     0.4437220496936488     0.1656685096383101     0.2780994913496945  2.964080426916484e-14 121.8403797311109
2.661485172242803      19.18395927836454      15.60004502297061   0.002061560261106867     0.6640848189926302     -11.63169662960739  7.394088922815777e-05     0.1239558283851961  0.0009703462161957524      13.76520200465353      321.4720516096397   0.005909205270732115     0.8000069837857672     0.5077927636425877     0.2807273317560916     0.4009121613738609    0.01720602247862496     0.4437220496936488     0.1656685096383101     0.2780994913496945  2.964080426916484e-14 121.840379746136
2.661485172242803      19.18395927836454      15.60004502297061   0.002061560261106867     0.6640848189926302     -11.63169645628161  7.395579038935162e-05     0.1239558283851961  0.0009703462161957524      13.76520200465353      321.4720516096397   0.005909205270732115     0.8000069837857672     0.5077927636425877     0.2807273317560916     0.4009121613738609    0.01720602247862496     0.4437220496936488     0.1656685096383101     0.2780994913496945  2.964080426916484e-14 121.8403830610839
2.661485172242803      19.18395927836454      15.60004502297061   0.002061560261106867     0.6640848189926302     -11.63169645628161  7.394088922815777e-05     0.1239558432863573  0.0009703462161957524      13.76520200465353      321.4720516096397   0.005909205270732115     0.8000069837857672     0.5077927636425877     0.2807273317560916     0.4009121613738609    0.01720602247862496     0.4437220496936488     0.1656685096383101     0.2780994913496945  2.964080426916484e-14 121.8403796936539
2.661485172242803      19.18395927836454      15.60004502297061   0.002061560261106867     0.6640848189926302     -11.63169645628161  7.394088922815777e-05     0.1239558283851961  0.0009703611173569462      13.76520200465353      321.4720516096397   0.005909205270732115     0.8000069837857672     0.5077927636425877     0.2807273317560916     0.4009121613738609    0.01720602247862496     0.4437220496936488     0.1656685096383101     0.2780994913496945  2.964080426916484e-14 121.8403804104655
2.661485172242803      19.18395927836454      15.60004502297061   0.002061560261106867     0.6640848189926302     -11.63169645628161  7.394088922815777e-05     0.1239558283851961  0.0009703462161957524      13.76520220977103      321.4720516096397   0.005909205270732115     0.8000069837857672     0.5077927636425877     0.2807273317560916     0.4009121613738609    0.01720602247862496     0.4437220496936488     0.1656685096383101     0.2780994913496945  2.964080426916484e-14 121.8403796060243
2.661485172242803      19.18395927836454      15.60004502297061   0.002061560261106867     0.6640848189926302     -11.63169645628161  7.394088922815777e-05     0.1239558283851961  0.0009703462161957524      13.76520200465353      321.4720563999465   0.005909205270732115     0.8000069837857672     0.5077927636425877     0.2807273317560916     0.4009121613738609    0.01720602247862496     0.4437220496936488     0.1656685096383101     0.2780994913496945  2.964080426916484e-14 121.8403796553086
2.661485172242803      19.18395927836454      15.60004502297061   0.002061560261106867     0.6640848189926302     -11.63169645628161  7.394088922815777e-05     0.1239558283851961  0.0009703462161957524      13.76520200465353      321.4720516096397   0.005909220171893309     0.8000069837857672     0.5077927636425877     0.2807273317560916     0.4009121613738609    0.01720602247862496     0.4437220496936488     0.1656685096383101     0.2780994913496945  2.964080426916484e-14 121.8403783327334
2.661485172242803      19.18395927836454      15.60004502297061   0.002061560261106867     0.6640848189926302     -11.63169645628161  7.394088922815777e-05     0.1239558283851961  0.0009703462161957524      13.76520200465353      321.4720516096397   0.005909205270732115     0.8000069986869284     0.5077927636425877     0.2807273317560916     0.4009121613738609    0.01720602247862496     0.4437220496936488     0.1656685096383101     0.2780994913496945  2.964080426916484e-14 121.8403802861212
2.661485172242803      19.18395927836454      15.60004502297061   0.002061560261106867     0.6640848189926302     -11.63169645628161  7.394088922815777e-05     0.1239558283851961  0.0009703462161957524      13.76520200465353      321.4720516096397   0.005909205270732115     0.8000069837857672     0.5077927785437489     0.2807273317560916     0.4009121613738609    0.01720602247862496     0.4437220496936488     0.1656685096383101     0.2780994913496945  2.964080426916484e-14 121.8403797930043
2.661485172242803      19.18395927836454      15.60004502297061   0.002061560261106867     0.6640848189926302     -11.63169645628161  7.394088922815777e-05     0.1239558283851961  0.0009703462161957524      13.76520200465353      321.4720516096397   0.005909205270732115     0.8000069837857672     0.5077927636425877     0.2807273466572527     0.4009121613738609    0.01720602247862496     0.4437220496936488     0.1656685096383101     0.2780994913496945  2.964080426916484e-14 121.8403797863538
2.661485172242803      19.18395927836454      15.60004502297061   0.002061560261106867     0.6640848189926302     -11.63169645628161  7.394088922815777e-05     0.1239558283851961  0.0009703462161957524      13.76520200465353      321.4720516096397   0.005909205270732115     0.8000069837857672     0.5077927636425877     0.2807273317560916     0.4009121762750221    0.01720602247862496     0.4437220496936488     0.1656685096383101     0.2780994913496945  2.964080426916484e-14 121.8403797118673
2.661485172242803      19.18395927836454      15.60004502297061   0.002061560261106867     0.6640848189926302     -11.63169645628161  7.394088922815777e-05     0.1239558283851961  0.0009703462161957524      13.76520200465353      321.4720516096397   0.005909205270732115     0.8000069837857672     0.5077927636425877     0.2807273317560916     0.4009121613738609    0.01720603737978615     0.4437220496936488     0.1656685096383101     0.2780994913496945  2.964080426916484e-14 121.8403797509671
2.661485172242803      19.18395927836454      15.60004502297061   0.002061560261106867     0.6640848189926302     -11.63169645628161  7.394088922815777e-05     0.1239558283851961  0.0009703462161957524      13.76520200465353      321.4720516096397   0.005909205270732115     0.8000069837857672     0.5077927636425877     0.2807273317560916     0.4009121613738609    0.01720602247862496       0.44372206459481     0.1656685096383101     0.2780994913496945  2.964080426916484e-14 121.8403797509628
2.661485172242803      19.18395927836454      15.60004502297061   0.002061560261106867     0.6640848189926302     -11.63169645628161  7.394088922815777e-05     0.1239558283851961  0.0009703462161957524      13.76520200465353      321.4720516096397   0.005909205270732115     0.8000069837857672     0.5077927636425877     0.2807273317560916     0.4009121613738609    0.01720602247862496     0.4437220496936488     0.1656685245394713     0.2780994913496945  2.964080426916484e-14 121.8403797509557
2.661485172242803      19.18395927836454      15.60004502297061   0.002061560261106867     0.6640848189926302     -11.63169645628161  7.394088922815777e-05     0.1239558283851961  0.0009703462161957524      13.76520200465353      321.4720516096397   0.005909205270732115     0.8000069837857672     0.5077927636425877     0.2807273317560916     0.4009121613738609    0.01720602247862496     0.4437220496936488     0.1656685096383101     0.2780995062508557  2.964080426916484e-14 121.8403797509613
2.661485172242803      19.18395927836454      15.60004502297061   0.002061560261106867     0.6640848189926302     -11.63169645628161  7.394088922815777e-05     0.1239558283851961  0.0009703462161957524      13.76520200465353      321.4720516096397   0.005909205270732115     0.8000069837857672     0.5077927636425877     0.2807273317560916     0.4009121613738609    0.01720602247862496     0.4437220496936488     0.1656685096383101     0.2780994913496945  1.490119083465193e-08 121.8404412439538
2.661557123012316      19.18346137800951      15.59923095825359   0.002061271799615148      0.664082000755138     -11.63134231382125  7.399934750038671e-05     0.1239543489734319  0.0009703692312551694      13.76600347358384      321.5137875477003   0.005908882202503575     0.8000069879384105     0.5077815935114323     0.2807301839006826      0.400940805097719    0.01720669664626057     0.4437220496936488      0.165652832205741     0.2781087364964222  2.966252219549466e-14 121.840245698375
2.661557162672607      19.18346137800951      15.59923095825359   0.002061271799615148      0.664082000755138     -11.63134231382125  7.399934750038671e-05     0.1239543489734319  0.0009703692312551694      13.76600347358384      321.5137875477003   0.005908882202503575     0.8000069879384105     0.5077815935114323     0.2807301839006826      0.400940805097719    0.01720669664626057     0.4437220496936488      0.165652832205741     0.2781087364964222  2.966252219549466e-14 121.8402457391183
2.661557123012316      19.18346166386536      15.59923095825359   0.002061271799615148      0.664082000755138     -11.63134231382125  7.399934750038671e-05     0.1239543489734319  0.0009703692312551694      13.76600347358384      321.5137875477003   0.005908882202503575     0.8000069879384105     0.5077815935114323     0.2807301839006826      0.400940805097719    0.01720669664626057     0.4437220496936488      0.165652832205741     0.2781087364964222  2.966252219549466e-14 121.8402456355206
2.661557123012316      19.18346137800951      15.59923119070025   0.002061271799615148      0.664082000755138     -11.63134231382125  7.399934750038671e-05     0.1239543489734319  0.0009703692312551694      13.76600347358384      321.5137875477003   0.005908882202503575     0.8000069879384105     0.5077815935114323     0.2807301839006826      0.400940805097719    0.01720669664626057     0.4437220496936488      0.165652832205741     0.2781087364964222  2.966252219549466e-14 121.8402456545657
2.661557123012316      19.18346137800951      15.59923095825359   0.002061286700776341      0.664082000755138     -11.63134231382125  7.399934750038671e-05     0.1239543489734319  0.0009703692312551694      13.76600347358384      321.5137875477003   0.005908882202503575     0.8000069879384105     0.5077815935114323     0.2807301839006826      0.400940805097719    0.01720669664626057     0.4437220496936488      0.165652832205741     0.2781087364964222  2.966252219549466e-14 121.8402457156006
2.661557123012316      19.18346137800951      15.59923095825359   0.002061271799615148     0.6640820156562992     -11.63134231382125  7.399934750038671e-05     0.1239543489734319  0.0009703692312551694      13.76600347358384      321.5137875477003   0.005908882202503575     0.8000069879384105     0.5077815935114323     0.2807301839006826      0.400940805097719    0.01720669664626057     0.4437220496936488      0.165652832205741     0.2781087364964222  2.966252219549466e-14 121.8402456602534
2.661557123012316      19.18346137800951      15.59923095825359   0.002061271799615148      0.664082000755138     -11.63134248714176  7.399934750038671e-05     0.1239543489734319  0.0009703692312551694      13.76600347358384      321.5137875477003   0.005908882202503575     0.8000069879384105     0.5077815935114323     0.2807301839006826      0.400940805097719    0.01720669664626057     0.4437220496936488      0.165652832205741     0.2781087364964222  2.966252219549466e-14 121.8402457121719
2.661557123012316      19.18346137800951      15.59923095825359   0.002061271799615148      0.664082000755138     -11.63134231382125  7.401424866158056e-05     0.1239543489734319  0.0009703692312551694      13.76600347358384      321.5137875477003   0.005908882202503575     0.8000069879384105     0.5077815935114323     0.2807301839006826      0.400940805097719    0.01720669664626057     0.4437220496936488      0.165652832205741     0.2781087364964222  2.966252219549466e-14 121.8402490587366
2.661557123012316      19.18346137800951      15.59923095825359   0.002061271799615148      0.664082000755138     -11.63134231382125  7.399934750038671e-05     0.1239543638745931  0.0009703692312551694      13.76600347358384      321.5137875477003   0.005908882202503575     0.8000069879384105     0.5077815935114323     0.2807301839006826      0.400940805097719    0.01720669664626057     0.4437220496936488      0.165652832205741     0.2781087364964222  2.966252219549466e-14 121.8402456864914
2.661557123012316      19.18346137800951      15.59923095825359   0.002061271799615148      0.664082000755138     -11.63134231382125  7.399934750038671e-05     0.1239543489734319  0.0009703841324163633      13.76600347358384      321.5137875477003   0.005908882202503575     0.8000069879384105     0.5077815935114323     0.2807301839006826      0.400940805097719    0.01720669664626057     0.4437220496936488      0.165652832205741     0.2781087364964222  2.966252219549466e-14 121.8402463330051
2.661557123012316      19.18346137800951      15.59923095825359   0.002061271799615148      0.664082000755138     -11.63134231382125  7.399934750038671e-05     0.1239543489734319  0.0009703692312551694      13.76600367871328      321.5137875477003   0.005908882202503575     0.8000069879384105     0.5077815935114323     0.2807301839006826      0.400940805097719    0.01720669664626057     0.4437220496936488      0.165652832205741     0.2781087364964222  2.966252219549466e-14 121.8402455781193
2.661557123012316      19.18346137800951      15.59923095825359   0.002061271799615148      0.664082000755138     -11.63134231382125  7.399934750038671e-05     0.1239543489734319  0.0009703692312551694      13.76600347358384       321.513792338629   0.005908882202503575     0.8000069879384105     0.5077815935114323     0.2807301839006826      0.400940805097719    0.01720669664626057     0.4437220496936488      0.165652832205741     0.2781087364964222  2.966252219549466e-14 121.8402456373705
2.661557123012316      19.18346137800951      15.59923095825359   0.002061271799615148      0.664082000755138     -11.63134231382125  7.399934750038671e-05     0.1239543489734319  0.0009703692312551694      13.76600347358384      321.5137875477003   0.005908897103664768     0.8000069879384105     0.5077815935114323     0.2807301839006826      0.400940805097719    0.01720669664626057     0.4437220496936488      0.165652832205741     0.2781087364964222  2.966252219549466e-14 121.8402442823239
2.661557123012316      19.18346137800951      15.59923095825359   0.002061271799615148      0.664082000755138     -11.63134231382125  7.399934750038671e-05     0.1239543489734319  0.0009703692312551694      13.76600347358384      321.5137875477003   0.005908882202503575     0.8000070028395717     0.5077815935114323     0.2807301839006826      0.400940805097719    0.01720669664626057     0.4437220496936488      0.165652832205741     0.2781087364964222  2.966252219549466e-14 121.8402462320151
2.661557123012316      19.18346137800951      15.59923095825359   0.002061271799615148      0.664082000755138     -11.63134231382125  7.399934750038671e-05     0.1239543489734319  0.0009703692312551694      13.76600347358384      321.5137875477003   0.005908882202503575     0.8000069879384105     0.5077816084125935     0.2807301839006826      0.400940805097719    0.01720669664626057     0.4437220496936488      0.165652832205741     0.2781087364964222  2.966252219549466e-14 121.8402457485262
2.661557123012316      19.18346137800951      15.59923095825359   0.002061271799615148      0.664082000755138     -11.63134231382125  7.399934750038671e-05     0.1239543489734319  0.0009703692312551694      13.76600347358384      321.5137875477003   0.005908882202503575     0.8000069879384105     0.5077815935114323     0.2807301988018437      0.400940805097719    0.01720669664626057     0.4437220496936488      0.165652832205741     0.2781087364964222  2.966252219549466e-14 121.840245721763
2.661557123012316      19.18346137800951      15.59923095825359   0.002061271799615148      0.664082000755138     -11.63134231382125  7.399934750038671e-05     0.1239543489734319  0.0009703692312551694      13.76600347358384      321.5137875477003   0.005908882202503575     0.8000069879384105     0.5077815935114323     0.2807301839006826     0.4009408199988802    0.01720669664626057     0.4437220496936488      0.165652832205741     0.2781087364964222  2.966252219549466e-14 121.8402456829702
2.661557123012316      19.18346137800951      15.59923095825359   0.002061271799615148      0.664082000755138     -11.63134231382125  7.399934750038671e-05     0.1239543489734319  0.0009703692312551694      13.76600347358384      321.5137875477003   0.005908882202503575     0.8000069879384105     0.5077815935114323     0.2807301839006826      0.400940805097719    0.01720671154742176     0.4437220496936488      0.165652832205741     0.2781087364964222  2.966252219549466e-14 121.8402456983801
2.661557123012316      19.18346137800951      15.59923095825359   0.002061271799615148      0.664082000755138     -11.63134231382125  7.399934750038671e-05     0.1239543489734319  0.0009703692312551694      13.76600347358384      321.5137875477003   0.005908882202503575     0.8000069879384105     0.5077815935114323     0.2807301839006826      0.400940805097719    0.01720669664626057       0.44372206459481      0.165652832205741     0.2781087364964222  2.966252219549466e-14 121.840245698375
2.661557123012316      19.18346137800951      15.59923095825359   0.002061271799615148      0.664082000755138     -11.63134231382125  7.399934750038671e-05     0.1239543489734319  0.0009703692312551694      13.76600347358384      321.5137875477003   0.005908882202503575     0.8000069879384105     0.5077815935114323     0.2807301839006826      0.400940805097719    0.01720669664626057     0.4437220496936488     0.1656528471069022     0.2781087364964222  2.966252219549466e-14 121.8402456983749
2.661557123012316      19.18346137800951      15.59923095825359   0.002061271799615148      0.664082000755138     -11.63134231382125  7.399934750038671e-05     0.1239543489734319  0.0009703692312551694      13.76600347358384      321.5137875477003   0.005908882202503575     0.8000069879384105     0.5077815935114323     0.2807301839006826      0.400940805097719    0.01720669664626057     0.4437220496936488      0.165652832205741     0.2781087513975834  2.966252219549466e-14 121.8402456983866
2.661557123012316      19.18346137800951      15.59923095825359   0.002061271799615148      0.664082000755138     -11.63134231382125  7.399934750038671e-05     0.1239543489734319  0.0009703692312551694      13.76600347358384      321.5137875477003   0.005908882202503575     0.8000069879384105     0.5077815935114323     0.2807301839006826      0.400940805097719    0.01720669664626057     0.4437220496936488      0.165652832205741     0.2781087364964222  1.490119085636985e-08 121.840307191149
2.661545757679217      19.18356543572157      15.59937660930893   0.002061335050577366     0.6640848807301022     -11.63140477306094  7.398755687344395e-05     0.1239547627004465  0.0009703533127446761      13.76609421761108        321.51381621412   0.005910278206939536     0.8000069874186503     0.5077835069909653     0.2807293901709115      0.400937357184627    0.01720669023175328     0.4437220496936488     0.1656529671675116     0.2781084698814446  2.962418779873438e-14 121.8401566729176
2.66154579733934      19.18356543572157      15.59937660930893   0.002061335050577366     0.6640848807301022     -11.63140477306094  7.398755687344395e-05     0.1239547627004465  0.0009703533127446761      13.76609421761108        321.51381621412   0.005910278206939536     0.8000069874186503     0.5077835069909653     0.2807293901709115      0.400937357184627    0.01720669023175328     0.4437220496936488     0.1656529671675116     0.2781084698814446  2.962418779873438e-14 121.8401566185034
2.661545757679217      19.18356572157897      15.59937660930893   0.002061335050577366     0.6640848807301022     -11.63140477306094  7.398755687344395e-05     0.1239547627004465  0.0009703533127446761      13.76609421761108        321.51381621412   0.005910278206939536     0.8000069874186503     0.5077835069909653     0.2807293901709115      0.400937357184627    0.01720669023175328     0.4437220496936488     0.1656529671675116     0.2781084698814446  2.962418779873438e-14 121.8401566222473
2.661545757679217      19.18356543572157      15.59937684175775   0.002061335050577366     0.6640848807301022     -11.63140477306094  7.398755687344395e-05     0.1239547627004465  0.0009703533127446761      13.76609421761108        321.51381621412   0.005910278206939536     0.8000069874186503     0.5077835069909653     0.2807293901709115      0.400937357184627    0.01720669023175328     0.4437220496936488     0.1656529671675116     0.2781084698814446  2.962418779873438e-14 121.8401566555818
2.661545757679217      19.18356543572157      15.59937660930893    0.00206134995173856     0.6640848807301022     -11.63140477306094  7.398755687344395e-05     0.1239547627004465  0.0009703533127446761      13.76609421761108        321.51381621412   0.005910278206939536     0.8000069874186503     0.5077835069909653     0.2807293901709115      0.400937357184627    0.01720669023175328     0.4437220496936488     0.1656529671675116     0.2781084698814446  2.962418779873438e-14 121.8401566521094
2.661545757679217      19.18356543572157      15.59937660930893   0.002061335050577366     0.6640848956312634     -11.63140477306094  7.398755687344395e-05     0.1239547627004465  0.0009703533127446761      13.76609421761108        321.51381621412   0.005910278206939536     0.8000069874186503     0.5077835069909653     0.2807293901709115      0.400937357184627    0.01720669023175328     0.4437220496936488     0.1656529671675116     0.2781084698814446  2.962418779873438e-14 121.8401566399915
2.661545757679217      19.18356543572157      15.59937660930893   0.002061335050577366     0.6640848807301022     -11.63140494638238  7.398755687344395e-05     0.1239547627004465  0.0009703533127446761      13.76609421761108        321.51381621412   0.005910278206939536     0.8000069874186503     0.5077835069909653     0.2807293901709115      0.400937357184627    0.01720669023175328     0.4437220496936488     0.1656529671675116     0.2781084698814446  2.962418779873438e-14 121.8401566848346
2.661545757679217      19.18356543572157      15.59937660930893   0.002061335050577366     0.6640848807301022     -11.63140477306094  7.400245803463779e-05     0.1239547627004465  0.0009703533127446761      13.76609421761108        321.51381621412   0.005910278206939536     0.8000069874186503     0.5077835069909653     0.2807293901709115      0.400937357184627    0.01720669023175328     0.4437220496936488     0.1656529671675116     0.2781084698814446  2.962418779873438e-14 121.8401600997716
2.661545757679217      19.18356543572157      15.59937660930893   0.002061335050577366     0.6640848807301022     -11.63140477306094  7.398755687344395e-05     0.1239547776016077  0.0009703533127446761      13.76609421761108        321.51381621412   0.005910278206939536     0.8000069874186503     0.5077835069909653     0.2807293901709115      0.400937357184627    0.01720669023175328     0.4437220496936488     0.1656529671675116     0.2781084698814446  2.962418779873438e-14 121.8401566675356
2.661545757679217      19.18356543572157      15.59937660930893   0.002061335050577366     0.6640848807301022     -11.63140477306094  7.398755687344395e-05     0.1239547627004465  0.0009703682139058699      13.76609421761108        321.51381621412   0.005910278206939536     0.8000069874186503     0.5077835069909653     0.2807293901709115      0.400937357184627    0.01720669023175328     0.4437220496936488     0.1656529671675116     0.2781084698814446  2.962418779873438e-14 121.8401573640832
2.661545757679217      19.18356543572157      15.59937660930893   0.002061335050577366     0.6640848807301022     -11.63140477306094  7.398755687344395e-05     0.1239547627004465  0.0009703533127446761      13.76609442274186        321.51381621412   0.005910278206939536     0.8000069874186503     0.5077835069909653     0.2807293901709115      0.400937357184627    0.01720669023175328     0.4437220496936488     0.1656529671675116     0.2781084698814446  2.962418779873438e-14 121.8401565737903
2.661545757679217      19.18356543572157      15.59937660930893   0.002061335050577366     0.6640848807301022     -11.63140477306094  7.398755687344395e-05     0.1239547627004465  0.0009703533127446761      13.76609421761108      321.5138210050492   0.005910278206939536     0.8000069874186503     0.5077835069909653     0.2807293901709115      0.400937357184627    0.01720669023175328     0.4437220496936488     0.1656529671675116     0.2781084698814446  2.962418779873438e-14 121.8401566414549
2.661545757679217      19.18356543572157      15.59937660930893   0.002061335050577366     0.6640848807301022     -11.63140477306094  7.398755687344395e-05     0.1239547627004465  0.0009703533127446761      13.76609421761108        321.51381621412   0.005910293108100729     0.8000069874186503     0.5077835069909653     0.2807293901709115      0.400937357184627    0.01720669023175328     0.4437220496936488     0.1656529671675116     0.2781084698814446  2.962418779873438e-14 121.8401566721242
2.661545757679217      19.18356543572157      15.59937660930893   0.002061335050577366     0.6640848807301022     -11.63140477306094  7.398755687344395e-05     0.1239547627004465  0.0009703533127446761      13.76609421761108        321.51381621412   0.005910278206939536     0.8000070023198115     0.5077835069909653     0.2807293901709115      0.400937357184627    0.01720669023175328     0.4437220496936488     0.1656529671675116     0.2781084698814446  2.962418779873438e-14 121.8401572058667
2.661545757679217      19.18356543572157      15.59937660930893   0.002061335050577366     0.6640848807301022     -11.63140477306094  7.398755687344395e-05     0.1239547627004465  0.0009703533127446761      13.76609421761108        321.51381621412   0.005910278206939536     0.8000069874186503     0.5077835218921265     0.2807293901709115      0.400937357184627    0.01720669023175328     0.4437220496936488     0.1656529671675116     0.2781084698814446  2.962418779873438e-14 121.8401566749952
2.661545757679217      19.18356543572157      15.59937660930893   0.002061335050577366     0.6640848807301022     -11.63140477306094  7.398755687344395e-05     0.1239547627004465  0.0009703533127446761      13.76609421761108        321.51381621412   0.005910278206939536     0.8000069874186503     0.5077835069909653     0.2807294050720727      0.400937357184627    0.01720669023175328     0.4437220496936488     0.1656529671675116     0.2781084698814446  2.962418779873438e-14 121.8401567619065
2.661545757679217      19.18356543572157      15.59937660930893   0.002061335050577366     0.6640848807301022     -11.63140477306094  7.398755687344395e-05     0.1239547627004465  0.0009703533127446761      13.76609421761108        321.51381621412   0.005910278206939536     0.8000069874186503     0.5077835069909653     0.2807293901709115     0.4009373720857882    0.01720669023175328     0.4437220496936488     0.1656529671675116     0.2781084698814446  2.962418779873438e-14 121.8401566538212
2.661545757679217      19.18356543572157      15.59937660930893   0.002061335050577366     0.6640848807301022     -11.63140477306094  7.398755687344395e-05     0.1239547627004465  0.0009703533127446761      13.76609421761108        321.51381621412   0.005910278206939536     0.8000069874186503     0.5077835069909653     0.2807293901709115      0.400937357184627    0.01720670513291447     0.4437220496936488     0.1656529671675116     0.2781084698814446  2.962418779873438e-14 121.8401566729328
2.661545757679217      19.18356543572157      15.59937660930893   0.002061335050577366     0.6640848807301022     -11.63140477306094  7.398755687344395e-05     0.1239547627004465  0.0009703533127446761      13.76609421761108        321.51381621412   0.005910278206939536     0.8000069874186503     0.5077835069909653     0.2807293901709115      0.400937357184627    0.01720669023175328       0.44372206459481     0.1656529671675116     0.2781084698814446  2.962418779873438e-14 121.8401566729176
2.661545757679217      19.18356543572157      15.59937660930893   0.002061335050577366     0.6640848807301022     -11.63140477306094  7.398755687344395e-05     0.1239547627004465  0.0009703533127446761      13.76609421761108        321.51381621412   0.005910278206939536     0.8000069874186503     0.5077835069909653     0.2807293901709115      0.400937357184627    0.01720669023175328     0.4437220496936488     0.1656529820686728     0.2781084698814446  2.962418779873438e-14 121.8401566729328
2.661545757679217      19.18356543572157      15.59937660930893   0.002061335050577366     0.6640848807301022     -11.63140477306094  7.398755687344395e-05     0.1239547627004465  0.0009703533127446761      13.76609421761108        321.51381621412   0.005910278206939536     0.8000069874186503     0.5077835069909653     0.2807293901709115      0.400937357184627    0.01720669023175328     0.4437220496936488     0.1656529671675116     0.2781084847826058  2.962418779873438e-14 121.8401566729404
2.661545757679217      19.18356543572157      15.59937660930893   0.002061335050577366     0.6640848807301022     -11.63140477306094  7.398755687344395e-05     0.1239547627004465  0.0009703533127446761      13.76609421761108        321.51381621412   0.005910278206939536     0.8000069874186503     0.5077835069909653     0.2807293901709115      0.400937357184627    0.01720669023175328     0.4437220496936488     0.1656529671675116     0.2781084698814446  1.490119081803546e-08 121.8402181656413
2.661540577693112      19.18368113917641      15.59951084582247    0.00206182254999847     0.6640912747082156     -11.63145992921267  7.397479322530804e-05     0.1239550905228268  0.0009703371511989587      13.76616990605636      321.5138858876329    0.00591036331134561     0.8000069857991142     0.5077858674217517     0.2807281016503118     0.4009382568944506    0.01720663036415735     0.4437220496936488     0.1656523824538087     0.2781070138776719  2.958730277885905e-14 121.8401199442246
2.661540617353157      19.18368113917641      15.59951084582247    0.00206182254999847     0.6640912747082156     -11.63145992921267  7.397479322530804e-05     0.1239550905228268  0.0009703371511989587      13.76616990605636      321.5138858876329    0.00591036331134561     0.8000069857991142     0.5077858674217517     0.2807281016503118     0.4009382568944506    0.01720663036415735     0.4437220496936488     0.1656523824538087     0.2781070138776719  2.958730277885905e-14 121.8401200684827
2.661540577693112      19.18368142503554      15.59951084582247    0.00206182254999847     0.6640912747082156     -11.63145992921267  7.397479322530804e-05     0.1239550905228268  0.0009703371511989587      13.76616990605636      321.5138858876329    0.00591036331134561     0.8000069857991142     0.5077858674217517     0.2807281016503118     0.4009382568944506    0.01720663036415735     0.4437220496936488     0.1656523824538087     0.2781070138776719  2.958730277885905e-14 121.840119913014
2.661540577693112      19.18368113917641       15.5995110782733    0.00206182254999847     0.6640912747082156     -11.63145992921267  7.397479322530804e-05     0.1239550905228268  0.0009703371511989587      13.76616990605636      321.5138858876329    0.00591036331134561     0.8000069857991142     0.5077858674217517     0.2807281016503118     0.4009382568944506    0.01720663036415735     0.4437220496936488     0.1656523824538087     0.2781070138776719  2.958730277885905e-14 121.840119946193
2.661540577693112      19.18368113917641      15.59951084582247   0.002061837451159663     0.6640912747082156     -11.63145992921267  7.397479322530804e-05     0.1239550905228268  0.0009703371511989587      13.76616990605636      321.5138858876329    0.00591036331134561     0.8000069857991142     0.5077858674217517     0.2807281016503118     0.4009382568944506    0.01720663036415735     0.4437220496936488     0.1656523824538087     0.2781070138776719  2.958730277885905e-14 121.8401201208671
2.661540577693112      19.18368113917641      15.59951084582247    0.00206182254999847     0.6640912896093768     -11.63145992921267  7.397479322530804e-05     0.1239550905228268  0.0009703371511989587      13.76616990605636      321.5138858876329    0.00591036331134561     0.8000069857991142     0.5077858674217517     0.2807281016503118     0.4009382568944506    0.01720663036415735     0.4437220496936488     0.1656523824538087     0.2781070138776719  2.958730277885905e-14 121.8401199287119
2.661540577693112      19.18368113917641      15.59951084582247    0.00206182254999847     0.6640912747082156     -11.63146010253493  7.397479322530804e-05     0.1239550905228268  0.0009703371511989587      13.76616990605636      321.5138858876329    0.00591036331134561     0.8000069857991142     0.5077858674217517     0.2807281016503118     0.4009382568944506    0.01720663036415735     0.4437220496936488     0.1656523824538087     0.2781070138776719  2.958730277885905e-14 121.8401199654835
2.661540577693112      19.18368113917641      15.59951084582247    0.00206182254999847     0.6640912747082156     -11.63145992921267  7.398969438650188e-05     0.1239550905228268  0.0009703371511989587      13.76616990605636      321.5138858876329    0.00591036331134561     0.8000069857991142     0.5077858674217517     0.2807281016503118     0.4009382568944506    0.01720663036415735     0.4437220496936488     0.1656523824538087     0.2781070138776719  2.958730277885905e-14 121.8401233615778
2.661540577693112      19.18368113917641      15.59951084582247    0.00206182254999847     0.6640912747082156     -11.63145992921267  7.397479322530804e-05      0.123955105423988  0.0009703371511989587      13.76616990605636      321.5138858876329    0.00591036331134561     0.8000069857991142     0.5077858674217517     0.2807281016503118     0.4009382568944506    0.01720663036415735     0.4437220496936488     0.1656523824538087     0.2781070138776719  2.958730277885905e-14 121.8401199259372
2.661540577693112      19.18368113917641      15.59951084582247    0.00206182254999847     0.6640912747082156     -11.63145992921267  7.397479322530804e-05     0.1239550905228268  0.0009703520523601525      13.76616990605636      321.5138858876329    0.00591036331134561     0.8000069857991142     0.5077858674217517     0.2807281016503118     0.4009382568944506    0.01720663036415735     0.4437220496936488     0.1656523824538087     0.2781070138776719  2.958730277885905e-14 121.8401205666544
2.661540577693112      19.18368113917641      15.59951084582247    0.00206182254999847     0.6640912747082156     -11.63145992921267  7.397479322530804e-05     0.1239550905228268  0.0009703371511989587      13.76617011118828      321.5138858876329    0.00591036331134561     0.8000069857991142     0.5077858674217517     0.2807281016503118     0.4009382568944506    0.01720663036415735     0.4437220496936488     0.1656523824538087     0.2781070138776719  2.958730277885905e-14 121.8401200047248
2.661540577693112      19.18368113917641      15.59951084582247    0.00206182254999847     0.6640912747082156     -11.63145992921267  7.397479322530804e-05     0.1239550905228268  0.0009703371511989587      13.76616990605636      321.5138906785631    0.00591036331134561     0.8000069857991142     0.5077858674217517     0.2807281016503118     0.4009382568944506    0.01720663036415735     0.4437220496936488     0.1656523824538087     0.2781070138776719  2.958730277885905e-14 121.8401199676932
2.661540577693112      19.18368113917641      15.59951084582247    0.00206182254999847     0.6640912747082156     -11.63145992921267  7.397479322530804e-05     0.1239550905228268  0.0009703371511989587      13.76616990605636      321.5138858876329   0.005910378212506804     0.8000069857991142     0.5077858674217517     0.2807281016503118     0.4009382568944506    0.01720663036415735     0.4437220496936488     0.1656523824538087     0.2781070138776719  2.958730277885905e-14 121.84011990054
2.661540577693112      19.18368113917641      15.59951084582247    0.00206182254999847     0.6640912747082156     -11.63145992921267  7.397479322530804e-05     0.1239550905228268  0.0009703371511989587      13.76616990605636      321.5138858876329    0.00591036331134561     0.8000070007002754     0.5077858674217517     0.2807281016503118     0.4009382568944506    0.01720663036415735     0.4437220496936488     0.1656523824538087     0.2781070138776719  2.958730277885905e-14 121.8401204831905
2.661540577693112      19.18368113917641      15.59951084582247    0.00206182254999847     0.6640912747082156     -11.63145992921267  7.397479322530804e-05     0.1239550905228268  0.0009703371511989587      13.76616990605636      321.5138858876329    0.00591036331134561     0.8000069857991142     0.5077858823229129     0.2807281016503118     0.4009382568944506    0.01720663036415735     0.4437220496936488     0.1656523824538087     0.2781070138776719  2.958730277885905e-14 121.8401199556633
2.661540577693112      19.18368113917641      15.59951084582247    0.00206182254999847     0.6640912747082156     -11.63145992921267  7.397479322530804e-05     0.1239550905228268  0.0009703371511989587      13.76616990605636      321.5138858876329    0.00591036331134561     0.8000069857991142     0.5077858674217517      0.280728116551473     0.4009382568944506    0.01720663036415735     0.4437220496936488     0.1656523824538087     0.2781070138776719  2.958730277885905e-14 121.840120001068
2.661540577693112      19.18368113917641      15.59951084582247    0.00206182254999847     0.6640912747082156     -11.63145992921267  7.397479322530804e-05     0.1239550905228268  0.0009703371511989587      13.76616990605636      321.5138858876329    0.00591036331134561     0.8000069857991142     0.5077858674217517     0.2807281016503118     0.4009382717956118    0.01720663036415735     0.4437220496936488     0.1656523824538087     0.2781070138776719  2.958730277885905e-14 121.8401199125091
2.661540577693112      19.18368113917641      15.59951084582247    0.00206182254999847     0.6640912747082156     -11.63145992921267  7.397479322530804e-05     0.1239550905228268  0.0009703371511989587      13.76616990605636      321.5138858876329    0.00591036331134561     0.8000069857991142     0.5077858674217517     0.2807281016503118     0.4009382568944506    0.01720664526531854     0.4437220496936488     0.1656523824538087     0.2781070138776719  2.958730277885905e-14 121.8401199441918
2.661540577693112      19.18368113917641      15.59951084582247    0.00206182254999847     0.6640912747082156     -11.63145992921267  7.397479322530804e-05     0.1239550905228268  0.0009703371511989587      13.76616990605636      321.5138858876329    0.00591036331134561     0.8000069857991142     0.5077858674217517     0.2807281016503118     0.4009382568944506    0.01720663036415735       0.44372206459481     0.1656523824538087     0.2781070138776719  2.958730277885905e-14 121.8401199442246
2.661540577693112      19.18368113917641      15.59951084582247    0.00206182254999847     0.6640912747082156     -11.63145992921267  7.397479322530804e-05     0.1239550905228268  0.0009703371511989587      13.76616990605636      321.5138858876329    0.00591036331134561     0.8000069857991142     0.5077858674217517     0.2807281016503118     0.4009382568944506    0.01720663036415735     0.4437220496936488     0.1656523973549699     0.2781070138776719  2.958730277885905e-14 121.8401199442428
2.661540577693112      19.18368113917641      15.59951084582247    0.00206182254999847     0.6640912747082156     -11.63145992921267  7.397479322530804e-05     0.1239550905228268  0.0009703371511989587      13.76616990605636      321.5138858876329    0.00591036331134561     0.8000069857991142     0.5077858674217517     0.2807281016503118     0.4009382568944506    0.01720663036415735     0.4437220496936488     0.1656523824538087     0.2781070287788331  2.958730277885905e-14 121.8401199441986
2.661540577693112      19.18368113917641      15.59951084582247    0.00206182254999847     0.6640912747082156     -11.63145992921267  7.397479322530804e-05     0.1239550905228268  0.0009703371511989587      13.76616990605636      321.5138858876329    0.00591036331134561     0.8000069857991142     0.5077858674217517     0.2807281016503118     0.4009382568944506    0.01720663036415735     0.4437220496936488     0.1656523824538087     0.2781070138776719  1.490119078115044e-08 121.8401814500335
2.661468039973681      19.18370004672268       15.5995256959992   0.002061407190187173     0.6641115732759179     -11.63146119702565  7.366258153983999e-05     0.1239774701721289   0.000969605296313588      13.76603149743429         321.5106444816   0.005913571792265098     0.8000069805756528     0.5077803483787934     0.2807080665597249     0.4009765933738544    0.01720675613435163     0.4437220496936488     0.1656520654738403     0.2781088620241234  2.737151722953558e-14 121.8400169417886
2.661468079632646      19.18370004672268       15.5995256959992   0.002061407190187173     0.6641115732759179     -11.63146119702565  7.366258153983999e-05     0.1239774701721289   0.000969605296313588      13.76603149743429         321.5106444816   0.005913571792265098     0.8000069805756528     0.5077803483787934     0.2807080665597249     0.4009765933738544    0.01720675613435163     0.4437220496936488     0.1656520654738403     0.2781088620241234  2.737151722953558e-14 121.8400169050718
2.661468039973681      19.18370033258209       15.5995256959992   0.002061407190187173     0.6641115732759179     -11.63146119702565  7.366258153983999e-05     0.1239774701721289   0.000969605296313588      13.76603149743429         321.5106444816   0.005913571792265098     0.8000069805756528     0.5077803483787934     0.2807080665597249     0.4009765933738544    0.01720675613435163     0.4437220496936488     0.1656520654738403     0.2781088620241234  2.737151722953558e-14 121.8400169056753
2.661468039973681      19.18370004672268      15.59952592845024   0.002061407190187173     0.6641115732759179     -11.63146119702565  7.366258153983999e-05     0.1239774701721289   0.000969605296313588      13.76603149743429         321.5106444816   0.005913571792265098     0.8000069805756528     0.5077803483787934     0.2807080665597249     0.4009765933738544    0.01720675613435163     0.4437220496936488     0.1656520654738403     0.2781088620241234  2.737151722953558e-14 121.8400169068022
2.661468039973681      19.18370004672268       15.5995256959992   0.002061422091348367     0.6641115732759179     -11.63146119702565  7.366258153983999e-05     0.1239774701721289   0.000969605296313588      13.76603149743429         321.5106444816   0.005913571792265098     0.8000069805756528     0.5077803483787934     0.2807080665597249     0.4009765933738544    0.01720675613435163     0.4437220496936488     0.1656520654738403     0.2781088620241234  2.737151722953558e-14 121.8400168303685
2.661468039973681      19.18370004672268       15.5995256959992   0.002061407190187173     0.6641115881770791     -11.63146119702565  7.366258153983999e-05     0.1239774701721289   0.000969605296313588      13.76603149743429         321.5106444816   0.005913571792265098     0.8000069805756528     0.5077803483787934     0.2807080665597249     0.4009765933738544    0.01720675613435163     0.4437220496936488     0.1656520654738403     0.2781088620241234  2.737151722953558e-14 121.8400169268209
2.661468039973681      19.18370004672268       15.5995256959992   0.002061407190187173     0.6641115732759179     -11.63146137034793  7.366258153983999e-05     0.1239774701721289   0.000969605296313588      13.76603149743429         321.5106444816   0.005913571792265098     0.8000069805756528     0.5077803483787934     0.2807080665597249     0.4009765933738544    0.01720675613435163     0.4437220496936488     0.1656520654738403     0.2781088620241234  2.737151722953558e-14 121.840016945042
2.661468039973681      19.18370004672268       15.5995256959992   0.002061407190187173     0.6641115732759179     -11.63146119702565  7.367748270103384e-05     0.1239774701721289   0.000969605296313588      13.76603149743429         321.5106444816   0.005913571792265098     0.8000069805756528     0.5077803483787934     0.2807080665597249     0.4009765933738544    0.01720675613435163     0.4437220496936488     0.1656520654738403     0.2781088620241234  2.737151722953558e-14 121.8400206152436
2.661468039973681      19.18370004672268       15.5995256959992   0.002061407190187173     0.6641115732759179     -11.63146119702565  7.366258153983999e-05     0.1239774850732901   0.000969605296313588      13.76603149743429         321.5106444816   0.005913571792265098     0.8000069805756528     0.5077803483787934     0.2807080665597249     0.4009765933738544    0.01720675613435163     0.4437220496936488     0.1656520654738403     0.2781088620241234  2.737151722953558e-14 121.8400169304244
2.661468039973681      19.18370004672268       15.5995256959992   0.002061407190187173     0.6641115732759179     -11.63146119702565  7.366258153983999e-05     0.1239774701721289  0.0009696201974747819      13.76603149743429         321.5106444816   0.005913571792265098     0.8000069805756528     0.5077803483787934     0.2807080665597249     0.4009765933738544    0.01720675613435163     0.4437220496936488     0.1656520654738403     0.2781088620241234  2.737151722953558e-14 121.8400175621642
2.661468039973681      19.18370004672268       15.5995256959992   0.002061407190187173     0.6641115732759179     -11.63146119702565  7.366258153983999e-05     0.1239774701721289   0.000969605296313588      13.76603170256414         321.5106444816   0.005913571792265098     0.8000069805756528     0.5077803483787934     0.2807080665597249     0.4009765933738544    0.01720675613435163     0.4437220496936488     0.1656520654738403     0.2781088620241234  2.737151722953558e-14 121.8400169418443
2.661468039973681      19.18370004672268       15.5995256959992   0.002061407190187173     0.6641115732759179     -11.63146119702565  7.366258153983999e-05     0.1239774701721289   0.000969605296313588      13.76603149743429      321.5106492724819   0.005913571792265098     0.8000069805756528     0.5077803483787934     0.2807080665597249     0.4009765933738544    0.01720675613435163     0.4437220496936488     0.1656520654738403     0.2781088620241234  2.737151722953558e-14 121.8400169040578
2.661468039973681      19.18370004672268       15.5995256959992   0.002061407190187173     0.6641115732759179     -11.63146119702565  7.366258153983999e-05     0.1239774701721289   0.000969605296313588      13.76603149743429         321.5106444816   0.005913586693426291     0.8000069805756528     0.5077803483787934     0.2807080665597249     0.4009765933738544    0.01720675613435163     0.4437220496936488     0.1656520654738403     0.2781088620241234  2.737151722953558e-14 121.8400196264417
2.661468039973681      19.18370004672268       15.5995256959992   0.002061407190187173     0.6641115732759179     -11.63146119702565  7.366258153983999e-05     0.1239774701721289   0.000969605296313588      13.76603149743429         321.5106444816   0.005913571792265098      0.800006995476814     0.5077803483787934     0.2807080665597249     0.4009765933738544    0.01720675613435163     0.4437220496936488     0.1656520654738403     0.2781088620241234  2.737151722953558e-14 121.8400174480018
2.661468039973681      19.18370004672268       15.5995256959992   0.002061407190187173     0.6641115732759179     -11.63146119702565  7.366258153983999e-05     0.1239774701721289   0.000969605296313588      13.76603149743429         321.5106444816   0.005913571792265098     0.8000069805756528     0.5077803632799546     0.2807080665597249     0.4009765933738544    0.01720675613435163     0.4437220496936488     0.1656520654738403     0.2781088620241234  2.737151722953558e-14 121.8400169170374
2.661468039973681      19.18370004672268       15.5995256959992   0.002061407190187173     0.6641115732759179     -11.63146119702565  7.366258153983999e-05     0.1239774701721289   0.000969605296313588      13.76603149743429         321.5106444816   0.005913571792265098     0.8000069805756528     0.5077803483787934     0.2807080814608861     0.4009765933738544    0.01720675613435163     0.4437220496936488     0.1656520654738403     0.2781088620241234  2.737151722953558e-14 121.8400171157498
2.661468039973681      19.18370004672268       15.5995256959992   0.002061407190187173     0.6641115732759179     -11.63146119702565  7.366258153983999e-05     0.1239774701721289   0.000969605296313588      13.76603149743429         321.5106444816   0.005913571792265098     0.8000069805756528     0.5077803483787934     0.2807080665597249     0.4009766082750156    0.01720675613435163     0.4437220496936488     0.1656520654738403     0.2781088620241234  2.737151722953558e-14 121.8400169313816
2.661468039973681      19.18370004672268       15.5995256959992   0.002061407190187173     0.6641115732759179     -11.63146119702565  7.366258153983999e-05     0.1239774701721289   0.000969605296313588      13.76603149743429         321.5106444816   0.005913571792265098     0.8000069805756528     0.5077803483787934     0.2807080665597249     0.4009765933738544    0.01720677103551282     0.4437220496936488     0.1656520654738403     0.2781088620241234  2.737151722953558e-14 121.840016941791
2.661468039973681      19.18370004672268       15.5995256959992   0.002061407190187173     0.6641115732759179     -11.63146119702565  7.366258153983999e-05     0.1239774701721289   0.000969605296313588      13.76603149743429         321.5106444816   0.005913571792265098     0.8000069805756528     0.5077803483787934     0.2807080665597249     0.4009765933738544    0.01720675613435163       0.44372206459481     0.1656520654738403     0.2781088620241234  2.737151722953558e-14 121.8400169417886
2.661468039973681      19.18370004672268       15.5995256959992   0.002061407190187173     0.6641115732759179     -11.63146119702565  7.366258153983999e-05     0.1239774701721289   0.000969605296313588      13.76603149743429         321.5106444816   0.005913571792265098     0.8000069805756528     0.5077803483787934     0.2807080665597249     0.4009765933738544    0.01720675613435163     0.4437220496936488     0.1656520803750015     0.2781088620241234  2.737151722953558e-14 121.8400169417864
2.661468039973681      19.18370004672268       15.5995256959992   0.002061407190187173     0.6641115732759179     -11.63146119702565  7.366258153983999e-05     0.1239774701721289   0.000969605296313588      13.76603149743429         321.5106444816   0.005913571792265098     0.8000069805756528     0.5077803483787934     0.2807080665597249     0.4009765933738544    0.01720675613435163     0.4437220496936488     0.1656520654738403     0.2781088769252846  2.737151722953558e-14 121.8400169417961
2.661468039973681      19.18370004672268       15.5995256959992   0.002061407190187173     0.6641115732759179     -11.63146119702565  7.366258153983999e-05     0.1239774701721289   0.000969605296313588      13.76603149743429         321.5106444816   0.005913571792265098     0.8000069805756528     0.5077803483787934     0.2807080665597249     0.4009765933738544    0.01720675613435163     0.4437220496936488     0.1656520654738403     0.2781088620241234  1.490118856536489e-08 121.8400784298863
2.661470477996545      19.18379807073547      15.59969477924018   0.002062390405206107     0.6641132531699339     -11.63154262808046  7.365434472855032e-05     0.1239777111115927  0.0009695987681818503      13.76602174221988      321.5106622924496    0.00591342962880821     0.8000069791400971     0.5077799574327682     0.2807079518677237     0.4009784277139946    0.01720675072093795     0.4437220496936488     0.1656522952855759     0.2781085802642416  2.735245811191156e-14 121.8399761103472
2.661470517655545      19.18379807073547      15.59969477924018   0.002062390405206107     0.6641132531699339     -11.63154262808046  7.365434472855032e-05     0.1239777111115927  0.0009695987681818503      13.76602174221988      321.5106622924496    0.00591342962880821     0.8000069791400971     0.5077799574327682     0.2807079518677237     0.4009784277139946    0.01720675072093795     0.4437220496936488     0.1656522952855759     0.2781085802642416  2.735245811191156e-14 121.8399762855695
2.661470477996545      19.18379835659633      15.59969477924018   0.002062390405206107     0.6641132531699339     -11.63154262808046  7.365434472855032e-05     0.1239777111115927  0.0009695987681818503      13.76602174221988      321.5106622924496    0.00591342962880821     0.8000069791400971     0.5077799574327682     0.2807079518677237     0.4009784277139946    0.01720675072093795     0.4437220496936488     0.1656522952855759     0.2781085802642416  2.735245811191156e-14 121.8399760999002
2.661470477996545      19.18379807073547      15.59969501169375   0.002062390405206107     0.6641132531699339     -11.63154262808046  7.365434472855032e-05     0.1239777111115927  0.0009695987681818503      13.76602174221988      321.5106622924496    0.00591342962880821     0.8000069791400971     0.5077799574327682     0.2807079518677237     0.4009784277139946    0.01720675072093795     0.4437220496936488     0.1656522952855759     0.2781085802642416  2.735245811191156e-14 121.8399761005531
2.661470477996545      19.18379807073547      15.59969477924018   0.002062405306367301     0.6641132531699339     -11.63154262808046  7.365434472855032e-05     0.1239777111115927  0.0009695987681818503      13.76602174221988      321.5106622924496    0.00591342962880821     0.8000069791400971     0.5077799574327682     0.2807079518677237     0.4009784277139946    0.01720675072093795     0.4437220496936488     0.1656522952855759     0.2781085802642416  2.735245811191156e-14 121.8399765841681
2.661470477996545      19.18379807073547      15.59969477924018   0.002062390405206107     0.6641132680710951     -11.63154262808046  7.365434472855032e-05     0.1239777111115927  0.0009695987681818503      13.76602174221988      321.5106622924496    0.00591342962880821     0.8000069791400971     0.5077799574327682     0.2807079518677237     0.4009784277139946    0.01720675072093795     0.4437220496936488     0.1656522952855759     0.2781085802642416  2.735245811191156e-14 121.8399761128551
2.661470477996545      19.18379807073547      15.59969477924018   0.002062390405206107     0.6641132531699339     -11.63154280140395  7.365434472855032e-05     0.1239777111115927  0.0009695987681818503      13.76602174221988      321.5106622924496    0.00591342962880821     0.8000069791400971     0.5077799574327682     0.2807079518677237     0.4009784277139946    0.01720675072093795     0.4437220496936488     0.1656522952855759     0.2781085802642416  2.735245811191156e-14 121.8399761633567
2.661470477996545      19.18379807073547      15.59969477924018   0.002062390405206107     0.6641132531699339     -11.63154262808046  7.366924588974417e-05     0.1239777111115927  0.0009695987681818503      13.76602174221988      321.5106622924496    0.00591342962880821     0.8000069791400971     0.5077799574327682     0.2807079518677237     0.4009784277139946    0.01720675072093795     0.4437220496936488     0.1656522952855759     0.2781085802642416  2.735245811191156e-14 121.8399798230114
2.661470477996545      19.18379807073547      15.59969477924018   0.002062390405206107     0.6641132531699339     -11.63154262808046  7.365434472855032e-05     0.1239777260127539  0.0009695987681818503      13.76602174221988      321.5106622924496    0.00591342962880821     0.8000069791400971     0.5077799574327682     0.2807079518677237     0.4009784277139946    0.01720675072093795     0.4437220496936488     0.1656522952855759     0.2781085802642416  2.735245811191156e-14 121.8399761082243
2.661470477996545      19.18379807073547      15.59969477924018   0.002062390405206107     0.6641132531699339     -11.63154262808046  7.365434472855032e-05     0.1239777111115927  0.0009696136693430441      13.76602174221988      321.5106622924496    0.00591342962880821     0.8000069791400971     0.5077799574327682     0.2807079518677237     0.4009784277139946    0.01720675072093795     0.4437220496936488     0.1656522952855759     0.2781085802642416  2.735245811191156e-14 121.8399766361046
2.661470477996545      19.18379807073547      15.59969477924018   0.002062390405206107     0.6641132531699339     -11.63154262808046  7.365434472855032e-05     0.1239777111115927  0.0009695987681818503      13.76602194734958      321.5106622924496    0.00591342962880821     0.8000069791400971     0.5077799574327682     0.2807079518677237     0.4009784277139946    0.01720675072093795     0.4437220496936488     0.1656522952855759     0.2781085802642416  2.735245811191156e-14 121.8399762242954
2.661470477996545      19.18379807073547      15.59969477924018   0.002062390405206107     0.6641132531699339     -11.63154262808046  7.365434472855032e-05     0.1239777111115927  0.0009695987681818503      13.76602174221988      321.5106670833318    0.00591342962880821     0.8000069791400971     0.5077799574327682     0.2807079518677237     0.4009784277139946    0.01720675072093795     0.4437220496936488     0.1656522952855759     0.2781085802642416  2.735245811191156e-14 121.8399761152589
2.661470477996545      19.18379807073547      15.59969477924018   0.002062390405206107     0.6641132531699339     -11.63154262808046  7.365434472855032e-05     0.1239777111115927  0.0009695987681818503      13.76602174221988      321.5106622924496   0.005913444529969404     0.8000069791400971     0.5077799574327682     0.2807079518677237     0.4009784277139946    0.01720675072093795     0.4437220496936488     0.1656522952855759     0.2781085802642416  2.735245811191156e-14 121.8399786101983
2.661470477996545      19.18379807073547      15.59969477924018   0.002062390405206107     0.6641132531699339     -11.63154262808046  7.365434472855032e-05     0.1239777111115927  0.0009695987681818503      13.76602174221988      321.5106622924496    0.00591342962880821     0.8000069940412583     0.5077799574327682     0.2807079518677237     0.4009784277139946    0.01720675072093795     0.4437220496936488     0.1656522952855759     0.2781085802642416  2.735245811191156e-14 121.8399766712326
2.661470477996545      19.18379807073547      15.59969477924018   0.002062390405206107     0.6641132531699339     -11.63154262808046  7.365434472855032e-05     0.1239777111115927  0.0009695987681818503      13.76602174221988      321.5106622924496    0.00591342962880821     0.8000069791400971     0.5077799723339294     0.2807079518677237     0.4009784277139946    0.01720675072093795     0.4437220496936488     0.1656522952855759     0.2781085802642416  2.735245811191156e-14 121.8399761073452
2.661470477996545      19.18379807073547      15.59969477924018   0.002062390405206107     0.6641132531699339     -11.63154262808046  7.365434472855032e-05     0.1239777111115927  0.0009695987681818503      13.76602174221988      321.5106622924496    0.00591342962880821     0.8000069791400971     0.5077799574327682     0.2807079667688849     0.4009784277139946    0.01720675072093795     0.4437220496936488     0.1656522952855759     0.2781085802642416  2.735245811191156e-14 121.8399762917979
2.661470477996545      19.18379807073547      15.59969477924018   0.002062390405206107     0.6641132531699339     -11.63154262808046  7.365434472855032e-05     0.1239777111115927  0.0009695987681818503      13.76602174221988      321.5106622924496    0.00591342962880821     0.8000069791400971     0.5077799574327682     0.2807079518677237     0.4009784426151558    0.01720675072093795     0.4437220496936488     0.1656522952855759     0.2781085802642416  2.735245811191156e-14 121.8399761099956
2.661470477996545      19.18379807073547      15.59969477924018   0.002062390405206107     0.6641132531699339     -11.63154262808046  7.365434472855032e-05     0.1239777111115927  0.0009695987681818503      13.76602174221988      321.5106622924496    0.00591342962880821     0.8000069791400971     0.5077799574327682     0.2807079518677237     0.4009784277139946    0.01720676562209914     0.4437220496936488     0.1656522952855759     0.2781085802642416  2.735245811191156e-14 121.8399761103615
2.661470477996545      19.18379807073547      15.59969477924018   0.002062390405206107     0.6641132531699339     -11.63154262808046  7.365434472855032e-05     0.1239777111115927  0.0009695987681818503      13.76602174221988      321.5106622924496    0.00591342962880821     0.8000069791400971     0.5077799574327682     0.2807079518677237     0.4009784277139946    0.01720675072093795       0.44372206459481     0.1656522952855759     0.2781085802642416  2.735245811191156e-14 121.8399761103472
2.661470477996545      19.18379807073547      15.59969477924018   0.002062390405206107     0.6641132531699339     -11.63154262808046  7.365434472855032e-05     0.1239777111115927  0.0009695987681818503      13.76602174221988      321.5106622924496    0.00591342962880821     0.8000069791400971     0.5077799574327682     0.2807079518677237     0.4009784277139946    0.01720675072093795     0.4437220496936488     0.1656523101867371     0.2781085802642416  2.735245811191156e-14 121.8399761103614
2.661470477996545      19.18379807073547      15.59969477924018   0.002062390405206107     0.6641132531699339     -11.63154262808046  7.365434472855032e-05     0.1239777111115927  0.0009695987681818503      13.76602174221988      321.5106622924496    0.00591342962880821     0.8000069791400971     0.5077799574327682     0.2807079518677237     0.4009784277139946    0.01720675072093795     0.4437220496936488     0.1656522952855759     0.2781085951654028  2.735245811191156e-14 121.8399761103591
2.661470477996545      19.18379807073547      15.59969477924018   0.002062390405206107     0.6641132531699339     -11.63154262808046  7.365434472855032e-05     0.1239777111115927  0.0009695987681818503      13.76602174221988      321.5106622924496    0.00591342962880821     0.8000069791400971     0.5077799574327682     0.2807079518677237     0.4009784277139946    0.01720675072093795     0.4437220496936488     0.1656522952855759     0.2781085802642416  1.490118854630577e-08 121.8400375932355
2.66145010056239      19.18377592090515      15.59965859354383   0.002062220701090075     0.6641131017067373     -11.63151962785044  7.360253875983707e-05     0.1239781811809302  0.0009695091864654918      13.76592892700009      321.5070580044794   0.005910898609200622     0.8000069781354248     0.5077814910731822     0.2806985488660247      0.400976032282276    0.01720673789548549     0.4437220496936488     0.1656521712257565     0.2781084069858106  2.705695502511547e-14 121.8397491670723
2.661450140221087      19.18377592090515      15.59965859354383   0.002062220701090075     0.6641131017067373     -11.63151962785044  7.360253875983707e-05     0.1239781811809302  0.0009695091864654918      13.76592892700009      321.5070580044794   0.005910898609200622     0.8000069781354248     0.5077814910731822     0.2806985488660247      0.400976032282276    0.01720673789548549     0.4437220496936488     0.1656521712257565     0.2781084069858106  2.705695502511547e-14 121.8397492603659
2.66145010056239      19.18377620676569      15.59965859354383   0.002062220701090075     0.6641131017067373     -11.63151962785044  7.360253875983707e-05     0.1239781811809302  0.0009695091864654918      13.76592892700009      321.5070580044794   0.005910898609200622     0.8000069781354248     0.5077814910731822     0.2806985488660247      0.400976032282276    0.01720673789548549     0.4437220496936488     0.1656521712257565     0.2781084069858106  2.705695502511547e-14 121.8397491478645
2.66145010056239      19.18377592090515      15.59965882599685   0.002062220701090075     0.6641131017067373     -11.63151962785044  7.360253875983707e-05     0.1239781811809302  0.0009695091864654918      13.76592892700009      321.5070580044794   0.005910898609200622     0.8000069781354248     0.5077814910731822     0.2806985488660247      0.400976032282276    0.01720673789548549     0.4437220496936488     0.1656521712257565     0.2781084069858106  2.705695502511547e-14 121.839749138612
2.66145010056239      19.18377592090515      15.59965859354383   0.002062235602251269     0.6641131017067373     -11.63151962785044  7.360253875983707e-05     0.1239781811809302  0.0009695091864654918      13.76592892700009      321.5070580044794   0.005910898609200622     0.8000069781354248     0.5077814910731822     0.2806985488660247      0.400976032282276    0.01720673789548549     0.4437220496936488     0.1656521712257565     0.2781084069858106  2.705695502511547e-14 121.8397496907542
2.66145010056239      19.18377592090515      15.59965859354383   0.002062220701090075     0.6641131166078985     -11.63151962785044  7.360253875983707e-05     0.1239781811809302  0.0009695091864654918      13.76592892700009      321.5070580044794   0.005910898609200622     0.8000069781354248     0.5077814910731822     0.2806985488660247      0.400976032282276    0.01720673789548549     0.4437220496936488     0.1656521712257565     0.2781084069858106  2.705695502511547e-14 121.839749164756
2.66145010056239      19.18377592090515      15.59965859354383   0.002062220701090075     0.6641131017067373     -11.63151980117359  7.360253875983707e-05     0.1239781811809302  0.0009695091864654918      13.76592892700009      321.5070580044794   0.005910898609200622     0.8000069781354248     0.5077814910731822     0.2806985488660247      0.400976032282276    0.01720673789548549     0.4437220496936488     0.1656521712257565     0.2781084069858106  2.705695502511547e-14 121.8397492013096
2.66145010056239      19.18377592090515      15.59965859354383   0.002062220701090075     0.6641131017067373     -11.63151962785044  7.361743992103092e-05     0.1239781811809302  0.0009695091864654918      13.76592892700009      321.5070580044794   0.005910898609200622     0.8000069781354248     0.5077814910731822     0.2806985488660247      0.400976032282276    0.01720673789548549     0.4437220496936488     0.1656521712257565     0.2781084069858106  2.705695502511547e-14 121.8397525991765
2.66145010056239      19.18377592090515      15.59965859354383   0.002062220701090075     0.6641131017067373     -11.63151962785044  7.360253875983707e-05     0.1239781960820914  0.0009695091864654918      13.76592892700009      321.5070580044794   0.005910898609200622     0.8000069781354248     0.5077814910731822     0.2806985488660247      0.400976032282276    0.01720673789548549     0.4437220496936488     0.1656521712257565     0.2781084069858106  2.705695502511547e-14 121.8397491734717
2.66145010056239      19.18377592090515      15.59965859354383   0.002062220701090075     0.6641131017067373     -11.63151962785044  7.360253875983707e-05     0.1239781811809302  0.0009695240876266857      13.76592892700009      321.5070580044794   0.005910898609200622     0.8000069781354248     0.5077814910731822     0.2806985488660247      0.400976032282276    0.01720673789548549     0.4437220496936488     0.1656521712257565     0.2781084069858106  2.705695502511547e-14 121.8397496149729
2.66145010056239      19.18377592090515      15.59965859354383   0.002062220701090075     0.6641131017067373     -11.63151962785044  7.360253875983707e-05     0.1239781811809302  0.0009695091864654918      13.76592913212842      321.5070580044794   0.005910898609200622     0.8000069781354248     0.5077814910731822     0.2806985488660247      0.400976032282276    0.01720673789548549     0.4437220496936488     0.1656521712257565     0.2781084069858106  2.705695502511547e-14 121.8397491949968
2.66145010056239      19.18377592090515      15.59965859354383   0.002062220701090075     0.6641131017067373     -11.63151962785044  7.360253875983707e-05     0.1239781811809302  0.0009695091864654918      13.76592892700009      321.5070627953079   0.005910898609200622     0.8000069781354248     0.5077814910731822     0.2806985488660247      0.400976032282276    0.01720673789548549     0.4437220496936488     0.1656521712257565     0.2781084069858106  2.705695502511547e-14 121.8397492216413
2.66145010056239      19.18377592090515      15.59965859354383   0.002062220701090075     0.6641131017067373     -11.63151962785044  7.360253875983707e-05     0.1239781811809302  0.0009695091864654918      13.76592892700009      321.5070580044794   0.005910913510361816     0.8000069781354248     0.5077814910731822     0.2806985488660247      0.400976032282276    0.01720673789548549     0.4437220496936488     0.1656521712257565     0.2781084069858106  2.705695502511547e-14 121.8397486410648
2.66145010056239      19.18377592090515      15.59965859354383   0.002062220701090075     0.6641131017067373     -11.63151962785044  7.360253875983707e-05     0.1239781811809302  0.0009695091864654918      13.76592892700009      321.5070580044794   0.005910898609200622      0.800006993036586     0.5077814910731822     0.2806985488660247      0.400976032282276    0.01720673789548549     0.4437220496936488     0.1656521712257565     0.2781084069858106  2.705695502511547e-14 121.8397497406497
2.66145010056239      19.18377592090515      15.59965859354383   0.002062220701090075     0.6641131017067373     -11.63151962785044  7.360253875983707e-05     0.1239781811809302  0.0009695091864654918      13.76592892700009      321.5070580044794   0.005910898609200622     0.8000069781354248     0.5077815059743434     0.2806985488660247      0.400976032282276    0.01720673789548549     0.4437220496936488     0.1656521712257565     0.2781084069858106  2.705695502511547e-14 121.8397492018441
2.66145010056239      19.18377592090515      15.59965859354383   0.002062220701090075     0.6641131017067373     -11.63151962785044  7.360253875983707e-05     0.1239781811809302  0.0009695091864654918      13.76592892700009      321.5070580044794   0.005910898609200622     0.8000069781354248     0.5077814910731822     0.2806985637671859      0.400976032282276    0.01720673789548549     0.4437220496936488     0.1656521712257565     0.2781084069858106  2.705695502511547e-14 121.839749235047
2.66145010056239      19.18377592090515      15.59965859354383   0.002062220701090075     0.6641131017067373     -11.63151962785044  7.360253875983707e-05     0.1239781811809302  0.0009695091864654918      13.76592892700009      321.5070580044794   0.005910898609200622     0.8000069781354248     0.5077814910731822     0.2806985488660247     0.4009760471834372    0.01720673789548549     0.4437220496936488     0.1656521712257565     0.2781084069858106  2.705695502511547e-14 121.8397491782939
2.66145010056239      19.18377592090515      15.59965859354383   0.002062220701090075     0.6641131017067373     -11.63151962785044  7.360253875983707e-05     0.1239781811809302  0.0009695091864654918      13.76592892700009      321.5070580044794   0.005910898609200622     0.8000069781354248     0.5077814910731822     0.2806985488660247      0.400976032282276    0.01720675279664668     0.4437220496936488     0.1656521712257565     0.2781084069858106  2.705695502511547e-14 121.8397491670812
2.66145010056239      19.18377592090515      15.59965859354383   0.002062220701090075     0.6641131017067373     -11.63151962785044  7.360253875983707e-05     0.1239781811809302  0.0009695091864654918      13.76592892700009      321.5070580044794   0.005910898609200622     0.8000069781354248     0.5077814910731822     0.2806985488660247      0.400976032282276    0.01720673789548549       0.44372206459481     0.1656521712257565     0.2781084069858106  2.705695502511547e-14 121.8397491670723
2.66145010056239      19.18377592090515      15.59965859354383   0.002062220701090075     0.6641131017067373     -11.63151962785044  7.360253875983707e-05     0.1239781811809302  0.0009695091864654918      13.76592892700009      321.5070580044794   0.005910898609200622     0.8000069781354248     0.5077814910731822     0.2806985488660247      0.400976032282276    0.01720673789548549     0.4437220496936488     0.1656521861269177     0.2781084069858106  2.705695502511547e-14 121.839749167085
2.66145010056239      19.18377592090515      15.59965859354383   0.002062220701090075     0.6641131017067373     -11.63151962785044  7.360253875983707e-05     0.1239781811809302  0.0009695091864654918      13.76592892700009      321.5070580044794   0.005910898609200622     0.8000069781354248     0.5077814910731822     0.2806985488660247      0.400976032282276    0.01720673789548549     0.4437220496936488     0.1656521712257565     0.2781084218869718  2.705695502511547e-14 121.8397491670818
2.66145010056239      19.18377592090515      15.59965859354383   0.002062220701090075     0.6641131017067373     -11.63151962785044  7.360253875983707e-05     0.1239781811809302  0.0009695091864654918      13.76592892700009      321.5070580044794   0.005910898609200622     0.8000069781354248     0.5077814910731822     0.2806985488660247      0.400976032282276    0.01720673789548549     0.4437220496936488     0.1656521712257565     0.2781084069858106  1.490118825080268e-08 121.8398106509798
2.661439229923171       19.1837998329925      15.59968512725415   0.002062212112104325     0.6641140152891102     -11.63152941937788  7.359297845254586e-05     0.1239782567389946  0.0009694961250337391      13.76587764065641      321.5033201799955   0.005911645623004959     0.8000069775544169     0.5077835107539117     0.2806970826830402     0.4009723234383036    0.01720672863640011     0.4437220496936488     0.1656520444670371     0.2781082473653605  2.701343308652726e-14 121.83974965803
2.661439269581706       19.1837998329925      15.59968512725415   0.002062212112104325     0.6641140152891102     -11.63152941937788  7.359297845254586e-05     0.1239782567389946  0.0009694961250337391      13.76587764065641      321.5033201799955   0.005911645623004959     0.8000069775544169     0.5077835107539117     0.2806970826830402     0.4009723234383036    0.01720672863640011     0.4437220496936488     0.1656520444670371     0.2781082473653605  2.701343308652726e-14 121.8397496052372
2.661439229923171      19.18380011885339      15.59968512725415   0.002062212112104325     0.6641140152891102     -11.63152941937788  7.359297845254586e-05     0.1239782567389946  0.0009694961250337391      13.76587764065641      321.5033201799955   0.005911645623004959     0.8000069775544169     0.5077835107539117     0.2806970826830402     0.4009723234383036    0.01720672863640011     0.4437220496936488     0.1656520444670371     0.2781082473653605  2.701343308652726e-14 121.8397495983787
2.661439229923171       19.1837998329925      15.59968535970757   0.002062212112104325     0.6641140152891102     -11.63152941937788  7.359297845254586e-05     0.1239782567389946  0.0009694961250337391      13.76587764065641      321.5033201799955   0.005911645623004959     0.8000069775544169     0.5077835107539117     0.2806970826830402     0.4009723234383036    0.01720672863640011     0.4437220496936488     0.1656520444670371     0.2781082473653605  2.701343308652726e-14 121.8397496343058
2.661439229923171       19.1837998329925      15.59968512725415   0.002062227013265519     0.6641140152891102     -11.63152941937788  7.359297845254586e-05     0.1239782567389946  0.0009694961250337391      13.76587764065641      321.5033201799955   0.005911645623004959     0.8000069775544169     0.5077835107539117     0.2806970826830402     0.4009723234383036    0.01720672863640011     0.4437220496936488     0.1656520444670371     0.2781082473653605  2.701343308652726e-14 121.8397500876137
2.661439229923171       19.1837998329925      15.59968512725415   0.002062212112104325     0.6641140301902714     -11.63152941937788  7.359297845254586e-05     0.1239782567389946  0.0009694961250337391      13.76587764065641      321.5033201799955   0.005911645623004959     0.8000069775544169     0.5077835107539117     0.2806970826830402     0.4009723234383036    0.01720672863640011     0.4437220496936488     0.1656520444670371     0.2781082473653605  2.701343308652726e-14 121.8397496223327
2.661439229923171       19.1837998329925      15.59968512725415   0.002062212112104325     0.6641140152891102     -11.63152959270118  7.359297845254586e-05     0.1239782567389946  0.0009694961250337391      13.76587764065641      321.5033201799955   0.005911645623004959     0.8000069775544169     0.5077835107539117     0.2806970826830402     0.4009723234383036    0.01720672863640011     0.4437220496936488     0.1656520444670371     0.2781082473653605  2.701343308652726e-14 121.839749673107
2.661439229923171       19.1837998329925      15.59968512725415   0.002062212112104325     0.6641140152891102     -11.63152941937788   7.36078796137397e-05     0.1239782567389946  0.0009694961250337391      13.76587764065641      321.5033201799955   0.005911645623004959     0.8000069775544169     0.5077835107539117     0.2806970826830402     0.4009723234383036    0.01720672863640011     0.4437220496936488     0.1656520444670371     0.2781082473653605  2.701343308652726e-14 121.8397530921315
2.661439229923171       19.1837998329925      15.59968512725415   0.002062212112104325     0.6641140152891102     -11.63152941937788  7.359297845254586e-05     0.1239782716401558  0.0009694961250337391      13.76587764065641      321.5033201799955   0.005911645623004959     0.8000069775544169     0.5077835107539117     0.2806970826830402     0.4009723234383036    0.01720672863640011     0.4437220496936488     0.1656520444670371     0.2781082473653605  2.701343308652726e-14 121.8397496255094
2.661439229923171       19.1837998329925      15.59968512725415   0.002062212112104325     0.6641140152891102     -11.63152941937788  7.359297845254586e-05     0.1239782567389946   0.000969511026194933      13.76587764065641      321.5033201799955   0.005911645623004959     0.8000069775544169     0.5077835107539117     0.2806970826830402     0.4009723234383036    0.01720672863640011     0.4437220496936488     0.1656520444670371     0.2781082473653605  2.701343308652726e-14 121.8397501183386
2.661439229923171       19.1837998329925      15.59968512725415   0.002062212112104325     0.6641140152891102     -11.63152941937788  7.359297845254586e-05     0.1239782567389946  0.0009694961250337391      13.76587784578397      321.5033201799955   0.005911645623004959     0.8000069775544169     0.5077835107539117     0.2806970826830402     0.4009723234383036    0.01720672863640011     0.4437220496936488     0.1656520444670371     0.2781082473653605  2.701343308652726e-14 121.8397496008639
2.661439229923171       19.1837998329925      15.59968512725415   0.002062212112104325     0.6641140152891102     -11.63152941937788  7.359297845254586e-05     0.1239782567389946  0.0009694961250337391      13.76587764065641      321.5033249707683   0.005911645623004959     0.8000069775544169     0.5077835107539117     0.2806970826830402     0.4009723234383036    0.01720672863640011     0.4437220496936488     0.1656520444670371     0.2781082473653605  2.701343308652726e-14 121.8397497204547
2.661439229923171       19.1837998329925      15.59968512725415   0.002062212112104325     0.6641140152891102     -11.63152941937788  7.359297845254586e-05     0.1239782567389946  0.0009694961250337391      13.76587764065641      321.5033201799955   0.005911660524166152     0.8000069775544169     0.5077835107539117     0.2806970826830402     0.4009723234383036    0.01720672863640011     0.4437220496936488     0.1656520444670371     0.2781082473653605  2.701343308652726e-14 121.8397498142895
2.661439229923171       19.1837998329925      15.59968512725415   0.002062212112104325     0.6641140152891102     -11.63152941937788  7.359297845254586e-05     0.1239782567389946  0.0009694961250337391      13.76587764065641      321.5033201799955   0.005911645623004959     0.8000069924555781     0.5077835107539117     0.2806970826830402     0.4009723234383036    0.01720672863640011     0.4437220496936488     0.1656520444670371     0.2781082473653605  2.701343308652726e-14 121.8397502024946
2.661439229923171       19.1837998329925      15.59968512725415   0.002062212112104325     0.6641140152891102     -11.63152941937788  7.359297845254586e-05     0.1239782567389946  0.0009694961250337391      13.76587764065641      321.5033201799955   0.005911645623004959     0.8000069775544169     0.5077835256550729     0.2806970826830402     0.4009723234383036    0.01720672863640011     0.4437220496936488     0.1656520444670371     0.2781082473653605  2.701343308652726e-14 121.8397496671782
2.661439229923171       19.1837998329925      15.59968512725415   0.002062212112104325     0.6641140152891102     -11.63152941937788  7.359297845254586e-05     0.1239782567389946  0.0009694961250337391      13.76587764065641      321.5033201799955   0.005911645623004959     0.8000069775544169     0.5077835107539117     0.2806970975842014     0.4009723234383036    0.01720672863640011     0.4437220496936488     0.1656520444670371     0.2781082473653605  2.701343308652726e-14 121.8397497315255
2.661439229923171       19.1837998329925      15.59968512725415   0.002062212112104325     0.6641140152891102     -11.63152941937788  7.359297845254586e-05     0.1239782567389946  0.0009694961250337391      13.76587764065641      321.5033201799955   0.005911645623004959     0.8000069775544169     0.5077835107539117     0.2806970826830402     0.4009723383394648    0.01720672863640011     0.4437220496936488     0.1656520444670371     0.2781082473653605  2.701343308652726e-14 121.8397496142122
2.661439229923171       19.1837998329925      15.59968512725415   0.002062212112104325     0.6641140152891102     -11.63152941937788  7.359297845254586e-05     0.1239782567389946  0.0009694961250337391      13.76587764065641      321.5033201799955   0.005911645623004959     0.8000069775544169     0.5077835107539117     0.2806970826830402     0.4009723234383036     0.0172067435375613     0.4437220496936488     0.1656520444670371     0.2781082473653605  2.701343308652726e-14 121.8397496580201
2.661439229923171       19.1837998329925      15.59968512725415   0.002062212112104325     0.6641140152891102     -11.63152941937788  7.359297845254586e-05     0.1239782567389946  0.0009694961250337391      13.76587764065641      321.5033201799955   0.005911645623004959     0.8000069775544169     0.5077835107539117     0.2806970826830402     0.4009723234383036    0.01720672863640011       0.44372206459481     0.1656520444670371     0.2781082473653605  2.701343308652726e-14 121.83974965803
2.661439229923171       19.1837998329925      15.59968512725415   0.002062212112104325     0.6641140152891102     -11.63152941937788  7.359297845254586e-05     0.1239782567389946  0.0009694961250337391      13.76587764065641      321.5033201799955   0.005911645623004959     0.8000069775544169     0.5077835107539117     0.2806970826830402     0.4009723234383036    0.01720672863640011     0.4437220496936488     0.1656520593681983     0.2781082473653605  2.701343308652726e-14 121.8397496580277
2.661439229923171       19.1837998329925      15.59968512725415   0.002062212112104325     0.6641140152891102     -11.63152941937788  7.359297845254586e-05     0.1239782567389946  0.0009694961250337391      13.76587764065641      321.5033201799955   0.005911645623004959     0.8000069775544169     0.5077835107539117     0.2806970826830402     0.4009723234383036    0.01720672863640011     0.4437220496936488     0.1656520444670371     0.2781082622665217  2.701343308652726e-14 121.8397496580299
2.661439229923171       19.1837998329925      15.59968512725415   0.002062212112104325     0.6641140152891102     -11.63152941937788  7.359297845254586e-05     0.1239782567389946  0.0009694961250337391      13.76587764065641      321.5033201799955   0.005911645623004959     0.8000069775544169     0.5077835107539117     0.2806970826830402     0.4009723234383036    0.01720672863640011     0.4437220496936488     0.1656520444670371     0.2781082473653605  1.490118820728074e-08 121.8398111421736
2.661446626535742      19.18378189391114      15.59966523473235   0.002062198550080216      0.664113372470149     -11.63152201103175  7.359544240540566e-05     0.1239781851878992   0.000969497892273615      13.76591563460769      321.5061262371152   0.005911582656185205     0.8000069779159743     0.5077816641645095     0.2806978273765715     0.4009750246892193    0.01720673558703512     0.4437220496936488     0.1656521396224065     0.2781083671894642  2.701503886578811e-14 121.8397380959815
2.661446666194387      19.18378189391114      15.59966523473235   0.002062198550080216      0.664113372470149     -11.63152201103175  7.359544240540566e-05     0.1239781851878992   0.000969497892273615      13.76591563460769      321.5061262371152   0.005911582656185205     0.8000069779159743     0.5077816641645095     0.2806978273765715     0.4009750246892193    0.01720673558703512     0.4437220496936488     0.1656521396224065     0.2781083671894642  2.701503886578811e-14 121.8397381086031
2.661446626535742      19.18378217977177      15.59966523473235   0.002062198550080216      0.664113372470149     -11.63152201103175  7.359544240540566e-05     0.1239781851878992   0.000969497892273615      13.76591563460769      321.5061262371152   0.005911582656185205     0.8000069779159743     0.5077816641645095     0.2806978273765715     0.4009750246892193    0.01720673558703512     0.4437220496936488     0.1656521396224065     0.2781083671894642  2.701503886578811e-14 121.8397380487365
2.661446626535742      19.18378189391114      15.59966546718547   0.002062198550080216      0.664113372470149     -11.63152201103175  7.359544240540566e-05     0.1239781851878992   0.000969497892273615      13.76591563460769      321.5061262371152   0.005911582656185205     0.8000069779159743     0.5077816641645095     0.2806978273765715     0.4009750246892193    0.01720673558703512     0.4437220496936488     0.1656521396224065     0.2781083671894642  2.701503886578811e-14 121.8397380758245
2.661446626535742      19.18378189391114      15.59966523473235    0.00206221345124141      0.664113372470149     -11.63152201103175  7.359544240540566e-05     0.1239781851878992   0.000969497892273615      13.76591563460769      321.5061262371152   0.005911582656185205     0.8000069779159743     0.5077816641645095     0.2806978273765715     0.4009750246892193    0.01720673558703512     0.4437220496936488     0.1656521396224065     0.2781083671894642  2.701503886578811e-14 121.8397385289304
2.661446626535742      19.18378189391114      15.59966523473235   0.002062198550080216     0.6641133873713102     -11.63152201103175  7.359544240540566e-05     0.1239781851878992   0.000969497892273615      13.76591563460769      321.5061262371152   0.005911582656185205     0.8000069779159743     0.5077816641645095     0.2806978273765715     0.4009750246892193    0.01720673558703512     0.4437220496936488     0.1656521396224065     0.2781083671894642  2.701503886578811e-14 121.8397380872987
2.661446626535742      19.18378189391114      15.59966523473235   0.002062198550080216      0.664113372470149     -11.63152218435493  7.359544240540566e-05     0.1239781851878992   0.000969497892273615      13.76591563460769      321.5061262371152   0.005911582656185205     0.8000069779159743     0.5077816641645095     0.2806978273765715     0.4009750246892193    0.01720673558703512     0.4437220496936488     0.1656521396224065     0.2781083671894642  2.701503886578811e-14 121.839738128196
2.661446626535742      19.18378189391114      15.59966523473235   0.002062198550080216      0.664113372470149     -11.63152201103175  7.361034356659951e-05     0.1239781851878992   0.000969497892273615      13.76591563460769      321.5061262371152   0.005911582656185205     0.8000069779159743     0.5077816641645095     0.2806978273765715     0.4009750246892193    0.01720673558703512     0.4437220496936488     0.1656521396224065     0.2781083671894642  2.701503886578811e-14 121.8397415448235
2.661446626535742      19.18378189391114      15.59966523473235   0.002062198550080216      0.664113372470149     -11.63152201103175  7.359544240540566e-05     0.1239782000890604   0.000969497892273615      13.76591563460769      321.5061262371152   0.005911582656185205     0.8000069779159743     0.5077816641645095     0.2806978273765715     0.4009750246892193    0.01720673558703512     0.4437220496936488     0.1656521396224065     0.2781083671894642  2.701503886578811e-14 121.8397380785543
2.661446626535742      19.18378189391114      15.59966523473235   0.002062198550080216      0.664113372470149     -11.63152201103175  7.359544240540566e-05     0.1239781851878992  0.0009695127934348088      13.76591563460769      321.5061262371152   0.005911582656185205     0.8000069779159743     0.5077816641645095     0.2806978273765715     0.4009750246892193    0.01720673558703512     0.4437220496936488     0.1656521396224065     0.2781083671894642  2.701503886578811e-14 121.8397385402203
2.661446626535742      19.18378189391114      15.59966523473235   0.002062198550080216      0.664113372470149     -11.63152201103175  7.359544240540566e-05     0.1239781851878992   0.000969497892273615      13.76591583973582      321.5061262371152   0.005911582656185205     0.8000069779159743     0.5077816641645095     0.2806978273765715     0.4009750246892193    0.01720673558703512     0.4437220496936488     0.1656521396224065     0.2781083671894642  2.701503886578811e-14 121.8397381020019
2.661446626535742      19.18378189391114      15.59966523473235   0.002062198550080216      0.664113372470149     -11.63152201103175  7.359544240540566e-05     0.1239781851878992   0.000969497892273615      13.76591563460769      321.5061310279298   0.005911582656185205     0.8000069779159743     0.5077816641645095     0.2806978273765715     0.4009750246892193    0.01720673558703512     0.4437220496936488     0.1656521396224065     0.2781083671894642  2.701503886578811e-14 121.8397380708817
2.661446626535742      19.18378189391114      15.59966523473235   0.002062198550080216      0.664113372470149     -11.63152201103175  7.359544240540566e-05     0.1239781851878992   0.000969497892273615      13.76591563460769      321.5061262371152   0.005911597557346398     0.8000069779159743     0.5077816641645095     0.2806978273765715     0.4009750246892193    0.01720673558703512     0.4437220496936488     0.1656521396224065     0.2781083671894642  2.701503886578811e-14 121.8397382028276
2.661446626535742      19.18378189391114      15.59966523473235   0.002062198550080216      0.664113372470149     -11.63152201103175  7.359544240540566e-05     0.1239781851878992   0.000969497892273615      13.76591563460769      321.5061262371152   0.005911582656185205     0.8000069928171355     0.5077816641645095     0.2806978273765715     0.4009750246892193    0.01720673558703512     0.4437220496936488     0.1656521396224065     0.2781083671894642  2.701503886578811e-14 121.839738646445
2.661446626535742      19.18378189391114      15.59966523473235   0.002062198550080216      0.664113372470149     -11.63152201103175  7.359544240540566e-05     0.1239781851878992   0.000969497892273615      13.76591563460769      321.5061262371152   0.005911582656185205     0.8000069779159743     0.5077816790656707     0.2806978273765715     0.4009750246892193    0.01720673558703512     0.4437220496936488     0.1656521396224065     0.2781083671894642  2.701503886578811e-14 121.8397381267717
2.661446626535742      19.18378189391114      15.59966523473235   0.002062198550080216      0.664113372470149     -11.63152201103175  7.359544240540566e-05     0.1239781851878992   0.000969497892273615      13.76591563460769      321.5061262371152   0.005911582656185205     0.8000069779159743     0.5077816641645095     0.2806978422777327     0.4009750246892193    0.01720673558703512     0.4437220496936488     0.1656521396224065     0.2781083671894642  2.701503886578811e-14 121.8397381772927
2.661446626535742      19.18378189391114      15.59966523473235   0.002062198550080216      0.664113372470149     -11.63152201103175  7.359544240540566e-05     0.1239781851878992   0.000969497892273615      13.76591563460769      321.5061262371152   0.005911582656185205     0.8000069779159743     0.5077816641645095     0.2806978273765715     0.4009750395903804    0.01720673558703512     0.4437220496936488     0.1656521396224065     0.2781083671894642  2.701503886578811e-14 121.8397380804066
2.661446626535742      19.18378189391114      15.59966523473235   0.002062198550080216      0.664113372470149     -11.63152201103175  7.359544240540566e-05     0.1239781851878992   0.000969497892273615      13.76591563460769      321.5061262371152   0.005911582656185205     0.8000069779159743     0.5077816641645095     0.2806978273765715     0.4009750246892193    0.01720675048819631     0.4437220496936488     0.1656521396224065     0.2781083671894642  2.701503886578811e-14 121.8397380959707
2.661446626535742      19.18378189391114      15.59966523473235   0.002062198550080216      0.664113372470149     -11.63152201103175  7.359544240540566e-05     0.1239781851878992   0.000969497892273615      13.76591563460769      321.5061262371152   0.005911582656185205     0.8000069779159743     0.5077816641645095     0.2806978273765715     0.4009750246892193    0.01720673558703512       0.44372206459481     0.1656521396224065     0.2781083671894642  2.701503886578811e-14 121.8397380959815
2.661446626535742      19.18378189391114      15.59966523473235   0.002062198550080216      0.664113372470149     -11.63152201103175  7.359544240540566e-05     0.1239781851878992   0.000969497892273615      13.76591563460769      321.5061262371152   0.005911582656185205     0.8000069779159743     0.5077816641645095     0.2806978273765715     0.4009750246892193    0.01720673558703512     0.4437220496936488     0.1656521545235677     0.2781083671894642  2.701503886578811e-14 121.8397380959775
2.661446626535742      19.18378189391114      15.59966523473235   0.002062198550080216      0.664113372470149     -11.63152201103175  7.359544240540566e-05     0.1239781851878992   0.000969497892273615      13.76591563460769      321.5061262371152   0.005911582656185205     0.8000069779159743     0.5077816641645095     0.2806978273765715     0.4009750246892193    0.01720673558703512     0.4437220496936488     0.1656521396224065     0.2781083820906254  2.701503886578811e-14 121.8397380959834
2.661446626535742      19.18378189391114      15.59966523473235   0.002062198550080216      0.664113372470149     -11.63152201103175  7.359544240540566e-05     0.1239781851878992   0.000969497892273615      13.76591563460769      321.5061262371152   0.005911582656185205     0.8000069779159743     0.5077816641645095     0.2806978273765715     0.4009750246892193    0.01720673558703512     0.4437220496936488     0.1656521396224065     0.2781083671894642  1.490118820888652e-08 121.8397995800668
2.661442249165861      19.18378451351396      15.59966721847705   0.002061499713913833     0.6641202748354572     -11.63152020827443  7.339468302116247e-05     0.1239919782417253  0.0009691601917668289      13.76591074517358      321.5061264743013   0.005911122012688539     0.8000069748572311      0.507769298744025     0.2806797766056038     0.4009873785735286     0.0172067368696198     0.4437220496936488     0.1656521497536359     0.2781083653814163  2.570114139526484e-14 121.8395463840245
2.66144228882444      19.18378451351396      15.59966721847705   0.002061499713913833     0.6641202748354572     -11.63152020827443  7.339468302116247e-05     0.1239919782417253  0.0009691601917668289      13.76591074517358      321.5061264743013   0.005911122012688539     0.8000069748572311      0.507769298744025     0.2806797766056038     0.4009873785735286     0.0172067368696198     0.4437220496936488     0.1656521497536359     0.2781083653814163  2.570114139526484e-14 121.8395464915787
2.661442249165861      19.18378479937462      15.59966721847705   0.002061499713913833     0.6641202748354572     -11.63152020827443  7.339468302116247e-05     0.1239919782417253  0.0009691601917668289      13.76591074517358      321.5061264743013   0.005911122012688539     0.8000069748572311      0.507769298744025     0.2806797766056038     0.4009873785735286     0.0172067368696198     0.4437220496936488     0.1656521497536359     0.2781083653814163  2.570114139526484e-14 121.839546353425
2.661442249165861      19.18378451351396       15.5996674509302   0.002061499713913833     0.6641202748354572     -11.63152020827443  7.339468302116247e-05     0.1239919782417253  0.0009691601917668289      13.76591074517358      321.5061264743013   0.005911122012688539     0.8000069748572311      0.507769298744025     0.2806797766056038     0.4009873785735286     0.0172067368696198     0.4437220496936488     0.1656521497536359     0.2781083653814163  2.570114139526484e-14 121.8395463669957
2.661442249165861      19.18378451351396      15.59966721847705   0.002061514615075027     0.6641202748354572     -11.63152020827443  7.339468302116247e-05     0.1239919782417253  0.0009691601917668289      13.76591074517358      321.5061264743013   0.005911122012688539     0.8000069748572311      0.507769298744025     0.2806797766056038     0.4009873785735286     0.0172067368696198     0.4437220496936488     0.1656521497536359     0.2781083653814163  2.570114139526484e-14 121.8395464858665
2.661442249165861      19.18378451351396      15.59966721847705   0.002061499713913833     0.6641202897366184     -11.63152020827443  7.339468302116247e-05     0.1239919782417253  0.0009691601917668289      13.76591074517358      321.5061264743013   0.005911122012688539     0.8000069748572311      0.507769298744025     0.2806797766056038     0.4009873785735286     0.0172067368696198     0.4437220496936488     0.1656521497536359     0.2781083653814163  2.570114139526484e-14 121.8395463700331
2.661442249165861      19.18378451351396      15.59966721847705   0.002061499713913833     0.6641202748354572     -11.63152038159759  7.339468302116247e-05     0.1239919782417253  0.0009691601917668289      13.76591074517358      321.5061264743013   0.005911122012688539     0.8000069748572311      0.507769298744025     0.2806797766056038     0.4009873785735286     0.0172067368696198     0.4437220496936488     0.1656521497536359     0.2781083653814163  2.570114139526484e-14 121.8395464018847
2.661442249165861      19.18378451351396      15.59966721847705   0.002061499713913833     0.6641202748354572     -11.63152020827443  7.340958418235631e-05     0.1239919782417253  0.0009691601917668289      13.76591074517358      321.5061264743013   0.005911122012688539     0.8000069748572311      0.507769298744025     0.2806797766056038     0.4009873785735286     0.0172067368696198     0.4437220496936488     0.1656521497536359     0.2781083653814163  2.570114139526484e-14 121.8395498200467
2.661442249165861      19.18378451351396      15.59966721847705   0.002061499713913833     0.6641202748354572     -11.63152020827443  7.339468302116247e-05     0.1239919931428865  0.0009691601917668289      13.76591074517358      321.5061264743013   0.005911122012688539     0.8000069748572311      0.507769298744025     0.2806797766056038     0.4009873785735286     0.0172067368696198     0.4437220496936488     0.1656521497536359     0.2781083653814163  2.570114139526484e-14 121.8395463572756
2.661442249165861      19.18378451351396      15.59966721847705   0.002061499713913833     0.6641202748354572     -11.63152020827443  7.339468302116247e-05     0.1239919782417253  0.0009691750929280228      13.76591074517358      321.5061264743013   0.005911122012688539     0.8000069748572311      0.507769298744025     0.2806797766056038     0.4009873785735286     0.0172067368696198     0.4437220496936488     0.1656521497536359     0.2781083653814163  2.570114139526484e-14 121.8395468641673
2.661442249165861      19.18378451351396      15.59966721847705   0.002061499713913833     0.6641202748354572     -11.63152020827443  7.339468302116247e-05     0.1239919782417253  0.0009691601917668289      13.76591095030164      321.5061264743013   0.005911122012688539     0.8000069748572311      0.507769298744025     0.2806797766056038     0.4009873785735286     0.0172067368696198     0.4437220496936488     0.1656521497536359     0.2781083653814163  2.570114139526484e-14 121.8395464696012
2.661442249165861      19.18378451351396      15.59966721847705   0.002061499713913833     0.6641202748354572     -11.63152020827443  7.339468302116247e-05     0.1239919782417253  0.0009691601917668289      13.76591074517358      321.5061312651159   0.005911122012688539     0.8000069748572311      0.507769298744025     0.2806797766056038     0.4009873785735286     0.0172067368696198     0.4437220496936488     0.1656521497536359     0.2781083653814163  2.570114139526484e-14 121.8395464323141
2.661442249165861      19.18378451351396      15.59966721847705   0.002061499713913833     0.6641202748354572     -11.63152020827443  7.339468302116247e-05     0.1239919782417253  0.0009691601917668289      13.76591074517358      321.5061264743013   0.005911136913849733     0.8000069748572311      0.507769298744025     0.2806797766056038     0.4009873785735286     0.0172067368696198     0.4437220496936488     0.1656521497536359     0.2781083653814163  2.570114139526484e-14 121.8395455987951
2.661442249165861      19.18378451351396      15.59966721847705   0.002061499713913833     0.6641202748354572     -11.63152020827443  7.339468302116247e-05     0.1239919782417253  0.0009691601917668289      13.76591074517358      321.5061264743013   0.005911122012688539     0.8000069897583922      0.507769298744025     0.2806797766056038     0.4009873785735286     0.0172067368696198     0.4437220496936488     0.1656521497536359     0.2781083653814163  2.570114139526484e-14 121.8395469743409
2.661442249165861      19.18378451351396      15.59966721847705   0.002061499713913833     0.6641202748354572     -11.63152020827443  7.339468302116247e-05     0.1239919782417253  0.0009691601917668289      13.76591074517358      321.5061264743013   0.005911122012688539     0.8000069748572311     0.5077693136451862     0.2806797766056038     0.4009873785735286     0.0172067368696198     0.4437220496936488     0.1656521497536359     0.2781083653814163  2.570114139526484e-14 121.8395464150375
2.661442249165861      19.18378451351396      15.59966721847705   0.002061499713913833     0.6641202748354572     -11.63152020827443  7.339468302116247e-05     0.1239919782417253  0.0009691601917668289      13.76591074517358      321.5061264743013   0.005911122012688539     0.8000069748572311      0.507769298744025      0.280679791506765     0.4009873785735286     0.0172067368696198     0.4437220496936488     0.1656521497536359     0.2781083653814163  2.570114139526484e-14 121.8395464210459
2.661442249165861      19.18378451351396      15.59966721847705   0.002061499713913833     0.6641202748354572     -11.63152020827443  7.339468302116247e-05     0.1239919782417253  0.0009691601917668289      13.76591074517358      321.5061264743013   0.005911122012688539     0.8000069748572311      0.507769298744025     0.2806797766056038     0.4009873934746898     0.0172067368696198     0.4437220496936488     0.1656521497536359     0.2781083653814163  2.570114139526484e-14 121.8395463888974
2.661442249165861      19.18378451351396      15.59966721847705   0.002061499713913833     0.6641202748354572     -11.63152020827443  7.339468302116247e-05     0.1239919782417253  0.0009691601917668289      13.76591074517358      321.5061264743013   0.005911122012688539     0.8000069748572311      0.507769298744025     0.2806797766056038     0.4009873785735286    0.01720675177078099     0.4437220496936488     0.1656521497536359     0.2781083653814163  2.570114139526484e-14 121.8395463840195
2.661442249165861      19.18378451351396      15.59966721847705   0.002061499713913833     0.6641202748354572     -11.63152020827443  7.339468302116247e-05     0.1239919782417253  0.0009691601917668289      13.76591074517358      321.5061264743013   0.005911122012688539     0.8000069748572311      0.507769298744025     0.2806797766056038     0.4009873785735286     0.0172067368696198       0.44372206459481     0.1656521497536359     0.2781083653814163  2.570114139526484e-14 121.8395463840245
2.661442249165861      19.18378451351396      15.59966721847705   0.002061499713913833     0.6641202748354572     -11.63152020827443  7.339468302116247e-05     0.1239919782417253  0.0009691601917668289      13.76591074517358      321.5061264743013   0.005911122012688539     0.8000069748572311      0.507769298744025     0.2806797766056038     0.4009873785735286     0.0172067368696198     0.4437220496936488     0.1656521646547971     0.2781083653814163  2.570114139526484e-14 121.8395463840132
2.661442249165861      19.18378451351396      15.59966721847705   0.002061499713913833     0.6641202748354572     -11.63152020827443  7.339468302116247e-05     0.1239919782417253  0.0009691601917668289      13.76591074517358      321.5061264743013   0.005911122012688539     0.8000069748572311      0.507769298744025     0.2806797766056038     0.4009873785735286     0.0172067368696198     0.4437220496936488     0.1656521497536359     0.2781083802825775  2.570114139526484e-14 121.8395463840217
2.661442249165861      19.18378451351396      15.59966721847705   0.002061499713913833     0.6641202748354572     -11.63152020827443  7.339468302116247e-05     0.1239919782417253  0.0009691601917668289      13.76591074517358      321.5061264743013   0.005911122012688539     0.8000069748572311      0.507769298744025     0.2806797766056038     0.4009873785735286     0.0172067368696198     0.4437220496936488     0.1656521497536359     0.2781083653814163  1.490118689498905e-08 121.8396078686838
2.661437840881209       19.1837936062624      15.59968106222745   0.002061502689790462     0.6641206981134852      -11.6315252749811  7.338670908191632e-05     0.1239926097130327  0.0009691496116032934      13.76587402463672      321.5042579977313   0.005911963328434707     0.8000069745835184     0.5077693322785488     0.2806795662622556     0.4009857824044857    0.01720674161557507     0.4437220496936488      0.165652380893608     0.2781084186199672  2.566716500417664e-14 121.8395311563284
2.661437880539724       19.1837936062624      15.59968106222745   0.002061502689790462     0.6641206981134852      -11.6315252749811  7.338670908191632e-05     0.1239926097130327  0.0009691496116032934      13.76587402463672      321.5042579977313   0.005911963328434707     0.8000069745835184     0.5077693322785488     0.2806795662622556     0.4009857824044857    0.01720674161557507     0.4437220496936488      0.165652380893608     0.2781084186199672  2.566716500417664e-14 121.8395310847934
2.661437840881209       19.1837938921232      15.59968106222745   0.002061502689790462     0.6641206981134852      -11.6315252749811  7.338670908191632e-05     0.1239926097130327  0.0009691496116032934      13.76587402463672      321.5042579977313   0.005911963328434707     0.8000069745835184     0.5077693322785488     0.2806795662622556     0.4009857824044857    0.01720674161557507     0.4437220496936488      0.165652380893608     0.2781084186199672  2.566716500417664e-14 121.8395310878825
2.661437840881209       19.1837936062624      15.59968129468082   0.002061502689790462     0.6641206981134852      -11.6315252749811  7.338670908191632e-05     0.1239926097130327  0.0009691496116032934      13.76587402463672      321.5042579977313   0.005911963328434707     0.8000069745835184     0.5077693322785488     0.2806795662622556     0.4009857824044857    0.01720674161557507     0.4437220496936488      0.165652380893608     0.2781084186199672  2.566716500417664e-14 121.8395310894232
2.661437840881209       19.1837936062624      15.59968106222745   0.002061517590951656     0.6641206981134852      -11.6315252749811  7.338670908191632e-05     0.1239926097130327  0.0009691496116032934      13.76587402463672      321.5042579977313   0.005911963328434707     0.8000069745835184     0.5077693322785488     0.2806795662622556     0.4009857824044857    0.01720674161557507     0.4437220496936488      0.165652380893608     0.2781084186199672  2.566716500417664e-14 121.8395311725421
2.661437840881209       19.1837936062624      15.59968106222745   0.002061502689790462     0.6641207130146464      -11.6315252749811  7.338670908191632e-05     0.1239926097130327  0.0009691496116032934      13.76587402463672      321.5042579977313   0.005911963328434707     0.8000069745835184     0.5077693322785488     0.2806795662622556     0.4009857824044857    0.01720674161557507     0.4437220496936488      0.165652380893608     0.2781084186199672  2.566716500417664e-14 121.8395311205909
2.661437840881209       19.1837936062624      15.59968106222745   0.002061502689790462     0.6641206981134852     -11.63152544830433  7.338670908191632e-05     0.1239926097130327  0.0009691496116032934      13.76587402463672      321.5042579977313   0.005911963328434707     0.8000069745835184     0.5077693322785488     0.2806795662622556     0.4009857824044857    0.01720674161557507     0.4437220496936488      0.165652380893608     0.2781084186199672  2.566716500417664e-14 121.8395311605581
2.661437840881209       19.1837936062624      15.59968106222745   0.002061502689790462     0.6641206981134852      -11.6315252749811  7.340161024311017e-05     0.1239926097130327  0.0009691496116032934      13.76587402463672      321.5042579977313   0.005911963328434707     0.8000069745835184     0.5077693322785488     0.2806795662622556     0.4009857824044857    0.01720674161557507     0.4437220496936488      0.165652380893608     0.2781084186199672  2.566716500417664e-14 121.8395346354565
2.661437840881209       19.1837936062624      15.59968106222745   0.002061502689790462     0.6641206981134852      -11.6315252749811  7.338670908191632e-05     0.1239926246141938  0.0009691496116032934      13.76587402463672      321.5042579977313   0.005911963328434707     0.8000069745835184     0.5077693322785488     0.2806795662622556     0.4009857824044857    0.01720674161557507     0.4437220496936488      0.165652380893608     0.2781084186199672  2.566716500417664e-14 121.8395311176232
2.661437840881209       19.1837936062624      15.59968106222745   0.002061502689790462     0.6641206981134852      -11.6315252749811  7.338670908191632e-05     0.1239926097130327  0.0009691645127644872      13.76587402463672      321.5042579977313   0.005911963328434707     0.8000069745835184     0.5077693322785488     0.2806795662622556     0.4009857824044857    0.01720674161557507     0.4437220496936488      0.165652380893608     0.2781084186199672  2.566716500417664e-14 121.8395316445232
2.661437840881209       19.1837936062624      15.59968106222745   0.002061502689790462     0.6641206981134852      -11.6315252749811  7.338670908191632e-05     0.1239926097130327  0.0009691496116032934      13.76587422976423      321.5042579977313   0.005911963328434707     0.8000069745835184     0.5077693322785488     0.2806795662622556     0.4009857824044857    0.01720674161557507     0.4437220496936488      0.165652380893608     0.2781084186199672  2.566716500417664e-14 121.8395312009941
2.661437840881209       19.1837936062624      15.59968106222745   0.002061502689790462     0.6641206981134852      -11.6315252749811  7.338670908191632e-05     0.1239926097130327  0.0009691496116032934      13.76587402463672      321.5042627885181   0.005911963328434707     0.8000069745835184     0.5077693322785488     0.2806795662622556     0.4009857824044857    0.01720674161557507     0.4437220496936488      0.165652380893608     0.2781084186199672  2.566716500417664e-14 121.8395311394552
2.661437840881209       19.1837936062624      15.59968106222745   0.002061502689790462     0.6641206981134852      -11.6315252749811  7.338670908191632e-05     0.1239926097130327  0.0009691496116032934      13.76587402463672      321.5042579977313   0.005911978229595901     0.8000069745835184     0.5077693322785488     0.2806795662622556     0.4009857824044857    0.01720674161557507     0.4437220496936488      0.165652380893608     0.2781084186199672  2.566716500417664e-14 121.8395312376129
2.661437840881209       19.1837936062624      15.59968106222745   0.002061502689790462     0.6641206981134852      -11.6315252749811  7.338670908191632e-05     0.1239926097130327  0.0009691496116032934      13.76587402463672      321.5042579977313   0.005911963328434707     0.8000069894846796     0.5077693322785488     0.2806795662622556     0.4009857824044857    0.01720674161557507     0.4437220496936488      0.165652380893608     0.2781084186199672  2.566716500417664e-14 121.8395316752729
2.661437840881209       19.1837936062624      15.59968106222745   0.002061502689790462     0.6641206981134852      -11.6315252749811  7.338670908191632e-05     0.1239926097130327  0.0009691496116032934      13.76587402463672      321.5042579977313   0.005911963328434707     0.8000069745835184       0.50776934717971     0.2806795662622556     0.4009857824044857    0.01720674161557507     0.4437220496936488      0.165652380893608     0.2781084186199672  2.566716500417664e-14 121.83953113571
2.661437840881209       19.1837936062624      15.59968106222745   0.002061502689790462     0.6641206981134852      -11.6315252749811  7.338670908191632e-05     0.1239926097130327  0.0009691496116032934      13.76587402463672      321.5042579977313   0.005911963328434707     0.8000069745835184     0.5077693322785488     0.2806795811634168     0.4009857824044857    0.01720674161557507     0.4437220496936488      0.165652380893608     0.2781084186199672  2.566716500417664e-14 121.8395311783896
2.661437840881209       19.1837936062624      15.59968106222745   0.002061502689790462     0.6641206981134852      -11.6315252749811  7.338670908191632e-05     0.1239926097130327  0.0009691496116032934      13.76587402463672      321.5042579977313   0.005911963328434707     0.8000069745835184     0.5077693322785488     0.2806795662622556     0.4009857973056469    0.01720674161557507     0.4437220496936488      0.165652380893608     0.2781084186199672  2.566716500417664e-14 121.8395311174095
2.661437840881209       19.1837936062624      15.59968106222745   0.002061502689790462     0.6641206981134852      -11.6315252749811  7.338670908191632e-05     0.1239926097130327  0.0009691496116032934      13.76587402463672      321.5042579977313   0.005911963328434707     0.8000069745835184     0.5077693322785488     0.2806795662622556     0.4009857824044857    0.01720675651673627     0.4437220496936488      0.165652380893608     0.2781084186199672  2.566716500417664e-14 121.8395311563362
2.661437840881209       19.1837936062624      15.59968106222745   0.002061502689790462     0.6641206981134852      -11.6315252749811  7.338670908191632e-05     0.1239926097130327  0.0009691496116032934      13.76587402463672      321.5042579977313   0.005911963328434707     0.8000069745835184     0.5077693322785488     0.2806795662622556     0.4009857824044857    0.01720674161557507       0.44372206459481      0.165652380893608     0.2781084186199672  2.566716500417664e-14 121.8395311563284
2.661437840881209       19.1837936062624      15.59968106222745   0.002061502689790462     0.6641206981134852      -11.6315252749811  7.338670908191632e-05     0.1239926097130327  0.0009691496116032934      13.76587402463672      321.5042579977313   0.005911963328434707     0.8000069745835184     0.5077693322785488     0.2806795662622556     0.4009857824044857    0.01720674161557507     0.4437220496936488     0.1656523957947692     0.2781084186199672  2.566716500417664e-14 121.8395311563234
2.661437840881209       19.1837936062624      15.59968106222745   0.002061502689790462     0.6641206981134852      -11.6315252749811  7.338670908191632e-05     0.1239926097130327  0.0009691496116032934      13.76587402463672      321.5042579977313   0.005911963328434707     0.8000069745835184     0.5077693322785488     0.2806795662622556     0.4009857824044857    0.01720674161557507     0.4437220496936488      0.165652380893608     0.2781084335211284  2.566716500417664e-14 121.8395311563339
2.661437840881209       19.1837936062624      15.59968106222745   0.002061502689790462     0.6641206981134852      -11.6315252749811  7.338670908191632e-05     0.1239926097130327  0.0009691496116032934      13.76587402463672      321.5042579977313   0.005911963328434707     0.8000069745835184     0.5077693322785488     0.2806795662622556     0.4009857824044857    0.01720674161557507     0.4437220496936488      0.165652380893608     0.2781084186199672  1.490118686101266e-08 121.8395926409419
2.661440937273597      19.18379504618601      15.59968281142076   0.002061494509190171     0.6641327399038365     -11.63152529782602  7.330088065722757e-05     0.1240056318437545  0.0009689917291050929      13.76585875260018      321.5042580152946   0.005911818394399544     0.8000069733618614     0.5077727476595141     0.2806774815132599     0.4009988945707686     0.0172067415400722     0.4437220496936488     0.1656523833519153     0.2781084177697188  2.513628763605705e-14 121.8394481334202
2.661440976932158      19.18379504618601      15.59968281142076   0.002061494509190171     0.6641327399038365     -11.63152529782602  7.330088065722757e-05     0.1240056318437545  0.0009689917291050929      13.76585875260018      321.5042580152946   0.005911818394399544     0.8000069733618614     0.5077727476595141     0.2806774815132599     0.4009988945707686     0.0172067415400722     0.4437220496936488     0.1656523833519153     0.2781084177697188  2.513628763605705e-14 121.8394480859186
2.661440937273597      19.18379533204683      15.59968281142076   0.002061494509190171     0.6641327399038365     -11.63152529782602  7.330088065722757e-05     0.1240056318437545  0.0009689917291050929      13.76585875260018      321.5042580152946   0.005911818394399544     0.8000069733618614     0.5077727476595141     0.2806774815132599     0.4009988945707686     0.0172067415400722     0.4437220496936488     0.1656523833519153     0.2781084177697188  2.513628763605705e-14 121.8394480856473
2.661440937273597      19.18379504618601      15.59968304387415   0.002061494509190171     0.6641327399038365     -11.63152529782602  7.330088065722757e-05     0.1240056318437545  0.0009689917291050929      13.76585875260018      321.5042580152946   0.005911818394399544     0.8000069733618614     0.5077727476595141     0.2806774815132599     0.4009988945707686     0.0172067415400722     0.4437220496936488     0.1656523833519153     0.2781084177697188  2.513628763605705e-14 121.8394481287824
2.661440937273597      19.18379504618601      15.59968281142076   0.002061509410351365     0.6641327399038365     -11.63152529782602  7.330088065722757e-05     0.1240056318437545  0.0009689917291050929      13.76585875260018      321.5042580152946   0.005911818394399544     0.8000069733618614     0.5077727476595141     0.2806774815132599     0.4009988945707686     0.0172067415400722     0.4437220496936488     0.1656523833519153     0.2781084177697188  2.513628763605705e-14 121.8394482361763
2.661440937273597      19.18379504618601      15.59968281142076   0.002061494509190171     0.6641327548049977     -11.63152529782602  7.330088065722757e-05     0.1240056318437545  0.0009689917291050929      13.76585875260018      321.5042580152946   0.005911818394399544     0.8000069733618614     0.5077727476595141     0.2806774815132599     0.4009988945707686     0.0172067415400722     0.4437220496936488     0.1656523833519153     0.2781084177697188  2.513628763605705e-14 121.8394481071098
2.661440937273597      19.18379504618601      15.59968281142076   0.002061494509190171     0.6641327399038365     -11.63152547114925  7.330088065722757e-05     0.1240056318437545  0.0009689917291050929      13.76585875260018      321.5042580152946   0.005911818394399544     0.8000069733618614     0.5077727476595141     0.2806774815132599     0.4009988945707686     0.0172067415400722     0.4437220496936488     0.1656523833519153     0.2781084177697188  2.513628763605705e-14 121.8394481502579
2.661440937273597      19.18379504618601      15.59968281142076   0.002061494509190171     0.6641327399038365     -11.63152529782602  7.331578181842142e-05     0.1240056318437545  0.0009689917291050929      13.76585875260018      321.5042580152946   0.005911818394399544     0.8000069733618614     0.5077727476595141     0.2806774815132599     0.4009988945707686     0.0172067415400722     0.4437220496936488     0.1656523833519153     0.2781084177697188  2.513628763605705e-14 121.8394517553637
2.661440937273597      19.18379504618601      15.59968281142076   0.002061494509190171     0.6641327399038365     -11.63152529782602  7.330088065722757e-05     0.1240056467449157  0.0009689917291050929      13.76585875260018      321.5042580152946   0.005911818394399544     0.8000069733618614     0.5077727476595141     0.2806774815132599     0.4009988945707686     0.0172067415400722     0.4437220496936488     0.1656523833519153     0.2781084177697188  2.513628763605705e-14 121.8394481100202
2.661440937273597      19.18379504618601      15.59968281142076   0.002061494509190171     0.6641327399038365     -11.63152529782602  7.330088065722757e-05     0.1240056318437545  0.0009690066302662868      13.76585875260018      321.5042580152946   0.005911818394399544     0.8000069733618614     0.5077727476595141     0.2806774815132599     0.4009988945707686     0.0172067415400722     0.4437220496936488     0.1656523833519153     0.2781084177697188  2.513628763605705e-14 121.8394487448828
2.661440937273597      19.18379504618601      15.59968281142076   0.002061494509190171     0.6641327399038365     -11.63152529782602  7.330088065722757e-05     0.1240056318437545  0.0009689917291050929      13.76585895772746      321.5042580152946   0.005911818394399544     0.8000069733618614     0.5077727476595141     0.2806774815132599     0.4009988945707686     0.0172067415400722     0.4437220496936488     0.1656523833519153     0.2781084177697188  2.513628763605705e-14 121.8394480451583
2.661440937273597      19.18379504618601      15.59968281142076   0.002061494509190171     0.6641327399038365     -11.63152529782602  7.330088065722757e-05     0.1240056318437545  0.0009689917291050929      13.76585875260018      321.5042628060813   0.005911818394399544     0.8000069733618614     0.5077727476595141     0.2806774815132599     0.4009988945707686     0.0172067415400722     0.4437220496936488     0.1656523833519153     0.2781084177697188  2.513628763605705e-14 121.8394481002673
2.661440937273597      19.18379504618601      15.59968281142076   0.002061494509190171     0.6641327399038365     -11.63152529782602  7.330088065722757e-05     0.1240056318437545  0.0009689917291050929      13.76585875260018      321.5042580152946   0.005911833295560738     0.8000069733618614     0.5077727476595141     0.2806774815132599     0.4009988945707686     0.0172067415400722     0.4437220496936488     0.1656523833519153     0.2781084177697188  2.513628763605705e-14 121.8394479092788
2.661440937273597      19.18379504618601      15.59968281142076   0.002061494509190171     0.6641327399038365     -11.63152529782602  7.330088065722757e-05     0.1240056318437545  0.0009689917291050929      13.76585875260018      321.5042580152946   0.005911818394399544     0.8000069882630226     0.5077727476595141     0.2806774815132599     0.4009988945707686     0.0172067415400722     0.4437220496936488     0.1656523833519153     0.2781084177697188  2.513628763605705e-14 121.8394487191026
2.661440937273597      19.18379504618601      15.59968281142076   0.002061494509190171     0.6641327399038365     -11.63152529782602  7.330088065722757e-05     0.1240056318437545  0.0009689917291050929      13.76585875260018      321.5042580152946   0.005911818394399544     0.8000069733618614     0.5077727625606753     0.2806774815132599     0.4009988945707686     0.0172067415400722     0.4437220496936488     0.1656523833519153     0.2781084177697188  2.513628763605705e-14 121.8394481726551
2.661440937273597      19.18379504618601      15.59968281142076   0.002061494509190171     0.6641327399038365     -11.63152529782602  7.330088065722757e-05     0.1240056318437545  0.0009689917291050929      13.76585875260018      321.5042580152946   0.005911818394399544     0.8000069733618614     0.5077727476595141     0.2806774964144211     0.4009988945707686     0.0172067415400722     0.4437220496936488     0.1656523833519153     0.2781084177697188  2.513628763605705e-14 121.8394481976294
2.661440937273597      19.18379504618601      15.59968281142076   0.002061494509190171     0.6641327399038365     -11.63152529782602  7.330088065722757e-05     0.1240056318437545  0.0009689917291050929      13.76585875260018      321.5042580152946   0.005911818394399544     0.8000069733618614     0.5077727476595141     0.2806774815132599     0.4009989094719298     0.0172067415400722     0.4437220496936488     0.1656523833519153     0.2781084177697188  2.513628763605705e-14 121.8394481204753
2.661440937273597      19.18379504618601      15.59968281142076   0.002061494509190171     0.6641327399038365     -11.63152529782602  7.330088065722757e-05     0.1240056318437545  0.0009689917291050929      13.76585875260018      321.5042580152946   0.005911818394399544     0.8000069733618614     0.5077727476595141     0.2806774815132599     0.4009988945707686    0.01720675644123339     0.4437220496936488     0.1656523833519153     0.2781084177697188  2.513628763605705e-14 121.8394481334148
2.661440937273597      19.18379504618601      15.59968281142076   0.002061494509190171     0.6641327399038365     -11.63152529782602  7.330088065722757e-05     0.1240056318437545  0.0009689917291050929      13.76585875260018      321.5042580152946   0.005911818394399544     0.8000069733618614     0.5077727476595141     0.2806774815132599     0.4009988945707686     0.0172067415400722       0.44372206459481     0.1656523833519153     0.2781084177697188  2.513628763605705e-14 121.8394481334202
2.661440937273597      19.18379504618601      15.59968281142076   0.002061494509190171     0.6641327399038365     -11.63152529782602  7.330088065722757e-05     0.1240056318437545  0.0009689917291050929      13.76585875260018      321.5042580152946   0.005911818394399544     0.8000069733618614     0.5077727476595141     0.2806774815132599     0.4009988945707686     0.0172067415400722     0.4437220496936488     0.1656523982530765     0.2781084177697188  2.513628763605705e-14 121.839448133411
2.661440937273597      19.18379504618601      15.59968281142076   0.002061494509190171     0.6641327399038365     -11.63152529782602  7.330088065722757e-05     0.1240056318437545  0.0009689917291050929      13.76585875260018      321.5042580152946   0.005911818394399544     0.8000069733618614     0.5077727476595141     0.2806774815132599     0.4009988945707686     0.0172067415400722     0.4437220496936488     0.1656523833519153       0.27810843267088  2.513628763605705e-14 121.8394481334075
2.661440937273597      19.18379504618601      15.59968281142076   0.002061494509190171     0.6641327399038365     -11.63152529782602  7.330088065722757e-05     0.1240056318437545  0.0009689917291050929      13.76585875260018      321.5042580152946   0.005911818394399544     0.8000069733618614     0.5077727476595141     0.2806774815132599     0.4009988945707686     0.0172067415400722     0.4437220496936488     0.1656523833519153     0.2781084177697188  1.490118633013529e-08 121.839509615727
2.661441303861304       19.1837952475128      15.59968282334984    0.00206148382231322     0.6641341428807384     -11.63152522083779  7.328686899583913e-05     0.1240068687949093  0.0009689606109826605      13.76585966204015      321.5042841346888   0.005912431463112578     0.8000069731513385     0.5077716926705836     0.2806765273552246     0.4009995992129586    0.01720676064668114     0.4437220496936488     0.1656531145935043     0.2781093246727705  2.505457307091452e-14 121.8394366295123
2.661441343519869       19.1837952475128      15.59968282334984    0.00206148382231322     0.6641341428807384     -11.63152522083779  7.328686899583913e-05     0.1240068687949093  0.0009689606109826605      13.76585966204015      321.5042841346888   0.005912431463112578     0.8000069731513385     0.5077716926705836     0.2806765273552246     0.4009995992129586    0.01720676064668114     0.4437220496936488     0.1656531145935043     0.2781093246727705  2.505457307091452e-14 121.8394366471671
2.661441303861304      19.18379553337363      15.59968282334984    0.00206148382231322     0.6641341428807384     -11.63152522083779  7.328686899583913e-05     0.1240068687949093  0.0009689606109826605      13.76585966204015      321.5042841346888   0.005912431463112578     0.8000069731513385     0.5077716926705836     0.2806765273552246     0.4009995992129586    0.01720676064668114     0.4437220496936488     0.1656531145935043     0.2781093246727705  2.505457307091452e-14 121.8394366024461
2.661441303861304       19.1837952475128      15.59968305580323    0.00206148382231322     0.6641341428807384     -11.63152522083779  7.328686899583913e-05     0.1240068687949093  0.0009689606109826605      13.76585966204015      321.5042841346888   0.005912431463112578     0.8000069731513385     0.5077716926705836     0.2806765273552246     0.4009995992129586    0.01720676064668114     0.4437220496936488     0.1656531145935043     0.2781093246727705  2.505457307091452e-14 121.8394366114925
2.661441303861304       19.1837952475128      15.59968282334984   0.002061498723474414     0.6641341428807384     -11.63152522083779  7.328686899583913e-05     0.1240068687949093  0.0009689606109826605      13.76585966204015      321.5042841346888   0.005912431463112578     0.8000069731513385     0.5077716926705836     0.2806765273552246     0.4009995992129586    0.01720676064668114     0.4437220496936488     0.1656531145935043     0.2781093246727705  2.505457307091452e-14 121.8394367067369
2.661441303861304       19.1837952475128      15.59968282334984    0.00206148382231322     0.6641341577818996     -11.63152522083779  7.328686899583913e-05     0.1240068687949093  0.0009689606109826605      13.76585966204015      321.5042841346888   0.005912431463112578     0.8000069731513385     0.5077716926705836     0.2806765273552246     0.4009995992129586    0.01720676064668114     0.4437220496936488     0.1656531145935043     0.2781093246727705  2.505457307091452e-14 121.8394366026555
2.661441303861304       19.1837952475128      15.59968282334984    0.00206148382231322     0.6641341428807384     -11.63152539416102  7.328686899583913e-05     0.1240068687949093  0.0009689606109826605      13.76585966204015      321.5042841346888   0.005912431463112578     0.8000069731513385     0.5077716926705836     0.2806765273552246     0.4009995992129586    0.01720676064668114     0.4437220496936488     0.1656531145935043     0.2781093246727705  2.505457307091452e-14 121.8394366452808
2.661441303861304       19.1837952475128      15.59968282334984    0.00206148382231322     0.6641341428807384     -11.63152522083779  7.330177015703298e-05     0.1240068687949093  0.0009689606109826605      13.76585966204015      321.5042841346888   0.005912431463112578     0.8000069731513385     0.5077716926705836     0.2806765273552246     0.4009995992129586    0.01720676064668114     0.4437220496936488     0.1656531145935043     0.2781093246727705  2.505457307091452e-14 121.8394403069121
2.661441303861304       19.1837952475128      15.59968282334984    0.00206148382231322     0.6641341428807384     -11.63152522083779  7.328686899583913e-05     0.1240068836960705  0.0009689606109826605      13.76585966204015      321.5042841346888   0.005912431463112578     0.8000069731513385     0.5077716926705836     0.2806765273552246     0.4009995992129586    0.01720676064668114     0.4437220496936488     0.1656531145935043     0.2781093246727705  2.505457307091452e-14 121.8394365928025
2.661441303861304       19.1837952475128      15.59968282334984    0.00206148382231322     0.6641341428807384     -11.63152522083779  7.328686899583913e-05     0.1240068687949093  0.0009689755121438543      13.76585966204015      321.5042841346888   0.005912431463112578     0.8000069731513385     0.5077716926705836     0.2806765273552246     0.4009995992129586    0.01720676064668114     0.4437220496936488     0.1656531145935043     0.2781093246727705  2.505457307091452e-14 121.8394372255592
2.661441303861304       19.1837952475128      15.59968282334984    0.00206148382231322     0.6641341428807384     -11.63152522083779  7.328686899583913e-05     0.1240068687949093  0.0009689606109826605      13.76585986716744      321.5042841346888   0.005912431463112578     0.8000069731513385     0.5077716926705836     0.2806765273552246     0.4009995992129586    0.01720676064668114     0.4437220496936488     0.1656531145935043     0.2781093246727705  2.505457307091452e-14 121.8394367040946
2.661441303861304       19.1837952475128      15.59968282334984    0.00206148382231322     0.6641341428807384     -11.63152522083779  7.328686899583913e-05     0.1240068687949093  0.0009689606109826605      13.76585966204015      321.5042889254759   0.005912431463112578     0.8000069731513385     0.5077716926705836     0.2806765273552246     0.4009995992129586    0.01720676064668114     0.4437220496936488     0.1656531145935043     0.2781093246727705  2.505457307091452e-14 121.8394366236931
2.661441303861304       19.1837952475128      15.59968282334984    0.00206148382231322     0.6641341428807384     -11.63152522083779  7.328686899583913e-05     0.1240068687949093  0.0009689606109826605      13.76585966204015      321.5042841346888   0.005912446364273772     0.8000069731513385     0.5077716926705836     0.2806765273552246     0.4009995992129586    0.01720676064668114     0.4437220496936488     0.1656531145935043     0.2781093246727705  2.505457307091452e-14 121.839437011022
2.661441303861304       19.1837952475128      15.59968282334984    0.00206148382231322     0.6641341428807384     -11.63152522083779  7.328686899583913e-05     0.1240068687949093  0.0009689606109826605      13.76585966204015      321.5042841346888   0.005912431463112578     0.8000069880524997     0.5077716926705836     0.2806765273552246     0.4009995992129586    0.01720676064668114     0.4437220496936488     0.1656531145935043     0.2781093246727705  2.505457307091452e-14 121.8394371772028
2.661441303861304       19.1837952475128      15.59968282334984    0.00206148382231322     0.6641341428807384     -11.63152522083779  7.328686899583913e-05     0.1240068687949093  0.0009689606109826605      13.76585966204015      321.5042841346888   0.005912431463112578     0.8000069731513385     0.5077717075717448     0.2806765273552246     0.4009995992129586    0.01720676064668114     0.4437220496936488     0.1656531145935043     0.2781093246727705  2.505457307091452e-14 121.8394366275871
2.661441303861304       19.1837952475128      15.59968282334984    0.00206148382231322     0.6641341428807384     -11.63152522083779  7.328686899583913e-05     0.1240068687949093  0.0009689606109826605      13.76585966204015      321.5042841346888   0.005912431463112578     0.8000069731513385     0.5077716926705836     0.2806765422563858     0.4009995992129586    0.01720676064668114     0.4437220496936488     0.1656531145935043     0.2781093246727705  2.505457307091452e-14 121.8394366937419
2.661441303861304       19.1837952475128      15.59968282334984    0.00206148382231322     0.6641341428807384     -11.63152522083779  7.328686899583913e-05     0.1240068687949093  0.0009689606109826605      13.76585966204015      321.5042841346888   0.005912431463112578     0.8000069731513385     0.5077716926705836     0.2806765273552246     0.4009996141141198    0.01720676064668114     0.4437220496936488     0.1656531145935043     0.2781093246727705  2.505457307091452e-14 121.8394366006492
2.661441303861304       19.1837952475128      15.59968282334984    0.00206148382231322     0.6641341428807384     -11.63152522083779  7.328686899583913e-05     0.1240068687949093  0.0009689606109826605      13.76585966204015      321.5042841346888   0.005912431463112578     0.8000069731513385     0.5077716926705836     0.2806765273552246     0.4009995992129586    0.01720677554784234     0.4437220496936488     0.1656531145935043     0.2781093246727705  2.505457307091452e-14 121.8394366295231
2.661441303861304       19.1837952475128      15.59968282334984    0.00206148382231322     0.6641341428807384     -11.63152522083779  7.328686899583913e-05     0.1240068687949093  0.0009689606109826605      13.76585966204015      321.5042841346888   0.005912431463112578     0.8000069731513385     0.5077716926705836     0.2806765273552246     0.4009995992129586    0.01720676064668114       0.44372206459481     0.1656531145935043     0.2781093246727705  2.505457307091452e-14 121.8394366295123
2.661441303861304       19.1837952475128      15.59968282334984    0.00206148382231322     0.6641341428807384     -11.63152522083779  7.328686899583913e-05     0.1240068687949093  0.0009689606109826605      13.76585966204015      321.5042841346888   0.005912431463112578     0.8000069731513385     0.5077716926705836     0.2806765273552246     0.4009995992129586    0.01720676064668114     0.4437220496936488     0.1656531294946655     0.2781093246727705  2.505457307091452e-14 121.8394366294967
2.661441303861304       19.1837952475128      15.59968282334984    0.00206148382231322     0.6641341428807384     -11.63152522083779  7.328686899583913e-05     0.1240068687949093  0.0009689606109826605      13.76585966204015      321.5042841346888   0.005912431463112578     0.8000069731513385     0.5077716926705836     0.2806765273552246     0.4009995992129586    0.01720676064668114     0.4437220496936488     0.1656531145935043     0.2781093395739317  2.505457307091452e-14 121.8394366295114
2.661441303861304       19.1837952475128      15.59968282334984    0.00206148382231322     0.6641341428807384     -11.63152522083779  7.328686899583913e-05     0.1240068687949093  0.0009689606109826605      13.76585966204015      321.5042841346888   0.005912431463112578     0.8000069731513385     0.5077716926705836     0.2806765273552246     0.4009995992129586    0.01720676064668114     0.4437220496936488     0.1656531145935043     0.2781093246727705  1.490118624842073e-08 121.8394981116187
