# Supplementary material for: Model-Based Quantification of the Systemic Interplay between Glucose and Fatty Acids in the Postprandial State
Source: PLoS One. 2015 Sep 10;10(9):e0135665. doi: 10.1371/journal.pone.0135665 (PMC4565650; doi:10.1371/journal.pone.0135665)
Supplement: S3 File — Zip file containing all Matlab m-files to generate figures. The zip-file includes a README file, containing an overview of the simulation files and basic instructions. (ZIP) [file pone.0135665.s004.zip › GlcNEFA/OPT parameters/OPT_solver1_seed100000000_n100_r25/parameters_it45.txt]

2.280942709365251      19.01054029988291      13.78122702554774   0.001542982457868845     0.6316497583255462     -11.15281485042418    6.9691118180543e-05     0.1083342861543602   0.001741171926978804       14.0215425773918      242.4829352423666   0.005961760391835578     0.8270877079343091     0.5633336483023803     0.2930352334007902     0.3177369895222944   0.002133797429240091     0.5596549335825423     0.1406936550817922     0.1072618576459402  2.257787942950567e-14 138.3305899684401
2.280942743353946      19.01054029988291      13.78122702554774   0.001542982457868845     0.6316497583255462     -11.15281485042418    6.9691118180543e-05     0.1083342861543602   0.001741171926978804       14.0215425773918      242.4829352423666   0.005961760391835578     0.8270877079343091     0.5633336483023803     0.2930352334007902     0.3177369895222944   0.002133797429240091     0.5596549335825423     0.1406936550817922     0.1072618576459402  2.257787942950567e-14 138.3305900512716
2.280942709365251      19.01054058316203      13.78122702554774   0.001542982457868845     0.6316497583255462     -11.15281485042418    6.9691118180543e-05     0.1083342861543602   0.001741171926978804       14.0215425773918      242.4829352423666   0.005961760391835578     0.8270877079343091     0.5633336483023803     0.2930352334007902     0.3177369895222944   0.002133797429240091     0.5596549335825423     0.1406936550817922     0.1072618576459402  2.257787942950567e-14 138.3305919072428
2.280942709365251      19.01054029988291      13.78122723090402   0.001542982457868845     0.6316497583255462     -11.15281485042418    6.9691118180543e-05     0.1083342861543602   0.001741171926978804       14.0215425773918      242.4829352423666   0.005961760391835578     0.8270877079343091     0.5633336483023803     0.2930352334007902     0.3177369895222944   0.002133797429240091     0.5596549335825423     0.1406936550817922     0.1072618576459402  2.257787942950567e-14 138.3305914309364
2.280942709365251      19.01054029988291      13.78122702554774   0.001542997359030039     0.6316497583255462     -11.15281485042418    6.9691118180543e-05     0.1083342861543602   0.001741171926978804       14.0215425773918      242.4829352423666   0.005961760391835578     0.8270877079343091     0.5633336483023803     0.2930352334007902     0.3177369895222944   0.002133797429240091     0.5596549335825423     0.1406936550817922     0.1072618576459402  2.257787942950567e-14 138.3304723869032
2.280942709365251      19.01054029988291      13.78122702554774   0.001542982457868845     0.6316497732267074     -11.15281485042418    6.9691118180543e-05     0.1083342861543602   0.001741171926978804       14.0215425773918      242.4829352423666   0.005961760391835578     0.8270877079343091     0.5633336483023803     0.2930352334007902     0.3177369895222944   0.002133797429240091     0.5596549335825423     0.1406936550817922     0.1072618576459402  2.257787942950567e-14 138.330589925026
2.280942709365251      19.01054029988291      13.78122702554774   0.001542982457868845     0.6316497583255462     -11.15281501661407    6.9691118180543e-05     0.1083342861543602   0.001741171926978804       14.0215425773918      242.4829352423666   0.005961760391835578     0.8270877079343091     0.5633336483023803     0.2930352334007902     0.3177369895222944   0.002133797429240091     0.5596549335825423     0.1406936550817922     0.1072618576459402  2.257787942950567e-14 138.3305867609007
2.280942709365251      19.01054029988291      13.78122702554774   0.001542982457868845     0.6316497583255462     -11.15281485042418  6.970601934173684e-05     0.1083342861543602   0.001741171926978804       14.0215425773918      242.4829352423666   0.005961760391835578     0.8270877079343091     0.5633336483023803     0.2930352334007902     0.3177369895222944   0.002133797429240091     0.5596549335825423     0.1406936550817922     0.1072618576459402  2.257787942950567e-14 138.3305678999206
2.280942709365251      19.01054029988291      13.78122702554774   0.001542982457868845     0.6316497583255462     -11.15281485042418    6.9691118180543e-05     0.1083343010555214   0.001741171926978804       14.0215425773918      242.4829352423666   0.005961760391835578     0.8270877079343091     0.5633336483023803     0.2930352334007902     0.3177369895222944   0.002133797429240091     0.5596549335825423     0.1406936550817922     0.1072618576459402  2.257787942950567e-14 138.3305872840227
2.280942709365251      19.01054029988291      13.78122702554774   0.001542982457868845     0.6316497583255462     -11.15281485042418    6.9691118180543e-05     0.1083342861543602   0.001741186828139998       14.0215425773918      242.4829352423666   0.005961760391835578     0.8270877079343091     0.5633336483023803     0.2930352334007902     0.3177369895222944   0.002133797429240091     0.5596549335825423     0.1406936550817922     0.1072618576459402  2.257787942950567e-14 138.3307333536109
2.280942709365251      19.01054029988291      13.78122702554774   0.001542982457868845     0.6316497583255462     -11.15281485042418    6.9691118180543e-05     0.1083342861543602   0.001741171926978804      14.02154278632906      242.4829352423666   0.005961760391835578     0.8270877079343091     0.5633336483023803     0.2930352334007902     0.3177369895222944   0.002133797429240091     0.5596549335825423     0.1406936550817922     0.1072618576459402  2.257787942950567e-14 138.3305897580929
2.280942709365251      19.01054029988291      13.78122702554774   0.001542982457868845     0.6316497583255462     -11.15281485042418    6.9691118180543e-05     0.1083342861543602   0.001741171926978804       14.0215425773918      242.4829388556439   0.005961760391835578     0.8270877079343091     0.5633336483023803     0.2930352334007902     0.3177369895222944   0.002133797429240091     0.5596549335825423     0.1406936550817922     0.1072618576459402  2.257787942950567e-14 138.3305900071192
2.280942709365251      19.01054029988291      13.78122702554774   0.001542982457868845     0.6316497583255462     -11.15281485042418    6.9691118180543e-05     0.1083342861543602   0.001741171926978804       14.0215425773918      242.4829352423666   0.005961775292996772     0.8270877079343091     0.5633336483023803     0.2930352334007902     0.3177369895222944   0.002133797429240091     0.5596549335825423     0.1406936550817922     0.1072618576459402  2.257787942950567e-14 138.3302634872176
2.280942709365251      19.01054029988291      13.78122702554774   0.001542982457868845     0.6316497583255462     -11.15281485042418    6.9691118180543e-05     0.1083342861543602   0.001741171926978804       14.0215425773918      242.4829352423666   0.005961760391835578     0.8270877228354703     0.5633336483023803     0.2930352334007902     0.3177369895222944   0.002133797429240091     0.5596549335825423     0.1406936550817922     0.1072618576459402  2.257787942950567e-14 138.3305900908711
2.280942709365251      19.01054029988291      13.78122702554774   0.001542982457868845     0.6316497583255462     -11.15281485042418    6.9691118180543e-05     0.1083342861543602   0.001741171926978804       14.0215425773918      242.4829352423666   0.005961760391835578     0.8270877079343091     0.5633336632035415     0.2930352334007902     0.3177369895222944   0.002133797429240091     0.5596549335825423     0.1406936550817922     0.1072618576459402  2.257787942950567e-14 138.3305980226428
2.280942709365251      19.01054029988291      13.78122702554774   0.001542982457868845     0.6316497583255462     -11.15281485042418    6.9691118180543e-05     0.1083342861543602   0.001741171926978804       14.0215425773918      242.4829352423666   0.005961760391835578     0.8270877079343091     0.5633336483023803     0.2930352483019514     0.3177369895222944   0.002133797429240091     0.5596549335825423     0.1406936550817922     0.1072618576459402  2.257787942950567e-14 138.3305895547239
2.280942709365251      19.01054029988291      13.78122702554774   0.001542982457868845     0.6316497583255462     -11.15281485042418    6.9691118180543e-05     0.1083342861543602   0.001741171926978804       14.0215425773918      242.4829352423666   0.005961760391835578     0.8270877079343091     0.5633336483023803     0.2930352334007902     0.3177370044234556   0.002133797429240091     0.5596549335825423     0.1406936550817922     0.1072618576459402  2.257787942950567e-14 138.3305898107436
2.280942709365251      19.01054029988291      13.78122702554774   0.001542982457868845     0.6316497583255462     -11.15281485042418    6.9691118180543e-05     0.1083342861543602   0.001741171926978804       14.0215425773918      242.4829352423666   0.005961760391835578     0.8270877079343091     0.5633336483023803     0.2930352334007902     0.3177369895222944   0.002133812330401285     0.5596549335825423     0.1406936550817922     0.1072618576459402  2.257787942950567e-14 138.3305899698094
2.280942709365251      19.01054029988291      13.78122702554774   0.001542982457868845     0.6316497583255462     -11.15281485042418    6.9691118180543e-05     0.1083342861543602   0.001741171926978804       14.0215425773918      242.4829352423666   0.005961760391835578     0.8270877079343091     0.5633336483023803     0.2930352334007902     0.3177369895222944   0.002133797429240091     0.5596549484837035     0.1406936550817922     0.1072618576459402  2.257787942950567e-14 138.3305899684401
2.280942709365251      19.01054029988291      13.78122702554774   0.001542982457868845     0.6316497583255462     -11.15281485042418    6.9691118180543e-05     0.1083342861543602   0.001741171926978804       14.0215425773918      242.4829352423666   0.005961760391835578     0.8270877079343091     0.5633336483023803     0.2930352334007902     0.3177369895222944   0.002133797429240091     0.5596549335825423     0.1406936699829534     0.1072618576459402  2.257787942950567e-14 138.3305899683915
2.280942709365251      19.01054029988291      13.78122702554774   0.001542982457868845     0.6316497583255462     -11.15281485042418    6.9691118180543e-05     0.1083342861543602   0.001741171926978804       14.0215425773918      242.4829352423666   0.005961760391835578     0.8270877079343091     0.5633336483023803     0.2930352334007902     0.3177369895222944   0.002133797429240091     0.5596549335825423     0.1406936550817922     0.1072618725471014  2.257787942950567e-14 138.3305899701945
2.280942709365251      19.01054029988291      13.78122702554774   0.001542982457868845     0.6316497583255462     -11.15281485042418    6.9691118180543e-05     0.1083342861543602   0.001741171926978804       14.0215425773918      242.4829352423666   0.005961760391835578     0.8270877079343091     0.5633336483023803     0.2930352334007902     0.3177369895222944   0.002133797429240091     0.5596549335825423     0.1406936550817922     0.1072618576459402  1.490118377172709e-08 138.3306747227609
2.478651211795318      18.92775838455983      15.02961600363608  0.0006369900468982129     0.4989813274818302     -12.17022816749423  0.0009560734996079822     0.1043354330425289   0.001107510345231166      14.34118875472559      293.3443658033785   0.006707337992024736     0.8253586457048737     0.5503051067594373      0.267700124341657     0.3700708809103397   0.000604229591515462     0.5596549335825423     0.1772656277059131    0.01731509883312234  2.276476817384266e-14 127.3343340923145
2.4786512487301      18.92775838455983      15.02961600363608  0.0006369900468982129     0.4989813274818302     -12.17022816749423  0.0009560734996079822     0.1043354330425289   0.001107510345231166      14.34118875472559      293.3443658033785   0.006707337992024736     0.8253586457048737     0.5503051067594373      0.267700124341657     0.3700708809103397   0.000604229591515462     0.5596549335825423     0.1772656277059131    0.01731509883312234  2.276476817384266e-14 127.3343336802846
2.478651211795318      18.92775866660541      15.02961600363608  0.0006369900468982129     0.4989813274818302     -12.17022816749423  0.0009560734996079822     0.1043354330425289   0.001107510345231166      14.34118875472559      293.3443658033785   0.006707337992024736     0.8253586457048737     0.5503051067594373      0.267700124341657     0.3700708809103397   0.000604229591515462     0.5596549335825423     0.1772656277059131    0.01731509883312234  2.276476817384266e-14 127.3343321778519
2.478651211795318      18.92775838455983      15.02961622759481  0.0006369900468982129     0.4989813274818302     -12.17022816749423  0.0009560734996079822     0.1043354330425289   0.001107510345231166      14.34118875472559      293.3443658033785   0.006707337992024736     0.8253586457048737     0.5503051067594373      0.267700124341657     0.3700708809103397   0.000604229591515462     0.5596549335825423     0.1772656277059131    0.01731509883312234  2.276476817384266e-14 127.3343323313699
2.478651211795318      18.92775838455983      15.02961600363608  0.0006370049480594067     0.4989813274818302     -12.17022816749423  0.0009560734996079822     0.1043354330425289   0.001107510345231166      14.34118875472559      293.3443658033785   0.006707337992024736     0.8253586457048737     0.5503051067594373      0.267700124341657     0.3700708809103397   0.000604229591515462     0.5596549335825423     0.1772656277059131    0.01731509883312234  2.276476817384266e-14 127.3344583576971
2.478651211795318      18.92775838455983      15.02961600363608  0.0006369900468982129     0.4989813423829914     -12.17022816749423  0.0009560734996079822     0.1043354330425289   0.001107510345231166      14.34118875472559      293.3443658033785   0.006707337992024736     0.8253586457048737     0.5503051067594373      0.267700124341657     0.3700708809103397   0.000604229591515462     0.5596549335825423     0.1772656277059131    0.01731509883312234  2.276476817384266e-14 127.3343339819549
2.478651211795318      18.92775838455983      15.02961600363608  0.0006369900468982129     0.4989813274818302     -12.17022834884476  0.0009560734996079822     0.1043354330425289   0.001107510345231166      14.34118875472559      293.3443658033785   0.006707337992024736     0.8253586457048737     0.5503051067594373      0.267700124341657     0.3700708809103397   0.000604229591515462     0.5596549335825423     0.1772656277059131    0.01731509883312234  2.276476817384266e-14 127.3343376157722
2.478651211795318      18.92775838455983      15.02961600363608  0.0006369900468982129     0.4989813274818302     -12.17022816749423   0.000956088400769176     0.1043354330425289   0.001107510345231166      14.34118875472559      293.3443658033785   0.006707337992024736     0.8253586457048737     0.5503051067594373      0.267700124341657     0.3700708809103397   0.000604229591515462     0.5596549335825423     0.1772656277059131    0.01731509883312234  2.276476817384266e-14 127.3343565235816
2.478651211795318      18.92775838455983      15.02961600363608  0.0006369900468982129     0.4989813274818302     -12.17022816749423  0.0009560734996079822     0.1043354479436901   0.001107510345231166      14.34118875472559      293.3443658033785   0.006707337992024736     0.8253586457048737     0.5503051067594373      0.267700124341657     0.3700708809103397   0.000604229591515462     0.5596549335825423     0.1772656277059131    0.01731509883312234  2.276476817384266e-14 127.3343334374537
2.478651211795318      18.92775838455983      15.02961600363608  0.0006369900468982129     0.4989813274818302     -12.17022816749423  0.0009560734996079822     0.1043354330425289    0.00110752524639236      14.34118875472559      293.3443658033785   0.006707337992024736     0.8253586457048737     0.5503051067594373      0.267700124341657     0.3700708809103397   0.000604229591515462     0.5596549335825423     0.1772656277059131    0.01731509883312234  2.276476817384266e-14 127.3342816597245
2.478651211795318      18.92775838455983      15.02961600363608  0.0006369900468982129     0.4989813274818302     -12.17022816749423  0.0009560734996079822     0.1043354330425289   0.001107510345231166      14.34118896842596      293.3443658033785   0.006707337992024736     0.8253586457048737     0.5503051067594373      0.267700124341657     0.3700708809103397   0.000604229591515462     0.5596549335825423     0.1772656277059131    0.01731509883312234  2.276476817384266e-14 127.334334047525
2.478651211795318      18.92775838455983      15.02961600363608  0.0006369900468982129     0.4989813274818302     -12.17022816749423  0.0009560734996079822     0.1043354330425289   0.001107510345231166      14.34118875472559      293.3443701745502   0.006707337992024736     0.8253586457048737     0.5503051067594373      0.267700124341657     0.3700708809103397   0.000604229591515462     0.5596549335825423     0.1772656277059131    0.01731509883312234  2.276476817384266e-14 127.3343342327621
2.478651211795318      18.92775838455983      15.02961600363608  0.0006369900468982129     0.4989813274818302     -12.17022816749423  0.0009560734996079822     0.1043354330425289   0.001107510345231166      14.34118875472559      293.3443658033785    0.00670735289318593     0.8253586457048737     0.5503051067594373      0.267700124341657     0.3700708809103397   0.000604229591515462     0.5596549335825423     0.1772656277059131    0.01731509883312234  2.276476817384266e-14 127.3342873975547
2.478651211795318      18.92775838455983      15.02961600363608  0.0006369900468982129     0.4989813274818302     -12.17022816749423  0.0009560734996079822     0.1043354330425289   0.001107510345231166      14.34118875472559      293.3443658033785   0.006707337992024736     0.8253586606060349     0.5503051067594373      0.267700124341657     0.3700708809103397   0.000604229591515462     0.5596549335825423     0.1772656277059131    0.01731509883312234  2.276476817384266e-14 127.3343353692126
2.478651211795318      18.92775838455983      15.02961600363608  0.0006369900468982129     0.4989813274818302     -12.17022816749423  0.0009560734996079822     0.1043354330425289   0.001107510345231166      14.34118875472559      293.3443658033785   0.006707337992024736     0.8253586457048737     0.5503051216605985      0.267700124341657     0.3700708809103397   0.000604229591515462     0.5596549335825423     0.1772656277059131    0.01731509883312234  2.276476817384266e-14 127.3343341284511
2.478651211795318      18.92775838455983      15.02961600363608  0.0006369900468982129     0.4989813274818302     -12.17022816749423  0.0009560734996079822     0.1043354330425289   0.001107510345231166      14.34118875472559      293.3443658033785   0.006707337992024736     0.8253586457048737     0.5503051067594373     0.2677001392428182     0.3700708809103397   0.000604229591515462     0.5596549335825423     0.1772656277059131    0.01731509883312234  2.276476817384266e-14 127.3343319856802
2.478651211795318      18.92775838455983      15.02961600363608  0.0006369900468982129     0.4989813274818302     -12.17022816749423  0.0009560734996079822     0.1043354330425289   0.001107510345231166      14.34118875472559      293.3443658033785   0.006707337992024736     0.8253586457048737     0.5503051067594373      0.267700124341657     0.3700708958115009   0.000604229591515462     0.5596549335825423     0.1772656277059131    0.01731509883312234  2.276476817384266e-14 127.3343341853998
2.478651211795318      18.92775838455983      15.02961600363608  0.0006369900468982129     0.4989813274818302     -12.17022816749423  0.0009560734996079822     0.1043354330425289   0.001107510345231166      14.34118875472559      293.3443658033785   0.006707337992024736     0.8253586457048737     0.5503051067594373      0.267700124341657     0.3700708809103397  0.0006042444926766559     0.5596549335825423     0.1772656277059131    0.01731509883312234  2.276476817384266e-14 127.3343340923264
2.478651211795318      18.92775838455983      15.02961600363608  0.0006369900468982129     0.4989813274818302     -12.17022816749423  0.0009560734996079822     0.1043354330425289   0.001107510345231166      14.34118875472559      293.3443658033785   0.006707337992024736     0.8253586457048737     0.5503051067594373      0.267700124341657     0.3700708809103397   0.000604229591515462     0.5596549484837035     0.1772656277059131    0.01731509883312234  2.276476817384266e-14 127.3343340923145
2.478651211795318      18.92775838455983      15.02961600363608  0.0006369900468982129     0.4989813274818302     -12.17022816749423  0.0009560734996079822     0.1043354330425289   0.001107510345231166      14.34118875472559      293.3443658033785   0.006707337992024736     0.8253586457048737     0.5503051067594373      0.267700124341657     0.3700708809103397   0.000604229591515462     0.5596549335825423     0.1772656426070743    0.01731509883312234  2.276476817384266e-14 127.3343340923233
2.478651211795318      18.92775838455983      15.02961600363608  0.0006369900468982129     0.4989813274818302     -12.17022816749423  0.0009560734996079822     0.1043354330425289   0.001107510345231166      14.34118875472559      293.3443658033785   0.006707337992024736     0.8253586457048737     0.5503051067594373      0.267700124341657     0.3700708809103397   0.000604229591515462     0.5596549335825423     0.1772656277059131    0.01731511373428353  2.276476817384266e-14 127.3343340923173
2.478651211795318      18.92775838455983      15.02961600363608  0.0006369900468982129     0.4989813274818302     -12.17022816749423  0.0009560734996079822     0.1043354330425289   0.001107510345231166      14.34118875472559      293.3443658033785   0.006707337992024736     0.8253586457048737     0.5503051067594373      0.267700124341657     0.3700708809103397   0.000604229591515462     0.5596549335825423     0.1772656277059131    0.01731509883312234  1.490118395861583e-08 127.3344079407165
2.521815823419551      18.76046040217721       15.0910787772781  0.0007257911038564259     0.5549684285719463      -11.9576333914529  0.0004799487630621531     0.1111684010932811   0.001261255632911359       12.5961719803314      253.2526457825484   0.006318778149687226     0.8112802107554673     0.5359044640067778       0.27665006986726     0.3601419145329522  0.0006030798310279103     0.5596549335825423      0.177288879508594     0.0173193438791718  2.220446049250313e-14 124.9562969626075
2.521815860997535      18.76046040217721       15.0910787772781  0.0007257911038564259     0.5549684285719463      -11.9576333914529  0.0004799487630621531     0.1111684010932811   0.001261255632911359       12.5961719803314      253.2526457825484   0.006318778149687226     0.8112802107554673     0.5359044640067778       0.27665006986726     0.3601419145329522  0.0006030798310279103     0.5596549335825423      0.177288879508594     0.0173193438791718  2.220446049250313e-14 124.9562970047565
2.521815823419551      18.76046068172985       15.0910787772781  0.0007257911038564259     0.5549684285719463      -11.9576333914529  0.0004799487630621531     0.1111684010932811   0.001261255632911359       12.5961719803314      253.2526457825484   0.006318778149687226     0.8112802107554673     0.5359044640067778       0.27665006986726     0.3601419145329522  0.0006030798310279103     0.5596549335825423      0.177288879508594     0.0173193438791718  2.220446049250313e-14 124.9562972018098
2.521815823419551      18.76046040217721       15.0910790021527  0.0007257911038564259     0.5549684285719463      -11.9576333914529  0.0004799487630621531     0.1111684010932811   0.001261255632911359       12.5961719803314      253.2526457825484   0.006318778149687226     0.8112802107554673     0.5359044640067778       0.27665006986726     0.3601419145329522  0.0006030798310279103     0.5596549335825423      0.177288879508594     0.0173193438791718  2.220446049250313e-14 124.9562971983884
2.521815823419551      18.76046040217721       15.0910787772781  0.0007258060050176197     0.5549684285719463      -11.9576333914529  0.0004799487630621531     0.1111684010932811   0.001261255632911359       12.5961719803314      253.2526457825484   0.006318778149687226     0.8112802107554673     0.5359044640067778       0.27665006986726     0.3601419145329522  0.0006030798310279103     0.5596549335825423      0.177288879508594     0.0173193438791718  2.220446049250313e-14 124.9562641361666
2.521815823419551      18.76046040217721       15.0910787772781  0.0007257911038564259     0.5549684434731075      -11.9576333914529  0.0004799487630621531     0.1111684010932811   0.001261255632911359       12.5961719803314      253.2526457825484   0.006318778149687226     0.8112802107554673     0.5359044640067778       0.27665006986726     0.3601419145329522  0.0006030798310279103     0.5596549335825423      0.177288879508594     0.0173193438791718  2.220446049250313e-14 124.9562969543609
2.521815823419551      18.76046040217721       15.0910787772781  0.0007257911038564259     0.5549684285719463     -11.95763356963552  0.0004799487630621531     0.1111684010932811   0.001261255632911359       12.5961719803314      253.2526457825484   0.006318778149687226     0.8112802107554673     0.5359044640067778       0.27665006986726     0.3601419145329522  0.0006030798310279103     0.5596549335825423      0.177288879508594     0.0173193438791718  2.220446049250313e-14 124.9562965077687
2.521815823419551      18.76046040217721       15.0910787772781  0.0007257911038564259     0.5549684285719463      -11.9576333914529   0.000479963664223347     0.1111684010932811   0.001261255632911359       12.5961719803314      253.2526457825484   0.006318778149687226     0.8112802107554673     0.5359044640067778       0.27665006986726     0.3601419145329522  0.0006030798310279103     0.5596549335825423      0.177288879508594     0.0173193438791718  2.220446049250313e-14 124.9563146527115
2.521815823419551      18.76046040217721       15.0910787772781  0.0007257911038564259     0.5549684285719463      -11.9576333914529  0.0004799487630621531     0.1111684159944423   0.001261255632911359       12.5961719803314      253.2526457825484   0.006318778149687226     0.8112802107554673     0.5359044640067778       0.27665006986726     0.3601419145329522  0.0006030798310279103     0.5596549335825423      0.177288879508594     0.0173193438791718  2.220446049250313e-14 124.9562967732269
2.521815823419551      18.76046040217721       15.0910787772781  0.0007257911038564259     0.5549684285719463      -11.9576333914529  0.0004799487630621531     0.1111684010932811   0.001261270534072552       12.5961719803314      253.2526457825484   0.006318778149687226     0.8112802107554673     0.5359044640067778       0.27665006986726     0.3601419145329522  0.0006030798310279103     0.5596549335825423      0.177288879508594     0.0173193438791718  2.220446049250313e-14 124.9563343169888
2.521815823419551      18.76046040217721       15.0910787772781  0.0007257911038564259     0.5549684285719463      -11.9576333914529  0.0004799487630621531     0.1111684010932811   0.001261255632911359      12.59617216802899      253.2526457825484   0.006318778149687226     0.8112802107554673     0.5359044640067778       0.27665006986726     0.3601419145329522  0.0006030798310279103     0.5596549335825423      0.177288879508594     0.0173193438791718  2.220446049250313e-14 124.9562968043426
2.521815823419551      18.76046040217721       15.0910787772781  0.0007257911038564259     0.5549684285719463      -11.9576333914529  0.0004799487630621531     0.1111684010932811   0.001261255632911359       12.5961719803314      253.2526495563069   0.006318778149687226     0.8112802107554673     0.5359044640067778       0.27665006986726     0.3601419145329522  0.0006030798310279103     0.5596549335825423      0.177288879508594     0.0173193438791718  2.220446049250313e-14 124.9562967967171
2.521815823419551      18.76046040217721       15.0910787772781  0.0007257911038564259     0.5549684285719463      -11.9576333914529  0.0004799487630621531     0.1111684010932811   0.001261255632911359       12.5961719803314      253.2526457825484    0.00631879305084842     0.8112802107554673     0.5359044640067778       0.27665006986726     0.3601419145329522  0.0006030798310279103     0.5596549335825423      0.177288879508594     0.0173193438791718  2.220446049250313e-14 124.9563142799514
2.521815823419551      18.76046040217721       15.0910787772781  0.0007257911038564259     0.5549684285719463      -11.9576333914529  0.0004799487630621531     0.1111684010932811   0.001261255632911359       12.5961719803314      253.2526457825484   0.006318778149687226     0.8112802256566285     0.5359044640067778       0.27665006986726     0.3601419145329522  0.0006030798310279103     0.5596549335825423      0.177288879508594     0.0173193438791718  2.220446049250313e-14 124.9562975886792
2.521815823419551      18.76046040217721       15.0910787772781  0.0007257911038564259     0.5549684285719463      -11.9576333914529  0.0004799487630621531     0.1111684010932811   0.001261255632911359       12.5961719803314      253.2526457825484   0.006318778149687226     0.8112802107554673      0.535904478907939       0.27665006986726     0.3601419145329522  0.0006030798310279103     0.5596549335825423      0.177288879508594     0.0173193438791718  2.220446049250313e-14 124.9562974320444
2.521815823419551      18.76046040217721       15.0910787772781  0.0007257911038564259     0.5549684285719463      -11.9576333914529  0.0004799487630621531     0.1111684010932811   0.001261255632911359       12.5961719803314      253.2526457825484   0.006318778149687226     0.8112802107554673     0.5359044640067778     0.2766500847684212     0.3601419145329522  0.0006030798310279103     0.5596549335825423      0.177288879508594     0.0173193438791718  2.220446049250313e-14 124.9562985901127
2.521815823419551      18.76046040217721       15.0910787772781  0.0007257911038564259     0.5549684285719463      -11.9576333914529  0.0004799487630621531     0.1111684010932811   0.001261255632911359       12.5961719803314      253.2526457825484   0.006318778149687226     0.8112802107554673     0.5359044640067778       0.27665006986726     0.3601419294341134  0.0006030798310279103     0.5596549335825423      0.177288879508594     0.0173193438791718  2.220446049250313e-14 124.9562969630262
2.521815823419551      18.76046040217721       15.0910787772781  0.0007257911038564259     0.5549684285719463      -11.9576333914529  0.0004799487630621531     0.1111684010932811   0.001261255632911359       12.5961719803314      253.2526457825484   0.006318778149687226     0.8112802107554673     0.5359044640067778       0.27665006986726     0.3601419145329522  0.0006030947321891041     0.5596549335825423      0.177288879508594     0.0173193438791718  2.220446049250313e-14 124.956296962608
2.521815823419551      18.76046040217721       15.0910787772781  0.0007257911038564259     0.5549684285719463      -11.9576333914529  0.0004799487630621531     0.1111684010932811   0.001261255632911359       12.5961719803314      253.2526457825484   0.006318778149687226     0.8112802107554673     0.5359044640067778       0.27665006986726     0.3601419145329522  0.0006030798310279103     0.5596549484837035      0.177288879508594     0.0173193438791718  2.220446049250313e-14 124.9562969626075
2.521815823419551      18.76046040217721       15.0910787772781  0.0007257911038564259     0.5549684285719463      -11.9576333914529  0.0004799487630621531     0.1111684010932811   0.001261255632911359       12.5961719803314      253.2526457825484   0.006318778149687226     0.8112802107554673     0.5359044640067778       0.27665006986726     0.3601419145329522  0.0006030798310279103     0.5596549335825423     0.1772888944097552     0.0173193438791718  2.220446049250313e-14 124.9562969626003
2.521815823419551      18.76046040217721       15.0910787772781  0.0007257911038564259     0.5549684285719463      -11.9576333914529  0.0004799487630621531     0.1111684010932811   0.001261255632911359       12.5961719803314      253.2526457825484   0.006318778149687226     0.8112802107554673     0.5359044640067778       0.27665006986726     0.3601419145329522  0.0006030798310279103     0.5596549335825423      0.177288879508594    0.01731935878033299  2.220446049250313e-14 124.9562969626037
2.521815823419551      18.76046040217721       15.0910787772781  0.0007257911038564259     0.5549684285719463      -11.9576333914529  0.0004799487630621531     0.1111684010932811   0.001261255632911359       12.5961719803314      253.2526457825484   0.006318778149687226     0.8112802107554673     0.5359044640067778       0.27665006986726     0.3601419145329522  0.0006030798310279103     0.5596549335825423      0.177288879508594     0.0173193438791718  1.490118339830815e-08 124.9563753316689
2.543596359807523      18.78317191850136      15.11154226118502  0.0008187293742965793     0.5592155956255811     -11.94982724993771  0.0004806163652309522     0.1112971039263122   0.001251964112711853       12.8286514572998      263.2494607159775   0.006269327685692118     0.8107938851934106      0.533365543879163      0.277145598564228     0.3673797759353517  0.0006103578726896456     0.5596549335825423     0.2484271360819827    0.05984231141655268  4.294634306040489e-14 124.529390635881
2.543596397710063      18.78317191850136      15.11154226118502  0.0008187293742965793     0.5592155956255811     -11.94982724993771  0.0004806163652309522     0.1112971039263122   0.001251964112711853       12.8286514572998      263.2494607159775   0.006269327685692118     0.8107938851934106      0.533365543879163      0.277145598564228     0.3673797759353517  0.0006103578726896456     0.5596549335825423     0.2484271360819827    0.05984231141655268  4.294634306040489e-14 124.5293908496398
2.543596359807523      18.78317219839244      15.11154226118502  0.0008187293742965793     0.5592155956255811     -11.94982724993771  0.0004806163652309522     0.1112971039263122   0.001251964112711853       12.8286514572998      263.2494607159775   0.006269327685692118     0.8107938851934106      0.533365543879163      0.277145598564228     0.3673797759353517  0.0006103578726896456     0.5596549335825423     0.2484271360819827    0.05984231141655268  4.294634306040489e-14 124.5293902447501
2.543596359807523      18.78317191850136      15.11154248636454  0.0008187293742965793     0.5592155956255811     -11.94982724993771  0.0004806163652309522     0.1112971039263122   0.001251964112711853       12.8286514572998      263.2494607159775   0.006269327685692118     0.8107938851934106      0.533365543879163      0.277145598564228     0.3673797759353517  0.0006103578726896456     0.5596549335825423     0.2484271360819827    0.05984231141655268  4.294634306040489e-14 124.5293904797658
2.543596359807523      18.78317191850136      15.11154226118502  0.0008187442754577732     0.5592155956255811     -11.94982724993771  0.0004806163652309522     0.1112971039263122   0.001251964112711853       12.8286514572998      263.2494607159775   0.006269327685692118     0.8107938851934106      0.533365543879163      0.277145598564228     0.3673797759353517  0.0006103578726896456     0.5596549335825423     0.2484271360819827    0.05984231141655268  4.294634306040489e-14 124.5293936014927
2.543596359807523      18.78317191850136      15.11154226118502  0.0008187293742965793     0.5592156105267423     -11.94982724993771  0.0004806163652309522     0.1112971039263122   0.001251964112711853       12.8286514572998      263.2494607159775   0.006269327685692118     0.8107938851934106      0.533365543879163      0.277145598564228     0.3673797759353517  0.0006103578726896456     0.5596549335825423     0.2484271360819827    0.05984231141655268  4.294634306040489e-14 124.5293906493915
2.543596359807523      18.78317191850136      15.11154226118502  0.0008187293742965793     0.5592155956255811     -11.94982742800401  0.0004806163652309522     0.1112971039263122   0.001251964112711853       12.8286514572998      263.2494607159775   0.006269327685692118     0.8107938851934106      0.533365543879163      0.277145598564228     0.3673797759353517  0.0006103578726896456     0.5596549335825423     0.2484271360819827    0.05984231141655268  4.294634306040489e-14 124.5293910468055
2.543596359807523      18.78317191850136      15.11154226118502  0.0008187293742965793     0.5592155956255811     -11.94982724993771   0.000480631266392146     0.1112971039263122   0.001251964112711853       12.8286514572998      263.2494607159775   0.006269327685692118     0.8107938851934106      0.533365543879163      0.277145598564228     0.3673797759353517  0.0006103578726896456     0.5596549335825423     0.2484271360819827    0.05984231141655268  4.294634306040489e-14 124.529407331473
2.543596359807523      18.78317191850136      15.11154226118502  0.0008187293742965793     0.5592155956255811     -11.94982724993771  0.0004806163652309522     0.1112971188274733   0.001251964112711853       12.8286514572998      263.2494607159775   0.006269327685692118     0.8107938851934106      0.533365543879163      0.277145598564228     0.3673797759353517  0.0006103578726896456     0.5596549335825423     0.2484271360819827    0.05984231141655268  4.294634306040489e-14 124.5293905591992
2.543596359807523      18.78317191850136      15.11154226118502  0.0008187293742965793     0.5592155956255811     -11.94982724993771  0.0004806163652309522     0.1112971039263122   0.001251979013873047       12.8286514572998      263.2494607159775   0.006269327685692118     0.8107938851934106      0.533365543879163      0.277145598564228     0.3673797759353517  0.0006103578726896456     0.5596549335825423     0.2484271360819827    0.05984231141655268  4.294634306040489e-14 124.5294203213326
2.543596359807523      18.78317191850136      15.11154226118502  0.0008187293742965793     0.5592155956255811     -11.94982724993771  0.0004806163652309522     0.1112971039263122   0.001251964112711853       12.8286516484616      263.2494607159775   0.006269327685692118     0.8107938851934106      0.533365543879163      0.277145598564228     0.3673797759353517  0.0006103578726896456     0.5596549335825423     0.2484271360819827    0.05984231141655268  4.294634306040489e-14 124.52939053168
2.543596359807523      18.78317191850136      15.11154226118502  0.0008187293742965793     0.5592155956255811     -11.94982724993771  0.0004806163652309522     0.1112971039263122   0.001251964112711853       12.8286514572998      263.2494646387002   0.006269327685692118     0.8107938851934106      0.533365543879163      0.277145598564228     0.3673797759353517  0.0006103578726896456     0.5596549335825423     0.2484271360819827    0.05984231141655268  4.294634306040489e-14 124.5293905659949
2.543596359807523      18.78317191850136      15.11154226118502  0.0008187293742965793     0.5592155956255811     -11.94982724993771  0.0004806163652309522     0.1112971039263122   0.001251964112711853       12.8286514572998      263.2494607159775   0.006269342586853311     0.8107938851934106      0.533365543879163      0.277145598564228     0.3673797759353517  0.0006103578726896456     0.5596549335825423     0.2484271360819827    0.05984231141655268  4.294634306040489e-14 124.5293962164351
2.543596359807523      18.78317191850136      15.11154226118502  0.0008187293742965793     0.5592155956255811     -11.94982724993771  0.0004806163652309522     0.1112971039263122   0.001251964112711853       12.8286514572998      263.2494607159775   0.006269327685692118     0.8107939000945718      0.533365543879163      0.277145598564228     0.3673797759353517  0.0006103578726896456     0.5596549335825423     0.2484271360819827    0.05984231141655268  4.294634306040489e-14 124.5293911660481
2.543596359807523      18.78317191850136      15.11154226118502  0.0008187293742965793     0.5592155956255811     -11.94982724993771  0.0004806163652309522     0.1112971039263122   0.001251964112711853       12.8286514572998      263.2494607159775   0.006269327685692118     0.8107938851934106     0.5333655587803242      0.277145598564228     0.3673797759353517  0.0006103578726896456     0.5596549335825423     0.2484271360819827    0.05984231141655268  4.294634306040489e-14 124.5293912890197
2.543596359807523      18.78317191850136      15.11154226118502  0.0008187293742965793     0.5592155956255811     -11.94982724993771  0.0004806163652309522     0.1112971039263122   0.001251964112711853       12.8286514572998      263.2494607159775   0.006269327685692118     0.8107938851934106      0.533365543879163     0.2771456134653892     0.3673797759353517  0.0006103578726896456     0.5596549335825423     0.2484271360819827    0.05984231141655268  4.294634306040489e-14 124.5293919708769
2.543596359807523      18.78317191850136      15.11154226118502  0.0008187293742965793     0.5592155956255811     -11.94982724993771  0.0004806163652309522     0.1112971039263122   0.001251964112711853       12.8286514572998      263.2494607159775   0.006269327685692118     0.8107938851934106      0.533365543879163      0.277145598564228     0.3673797908365129  0.0006103578726896456     0.5596549335825423     0.2484271360819827    0.05984231141655268  4.294634306040489e-14 124.5293906358283
2.543596359807523      18.78317191850136      15.11154226118502  0.0008187293742965793     0.5592155956255811     -11.94982724993771  0.0004806163652309522     0.1112971039263122   0.001251964112711853       12.8286514572998      263.2494607159775   0.006269327685692118     0.8107938851934106      0.533365543879163      0.277145598564228     0.3673797759353517  0.0006103727738508394     0.5596549335825423     0.2484271360819827    0.05984231141655268  4.294634306040489e-14 124.5293906358784
2.543596359807523      18.78317191850136      15.11154226118502  0.0008187293742965793     0.5592155956255811     -11.94982724993771  0.0004806163652309522     0.1112971039263122   0.001251964112711853       12.8286514572998      263.2494607159775   0.006269327685692118     0.8107938851934106      0.533365543879163      0.277145598564228     0.3673797759353517  0.0006103578726896456     0.5596549484837035     0.2484271360819827    0.05984231141655268  4.294634306040489e-14 124.529390635881
2.543596359807523      18.78317191850136      15.11154226118502  0.0008187293742965793     0.5592155956255811     -11.94982724993771  0.0004806163652309522     0.1112971039263122   0.001251964112711853       12.8286514572998      263.2494607159775   0.006269327685692118     0.8107938851934106      0.533365543879163      0.277145598564228     0.3673797759353517  0.0006103578726896456     0.5596549335825423     0.2484271509831439    0.05984231141655268  4.294634306040489e-14 124.5293906358726
2.543596359807523      18.78317191850136      15.11154226118502  0.0008187293742965793     0.5592155956255811     -11.94982724993771  0.0004806163652309522     0.1112971039263122   0.001251964112711853       12.8286514572998      263.2494607159775   0.006269327685692118     0.8107938851934106      0.533365543879163      0.277145598564228     0.3673797759353517  0.0006103578726896456     0.5596549335825423     0.2484271360819827    0.05984232631771388  4.294634306040489e-14 124.5293906358687
2.543596359807523      18.78317191850136      15.11154226118502  0.0008187293742965793     0.5592155956255811     -11.94982724993771  0.0004806163652309522     0.1112971039263122   0.001251964112711853       12.8286514572998      263.2494607159775   0.006269327685692118     0.8107938851934106      0.533365543879163      0.277145598564228     0.3673797759353517  0.0006103578726896456     0.5596549335825423     0.2484271360819827    0.05984231141655268  1.490120414019072e-08 124.5294671899575
2.462986679230221      19.23951652270153      15.64756369085677   0.001513370575507088     0.5896233705932289     -11.98493536896661  0.0003008439040632634      0.116986401275996   0.001108841387398983      13.34747669224779      263.4115321626721   0.006523035605337366      0.802853592009301      0.541960463491866     0.2744434538217824     0.3383342051102418  0.0006674590009986352     0.5596549335825423     0.2514684074427425    0.06536845262104568  2.220446049250313e-14 123.2021511096328
2.462986715931583      19.23951652270153      15.64756369085677   0.001513370575507088     0.5896233705932289     -11.98493536896661  0.0003008439040632634      0.116986401275996   0.001108841387398983      13.34747669224779      263.4115321626721   0.006523035605337366      0.802853592009301      0.541960463491866     0.2744434538217824     0.3383342051102418  0.0006674590009986352     0.5596549335825423     0.2514684074427425    0.06536845262104568  2.220446049250313e-14 123.2021512081328
2.462986679230221      19.23951680939266      15.64756369085677   0.001513370575507088     0.5896233705932289     -11.98493536896661  0.0003008439040632634      0.116986401275996   0.001108841387398983      13.34747669224779      263.4115321626721   0.006523035605337366      0.802853592009301      0.541960463491866     0.2744434538217824     0.3383342051102418  0.0006674590009986352     0.5596549335825423     0.2514684074427425    0.06536845262104568  2.220446049250313e-14 123.2021506745185
2.462986679230221      19.23951652270153      15.64756392402364   0.001513370575507088     0.5896233705932289     -11.98493536896661  0.0003008439040632634      0.116986401275996   0.001108841387398983      13.34747669224779      263.4115321626721   0.006523035605337366      0.802853592009301      0.541960463491866     0.2744434538217824     0.3383342051102418  0.0006674590009986352     0.5596549335825423     0.2514684074427425    0.06536845262104568  2.220446049250313e-14 123.2021508448779
2.462986679230221      19.23951652270153      15.64756369085677   0.001513385476668281     0.5896233705932289     -11.98493536896661  0.0003008439040632634      0.116986401275996   0.001108841387398983      13.34747669224779      263.4115321626721   0.006523035605337366      0.802853592009301      0.541960463491866     0.2744434538217824     0.3383342051102418  0.0006674590009986352     0.5596549335825423     0.2514684074427425    0.06536845262104568  2.220446049250313e-14 123.2021687873634
2.462986679230221      19.23951652270153      15.64756369085677   0.001513370575507088     0.5896233854943901     -11.98493536896661  0.0003008439040632634      0.116986401275996   0.001108841387398983      13.34747669224779      263.4115321626721   0.006523035605337366      0.802853592009301      0.541960463491866     0.2744434538217824     0.3383342051102418  0.0006674590009986352     0.5596549335825423     0.2514684074427425    0.06536845262104568  2.220446049250313e-14 123.2021511137015
2.462986679230221      19.23951652270153      15.64756369085677   0.001513370575507088     0.5896233705932289     -11.98493554755607  0.0003008439040632634      0.116986401275996   0.001108841387398983      13.34747669224779      263.4115321626721   0.006523035605337366      0.802853592009301      0.541960463491866     0.2744434538217824     0.3383342051102418  0.0006674590009986352     0.5596549335825423     0.2514684074427425    0.06536845262104568  2.220446049250313e-14 123.2021516976166
2.462986679230221      19.23951652270153      15.64756369085677   0.001513370575507088     0.5896233705932289     -11.98493536896661  0.0003008588052244573      0.116986401275996   0.001108841387398983      13.34747669224779      263.4115321626721   0.006523035605337366      0.802853592009301      0.541960463491866     0.2744434538217824     0.3383342051102418  0.0006674590009986352     0.5596549335825423     0.2514684074427425    0.06536845262104568  2.220446049250313e-14 123.2021577561466
2.462986679230221      19.23951652270153      15.64756369085677   0.001513370575507088     0.5896233705932289     -11.98493536896661  0.0003008439040632634     0.1169864161771572   0.001108841387398983      13.34747669224779      263.4115321626721   0.006523035605337366      0.802853592009301      0.541960463491866     0.2744434538217824     0.3383342051102418  0.0006674590009986352     0.5596549335825423     0.2514684074427425    0.06536845262104568  2.220446049250313e-14 123.2021510775698
2.462986679230221      19.23951652270153      15.64756369085677   0.001513370575507088     0.5896233705932289     -11.98493536896661  0.0003008439040632634      0.116986401275996   0.001108856288560177      13.34747669224779      263.4115321626721   0.006523035605337366      0.802853592009301      0.541960463491866     0.2744434538217824     0.3383342051102418  0.0006674590009986352     0.5596549335825423     0.2514684074427425    0.06536845262104568  2.220446049250313e-14 123.2021724319901
2.462986679230221      19.23951652270153      15.64756369085677   0.001513370575507088     0.5896233705932289     -11.98493536896661  0.0003008439040632634      0.116986401275996   0.001108841387398983      13.34747689114069      263.4115321626721   0.006523035605337366      0.802853592009301      0.541960463491866     0.2744434538217824     0.3383342051102418  0.0006674590009986352     0.5596549335825423     0.2514684074427425    0.06536845262104568  2.220446049250313e-14 123.2021511373079
2.462986679230221      19.23951652270153      15.64756369085677   0.001513370575507088     0.5896233705932289     -11.98493536896661  0.0003008439040632634      0.116986401275996   0.001108841387398983      13.34747669224779      263.4115360878099   0.006523035605337366      0.802853592009301      0.541960463491866     0.2744434538217824     0.3383342051102418  0.0006674590009986352     0.5596549335825423     0.2514684074427425    0.06536845262104568  2.220446049250313e-14 123.2021510346081
2.462986679230221      19.23951652270153      15.64756369085677   0.001513370575507088     0.5896233705932289     -11.98493536896661  0.0003008439040632634      0.116986401275996   0.001108841387398983      13.34747669224779      263.4115321626721    0.00652305050649856      0.802853592009301      0.541960463491866     0.2744434538217824     0.3383342051102418  0.0006674590009986352     0.5596549335825423     0.2514684074427425    0.06536845262104568  2.220446049250313e-14 123.2021388264351
2.462986679230221      19.23951652270153      15.64756369085677   0.001513370575507088     0.5896233705932289     -11.98493536896661  0.0003008439040632634      0.116986401275996   0.001108841387398983      13.34747669224779      263.4115321626721   0.006523035605337366     0.8028536069104622      0.541960463491866     0.2744434538217824     0.3383342051102418  0.0006674590009986352     0.5596549335825423     0.2514684074427425    0.06536845262104568  2.220446049250313e-14 123.2021515116349
2.462986679230221      19.23951652270153      15.64756369085677   0.001513370575507088     0.5896233705932289     -11.98493536896661  0.0003008439040632634      0.116986401275996   0.001108841387398983      13.34747669224779      263.4115321626721   0.006523035605337366      0.802853592009301     0.5419604783930272     0.2744434538217824     0.3383342051102418  0.0006674590009986352     0.5596549335825423     0.2514684074427425    0.06536845262104568  2.220446049250313e-14 123.2021516293124
2.462986679230221      19.23951652270153      15.64756369085677   0.001513370575507088     0.5896233705932289     -11.98493536896661  0.0003008439040632634      0.116986401275996   0.001108841387398983      13.34747669224779      263.4115321626721   0.006523035605337366      0.802853592009301      0.541960463491866     0.2744434687229436     0.3383342051102418  0.0006674590009986352     0.5596549335825423     0.2514684074427425    0.06536845262104568  2.220446049250313e-14 123.2021514556672
2.462986679230221      19.23951652270153      15.64756369085677   0.001513370575507088     0.5896233705932289     -11.98493536896661  0.0003008439040632634      0.116986401275996   0.001108841387398983      13.34747669224779      263.4115321626721   0.006523035605337366      0.802853592009301      0.541960463491866     0.2744434538217824      0.338334220011403  0.0006674590009986352     0.5596549335825423     0.2514684074427425    0.06536845262104568  2.220446049250313e-14 123.2021510842322
2.462986679230221      19.23951652270153      15.64756369085677   0.001513370575507088     0.5896233705932289     -11.98493536896661  0.0003008439040632634      0.116986401275996   0.001108841387398983      13.34747669224779      263.4115321626721   0.006523035605337366      0.802853592009301      0.541960463491866     0.2744434538217824     0.3383342051102418  0.0006674739021598291     0.5596549335825423     0.2514684074427425    0.06536845262104568  2.220446049250313e-14 123.2021511096348
2.462986679230221      19.23951652270153      15.64756369085677   0.001513370575507088     0.5896233705932289     -11.98493536896661  0.0003008439040632634      0.116986401275996   0.001108841387398983      13.34747669224779      263.4115321626721   0.006523035605337366      0.802853592009301      0.541960463491866     0.2744434538217824     0.3383342051102418  0.0006674590009986352     0.5596549484837035     0.2514684074427425    0.06536845262104568  2.220446049250313e-14 123.2021511096328
2.462986679230221      19.23951652270153      15.64756369085677   0.001513370575507088     0.5896233705932289     -11.98493536896661  0.0003008439040632634      0.116986401275996   0.001108841387398983      13.34747669224779      263.4115321626721   0.006523035605337366      0.802853592009301      0.541960463491866     0.2744434538217824     0.3383342051102418  0.0006674590009986352     0.5596549335825423     0.2514684223439037    0.06536845262104568  2.220446049250313e-14 123.2021511073488
2.462986679230221      19.23951652270153      15.64756369085677   0.001513370575507088     0.5896233705932289     -11.98493536896661  0.0003008439040632634      0.116986401275996   0.001108841387398983      13.34747669224779      263.4115321626721   0.006523035605337366      0.802853592009301      0.541960463491866     0.2744434538217824     0.3383342051102418  0.0006674590009986352     0.5596549335825423     0.2514684074427425    0.06536846752220688  2.220446049250313e-14 123.2021511073483
2.462986679230221      19.23951652270153      15.64756369085677   0.001513370575507088     0.5896233705932289     -11.98493536896661  0.0003008439040632634      0.116986401275996   0.001108841387398983      13.34747669224779      263.4115321626721   0.006523035605337366      0.802853592009301      0.541960463491866     0.2744434538217824     0.3383342051102418  0.0006674590009986352     0.5596549335825423     0.2514684074427425    0.06536845262104568  1.490118339830815e-08 123.202227485003
2.462907689379345      19.42088132686365       15.8955707409691   0.001791734068657447     0.6127330750582284     -11.99890547190161  0.0001851253202977967     0.1208970180587476    0.00101523459996759      13.28596312994251      263.5814913271292   0.006675408387572632     0.8004047766392107     0.5437273657416001      0.271589902727889     0.3473926652370877  0.0006670514228729091     0.5596549335825423     0.9307351483699313     0.9136059448208753  2.234869579254497e-14 122.7292312781052
2.462907726079529      19.42088132686365       15.8955707409691   0.001791734068657447     0.6127330750582284     -11.99890547190161  0.0001851253202977967     0.1208970180587476    0.00101523459996759      13.28596312994251      263.5814913271292   0.006675408387572632     0.8004047766392107     0.5437273657416001      0.271589902727889     0.3473926652370877  0.0006670514228729091     0.5596549335825423     0.9307351483699313     0.9136059448208753  2.234869579254497e-14 122.729231333831
2.462907689379345      19.42088161625734       15.8955707409691   0.001791734068657447     0.6127330750582284     -11.99890547190161  0.0001851253202977967     0.1208970180587476    0.00101523459996759      13.28596312994251      263.5814913271292   0.006675408387572632     0.8004047766392107     0.5437273657416001      0.271589902727889     0.3473926652370877  0.0006670514228729091     0.5596549335825423     0.9307351483699313     0.9136059448208753  2.234869579254497e-14 122.729230951778
2.462907689379345      19.42088132686365      15.89557097783157   0.001791734068657447     0.6127330750582284     -11.99890547190161  0.0001851253202977967     0.1208970180587476    0.00101523459996759      13.28596312994251      263.5814913271292   0.006675408387572632     0.8004047766392107     0.5437273657416001      0.271589902727889     0.3473926652370877  0.0006670514228729091     0.5596549335825423     0.9307351483699313     0.9136059448208753  2.234869579254497e-14 122.7292310428051
2.462907689379345      19.42088132686365       15.8955707409691   0.001791748969818641     0.6127330750582284     -11.99890547190161  0.0001851253202977967     0.1208970180587476    0.00101523459996759      13.28596312994251      263.5814913271292   0.006675408387572632     0.8004047766392107     0.5437273657416001      0.271589902727889     0.3473926652370877  0.0006670514228729091     0.5596549335825423     0.9307351483699313     0.9136059448208753  2.234869579254497e-14 122.7292468320738
2.462907689379345      19.42088132686365       15.8955707409691   0.001791734068657447     0.6127330899593896     -11.99890547190161  0.0001851253202977967     0.1208970180587476    0.00101523459996759      13.28596312994251      263.5814913271292   0.006675408387572632     0.8004047766392107     0.5437273657416001      0.271589902727889     0.3473926652370877  0.0006670514228729091     0.5596549335825423     0.9307351483699313     0.9136059448208753  2.234869579254497e-14 122.7292312668695
2.462907689379345      19.42088132686365       15.8955707409691   0.001791734068657447     0.6127330750582284     -11.99890565069923  0.0001851253202977967     0.1208970180587476    0.00101523459996759      13.28596312994251      263.5814913271292   0.006675408387572632     0.8004047766392107     0.5437273657416001      0.271589902727889     0.3473926652370877  0.0006670514228729091     0.5596549335825423     0.9307351483699313     0.9136059448208753  2.234869579254497e-14 122.7292317602657
2.462907689379345      19.42088132686365       15.8955707409691   0.001791734068657447     0.6127330750582284     -11.99890547190161  0.0001851402214589905     0.1208970180587476    0.00101523459996759      13.28596312994251      263.5814913271292   0.006675408387572632     0.8004047766392107     0.5437273657416001      0.271589902727889     0.3473926652370877  0.0006670514228729091     0.5596549335825423     0.9307351483699313     0.9136059448208753  2.234869579254497e-14 122.7292347831334
2.462907689379345      19.42088132686365       15.8955707409691   0.001791734068657447     0.6127330750582284     -11.99890547190161  0.0001851253202977967     0.1208970329599088    0.00101523459996759      13.28596312994251      263.5814913271292   0.006675408387572632     0.8004047766392107     0.5437273657416001      0.271589902727889     0.3473926652370877  0.0006670514228729091     0.5596549335825423     0.9307351483699313     0.9136059448208753  2.234869579254497e-14 122.7292312463111
2.462907689379345      19.42088132686365       15.8955707409691   0.001791734068657447     0.6127330750582284     -11.99890547190161  0.0001851253202977967     0.1208970180587476   0.001015249501128784      13.28596312994251      263.5814913271292   0.006675408387572632     0.8004047766392107     0.5437273657416001      0.271589902727889     0.3473926652370877  0.0006670514228729091     0.5596549335825423     0.9307351483699313     0.9136059448208753  2.234869579254497e-14 122.7292424797976
2.462907689379345      19.42088132686365       15.8955707409691   0.001791734068657447     0.6127330750582284     -11.99890547190161  0.0001851253202977967     0.1208970180587476    0.00101523459996759      13.28596332791879      263.5814913271292   0.006675408387572632     0.8004047766392107     0.5437273657416001      0.271589902727889     0.3473926652370877  0.0006670514228729091     0.5596549335825423     0.9307351483699313     0.9136059448208753  2.234869579254497e-14 122.7292312488519
2.462907689379345      19.42088132686365       15.8955707409691   0.001791734068657447     0.6127330750582284     -11.99890547190161  0.0001851253202977967     0.1208970180587476    0.00101523459996759      13.28596312994251      263.5814952547995   0.006675408387572632     0.8004047766392107     0.5437273657416001      0.271589902727889     0.3473926652370877  0.0006670514228729091     0.5596549335825423     0.9307351483699313     0.9136059448208753  2.234869579254497e-14 122.7292312071152
2.462907689379345      19.42088132686365       15.8955707409691   0.001791734068657447     0.6127330750582284     -11.99890547190161  0.0001851253202977967     0.1208970180587476    0.00101523459996759      13.28596312994251      263.5814913271292   0.006675423288733826     0.8004047766392107     0.5437273657416001      0.271589902727889     0.3473926652370877  0.0006670514228729091     0.5596549335825423     0.9307351483699313     0.9136059448208753  2.234869579254497e-14 122.7292247647945
2.462907689379345      19.42088132686365       15.8955707409691   0.001791734068657447     0.6127330750582284     -11.99890547190161  0.0001851253202977967     0.1208970180587476    0.00101523459996759      13.28596312994251      263.5814913271292   0.006675408387572632     0.8004047915403719     0.5437273657416001      0.271589902727889     0.3473926652370877  0.0006670514228729091     0.5596549335825423     0.9307351483699313     0.9136059448208753  2.234869579254497e-14 122.7292317415927
2.462907689379345      19.42088132686365       15.8955707409691   0.001791734068657447     0.6127330750582284     -11.99890547190161  0.0001851253202977967     0.1208970180587476    0.00101523459996759      13.28596312994251      263.5814913271292   0.006675408387572632     0.8004047766392107     0.5437273806427613      0.271589902727889     0.3473926652370877  0.0006670514228729091     0.5596549335825423     0.9307351483699313     0.9136059448208753  2.234869579254497e-14 122.7292314636562
2.462907689379345      19.42088132686365       15.8955707409691   0.001791734068657447     0.6127330750582284     -11.99890547190161  0.0001851253202977967     0.1208970180587476    0.00101523459996759      13.28596312994251      263.5814913271292   0.006675408387572632     0.8004047766392107     0.5437273657416001     0.2715899176290502     0.3473926652370877  0.0006670514228729091     0.5596549335825423     0.9307351483699313     0.9136059448208753  2.234869579254497e-14 122.7292312517031
2.462907689379345      19.42088132686365       15.8955707409691   0.001791734068657447     0.6127330750582284     -11.99890547190161  0.0001851253202977967     0.1208970180587476    0.00101523459996759      13.28596312994251      263.5814913271292   0.006675408387572632     0.8004047766392107     0.5437273657416001      0.271589902727889     0.3473926801382489  0.0006670514228729091     0.5596549335825423     0.9307351483699313     0.9136059448208753  2.234869579254497e-14 122.7292312667083
2.462907689379345      19.42088132686365       15.8955707409691   0.001791734068657447     0.6127330750582284     -11.99890547190161  0.0001851253202977967     0.1208970180587476    0.00101523459996759      13.28596312994251      263.5814913271292   0.006675408387572632     0.8004047766392107     0.5437273657416001      0.271589902727889     0.3473926652370877   0.000667066324034103     0.5596549335825423     0.9307351483699313     0.9136059448208753  2.234869579254497e-14 122.7292312779518
2.462907689379345      19.42088132686365       15.8955707409691   0.001791734068657447     0.6127330750582284     -11.99890547190161  0.0001851253202977967     0.1208970180587476    0.00101523459996759      13.28596312994251      263.5814913271292   0.006675408387572632     0.8004047766392107     0.5437273657416001      0.271589902727889     0.3473926652370877  0.0006670514228729091     0.5596549484837035     0.9307351483699313     0.9136059448208753  2.234869579254497e-14 122.7292312781052
2.462907689379345      19.42088132686365       15.8955707409691   0.001791734068657447     0.6127330750582284     -11.99890547190161  0.0001851253202977967     0.1208970180587476    0.00101523459996759      13.28596312994251      263.5814913271292   0.006675408387572632     0.8004047766392107     0.5437273657416001      0.271589902727889     0.3473926652370877  0.0006670514228729091     0.5596549335825423     0.9307351632710925     0.9136059448208753  2.234869579254497e-14 122.7292312781111
2.462907689379345      19.42088132686365       15.8955707409691   0.001791734068657447     0.6127330750582284     -11.99890547190161  0.0001851253202977967     0.1208970180587476    0.00101523459996759      13.28596312994251      263.5814913271292   0.006675408387572632     0.8004047766392107     0.5437273657416001      0.271589902727889     0.3473926652370877  0.0006670514228729091     0.5596549335825423     0.9307351483699313     0.9136059597220365  2.234869579254497e-14 122.7292312781719
2.462907689379345      19.42088132686365       15.8955707409691   0.001791734068657447     0.6127330750582284     -11.99890547190161  0.0001851253202977967     0.1208970180587476    0.00101523459996759      13.28596312994251      263.5814913271292   0.006675408387572632     0.8004047766392107     0.5437273657416001      0.271589902727889     0.3473926652370877  0.0006670514228729091     0.5596549335825423     0.9307351483699313     0.9136059448208753  1.490118354254345e-08 122.7293126865119
2.426032227930306      19.55175961040137      16.01999508122028   0.002041308856457413     0.6346453134328354     -11.95395951141952  8.623138540580588e-05     0.1237629993927301  0.0009586458487556424      13.56324677904254      263.6949177205507   0.006847110909317799     0.8001326809997752     0.5502403337620093     0.2695918072512035     0.3401607917421505   0.003604519756601187     0.5596549335825423     0.9285104207299962     0.8914643348087981  2.220446049250313e-14 122.5467205474505
2.426032264081003      19.55175961040137      16.01999508122028   0.002041308856457413     0.6346453134328354     -11.95395951141952  8.623138540580588e-05     0.1237629993927301  0.0009586458487556424      13.56324677904254      263.6949177205507   0.006847110909317799     0.8001326809997752     0.5502403337620093     0.2695918072512035     0.3401607917421505   0.003604519756601187     0.5596549335825423     0.9285104207299962     0.8914643348087981  2.220446049250313e-14 122.5467204990994
2.426032227930306      19.55175990174529      16.01999508122028   0.002041308856457413     0.6346453134328354     -11.95395951141952  8.623138540580588e-05     0.1237629993927301  0.0009586458487556424      13.56324677904254      263.6949177205507   0.006847110909317799     0.8001326809997752     0.5502403337620093     0.2695918072512035     0.3401607917421505   0.003604519756601187     0.5596549335825423     0.9285104207299962     0.8914643348087981  2.220446049250313e-14 122.5467203885392
2.426032227930306      19.55175961040137      16.01999531993681   0.002041308856457413     0.6346453134328354     -11.95395951141952  8.623138540580588e-05     0.1237629993927301  0.0009586458487556424      13.56324677904254      263.6949177205507   0.006847110909317799     0.8001326809997752     0.5502403337620093     0.2695918072512035     0.3401607917421505   0.003604519756601187     0.5596549335825423     0.9285104207299962     0.8914643348087981  2.220446049250313e-14 122.5467204395715
2.426032227930306      19.55175961040137      16.01999508122028   0.002041323757618607     0.6346453134328354     -11.95395951141952  8.623138540580588e-05     0.1237629993927301  0.0009586458487556424      13.56324677904254      263.6949177205507   0.006847110909317799     0.8001326809997752     0.5502403337620093     0.2695918072512035     0.3401607917421505   0.003604519756601187     0.5596549335825423     0.9285104207299962     0.8914643348087981  2.220446049250313e-14 122.546726113493
2.426032227930306      19.55175961040137      16.01999508122028   0.002041308856457413     0.6346453283339966     -11.95395951141952  8.623138540580588e-05     0.1237629993927301  0.0009586458487556424      13.56324677904254      263.6949177205507   0.006847110909317799     0.8001326809997752     0.5502403337620093     0.2695918072512035     0.3401607917421505   0.003604519756601187     0.5596549335825423     0.9285104207299962     0.8914643348087981  2.220446049250313e-14 122.5467205380649
2.426032227930306      19.55175961040137      16.01999508122028   0.002041308856457413     0.6346453134328354      -11.9539596895474  8.623138540580588e-05     0.1237629993927301  0.0009586458487556424      13.56324677904254      263.6949177205507   0.006847110909317799     0.8001326809997752     0.5502403337620093     0.2695918072512035     0.3401607917421505   0.003604519756601187     0.5596549335825423     0.9285104207299962     0.8914643348087981  2.220446049250313e-14 122.5467207592062
2.426032227930306      19.55175961040137      16.01999508122028   0.002041308856457413     0.6346453134328354     -11.95395951141952  8.624628656699973e-05     0.1237629993927301  0.0009586458487556424      13.56324677904254      263.6949177205507   0.006847110909317799     0.8001326809997752     0.5502403337620093     0.2695918072512035     0.3401607917421505   0.003604519756601187     0.5596549335825423     0.9285104207299962     0.8914643348087981  2.220446049250313e-14 122.5467224660339
2.426032227930306      19.55175961040137      16.01999508122028   0.002041308856457413     0.6346453134328354     -11.95395951141952  8.623138540580588e-05     0.1237630142938913  0.0009586458487556424      13.56324677904254      263.6949177205507   0.006847110909317799     0.8001326809997752     0.5502403337620093     0.2695918072512035     0.3401607917421505   0.003604519756601187     0.5596549335825423     0.9285104207299962     0.8914643348087981  2.220446049250313e-14 122.5467204876091
2.426032227930306      19.55175961040137      16.01999508122028   0.002041308856457413     0.6346453134328354     -11.95395951141952  8.623138540580588e-05     0.1237629993927301  0.0009586607499168363      13.56324677904254      263.6949177205507   0.006847110909317799     0.8001326809997752     0.5502403337620093     0.2695918072512035     0.3401607917421505   0.003604519756601187     0.5596549335825423     0.9285104207299962     0.8914643348087981  2.220446049250313e-14 122.5467334502587
2.426032227930306      19.55175961040137      16.01999508122028   0.002041308856457413     0.6346453134328354     -11.95395951141952  8.623138540580588e-05     0.1237629993927301  0.0009586458487556424      13.56324698115066      263.6949177205507   0.006847110909317799     0.8001326809997752     0.5502403337620093     0.2695918072512035     0.3401607917421505   0.003604519756601187     0.5596549335825423     0.9285104207299962     0.8914643348087981  2.220446049250313e-14 122.5467205394983
2.426032227930306      19.55175961040137      16.01999508122028   0.002041308856457413     0.6346453134328354     -11.95395951141952  8.623138540580588e-05     0.1237629993927301  0.0009586458487556424      13.56324677904254      263.6949216499112   0.006847110909317799     0.8001326809997752     0.5502403337620093     0.2695918072512035     0.3401607917421505   0.003604519756601187     0.5596549335825423     0.9285104207299962     0.8914643348087981  2.220446049250313e-14 122.546720477074
2.426032227930306      19.55175961040137      16.01999508122028   0.002041308856457413     0.6346453134328354     -11.95395951141952  8.623138540580588e-05     0.1237629993927301  0.0009586458487556424      13.56324677904254      263.6949177205507   0.006847125810478993     0.8001326809997752     0.5502403337620093     0.2695918072512035     0.3401607917421505   0.003604519756601187     0.5596549335825423     0.9285104207299962     0.8914643348087981  2.220446049250313e-14 122.5467232839664
2.426032227930306      19.55175961040137      16.01999508122028   0.002041308856457413     0.6346453134328354     -11.95395951141952  8.623138540580588e-05     0.1237629993927301  0.0009586458487556424      13.56324677904254      263.6949177205507   0.006847110909317799     0.8001326959009364     0.5502403337620093     0.2695918072512035     0.3401607917421505   0.003604519756601187     0.5596549335825423     0.9285104207299962     0.8914643348087981  2.220446049250313e-14 122.546720994241
2.426032227930306      19.55175961040137      16.01999508122028   0.002041308856457413     0.6346453134328354     -11.95395951141952  8.623138540580588e-05     0.1237629993927301  0.0009586458487556424      13.56324677904254      263.6949177205507   0.006847110909317799     0.8001326809997752     0.5502403486631705     0.2695918072512035     0.3401607917421505   0.003604519756601187     0.5596549335825423     0.9285104207299962     0.8914643348087981  2.220446049250313e-14 122.5467205774891
2.426032227930306      19.55175961040137      16.01999508122028   0.002041308856457413     0.6346453134328354     -11.95395951141952  8.623138540580588e-05     0.1237629993927301  0.0009586458487556424      13.56324677904254      263.6949177205507   0.006847110909317799     0.8001326809997752     0.5502403337620093     0.2695918221523647     0.3401607917421505   0.003604519756601187     0.5596549335825423     0.9285104207299962     0.8914643348087981  2.220446049250313e-14 122.546720775654
2.426032227930306      19.55175961040137      16.01999508122028   0.002041308856457413     0.6346453134328354     -11.95395951141952  8.623138540580588e-05     0.1237629993927301  0.0009586458487556424      13.56324677904254      263.6949177205507   0.006847110909317799     0.8001326809997752     0.5502403337620093     0.2695918072512035     0.3401608066433117   0.003604519756601187     0.5596549335825423     0.9285104207299962     0.8914643348087981  2.220446049250313e-14 122.5467205652043
2.426032227930306      19.55175961040137      16.01999508122028   0.002041308856457413     0.6346453134328354     -11.95395951141952  8.623138540580588e-05     0.1237629993927301  0.0009586458487556424      13.56324677904254      263.6949177205507   0.006847110909317799     0.8001326809997752     0.5502403337620093     0.2695918072512035     0.3401607917421505   0.003604534657762381     0.5596549335825423     0.9285104207299962     0.8914643348087981  2.220446049250313e-14 122.5467205474338
2.426032227930306      19.55175961040137      16.01999508122028   0.002041308856457413     0.6346453134328354     -11.95395951141952  8.623138540580588e-05     0.1237629993927301  0.0009586458487556424      13.56324677904254      263.6949177205507   0.006847110909317799     0.8001326809997752     0.5502403337620093     0.2695918072512035     0.3401607917421505   0.003604519756601187     0.5596549484837035     0.9285104207299962     0.8914643348087981  2.220446049250313e-14 122.5467205474505
2.426032227930306      19.55175961040137      16.01999508122028   0.002041308856457413     0.6346453134328354     -11.95395951141952  8.623138540580588e-05     0.1237629993927301  0.0009586458487556424      13.56324677904254      263.6949177205507   0.006847110909317799     0.8001326809997752     0.5502403337620093     0.2695918072512035     0.3401607917421505   0.003604519756601187     0.5596549335825423     0.9285104356311574     0.8914643348087981  2.220446049250313e-14 122.5467205474549
2.426032227930306      19.55175961040137      16.01999508122028   0.002041308856457413     0.6346453134328354     -11.95395951141952  8.623138540580588e-05     0.1237629993927301  0.0009586458487556424      13.56324677904254      263.6949177205507   0.006847110909317799     0.8001326809997752     0.5502403337620093     0.2695918072512035     0.3401607917421505   0.003604519756601187     0.5596549335825423     0.9285104207299962     0.8914643497099593  2.220446049250313e-14 122.5467205474499
2.426032227930306      19.55175961040137      16.01999508122028   0.002041308856457413     0.6346453134328354     -11.95395951141952  8.623138540580588e-05     0.1237629993927301  0.0009586458487556424      13.56324677904254      263.6949177205507   0.006847110909317799     0.8001326809997752     0.5502403337620093     0.2695918072512035     0.3401607917421505   0.003604519756601187     0.5596549335825423     0.9285104207299962     0.8914643348087981  1.490118339830815e-08 122.5468019865706
2.446221427639525      19.57175489147693      16.04540947432484   0.002076852663131987     0.6415521268356702     -11.94929776595138  9.095163574130592e-05      0.123837990990358  0.0009462274877217519      13.78812590243255       273.690646110165   0.006830332946943732     0.8001089356998886     0.5484910262494943     0.2695035805531981     0.3438973308281211    0.03020474829245769     0.5596549335825423      0.794339920288766     0.8930145342686978  3.958604162423039e-14 122.3653622220784
2.446221464091065      19.57175489147693      16.04540947432484   0.002076852663131987     0.6415521268356702     -11.94929776595138  9.095163574130592e-05      0.123837990990358  0.0009462274877217519      13.78812590243255       273.690646110165   0.006830332946943732     0.8001089356998886     0.5484910262494943     0.2695035805531981     0.3438973308281211    0.03020474829245769     0.5596549335825423      0.794339920288766     0.8930145342686978  3.958604162423039e-14 122.3653621841853
2.446221427639525       19.5717551831188      16.04540947432484   0.002076852663131987     0.6415521268356702     -11.94929776595138  9.095163574130592e-05      0.123837990990358  0.0009462274877217519      13.78812590243255       273.690646110165   0.006830332946943732     0.8001089356998886     0.5484910262494943     0.2695035805531981     0.3438973308281211    0.03020474829245769     0.5596549335825423      0.794339920288766     0.8930145342686978  3.958604162423039e-14 122.3653621074482
2.446221427639525      19.57175489147693      16.04540971342007   0.002076852663131987     0.6415521268356702     -11.94929776595138  9.095163574130592e-05      0.123837990990358  0.0009462274877217519      13.78812590243255       273.690646110165   0.006830332946943732     0.8001089356998886     0.5484910262494943     0.2695035805531981     0.3438973308281211    0.03020474829245769     0.5596549335825423      0.794339920288766     0.8930145342686978  3.958604162423039e-14 122.3653621441395
2.446221427639525      19.57175489147693      16.04540947432484    0.00207686756429318     0.6415521268356702     -11.94929776595138  9.095163574130592e-05      0.123837990990358  0.0009462274877217519      13.78812590243255       273.690646110165   0.006830332946943732     0.8001089356998886     0.5484910262494943     0.2695035805531981     0.3438973308281211    0.03020474829245769     0.5596549335825423      0.794339920288766     0.8930145342686978  3.958604162423039e-14 122.3653667355835
2.446221427639525      19.57175489147693      16.04540947432484   0.002076852663131987     0.6415521417368314     -11.94929776595138  9.095163574130592e-05      0.123837990990358  0.0009462274877217519      13.78812590243255       273.690646110165   0.006830332946943732     0.8001089356998886     0.5484910262494943     0.2695035805531981     0.3438973308281211    0.03020474829245769     0.5596549335825423      0.794339920288766     0.8930145342686978  3.958604162423039e-14 122.3653622143331
2.446221427639525      19.57175489147693      16.04540947432484   0.002076852663131987     0.6415521268356702     -11.94929794400979  9.095163574130592e-05      0.123837990990358  0.0009462274877217519      13.78812590243255       273.690646110165   0.006830332946943732     0.8001089356998886     0.5484910262494943     0.2695035805531981     0.3438973308281211    0.03020474829245769     0.5596549335825423      0.794339920288766     0.8930145342686978  3.958604162423039e-14 122.3653624018525
2.446221427639525      19.57175489147693      16.04540947432484   0.002076852663131987     0.6415521268356702     -11.94929776595138  9.096653690249976e-05      0.123837990990358  0.0009462274877217519      13.78812590243255       273.690646110165   0.006830332946943732     0.8001089356998886     0.5484910262494943     0.2695035805531981     0.3438973308281211    0.03020474829245769     0.5596549335825423      0.794339920288766     0.8930145342686978  3.958604162423039e-14 122.3653626105942
2.446221427639525      19.57175489147693      16.04540947432484   0.002076852663131987     0.6415521268356702     -11.94929776595138  9.095163574130592e-05     0.1238380058915192  0.0009462274877217519      13.78812590243255       273.690646110165   0.006830332946943732     0.8001089356998886     0.5484910262494943     0.2695035805531981     0.3438973308281211    0.03020474829245769     0.5596549335825423      0.794339920288766     0.8930145342686978  3.958604162423039e-14 122.3653621571262
2.446221427639525      19.57175489147693      16.04540947432484   0.002076852663131987     0.6415521268356702     -11.94929776595138  9.095163574130592e-05      0.123837990990358  0.0009462423888829457      13.78812590243255       273.690646110165   0.006830332946943732     0.8001089356998886     0.5484910262494943     0.2695035805531981     0.3438973308281211    0.03020474829245769     0.5596549335825423      0.794339920288766     0.8930145342686978  3.958604162423039e-14 122.3653713193198
2.446221427639525      19.57175489147693      16.04540947432484   0.002076852663131987     0.6415521268356702     -11.94929776595138  9.095163574130592e-05      0.123837990990358  0.0009462274877217519      13.78812610789163       273.690646110165   0.006830332946943732     0.8001089356998886     0.5484910262494943     0.2695035805531981     0.3438973308281211    0.03020474829245769     0.5596549335825423      0.794339920288766     0.8930145342686978  3.958604162423039e-14 122.3653622617225
2.446221427639525      19.57175489147693      16.04540947432484   0.002076852663131987     0.6415521268356702     -11.94929776595138  9.095163574130592e-05      0.123837990990358  0.0009462274877217519      13.78812590243255      273.6906501884734   0.006830332946943732     0.8001089356998886     0.5484910262494943     0.2695035805531981     0.3438973308281211    0.03020474829245769     0.5596549335825423      0.794339920288766     0.8930145342686978  3.958604162423039e-14 122.3653621794209
2.446221427639525      19.57175489147693      16.04540947432484   0.002076852663131987     0.6415521268356702     -11.94929776595138  9.095163574130592e-05      0.123837990990358  0.0009462274877217519      13.78812590243255       273.690646110165   0.006830347848104926     0.8001089356998886     0.5484910262494943     0.2695035805531981     0.3438973308281211    0.03020474829245769     0.5596549335825423      0.794339920288766     0.8930145342686978  3.958604162423039e-14 122.3653559888633
2.446221427639525      19.57175489147693      16.04540947432484   0.002076852663131987     0.6415521268356702     -11.94929776595138  9.095163574130592e-05      0.123837990990358  0.0009462274877217519      13.78812590243255       273.690646110165   0.006830332946943732     0.8001089506010498     0.5484910262494943     0.2695035805531981     0.3438973308281211    0.03020474829245769     0.5596549335825423      0.794339920288766     0.8930145342686978  3.958604162423039e-14 122.3653626458714
2.446221427639525      19.57175489147693      16.04540947432484   0.002076852663131987     0.6415521268356702     -11.94929776595138  9.095163574130592e-05      0.123837990990358  0.0009462274877217519      13.78812590243255       273.690646110165   0.006830332946943732     0.8001089356998886     0.5484910411506555     0.2695035805531981     0.3438973308281211    0.03020474829245769     0.5596549335825423      0.794339920288766     0.8930145342686978  3.958604162423039e-14 122.3653623766266
2.446221427639525      19.57175489147693      16.04540947432484   0.002076852663131987     0.6415521268356702     -11.94929776595138  9.095163574130592e-05      0.123837990990358  0.0009462274877217519      13.78812590243255       273.690646110165   0.006830332946943732     0.8001089356998886     0.5484910262494943     0.2695035954543593     0.3438973308281211    0.03020474829245769     0.5596549335825423      0.794339920288766     0.8930145342686978  3.958604162423039e-14 122.3653621413401
2.446221427639525      19.57175489147693      16.04540947432484   0.002076852663131987     0.6415521268356702     -11.94929776595138  9.095163574130592e-05      0.123837990990358  0.0009462274877217519      13.78812590243255       273.690646110165   0.006830332946943732     0.8001089356998886     0.5484910262494943     0.2695035805531981     0.3438973457292823    0.03020474829245769     0.5596549335825423      0.794339920288766     0.8930145342686978  3.958604162423039e-14 122.3653622114567
2.446221427639525      19.57175489147693      16.04540947432484   0.002076852663131987     0.6415521268356702     -11.94929776595138  9.095163574130592e-05      0.123837990990358  0.0009462274877217519      13.78812590243255       273.690646110165   0.006830332946943732     0.8001089356998886     0.5484910262494943     0.2695035805531981     0.3438973308281211    0.03020476319361888     0.5596549335825423      0.794339920288766     0.8930145342686978  3.958604162423039e-14 122.3653622216619
2.446221427639525      19.57175489147693      16.04540947432484   0.002076852663131987     0.6415521268356702     -11.94929776595138  9.095163574130592e-05      0.123837990990358  0.0009462274877217519      13.78812590243255       273.690646110165   0.006830332946943732     0.8001089356998886     0.5484910262494943     0.2695035805531981     0.3438973308281211    0.03020474829245769     0.5596549484837035      0.794339920288766     0.8930145342686978  3.958604162423039e-14 122.3653622220784
2.446221427639525      19.57175489147693      16.04540947432484   0.002076852663131987     0.6415521268356702     -11.94929776595138  9.095163574130592e-05      0.123837990990358  0.0009462274877217519      13.78812590243255       273.690646110165   0.006830332946943732     0.8001089356998886     0.5484910262494943     0.2695035805531981     0.3438973308281211    0.03020474829245769     0.5596549335825423     0.7943399351899272     0.8930145342686978  3.958604162423039e-14 122.365362222113
2.446221427639525      19.57175489147693      16.04540947432484   0.002076852663131987     0.6415521268356702     -11.94929776595138  9.095163574130592e-05      0.123837990990358  0.0009462274877217519      13.78812590243255       273.690646110165   0.006830332946943732     0.8001089356998886     0.5484910262494943     0.2695035805531981     0.3438973308281211    0.03020474829245769     0.5596549335825423      0.794339920288766      0.893014549169859  3.958604162423039e-14 122.3653622221182
2.446221427639525      19.57175489147693      16.04540947432484   0.002076852663131987     0.6415521268356702     -11.94929776595138  9.095163574130592e-05      0.123837990990358  0.0009462274877217519      13.78812590243255       273.690646110165   0.006830332946943732     0.8001089356998886     0.5484910262494943     0.2695035805531981     0.3438973308281211    0.03020474829245769     0.5596549335825423      0.794339920288766     0.8930145342686978  1.490120077988928e-08 122.365442745983
2.498255797032184      19.46815894992016      15.89066040556097   0.002245630917913158      0.669062279444678     -11.75778336806653  1.379675894175955e-05      0.126054064225963  0.0009125590384567572       13.3687706317962      273.7852845378692   0.006702004344240384     0.8000037863714622       0.54067650677526     0.2713348060488773     0.3610953316438376    0.03591991344964051     0.5596549335825423     0.7769035194753592     0.8693047343152173  2.220446049250313e-14 122.2518849397535
2.498255834259096      19.46815894992016      15.89066040556097   0.002245630917913158      0.669062279444678     -11.75778336806653  1.379675894175955e-05      0.126054064225963  0.0009125590384567572       13.3687706317962      273.7852845378692   0.006702004344240384     0.8000037863714622       0.54067650677526     0.2713348060488773     0.3610953316438376    0.03591991344964051     0.5596549335825423     0.7769035194753592     0.8693047343152173  2.220446049250313e-14 122.2518849666339
2.498255797032184      19.46815924001833      15.89066040556097   0.002245630917913158      0.669062279444678     -11.75778336806653  1.379675894175955e-05      0.126054064225963  0.0009125590384567572       13.3687706317962      273.7852845378692   0.006702004344240384     0.8000037863714622       0.54067650677526     0.2713348060488773     0.3610953316438376    0.03591991344964051     0.5596549335825423     0.7769035194753592     0.8693047343152173  2.220446049250313e-14 122.2518848165484
2.498255797032184      19.46815894992016      15.89066064235026   0.002245630917913158      0.669062279444678     -11.75778336806653  1.379675894175955e-05      0.126054064225963  0.0009125590384567572       13.3687706317962      273.7852845378692   0.006702004344240384     0.8000037863714622       0.54067650677526     0.2713348060488773     0.3610953316438376    0.03591991344964051     0.5596549335825423     0.7769035194753592     0.8693047343152173  2.220446049250313e-14 122.2518848759736
2.498255797032184      19.46815894992016      15.89066040556097   0.002245645819074352      0.669062279444678     -11.75778336806653  1.379675894175955e-05      0.126054064225963  0.0009125590384567572       13.3687706317962      273.7852845378692   0.006702004344240384     0.8000037863714622       0.54067650677526     0.2713348060488773     0.3610953316438376    0.03591991344964051     0.5596549335825423     0.7769035194753592     0.8693047343152173  2.220446049250313e-14 122.2518885906934
2.498255797032184      19.46815894992016      15.89066040556097   0.002245630917913158     0.6690622943458392     -11.75778336806653  1.379675894175955e-05      0.126054064225963  0.0009125590384567572       13.3687706317962      273.7852845378692   0.006702004344240384     0.8000037863714622       0.54067650677526     0.2713348060488773     0.3610953316438376    0.03591991344964051     0.5596549335825423     0.7769035194753592     0.8693047343152173  2.220446049250313e-14 122.2518849136418
2.498255797032184      19.46815894992016      15.89066040556097   0.002245630917913158      0.669062279444678     -11.75778354327116  1.379675894175955e-05      0.126054064225963  0.0009125590384567572       13.3687706317962      273.7852845378692   0.006702004344240384     0.8000037863714622       0.54067650677526     0.2713348060488773     0.3610953316438376    0.03591991344964051     0.5596549335825423     0.7769035194753592     0.8693047343152173  2.220446049250313e-14 122.2518850523155
2.498255797032184      19.46815894992016      15.89066040556097   0.002245630917913158      0.669062279444678     -11.75778336806653   1.38116601029534e-05      0.126054064225963  0.0009125590384567572       13.3687706317962      273.7852845378692   0.006702004344240384     0.8000037863714622       0.54067650677526     0.2713348060488773     0.3610953316438376    0.03591991344964051     0.5596549335825423     0.7769035194753592     0.8693047343152173  2.220446049250313e-14 122.2518859929486
2.498255797032184      19.46815894992016      15.89066040556097   0.002245630917913158      0.669062279444678     -11.75778336806653  1.379675894175955e-05     0.1260540791271242  0.0009125590384567572       13.3687706317962      273.7852845378692   0.006702004344240384     0.8000037863714622       0.54067650677526     0.2713348060488773     0.3610953316438376    0.03591991344964051     0.5596549335825423     0.7769035194753592     0.8693047343152173  2.220446049250313e-14 122.2518848815114
2.498255797032184      19.46815894992016      15.89066040556097   0.002245630917913158      0.669062279444678     -11.75778336806653  1.379675894175955e-05      0.126054064225963   0.000912573939617951       13.3687706317962      273.7852845378692   0.006702004344240384     0.8000037863714622       0.54067650677526     0.2713348060488773     0.3610953316438376    0.03591991344964051     0.5596549335825423     0.7769035194753592     0.8693047343152173  2.220446049250313e-14 122.2518883619654
2.498255797032184      19.46815894992016      15.89066040556097   0.002245630917913158      0.669062279444678     -11.75778336806653  1.379675894175955e-05      0.126054064225963  0.0009125590384567572      13.36877083100641      273.7852845378692   0.006702004344240384     0.8000037863714622       0.54067650677526     0.2713348060488773     0.3610953316438376    0.03591991344964051     0.5596549335825423     0.7769035194753592     0.8693047343152173  2.220446049250313e-14 122.2518848925802
2.498255797032184      19.46815894992016      15.89066040556097   0.002245630917913158      0.669062279444678     -11.75778336806653  1.379675894175955e-05      0.126054064225963  0.0009125590384567572       13.3687706317962      273.7852886175879   0.006702004344240384     0.8000037863714622       0.54067650677526     0.2713348060488773     0.3610953316438376    0.03591991344964051     0.5596549335825423     0.7769035194753592     0.8693047343152173  2.220446049250313e-14 122.2518848157285
2.498255797032184      19.46815894992016      15.89066040556097   0.002245630917913158      0.669062279444678     -11.75778336806653  1.379675894175955e-05      0.126054064225963  0.0009125590384567572       13.3687706317962      273.7852845378692   0.006702019245401578     0.8000037863714622       0.54067650677526     0.2713348060488773     0.3610953316438376    0.03591991344964051     0.5596549335825423     0.7769035194753592     0.8693047343152173  2.220446049250313e-14 122.2518846107843
2.498255797032184      19.46815894992016      15.89066040556097   0.002245630917913158      0.669062279444678     -11.75778336806653  1.379675894175955e-05      0.126054064225963  0.0009125590384567572       13.3687706317962      273.7852845378692   0.006702004344240384     0.8000038012726234       0.54067650677526     0.2713348060488773     0.3610953316438376    0.03591991344964051     0.5596549335825423     0.7769035194753592     0.8693047343152173  2.220446049250313e-14 122.2518853870465
2.498255797032184      19.46815894992016      15.89066040556097   0.002245630917913158      0.669062279444678     -11.75778336806653  1.379675894175955e-05      0.126054064225963  0.0009125590384567572       13.3687706317962      273.7852845378692   0.006702004344240384     0.8000037863714622     0.5406765216764212     0.2713348060488773     0.3610953316438376    0.03591991344964051     0.5596549335825423     0.7769035194753592     0.8693047343152173  2.220446049250313e-14 122.2518851341029
2.498255797032184      19.46815894992016      15.89066040556097   0.002245630917913158      0.669062279444678     -11.75778336806653  1.379675894175955e-05      0.126054064225963  0.0009125590384567572       13.3687706317962      273.7852845378692   0.006702004344240384     0.8000037863714622       0.54067650677526     0.2713348209500385     0.3610953316438376    0.03591991344964051     0.5596549335825423     0.7769035194753592     0.8693047343152173  2.220446049250313e-14 122.2518851172644
2.498255797032184      19.46815894992016      15.89066040556097   0.002245630917913158      0.669062279444678     -11.75778336806653  1.379675894175955e-05      0.126054064225963  0.0009125590384567572       13.3687706317962      273.7852845378692   0.006702004344240384     0.8000037863714622       0.54067650677526     0.2713348060488773     0.3610953465449988    0.03591991344964051     0.5596549335825423     0.7769035194753592     0.8693047343152173  2.220446049250313e-14 122.2518849382377
2.498255797032184      19.46815894992016      15.89066040556097   0.002245630917913158      0.669062279444678     -11.75778336806653  1.379675894175955e-05      0.126054064225963  0.0009125590384567572       13.3687706317962      273.7852845378692   0.006702004344240384     0.8000037863714622       0.54067650677526     0.2713348060488773     0.3610953316438376     0.0359199283508017     0.5596549335825423     0.7769035194753592     0.8693047343152173  2.220446049250313e-14 122.2518849397692
2.498255797032184      19.46815894992016      15.89066040556097   0.002245630917913158      0.669062279444678     -11.75778336806653  1.379675894175955e-05      0.126054064225963  0.0009125590384567572       13.3687706317962      273.7852845378692   0.006702004344240384     0.8000037863714622       0.54067650677526     0.2713348060488773     0.3610953316438376    0.03591991344964051     0.5596549484837035     0.7769035194753592     0.8693047343152173  2.220446049250313e-14 122.2518849397535
2.498255797032184      19.46815894992016      15.89066040556097   0.002245630917913158      0.669062279444678     -11.75778336806653  1.379675894175955e-05      0.126054064225963  0.0009125590384567572       13.3687706317962      273.7852845378692   0.006702004344240384     0.8000037863714622       0.54067650677526     0.2713348060488773     0.3610953316438376    0.03591991344964051     0.5596549335825423     0.7769035343765204     0.8693047343152173  2.220446049250313e-14 122.2518849397628
2.498255797032184      19.46815894992016      15.89066040556097   0.002245630917913158      0.669062279444678     -11.75778336806653  1.379675894175955e-05      0.126054064225963  0.0009125590384567572       13.3687706317962      273.7852845378692   0.006702004344240384     0.8000037863714622       0.54067650677526     0.2713348060488773     0.3610953316438376    0.03591991344964051     0.5596549335825423     0.7769035194753592     0.8693047492163785  2.220446049250313e-14 122.2518849397626
2.498255797032184      19.46815894992016      15.89066040556097   0.002245630917913158      0.669062279444678     -11.75778336806653  1.379675894175955e-05      0.126054064225963  0.0009125590384567572       13.3687706317962      273.7852845378692   0.006702004344240384     0.8000037863714622       0.54067650677526     0.2713348060488773     0.3610953316438376    0.03591991344964051     0.5596549335825423     0.7769035194753592     0.8693047343152173  1.490118339830815e-08 122.2519651124899
2.523784407528045      19.50340255975651      15.92287822135864   0.002265994221066181     0.6740747462091102     -11.77154628982485  1.930627302387868e-05     0.1259348092313946  0.0009130820596913043      13.66469080755434      286.9005540172356   0.006659089357027547     0.8000046102389484     0.5379635106296687     0.2720255050465366     0.3686128143097923    0.02165851057299911     0.5596549335825423     0.5816825104738856     0.6681518140049041  2.220446049250313e-14 122.0849369404886
2.523784445135363      19.50340255975651      15.92287822135864   0.002265994221066181     0.6740747462091102     -11.77154628982485  1.930627302387868e-05     0.1259348092313946  0.0009130820596913043      13.66469080755434      286.9005540172356   0.006659089357027547     0.8000046102389484     0.5379635106296687     0.2720255050465366     0.3686128143097923    0.02165851057299911     0.5596549335825423     0.5816825104738856     0.6681518140049041  2.220446049250313e-14 122.0849370113415
2.523784407528045      19.50340285037985      15.92287822135864   0.002265994221066181     0.6740747462091102     -11.77154628982485  1.930627302387868e-05     0.1259348092313946  0.0009130820596913043      13.66469080755434      286.9005540172356   0.006659089357027547     0.8000046102389484     0.5379635106296687     0.2720255050465366     0.3686128143097923    0.02165851057299911     0.5596549335825423     0.5816825104738856     0.6681518140049041  2.220446049250313e-14 122.0849368483409
2.523784407528045      19.50340255975651      15.92287845862802   0.002265994221066181     0.6740747462091102     -11.77154628982485  1.930627302387868e-05     0.1259348092313946  0.0009130820596913043      13.66469080755434      286.9005540172356   0.006659089357027547     0.8000046102389484     0.5379635106296687     0.2720255050465366     0.3686128143097923    0.02165851057299911     0.5596549335825423     0.5816825104738856     0.6681518140049041  2.220446049250313e-14 122.0849368895176
2.523784407528045      19.50340255975651      15.92287822135864   0.002266009122227375     0.6740747462091102     -11.77154628982485  1.930627302387868e-05     0.1259348092313946  0.0009130820596913043      13.66469080755434      286.9005540172356   0.006659089357027547     0.8000046102389484     0.5379635106296687     0.2720255050465366     0.3686128143097923    0.02165851057299911     0.5596549335825423     0.5816825104738856     0.6681518140049041  2.220446049250313e-14 122.0849402030599
2.523784407528045      19.50340255975651      15.92287822135864   0.002265994221066181     0.6740747611102714     -11.77154628982485  1.930627302387868e-05     0.1259348092313946  0.0009130820596913043      13.66469080755434      286.9005540172356   0.006659089357027547     0.8000046102389484     0.5379635106296687     0.2720255050465366     0.3686128143097923    0.02165851057299911     0.5596549335825423     0.5816825104738856     0.6681518140049041  2.220446049250313e-14 122.0849369314248
2.523784407528045      19.50340255975651      15.92287822135864   0.002265994221066181     0.6740747462091102     -11.77154646523456  1.930627302387868e-05     0.1259348092313946  0.0009130820596913043      13.66469080755434      286.9005540172356   0.006659089357027547     0.8000046102389484     0.5379635106296687     0.2720255050465366     0.3686128143097923    0.02165851057299911     0.5596549335825423     0.5816825104738856     0.6681518140049041  2.220446049250313e-14 122.084937053232
2.523784407528045      19.50340255975651      15.92287822135864   0.002265994221066181     0.6740747462091102     -11.77154628982485  1.932117418507253e-05     0.1259348092313946  0.0009130820596913043      13.66469080755434      286.9005540172356   0.006659089357027547     0.8000046102389484     0.5379635106296687     0.2720255050465366     0.3686128143097923    0.02165851057299911     0.5596549335825423     0.5816825104738856     0.6681518140049041  2.220446049250313e-14 122.0849385697201
2.523784407528045      19.50340255975651      15.92287822135864   0.002265994221066181     0.6740747462091102     -11.77154628982485  1.930627302387868e-05     0.1259348241325558  0.0009130820596913043      13.66469080755434      286.9005540172356   0.006659089357027547     0.8000046102389484     0.5379635106296687     0.2720255050465366     0.3686128143097923    0.02165851057299911     0.5596549335825423     0.5816825104738856     0.6681518140049041  2.220446049250313e-14 122.0849368594929
2.523784407528045      19.50340255975651      15.92287822135864   0.002265994221066181     0.6740747462091102     -11.77154628982485  1.930627302387868e-05     0.1259348092313946  0.0009130969608524981      13.66469080755434      286.9005540172356   0.006659089357027547     0.8000046102389484     0.5379635106296687     0.2720255050465366     0.3686128143097923    0.02165851057299911     0.5596549335825423     0.5816825104738856     0.6681518140049041  2.220446049250313e-14 122.0849392440262
2.523784407528045      19.50340255975651      15.92287822135864   0.002265994221066181     0.6740747462091102     -11.77154628982485  1.930627302387868e-05     0.1259348092313946  0.0009130820596913043      13.66469101117411      286.9005540172356   0.006659089357027547     0.8000046102389484     0.5379635106296687     0.2720255050465366     0.3686128143097923    0.02165851057299911     0.5596549335825423     0.5816825104738856     0.6681518140049041  2.220446049250313e-14 122.0849369829693
2.523784407528045      19.50340255975651      15.92287822135864   0.002265994221066181     0.6740747462091102     -11.77154628982485  1.930627302387868e-05     0.1259348092313946  0.0009130820596913043      13.66469080755434       286.900558292387   0.006659089357027547     0.8000046102389484     0.5379635106296687     0.2720255050465366     0.3686128143097923    0.02165851057299911     0.5596549335825423     0.5816825104738856     0.6681518140049041  2.220446049250313e-14 122.0849369700973
2.523784407528045      19.50340255975651      15.92287822135864   0.002265994221066181     0.6740747462091102     -11.77154628982485  1.930627302387868e-05     0.1259348092313946  0.0009130820596913043      13.66469080755434      286.9005540172356   0.006659104258188741     0.8000046102389484     0.5379635106296687     0.2720255050465366     0.3686128143097923    0.02165851057299911     0.5596549335825423     0.5816825104738856     0.6681518140049041  2.220446049250313e-14 122.0849443815947
2.523784407528045      19.50340255975651      15.92287822135864   0.002265994221066181     0.6740747462091102     -11.77154628982485  1.930627302387868e-05     0.1259348092313946  0.0009130820596913043      13.66469080755434      286.9005540172356   0.006659089357027547     0.8000046251401096     0.5379635106296687     0.2720255050465366     0.3686128143097923    0.02165851057299911     0.5596549335825423     0.5816825104738856     0.6681518140049041  2.220446049250313e-14 122.0849373411334
2.523784407528045      19.50340255975651      15.92287822135864   0.002265994221066181     0.6740747462091102     -11.77154628982485  1.930627302387868e-05     0.1259348092313946  0.0009130820596913043      13.66469080755434      286.9005540172356   0.006659089357027547     0.8000046102389484     0.5379635255308299     0.2720255050465366     0.3686128143097923    0.02165851057299911     0.5596549335825423     0.5816825104738856     0.6681518140049041  2.220446049250313e-14 122.084937100448
2.523784407528045      19.50340255975651      15.92287822135864   0.002265994221066181     0.6740747462091102     -11.77154628982485  1.930627302387868e-05     0.1259348092313946  0.0009130820596913043      13.66469080755434      286.9005540172356   0.006659089357027547     0.8000046102389484     0.5379635106296687     0.2720255199476978     0.3686128143097923    0.02165851057299911     0.5596549335825423     0.5816825104738856     0.6681518140049041  2.220446049250313e-14 122.0849375537564
2.523784407528045      19.50340255975651      15.92287822135864   0.002265994221066181     0.6740747462091102     -11.77154628982485  1.930627302387868e-05     0.1259348092313946  0.0009130820596913043      13.66469080755434      286.9005540172356   0.006659089357027547     0.8000046102389484     0.5379635106296687     0.2720255050465366     0.3686128292109535    0.02165851057299911     0.5596549335825423     0.5816825104738856     0.6681518140049041  2.220446049250313e-14 122.0849368614666
2.523784407528045      19.50340255975651      15.92287822135864   0.002265994221066181     0.6740747462091102     -11.77154628982485  1.930627302387868e-05     0.1259348092313946  0.0009130820596913043      13.66469080755434      286.9005540172356   0.006659089357027547     0.8000046102389484     0.5379635106296687     0.2720255050465366     0.3686128143097923     0.0216585254741603     0.5596549335825423     0.5816825104738856     0.6681518140049041  2.220446049250313e-14 122.0849369402773
2.523784407528045      19.50340255975651      15.92287822135864   0.002265994221066181     0.6740747462091102     -11.77154628982485  1.930627302387868e-05     0.1259348092313946  0.0009130820596913043      13.66469080755434      286.9005540172356   0.006659089357027547     0.8000046102389484     0.5379635106296687     0.2720255050465366     0.3686128143097923    0.02165851057299911     0.5596549484837035     0.5816825104738856     0.6681518140049041  2.220446049250313e-14 122.0849369404886
2.523784407528045      19.50340255975651      15.92287822135864   0.002265994221066181     0.6740747462091102     -11.77154628982485  1.930627302387868e-05     0.1259348092313946  0.0009130820596913043      13.66469080755434      286.9005540172356   0.006659089357027547     0.8000046102389484     0.5379635106296687     0.2720255050465366     0.3686128143097923    0.02165851057299911     0.5596549335825423     0.5816825253750468     0.6681518140049041  2.220446049250313e-14 122.0849369404674
2.523784407528045      19.50340255975651      15.92287822135864   0.002265994221066181     0.6740747462091102     -11.77154628982485  1.930627302387868e-05     0.1259348092313946  0.0009130820596913043      13.66469080755434      286.9005540172356   0.006659089357027547     0.8000046102389484     0.5379635106296687     0.2720255050465366     0.3686128143097923    0.02165851057299911     0.5596549335825423     0.5816825104738856     0.6681518289060653  2.220446049250313e-14 122.0849369404616
2.523784407528045      19.50340255975651      15.92287822135864   0.002265994221066181     0.6740747462091102     -11.77154628982485  1.930627302387868e-05     0.1259348092313946  0.0009130820596913043      13.66469080755434      286.9005540172356   0.006659089357027547     0.8000046102389484     0.5379635106296687     0.2720255050465366     0.3686128143097923    0.02165851057299911     0.5596549335825423     0.5816825104738856     0.6681518140049041  1.490118339830815e-08 122.0850171726701
2.523814541470911       19.4645068208179       15.9586582742646   0.002357162754301754     0.6831122910197649     -11.71978784131041  1.891877413746607e-05     0.1270929740074717  0.0008975450263945886       12.9066007671006       264.998895465911   0.006542604920905646     0.8000005957249377     0.5354805988510053     0.2741836511316745     0.3968469792542395    0.02606326274441054     0.5596549335825423     0.5879318681189376     0.6743296132993213  2.276818053734391e-14 122.4798263202313
2.523814579078679       19.4645068208179       15.9586582742646   0.002357162754301754     0.6831122910197649     -11.71978784131041  1.891877413746607e-05     0.1270929740074717  0.0008975450263945886       12.9066007671006       264.998895465911   0.006542604920905646     0.8000005957249377     0.5354805988510053     0.2741836511316745     0.3968469792542395    0.02606326274441054     0.5596549335825423     0.5879318681189376     0.6743296132993213  2.276818053734391e-14 122.4798264184686
2.523814541470911      19.46450711086166       15.9586582742646   0.002357162754301754     0.6831122910197649     -11.71978784131041  1.891877413746607e-05     0.1270929740074717  0.0008975450263945886       12.9066007671006       264.998895465911   0.006542604920905646     0.8000005957249377     0.5354805988510053     0.2741836511316745     0.3968469792542395    0.02606326274441054     0.5596549335825423     0.5879318681189376     0.6743296132993213  2.276818053734391e-14 122.4798261827003
2.523814541470911       19.4645068208179      15.95865851206714   0.002357162754301754     0.6831122910197649     -11.71978784131041  1.891877413746607e-05     0.1270929740074717  0.0008975450263945886       12.9066007671006       264.998895465911   0.006542604920905646     0.8000005957249377     0.5354805988510053     0.2741836511316745     0.3968469792542395    0.02606326274441054     0.5596549335825423     0.5879318681189376     0.6743296132993213  2.276818053734391e-14 122.4798262757672
2.523814541470911       19.4645068208179       15.9586582742646   0.002357177655462948     0.6831122910197649     -11.71978784131041  1.891877413746607e-05     0.1270929740074717  0.0008975450263945886       12.9066007671006       264.998895465911   0.006542604920905646     0.8000005957249377     0.5354805988510053     0.2741836511316745     0.3968469792542395    0.02606326274441054     0.5596549335825423     0.5879318681189376     0.6743296132993213  2.276818053734391e-14 122.4798302533032
2.523814541470911       19.4645068208179       15.9586582742646   0.002357162754301754     0.6831123059209261     -11.71978784131041  1.891877413746607e-05     0.1270929740074717  0.0008975450263945886       12.9066007671006       264.998895465911   0.006542604920905646     0.8000005957249377     0.5354805988510053     0.2741836511316745     0.3968469792542395    0.02606326274441054     0.5596549335825423     0.5879318681189376     0.6743296132993213  2.276818053734391e-14 122.4798263283675
2.523814541470911       19.4645068208179       15.9586582742646   0.002357162754301754     0.6831122910197649     -11.71978801594886  1.891877413746607e-05     0.1270929740074717  0.0008975450263945886       12.9066007671006       264.998895465911   0.006542604920905646     0.8000005957249377     0.5354805988510053     0.2741836511316745     0.3968469792542395    0.02606326274441054     0.5596549335825423     0.5879318681189376     0.6743296132993213  2.276818053734391e-14 122.4798264623155
2.523814541470911       19.4645068208179       15.9586582742646   0.002357162754301754     0.6831122910197649     -11.71978784131041  1.893367529865992e-05     0.1270929740074717  0.0008975450263945886       12.9066007671006       264.998895465911   0.006542604920905646     0.8000005957249377     0.5354805988510053     0.2741836511316745     0.3968469792542395    0.02606326274441054     0.5596549335825423     0.5879318681189376     0.6743296132993213  2.276818053734391e-14 122.4798433342535
2.523814541470911       19.4645068208179       15.9586582742646   0.002357162754301754     0.6831122910197649     -11.71978784131041  1.891877413746607e-05     0.1270929889086329  0.0008975450263945886       12.9066007671006       264.998895465911   0.006542604920905646     0.8000005957249377     0.5354805988510053     0.2741836511316745     0.3968469792542395    0.02606326274441054     0.5596549335825423     0.5879318681189376     0.6743296132993213  2.276818053734391e-14 122.4798269832219
2.523814541470911       19.4645068208179       15.9586582742646   0.002357162754301754     0.6831122910197649     -11.71978784131041  1.891877413746607e-05     0.1270929740074717  0.0008975599275557824       12.9066007671006       264.998895465911   0.006542604920905646     0.8000005957249377     0.5354805988510053     0.2741836511316745     0.3968469792542395    0.02606326274441054     0.5596549335825423     0.5879318681189376     0.6743296132993213  2.276818053734391e-14 122.4798391598656
2.523814541470911       19.4645068208179       15.9586582742646   0.002357162754301754     0.6831122910197649     -11.71978784131041  1.891877413746607e-05     0.1270929740074717  0.0008975450263945886      12.90660095942394       264.998895465911   0.006542604920905646     0.8000005957249377     0.5354805988510053     0.2741836511316745     0.3968469792542395    0.02606326274441054     0.5596549335825423     0.5879318681189376     0.6743296132993213  2.276818053734391e-14 122.4798263250842
2.523814541470911       19.4645068208179       15.9586582742646   0.002357162754301754     0.6831122910197649     -11.71978784131041  1.891877413746607e-05     0.1270929740074717  0.0008975450263945886       12.9066007671006      264.9988994147022   0.006542604920905646     0.8000005957249377     0.5354805988510053     0.2741836511316745     0.3968469792542395    0.02606326274441054     0.5596549335825423     0.5879318681189376     0.6743296132993213  2.276818053734391e-14 122.479826232687
2.523814541470911       19.4645068208179       15.9586582742646   0.002357162754301754     0.6831122910197649     -11.71978784131041  1.891877413746607e-05     0.1270929740074717  0.0008975450263945886       12.9066007671006       264.998895465911    0.00654261982206684     0.8000005957249377     0.5354805988510053     0.2741836511316745     0.3968469792542395    0.02606326274441054     0.5596549335825423     0.5879318681189376     0.6743296132993213  2.276818053734391e-14 122.4798323011026
2.523814541470911       19.4645068208179       15.9586582742646   0.002357162754301754     0.6831122910197649     -11.71978784131041  1.891877413746607e-05     0.1270929740074717  0.0008975450263945886       12.9066007671006       264.998895465911   0.006542604920905646     0.8000006106260988     0.5354805988510053     0.2741836511316745     0.3968469792542395    0.02606326274441054     0.5596549335825423     0.5879318681189376     0.6743296132993213  2.276818053734391e-14 122.4798267974504
2.523814541470911       19.4645068208179       15.9586582742646   0.002357162754301754     0.6831122910197649     -11.71978784131041  1.891877413746607e-05     0.1270929740074717  0.0008975450263945886       12.9066007671006       264.998895465911   0.006542604920905646     0.8000005957249377     0.5354806137521665     0.2741836511316745     0.3968469792542395    0.02606326274441054     0.5596549335825423     0.5879318681189376     0.6743296132993213  2.276818053734391e-14 122.4798264631832
2.523814541470911       19.4645068208179       15.9586582742646   0.002357162754301754     0.6831122910197649     -11.71978784131041  1.891877413746607e-05     0.1270929740074717  0.0008975450263945886       12.9066007671006       264.998895465911   0.006542604920905646     0.8000005957249377     0.5354805988510053     0.2741836660328357     0.3968469792542395    0.02606326274441054     0.5596549335825423     0.5879318681189376     0.6743296132993213  2.276818053734391e-14 122.4798269124046
2.523814541470911       19.4645068208179       15.9586582742646   0.002357162754301754     0.6831122910197649     -11.71978784131041  1.891877413746607e-05     0.1270929740074717  0.0008975450263945886       12.9066007671006       264.998895465911   0.006542604920905646     0.8000005957249377     0.5354805988510053     0.2741836511316745     0.3968469941554007    0.02606326274441054     0.5596549335825423     0.5879318681189376     0.6743296132993213  2.276818053734391e-14 122.4798263484254
2.523814541470911       19.4645068208179       15.9586582742646   0.002357162754301754     0.6831122910197649     -11.71978784131041  1.891877413746607e-05     0.1270929740074717  0.0008975450263945886       12.9066007671006       264.998895465911   0.006542604920905646     0.8000005957249377     0.5354805988510053     0.2741836511316745     0.3968469792542395    0.02606327764557173     0.5596549335825423     0.5879318681189376     0.6743296132993213  2.276818053734391e-14 122.4798263202208
2.523814541470911       19.4645068208179       15.9586582742646   0.002357162754301754     0.6831122910197649     -11.71978784131041  1.891877413746607e-05     0.1270929740074717  0.0008975450263945886       12.9066007671006       264.998895465911   0.006542604920905646     0.8000005957249377     0.5354805988510053     0.2741836511316745     0.3968469792542395    0.02606326274441054     0.5596549484837035     0.5879318681189376     0.6743296132993213  2.276818053734391e-14 122.4798263202313
2.523814541470911       19.4645068208179       15.9586582742646   0.002357162754301754     0.6831122910197649     -11.71978784131041  1.891877413746607e-05     0.1270929740074717  0.0008975450263945886       12.9066007671006       264.998895465911   0.006542604920905646     0.8000005957249377     0.5354805988510053     0.2741836511316745     0.3968469792542395    0.02606326274441054     0.5596549335825423     0.5879318830200988     0.6743296132993213  2.276818053734391e-14 122.479826320236
2.523814541470911       19.4645068208179       15.9586582742646   0.002357162754301754     0.6831122910197649     -11.71978784131041  1.891877413746607e-05     0.1270929740074717  0.0008975450263945886       12.9066007671006       264.998895465911   0.006542604920905646     0.8000005957249377     0.5354805988510053     0.2741836511316745     0.3968469792542395    0.02606326274441054     0.5596549335825423     0.5879318681189376     0.6743296282004825  2.276818053734391e-14 122.4798263202259
2.523814541470911       19.4645068208179       15.9586582742646   0.002357162754301754     0.6831122910197649     -11.71978784131041  1.891877413746607e-05     0.1270929740074717  0.0008975450263945886       12.9066007671006       264.998895465911   0.006542604920905646     0.8000005957249377     0.5354805988510053     0.2741836511316745     0.3968469792542395    0.02606326274441054     0.5596549335825423     0.5879318681189376     0.6743296132993213  1.490118396202819e-08 122.4799066597208
2.523788268229584      19.49367945762004      15.93182342376137   0.002287851447718775     0.6763352248450186     -11.75860577806481  9.746267871168777e-06     0.1262345937071523  0.0009089321917210193      13.47516749635651      281.4252677941389   0.006623705484396841     0.8000036064009364     0.5373319084802228     0.2725439184552648     0.3756811848855755    0.02275967294901618     0.5596549335825423     0.5832448132976554     0.6696962276825778  3.877342787654341e-14 122.1398314329885
2.52378830583696      19.49367945762004      15.93182342376137   0.002287851447718775     0.6763352248450186     -11.75860577806481  9.746267871168777e-06     0.1262345937071523  0.0009089321917210193      13.47516749635651      281.4252677941389   0.006623705484396841     0.8000036064009364     0.5373319084802228     0.2725439184552648     0.3756811848855755    0.02275967294901618     0.5596549335825423     0.5832448132976554     0.6696962276825778  3.877342787654341e-14 122.1398315694586
2.523788268229584       19.4936797480985      15.93182342376137   0.002287851447718775     0.6763352248450186     -11.75860577806481  9.746267871168777e-06     0.1262345937071523  0.0009089321917210193      13.47516749635651      281.4252677941389   0.006623705484396841     0.8000036064009364     0.5373319084802228     0.2725439184552648     0.3756811848855755    0.02275967294901618     0.5596549335825423     0.5832448132976554     0.6696962276825778  3.877342787654341e-14 122.1398313286265
2.523788268229584      19.49367945762004      15.93182366116404   0.002287851447718775     0.6763352248450186     -11.75860577806481  9.746267871168777e-06     0.1262345937071523  0.0009089321917210193      13.47516749635651      281.4252677941389   0.006623705484396841     0.8000036064009364     0.5373319084802228     0.2725439184552648     0.3756811848855755    0.02275967294901618     0.5596549335825423     0.5832448132976554     0.6696962276825778  3.877342787654341e-14 122.1398313637174
2.523788268229584      19.49367945762004      15.93182342376137   0.002287866348879969     0.6763352248450186     -11.75860577806481  9.746267871168777e-06     0.1262345937071523  0.0009089321917210193      13.47516749635651      281.4252677941389   0.006623705484396841     0.8000036064009364     0.5373319084802228     0.2725439184552648     0.3756811848855755    0.02275967294901618     0.5596549335825423     0.5832448132976554     0.6696962276825778  3.877342787654341e-14 122.1398346989457
2.523788268229584      19.49367945762004      15.93182342376137   0.002287851447718775     0.6763352397461798     -11.75860577806481  9.746267871168777e-06     0.1262345937071523  0.0009089321917210193      13.47516749635651      281.4252677941389   0.006623705484396841     0.8000036064009364     0.5373319084802228     0.2725439184552648     0.3756811848855755    0.02275967294901618     0.5596549335825423     0.5832448132976554     0.6696962276825778  3.877342787654341e-14 122.1398314269387
2.523788268229584      19.49367945762004      15.93182342376137   0.002287851447718775     0.6763352248450186     -11.75860595328169  9.746267871168777e-06     0.1262345937071523  0.0009089321917210193      13.47516749635651      281.4252677941389   0.006623705484396841     0.8000036064009364     0.5373319084802228     0.2725439184552648     0.3756811848855755    0.02275967294901618     0.5596549335825423     0.5832448132976554     0.6696962276825778  3.877342787654341e-14 122.1398315331758
2.523788268229584      19.49367945762004      15.93182342376137   0.002287851447718775     0.6763352248450186     -11.75860577806481  9.761169032362624e-06     0.1262345937071523  0.0009089321917210193      13.47516749635651      281.4252677941389   0.006623705484396841     0.8000036064009364     0.5373319084802228     0.2725439184552648     0.3756811848855755    0.02275967294901618     0.5596549335825423     0.5832448132976554     0.6696962276825778  3.877342787654341e-14 122.1398332309956
2.523788268229584      19.49367945762004      15.93182342376137   0.002287851447718775     0.6763352248450186     -11.75860577806481  9.746267871168777e-06     0.1262346086083135  0.0009089321917210193      13.47516749635651      281.4252677941389   0.006623705484396841     0.8000036064009364     0.5373319084802228     0.2725439184552648     0.3756811848855755    0.02275967294901618     0.5596549335825423     0.5832448132976554     0.6696962276825778  3.877342787654341e-14 122.1398314005517
2.523788268229584      19.49367945762004      15.93182342376137   0.002287851447718775     0.6763352248450186     -11.75860577806481  9.746267871168777e-06     0.1262345937071523  0.0009089470928822131      13.47516749635651      281.4252677941389   0.006623705484396841     0.8000036064009364     0.5373319084802228     0.2725439184552648     0.3756811848855755    0.02275967294901618     0.5596549335825423     0.5832448132976554     0.6696962276825778  3.877342787654341e-14 122.1398338713906
2.523788268229584      19.49367945762004      15.93182342376137   0.002287851447718775     0.6763352248450186     -11.75860577806481  9.746267871168777e-06     0.1262345937071523  0.0009089321917210193      13.47516769715215      281.4252677941389   0.006623705484396841     0.8000036064009364     0.5373319084802228     0.2725439184552648     0.3756811848855755    0.02275967294901618     0.5596549335825423     0.5832448132976554     0.6696962276825778  3.877342787654341e-14 122.1398314740043
2.523788268229584      19.49367945762004      15.93182342376137   0.002287851447718775     0.6763352248450186     -11.75860577806481  9.746267871168777e-06     0.1262345937071523  0.0009089321917210193      13.47516749635651      281.4252719877022   0.006623705484396841     0.8000036064009364     0.5373319084802228     0.2725439184552648     0.3756811848855755    0.02275967294901618     0.5596549335825423     0.5832448132976554     0.6696962276825778  3.877342787654341e-14 122.1398313895646
2.523788268229584      19.49367945762004      15.93182342376137   0.002287851447718775     0.6763352248450186     -11.75860577806481  9.746267871168777e-06     0.1262345937071523  0.0009089321917210193      13.47516749635651      281.4252677941389   0.006623720385558035     0.8000036064009364     0.5373319084802228     0.2725439184552648     0.3756811848855755    0.02275967294901618     0.5596549335825423     0.5832448132976554     0.6696962276825778  3.877342787654341e-14 122.1398305836894
2.523788268229584      19.49367945762004      15.93182342376137   0.002287851447718775     0.6763352248450186     -11.75860577806481  9.746267871168777e-06     0.1262345937071523  0.0009089321917210193      13.47516749635651      281.4252677941389   0.006623705484396841     0.8000036213020976     0.5373319084802228     0.2725439184552648     0.3756811848855755    0.02275967294901618     0.5596549335825423     0.5832448132976554     0.6696962276825778  3.877342787654341e-14 122.1398318415354
2.523788268229584      19.49367945762004      15.93182342376137   0.002287851447718775     0.6763352248450186     -11.75860577806481  9.746267871168777e-06     0.1262345937071523  0.0009089321917210193      13.47516749635651      281.4252677941389   0.006623705484396841     0.8000036064009364      0.537331923381384     0.2725439184552648     0.3756811848855755    0.02275967294901618     0.5596549335825423     0.5832448132976554     0.6696962276825778  3.877342787654341e-14 122.1398317053877
2.523788268229584      19.49367945762004      15.93182342376137   0.002287851447718775     0.6763352248450186     -11.75860577806481  9.746267871168777e-06     0.1262345937071523  0.0009089321917210193      13.47516749635651      281.4252677941389   0.006623705484396841     0.8000036064009364     0.5373319084802228      0.272543933356426     0.3756811848855755    0.02275967294901618     0.5596549335825423     0.5832448132976554     0.6696962276825778  3.877342787654341e-14 122.1398317377688
2.523788268229584      19.49367945762004      15.93182342376137   0.002287851447718775     0.6763352248450186     -11.75860577806481  9.746267871168777e-06     0.1262345937071523  0.0009089321917210193      13.47516749635651      281.4252677941389   0.006623705484396841     0.8000036064009364     0.5373319084802228     0.2725439184552648     0.3756811997867366    0.02275967294901618     0.5596549335825423     0.5832448132976554     0.6696962276825778  3.877342787654341e-14 122.1398314110586
2.523788268229584      19.49367945762004      15.93182342376137   0.002287851447718775     0.6763352248450186     -11.75860577806481  9.746267871168777e-06     0.1262345937071523  0.0009089321917210193      13.47516749635651      281.4252677941389   0.006623705484396841     0.8000036064009364     0.5373319084802228     0.2725439184552648     0.3756811848855755    0.02275968785017737     0.5596549335825423     0.5832448132976554     0.6696962276825778  3.877342787654341e-14 122.1398314329991
2.523788268229584      19.49367945762004      15.93182342376137   0.002287851447718775     0.6763352248450186     -11.75860577806481  9.746267871168777e-06     0.1262345937071523  0.0009089321917210193      13.47516749635651      281.4252677941389   0.006623705484396841     0.8000036064009364     0.5373319084802228     0.2725439184552648     0.3756811848855755    0.02275967294901618     0.5596549484837035     0.5832448132976554     0.6696962276825778  3.877342787654341e-14 122.1398314329885
2.523788268229584      19.49367945762004      15.93182342376137   0.002287851447718775     0.6763352248450186     -11.75860577806481  9.746267871168777e-06     0.1262345937071523  0.0009089321917210193      13.47516749635651      281.4252677941389   0.006623705484396841     0.8000036064009364     0.5373319084802228     0.2725439184552648     0.3756811848855755    0.02275967294901618     0.5596549335825423     0.5832448281988166     0.6696962276825778  3.877342787654341e-14 122.1398314329851
2.523788268229584      19.49367945762004      15.93182342376137   0.002287851447718775     0.6763352248450186     -11.75860577806481  9.746267871168777e-06     0.1262345937071523  0.0009089321917210193      13.47516749635651      281.4252677941389   0.006623705484396841     0.8000036064009364     0.5373319084802228     0.2725439184552648     0.3756811848855755    0.02275967294901618     0.5596549335825423     0.5832448132976554     0.6696962425837389  3.877342787654341e-14 122.1398314329873
2.523788268229584      19.49367945762004      15.93182342376137   0.002287851447718775     0.6763352248450186     -11.75860577806481  9.746267871168777e-06     0.1262345937071523  0.0009089321917210193      13.47516749635651      281.4252677941389   0.006623705484396841     0.8000036064009364     0.5373319084802228     0.2725439184552648     0.3756811848855755    0.02275967294901618     0.5596549335825423     0.5832448132976554     0.6696962276825778  1.490119996727553e-08 122.1399117033459
2.523781894517919      19.50097237202732      15.92511488575651   0.002270573587009659     0.6746409471026933      -11.7683100427916  1.691252929983793e-05     0.1260194623125738  0.0009117929646832247      13.61730530909985      285.5317410583135   0.006644311585061716     0.8000043590603116     0.5377952987730094     0.2721351147147947      0.370389361609293    0.02193379958890833     0.5596549335825423     0.5820730837779733     0.6685379150713898  4.278655621004875e-14 122.0942963514168
2.5237819321252      19.50097237202732      15.92511488575651   0.002270573587009659     0.6746409471026933      -11.7683100427916  1.691252929983793e-05     0.1260194623125738  0.0009117929646832247      13.61730530909985      285.5317410583135   0.006644311585061716     0.8000043590603116     0.5377952987730094     0.2721351147147947      0.370389361609293    0.02193379958890833     0.5596549335825423     0.5820730837779733     0.6685379150713898  4.278655621004875e-14 122.0942964206032
2.523781894517919      19.50097266261445      15.92511488575651   0.002270573587009659     0.6746409471026933      -11.7683100427916  1.691252929983793e-05     0.1260194623125738  0.0009117929646832247      13.61730530909985      285.5317410583135   0.006644311585061716     0.8000043590603116     0.5377952987730094     0.2721351147147947      0.370389361609293    0.02193379958890833     0.5596549335825423     0.5820730837779733     0.6685379150713898  4.278655621004875e-14 122.0942962603084
2.523781894517919      19.50097237202732      15.92511512305922   0.002270573587009659     0.6746409471026933      -11.7683100427916  1.691252929983793e-05     0.1260194623125738  0.0009117929646832247      13.61730530909985      285.5317410583135   0.006644311585061716     0.8000043590603116     0.5377952987730094     0.2721351147147947      0.370389361609293    0.02193379958890833     0.5596549335825423     0.5820730837779733     0.6685379150713898  4.278655621004875e-14 122.0942963070938
2.523781894517919      19.50097237202732      15.92511488575651   0.002270588488170852     0.6746409471026933      -11.7683100427916  1.691252929983793e-05     0.1260194623125738  0.0009117929646832247      13.61730530909985      285.5317410583135   0.006644311585061716     0.8000043590603116     0.5377952987730094     0.2721351147147947      0.370389361609293    0.02193379958890833     0.5596549335825423     0.5820730837779733     0.6685379150713898  4.278655621004875e-14 122.0942994396353
2.523781894517919      19.50097237202732      15.92511488575651   0.002270573587009659     0.6746409620038545      -11.7683100427916  1.691252929983793e-05     0.1260194623125738  0.0009117929646832247      13.61730530909985      285.5317410583135   0.006644311585061716     0.8000043590603116     0.5377952987730094     0.2721351147147947      0.370389361609293    0.02193379958890833     0.5596549335825423     0.5820730837779733     0.6685379150713898  4.278655621004875e-14 122.0942963378572
2.523781894517919      19.50097237202732      15.92511488575651   0.002270573587009659     0.6746409471026933     -11.76831021815309  1.691252929983793e-05     0.1260194623125738  0.0009117929646832247      13.61730530909985      285.5317410583135   0.006644311585061716     0.8000043590603116     0.5377952987730094     0.2721351147147947      0.370389361609293    0.02193379958890833     0.5596549335825423     0.5820730837779733     0.6685379150713898  4.278655621004875e-14 122.094296455867
2.523781894517919      19.50097237202732      15.92511488575651   0.002270573587009659     0.6746409471026933      -11.7683100427916  1.692743046103178e-05     0.1260194623125738  0.0009117929646832247      13.61730530909985      285.5317410583135   0.006644311585061716     0.8000043590603116     0.5377952987730094     0.2721351147147947      0.370389361609293    0.02193379958890833     0.5596549335825423     0.5820730837779733     0.6685379150713898  4.278655621004875e-14 122.0942976457257
2.523781894517919      19.50097237202732      15.92511488575651   0.002270573587009659     0.6746409471026933      -11.7683100427916  1.691252929983793e-05      0.126019477213735  0.0009117929646832247      13.61730530909985      285.5317410583135   0.006644311585061716     0.8000043590603116     0.5377952987730094     0.2721351147147947      0.370389361609293    0.02193379958890833     0.5596549335825423     0.5820730837779733     0.6685379150713898  4.278655621004875e-14 122.09429633279
2.523781894517919      19.50097237202732      15.92511488575651   0.002270573587009659     0.6746409471026933      -11.7683100427916  1.691252929983793e-05     0.1260194623125738  0.0009118078658444186      13.61730530909985      285.5317410583135   0.006644311585061716     0.8000043590603116     0.5377952987730094     0.2721351147147947      0.370389361609293    0.02193379958890833     0.5596549335825423     0.5820730837779733     0.6685379150713898  4.278655621004875e-14 122.0942986627099
2.523781894517919      19.50097237202732      15.92511488575651   0.002270573587009659     0.6746409471026933      -11.7683100427916  1.691252929983793e-05     0.1260194623125738  0.0009117929646832247      13.61730551201351      285.5317410583135   0.006644311585061716     0.8000043590603116     0.5377952987730094     0.2721351147147947      0.370389361609293    0.02193379958890833     0.5596549335825423     0.5820730837779733     0.6685379150713898  4.278655621004875e-14 122.0942963343234
2.523781894517919      19.50097237202732      15.92511488575651   0.002270573587009659     0.6746409471026933      -11.7683100427916  1.691252929983793e-05     0.1260194623125738  0.0009117929646832247      13.61730530909985       285.531745313068   0.006644311585061716     0.8000043590603116     0.5377952987730094     0.2721351147147947      0.370389361609293    0.02193379958890833     0.5596549335825423     0.5820730837779733     0.6685379150713898  4.278655621004875e-14 122.0942963072041
2.523781894517919      19.50097237202732      15.92511488575651   0.002270573587009659     0.6746409471026933      -11.7683100427916  1.691252929983793e-05     0.1260194623125738  0.0009117929646832247      13.61730530909985      285.5317410583135    0.00664432648622291     0.8000043590603116     0.5377952987730094     0.2721351147147947      0.370389361609293    0.02193379958890833     0.5596549335825423     0.5820730837779733     0.6685379150713898  4.278655621004875e-14 122.0942950680543
2.523781894517919      19.50097237202732      15.92511488575651   0.002270573587009659     0.6746409471026933      -11.7683100427916  1.691252929983793e-05     0.1260194623125738  0.0009117929646832247      13.61730530909985      285.5317410583135   0.006644311585061716     0.8000043739614728     0.5377952987730094     0.2721351147147947      0.370389361609293    0.02193379958890833     0.5596549335825423     0.5820730837779733     0.6685379150713898  4.278655621004875e-14 122.0942967576937
2.523781894517919      19.50097237202732      15.92511488575651   0.002270573587009659     0.6746409471026933      -11.7683100427916  1.691252929983793e-05     0.1260194623125738  0.0009117929646832247      13.61730530909985      285.5317410583135   0.006644311585061716     0.8000043590603116     0.5377953136741706     0.2721351147147947      0.370389361609293    0.02193379958890833     0.5596549335825423     0.5820730837779733     0.6685379150713898  4.278655621004875e-14 122.094296646527
2.523781894517919      19.50097237202732      15.92511488575651   0.002270573587009659     0.6746409471026933      -11.7683100427916  1.691252929983793e-05     0.1260194623125738  0.0009117929646832247      13.61730530909985      285.5317410583135   0.006644311585061716     0.8000043590603116     0.5377952987730094     0.2721351296159559      0.370389361609293    0.02193379958890833     0.5596549335825423     0.5820730837779733     0.6685379150713898  4.278655621004875e-14 122.0942966337138
2.523781894517919      19.50097237202732      15.92511488575651   0.002270573587009659     0.6746409471026933      -11.7683100427916  1.691252929983793e-05     0.1260194623125738  0.0009117929646832247      13.61730530909985      285.5317410583135   0.006644311585061716     0.8000043590603116     0.5377952987730094     0.2721351147147947     0.3703893765104542    0.02193379958890833     0.5596549335825423     0.5820730837779733     0.6685379150713898  4.278655621004875e-14 122.0942963361079
2.523781894517919      19.50097237202732      15.92511488575651   0.002270573587009659     0.6746409471026933      -11.7683100427916  1.691252929983793e-05     0.1260194623125738  0.0009117929646832247      13.61730530909985      285.5317410583135   0.006644311585061716     0.8000043590603116     0.5377952987730094     0.2721351147147947      0.370389361609293    0.02193381449006952     0.5596549335825423     0.5820730837779733     0.6685379150713898  4.278655621004875e-14 122.0942963514125
2.523781894517919      19.50097237202732      15.92511488575651   0.002270573587009659     0.6746409471026933      -11.7683100427916  1.691252929983793e-05     0.1260194623125738  0.0009117929646832247      13.61730530909985      285.5317410583135   0.006644311585061716     0.8000043590603116     0.5377952987730094     0.2721351147147947      0.370389361609293    0.02193379958890833     0.5596549484837035     0.5820730837779733     0.6685379150713898  4.278655621004875e-14 122.0942963514168
2.523781894517919      19.50097237202732      15.92511488575651   0.002270573587009659     0.6746409471026933      -11.7683100427916  1.691252929983793e-05     0.1260194623125738  0.0009117929646832247      13.61730530909985      285.5317410583135   0.006644311585061716     0.8000043590603116     0.5377952987730094     0.2721351147147947      0.370389361609293    0.02193379958890833     0.5596549335825423     0.5820730986791345     0.6685379150713898  4.278655621004875e-14 122.0942963514181
2.523781894517919      19.50097237202732      15.92511488575651   0.002270573587009659     0.6746409471026933      -11.7683100427916  1.691252929983793e-05     0.1260194623125738  0.0009117929646832247      13.61730530909985      285.5317410583135   0.006644311585061716     0.8000043590603116     0.5377952987730094     0.2721351147147947      0.370389361609293    0.02193379958890833     0.5596549335825423     0.5820730837779733      0.668537929972551  4.278655621004875e-14 122.0942963514192
2.523781894517919      19.50097237202732      15.92511488575651   0.002270573587009659     0.6746409471026933      -11.7683100427916  1.691252929983793e-05     0.1260194623125738  0.0009117929646832247      13.61730530909985      285.5317410583135   0.006644311585061716     0.8000043590603116     0.5377952987730094     0.2721351147147947      0.370389361609293    0.02193379958890833     0.5596549335825423     0.5820730837779733     0.6685379150713898  1.490120398040387e-08 122.0943765969797
2.523780301222019      19.50279560744532       15.9234377449494    0.00226625414073796     0.6742173760352722     -11.77073611811864  1.870410152621032e-05     0.1259656788770573  0.0009125081705898155      13.65283989577194      286.5583632251854   0.006649463364892115       0.80000454722587     0.5379111471898795     0.2720329141895213     0.3690664004522922    0.02172733047441606     0.5596549335825423     0.5817801502992662     0.6682483358323871  4.378985052714333e-14 122.0849247583069
2.523780338829277      19.50279560744532       15.9234377449494    0.00226625414073796     0.6742173760352722     -11.77073611811864  1.870410152621032e-05     0.1259656788770573  0.0009125081705898155      13.65283989577194      286.5583632251854   0.006649463364892115       0.80000454722587     0.5379111471898795     0.2720329141895213     0.3690664004522922    0.02172733047441606     0.5596549335825423     0.5817801502992662     0.6682483358323871  4.378985052714333e-14 122.0849248140823
2.523780301222019      19.50279589805962       15.9234377449494    0.00226625414073796     0.6742173760352722     -11.77073611811864  1.870410152621032e-05     0.1259656788770573  0.0009125081705898155      13.65283989577194      286.5583632251854   0.006649463364892115       0.80000454722587     0.5379111471898795     0.2720329141895213     0.3690664004522922    0.02172733047441606     0.5596549335825423     0.5817801502992662     0.6682483358323871  4.378985052714333e-14 122.0849246768124
2.523780301222019      19.50279560744532      15.92343798222712    0.00226625414073796     0.6742173760352722     -11.77073611811864  1.870410152621032e-05     0.1259656788770573  0.0009125081705898155      13.65283989577194      286.5583632251854   0.006649463364892115       0.80000454722587     0.5379111471898795     0.2720329141895213     0.3690664004522922    0.02172733047441606     0.5596549335825423     0.5817801502992662     0.6682483358323871  4.378985052714333e-14 122.0849247137488
2.523780301222019      19.50279560744532       15.9234377449494   0.002266269041899153     0.6742173760352722     -11.77073611811864  1.870410152621032e-05     0.1259656788770573  0.0009125081705898155      13.65283989577194      286.5583632251854   0.006649463364892115       0.80000454722587     0.5379111471898795     0.2720329141895213     0.3690664004522922    0.02172733047441606     0.5596549335825423     0.5817801502992662     0.6682483358323871  4.378985052714333e-14 122.084927798932
2.523780301222019      19.50279560744532       15.9234377449494    0.00226625414073796     0.6742173909364334     -11.77073611811864  1.870410152621032e-05     0.1259656788770573  0.0009125081705898155      13.65283989577194      286.5583632251854   0.006649463364892115       0.80000454722587     0.5379111471898795     0.2720329141895213     0.3690664004522922    0.02172733047441606     0.5596549335825423     0.5817801502992662     0.6682483358323871  4.378985052714333e-14 122.0849247345879
2.523780301222019      19.50279560744532       15.9234377449494    0.00226625414073796     0.6742173760352722     -11.77073629351627  1.870410152621032e-05     0.1259656788770573  0.0009125081705898155      13.65283989577194      286.5583632251854   0.006649463364892115       0.80000454722587     0.5379111471898795     0.2720329141895213     0.3690664004522922    0.02172733047441606     0.5596549335825423     0.5817801502992662     0.6682483358323871  4.378985052714333e-14 122.0849248641409
2.523780301222019      19.50279560744532       15.9234377449494    0.00226625414073796     0.6742173760352722     -11.77073611811864  1.871900268740417e-05     0.1259656788770573  0.0009125081705898155      13.65283989577194      286.5583632251854   0.006649463364892115       0.80000454722587     0.5379111471898795     0.2720329141895213     0.3690664004522922    0.02172733047441606     0.5596549335825423     0.5817801502992662     0.6682483358323871  4.378985052714333e-14 122.0849259361353
2.523780301222019      19.50279560744532       15.9234377449494    0.00226625414073796     0.6742173760352722     -11.77073611811864  1.870410152621032e-05     0.1259656937782185  0.0009125081705898155      13.65283989577194      286.5583632251854   0.006649463364892115       0.80000454722587     0.5379111471898795     0.2720329141895213     0.3690664004522922    0.02172733047441606     0.5596549335825423     0.5817801502992662     0.6682483358323871  4.378985052714333e-14 122.0849247606303
2.523780301222019      19.50279560744532       15.9234377449494    0.00226625414073796     0.6742173760352722     -11.77073611811864  1.870410152621032e-05     0.1259656788770573  0.0009125230717510094      13.65283989577194      286.5583632251854   0.006649463364892115       0.80000454722587     0.5379111471898795     0.2720329141895213     0.3690664004522922    0.02172733047441606     0.5596549335825423     0.5817801502992662     0.6682483358323871  4.378985052714333e-14 122.0849270221666
2.523780301222019      19.50279560744532       15.9234377449494    0.00226625414073796     0.6742173760352722     -11.77073611811864  1.870410152621032e-05     0.1259656788770573  0.0009125081705898155      13.65284009921511      286.5583632251854   0.006649463364892115       0.80000454722587     0.5379111471898795     0.2720329141895213     0.3690664004522922    0.02172733047441606     0.5596549335825423     0.5817801502992662     0.6682483358323871  4.378985052714333e-14 122.0849248436587
2.523780301222019      19.50279560744532       15.9234377449494    0.00226625414073796     0.6742173760352722     -11.77073611811864  1.870410152621032e-05     0.1259656788770573  0.0009125081705898155      13.65283989577194      286.5583674952378   0.006649463364892115       0.80000454722587     0.5379111471898795     0.2720329141895213     0.3690664004522922    0.02172733047441606     0.5596549335825423     0.5817801502992662     0.6682483358323871  4.378985052714333e-14 122.0849248198111
2.523780301222019      19.50279560744532       15.9234377449494    0.00226625414073796     0.6742173760352722     -11.77073611811864  1.870410152621032e-05     0.1259656788770573  0.0009125081705898155      13.65283989577194      286.5583632251854   0.006649478266053309       0.80000454722587     0.5379111471898795     0.2720329141895213     0.3690664004522922    0.02172733047441606     0.5596549335825423     0.5817801502992662     0.6682483358323871  4.378985052714333e-14 122.0849233335019
2.523780301222019      19.50279560744532       15.9234377449494    0.00226625414073796     0.6742173760352722     -11.77073611811864  1.870410152621032e-05     0.1259656788770573  0.0009125081705898155      13.65283989577194      286.5583632251854   0.006649463364892115     0.8000045621270312     0.5379111471898795     0.2720329141895213     0.3690664004522922    0.02172733047441606     0.5596549335825423     0.5817801502992662     0.6682483358323871  4.378985052714333e-14 122.0849251775966
2.523780301222019      19.50279560744532       15.9234377449494    0.00226625414073796     0.6742173760352722     -11.77073611811864  1.870410152621032e-05     0.1259656788770573  0.0009125081705898155      13.65283989577194      286.5583632251854   0.006649463364892115       0.80000454722587     0.5379111620910407     0.2720329141895213     0.3690664004522922    0.02172733047441606     0.5596549335825423     0.5817801502992662     0.6682483358323871  4.378985052714333e-14 122.0849250663362
2.523780301222019      19.50279560744532       15.9234377449494    0.00226625414073796     0.6742173760352722     -11.77073611811864  1.870410152621032e-05     0.1259656788770573  0.0009125081705898155      13.65283989577194      286.5583632251854   0.006649463364892115       0.80000454722587     0.5379111471898795     0.2720329290906825     0.3690664004522922    0.02172733047441606     0.5596549335825423     0.5817801502992662     0.6682483358323871  4.378985052714333e-14 122.0849250613425
2.523780301222019      19.50279560744532       15.9234377449494    0.00226625414073796     0.6742173760352722     -11.77073611811864  1.870410152621032e-05     0.1259656788770573  0.0009125081705898155      13.65283989577194      286.5583632251854   0.006649463364892115       0.80000454722587     0.5379111471898795     0.2720329141895213     0.3690664153534534    0.02172733047441606     0.5596549335825423     0.5817801502992662     0.6682483358323871  4.378985052714333e-14 122.0849247594651
2.523780301222019      19.50279560744532       15.9234377449494    0.00226625414073796     0.6742173760352722     -11.77073611811864  1.870410152621032e-05     0.1259656788770573  0.0009125081705898155      13.65283989577194      286.5583632251854   0.006649463364892115       0.80000454722587     0.5379111471898795     0.2720329141895213     0.3690664004522922    0.02172734537557725     0.5596549335825423     0.5817801502992662     0.6682483358323871  4.378985052714333e-14 122.0849247575044
2.523780301222019      19.50279560744532       15.9234377449494    0.00226625414073796     0.6742173760352722     -11.77073611811864  1.870410152621032e-05     0.1259656788770573  0.0009125081705898155      13.65283989577194      286.5583632251854   0.006649463364892115       0.80000454722587     0.5379111471898795     0.2720329141895213     0.3690664004522922    0.02172733047441606     0.5596549484837035     0.5817801502992662     0.6682483358323871  4.378985052714333e-14 122.0849247583122
2.523780301222019      19.50279560744532       15.9234377449494    0.00226625414073796     0.6742173760352722     -11.77073611811864  1.870410152621032e-05     0.1259656788770573  0.0009125081705898155      13.65283989577194      286.5583632251854   0.006649463364892115       0.80000454722587     0.5379111471898795     0.2720329141895213     0.3690664004522922    0.02172733047441606     0.5596549335825423     0.5817801652004274     0.6682483358323871  4.378985052714333e-14 122.0849247583996
2.523780301222019      19.50279560744532       15.9234377449494    0.00226625414073796     0.6742173760352722     -11.77073611811864  1.870410152621032e-05     0.1259656788770573  0.0009125081705898155      13.65283989577194      286.5583632251854   0.006649463364892115       0.80000454722587     0.5379111471898795     0.2720329141895213     0.3690664004522922    0.02172733047441606     0.5596549335825423     0.5817801502992662     0.6682483507335483  4.378985052714333e-14 122.0849247581861
2.523780301222019      19.50279560744532       15.9234377449494    0.00226625414073796     0.6742173760352722     -11.77073611811864  1.870410152621032e-05     0.1259656788770573  0.0009125081705898155      13.65283989577194      286.5583632251854   0.006649463364892115       0.80000454722587     0.5379111471898795     0.2720329141895213     0.3690664004522922    0.02172733047441606     0.5596549335825423     0.5817801502992662     0.6682483358323871  1.490120498369818e-08 122.0850049975852
2.523759507255013      19.50275405329071       15.9234368653876   0.002266333182004328     0.6742576871125868     -11.77053807706188  1.863726146407324e-05     0.1259676063922263  0.0009123996075607446      13.65034676562133       286.479819930602   0.006651942927836017     0.8000045379177797     0.5378997180879459     0.2720330666493793     0.3690483619117574    0.02178434505942798     0.5587111706717873     0.5808088661774589     0.6688027884708404  4.358624060037442e-14 122.0853999604473
2.52375954486196      19.50275405329071       15.9234368653876   0.002266333182004328     0.6742576871125868     -11.77053807706188  1.863726146407324e-05     0.1259676063922263  0.0009123996075607446      13.65034676562133       286.479819930602   0.006651942927836017     0.8000045379177797     0.5378997180879459     0.2720330666493793     0.3690483619117574    0.02178434505942798     0.5587111706717873     0.5808088661774589     0.6688027884708404  4.358624060037442e-14 122.0854000337722
2.523759507255013      19.50275434390439       15.9234368653876   0.002266333182004328     0.6742576871125868     -11.77053807706188  1.863726146407324e-05     0.1259676063922263  0.0009123996075607446      13.65034676562133       286.479819930602   0.006651942927836017     0.8000045379177797     0.5378997180879459     0.2720330666493793     0.3690483619117574    0.02178434505942798     0.5587111706717873     0.5808088661774589     0.6688027884708404  4.358624060037442e-14 122.0853998710499
2.523759507255013      19.50275405329071       15.9234371026653   0.002266333182004328     0.6742576871125868     -11.77053807706188  1.863726146407324e-05     0.1259676063922263  0.0009123996075607446      13.65034676562133       286.479819930602   0.006651942927836017     0.8000045379177797     0.5378997180879459     0.2720330666493793     0.3690483619117574    0.02178434505942798     0.5587111706717873     0.5808088661774589     0.6688027884708404  4.358624060037442e-14 122.0853999788179
2.523759507255013      19.50275405329071       15.9234368653876   0.002266348083165522     0.6742576871125868     -11.77053807706188  1.863726146407324e-05     0.1259676063922263  0.0009123996075607446      13.65034676562133       286.479819930602   0.006651942927836017     0.8000045379177797     0.5378997180879459     0.2720330666493793     0.3690483619117574    0.02178434505942798     0.5587111706717873     0.5808088661774589     0.6688027884708404  4.358624060037442e-14 122.0854027247933
2.523759507255013      19.50275405329071       15.9234368653876   0.002266333182004328      0.674257702013748     -11.77053807706188  1.863726146407324e-05     0.1259676063922263  0.0009123996075607446      13.65034676562133       286.479819930602   0.006651942927836017     0.8000045379177797     0.5378997180879459     0.2720330666493793     0.3690483619117574    0.02178434505942798     0.5587111706717873     0.5808088661774589     0.6688027884708404  4.358624060037442e-14 122.0853999477715
2.523759507255013      19.50275405329071       15.9234368653876   0.002266333182004328     0.6742576871125868     -11.77053825245656  1.863726146407324e-05     0.1259676063922263  0.0009123996075607446      13.65034676562133       286.479819930602   0.006651942927836017     0.8000045379177797     0.5378997180879459     0.2720330666493793     0.3690483619117574    0.02178434505942798     0.5587111706717873     0.5808088661774589     0.6688027884708404  4.358624060037442e-14 122.0854000940424
2.523759507255013      19.50275405329071       15.9234368653876   0.002266333182004328     0.6742576871125868     -11.77053807706188  1.865216262526709e-05     0.1259676063922263  0.0009123996075607446      13.65034676562133       286.479819930602   0.006651942927836017     0.8000045379177797     0.5378997180879459     0.2720330666493793     0.3690483619117574    0.02178434505942798     0.5587111706717873     0.5808088661774589     0.6688027884708404  4.358624060037442e-14 122.0854013387764
2.523759507255013      19.50275405329071       15.9234368653876   0.002266333182004328     0.6742576871125868     -11.77053807706188  1.863726146407324e-05     0.1259676212933875  0.0009123996075607446      13.65034676562133       286.479819930602   0.006651942927836017     0.8000045379177797     0.5378997180879459     0.2720330666493793     0.3690483619117574    0.02178434505942798     0.5587111706717873     0.5808088661774589     0.6688027884708404  4.358624060037442e-14 122.0853999253128
2.523759507255013      19.50275405329071       15.9234368653876   0.002266333182004328     0.6742576871125868     -11.77053807706188  1.863726146407324e-05     0.1259676063922263  0.0009124145087219384      13.65034676562133       286.479819930602   0.006651942927836017     0.8000045379177797     0.5378997180879459     0.2720330666493793     0.3690483619117574    0.02178434505942798     0.5587111706717873     0.5808088661774589     0.6688027884708404  4.358624060037442e-14 122.085402291016
2.523759507255013      19.50275405329071       15.9234368653876   0.002266333182004328     0.6742576871125868     -11.77053807706188  1.863726146407324e-05     0.1259676063922263  0.0009123996075607446      13.65034696902734       286.479819930602   0.006651942927836017     0.8000045379177797     0.5378997180879459     0.2720330666493793     0.3690483619117574    0.02178434505942798     0.5587111706717873     0.5808088661774589     0.6688027884708404  4.358624060037442e-14 122.0854000170964
2.523759507255013      19.50275405329071       15.9234368653876   0.002266333182004328     0.6742576871125868     -11.77053807706188  1.863726146407324e-05     0.1259676063922263  0.0009123996075607446      13.65034676562133       286.479824199484   0.006651942927836017     0.8000045379177797     0.5378997180879459     0.2720330666493793     0.3690483619117574    0.02178434505942798     0.5587111706717873     0.5808088661774589     0.6688027884708404  4.358624060037442e-14 122.0853998769814
2.523759507255013      19.50275405329071       15.9234368653876   0.002266333182004328     0.6742576871125868     -11.77053807706188  1.863726146407324e-05     0.1259676063922263  0.0009123996075607446      13.65034676562133       286.479819930602   0.006651957828997211     0.8000045379177797     0.5378997180879459     0.2720330666493793     0.3690483619117574    0.02178434505942798     0.5587111706717873     0.5808088661774589     0.6688027884708404  4.358624060037442e-14 122.085401224671
2.523759507255013      19.50275405329071       15.9234368653876   0.002266333182004328     0.6742576871125868     -11.77053807706188  1.863726146407324e-05     0.1259676063922263  0.0009123996075607446      13.65034676562133       286.479819930602   0.006651942927836017     0.8000045528189409     0.5378997180879459     0.2720330666493793     0.3690483619117574    0.02178434505942798     0.5587111706717873     0.5808088661774589     0.6688027884708404  4.358624060037442e-14 122.0854003795175
2.523759507255013      19.50275405329071       15.9234368653876   0.002266333182004328     0.6742576871125868     -11.77053807706188  1.863726146407324e-05     0.1259676063922263  0.0009123996075607446      13.65034676562133       286.479819930602   0.006651942927836017     0.8000045379177797     0.5378997329891071     0.2720330666493793     0.3690483619117574    0.02178434505942798     0.5587111706717873     0.5808088661774589     0.6688027884708404  4.358624060037442e-14 122.0854002304811
2.523759507255013      19.50275405329071       15.9234368653876   0.002266333182004328     0.6742576871125868     -11.77053807706188  1.863726146407324e-05     0.1259676063922263  0.0009123996075607446      13.65034676562133       286.479819930602   0.006651942927836017     0.8000045379177797     0.5378997180879459     0.2720330815505405     0.3690483619117574    0.02178434505942798     0.5587111706717873     0.5808088661774589     0.6688027884708404  4.358624060037442e-14 122.0854003326871
2.523759507255013      19.50275405329071       15.9234368653876   0.002266333182004328     0.6742576871125868     -11.77053807706188  1.863726146407324e-05     0.1259676063922263  0.0009123996075607446      13.65034676562133       286.479819930602   0.006651942927836017     0.8000045379177797     0.5378997180879459     0.2720330666493793     0.3690483768129186    0.02178434505942798     0.5587111706717873     0.5808088661774589     0.6688027884708404  4.358624060037442e-14 122.0853999451171
2.523759507255013      19.50275405329071       15.9234368653876   0.002266333182004328     0.6742576871125868     -11.77053807706188  1.863726146407324e-05     0.1259676063922263  0.0009123996075607446      13.65034676562133       286.479819930602   0.006651942927836017     0.8000045379177797     0.5378997180879459     0.2720330666493793     0.3690483619117574    0.02178435996058917     0.5587111706717873     0.5808088661774589     0.6688027884708404  4.358624060037442e-14 122.085399960415
2.523759507255013      19.50275405329071       15.9234368653876   0.002266333182004328     0.6742576871125868     -11.77053807706188  1.863726146407324e-05     0.1259676063922263  0.0009123996075607446      13.65034676562133       286.479819930602   0.006651942927836017     0.8000045379177797     0.5378997180879459     0.2720330666493793     0.3690483619117574    0.02178434505942798     0.5587111855729485     0.5808088661774589     0.6688027884708404  4.358624060037442e-14 122.0853999604473
2.523759507255013      19.50275405329071       15.9234368653876   0.002266333182004328     0.6742576871125868     -11.77053807706188  1.863726146407324e-05     0.1259676063922263  0.0009123996075607446      13.65034676562133       286.479819930602   0.006651942927836017     0.8000045379177797     0.5378997180879459     0.2720330666493793     0.3690483619117574    0.02178434505942798     0.5587111706717873     0.5808088810786201     0.6688027884708404  4.358624060037442e-14 122.0853999604387
2.523759507255013      19.50275405329071       15.9234368653876   0.002266333182004328     0.6742576871125868     -11.77053807706188  1.863726146407324e-05     0.1259676063922263  0.0009123996075607446      13.65034676562133       286.479819930602   0.006651942927836017     0.8000045379177797     0.5378997180879459     0.2720330666493793     0.3690483619117574    0.02178434505942798     0.5587111706717873     0.5808088661774589     0.6688028033720016  4.358624060037442e-14 122.0853999604303
2.523759507255013      19.50275405329071       15.9234368653876   0.002266333182004328     0.6742576871125868     -11.77053807706188  1.863726146407324e-05     0.1259676063922263  0.0009123996075607446      13.65034676562133       286.479819930602   0.006651942927836017     0.8000045379177797     0.5378997180879459     0.2720330666493793     0.3690483619117574    0.02178434505942798     0.5587111706717873     0.5808088661774589     0.6688027884708404  1.490120478008826e-08 122.085480066542
2.523774456714039      19.50278533972541      15.92343760438635   0.002266078942977167     0.6742281233988642     -11.77068636475378  1.868677268803768e-05     0.1259661523742647  0.0009124226149862383      13.65221434145621      286.5387302658606    0.00665207851406666     0.8000045448453794     0.5379035965753014     0.2720306170042024     0.3690618797651528    0.02174158155129666     0.5594190481241427     0.5815373847094283     0.6683869176073827  4.363941822810752e-14 122.084841364916
2.523774494321209      19.50278533972541      15.92343760438635   0.002266078942977167     0.6742281233988642     -11.77068636475378  1.868677268803768e-05     0.1259661523742647  0.0009124226149862383      13.65221434145621      286.5387302658606    0.00665207851406666     0.8000045448453794     0.5379035965753014     0.2720306170042024     0.3690618797651528    0.02174158155129666     0.5594190481241427     0.5815373847094283     0.6683869176073827  4.363941822810752e-14 122.0848415156673
2.523774456714039      19.50278563033956      15.92343760438635   0.002266078942977167     0.6742281233988642     -11.77068636475378  1.868677268803768e-05     0.1259661523742647  0.0009124226149862383      13.65221434145621      286.5387302658606    0.00665207851406666     0.8000045448453794     0.5379035965753014     0.2720306170042024     0.3690618797651528    0.02174158155129666     0.5594190481241427     0.5815373847094283     0.6683869176073827  4.363941822810752e-14 122.0848412683897
2.523774456714039      19.50278533972541      15.92343784166406   0.002266078942977167     0.6742281233988642     -11.77068636475378  1.868677268803768e-05     0.1259661523742647  0.0009124226149862383      13.65221434145621      286.5387302658606    0.00665207851406666     0.8000045448453794     0.5379035965753014     0.2720306170042024     0.3690618797651528    0.02174158155129666     0.5594190481241427     0.5815373847094283     0.6683869176073827  4.363941822810752e-14 122.0848413509445
2.523774456714039      19.50278533972541      15.92343760438635   0.002266093844138361     0.6742281233988642     -11.77068636475378  1.868677268803768e-05     0.1259661523742647  0.0009124226149862383      13.65221434145621      286.5387302658606    0.00665207851406666     0.8000045448453794     0.5379035965753014     0.2720306170042024     0.3690618797651528    0.02174158155129666     0.5594190481241427     0.5815373847094283     0.6683869176073827  4.363941822810752e-14 122.0848441556713
2.523774456714039      19.50278533972541      15.92343760438635   0.002266078942977167     0.6742281383000254     -11.77068636475378  1.868677268803768e-05     0.1259661523742647  0.0009124226149862383      13.65221434145621      286.5387302658606    0.00665207851406666     0.8000045448453794     0.5379035965753014     0.2720306170042024     0.3690618797651528    0.02174158155129666     0.5594190481241427     0.5815373847094283     0.6683869176073827  4.363941822810752e-14 122.0848413563487
2.523774456714039      19.50278533972541      15.92343760438635   0.002266078942977167     0.6742281233988642     -11.77068654015067  1.868677268803768e-05     0.1259661523742647  0.0009124226149862383      13.65221434145621      286.5387302658606    0.00665207851406666     0.8000045448453794     0.5379035965753014     0.2720306170042024     0.3690618797651528    0.02174158155129666     0.5594190481241427     0.5815373847094283     0.6683869176073827  4.363941822810752e-14 122.0848414910522
2.523774456714039      19.50278533972541      15.92343760438635   0.002266078942977167     0.6742281233988642     -11.77068636475378  1.870167384923153e-05     0.1259661523742647  0.0009124226149862383      13.65221434145621      286.5387302658606    0.00665207851406666     0.8000045448453794     0.5379035965753014     0.2720306170042024     0.3690618797651528    0.02174158155129666     0.5594190481241427     0.5815373847094283     0.6683869176073827  4.363941822810752e-14 122.0848427151716
2.523774456714039      19.50278533972541      15.92343760438635   0.002266078942977167     0.6742281233988642     -11.77068636475378  1.868677268803768e-05     0.1259661672754259  0.0009124226149862383      13.65221434145621      286.5387302658606    0.00665207851406666     0.8000045448453794     0.5379035965753014     0.2720306170042024     0.3690618797651528    0.02174158155129666     0.5594190481241427     0.5815373847094283     0.6683869176073827  4.363941822810752e-14 122.0848413544945
2.523774456714039      19.50278533972541      15.92343760438635   0.002266078942977167     0.6742281233988642     -11.77068636475378  1.868677268803768e-05     0.1259661523742647  0.0009124375161474322      13.65221434145621      286.5387302658606    0.00665207851406666     0.8000045448453794     0.5379035965753014     0.2720306170042024     0.3690618797651528    0.02174158155129666     0.5594190481241427     0.5815373847094283     0.6683869176073827  4.363941822810752e-14 122.0848437059839
2.523774456714039      19.50278533972541      15.92343760438635   0.002266078942977167     0.6742281233988642     -11.77068636475378  1.868677268803768e-05     0.1259661523742647  0.0009124226149862383      13.65221454489005      286.5387302658606    0.00665207851406666     0.8000045448453794     0.5379035965753014     0.2720306170042024     0.3690618797651528    0.02174158155129666     0.5594190481241427     0.5815373847094283     0.6683869176073827  4.363941822810752e-14 122.0848413675341
2.523774456714039      19.50278533972541      15.92343760438635   0.002266078942977167     0.6742281233988642     -11.77068636475378  1.868677268803768e-05     0.1259661523742647  0.0009124226149862383      13.65221434145621      286.5387345356205    0.00665207851406666     0.8000045448453794     0.5379035965753014     0.2720306170042024     0.3690618797651528    0.02174158155129666     0.5594190481241427     0.5815373847094283     0.6683869176073827  4.363941822810752e-14 122.0848413509376
2.523774456714039      19.50278533972541      15.92343760438635   0.002266078942977167     0.6742281233988642     -11.77068636475378  1.868677268803768e-05     0.1259661523742647  0.0009124226149862383      13.65221434145621      286.5387302658606   0.006652093415227853     0.8000045448453794     0.5379035965753014     0.2720306170042024     0.3690618797651528    0.02174158155129666     0.5594190481241427     0.5815373847094283     0.6683869176073827  4.363941822810752e-14 122.0848426315369
2.523774456714039      19.50278533972541      15.92343760438635   0.002266078942977167     0.6742281233988642     -11.77068636475378  1.868677268803768e-05     0.1259661523742647  0.0009124226149862383      13.65221434145621      286.5387302658606    0.00665207851406666     0.8000045597465406     0.5379035965753014     0.2720306170042024     0.3690618797651528    0.02174158155129666     0.5594190481241427     0.5815373847094283     0.6683869176073827  4.363941822810752e-14 122.0848418064733
2.523774456714039      19.50278533972541      15.92343760438635   0.002266078942977167     0.6742281233988642     -11.77068636475378  1.868677268803768e-05     0.1259661523742647  0.0009124226149862383      13.65221434145621      286.5387302658606    0.00665207851406666     0.8000045448453794     0.5379036114764626     0.2720306170042024     0.3690618797651528    0.02174158155129666     0.5594190481241427     0.5815373847094283     0.6683869176073827  4.363941822810752e-14 122.0848416432854
2.523774456714039      19.50278533972541      15.92343760438635   0.002266078942977167     0.6742281233988642     -11.77068636475378  1.868677268803768e-05     0.1259661523742647  0.0009124226149862383      13.65221434145621      286.5387302658606    0.00665207851406666     0.8000045448453794     0.5379035965753014     0.2720306319053636     0.3690618797651528    0.02174158155129666     0.5594190481241427     0.5815373847094283     0.6683869176073827  4.363941822810752e-14 122.0848417534125
2.523774456714039      19.50278533972541      15.92343760438635   0.002266078942977167     0.6742281233988642     -11.77068636475378  1.868677268803768e-05     0.1259661523742647  0.0009124226149862383      13.65221434145621      286.5387302658606    0.00665207851406666     0.8000045448453794     0.5379035965753014     0.2720306170042024      0.369061894666314    0.02174158155129666     0.5594190481241427     0.5815373847094283     0.6683869176073827  4.363941822810752e-14 122.084841418988
2.523774456714039      19.50278533972541      15.92343760438635   0.002266078942977167     0.6742281233988642     -11.77068636475378  1.868677268803768e-05     0.1259661523742647  0.0009124226149862383      13.65221434145621      286.5387302658606    0.00665207851406666     0.8000045448453794     0.5379035965753014     0.2720306170042024     0.3690618797651528    0.02174159645245785     0.5594190481241427     0.5815373847094283     0.6683869176073827  4.363941822810752e-14 122.0848413649228
2.523774456714039      19.50278533972541      15.92343760438635   0.002266078942977167     0.6742281233988642     -11.77068636475378  1.868677268803768e-05     0.1259661523742647  0.0009124226149862383      13.65221434145621      286.5387302658606    0.00665207851406666     0.8000045448453794     0.5379035965753014     0.2720306170042024     0.3690618797651528    0.02174158155129666     0.5594190630253039     0.5815373847094283     0.6683869176073827  4.363941822810752e-14 122.084841364916
2.523774456714039      19.50278533972541      15.92343760438635   0.002266078942977167     0.6742281233988642     -11.77068636475378  1.868677268803768e-05     0.1259661523742647  0.0009124226149862383      13.65221434145621      286.5387302658606    0.00665207851406666     0.8000045448453794     0.5379035965753014     0.2720306170042024     0.3690618797651528    0.02174158155129666     0.5594190481241427     0.5815373996105895     0.6683869176073827  4.363941822810752e-14 122.0848413649126
2.523774456714039      19.50278533972541      15.92343760438635   0.002266078942977167     0.6742281233988642     -11.77068636475378  1.868677268803768e-05     0.1259661523742647  0.0009124226149862383      13.65221434145621      286.5387302658606    0.00665207851406666     0.8000045448453794     0.5379035965753014     0.2720306170042024     0.3690618797651528    0.02174158155129666     0.5594190481241427     0.5815373847094283     0.6683869325085439  4.363941822810752e-14 122.084841364921
2.523774456714039      19.50278533972541      15.92343760438635   0.002266078942977167     0.6742281233988642     -11.77068636475378  1.868677268803768e-05     0.1259661523742647  0.0009124226149862383      13.65221434145621      286.5387302658606    0.00665207851406666     0.8000045448453794     0.5379035965753014     0.2720306170042024     0.3690618797651528    0.02174158155129666     0.5594190481241427     0.5815373847094283     0.6683869176073827  1.490120483326588e-08 122.0849215722792
2.52371407444991      19.50273443134697      15.92329795610884   0.002261489441402715     0.6742410782565581     -11.77057435958085  1.865460418121207e-05     0.1259742521351384  0.0009108446125707959      13.65229968324529       286.538737180181    0.00664589078611673     0.8000045414384414     0.5377936356801136     0.2719537646631403     0.3690377305007641    0.02174154892942862     0.5594190481241427      0.581537758061608      0.668386267445871  4.104749201725924e-14 122.0818696011579
2.52371411205618      19.50273443134697      15.92329795610884   0.002261489441402715     0.6742410782565581     -11.77057435958085  1.865460418121207e-05     0.1259742521351384  0.0009108446125707959      13.65229968324529       286.538737180181    0.00664589078611673     0.8000045414384414     0.5377936356801136     0.2719537646631403     0.3690377305007641    0.02174154892942862     0.5594190481241427      0.581537758061608      0.668386267445871  4.104749201725924e-14 122.0818696395757
2.52371407444991      19.50273472196036      15.92329795610884   0.002261489441402715     0.6742410782565581     -11.77057435958085  1.865460418121207e-05     0.1259742521351384  0.0009108446125707959      13.65229968324529       286.538737180181    0.00664589078611673     0.8000045414384414     0.5377936356801136     0.2719537646631403     0.3690377305007641    0.02174154892942862     0.5594190481241427      0.581537758061608      0.668386267445871  4.104749201725924e-14 122.0818695642789
2.52371407444991      19.50273443134697      15.92329819338447   0.002261489441402715     0.6742410782565581     -11.77057435958085  1.865460418121207e-05     0.1259742521351384  0.0009108446125707959      13.65229968324529       286.538737180181    0.00664589078611673     0.8000045414384414     0.5377936356801136     0.2719537646631403     0.3690377305007641    0.02174154892942862     0.5594190481241427      0.581537758061608      0.668386267445871  4.104749201725924e-14 122.0818696090745
2.52371407444991      19.50273443134697      15.92329795610884   0.002261504342563909     0.6742410782565581     -11.77057435958085  1.865460418121207e-05     0.1259742521351384  0.0009108446125707959      13.65229968324529       286.538737180181    0.00664589078611673     0.8000045414384414     0.5377936356801136     0.2719537646631403     0.3690377305007641    0.02174154892942862     0.5594190481241427      0.581537758061608      0.668386267445871  4.104749201725924e-14 122.081870194394
2.52371407444991      19.50273443134697      15.92329795610884   0.002261489441402715     0.6742410931577193     -11.77057435958085  1.865460418121207e-05     0.1259742521351384  0.0009108446125707959      13.65229968324529       286.538737180181    0.00664589078611673     0.8000045414384414     0.5377936356801136     0.2719537646631403     0.3690377305007641    0.02174154892942862     0.5594190481241427      0.581537758061608      0.668386267445871  4.104749201725924e-14 122.0818695940452
2.52371407444991      19.50273443134697      15.92329795610884   0.002261489441402715     0.6742410782565581     -11.77057453497607  1.865460418121207e-05     0.1259742521351384  0.0009108446125707959      13.65229968324529       286.538737180181    0.00664589078611673     0.8000045414384414     0.5377936356801136     0.2719537646631403     0.3690377305007641    0.02174154892942862     0.5594190481241427      0.581537758061608      0.668386267445871  4.104749201725924e-14 122.081869687746
2.52371407444991      19.50273443134697      15.92329795610884   0.002261489441402715     0.6742410782565581     -11.77057435958085  1.866950534240592e-05     0.1259742521351384  0.0009108446125707959      13.65229968324529       286.538737180181    0.00664589078611673     0.8000045414384414     0.5377936356801136     0.2719537646631403     0.3690377305007641    0.02174154892942862     0.5594190481241427      0.581537758061608      0.668386267445871  4.104749201725924e-14 122.0818700450192
2.52371407444991      19.50273443134697      15.92329795610884   0.002261489441402715     0.6742410782565581     -11.77057435958085  1.865460418121207e-05     0.1259742670362996  0.0009108446125707959      13.65229968324529       286.538737180181    0.00664589078611673     0.8000045414384414     0.5377936356801136     0.2719537646631403     0.3690377305007641    0.02174154892942862     0.5594190481241427      0.581537758061608      0.668386267445871  4.104749201725924e-14 122.0818696109847
2.52371407444991      19.50273443134697      15.92329795610884   0.002261489441402715     0.6742410782565581     -11.77057435958085  1.865460418121207e-05     0.1259742521351384  0.0009108595137319898      13.65229968324529       286.538737180181    0.00664589078611673     0.8000045414384414     0.5377936356801136     0.2719537646631403     0.3690377305007641    0.02174154892942862     0.5594190481241427      0.581537758061608      0.668386267445871  4.104749201725924e-14 122.0818717170296
2.52371407444991      19.50273443134697      15.92329795610884   0.002261489441402715     0.6742410782565581     -11.77057435958085  1.865460418121207e-05     0.1259742521351384  0.0009108446125707959       13.6522998866804       286.538737180181    0.00664589078611673     0.8000045414384414     0.5377936356801136     0.2719537646631403     0.3690377305007641    0.02174154892942862     0.5594190481241427      0.581537758061608      0.668386267445871  4.104749201725924e-14 122.0818696383795
2.52371407444991      19.50273443134697      15.92329795610884   0.002261489441402715     0.6742410782565581     -11.77057435958085  1.865460418121207e-05     0.1259742521351384  0.0009108446125707959      13.65229968324529      286.5387414499409    0.00664589078611673     0.8000045414384414     0.5377936356801136     0.2719537646631403     0.3690377305007641    0.02174154892942862     0.5594190481241427      0.581537758061608      0.668386267445871  4.104749201725924e-14 122.0818695530092
2.52371407444991      19.50273443134697      15.92329795610884   0.002261489441402715     0.6742410782565581     -11.77057435958085  1.865460418121207e-05     0.1259742521351384  0.0009108446125707959      13.65229968324529       286.538737180181   0.006645905687277924     0.8000045414384414     0.5377936356801136     0.2719537646631403     0.3690377305007641    0.02174154892942862     0.5594190481241427      0.581537758061608      0.668386267445871  4.104749201725924e-14 122.0818630373285
2.52371407444991      19.50273443134697      15.92329795610884   0.002261489441402715     0.6742410782565581     -11.77057435958085  1.865460418121207e-05     0.1259742521351384  0.0009108446125707959      13.65229968324529       286.538737180181    0.00664589078611673     0.8000045563396026     0.5377936356801136     0.2719537646631403     0.3690377305007641    0.02174154892942862     0.5594190481241427      0.581537758061608      0.668386267445871  4.104749201725924e-14 122.0818700310278
2.52371407444991      19.50273443134697      15.92329795610884   0.002261489441402715     0.6742410782565581     -11.77057435958085  1.865460418121207e-05     0.1259742521351384  0.0009108446125707959      13.65229968324529       286.538737180181    0.00664589078611673     0.8000045414384414     0.5377936505812748     0.2719537646631403     0.3690377305007641    0.02174154892942862     0.5594190481241427      0.581537758061608      0.668386267445871  4.104749201725924e-14 122.0818699297451
2.52371407444991      19.50273443134697      15.92329795610884   0.002261489441402715     0.6742410782565581     -11.77057435958085  1.865460418121207e-05     0.1259742521351384  0.0009108446125707959      13.65229968324529       286.538737180181    0.00664589078611673     0.8000045414384414     0.5377936356801136     0.2719537795643015     0.3690377305007641    0.02174154892942862     0.5594190481241427      0.581537758061608      0.668386267445871  4.104749201725924e-14 122.0818696484571
2.52371407444991      19.50273443134697      15.92329795610884   0.002261489441402715     0.6742410782565581     -11.77057435958085  1.865460418121207e-05     0.1259742521351384  0.0009108446125707959      13.65229968324529       286.538737180181    0.00664589078611673     0.8000045414384414     0.5377936356801136     0.2719537646631403     0.3690377454019252    0.02174154892942862     0.5594190481241427      0.581537758061608      0.668386267445871  4.104749201725924e-14 122.0818696124523
2.52371407444991      19.50273443134697      15.92329795610884   0.002261489441402715     0.6742410782565581     -11.77057435958085  1.865460418121207e-05     0.1259742521351384  0.0009108446125707959      13.65229968324529       286.538737180181    0.00664589078611673     0.8000045414384414     0.5377936356801136     0.2719537646631403     0.3690377305007641    0.02174156383058981     0.5594190481241427      0.581537758061608      0.668386267445871  4.104749201725924e-14 122.0818696011591
2.52371407444991      19.50273443134697      15.92329795610884   0.002261489441402715     0.6742410782565581     -11.77057435958085  1.865460418121207e-05     0.1259742521351384  0.0009108446125707959      13.65229968324529       286.538737180181    0.00664589078611673     0.8000045414384414     0.5377936356801136     0.2719537646631403     0.3690377305007641    0.02174154892942862     0.5594190630253039      0.581537758061608      0.668386267445871  4.104749201725924e-14 122.0818696011579
2.52371407444991      19.50273443134697      15.92329795610884   0.002261489441402715     0.6742410782565581     -11.77057435958085  1.865460418121207e-05     0.1259742521351384  0.0009108446125707959      13.65229968324529       286.538737180181    0.00664589078611673     0.8000045414384414     0.5377936356801136     0.2719537646631403     0.3690377305007641    0.02174154892942862     0.5594190481241427     0.5815377729627692      0.668386267445871  4.104749201725924e-14 122.0818696011436
2.52371407444991      19.50273443134697      15.92329795610884   0.002261489441402715     0.6742410782565581     -11.77057435958085  1.865460418121207e-05     0.1259742521351384  0.0009108446125707959      13.65229968324529       286.538737180181    0.00664589078611673     0.8000045414384414     0.5377936356801136     0.2719537646631403     0.3690377305007641    0.02174154892942862     0.5594190481241427      0.581537758061608     0.6683862823470322  4.104749201725924e-14 122.0818696011536
2.52371407444991      19.50273443134697      15.92329795610884   0.002261489441402715     0.6742410782565581     -11.77057435958085  1.865460418121207e-05     0.1259742521351384  0.0009108446125707959      13.65229968324529       286.538737180181    0.00664589078611673     0.8000045414384414     0.5377936356801136     0.2719537646631403     0.3690377305007641    0.02174154892942862     0.5594190481241427      0.581537758061608      0.668386267445871  1.490120224133968e-08 122.0819498369036
2.523737505169047      19.50244906811848      15.92281834504585   0.002261484957009948     0.6742562827229125     -11.77027060415315  1.862495206900712e-05     0.1259749335211422  0.0009108046007570129      13.65210809412138      286.5387836261212   0.006651757396512574      0.800004538363306     0.5377837677478374     0.2719565096792243     0.3690420615000073    0.02174154417046981     0.5594190481241427     0.5815397758408432     0.6683867368110974  4.096240609645906e-14 122.0803923613908
2.523737542775667      19.50244906811848      15.92281834504585   0.002261484957009948     0.6742562827229125     -11.77027060415315  1.862495206900712e-05     0.1259749335211422  0.0009108046007570129      13.65210809412138      286.5387836261212   0.006651757396512574      0.800004538363306     0.5377837677478374     0.2719565096792243     0.3690420615000073    0.02174154417046981     0.5594190481241427     0.5815397758408432     0.6683867368110974  4.096240609645906e-14 122.0803924302502
2.523737505169047      19.50244935872762      15.92281834504585   0.002261484957009948     0.6742562827229125     -11.77027060415315  1.862495206900712e-05     0.1259749335211422  0.0009108046007570129      13.65210809412138      286.5387836261212   0.006651757396512574      0.800004538363306     0.5377837677478374     0.2719565096792243     0.3690420615000073    0.02174154417046981     0.5594190481241427     0.5815397758408432     0.6683867368110974  4.096240609645906e-14 122.0803923050486
2.523737505169047      19.50244906811848      15.92281858231433   0.002261484957009948     0.6742562827229125     -11.77027060415315  1.862495206900712e-05     0.1259749335211422  0.0009108046007570129      13.65210809412138      286.5387836261212   0.006651757396512574      0.800004538363306     0.5377837677478374     0.2719565096792243     0.3690420615000073    0.02174154417046981     0.5594190481241427     0.5815397758408432     0.6683867368110974  4.096240609645906e-14 122.0803923378302
2.523737505169047      19.50244906811848      15.92281834504585   0.002261499858171142     0.6742562827229125     -11.77027060415315  1.862495206900712e-05     0.1259749335211422  0.0009108046007570129      13.65210809412138      286.5387836261212   0.006651757396512574      0.800004538363306     0.5377837677478374     0.2719565096792243     0.3690420615000073    0.02174154417046981     0.5594190481241427     0.5815397758408432     0.6683867368110974  4.096240609645906e-14 122.0803926591895
2.523737505169047      19.50244906811848      15.92281834504585   0.002261484957009948     0.6742562976240737     -11.77027060415315  1.862495206900712e-05     0.1259749335211422  0.0009108046007570129      13.65210809412138      286.5387836261212   0.006651757396512574      0.800004538363306     0.5377837677478374     0.2719565096792243     0.3690420615000073    0.02174154417046981     0.5594190481241427     0.5815397758408432     0.6683867368110974  4.096240609645906e-14 122.0803923411462
2.523737505169047      19.50244906811848      15.92281834504585   0.002261484957009948     0.6742562827229125     -11.77027077954385  1.862495206900712e-05     0.1259749335211422  0.0009108046007570129      13.65210809412138      286.5387836261212   0.006651757396512574      0.800004538363306     0.5377837677478374     0.2719565096792243     0.3690420615000073    0.02174154417046981     0.5594190481241427     0.5815397758408432     0.6683867368110974  4.096240609645906e-14 122.0803924356343
2.523737505169047      19.50244906811848      15.92281834504585   0.002261484957009948     0.6742562827229125     -11.77027060415315  1.863985323020097e-05     0.1259749335211422  0.0009108046007570129      13.65210809412138      286.5387836261212   0.006651757396512574      0.800004538363306     0.5377837677478374     0.2719565096792243     0.3690420615000073    0.02174154417046981     0.5594190481241427     0.5815397758408432     0.6683867368110974  4.096240609645906e-14 122.0803932655526
2.523737505169047      19.50244906811848      15.92281834504585   0.002261484957009948     0.6742562827229125     -11.77027060415315  1.862495206900712e-05     0.1259749484223034  0.0009108046007570129      13.65210809412138      286.5387836261212   0.006651757396512574      0.800004538363306     0.5377837677478374     0.2719565096792243     0.3690420615000073    0.02174154417046981     0.5594190481241427     0.5815397758408432     0.6683867368110974  4.096240609645906e-14 122.0803923059929
2.523737505169047      19.50244906811848      15.92281834504585   0.002261484957009948     0.6742562827229125     -11.77027060415315  1.862495206900712e-05     0.1259749335211422  0.0009108195019182068      13.65210809412138      286.5387836261212   0.006651757396512574      0.800004538363306     0.5377837677478374     0.2719565096792243     0.3690420615000073    0.02174154417046981     0.5594190481241427     0.5815397758408432     0.6683867368110974  4.096240609645906e-14 122.0803945819078
2.523737505169047      19.50244906811848      15.92281834504585   0.002261484957009948     0.6742562827229125     -11.77027060415315  1.862495206900712e-05     0.1259749335211422  0.0009108046007570129      13.65210829755364      286.5387836261212   0.006651757396512574      0.800004538363306     0.5377837677478374     0.2719565096792243     0.3690420615000073    0.02174154417046981     0.5594190481241427     0.5815397758408432     0.6683867368110974  4.096240609645906e-14 122.0803923533445
2.523737505169047      19.50244906811848      15.92281834504585   0.002261484957009948     0.6742562827229125     -11.77027060415315  1.862495206900712e-05     0.1259749335211422  0.0009108046007570129      13.65210809412138      286.5387878958819   0.006651757396512574      0.800004538363306     0.5377837677478374     0.2719565096792243     0.3690420615000073    0.02174154417046981     0.5594190481241427     0.5815397758408432     0.6683867368110974  4.096240609645906e-14 122.0803923499542
2.523737505169047      19.50244906811848      15.92281834504585   0.002261484957009948     0.6742562827229125     -11.77027060415315  1.862495206900712e-05     0.1259749335211422  0.0009108046007570129      13.65210809412138      286.5387836261212   0.006651772297673768      0.800004538363306     0.5377837677478374     0.2719565096792243     0.3690420615000073    0.02174154417046981     0.5594190481241427     0.5815397758408432     0.6683867368110974  4.096240609645906e-14 122.0803921150109
2.523737505169047      19.50244906811848      15.92281834504585   0.002261484957009948     0.6742562827229125     -11.77027060415315  1.862495206900712e-05     0.1259749335211422  0.0009108046007570129      13.65210809412138      286.5387836261212   0.006651757396512574     0.8000045532644672     0.5377837677478374     0.2719565096792243     0.3690420615000073    0.02174154417046981     0.5594190481241427     0.5815397758408432     0.6683867368110974  4.096240609645906e-14 122.0803927730781
2.523737505169047      19.50244906811848      15.92281834504585   0.002261484957009948     0.6742562827229125     -11.77027060415315  1.862495206900712e-05     0.1259749335211422  0.0009108046007570129      13.65210809412138      286.5387836261212   0.006651757396512574      0.800004538363306     0.5377837826489986     0.2719565096792243     0.3690420615000073    0.02174154417046981     0.5594190481241427     0.5815397758408432     0.6683867368110974  4.096240609645906e-14 122.0803925843972
2.523737505169047      19.50244906811848      15.92281834504585   0.002261484957009948     0.6742562827229125     -11.77027060415315  1.862495206900712e-05     0.1259749335211422  0.0009108046007570129      13.65210809412138      286.5387836261212   0.006651757396512574      0.800004538363306     0.5377837677478374     0.2719565245803855     0.3690420615000073    0.02174154417046981     0.5594190481241427     0.5815397758408432     0.6683867368110974  4.096240609645906e-14 122.0803926386899
2.523737505169047      19.50244906811848      15.92281834504585   0.002261484957009948     0.6742562827229125     -11.77027060415315  1.862495206900712e-05     0.1259749335211422  0.0009108046007570129      13.65210809412138      286.5387836261212   0.006651757396512574      0.800004538363306     0.5377837677478374     0.2719565096792243     0.3690420764011685    0.02174154417046981     0.5594190481241427     0.5815397758408432     0.6683867368110974  4.096240609645906e-14 122.0803923389359
2.523737505169047      19.50244906811848      15.92281834504585   0.002261484957009948     0.6742562827229125     -11.77027060415315  1.862495206900712e-05     0.1259749335211422  0.0009108046007570129      13.65210809412138      286.5387836261212   0.006651757396512574      0.800004538363306     0.5377837677478374     0.2719565096792243     0.3690420615000073      0.021741559071631     0.5594190481241427     0.5815397758408432     0.6683867368110974  4.096240609645906e-14 122.0803923613955
2.523737505169047      19.50244906811848      15.92281834504585   0.002261484957009948     0.6742562827229125     -11.77027060415315  1.862495206900712e-05     0.1259749335211422  0.0009108046007570129      13.65210809412138      286.5387836261212   0.006651757396512574      0.800004538363306     0.5377837677478374     0.2719565096792243     0.3690420615000073    0.02174154417046981     0.5594190630253039     0.5815397758408432     0.6683867368110974  4.096240609645906e-14 122.0803923613908
2.523737505169047      19.50244906811848      15.92281834504585   0.002261484957009948     0.6742562827229125     -11.77027060415315  1.862495206900712e-05     0.1259749335211422  0.0009108046007570129      13.65210809412138      286.5387836261212   0.006651757396512574      0.800004538363306     0.5377837677478374     0.2719565096792243     0.3690420615000073    0.02174154417046981     0.5594190481241427     0.5815397907420044     0.6683867368110974  4.096240609645906e-14 122.0803923613908
2.523737505169047      19.50244906811848      15.92281834504585   0.002261484957009948     0.6742562827229125     -11.77027060415315  1.862495206900712e-05     0.1259749335211422  0.0009108046007570129      13.65210809412138      286.5387836261212   0.006651757396512574      0.800004538363306     0.5377837677478374     0.2719565096792243     0.3690420615000073    0.02174154417046981     0.5594190481241427     0.5815397758408432     0.6683867517122586  4.096240609645906e-14 122.0803923613982
2.523737505169047      19.50244906811848      15.92281834504585   0.002261484957009948     0.6742562827229125     -11.77027060415315  1.862495206900712e-05     0.1259749335211422  0.0009108046007570129      13.65210809412138      286.5387836261212   0.006651757396512574      0.800004538363306     0.5377837677478374     0.2719565096792243     0.3690420615000073    0.02174154417046981     0.5594190481241427     0.5815397758408432     0.6683867368110974  1.490120215625375e-08 122.0804725972359
2.523708247703556      19.50282716585373      15.92296986657221   0.002263842120551563     0.6745323407726495     -11.76909834932478  1.835134568016557e-05     0.1260069233735999  0.0009097666317469994      13.65208246100789      286.5388222488067   0.006656741497697374     0.8000044907214052     0.5377316313566679     0.2719300904210139     0.3691114834665216    0.02174144956943649     0.5594190481241427     0.5815395175051528     0.6683826230806256  3.926237689956398e-14 122.0788213089037
2.52370828530974      19.50282716585373      15.92296986657221   0.002263842120551563     0.6745323407726495     -11.76909834932478  1.835134568016557e-05     0.1260069233735999  0.0009097666317469994      13.65208246100789      286.5388222488067   0.006656741497697374     0.8000044907214052     0.5377316313566679     0.2719300904210139     0.3691114834665216    0.02174144956943649     0.5594190481241427     0.5815395175051528     0.6683826230806256  3.926237689956398e-14 122.0788213305525
2.523708247703556       19.5028274564685      15.92296986657221   0.002263842120551563     0.6745323407726495     -11.76909834932478  1.835134568016557e-05     0.1260069233735999  0.0009097666317469994      13.65208246100789      286.5388222488067   0.006656741497697374     0.8000044907214052     0.5377316313566679     0.2719300904210139     0.3691114834665216    0.02174144956943649     0.5594190481241427     0.5815395175051528     0.6683826230806256  3.926237689956398e-14 122.07882129005
2.523708247703556      19.50282716585373      15.92297010384295   0.002263842120551563     0.6745323407726495     -11.76909834932478  1.835134568016557e-05     0.1260069233735999  0.0009097666317469994      13.65208246100789      286.5388222488067   0.006656741497697374     0.8000044907214052     0.5377316313566679     0.2719300904210139     0.3691114834665216    0.02174144956943649     0.5594190481241427     0.5815395175051528     0.6683826230806256  3.926237689956398e-14 122.0788212954662
2.523708247703556      19.50282716585373      15.92296986657221   0.002263857021712757     0.6745323407726495     -11.76909834932478  1.835134568016557e-05     0.1260069233735999  0.0009097666317469994      13.65208246100789      286.5388222488067   0.006656741497697374     0.8000044907214052     0.5377316313566679     0.2719300904210139     0.3691114834665216    0.02174144956943649     0.5594190481241427     0.5815395175051528     0.6683826230806256  3.926237689956398e-14 122.0788213351334
2.523708247703556      19.50282716585373      15.92296986657221   0.002263842120551563     0.6745323556738107     -11.76909834932478  1.835134568016557e-05     0.1260069233735999  0.0009097666317469994      13.65208246100789      286.5388222488067   0.006656741497697374     0.8000044907214052     0.5377316313566679     0.2719300904210139     0.3691114834665216    0.02174144956943649     0.5594190481241427     0.5815395175051528     0.6683826230806256  3.926237689956398e-14 122.078821302901
2.523708247703556      19.50282716585373      15.92296986657221   0.002263842120551563     0.6745323407726495     -11.76909852469802  1.835134568016557e-05     0.1260069233735999  0.0009097666317469994      13.65208246100789      286.5388222488067   0.006656741497697374     0.8000044907214052     0.5377316313566679     0.2719300904210139     0.3691114834665216    0.02174144956943649     0.5594190481241427     0.5815395175051528     0.6683826230806256  3.926237689956398e-14 122.0788213535791
2.523708247703556      19.50282716585373      15.92296986657221   0.002263842120551563     0.6745323407726495     -11.76909834932478  1.836624684135942e-05     0.1260069233735999  0.0009097666317469994      13.65208246100789      286.5388222488067   0.006656741497697374     0.8000044907214052     0.5377316313566679     0.2719300904210139     0.3691114834665216    0.02174144956943649     0.5594190481241427     0.5815395175051528     0.6683826230806256  3.926237689956398e-14 122.0788227142554
2.523708247703556      19.50282716585373      15.92296986657221   0.002263842120551563     0.6745323407726495     -11.76909834932478  1.835134568016557e-05     0.1260069382747611  0.0009097666317469994      13.65208246100789      286.5388222488067   0.006656741497697374     0.8000044907214052     0.5377316313566679     0.2719300904210139     0.3691114834665216    0.02174144956943649     0.5594190481241427     0.5815395175051528     0.6683826230806256  3.926237689956398e-14 122.0788212658939
2.523708247703556      19.50282716585373      15.92296986657221   0.002263842120551563     0.6745323407726495     -11.76909834932478  1.835134568016557e-05     0.1260069233735999  0.0009097815329081933      13.65208246100789      286.5388222488067   0.006656741497697374     0.8000044907214052     0.5377316313566679     0.2719300904210139     0.3691114834665216    0.02174144956943649     0.5594190481241427     0.5815395175051528     0.6683826230806256  3.926237689956398e-14 122.078823699559
2.523708247703556      19.50282716585373      15.92296986657221   0.002263842120551563     0.6745323407726495     -11.76909834932478  1.835134568016557e-05     0.1260069233735999  0.0009097666317469994      13.65208266443977      286.5388222488067   0.006656741497697374     0.8000044907214052     0.5377316313566679     0.2719300904210139     0.3691114834665216    0.02174144956943649     0.5594190481241427     0.5815395175051528     0.6683826230806256  3.926237689956398e-14 122.078821247886
2.523708247703556      19.50282716585373      15.92296986657221   0.002263842120551563     0.6745323407726495     -11.76909834932478  1.835134568016557e-05     0.1260069233735999  0.0009097666317469994      13.65208246100789      286.5388265185679   0.006656741497697374     0.8000044907214052     0.5377316313566679     0.2719300904210139     0.3691114834665216    0.02174144956943649     0.5594190481241427     0.5815395175051528     0.6683826230806256  3.926237689956398e-14 122.078821237284
2.523708247703556      19.50282716585373      15.92296986657221   0.002263842120551563     0.6745323407726495     -11.76909834932478  1.835134568016557e-05     0.1260069233735999  0.0009097666317469994      13.65208246100789      286.5388222488067   0.006656756398858568     0.8000044907214052     0.5377316313566679     0.2719300904210139     0.3691114834665216    0.02174144956943649     0.5594190481241427     0.5815395175051528     0.6683826230806256  3.926237689956398e-14 122.0788256613659
2.523708247703556      19.50282716585373      15.92296986657221   0.002263842120551563     0.6745323407726495     -11.76909834932478  1.835134568016557e-05     0.1260069233735999  0.0009097666317469994      13.65208246100789      286.5388222488067   0.006656741497697374     0.8000045056225664     0.5377316313566679     0.2719300904210139     0.3691114834665216    0.02174144956943649     0.5594190481241427     0.5815395175051528     0.6683826230806256  3.926237689956398e-14 122.0788217480657
2.523708247703556      19.50282716585373      15.92296986657221   0.002263842120551563     0.6745323407726495     -11.76909834932478  1.835134568016557e-05     0.1260069233735999  0.0009097666317469994      13.65208246100789      286.5388222488067   0.006656741497697374     0.8000044907214052     0.5377316462578291     0.2719300904210139     0.3691114834665216    0.02174144956943649     0.5594190481241427     0.5815395175051528     0.6683826230806256  3.926237689956398e-14 122.0788214925497
2.523708247703556      19.50282716585373      15.92296986657221   0.002263842120551563     0.6745323407726495     -11.76909834932478  1.835134568016557e-05     0.1260069233735999  0.0009097666317469994      13.65208246100789      286.5388222488067   0.006656741497697374     0.8000044907214052     0.5377316313566679     0.2719301053221751     0.3691114834665216    0.02174144956943649     0.5594190481241427     0.5815395175051528     0.6683826230806256  3.926237689956398e-14 122.0788217744788
2.523708247703556      19.50282716585373      15.92296986657221   0.002263842120551563     0.6745323407726495     -11.76909834932478  1.835134568016557e-05     0.1260069233735999  0.0009097666317469994      13.65208246100789      286.5388222488067   0.006656741497697374     0.8000044907214052     0.5377316313566679     0.2719300904210139     0.3691114983676828    0.02174144956943649     0.5594190481241427     0.5815395175051528     0.6683826230806256  3.926237689956398e-14 122.0788213035073
2.523708247703556      19.50282716585373      15.92296986657221   0.002263842120551563     0.6745323407726495     -11.76909834932478  1.835134568016557e-05     0.1260069233735999  0.0009097666317469994      13.65208246100789      286.5388222488067   0.006656741497697374     0.8000044907214052     0.5377316313566679     0.2719300904210139     0.3691114834665216    0.02174146447059769     0.5594190481241427     0.5815395175051528     0.6683826230806256  3.926237689956398e-14 122.0788213089122
2.523708247703556      19.50282716585373      15.92296986657221   0.002263842120551563     0.6745323407726495     -11.76909834932478  1.835134568016557e-05     0.1260069233735999  0.0009097666317469994      13.65208246100789      286.5388222488067   0.006656741497697374     0.8000044907214052     0.5377316313566679     0.2719300904210139     0.3691114834665216    0.02174144956943649     0.5594190630253039     0.5815395175051528     0.6683826230806256  3.926237689956398e-14 122.0788213089037
2.523708247703556      19.50282716585373      15.92296986657221   0.002263842120551563     0.6745323407726495     -11.76909834932478  1.835134568016557e-05     0.1260069233735999  0.0009097666317469994      13.65208246100789      286.5388222488067   0.006656741497697374     0.8000044907214052     0.5377316313566679     0.2719300904210139     0.3691114834665216    0.02174144956943649     0.5594190481241427      0.581539532406314     0.6683826230806256  3.926237689956398e-14 122.0788213089208
2.523708247703556      19.50282716585373      15.92296986657221   0.002263842120551563     0.6745323407726495     -11.76909834932478  1.835134568016557e-05     0.1260069233735999  0.0009097666317469994      13.65208246100789      286.5388222488067   0.006656741497697374     0.8000044907214052     0.5377316313566679     0.2719300904210139     0.3691114834665216    0.02174144956943649     0.5594190481241427     0.5815395175051528     0.6683826379817868  3.926237689956398e-14 122.0788213089094
2.523708247703556      19.50282716585373      15.92296986657221   0.002263842120551563     0.6745323407726495     -11.76909834932478  1.835134568016557e-05     0.1260069233735999  0.0009097666317469994      13.65208246100789      286.5388222488067   0.006656741497697374     0.8000044907214052     0.5377316313566679     0.2719300904210139     0.3691114834665216    0.02174144956943649     0.5594190481241427     0.5815395175051528     0.6683826230806256  1.490120045622456e-08 122.0789015411831
2.523711008501862      19.50281026088107      15.92293452520107    0.00226383001998033     0.6745345433323801     -11.76907891559758  1.834882695288621e-05     0.1260146100201826  0.0009093763650128946      13.65214645039762      286.5413804363492   0.006651551895925026     0.8000044908318584     0.5377138014868835     0.2719070549198719     0.3691141301202896    0.02174019885674534     0.5594190481241427     0.5814735882846331     0.6683562899138767  3.869129956042789e-14 122.0775500250505
2.523711046108086      19.50281026088107      15.92293452520107    0.00226383001998033     0.6745345433323801     -11.76907891559758  1.834882695288621e-05     0.1260146100201826  0.0009093763650128946      13.65214645039762      286.5413804363492   0.006651551895925026     0.8000044908318584     0.5377138014868835     0.2719070549198719     0.3691141301202896    0.02174019885674534     0.5594190481241427     0.5814735882846331     0.6683562899138767  3.869129956042789e-14 122.0775500715784
2.523711008501862      19.50281055149559      15.92293452520107    0.00226383001998033     0.6745345433323801     -11.76907891559758  1.834882695288621e-05     0.1260146100201826  0.0009093763650128946      13.65214645039762      286.5413804363492   0.006651551895925026     0.8000044908318584     0.5377138014868835     0.2719070549198719     0.3691141301202896    0.02174019885674534     0.5594190481241427     0.5814735882846331     0.6683562899138767  3.869129956042789e-14 122.0775499872834
2.523711008501862      19.50281026088107      15.92293476247128    0.00226383001998033     0.6745345433323801     -11.76907891559758  1.834882695288621e-05     0.1260146100201826  0.0009093763650128946      13.65214645039762      286.5413804363492   0.006651551895925026     0.8000044908318584     0.5377138014868835     0.2719070549198719     0.3691141301202896    0.02174019885674534     0.5594190481241427     0.5814735882846331     0.6683562899138767  3.869129956042789e-14 122.0775500041892
2.523711008501862      19.50281026088107      15.92293452520107   0.002263844921141524     0.6745345433323801     -11.76907891559758  1.834882695288621e-05     0.1260146100201826  0.0009093763650128946      13.65214645039762      286.5413804363492   0.006651551895925026     0.8000044908318584     0.5377138014868835     0.2719070549198719     0.3691141301202896    0.02174019885674534     0.5594190481241427     0.5814735882846331     0.6683562899138767  3.869129956042789e-14 122.0775502952535
2.523711008501862      19.50281026088107      15.92293452520107    0.00226383001998033     0.6745345582335413     -11.76907891559758  1.834882695288621e-05     0.1260146100201826  0.0009093763650128946      13.65214645039762      286.5413804363492   0.006651551895925026     0.8000044908318584     0.5377138014868835     0.2719070549198719     0.3691141301202896    0.02174019885674534     0.5594190481241427     0.5814735882846331     0.6683562899138767  3.869129956042789e-14 122.0775500081506
2.523711008501862      19.50281026088107      15.92293452520107    0.00226383001998033     0.6745345433323801     -11.76907909097052  1.834882695288621e-05     0.1260146100201826  0.0009093763650128946      13.65214645039762      286.5413804363492   0.006651551895925026     0.8000044908318584     0.5377138014868835     0.2719070549198719     0.3691141301202896    0.02174019885674534     0.5594190481241427     0.5814735882846331     0.6683562899138767  3.869129956042789e-14 122.0775500571537
2.523711008501862      19.50281026088107      15.92293452520107    0.00226383001998033     0.6745345433323801     -11.76907891559758  1.836372811408006e-05     0.1260146100201826  0.0009093763650128946      13.65214645039762      286.5413804363492   0.006651551895925026     0.8000044908318584     0.5377138014868835     0.2719070549198719     0.3691141301202896    0.02174019885674534     0.5594190481241427     0.5814735882846331     0.6683562899138767  3.869129956042789e-14 122.0775509953932
2.523711008501862      19.50281026088107      15.92293452520107    0.00226383001998033     0.6745345433323801     -11.76907891559758  1.834882695288621e-05     0.1260146249213438  0.0009093763650128946      13.65214645039762      286.5413804363492   0.006651551895925026     0.8000044908318584     0.5377138014868835     0.2719070549198719     0.3691141301202896    0.02174019885674534     0.5594190481241427     0.5814735882846331     0.6683562899138767  3.869129956042789e-14 122.0775499882592
2.523711008501862      19.50281026088107      15.92293452520107    0.00226383001998033     0.6745345433323801     -11.76907891559758  1.834882695288621e-05     0.1260146100201826  0.0009093912661740885      13.65214645039762      286.5413804363492   0.006651551895925026     0.8000044908318584     0.5377138014868835     0.2719070549198719     0.3691141301202896    0.02174019885674534     0.5594190481241427     0.5814735882846331     0.6683562899138767  3.869129956042789e-14 122.0775521832786
2.523711008501862      19.50281026088107      15.92293452520107    0.00226383001998033     0.6745345433323801     -11.76907891559758  1.834882695288621e-05     0.1260146100201826  0.0009093763650128946      13.65214665383046      286.5413804363492   0.006651551895925026     0.8000044908318584     0.5377138014868835     0.2719070549198719     0.3691141301202896    0.02174019885674534     0.5594190481241427     0.5814735882846331     0.6683562899138767  3.869129956042789e-14 122.0775500141082
2.523711008501862      19.50281026088107      15.92293452520107    0.00226383001998033     0.6745345433323801     -11.76907891559758  1.834882695288621e-05     0.1260146100201826  0.0009093763650128946      13.65214645039762      286.5413847061485   0.006651551895925026     0.8000044908318584     0.5377138014868835     0.2719070549198719     0.3691141301202896    0.02174019885674534     0.5594190481241427     0.5814735882846331     0.6683562899138767  3.869129956042789e-14 122.0775499332013
2.523711008501862      19.50281026088107      15.92293452520107    0.00226383001998033     0.6745345433323801     -11.76907891559758  1.834882695288621e-05     0.1260146100201826  0.0009093763650128946      13.65214645039762      286.5413804363492   0.006651566797086219     0.8000044908318584     0.5377138014868835     0.2719070549198719     0.3691141301202896    0.02174019885674534     0.5594190481241427     0.5814735882846331     0.6683562899138767  3.869129956042789e-14 122.0775483238118
2.523711008501862      19.50281026088107      15.92293452520107    0.00226383001998033     0.6745345433323801     -11.76907891559758  1.834882695288621e-05     0.1260146100201826  0.0009093763650128946      13.65214645039762      286.5413804363492   0.006651551895925026     0.8000045057330196     0.5377138014868835     0.2719070549198719     0.3691141301202896    0.02174019885674534     0.5594190481241427     0.5814735882846331     0.6683562899138767  3.869129956042789e-14 122.0775504525776
2.523711008501862      19.50281026088107      15.92293452520107    0.00226383001998033     0.6745345433323801     -11.76907891559758  1.834882695288621e-05     0.1260146100201826  0.0009093763650128946      13.65214645039762      286.5413804363492   0.006651551895925026     0.8000044908318584     0.5377138163880447     0.2719070549198719     0.3691141301202896    0.02174019885674534     0.5594190481241427     0.5814735882846331     0.6683562899138767  3.869129956042789e-14 122.07755025409
2.523711008501862      19.50281026088107      15.92293452520107    0.00226383001998033     0.6745345433323801     -11.76907891559758  1.834882695288621e-05     0.1260146100201826  0.0009093763650128946      13.65214645039762      286.5413804363492   0.006651551895925026     0.8000044908318584     0.5377138014868835     0.2719070698210331     0.3691141301202896    0.02174019885674534     0.5594190481241427     0.5814735882846331     0.6683562899138767  3.869129956042789e-14 122.0775502060182
2.523711008501862      19.50281026088107      15.92293452520107    0.00226383001998033     0.6745345433323801     -11.76907891559758  1.834882695288621e-05     0.1260146100201826  0.0009093763650128946      13.65214645039762      286.5413804363492   0.006651551895925026     0.8000044908318584     0.5377138014868835     0.2719070549198719     0.3691141450214508    0.02174019885674534     0.5594190481241427     0.5814735882846331     0.6683562899138767  3.869129956042789e-14 122.0775499974131
2.523711008501862      19.50281026088107      15.92293452520107    0.00226383001998033     0.6745345433323801     -11.76907891559758  1.834882695288621e-05     0.1260146100201826  0.0009093763650128946      13.65214645039762      286.5413804363492   0.006651551895925026     0.8000044908318584     0.5377138014868835     0.2719070549198719     0.3691141301202896    0.02174021375790653     0.5594190481241427     0.5814735882846331     0.6683562899138767  3.869129956042789e-14 122.0775500250587
2.523711008501862      19.50281026088107      15.92293452520107    0.00226383001998033     0.6745345433323801     -11.76907891559758  1.834882695288621e-05     0.1260146100201826  0.0009093763650128946      13.65214645039762      286.5413804363492   0.006651551895925026     0.8000044908318584     0.5377138014868835     0.2719070549198719     0.3691141301202896    0.02174019885674534     0.5594190630253039     0.5814735882846331     0.6683562899138767  3.869129956042789e-14 122.0775500250505
2.523711008501862      19.50281026088107      15.92293452520107    0.00226383001998033     0.6745345433323801     -11.76907891559758  1.834882695288621e-05     0.1260146100201826  0.0009093763650128946      13.65214645039762      286.5413804363492   0.006651551895925026     0.8000044908318584     0.5377138014868835     0.2719070549198719     0.3691141301202896    0.02174019885674534     0.5594190481241427     0.5814736031857943     0.6683562899138767  3.869129956042789e-14 122.0775500250574
2.523711008501862      19.50281026088107      15.92293452520107    0.00226383001998033     0.6745345433323801     -11.76907891559758  1.834882695288621e-05     0.1260146100201826  0.0009093763650128946      13.65214645039762      286.5413804363492   0.006651551895925026     0.8000044908318584     0.5377138014868835     0.2719070549198719     0.3691141301202896    0.02174019885674534     0.5594190481241427     0.5814735882846331     0.6683563048150379  3.869129956042789e-14 122.0775500250588
2.523711008501862      19.50281026088107      15.92293452520107    0.00226383001998033     0.6745345433323801     -11.76907891559758  1.834882695288621e-05     0.1260146100201826  0.0009093763650128946      13.65214645039762      286.5413804363492   0.006651551895925026     0.8000044908318584     0.5377138014868835     0.2719070549198719     0.3691141301202896    0.02174019885674534     0.5594190481241427     0.5814735882846331     0.6683562899138767  1.490119988514722e-08 122.0776302541824
2.523721207022489       19.5028136770702      15.92294013717981   0.002263821765519818     0.6745369184821375     -11.76907867032088  1.835098508701613e-05     0.1260154552283158  0.0009093288136418643      13.65224895324939      286.5465025867512   0.006653572119166036     0.8000044904363785      0.537709435778188     0.2719061482939914      0.369118944925491    0.02173750291289976     0.5594190481241427     0.5814144588993759     0.6682769453950437  3.861282669126057e-14 122.0773292076958
2.523721244628866       19.5028136770702      15.92294013717981   0.002263821765519818     0.6745369184821375     -11.76907867032088  1.835098508701613e-05     0.1260154552283158  0.0009093288136418643      13.65224895324939      286.5465025867512   0.006653572119166036     0.8000044904363785      0.537709435778188     0.2719061482939914      0.369118944925491    0.02173750291289976     0.5594190481241427     0.5814144588993759     0.6682769453950437  3.861282669126057e-14 122.0773292437883
2.523721207022489      19.50281396768477      15.92294013717981   0.002263821765519818     0.6745369184821375     -11.76907867032088  1.835098508701613e-05     0.1260154552283158  0.0009093288136418643      13.65224895324939      286.5465025867512   0.006653572119166036     0.8000044904363785      0.537709435778188     0.2719061482939914      0.369118944925491    0.02173750291289976     0.5594190481241427     0.5814144588993759     0.6682769453950437  3.861282669126057e-14 122.0773291689912
2.523721207022489       19.5028136770702      15.92294037445011   0.002263821765519818     0.6745369184821375     -11.76907867032088  1.835098508701613e-05     0.1260154552283158  0.0009093288136418643      13.65224895324939      286.5465025867512   0.006653572119166036     0.8000044904363785      0.537709435778188     0.2719061482939914      0.369118944925491    0.02173750291289976     0.5594190481241427     0.5814144588993759     0.6682769453950437  3.861282669126057e-14 122.0773291829534
2.523721207022489       19.5028136770702      15.92294013717981   0.002263836666681012     0.6745369184821375     -11.76907867032088  1.835098508701613e-05     0.1260154552283158  0.0009093288136418643      13.65224895324939      286.5465025867512   0.006653572119166036     0.8000044904363785      0.537709435778188     0.2719061482939914      0.369118944925491    0.02173750291289976     0.5594190481241427     0.5814144588993759     0.6682769453950437  3.861282669126057e-14 122.0773293997036
2.523721207022489       19.5028136770702      15.92294013717981   0.002263821765519818     0.6745369333832987     -11.76907867032088  1.835098508701613e-05     0.1260154552283158  0.0009093288136418643      13.65224895324939      286.5465025867512   0.006653572119166036     0.8000044904363785      0.537709435778188     0.2719061482939914      0.369118944925491    0.02173750291289976     0.5594190481241427     0.5814144588993759     0.6682769453950437  3.861282669126057e-14 122.0773291950955
2.523721207022489       19.5028136770702      15.92294013717981   0.002263821765519818     0.6745369184821375     -11.76907884569382  1.835098508701613e-05     0.1260154552283158  0.0009093288136418643      13.65224895324939      286.5465025867512   0.006653572119166036     0.8000044904363785      0.537709435778188     0.2719061482939914      0.369118944925491    0.02173750291289976     0.5594190481241427     0.5814144588993759     0.6682769453950437  3.861282669126057e-14 122.0773292406902
2.523721207022489       19.5028136770702      15.92294013717981   0.002263821765519818     0.6745369184821375     -11.76907867032088  1.836588624820997e-05     0.1260154552283158  0.0009093288136418643      13.65224895324939      286.5465025867512   0.006653572119166036     0.8000044904363785      0.537709435778188     0.2719061482939914      0.369118944925491    0.02173750291289976     0.5594190481241427     0.5814144588993759     0.6682769453950437  3.861282669126057e-14 122.0773303304353
2.523721207022489       19.5028136770702      15.92294013717981   0.002263821765519818     0.6745369184821375     -11.76907867032088  1.835098508701613e-05      0.126015470129477  0.0009093288136418643      13.65224895324939      286.5465025867512   0.006653572119166036     0.8000044904363785      0.537709435778188     0.2719061482939914      0.369118944925491    0.02173750291289976     0.5594190481241427     0.5814144588993759     0.6682769453950437  3.861282669126057e-14 122.0773291570326
2.523721207022489       19.5028136770702      15.92294013717981   0.002263821765519818     0.6745369184821375     -11.76907867032088  1.835098508701613e-05     0.1260154552283158  0.0009093437148030582      13.65224895324939      286.5465025867512   0.006653572119166036     0.8000044904363785      0.537709435778188     0.2719061482939914      0.369118944925491    0.02173750291289976     0.5594190481241427     0.5814144588993759     0.6682769453950437  3.861282669126057e-14 122.0773314397384
2.523721207022489       19.5028136770702      15.92294013717981   0.002263821765519818     0.6745369184821375     -11.76907867032088  1.835098508701613e-05     0.1260154552283158  0.0009093288136418643      13.65224915668375      286.5465025867512   0.006653572119166036     0.8000044904363785      0.537709435778188     0.2719061482939914      0.369118944925491    0.02173750291289976     0.5594190481241427     0.5814144588993759     0.6682769453950437  3.861282669126057e-14 122.077329180369
2.523721207022489       19.5028136770702      15.92294013717981   0.002263821765519818     0.6745369184821375     -11.76907867032088  1.835098508701613e-05     0.1260154552283158  0.0009093288136418643      13.65224895324939      286.5465068566268   0.006653572119166036     0.8000044904363785      0.537709435778188     0.2719061482939914      0.369118944925491    0.02173750291289976     0.5594190481241427     0.5814144588993759     0.6682769453950437  3.861282669126057e-14 122.0773291370459
2.523721207022489       19.5028136770702      15.92294013717981   0.002263821765519818     0.6745369184821375     -11.76907867032088  1.835098508701613e-05     0.1260154552283158  0.0009093288136418643      13.65224895324939      286.5465025867512   0.006653587020327229     0.8000044904363785      0.537709435778188     0.2719061482939914      0.369118944925491    0.02173750291289976     0.5594190481241427     0.5814144588993759     0.6682769453950437  3.861282669126057e-14 122.0773296207711
2.523721207022489       19.5028136770702      15.92294013717981   0.002263821765519818     0.6745369184821375     -11.76907867032088  1.835098508701613e-05     0.1260154552283158  0.0009093288136418643      13.65224895324939      286.5465025867512   0.006653572119166036     0.8000045053375396      0.537709435778188     0.2719061482939914      0.369118944925491    0.02173750291289976     0.5594190481241427     0.5814144588993759     0.6682769453950437  3.861282669126057e-14 122.0773296584725
2.523721207022489       19.5028136770702      15.92294013717981   0.002263821765519818     0.6745369184821375     -11.76907867032088  1.835098508701613e-05     0.1260154552283158  0.0009093288136418643      13.65224895324939      286.5465025867512   0.006653572119166036     0.8000044904363785     0.5377094506793492     0.2719061482939914      0.369118944925491    0.02173750291289976     0.5594190481241427     0.5814144588993759     0.6682769453950437  3.861282669126057e-14 122.0773294105515
2.523721207022489       19.5028136770702      15.92294013717981   0.002263821765519818     0.6745369184821375     -11.76907867032088  1.835098508701613e-05     0.1260154552283158  0.0009093288136418643      13.65224895324939      286.5465025867512   0.006653572119166036     0.8000044904363785      0.537709435778188     0.2719061631951525      0.369118944925491    0.02173750291289976     0.5594190481241427     0.5814144588993759     0.6682769453950437  3.861282669126057e-14 122.0773294545176
2.523721207022489       19.5028136770702      15.92294013717981   0.002263821765519818     0.6745369184821375     -11.76907867032088  1.835098508701613e-05     0.1260154552283158  0.0009093288136418643      13.65224895324939      286.5465025867512   0.006653572119166036     0.8000044904363785      0.537709435778188     0.2719061482939914     0.3691189598266522    0.02173750291289976     0.5594190481241427     0.5814144588993759     0.6682769453950437  3.861282669126057e-14 122.0773291900689
2.523721207022489       19.5028136770702      15.92294013717981   0.002263821765519818     0.6745369184821375     -11.76907867032088  1.835098508701613e-05     0.1260154552283158  0.0009093288136418643      13.65224895324939      286.5465025867512   0.006653572119166036     0.8000044904363785      0.537709435778188     0.2719061482939914      0.369118944925491    0.02173751781406095     0.5594190481241427     0.5814144588993759     0.6682769453950437  3.861282669126057e-14 122.0773292077983
2.523721207022489       19.5028136770702      15.92294013717981   0.002263821765519818     0.6745369184821375     -11.76907867032088  1.835098508701613e-05     0.1260154552283158  0.0009093288136418643      13.65224895324939      286.5465025867512   0.006653572119166036     0.8000044904363785      0.537709435778188     0.2719061482939914      0.369118944925491    0.02173750291289976     0.5594190630253039     0.5814144588993759     0.6682769453950437  3.861282669126057e-14 122.0773292076958
2.523721207022489       19.5028136770702      15.92294013717981   0.002263821765519818     0.6745369184821375     -11.76907867032088  1.835098508701613e-05     0.1260154552283158  0.0009093288136418643      13.65224895324939      286.5465025867512   0.006653572119166036     0.8000044904363785      0.537709435778188     0.2719061482939914      0.369118944925491    0.02173750291289976     0.5594190481241427     0.5814144738005371     0.6682769453950437  3.861282669126057e-14 122.0773292077007
2.523721207022489       19.5028136770702      15.92294013717981   0.002263821765519818     0.6745369184821375     -11.76907867032088  1.835098508701613e-05     0.1260154552283158  0.0009093288136418643      13.65224895324939      286.5465025867512   0.006653572119166036     0.8000044904363785      0.537709435778188     0.2719061482939914      0.369118944925491    0.02173750291289976     0.5594190481241427     0.5814144588993759     0.6682769602962049  3.861282669126057e-14 122.0773292077553
2.523721207022489       19.5028136770702      15.92294013717981   0.002263821765519818     0.6745369184821375     -11.76907867032088  1.835098508701613e-05     0.1260154552283158  0.0009093288136418643      13.65224895324939      286.5465025867512   0.006653572119166036     0.8000044904363785      0.537709435778188     0.2719061482939914      0.369118944925491    0.02173750291289976     0.5594190481241427     0.5814144588993759     0.6682769453950437  1.490119980667435e-08 122.0774094364969
2.523712398147727      19.50284909557309      15.92297648387812   0.002263049940039924     0.6745647144433353      -11.7690852322434   1.83113224372599e-05       0.12611034819345  0.0009055355925144515      13.65247264093636      286.5566267481277    0.00664849636183196     0.8000044853231505      0.537503133716577     0.2717807764968243     0.3691591438759427    0.02167480926607114     0.5594190481241427     0.5813172001956891     0.6670824358273056  3.280553308296479e-14 122.0738379217417
2.523712435753972      19.50284909557309      15.92297648387812   0.002263049940039924     0.6745647144433353      -11.7690852322434   1.83113224372599e-05       0.12611034819345  0.0009055355925144515      13.65247264093636      286.5566267481277    0.00664849636183196     0.8000044853231505      0.537503133716577     0.2717807764968243     0.3691591438759427    0.02167480926607114     0.5594190481241427     0.5813172001956891     0.6670824358273056  3.280553308296479e-14 122.0738379595241
2.523712398147727      19.50284938618819      15.92297648387812   0.002263049940039924     0.6745647144433353      -11.7690852322434   1.83113224372599e-05       0.12611034819345  0.0009055355925144515      13.65247264093636      286.5566267481277    0.00664849636183196     0.8000044853231505      0.537503133716577     0.2717807764968243     0.3691591438759427    0.02167480926607114     0.5594190481241427     0.5813172001956891     0.6670824358273056  3.280553308296479e-14 122.0738378597855
2.523712398147727      19.50284909557309      15.92297672114896   0.002263049940039924     0.6745647144433353      -11.7690852322434   1.83113224372599e-05       0.12611034819345  0.0009055355925144515      13.65247264093636      286.5566267481277    0.00664849636183196     0.8000044853231505      0.537503133716577     0.2717807764968243     0.3691591438759427    0.02167480926607114     0.5594190481241427     0.5813172001956891     0.6670824358273056  3.280553308296479e-14 122.0738378622753
2.523712398147727      19.50284909557309      15.92297648387812   0.002263064841201118     0.6745647144433353      -11.7690852322434   1.83113224372599e-05       0.12611034819345  0.0009055355925144515      13.65247264093636      286.5566267481277    0.00664849636183196     0.8000044853231505      0.537503133716577     0.2717807764968243     0.3691591438759427    0.02167480926607114     0.5594190481241427     0.5813172001956891     0.6670824358273056  3.280553308296479e-14 122.0738382188525
2.523712398147727      19.50284909557309      15.92297648387812   0.002263049940039924     0.6745647293444965      -11.7690852322434   1.83113224372599e-05       0.12611034819345  0.0009055355925144515      13.65247264093636      286.5566267481277    0.00664849636183196     0.8000044853231505      0.537503133716577     0.2717807764968243     0.3691591438759427    0.02167480926607114     0.5594190481241427     0.5813172001956891     0.6670824358273056  3.280553308296479e-14 122.07383786373
2.523712398147727      19.50284909557309      15.92297648387812   0.002263049940039924     0.6745647144433353     -11.76908540761644   1.83113224372599e-05       0.12611034819345  0.0009055355925144515      13.65247264093636      286.5566267481277    0.00664849636183196     0.8000044853231505      0.537503133716577     0.2717807764968243     0.3691591438759427    0.02167480926607114     0.5594190481241427     0.5813172001956891     0.6670824358273056  3.280553308296479e-14 122.073837906749
2.523712398147727      19.50284909557309      15.92297648387812   0.002263049940039924     0.6745647144433353      -11.7690852322434  1.832622359845375e-05       0.12611034819345  0.0009055355925144515      13.65247264093636      286.5566267481277    0.00664849636183196     0.8000044853231505      0.537503133716577     0.2717807764968243     0.3691591438759427    0.02167480926607114     0.5594190481241427     0.5813172001956891     0.6670824358273056  3.280553308296479e-14 122.0738389411535
2.523712398147727      19.50284909557309      15.92297648387812   0.002263049940039924     0.6745647144433353      -11.7690852322434   1.83113224372599e-05     0.1261103630946112  0.0009055355925144515      13.65247264093636      286.5566267481277    0.00664849636183196     0.8000044853231505      0.537503133716577     0.2717807764968243     0.3691591438759427    0.02167480926607114     0.5594190481241427     0.5813172001956891     0.6670824358273056  3.280553308296479e-14 122.0738378704646
2.523712398147727      19.50284909557309      15.92297648387812   0.002263049940039924     0.6745647144433353      -11.7690852322434   1.83113224372599e-05       0.12611034819345  0.0009055504936756454      13.65247264093636      286.5566267481277    0.00664849636183196     0.8000044853231505      0.537503133716577     0.2717807764968243     0.3691591438759427    0.02167480926607114     0.5594190481241427     0.5813172001956891     0.6670824358273056  3.280553308296479e-14 122.0738396702002
2.523712398147727      19.50284909557309      15.92297648387812   0.002263049940039924     0.6745647144433353      -11.7690852322434   1.83113224372599e-05       0.12611034819345  0.0009055355925144515      13.65247284437405      286.5566267481277    0.00664849636183196     0.8000044853231505      0.537503133716577     0.2717807764968243     0.3691591438759427    0.02167480926607114     0.5594190481241427     0.5813172001956891     0.6670824358273056  3.280553308296479e-14 122.0738379782921
2.523712398147727      19.50284909557309      15.92297648387812   0.002263049940039924     0.6745647144433353      -11.7690852322434   1.83113224372599e-05       0.12611034819345  0.0009055355925144515      13.65247264093636      286.5566310181542    0.00664849636183196     0.8000044853231505      0.537503133716577     0.2717807764968243     0.3691591438759427    0.02167480926607114     0.5594190481241427     0.5813172001956891     0.6670824358273056  3.280553308296479e-14 122.0738378783479
2.523712398147727      19.50284909557309      15.92297648387812   0.002263049940039924     0.6745647144433353      -11.7690852322434   1.83113224372599e-05       0.12611034819345  0.0009055355925144515      13.65247264093636      286.5566267481277   0.006648511262993154     0.8000044853231505      0.537503133716577     0.2717807764968243     0.3691591438759427    0.02167480926607114     0.5594190481241427     0.5813172001956891     0.6670824358273056  3.280553308296479e-14 122.0738306270642
2.523712398147727      19.50284909557309      15.92297648387812   0.002263049940039924     0.6745647144433353      -11.7690852322434   1.83113224372599e-05       0.12611034819345  0.0009055355925144515      13.65247264093636      286.5566267481277    0.00664849636183196     0.8000045002243117      0.537503133716577     0.2717807764968243     0.3691591438759427    0.02167480926607114     0.5594190481241427     0.5813172001956891     0.6670824358273056  3.280553308296479e-14 122.0738383175188
2.523712398147727      19.50284909557309      15.92297648387812   0.002263049940039924     0.6745647144433353      -11.7690852322434   1.83113224372599e-05       0.12611034819345  0.0009055355925144515      13.65247264093636      286.5566267481277    0.00664849636183196     0.8000044853231505     0.5375031486177382     0.2717807764968243     0.3691591438759427    0.02167480926607114     0.5594190481241427     0.5813172001956891     0.6670824358273056  3.280553308296479e-14 122.0738380955433
2.523712398147727      19.50284909557309      15.92297648387812   0.002263049940039924     0.6745647144433353      -11.7690852322434   1.83113224372599e-05       0.12611034819345  0.0009055355925144515      13.65247264093636      286.5566267481277    0.00664849636183196     0.8000044853231505      0.537503133716577     0.2717807913979855     0.3691591438759427    0.02167480926607114     0.5594190481241427     0.5813172001956891     0.6670824358273056  3.280553308296479e-14 122.0738377905972
2.523712398147727      19.50284909557309      15.92297648387812   0.002263049940039924     0.6745647144433353      -11.7690852322434   1.83113224372599e-05       0.12611034819345  0.0009055355925144515      13.65247264093636      286.5566267481277    0.00664849636183196     0.8000044853231505      0.537503133716577     0.2717807764968243     0.3691591587771039    0.02167480926607114     0.5594190481241427     0.5813172001956891     0.6670824358273056  3.280553308296479e-14 122.073837877719
2.523712398147727      19.50284909557309      15.92297648387812   0.002263049940039924     0.6745647144433353      -11.7690852322434   1.83113224372599e-05       0.12611034819345  0.0009055355925144515      13.65247264093636      286.5566267481277    0.00664849636183196     0.8000044853231505      0.537503133716577     0.2717807764968243     0.3691591438759427    0.02167482416723233     0.5594190481241427     0.5813172001956891     0.6670824358273056  3.280553308296479e-14 122.0738379217561
2.523712398147727      19.50284909557309      15.92297648387812   0.002263049940039924     0.6745647144433353      -11.7690852322434   1.83113224372599e-05       0.12611034819345  0.0009055355925144515      13.65247264093636      286.5566267481277    0.00664849636183196     0.8000044853231505      0.537503133716577     0.2717807764968243     0.3691591438759427    0.02167480926607114     0.5594190630253039     0.5813172001956891     0.6670824358273056  3.280553308296479e-14 122.0738379217417
2.523712398147727      19.50284909557309      15.92297648387812   0.002263049940039924     0.6745647144433353      -11.7690852322434   1.83113224372599e-05       0.12611034819345  0.0009055355925144515      13.65247264093636      286.5566267481277    0.00664849636183196     0.8000044853231505      0.537503133716577     0.2717807764968243     0.3691591438759427    0.02167480926607114     0.5594190481241427     0.5813172150968503     0.6670824358273056  3.280553308296479e-14 122.0738379217404
2.523712398147727      19.50284909557309      15.92297648387812   0.002263049940039924     0.6745647144433353      -11.7690852322434   1.83113224372599e-05       0.12611034819345  0.0009055355925144515      13.65247264093636      286.5566267481277    0.00664849636183196     0.8000044853231505      0.537503133716577     0.2717807764968243     0.3691591438759427    0.02167480926607114     0.5594190481241427     0.5813172001956891     0.6670824507284668  3.280553308296479e-14 122.0738379217382
2.523712398147727      19.50284909557309      15.92297648387812   0.002263049940039924     0.6745647144433353      -11.7690852322434   1.83113224372599e-05       0.12611034819345  0.0009055355925144515      13.65247264093636      286.5566267481277    0.00664849636183196     0.8000044853231505      0.537503133716577     0.2717807764968243     0.3691591438759427    0.02167480926607114     0.5594190481241427     0.5813172001956891     0.6670824358273056  1.490119399938074e-08 122.0739181218781
2.524405556290292      19.51170884863502      15.94035068635686    0.00227087051962011     0.6750148679290012     -11.77506033952228  1.687118889048121e-05     0.1261491071342032  0.0009051518940702111      13.64620695234667      286.5567409841928   0.006643873625532593     0.8000043269795644     0.5372201401281498     0.2720019269114554     0.3696352837423189    0.02167217650655902     0.5594190481241427     0.5813244366553464     0.6670957232727247  3.220239796902668e-14 122.0709724976941
2.524405593906866      19.51170884863502      15.94035068635686    0.00227087051962011     0.6750148679290012     -11.77506033952228  1.687118889048121e-05     0.1261491071342032  0.0009051518940702111      13.64620695234667      286.5567409841928   0.006643873625532593     0.8000043269795644     0.5372201401281498     0.2720019269114554     0.3696352837423189    0.02167217650655902     0.5594190481241427     0.5813244366553464     0.6670957232727247  3.220239796902668e-14 122.0709725441707
2.524405556290292      19.51170913938213      15.94035068635686    0.00227087051962011     0.6750148679290012     -11.77506033952228  1.687118889048121e-05     0.1261491071342032  0.0009051518940702111      13.64620695234667      286.5567409841928   0.006643873625532593     0.8000043269795644     0.5372201401281498     0.2720019269114554     0.3696352837423189    0.02167217650655902     0.5594190481241427     0.5813244366553464     0.6670957232727247  3.220239796902668e-14 122.0709724673874
2.524405556290292      19.51170884863502      15.94035092388659    0.00227087051962011     0.6750148679290012     -11.77506033952228  1.687118889048121e-05     0.1261491071342032  0.0009051518940702111      13.64620695234667      286.5567409841928   0.006643873625532593     0.8000043269795644     0.5372201401281498     0.2720019269114554     0.3696352837423189    0.02167217650655902     0.5594190481241427     0.5813244366553464     0.6670957232727247  3.220239796902668e-14 122.0709724802146
2.524405556290292      19.51170884863502      15.94035068635686   0.002270885420781304     0.6750148679290012     -11.77506033952228  1.687118889048121e-05     0.1261491071342032  0.0009051518940702111      13.64620695234667      286.5567409841928   0.006643873625532593     0.8000043269795644     0.5372201401281498     0.2720019269114554     0.3696352837423189    0.02167217650655902     0.5594190481241427     0.5813244366553464     0.6670957232727247  3.220239796902668e-14 122.0709727536252
2.524405556290292      19.51170884863502      15.94035068635686    0.00227087051962011     0.6750148828301624     -11.77506033952228  1.687118889048121e-05     0.1261491071342032  0.0009051518940702111      13.64620695234667      286.5567409841928   0.006643873625532593     0.8000043269795644     0.5372201401281498     0.2720019269114554     0.3696352837423189    0.02167217650655902     0.5594190481241427     0.5813244366553464     0.6670957232727247  3.220239796902668e-14 122.0709724878122
2.524405556290292      19.51170884863502      15.94035068635686    0.00227087051962011     0.6750148679290012     -11.77506051498435  1.687118889048121e-05     0.1261491071342032  0.0009051518940702111      13.64620695234667      286.5567409841928   0.006643873625532593     0.8000043269795644     0.5372201401281498     0.2720019269114554     0.3696352837423189    0.02167217650655902     0.5594190481241427     0.5813244366553464     0.6670957232727247  3.220239796902668e-14 122.0709725410686
2.524405556290292      19.51170884863502      15.94035068635686    0.00227087051962011     0.6750148679290012     -11.77506033952228  1.688609005167506e-05     0.1261491071342032  0.0009051518940702111      13.64620695234667      286.5567409841928   0.006643873625532593     0.8000043269795644     0.5372201401281498     0.2720019269114554     0.3696352837423189    0.02167217650655902     0.5594190481241427     0.5813244366553464     0.6670957232727247  3.220239796902668e-14 122.070974139879
2.524405556290292      19.51170884863502      15.94035068635686    0.00227087051962011     0.6750148679290012     -11.77506033952228  1.687118889048121e-05     0.1261491220353644  0.0009051518940702111      13.64620695234667      286.5567409841928   0.006643873625532593     0.8000043269795644     0.5372201401281498     0.2720019269114554     0.3696352837423189    0.02167217650655902     0.5594190481241427     0.5813244366553464     0.6670957232727247  3.220239796902668e-14 122.0709724851264
2.524405556290292      19.51170884863502      15.94035068635686    0.00227087051962011     0.6750148679290012     -11.77506033952228  1.687118889048121e-05     0.1261491071342032  0.0009051667952314049      13.64620695234667      286.5567409841928   0.006643873625532593     0.8000043269795644     0.5372201401281498     0.2720019269114554     0.3696352837423189    0.02167217650655902     0.5594190481241427     0.5813244366553464     0.6670957232727247  3.220239796902668e-14 122.0709744557398
2.524405556290292      19.51170884863502      15.94035068635686    0.00227087051962011     0.6750148679290012     -11.77506033952228  1.687118889048121e-05     0.1261491071342032  0.0009051518940702111        13.646207155691      286.5567409841928   0.006643873625532593     0.8000043269795644     0.5372201401281498     0.2720019269114554     0.3696352837423189    0.02167217650655902     0.5594190481241427     0.5813244366553464     0.6670957232727247  3.220239796902668e-14 122.070972485994
2.524405556290292      19.51170884863502      15.94035068635686    0.00227087051962011     0.6750148679290012     -11.77506033952228  1.687118889048121e-05     0.1261491071342032  0.0009051518940702111      13.64620695234667       286.556745254221   0.006643873625532593     0.8000043269795644     0.5372201401281498     0.2720019269114554     0.3696352837423189    0.02167217650655902     0.5594190481241427     0.5813244366553464     0.6670957232727247  3.220239796902668e-14 122.0709724706976
2.524405556290292      19.51170884863502      15.94035068635686    0.00227087051962011     0.6750148679290012     -11.77506033952228  1.687118889048121e-05     0.1261491071342032  0.0009051518940702111      13.64620695234667      286.5567409841928   0.006643888526693787     0.8000043269795644     0.5372201401281498     0.2720019269114554     0.3696352837423189    0.02167217650655902     0.5594190481241427     0.5813244366553464     0.6670957232727247  3.220239796902668e-14 122.0709713820298
2.524405556290292      19.51170884863502      15.94035068635686    0.00227087051962011     0.6750148679290012     -11.77506033952228  1.687118889048121e-05     0.1261491071342032  0.0009051518940702111      13.64620695234667      286.5567409841928   0.006643873625532593     0.8000043418807256     0.5372201401281498     0.2720019269114554     0.3696352837423189    0.02167217650655902     0.5594190481241427     0.5813244366553464     0.6670957232727247  3.220239796902668e-14 122.0709729419543
2.524405556290292      19.51170884863502      15.94035068635686    0.00227087051962011     0.6750148679290012     -11.77506033952228  1.687118889048121e-05     0.1261491071342032  0.0009051518940702111      13.64620695234667      286.5567409841928   0.006643873625532593     0.8000043269795644      0.537220155029311     0.2720019269114554     0.3696352837423189    0.02167217650655902     0.5594190481241427     0.5813244366553464     0.6670957232727247  3.220239796902668e-14 122.070972668042
2.524405556290292      19.51170884863502      15.94035068635686    0.00227087051962011     0.6750148679290012     -11.77506033952228  1.687118889048121e-05     0.1261491071342032  0.0009051518940702111      13.64620695234667      286.5567409841928   0.006643873625532593     0.8000043269795644     0.5372201401281498     0.2720019418126166     0.3696352837423189    0.02167217650655902     0.5594190481241427     0.5813244366553464     0.6670957232727247  3.220239796902668e-14 122.0709726411546
2.524405556290292      19.51170884863502      15.94035068635686    0.00227087051962011     0.6750148679290012     -11.77506033952228  1.687118889048121e-05     0.1261491071342032  0.0009051518940702111      13.64620695234667      286.5567409841928   0.006643873625532593     0.8000043269795644     0.5372201401281498     0.2720019269114554     0.3696352986434801    0.02167217650655902     0.5594190481241427     0.5813244366553464     0.6670957232727247  3.220239796902668e-14 122.0709724863193
2.524405556290292      19.51170884863502      15.94035068635686    0.00227087051962011     0.6750148679290012     -11.77506033952228  1.687118889048121e-05     0.1261491071342032  0.0009051518940702111      13.64620695234667      286.5567409841928   0.006643873625532593     0.8000043269795644     0.5372201401281498     0.2720019269114554     0.3696352837423189    0.02167219140772021     0.5594190481241427     0.5813244366553464     0.6670957232727247  3.220239796902668e-14 122.0709724976909
2.524405556290292      19.51170884863502      15.94035068635686    0.00227087051962011     0.6750148679290012     -11.77506033952228  1.687118889048121e-05     0.1261491071342032  0.0009051518940702111      13.64620695234667      286.5567409841928   0.006643873625532593     0.8000043269795644     0.5372201401281498     0.2720019269114554     0.3696352837423189    0.02167217650655902     0.5594190630253039     0.5813244366553464     0.6670957232727247  3.220239796902668e-14 122.0709724976941
2.524405556290292      19.51170884863502      15.94035068635686    0.00227087051962011     0.6750148679290012     -11.77506033952228  1.687118889048121e-05     0.1261491071342032  0.0009051518940702111      13.64620695234667      286.5567409841928   0.006643873625532593     0.8000043269795644     0.5372201401281498     0.2720019269114554     0.3696352837423189    0.02167217650655902     0.5594190481241427     0.5813244515565076     0.6670957232727247  3.220239796902668e-14 122.0709724976898
2.524405556290292      19.51170884863502      15.94035068635686    0.00227087051962011     0.6750148679290012     -11.77506033952228  1.687118889048121e-05     0.1261491071342032  0.0009051518940702111      13.64620695234667      286.5567409841928   0.006643873625532593     0.8000043269795644     0.5372201401281498     0.2720019269114554     0.3696352837423189    0.02167217650655902     0.5594190481241427     0.5813244366553464     0.6670957381738859  3.220239796902668e-14 122.0709724976916
2.524405556290292      19.51170884863502      15.94035068635686    0.00227087051962011     0.6750148679290012     -11.77506033952228  1.687118889048121e-05     0.1261491071342032  0.0009051518940702111      13.64620695234667      286.5567409841928   0.006643873625532593     0.8000043269795644     0.5372201401281498     0.2720019269114554     0.3696352837423189    0.02167217650655902     0.5594190481241427     0.5813244366553464     0.6670957232727247  1.490119339624563e-08 122.0710526943021
2.524043663919798      19.51242459882994      15.94109145705645   0.002279759272425142     0.6758022164631361     -11.77095108391323  1.617382576005446e-05     0.1261776282541569  0.0009042420340114072      13.64859293195983      286.5580799209963   0.006646228028421791     0.8000040675812881     0.5372374363281607     0.2719938484371851     0.3696506970052089    0.02167352977157664     0.5594190481241427     0.5813478353262929     0.6671071355344778   3.05048928671544e-14 122.0687206466125
2.524043701530979      19.51242459882994      15.94109145705645   0.002279759272425142     0.6758022164631361     -11.77095108391323  1.617382576005446e-05     0.1261776282541569  0.0009042420340114072      13.64859293195983      286.5580799209963   0.006646228028421791     0.8000040675812881     0.5372374363281607     0.2719938484371851     0.3696506970052089    0.02167352977157664     0.5594190481241427     0.5813478353262929     0.6671071355344778   3.05048928671544e-14 122.0687206680014
2.524043663919798      19.51242488958772      15.94109145705645   0.002279759272425142     0.6758022164631361     -11.77095108391323  1.617382576005446e-05     0.1261776282541569  0.0009042420340114072      13.64859293195983      286.5580799209963   0.006646228028421791     0.8000040675812881     0.5372374363281607     0.2719938484371851     0.3696506970052089    0.02167352977157664     0.5594190481241427     0.5813478353262929     0.6671071355344778   3.05048928671544e-14 122.0687206182046
2.524043663919798      19.51242459882994      15.94109169459722   0.002279759272425142     0.6758022164631361     -11.77095108391323  1.617382576005446e-05     0.1261776282541569  0.0009042420340114072      13.64859293195983      286.5580799209963   0.006646228028421791     0.8000040675812881     0.5372374363281607     0.2719938484371851     0.3696506970052089    0.02167352977157664     0.5594190481241427     0.5813478353262929     0.6671071355344778   3.05048928671544e-14 122.0687206297597
2.524043663919798      19.51242459882994      15.94109145705645   0.002279774173586335     0.6758022164631361     -11.77095108391323  1.617382576005446e-05     0.1261776282541569  0.0009042420340114072      13.64859293195983      286.5580799209963   0.006646228028421791     0.8000040675812881     0.5372374363281607     0.2719938484371851     0.3696506970052089    0.02167352977157664     0.5594190481241427     0.5813478353262929     0.6671071355344778   3.05048928671544e-14 122.0687208504878
2.524043663919798      19.51242459882994      15.94109145705645   0.002279759272425142     0.6758022313642973     -11.77095108391323  1.617382576005446e-05     0.1261776282541569  0.0009042420340114072      13.64859293195983      286.5580799209963   0.006646228028421791     0.8000040675812881     0.5372374363281607     0.2719938484371851     0.3696506970052089    0.02167352977157664     0.5594190481241427     0.5813478353262929     0.6671071355344778   3.05048928671544e-14 122.0687206399801
2.524043663919798      19.51242459882994      15.94109145705645   0.002279759272425142     0.6758022164631361     -11.77095125931407  1.617382576005446e-05     0.1261776282541569  0.0009042420340114072      13.64859293195983      286.5580799209963   0.006646228028421791     0.8000040675812881     0.5372374363281607     0.2719938484371851     0.3696506970052089    0.02167352977157664     0.5594190481241427     0.5813478353262929     0.6671071355344778   3.05048928671544e-14 122.0687206872475
2.524043663919798      19.51242459882994      15.94109145705645   0.002279759272425142     0.6758022164631361     -11.77095108391323  1.618872692124831e-05     0.1261776282541569  0.0009042420340114072      13.64859293195983      286.5580799209963   0.006646228028421791     0.8000040675812881     0.5372374363281607     0.2719938484371851     0.3696506970052089    0.02167352977157664     0.5594190481241427     0.5813478353262929     0.6671071355344778   3.05048928671544e-14 122.0687223849042
2.524043663919798      19.51242459882994      15.94109145705645   0.002279759272425142     0.6758022164631361     -11.77095108391323  1.617382576005446e-05      0.126177643155318  0.0009042420340114072      13.64859293195983      286.5580799209963   0.006646228028421791     0.8000040675812881     0.5372374363281607     0.2719938484371851     0.3696506970052089    0.02167352977157664     0.5594190481241427     0.5813478353262929     0.6671071355344778   3.05048928671544e-14 122.0687206372058
2.524043663919798      19.51242459882994      15.94109145705645   0.002279759272425142     0.6758022164631361     -11.77095108391323  1.617382576005446e-05     0.1261776282541569   0.000904256935172601      13.64859293195983      286.5580799209963   0.006646228028421791     0.8000040675812881     0.5372374363281607     0.2719938484371851     0.3696506970052089    0.02167352977157664     0.5594190481241427     0.5813478353262929     0.6671071355344778   3.05048928671544e-14 122.0687227295493
2.524043663919798      19.51242459882994      15.94109145705645   0.002279759272425142     0.6758022164631361     -11.77095108391323  1.617382576005446e-05     0.1261776282541569  0.0009042420340114072      13.64859313533972      286.5580799209963   0.006646228028421791     0.8000040675812881     0.5372374363281607     0.2719938484371851     0.3696506970052089    0.02167352977157664     0.5594190481241427     0.5813478353262929     0.6671071355344778   3.05048928671544e-14 122.0687206517336
2.524043663919798      19.51242459882994      15.94109145705645   0.002279759272425142     0.6758022164631361     -11.77095108391323  1.617382576005446e-05     0.1261776282541569  0.0009042420340114072      13.64859293195983      286.5580841910444   0.006646228028421791     0.8000040675812881     0.5372374363281607     0.2719938484371851     0.3696506970052089    0.02167352977157664     0.5594190481241427     0.5813478353262929     0.6671071355344778   3.05048928671544e-14 122.0687206195947
2.524043663919798      19.51242459882994      15.94109145705645   0.002279759272425142     0.6758022164631361     -11.77095108391323  1.617382576005446e-05     0.1261776282541569  0.0009042420340114072      13.64859293195983      286.5580799209963   0.006646242929582985     0.8000040675812881     0.5372374363281607     0.2719938484371851     0.3696506970052089    0.02167352977157664     0.5594190481241427     0.5813478353262929     0.6671071355344778   3.05048928671544e-14 122.0687209003723
2.524043663919798      19.51242459882994      15.94109145705645   0.002279759272425142     0.6758022164631361     -11.77095108391323  1.617382576005446e-05     0.1261776282541569  0.0009042420340114072      13.64859293195983      286.5580799209963   0.006646228028421791     0.8000040824824493     0.5372374363281607     0.2719938484371851     0.3696506970052089    0.02167352977157664     0.5594190481241427     0.5813478353262929     0.6671071355344778   3.05048928671544e-14 122.0687210896402
2.524043663919798      19.51242459882994      15.94109145705645   0.002279759272425142     0.6758022164631361     -11.77095108391323  1.617382576005446e-05     0.1261776282541569  0.0009042420340114072      13.64859293195983      286.5580799209963   0.006646228028421791     0.8000040675812881     0.5372374512293219     0.2719938484371851     0.3696506970052089    0.02167352977157664     0.5594190481241427     0.5813478353262929     0.6671071355344778   3.05048928671544e-14 122.068720804992
2.524043663919798      19.51242459882994      15.94109145705645   0.002279759272425142     0.6758022164631361     -11.77095108391323  1.617382576005446e-05     0.1261776282541569  0.0009042420340114072      13.64859293195983      286.5580799209963   0.006646228028421791     0.8000040675812881     0.5372374363281607     0.2719938633383462     0.3696506970052089    0.02167352977157664     0.5594190481241427     0.5813478353262929     0.6671071355344778   3.05048928671544e-14 122.0687208378254
2.524043663919798      19.51242459882994      15.94109145705645   0.002279759272425142     0.6758022164631361     -11.77095108391323  1.617382576005446e-05     0.1261776282541569  0.0009042420340114072      13.64859293195983      286.5580799209963   0.006646228028421791     0.8000040675812881     0.5372374363281607     0.2719938484371851     0.3696507119063701    0.02167352977157664     0.5594190481241427     0.5813478353262929     0.6671071355344778   3.05048928671544e-14 122.0687206292978
2.524043663919798      19.51242459882994      15.94109145705645   0.002279759272425142     0.6758022164631361     -11.77095108391323  1.617382576005446e-05     0.1261776282541569  0.0009042420340114072      13.64859293195983      286.5580799209963   0.006646228028421791     0.8000040675812881     0.5372374363281607     0.2719938484371851     0.3696506970052089    0.02167354467273783     0.5594190481241427     0.5813478353262929     0.6671071355344778   3.05048928671544e-14 122.068720646611
2.524043663919798      19.51242459882994      15.94109145705645   0.002279759272425142     0.6758022164631361     -11.77095108391323  1.617382576005446e-05     0.1261776282541569  0.0009042420340114072      13.64859293195983      286.5580799209963   0.006646228028421791     0.8000040675812881     0.5372374363281607     0.2719938484371851     0.3696506970052089    0.02167352977157664     0.5594190630253039     0.5813478353262929     0.6671071355344778   3.05048928671544e-14 122.0687206466125
2.524043663919798      19.51242459882994      15.94109145705645   0.002279759272425142     0.6758022164631361     -11.77095108391323  1.617382576005446e-05     0.1261776282541569  0.0009042420340114072      13.64859293195983      286.5580799209963   0.006646228028421791     0.8000040675812881     0.5372374363281607     0.2719938484371851     0.3696506970052089    0.02167352977157664     0.5594190481241427     0.5813478502274541     0.6671071355344778   3.05048928671544e-14 122.0687206466055
2.524043663919798      19.51242459882994      15.94109145705645   0.002279759272425142     0.6758022164631361     -11.77095108391323  1.617382576005446e-05     0.1261776282541569  0.0009042420340114072      13.64859293195983      286.5580799209963   0.006646228028421791     0.8000040675812881     0.5372374363281607     0.2719938484371851     0.3696506970052089    0.02167352977157664     0.5594190481241427     0.5813478353262929      0.667107150435639   3.05048928671544e-14 122.068720646567
2.524043663919798      19.51242459882994      15.94109145705645   0.002279759272425142     0.6758022164631361     -11.77095108391323  1.617382576005446e-05     0.1261776282541569  0.0009042420340114072      13.64859293195983      286.5580799209963   0.006646228028421791     0.8000040675812881     0.5372374363281607     0.2719938484371851     0.3696506970052089    0.02167352977157664     0.5594190481241427     0.5813478353262929     0.6671071355344778  1.490119169874052e-08 122.068800851512
2.526978097266581      19.51198534982177      15.94351697995559   0.002293145164730978     0.6774704663284534     -11.76417699972407  1.456480614880439e-05     0.1262494536443715  0.0008994579159861206      13.62632703166378      286.5592156117907   0.006632723002328503     0.8000035264902378      0.536532103728424     0.2720112243654403     0.3713837192016614    0.02167412186961115     0.5594190481241427     0.5813763178184243     0.6672513683676705  4.435167635563482e-14 122.0626363401082
2.526978134921489      19.51198534982177      15.94351697995559   0.002293145164730978     0.6774704663284534     -11.76417699972407  1.456480614880439e-05     0.1262494536443715  0.0008994579159861206      13.62632703166378      286.5592156117907   0.006632723002328503     0.8000035264902378      0.536532103728424     0.2720112243654403     0.3713837192016614    0.02167412186961115     0.5594190481241427     0.5813763178184243     0.6672513683676705  4.435167635563482e-14 122.0626362744825
2.526978097266581      19.51198564057301      15.94351697995559   0.002293145164730978     0.6774704663284534     -11.76417699972407  1.456480614880439e-05     0.1262494536443715  0.0008994579159861206      13.62632703166378      286.5592156117907   0.006632723002328503     0.8000035264902378      0.536532103728424     0.2720112243654403     0.3713837192016614    0.02167412186961115     0.5594190481241427     0.5813763178184243     0.6672513683676705  4.435167635563482e-14 122.0626363005636
2.526978097266581      19.51198534982177       15.9435172175325   0.002293145164730978     0.6774704663284534     -11.76417699972407  1.456480614880439e-05     0.1262494536443715  0.0008994579159861206      13.62632703166378      286.5592156117907   0.006632723002328503     0.8000035264902378      0.536532103728424     0.2720112243654403     0.3713837192016614    0.02167412186961115     0.5594190481241427     0.5813763178184243     0.6672513683676705  4.435167635563482e-14 122.0626363090472
2.526978097266581      19.51198534982177      15.94351697995559   0.002293160065892172     0.6774704663284534     -11.76417699972407  1.456480614880439e-05     0.1262494536443715  0.0008994579159861206      13.62632703166378      286.5592156117907   0.006632723002328503     0.8000035264902378      0.536532103728424     0.2720112243654403     0.3713837192016614    0.02167412186961115     0.5594190481241427     0.5813763178184243     0.6672513683676705  4.435167635563482e-14 122.0626364728361
2.526978097266581      19.51198534982177      15.94351697995559   0.002293145164730978     0.6774704812296146     -11.76417699972407  1.456480614880439e-05     0.1262494536443715  0.0008994579159861206      13.62632703166378      286.5592156117907   0.006632723002328503     0.8000035264902378      0.536532103728424     0.2720112243654403     0.3713837192016614    0.02167412186961115     0.5594190481241427     0.5813763178184243     0.6672513683676705  4.435167635563482e-14 122.0626363174517
2.526978097266581      19.51198534982177      15.94351697995559   0.002293145164730978     0.6774704663284534     -11.76417717502397  1.456480614880439e-05     0.1262494536443715  0.0008994579159861206      13.62632703166378      286.5592156117907   0.006632723002328503     0.8000035264902378      0.536532103728424     0.2720112243654403     0.3713837192016614    0.02167412186961115     0.5594190481241427     0.5813763178184243     0.6672513683676705  4.435167635563482e-14 122.0626363615126
2.526978097266581      19.51198534982177      15.94351697995559   0.002293145164730978     0.6774704663284534     -11.76417699972407  1.457970730999824e-05     0.1262494536443715  0.0008994579159861206      13.62632703166378      286.5592156117907   0.006632723002328503     0.8000035264902378      0.536532103728424     0.2720112243654403     0.3713837192016614    0.02167412186961115     0.5594190481241427     0.5813763178184243     0.6672513683676705  4.435167635563482e-14 122.0626370081612
2.526978097266581      19.51198534982177      15.94351697995559   0.002293145164730978     0.6774704663284534     -11.76417699972407  1.456480614880439e-05     0.1262494685455327  0.0008994579159861206      13.62632703166378      286.5592156117907   0.006632723002328503     0.8000035264902378      0.536532103728424     0.2720112243654403     0.3713837192016614    0.02167412186961115     0.5594190481241427     0.5813763178184243     0.6672513683676705  4.435167635563482e-14 122.062636286445
2.526978097266581      19.51198534982177      15.94351697995559   0.002293145164730978     0.6774704663284534     -11.76417699972407  1.456480614880439e-05     0.1262494536443715  0.0008994728171473145      13.62632703166378      286.5592156117907   0.006632723002328503     0.8000035264902378      0.536532103728424     0.2720112243654403     0.3713837192016614    0.02167412186961115     0.5594190481241427     0.5813763178184243     0.6672513683676705  4.435167635563482e-14 122.0626369368535
2.526978097266581      19.51198534982177      15.94351697995559   0.002293145164730978     0.6774704663284534     -11.76417699972407  1.456480614880439e-05     0.1262494536443715  0.0008994579159861206      13.62632723471188      286.5592156117907   0.006632723002328503     0.8000035264902378      0.536532103728424     0.2720112243654403     0.3713837192016614    0.02167412186961115     0.5594190481241427     0.5813763178184243     0.6672513683676705  4.435167635563482e-14 122.0626363074699
2.526978097266581      19.51198534982177      15.94351697995559   0.002293145164730978     0.6774704663284534     -11.76417699972407  1.456480614880439e-05     0.1262494536443715  0.0008994579159861206      13.62632703166378      286.5592198818557   0.006632723002328503     0.8000035264902378      0.536532103728424     0.2720112243654403     0.3713837192016614    0.02167412186961115     0.5594190481241427     0.5813763178184243     0.6672513683676705  4.435167635563482e-14 122.0626361096606
2.526978097266581      19.51198534982177      15.94351697995559   0.002293145164730978     0.6774704663284534     -11.76417699972407  1.456480614880439e-05     0.1262494536443715  0.0008994579159861206      13.62632703166378      286.5592156117907   0.006632737903489697     0.8000035264902378      0.536532103728424     0.2720112243654403     0.3713837192016614    0.02167412186961115     0.5594190481241427     0.5813763178184243     0.6672513683676705  4.435167635563482e-14 122.0626310866879
2.526978097266581      19.51198534982177      15.94351697995559   0.002293145164730978     0.6774704663284534     -11.76417699972407  1.456480614880439e-05     0.1262494536443715  0.0008994579159861206      13.62632703166378      286.5592156117907   0.006632723002328503      0.800003541391399      0.536532103728424     0.2720112243654403     0.3713837192016614    0.02167412186961115     0.5594190481241427     0.5813763178184243     0.6672513683676705  4.435167635563482e-14 122.0626367781109
2.526978097266581      19.51198534982177      15.94351697995559   0.002293145164730978     0.6774704663284534     -11.76417699972407  1.456480614880439e-05     0.1262494536443715  0.0008994579159861206      13.62632703166378      286.5592156117907   0.006632723002328503     0.8000035264902378     0.5365321186295852     0.2720112243654403     0.3713837192016614    0.02167412186961115     0.5594190481241427     0.5813763178184243     0.6672513683676705  4.435167635563482e-14 122.0626364719202
2.526978097266581      19.51198534982177      15.94351697995559   0.002293145164730978     0.6774704663284534     -11.76417699972407  1.456480614880439e-05     0.1262494536443715  0.0008994579159861206      13.62632703166378      286.5592156117907   0.006632723002328503     0.8000035264902378      0.536532103728424     0.2720112392666015     0.3713837192016614    0.02167412186961115     0.5594190481241427     0.5813763178184243     0.6672513683676705  4.435167635563482e-14 122.0626362595122
2.526978097266581      19.51198534982177      15.94351697995559   0.002293145164730978     0.6774704663284534     -11.76417699972407  1.456480614880439e-05     0.1262494536443715  0.0008994579159861206      13.62632703166378      286.5592156117907   0.006632723002328503     0.8000035264902378      0.536532103728424     0.2720112243654403     0.3713837341028226    0.02167412186961115     0.5594190481241427     0.5813763178184243     0.6672513683676705  4.435167635563482e-14 122.0626363191735
2.526978097266581      19.51198534982177      15.94351697995559   0.002293145164730978     0.6774704663284534     -11.76417699972407  1.456480614880439e-05     0.1262494536443715  0.0008994579159861206      13.62632703166378      286.5592156117907   0.006632723002328503     0.8000035264902378      0.536532103728424     0.2720112243654403     0.3713837192016614    0.02167413677077234     0.5594190481241427     0.5813763178184243     0.6672513683676705  4.435167635563482e-14 122.0626363401027
2.526978097266581      19.51198534982177      15.94351697995559   0.002293145164730978     0.6774704663284534     -11.76417699972407  1.456480614880439e-05     0.1262494536443715  0.0008994579159861206      13.62632703166378      286.5592156117907   0.006632723002328503     0.8000035264902378      0.536532103728424     0.2720112243654403     0.3713837192016614    0.02167412186961115     0.5594190630253039     0.5813763178184243     0.6672513683676705  4.435167635563482e-14 122.0626363401082
2.526978097266581      19.51198534982177      15.94351697995559   0.002293145164730978     0.6774704663284534     -11.76417699972407  1.456480614880439e-05     0.1262494536443715  0.0008994579159861206      13.62632703166378      286.5592156117907   0.006632723002328503     0.8000035264902378      0.536532103728424     0.2720112243654403     0.3713837192016614    0.02167412186961115     0.5594190481241427     0.5813763327195854     0.6672513683676705  4.435167635563482e-14 122.0626363401056
2.526978097266581      19.51198534982177      15.94351697995559   0.002293145164730978     0.6774704663284534     -11.76417699972407  1.456480614880439e-05     0.1262494536443715  0.0008994579159861206      13.62632703166378      286.5592156117907   0.006632723002328503     0.8000035264902378      0.536532103728424     0.2720112243654403     0.3713837192016614    0.02167412186961115     0.5594190481241427     0.5813763178184243     0.6672513832688317  4.435167635563482e-14 122.0626363401037
2.526978097266581      19.51198534982177      15.94351697995559   0.002293145164730978     0.6774704663284534     -11.76417699972407  1.456480614880439e-05     0.1262494536443715  0.0008994579159861206      13.62632703166378      286.5592156117907   0.006632723002328503     0.8000035264902378      0.536532103728424     0.2720112243654403     0.3713837192016614    0.02167412186961115     0.5594190481241427     0.5813763178184243     0.6672513683676705  1.490120554552401e-08 122.0627165339689
2.527008145677176       19.5119663000135      15.94348295569341   0.002293141689640604     0.6774739138358132     -11.76415541787242  1.456292661897524e-05     0.1262504338858394   0.000899451231454128      13.62650242523641      286.5694633071521   0.006637327227845265     0.8000035277882467     0.5365256680618391     0.2720147304051058     0.3713947901069173    0.02167613855275525     0.5594190481241427     0.5813869991686896     0.6672697186710859  4.428157940869976e-14 122.0616269028432
2.527008183332532       19.5119663000135      15.94348295569341   0.002293141689640604     0.6774739138358132     -11.76415541787242  1.456292661897524e-05     0.1262504338858394   0.000899451231454128      13.62650242523641      286.5694633071521   0.006637327227845265     0.8000035277882467     0.5365256680618391     0.2720147304051058     0.3713947901069173    0.02167613855275525     0.5594190481241427     0.5813869991686896     0.6672697186710859  4.428157940869976e-14 122.061627051941
2.527008145677176      19.51196659076446      15.94348295569341   0.002293141689640604     0.6774739138358132     -11.76415541787242  1.456292661897524e-05     0.1262504338858394   0.000899451231454128      13.62650242523641      286.5694633071521   0.006637327227845265     0.8000035277882467     0.5365256680618391     0.2720147304051058     0.3713947901069173    0.02167613855275525     0.5594190481241427     0.5813869991686896     0.6672697186710859  4.428157940869976e-14 122.0616268814818
2.527008145677176       19.5119663000135      15.94348319326982   0.002293141689640604     0.6774739138358132     -11.76415541787242  1.456292661897524e-05     0.1262504338858394   0.000899451231454128      13.62650242523641      286.5694633071521   0.006637327227845265     0.8000035277882467     0.5365256680618391     0.2720147304051058     0.3713947901069173    0.02167613855275525     0.5594190481241427     0.5813869991686896     0.6672697186710859  4.428157940869976e-14 122.0616268857295
2.527008145677176       19.5119663000135      15.94348295569341   0.002293156590801797     0.6774739138358132     -11.76415541787242  1.456292661897524e-05     0.1262504338858394   0.000899451231454128      13.62650242523641      286.5694633071521   0.006637327227845265     0.8000035277882467     0.5365256680618391     0.2720147304051058     0.3713947901069173    0.02167613855275525     0.5594190481241427     0.5813869991686896     0.6672697186710859  4.428157940869976e-14 122.0616268333055
2.527008145677176       19.5119663000135      15.94348295569341   0.002293141689640604     0.6774739287369744     -11.76415541787242  1.456292661897524e-05     0.1262504338858394   0.000899451231454128      13.62650242523641      286.5694633071521   0.006637327227845265     0.8000035277882467     0.5365256680618391     0.2720147304051058     0.3713947901069173    0.02167613855275525     0.5594190481241427     0.5813869991686896     0.6672697186710859  4.428157940869976e-14 122.0616268913175
2.527008145677176       19.5119663000135      15.94348295569341   0.002293141689640604     0.6774739138358132     -11.76415559317199  1.456292661897524e-05     0.1262504338858394   0.000899451231454128      13.62650242523641      286.5694633071521   0.006637327227845265     0.8000035277882467     0.5365256680618391     0.2720147304051058     0.3713947901069173    0.02167613855275525     0.5594190481241427     0.5813869991686896     0.6672697186710859  4.428157940869976e-14 122.0616269309052
2.527008145677176       19.5119663000135      15.94348295569341   0.002293141689640604     0.6774739138358132     -11.76415541787242  1.457782778016909e-05     0.1262504338858394   0.000899451231454128      13.62650242523641      286.5694633071521   0.006637327227845265     0.8000035277882467     0.5365256680618391     0.2720147304051058     0.3713947901069173    0.02167613855275525     0.5594190481241427     0.5813869991686896     0.6672697186710859  4.428157940869976e-14 122.061627959886
2.527008145677176       19.5119663000135      15.94348295569341   0.002293141689640604     0.6774739138358132     -11.76415541787242  1.456292661897524e-05     0.1262504487870006   0.000899451231454128      13.62650242523641      286.5694633071521   0.006637327227845265     0.8000035277882467     0.5365256680618391     0.2720147304051058     0.3713947901069173    0.02167613855275525     0.5594190481241427     0.5813869991686896     0.6672697186710859  4.428157940869976e-14 122.0616268647411
2.527008145677176       19.5119663000135      15.94348295569341   0.002293141689640604     0.6774739138358132     -11.76415541787242  1.456292661897524e-05     0.1262504338858394  0.0008994661326153219      13.62650242523641      286.5694633071521   0.006637327227845265     0.8000035277882467     0.5365256680618391     0.2720147304051058     0.3713947901069173    0.02167613855275525     0.5594190481241427     0.5813869991686896     0.6672697186710859  4.428157940869976e-14 122.0616276365117
2.527008145677176       19.5119663000135      15.94348295569341   0.002293141689640604     0.6774739138358132     -11.76415541787242  1.456292661897524e-05     0.1262504338858394   0.000899451231454128      13.62650262828712      286.5694633071521   0.006637327227845265     0.8000035277882467     0.5365256680618391     0.2720147304051058     0.3713947901069173    0.02167613855275525     0.5594190481241427     0.5813869991686896     0.6672697186710859  4.428157940869976e-14 122.0616269557859
2.527008145677176       19.5119663000135      15.94348295569341   0.002293141689640604     0.6774739138358132     -11.76415541787242  1.456292661897524e-05     0.1262504338858394   0.000899451231454128      13.62650242523641      286.5694675773698   0.006637327227845265     0.8000035277882467     0.5365256680618391     0.2720147304051058     0.3713947901069173    0.02167613855275525     0.5594190481241427     0.5813869991686896     0.6672697186710859  4.428157940869976e-14 122.0616268566034
2.527008145677176       19.5119663000135      15.94348295569341   0.002293141689640604     0.6774739138358132     -11.76415541787242  1.456292661897524e-05     0.1262504338858394   0.000899451231454128      13.62650242523641      286.5694633071521   0.006637342129006458     0.8000035277882467     0.5365256680618391     0.2720147304051058     0.3713947901069173    0.02167613855275525     0.5594190481241427     0.5813869991686896     0.6672697186710859  4.428157940869976e-14 122.0616266117853
2.527008145677176       19.5119663000135      15.94348295569341   0.002293141689640604     0.6774739138358132     -11.76415541787242  1.456292661897524e-05     0.1262504338858394   0.000899451231454128      13.62650242523641      286.5694633071521   0.006637327227845265     0.8000035426894079     0.5365256680618391     0.2720147304051058     0.3713947901069173    0.02167613855275525     0.5594190481241427     0.5813869991686896     0.6672697186710859  4.428157940869976e-14 122.0616273846127
2.527008145677176       19.5119663000135      15.94348295569341   0.002293141689640604     0.6774739138358132     -11.76415541787242  1.456292661897524e-05     0.1262504338858394   0.000899451231454128      13.62650242523641      286.5694633071521   0.006637327227845265     0.8000035277882467     0.5365256829630003     0.2720147304051058     0.3713947901069173    0.02167613855275525     0.5594190481241427     0.5813869991686896     0.6672697186710859  4.428157940869976e-14 122.0616270339171
2.527008145677176       19.5119663000135      15.94348295569341   0.002293141689640604     0.6774739138358132     -11.76415541787242  1.456292661897524e-05     0.1262504338858394   0.000899451231454128      13.62650242523641      286.5694633071521   0.006637327227845265     0.8000035277882467     0.5365256680618391      0.272014745306267     0.3713947901069173    0.02167613855275525     0.5594190481241427     0.5813869991686896     0.6672697186710859  4.428157940869976e-14 122.0616270045455
2.527008145677176       19.5119663000135      15.94348295569341   0.002293141689640604     0.6774739138358132     -11.76415541787242  1.456292661897524e-05     0.1262504338858394   0.000899451231454128      13.62650242523641      286.5694633071521   0.006637327227845265     0.8000035277882467     0.5365256680618391     0.2720147304051058     0.3713948050080785    0.02167613855275525     0.5594190481241427     0.5813869991686896     0.6672697186710859  4.428157940869976e-14 122.0616269114467
2.527008145677176       19.5119663000135      15.94348295569341   0.002293141689640604     0.6774739138358132     -11.76415541787242  1.456292661897524e-05     0.1262504338858394   0.000899451231454128      13.62650242523641      286.5694633071521   0.006637327227845265     0.8000035277882467     0.5365256680618391     0.2720147304051058     0.3713947901069173    0.02167615345391645     0.5594190481241427     0.5813869991686896     0.6672697186710859  4.428157940869976e-14 122.0616269028342
2.527008145677176       19.5119663000135      15.94348295569341   0.002293141689640604     0.6774739138358132     -11.76415541787242  1.456292661897524e-05     0.1262504338858394   0.000899451231454128      13.62650242523641      286.5694633071521   0.006637327227845265     0.8000035277882467     0.5365256680618391     0.2720147304051058     0.3713947901069173    0.02167613855275525     0.5594190630253039     0.5813869991686896     0.6672697186710859  4.428157940869976e-14 122.0616269028432
2.527008145677176       19.5119663000135      15.94348295569341   0.002293141689640604     0.6774739138358132     -11.76415541787242  1.456292661897524e-05     0.1262504338858394   0.000899451231454128      13.62650242523641      286.5694633071521   0.006637327227845265     0.8000035277882467     0.5365256680618391     0.2720147304051058     0.3713947901069173    0.02167613855275525     0.5594190481241427     0.5813870140698508     0.6672697186710859  4.428157940869976e-14 122.061626902848
2.527008145677176       19.5119663000135      15.94348295569341   0.002293141689640604     0.6774739138358132     -11.76415541787242  1.456292661897524e-05     0.1262504338858394   0.000899451231454128      13.62650242523641      286.5694633071521   0.006637327227845265     0.8000035277882467     0.5365256680618391     0.2720147304051058     0.3713947901069173    0.02167613855275525     0.5594190481241427     0.5813869991686896     0.6672697335722471  4.428157940869976e-14 122.0616269028424
2.527008145677176       19.5119663000135      15.94348295569341   0.002293141689640604     0.6774739138358132     -11.76415541787242  1.456292661897524e-05     0.1262504338858394   0.000899451231454128      13.62650242523641      286.5694633071521   0.006637327227845265     0.8000035277882467     0.5365256680618391     0.2720147304051058     0.3713947901069173    0.02167613855275525     0.5594190481241427     0.5813869991686896     0.6672697186710859  1.490120547542707e-08 122.0617070960743
2.525933625028606      19.51662057337598       15.9524171987795   0.002302285994558813      0.677990319025832     -11.76493458095436  1.358856322317731e-05     0.1262815101267094  0.0008988597353052815      13.62853254121851      286.5695430160917    0.00663591821638075     0.8000033783178442     0.5365258787688517     0.2720761617342617     0.3707351647351288    0.02168428234046682     0.5594190481241427     0.5813013190070204     0.6672743805055844  4.250266970553114e-14 122.0601585511099
2.525933662667951      19.51662057337598       15.9524171987795   0.002302285994558813      0.677990319025832     -11.76493458095436  1.358856322317731e-05     0.1262815101267094  0.0008988597353052815      13.62853254121851      286.5695430160917    0.00663591821638075     0.8000033783178442     0.5365258787688517     0.2720761617342617     0.3707351647351288    0.02168428234046682     0.5594190481241427     0.5813013190070204     0.6672743805055844  4.250266970553114e-14 122.0601584912057
2.525933625028606      19.51662086419629       15.9524171987795   0.002302285994558813      0.677990319025832     -11.76493458095436  1.358856322317731e-05     0.1262815101267094  0.0008988597353052815      13.62853254121851      286.5695430160917    0.00663591821638075     0.8000033783178442     0.5365258787688517     0.2720761617342617     0.3707351647351288    0.02168428234046682     0.5594190481241427     0.5813013190070204     0.6672743805055844  4.250266970553114e-14 122.0601585231474
2.525933625028606      19.51662057337598      15.95241743648904   0.002302285994558813      0.677990319025832     -11.76493458095436  1.358856322317731e-05     0.1262815101267094  0.0008988597353052815      13.62853254121851      286.5695430160917    0.00663591821638075     0.8000033783178442     0.5365258787688517     0.2720761617342617     0.3707351647351288    0.02168428234046682     0.5594190481241427     0.5813013190070204     0.6672743805055844  4.250266970553114e-14 122.0601585270978
2.525933625028606      19.51662057337598       15.9524171987795   0.002302300895720007      0.677990319025832     -11.76493458095436  1.358856322317731e-05     0.1262815101267094  0.0008988597353052815      13.62853254121851      286.5695430160917    0.00663591821638075     0.8000033783178442     0.5365258787688517     0.2720761617342617     0.3707351647351288    0.02168428234046682     0.5594190481241427     0.5813013190070204     0.6672743805055844  4.250266970553114e-14 122.0601588041126
2.525933625028606      19.51662057337598       15.9524171987795   0.002302285994558813     0.6779903339269932     -11.76493458095436  1.358856322317731e-05     0.1262815101267094  0.0008988597353052815      13.62853254121851      286.5695430160917    0.00663591821638075     0.8000033783178442     0.5365258787688517     0.2720761617342617     0.3707351647351288    0.02168428234046682     0.5594190481241427     0.5813013190070204     0.6672743805055844  4.250266970553114e-14 122.0601585352998
2.525933625028606      19.51662057337598       15.9524171987795   0.002302285994558813      0.677990319025832     -11.76493475626554  1.358856322317731e-05     0.1262815101267094  0.0008988597353052815      13.62853254121851      286.5695430160917    0.00663591821638075     0.8000033783178442     0.5365258787688517     0.2720761617342617     0.3707351647351288    0.02168428234046682     0.5594190481241427     0.5813013190070204     0.6672743805055844  4.250266970553114e-14 122.0601585900954
2.525933625028606      19.51662057337598       15.9524171987795   0.002302285994558813      0.677990319025832     -11.76493458095436  1.360346438437116e-05     0.1262815101267094  0.0008988597353052815      13.62853254121851      286.5695430160917    0.00663591821638075     0.8000033783178442     0.5365258787688517     0.2720761617342617     0.3707351647351288    0.02168428234046682     0.5594190481241427     0.5813013190070204     0.6672743805055844  4.250266970553114e-14 122.0601596302614
2.525933625028606      19.51662057337598       15.9524171987795   0.002302285994558813      0.677990319025832     -11.76493458095436  1.358856322317731e-05     0.1262815250278705  0.0008988597353052815      13.62853254121851      286.5695430160917    0.00663591821638075     0.8000033783178442     0.5365258787688517     0.2720761617342617     0.3707351647351288    0.02168428234046682     0.5594190481241427     0.5813013190070204     0.6672743805055844  4.250266970553114e-14 122.0601584952139
2.525933625028606      19.51662057337598       15.9524171987795   0.002302285994558813      0.677990319025832     -11.76493458095436  1.358856322317731e-05     0.1262815101267094  0.0008988746364664754      13.62853254121851      286.5695430160917    0.00663591821638075     0.8000033783178442     0.5365258787688517     0.2720761617342617     0.3707351647351288    0.02168428234046682     0.5594190481241427     0.5813013190070204     0.6672743805055844  4.250266970553114e-14 122.0601593925578
2.525933625028606      19.51662057337598       15.9524171987795   0.002302285994558813      0.677990319025832     -11.76493458095436  1.358856322317731e-05     0.1262815101267094  0.0008988597353052815      13.62853274429947      286.5695430160917    0.00663591821638075     0.8000033783178442     0.5365258787688517     0.2720761617342617     0.3707351647351288    0.02168428234046682     0.5594190481241427     0.5813013190070204     0.6672743805055844  4.250266970553114e-14 122.0601585444977
2.525933625028606      19.51662057337598       15.9524171987795   0.002302285994558813      0.677990319025832     -11.76493458095436  1.358856322317731e-05     0.1262815101267094  0.0008988597353052815      13.62853254121851      286.5695472863106    0.00663591821638075     0.8000033783178442     0.5365258787688517     0.2720761617342617     0.3707351647351288    0.02168428234046682     0.5594190481241427     0.5813013190070204     0.6672743805055844  4.250266970553114e-14 122.0601584934612
2.525933625028606      19.51662057337598       15.9524171987795   0.002302285994558813      0.677990319025832     -11.76493458095436  1.358856322317731e-05     0.1262815101267094  0.0008988597353052815      13.62853254121851      286.5695430160917   0.006635933117541944     0.8000033783178442     0.5365258787688517     0.2720761617342617     0.3707351647351288    0.02168428234046682     0.5594190481241427     0.5813013190070204     0.6672743805055844  4.250266970553114e-14 122.0601582528345
2.525933625028606      19.51662057337598       15.9524171987795   0.002302285994558813      0.677990319025832     -11.76493458095436  1.358856322317731e-05     0.1262815101267094  0.0008988597353052815      13.62853254121851      286.5695430160917    0.00663591821638075     0.8000033932190054     0.5365258787688517     0.2720761617342617     0.3707351647351288    0.02168428234046682     0.5594190481241427     0.5813013190070204     0.6672743805055844  4.250266970553114e-14 122.0601590196581
2.525933625028606      19.51662057337598       15.9524171987795   0.002302285994558813      0.677990319025832     -11.76493458095436  1.358856322317731e-05     0.1262815101267094  0.0008988597353052815      13.62853254121851      286.5695430160917    0.00663591821638075     0.8000033783178442     0.5365258936700129     0.2720761617342617     0.3707351647351288    0.02168428234046682     0.5594190481241427     0.5813013190070204     0.6672743805055844  4.250266970553114e-14 122.0601586366051
2.525933625028606      19.51662057337598       15.9524171987795   0.002302285994558813      0.677990319025832     -11.76493458095436  1.358856322317731e-05     0.1262815101267094  0.0008988597353052815      13.62853254121851      286.5695430160917    0.00663591821638075     0.8000033783178442     0.5365258787688517     0.2720761766354229     0.3707351647351288    0.02168428234046682     0.5594190481241427     0.5813013190070204     0.6672743805055844  4.250266970553114e-14 122.0601586267553
2.525933625028606      19.51662057337598       15.9524171987795   0.002302285994558813      0.677990319025832     -11.76493458095436  1.358856322317731e-05     0.1262815101267094  0.0008988597353052815      13.62853254121851      286.5695430160917    0.00663591821638075     0.8000033783178442     0.5365258787688517     0.2720761617342617       0.37073517963629    0.02168428234046682     0.5594190481241427     0.5813013190070204     0.6672743805055844  4.250266970553114e-14 122.0601585350134
2.525933625028606      19.51662057337598       15.9524171987795   0.002302285994558813      0.677990319025832     -11.76493458095436  1.358856322317731e-05     0.1262815101267094  0.0008988597353052815      13.62853254121851      286.5695430160917    0.00663591821638075     0.8000033783178442     0.5365258787688517     0.2720761617342617     0.3707351647351288    0.02168429724162801     0.5594190481241427     0.5813013190070204     0.6672743805055844  4.250266970553114e-14 122.0601585511062
2.525933625028606      19.51662057337598       15.9524171987795   0.002302285994558813      0.677990319025832     -11.76493458095436  1.358856322317731e-05     0.1262815101267094  0.0008988597353052815      13.62853254121851      286.5695430160917    0.00663591821638075     0.8000033783178442     0.5365258787688517     0.2720761617342617     0.3707351647351288    0.02168428234046682     0.5594190630253039     0.5813013190070204     0.6672743805055844  4.250266970553114e-14 122.0601585511099
2.525933625028606      19.51662057337598       15.9524171987795   0.002302285994558813      0.677990319025832     -11.76493458095436  1.358856322317731e-05     0.1262815101267094  0.0008988597353052815      13.62853254121851      286.5695430160917    0.00663591821638075     0.8000033783178442     0.5365258787688517     0.2720761617342617     0.3707351647351288    0.02168428234046682     0.5594190481241427     0.5813013339081816     0.6672743805055844  4.250266970553114e-14 122.0601585511141
2.525933625028606      19.51662057337598       15.9524171987795   0.002302285994558813      0.677990319025832     -11.76493458095436  1.358856322317731e-05     0.1262815101267094  0.0008988597353052815      13.62853254121851      286.5695430160917    0.00663591821638075     0.8000033783178442     0.5365258787688517     0.2720761617342617     0.3707351647351288    0.02168428234046682     0.5594190481241427     0.5813013190070204     0.6672743954067456  4.250266970553114e-14 122.0601585511079
2.525933625028606      19.51662057337598       15.9524171987795   0.002302285994558813      0.677990319025832     -11.76493458095436  1.358856322317731e-05     0.1262815101267094  0.0008988597353052815      13.62853254121851      286.5695430160917    0.00663591821638075     0.8000033783178442     0.5365258787688517     0.2720761617342617     0.3707351647351288    0.02168428234046682     0.5594190481241427     0.5813013190070204     0.6672743805055844  1.490120369651736e-08 122.0602387557526
2.527405213154755      19.51771153431014      15.95397231868331   0.002306970921014859     0.6787034448711017     -11.76342699098908  1.304851587417688e-05      0.126301485117497  0.0008986444359092892      13.61905324772097      286.5714484062848   0.006631461078434686     0.8000032696467825     0.5362897944365436     0.2721517775936591     0.3714027420009207    0.02168493657457161     0.5594190481241427     0.5812848322783756     0.6672778238929269  4.104840070754056e-14 122.0590517671822
2.527405250816027      19.51771153431014      15.95397231868331   0.002306970921014859     0.6787034448711017     -11.76342699098908  1.304851587417688e-05      0.126301485117497  0.0008986444359092892      13.61905324772097      286.5714484062848   0.006631461078434686     0.8000032696467825     0.5362897944365436     0.2721517775936591     0.3714027420009207    0.02168493657457161     0.5594190481241427     0.5812848322783756     0.6672778238929269  4.104840070754056e-14 122.0590517524266
2.527405213154755      19.51771182514671      15.95397231868331   0.002306970921014859     0.6787034448711017     -11.76342699098908  1.304851587417688e-05      0.126301485117497  0.0008986444359092892      13.61905324772097      286.5714484062848   0.006631461078434686     0.8000032696467825     0.5362897944365436     0.2721517775936591     0.3714027420009207    0.02168493657457161     0.5594190481241427     0.5812848322783756     0.6672778238929269  4.104840070754056e-14 122.0590517459586
2.527405213154755      19.51771153431014      15.95397255641603   0.002306970921014859     0.6787034448711017     -11.76342699098908  1.304851587417688e-05      0.126301485117497  0.0008986444359092892      13.61905324772097      286.5714484062848   0.006631461078434686     0.8000032696467825     0.5362897944365436     0.2721517775936591     0.3714027420009207    0.02168493657457161     0.5594190481241427     0.5812848322783756     0.6672778238929269  4.104840070754056e-14 122.0590517216315
2.527405213154755      19.51771153431014      15.95397231868331   0.002306985822176053     0.6787034448711017     -11.76342699098908  1.304851587417688e-05      0.126301485117497  0.0008986444359092892      13.61905324772097      286.5714484062848   0.006631461078434686     0.8000032696467825     0.5362897944365436     0.2721517775936591     0.3714027420009207    0.02168493657457161     0.5594190481241427     0.5812848322783756     0.6672778238929269  4.104840070754056e-14 122.0590519601761
2.527405213154755      19.51771153431014      15.95397231868331   0.002306970921014859     0.6787034597722629     -11.76342699098908  1.304851587417688e-05      0.126301485117497  0.0008986444359092892      13.61905324772097      286.5714484062848   0.006631461078434686     0.8000032696467825     0.5362897944365436     0.2721517775936591     0.3714027420009207    0.02168493657457161     0.5594190481241427     0.5812848322783756     0.6672778238929269  4.104840070754056e-14 122.059051720447
2.527405213154755      19.51771153431014      15.95397231868331   0.002306970921014859     0.6787034448711017      -11.7634271662778  1.304851587417688e-05      0.126301485117497  0.0008986444359092892      13.61905324772097      286.5714484062848   0.006631461078434686     0.8000032696467825     0.5362897944365436     0.2721517775936591     0.3714027420009207    0.02168493657457161     0.5594190481241427     0.5812848322783756     0.6672778238929269  4.104840070754056e-14 122.0590518056288
2.527405213154755      19.51771153431014      15.95397231868331   0.002306970921014859     0.6787034448711017     -11.76342699098908  1.306341703537073e-05      0.126301485117497  0.0008986444359092892      13.61905324772097      286.5714484062848   0.006631461078434686     0.8000032696467825     0.5362897944365436     0.2721517775936591     0.3714027420009207    0.02168493657457161     0.5594190481241427     0.5812848322783756     0.6672778238929269  4.104840070754056e-14 122.0590529861268
2.527405213154755      19.51771153431014      15.95397231868331   0.002306970921014859     0.6787034448711017     -11.76342699098908  1.304851587417688e-05     0.1263015000186582  0.0008986444359092892      13.61905324772097      286.5714484062848   0.006631461078434686     0.8000032696467825     0.5362897944365436     0.2721517775936591     0.3714027420009207    0.02168493657457161     0.5594190481241427     0.5812848322783756     0.6672778238929269  4.104840070754056e-14 122.0590517128854
2.527405213154755      19.51771153431014      15.95397231868331   0.002306970921014859     0.6787034448711017     -11.76342699098908  1.304851587417688e-05      0.126301485117497  0.0008986593370704831      13.61905324772097      286.5714484062848   0.006631461078434686     0.8000032696467825     0.5362897944365436     0.2721517775936591     0.3714027420009207    0.02168493657457161     0.5594190481241427     0.5812848322783756     0.6672778238929269  4.104840070754056e-14 122.0590526687267
2.527405213154755      19.51771153431014      15.95397231868331   0.002306970921014859     0.6787034448711017     -11.76342699098908  1.304851587417688e-05      0.126301485117497  0.0008986444359092892      13.61905345066068      286.5714484062848   0.006631461078434686     0.8000032696467825     0.5362897944365436     0.2721517775936591     0.3714027420009207    0.02168493657457161     0.5594190481241427     0.5812848322783756     0.6672778238929269  4.104840070754056e-14 122.0590517267252
2.527405213154755      19.51771153431014      15.95397231868331   0.002306970921014859     0.6787034448711017     -11.76342699098908  1.304851587417688e-05      0.126301485117497  0.0008986444359092892      13.61905324772097      286.5714526765322   0.006631461078434686     0.8000032696467825     0.5362897944365436     0.2721517775936591     0.3714027420009207    0.02168493657457161     0.5594190481241427     0.5812848322783756     0.6672778238929269  4.104840070754056e-14 122.0590517095455
2.527405213154755      19.51771153431014      15.95397231868331   0.002306970921014859     0.6787034448711017     -11.76342699098908  1.304851587417688e-05      0.126301485117497  0.0008986444359092892      13.61905324772097      286.5714484062848    0.00663147597959588     0.8000032696467825     0.5362897944365436     0.2721517775936591     0.3714027420009207    0.02168493657457161     0.5594190481241427     0.5812848322783756     0.6672778238929269  4.104840070754056e-14 122.059052342025
2.527405213154755      19.51771153431014      15.95397231868331   0.002306970921014859     0.6787034448711017     -11.76342699098908  1.304851587417688e-05      0.126301485117497  0.0008986444359092892      13.61905324772097      286.5714484062848   0.006631461078434686     0.8000032845479437     0.5362897944365436     0.2721517775936591     0.3714027420009207    0.02168493657457161     0.5594190481241427     0.5812848322783756     0.6672778238929269  4.104840070754056e-14 122.0590522609253
2.527405213154755      19.51771153431014      15.95397231868331   0.002306970921014859     0.6787034448711017     -11.76342699098908  1.304851587417688e-05      0.126301485117497  0.0008986444359092892      13.61905324772097      286.5714484062848   0.006631461078434686     0.8000032696467825     0.5362898093377048     0.2721517775936591     0.3714027420009207    0.02168493657457161     0.5594190481241427     0.5812848322783756     0.6672778238929269  4.104840070754056e-14 122.0590518329709
2.527405213154755      19.51771153431014      15.95397231868331   0.002306970921014859     0.6787034448711017     -11.76342699098908  1.304851587417688e-05      0.126301485117497  0.0008986444359092892      13.61905324772097      286.5714484062848   0.006631461078434686     0.8000032696467825     0.5362897944365436     0.2721517924948203     0.3714027420009207    0.02168493657457161     0.5594190481241427     0.5812848322783756     0.6672778238929269  4.104840070754056e-14 122.0590518803522
2.527405213154755      19.51771153431014      15.95397231868331   0.002306970921014859     0.6787034448711017     -11.76342699098908  1.304851587417688e-05      0.126301485117497  0.0008986444359092892      13.61905324772097      286.5714484062848   0.006631461078434686     0.8000032696467825     0.5362897944365436     0.2721517775936591     0.3714027569020819    0.02168493657457161     0.5594190481241427     0.5812848322783756     0.6672778238929269  4.104840070754056e-14 122.0590517661949
2.527405213154755      19.51771153431014      15.95397231868331   0.002306970921014859     0.6787034448711017     -11.76342699098908  1.304851587417688e-05      0.126301485117497  0.0008986444359092892      13.61905324772097      286.5714484062848   0.006631461078434686     0.8000032696467825     0.5362897944365436     0.2721517775936591     0.3714027420009207     0.0216849514757328     0.5594190481241427     0.5812848322783756     0.6672778238929269  4.104840070754056e-14 122.0590517671777
2.527405213154755      19.51771153431014      15.95397231868331   0.002306970921014859     0.6787034448711017     -11.76342699098908  1.304851587417688e-05      0.126301485117497  0.0008986444359092892      13.61905324772097      286.5714484062848   0.006631461078434686     0.8000032696467825     0.5362897944365436     0.2721517775936591     0.3714027420009207    0.02168493657457161     0.5594190630253039     0.5812848322783756     0.6672778238929269  4.104840070754056e-14 122.0590517671822
2.527405213154755      19.51771153431014      15.95397231868331   0.002306970921014859     0.6787034448711017     -11.76342699098908  1.304851587417688e-05      0.126301485117497  0.0008986444359092892      13.61905324772097      286.5714484062848   0.006631461078434686     0.8000032696467825     0.5362897944365436     0.2721517775936591     0.3714027420009207    0.02168493657457161     0.5594190481241427     0.5812848471795368     0.6672778238929269  4.104840070754056e-14 122.0590517671859
2.527405213154755      19.51771153431014      15.95397231868331   0.002306970921014859     0.6787034448711017     -11.76342699098908  1.304851587417688e-05      0.126301485117497  0.0008986444359092892      13.61905324772097      286.5714484062848   0.006631461078434686     0.8000032696467825     0.5362897944365436     0.2721517775936591     0.3714027420009207    0.02168493657457161     0.5594190481241427     0.5812848322783756     0.6672778387940881  4.104840070754056e-14 122.0590517671831
2.527405213154755      19.51771153431014      15.95397231868331   0.002306970921014859     0.6787034448711017     -11.76342699098908  1.304851587417688e-05      0.126301485117497  0.0008986444359092892      13.61905324772097      286.5714484062848   0.006631461078434686     0.8000032696467825     0.5362897944365436     0.2721517775936591     0.3714027420009207    0.02168493657457161     0.5594190481241427     0.5812848322783756     0.6672778238929269  1.490120224224836e-08 122.0591319688573
2.52737897172068      19.51900182430753       15.9558946700179   0.002308424592428263       0.67889067703811     -11.76375253926694   1.29671000963332e-05     0.1263341228486455  0.0008981180401249589      13.61953742842714      286.5723560118287   0.006629405190827171     0.8000032601752136      0.536273565551219     0.2721397891872871     0.3713865825088925    0.02168553207932975     0.5594190481241427      0.581280062090793     0.6672783212744212  3.901958517143651e-14 122.0585323074395
2.527379009381562      19.51900182430753       15.9558946700179   0.002308424592428263       0.67889067703811     -11.76375253926694   1.29671000963332e-05     0.1263341228486455  0.0008981180401249589      13.61953742842714      286.5723560118287   0.006629405190827171     0.8000032601752136      0.536273565551219     0.2721397891872871     0.3713865825088925    0.02168553207932975     0.5594190481241427      0.581280062090793     0.6672783212744212  3.901958517143651e-14 122.0585323473621
2.52737897172068      19.51900211516333       15.9558946700179   0.002308424592428263       0.67889067703811     -11.76375253926694   1.29671000963332e-05     0.1263341228486455  0.0008981180401249589      13.61953742842714      286.5723560118287   0.006629405190827171     0.8000032601752136      0.536273565551219     0.2721397891872871     0.3713865825088925    0.02168553207932975     0.5594190481241427      0.581280062090793     0.6672783212744212  3.901958517143651e-14 122.0585322976683
2.52737897172068      19.51900182430753      15.95589490777926   0.002308424592428263       0.67889067703811     -11.76375253926694   1.29671000963332e-05     0.1263341228486455  0.0008981180401249589      13.61953742842714      286.5723560118287   0.006629405190827171     0.8000032601752136      0.536273565551219     0.2721397891872871     0.3713865825088925    0.02168553207932975     0.5594190481241427      0.581280062090793     0.6672783212744212  3.901958517143651e-14 122.058532297826
2.52737897172068      19.51900182430753       15.9558946700179   0.002308439493589456       0.67889067703811     -11.76375253926694   1.29671000963332e-05     0.1263341228486455  0.0008981180401249589      13.61953742842714      286.5723560118287   0.006629405190827171     0.8000032601752136      0.536273565551219     0.2721397891872871     0.3713865825088925    0.02168553207932975     0.5594190481241427      0.581280062090793     0.6672783212744212  3.901958517143651e-14 122.0585325709746
2.52737897172068      19.51900182430753       15.9558946700179   0.002308424592428263     0.6788906919392712     -11.76375253926694   1.29671000963332e-05     0.1263341228486455  0.0008981180401249589      13.61953742842714      286.5723560118287   0.006629405190827171     0.8000032601752136      0.536273565551219     0.2721397891872871     0.3713865825088925    0.02168553207932975     0.5594190481241427      0.581280062090793     0.6672783212744212  3.901958517143651e-14 122.0585323101107
2.52737897172068      19.51900182430753       15.9558946700179   0.002308424592428263       0.67889067703811     -11.76375271456051   1.29671000963332e-05     0.1263341228486455  0.0008981180401249589      13.61953742842714      286.5723560118287   0.006629405190827171     0.8000032601752136      0.536273565551219     0.2721397891872871     0.3713865825088925    0.02168553207932975     0.5594190481241427      0.581280062090793     0.6672783212744212  3.901958517143651e-14 122.0585323423226
2.52737897172068      19.51900182430753       15.9558946700179   0.002308424592428263       0.67889067703811     -11.76375253926694  1.298200125752704e-05     0.1263341228486455  0.0008981180401249589      13.61953742842714      286.5723560118287   0.006629405190827171     0.8000032601752136      0.536273565551219     0.2721397891872871     0.3713865825088925    0.02168553207932975     0.5594190481241427      0.581280062090793     0.6672783212744212  3.901958517143651e-14 122.0585337377993
2.52737897172068      19.51900182430753       15.9558946700179   0.002308424592428263       0.67889067703811     -11.76375253926694   1.29671000963332e-05     0.1263341377498067  0.0008981180401249589      13.61953742842714      286.5723560118287   0.006629405190827171     0.8000032601752136      0.536273565551219     0.2721397891872871     0.3713865825088925    0.02168553207932975     0.5594190481241427      0.581280062090793     0.6672783212744212  3.901958517143651e-14 122.0585322812319
2.52737897172068      19.51900182430753       15.9558946700179   0.002308424592428263       0.67889067703811     -11.76375253926694   1.29671000963332e-05     0.1263341228486455  0.0008981329412861527      13.61953742842714      286.5723560118287   0.006629405190827171     0.8000032601752136      0.536273565551219     0.2721397891872871     0.3713865825088925    0.02168553207932975     0.5594190481241427      0.581280062090793     0.6672783212744212  3.901958517143651e-14 122.058533445258
2.52737897172068      19.51900182430753       15.9558946700179   0.002308424592428263       0.67889067703811     -11.76375253926694   1.29671000963332e-05     0.1263341228486455  0.0008981180401249589      13.61953763137406      286.5723560118287   0.006629405190827171     0.8000032601752136      0.536273565551219     0.2721397891872871     0.3713865825088925    0.02168553207932975     0.5594190481241427      0.581280062090793     0.6672783212744212  3.901958517143651e-14 122.0585322493274
2.52737897172068      19.51900182430753       15.9558946700179   0.002308424592428263       0.67889067703811     -11.76375253926694   1.29671000963332e-05     0.1263341228486455  0.0008981180401249589      13.61953742842714      286.5723602820896   0.006629405190827171     0.8000032601752136      0.536273565551219     0.2721397891872871     0.3713865825088925    0.02168553207932975     0.5594190481241427      0.581280062090793     0.6672783212744212  3.901958517143651e-14 122.0585321756846
2.52737897172068      19.51900182430753       15.9558946700179   0.002308424592428263       0.67889067703811     -11.76375253926694   1.29671000963332e-05     0.1263341228486455  0.0008981180401249589      13.61953742842714      286.5723560118287   0.006629420091988364     0.8000032601752136      0.536273565551219     0.2721397891872871     0.3713865825088925    0.02168553207932975     0.5594190481241427      0.581280062090793     0.6672783212744212  3.901958517143651e-14 122.0585304252467
2.52737897172068      19.51900182430753       15.9558946700179   0.002308424592428263       0.67889067703811     -11.76375253926694   1.29671000963332e-05     0.1263341228486455  0.0008981180401249589      13.61953742842714      286.5723560118287   0.006629405190827171     0.8000032750763748      0.536273565551219     0.2721397891872871     0.3713865825088925    0.02168553207932975     0.5594190481241427      0.581280062090793     0.6672783212744212  3.901958517143651e-14 122.058532774027
2.52737897172068      19.51900182430753       15.9558946700179   0.002308424592428263       0.67889067703811     -11.76375253926694   1.29671000963332e-05     0.1263341228486455  0.0008981180401249589      13.61953742842714      286.5723560118287   0.006629405190827171     0.8000032601752136     0.5362735804523802     0.2721397891872871     0.3713865825088925    0.02168553207932975     0.5594190481241427      0.581280062090793     0.6672783212744212  3.901958517143651e-14 122.0585324164946
2.52737897172068      19.51900182430753       15.9558946700179   0.002308424592428263       0.67889067703811     -11.76375253926694   1.29671000963332e-05     0.1263341228486455  0.0008981180401249589      13.61953742842714      286.5723560118287   0.006629405190827171     0.8000032601752136      0.536273565551219     0.2721398040884483     0.3713865825088925    0.02168553207932975     0.5594190481241427      0.581280062090793     0.6672783212744212  3.901958517143651e-14 122.0585323772114
2.52737897172068      19.51900182430753       15.9558946700179   0.002308424592428263       0.67889067703811     -11.76375253926694   1.29671000963332e-05     0.1263341228486455  0.0008981180401249589      13.61953742842714      286.5723560118287   0.006629405190827171     0.8000032601752136      0.536273565551219     0.2721397891872871     0.3713865974100537    0.02168553207932975     0.5594190481241427      0.581280062090793     0.6672783212744212  3.901958517143651e-14 122.0585322889603
2.52737897172068      19.51900182430753       15.9558946700179   0.002308424592428263       0.67889067703811     -11.76375253926694   1.29671000963332e-05     0.1263341228486455  0.0008981180401249589      13.61953742842714      286.5723560118287   0.006629405190827171     0.8000032601752136      0.536273565551219     0.2721397891872871     0.3713865825088925    0.02168554698049094     0.5594190481241427      0.581280062090793     0.6672783212744212  3.901958517143651e-14 122.0585323074347
2.52737897172068      19.51900182430753       15.9558946700179   0.002308424592428263       0.67889067703811     -11.76375253926694   1.29671000963332e-05     0.1263341228486455  0.0008981180401249589      13.61953742842714      286.5723560118287   0.006629405190827171     0.8000032601752136      0.536273565551219     0.2721397891872871     0.3713865825088925    0.02168553207932975     0.5594190630253039      0.581280062090793     0.6672783212744212  3.901958517143651e-14 122.0585323074395
2.52737897172068      19.51900182430753       15.9558946700179   0.002308424592428263       0.67889067703811     -11.76375253926694   1.29671000963332e-05     0.1263341228486455  0.0008981180401249589      13.61953742842714      286.5723560118287   0.006629405190827171     0.8000032601752136      0.536273565551219     0.2721397891872871     0.3713865825088925    0.02168553207932975     0.5594190481241427     0.5812800769919542     0.6672783212744212  3.901958517143651e-14 122.0585323074281
2.52737897172068      19.51900182430753       15.9558946700179   0.002308424592428263       0.67889067703811     -11.76375253926694   1.29671000963332e-05     0.1263341228486455  0.0008981180401249589      13.61953742842714      286.5723560118287   0.006629405190827171     0.8000032601752136      0.536273565551219     0.2721397891872871     0.3713865825088925    0.02168553207932975     0.5594190481241427      0.581280062090793     0.6672783361755824  3.901958517143651e-14 122.058532307439
2.52737897172068      19.51900182430753       15.9558946700179   0.002308424592428263       0.67889067703811     -11.76375253926694   1.29671000963332e-05     0.1263341228486455  0.0008981180401249589      13.61953742842714      286.5723560118287   0.006629405190827171     0.8000032601752136      0.536273565551219     0.2721397891872871     0.3713865825088925    0.02168553207932975     0.5594190481241427      0.581280062090793     0.6672783212744212  1.490120021343283e-08 122.0586125040893
2.527383823050856      19.51899395256548      15.95588097818817   0.002308410138222943     0.6788910406790425     -11.76374551651153  1.296827851896534e-05     0.1263346014088687  0.0008980982165259149       13.6195963346685      286.5749173987509   0.006631222443992974     0.8000032605168786     0.5362717862326959     0.2721395815979452     0.3713888579231391    0.02168626972710762     0.5594190481241427     0.5813020902941269     0.6672786355507351  3.895407175688993e-14 122.0583696293906
2.52738386071181      19.51899395256548      15.95588097818817   0.002308410138222943     0.6788910406790425     -11.76374551651153  1.296827851896534e-05     0.1263346014088687  0.0008980982165259149       13.6195963346685      286.5749173987509   0.006631222443992974     0.8000032605168786     0.5362717862326959     0.2721395815979452     0.3713888579231391    0.02168626972710762     0.5594190481241427     0.5813020902941269     0.6672786355507351  3.895407175688993e-14 122.058369785799
2.527383823050856      19.51899424342116      15.95588097818817   0.002308410138222943     0.6788910406790425     -11.76374551651153  1.296827851896534e-05     0.1263346014088687  0.0008980982165259149       13.6195963346685      286.5749173987509   0.006631222443992974     0.8000032605168786     0.5362717862326959     0.2721395815979452     0.3713888579231391    0.02168626972710762     0.5594190481241427     0.5813020902941269     0.6672786355507351  3.895407175688993e-14 122.0583696070604
2.527383823050856      19.51899395256548      15.95588121594932   0.002308410138222943     0.6788910406790425     -11.76374551651153  1.296827851896534e-05     0.1263346014088687  0.0008980982165259149       13.6195963346685      286.5749173987509   0.006631222443992974     0.8000032605168786     0.5362717862326959     0.2721395815979452     0.3713888579231391    0.02168626972710762     0.5594190481241427     0.5813020902941269     0.6672786355507351  3.895407175688993e-14 122.0583696184861
2.527383823050856      19.51899395256548      15.95588097818817   0.002308425039384136     0.6788910406790425     -11.76374551651153  1.296827851896534e-05     0.1263346014088687  0.0008980982165259149       13.6195963346685      286.5749173987509   0.006631222443992974     0.8000032605168786     0.5362717862326959     0.2721395815979452     0.3713888579231391    0.02168626972710762     0.5594190481241427     0.5813020902941269     0.6672786355507351  3.895407175688993e-14 122.0583698003388
2.527383823050856      19.51899395256548      15.95588097818817   0.002308410138222943     0.6788910555802037     -11.76374551651153  1.296827851896534e-05     0.1263346014088687  0.0008980982165259149       13.6195963346685      286.5749173987509   0.006631222443992974     0.8000032605168786     0.5362717862326959     0.2721395815979452     0.3713888579231391    0.02168626972710762     0.5594190481241427     0.5813020902941269     0.6672786355507351  3.895407175688993e-14 122.0583696188138
2.527383823050856      19.51899395256548      15.95588097818817   0.002308410138222943     0.6788910406790425       -11.763745691805  1.296827851896534e-05     0.1263346014088687  0.0008980982165259149       13.6195963346685      286.5749173987509   0.006631222443992974     0.8000032605168786     0.5362717862326959     0.2721395815979452     0.3713888579231391    0.02168626972710762     0.5594190481241427     0.5813020902941269     0.6672786355507351  3.895407175688993e-14 122.0583696784889
2.527383823050856      19.51899395256548      15.95588097818817   0.002308410138222943     0.6788910406790425     -11.76374551651153  1.298317968015919e-05     0.1263346014088687  0.0008980982165259149       13.6195963346685      286.5749173987509   0.006631222443992974     0.8000032605168786     0.5362717862326959     0.2721395815979452     0.3713888579231391    0.02168626972710762     0.5594190481241427     0.5813020902941269     0.6672786355507351  3.895407175688993e-14 122.0583712074903
2.527383823050856      19.51899395256548      15.95588097818817   0.002308410138222943     0.6788910406790425     -11.76374551651153  1.296827851896534e-05     0.1263346163100299  0.0008980982165259149       13.6195963346685      286.5749173987509   0.006631222443992974     0.8000032605168786     0.5362717862326959     0.2721395815979452     0.3713888579231391    0.02168626972710762     0.5594190481241427     0.5813020902941269     0.6672786355507351  3.895407175688993e-14 122.0583695614145
2.527383823050856      19.51899395256548      15.95588097818817   0.002308410138222943     0.6788910406790425     -11.76374551651153  1.296827851896534e-05     0.1263346014088687  0.0008981131176871087       13.6195963346685      286.5749173987509   0.006631222443992974     0.8000032605168786     0.5362717862326959     0.2721395815979452     0.3713888579231391    0.02168626972710762     0.5594190481241427     0.5813020902941269     0.6672786355507351  3.895407175688993e-14 122.0583708078456
2.527383823050856      19.51899395256548      15.95588097818817   0.002308410138222943     0.6788910406790425     -11.76374551651153  1.296827851896534e-05     0.1263346014088687  0.0008980982165259149       13.6195965376163      286.5749173987509   0.006631222443992974     0.8000032605168786     0.5362717862326959     0.2721395815979452     0.3713888579231391    0.02168626972710762     0.5594190481241427     0.5813020902941269     0.6672786355507351  3.895407175688993e-14 122.0583697166524
2.527383823050856      19.51899395256548      15.95588097818817   0.002308410138222943     0.6788910406790425     -11.76374551651153  1.296827851896534e-05     0.1263346014088687  0.0008980982165259149       13.6195963346685        286.57492166905   0.006631222443992974     0.8000032605168786     0.5362717862326959     0.2721395815979452     0.3713888579231391    0.02168626972710762     0.5594190481241427     0.5813020902941269     0.6672786355507351  3.895407175688993e-14 122.0583697099672
2.527383823050856      19.51899395256548      15.95588097818817   0.002308410138222943     0.6788910406790425     -11.76374551651153  1.296827851896534e-05     0.1263346014088687  0.0008980982165259149       13.6195963346685      286.5749173987509   0.006631237345154168     0.8000032605168786     0.5362717862326959     0.2721395815979452     0.3713888579231391    0.02168626972710762     0.5594190481241427     0.5813020902941269     0.6672786355507351  3.895407175688993e-14 122.0583695846328
2.527383823050856      19.51899395256548      15.95588097818817   0.002308410138222943     0.6788910406790425     -11.76374551651153  1.296827851896534e-05     0.1263346014088687  0.0008980982165259149       13.6195963346685      286.5749173987509   0.006631222443992974     0.8000032754180398     0.5362717862326959     0.2721395815979452     0.3713888579231391    0.02168626972710762     0.5594190481241427     0.5813020902941269     0.6672786355507351  3.895407175688993e-14 122.0583700957936
2.527383823050856      19.51899395256548      15.95588097818817   0.002308410138222943     0.6788910406790425     -11.76374551651153  1.296827851896534e-05     0.1263346014088687  0.0008980982165259149       13.6195963346685      286.5749173987509   0.006631222443992974     0.8000032605168786     0.5362718011338571     0.2721395815979452     0.3713888579231391    0.02168626972710762     0.5594190481241427     0.5813020902941269     0.6672786355507351  3.895407175688993e-14 122.0583697241137
2.527383823050856      19.51899395256548      15.95588097818817   0.002308410138222943     0.6788910406790425     -11.76374551651153  1.296827851896534e-05     0.1263346014088687  0.0008980982165259149       13.6195963346685      286.5749173987509   0.006631222443992974     0.8000032605168786     0.5362717862326959     0.2721395964991064     0.3713888579231391    0.02168626972710762     0.5594190481241427     0.5813020902941269     0.6672786355507351  3.895407175688993e-14 122.0583697359047
2.527383823050856      19.51899395256548      15.95588097818817   0.002308410138222943     0.6788910406790425     -11.76374551651153  1.296827851896534e-05     0.1263346014088687  0.0008980982165259149       13.6195963346685      286.5749173987509   0.006631222443992974     0.8000032605168786     0.5362717862326959     0.2721395815979452     0.3713888728243003    0.02168626972710762     0.5594190481241427     0.5813020902941269     0.6672786355507351  3.895407175688993e-14 122.0583696268309
2.527383823050856      19.51899395256548      15.95588097818817   0.002308410138222943     0.6788910406790425     -11.76374551651153  1.296827851896534e-05     0.1263346014088687  0.0008980982165259149       13.6195963346685      286.5749173987509   0.006631222443992974     0.8000032605168786     0.5362717862326959     0.2721395815979452     0.3713888579231391    0.02168628462826882     0.5594190481241427     0.5813020902941269     0.6672786355507351  3.895407175688993e-14 122.0583696295205
2.527383823050856      19.51899395256548      15.95588097818817   0.002308410138222943     0.6788910406790425     -11.76374551651153  1.296827851896534e-05     0.1263346014088687  0.0008980982165259149       13.6195963346685      286.5749173987509   0.006631222443992974     0.8000032605168786     0.5362717862326959     0.2721395815979452     0.3713888579231391    0.02168626972710762     0.5594190630253039     0.5813020902941269     0.6672786355507351  3.895407175688993e-14 122.0583696293906
2.527383823050856      19.51899395256548      15.95588097818817   0.002308410138222943     0.6788910406790425     -11.76374551651153  1.296827851896534e-05     0.1263346014088687  0.0008980982165259149       13.6195963346685      286.5749173987509   0.006631222443992974     0.8000032605168786     0.5362717862326959     0.2721395815979452     0.3713888579231391    0.02168626972710762     0.5594190481241427     0.5813021051952881     0.6672786355507351  3.895407175688993e-14 122.0583696293941
2.527383823050856      19.51899395256548      15.95588097818817   0.002308410138222943     0.6788910406790425     -11.76374551651153  1.296827851896534e-05     0.1263346014088687  0.0008980982165259149       13.6195963346685      286.5749173987509   0.006631222443992974     0.8000032605168786     0.5362717862326959     0.2721395815979452     0.3713888579231391    0.02168626972710762     0.5594190481241427     0.5813020902941269     0.6672786504518963  3.895407175688993e-14 122.0583696294058
2.527383823050856      19.51899395256548      15.95588097818817   0.002308410138222943     0.6788910406790425     -11.76374551651153  1.296827851896534e-05     0.1263346014088687  0.0008980982165259149       13.6195963346685      286.5749173987509   0.006631222443992974     0.8000032605168786     0.5362717862326959     0.2721395815979452     0.3713888579231391    0.02168626972710762     0.5594190481241427     0.5813020902941269     0.6672786355507351  1.490120014791942e-08 122.0584498180155
2.527178738928532      19.51889311336638      15.95572104179881   0.002307742491231531     0.6789224263310489       -11.763558752995  1.290508023821193e-05     0.1264792118821754  0.0008958465704248495      13.61851387439888      286.5324046228925   0.006636831441662687     0.8000032544161043     0.5361714056097563     0.2720777913657068     0.3713727300153887    0.02168513491067407     0.5594190481241427     0.5813010776490429     0.6672741706261226   3.23218197464933e-14 122.0583506429099
2.52717877658643      19.51889311336638      15.95572104179881   0.002307742491231531     0.6789224263310489       -11.763558752995  1.290508023821193e-05     0.1264792118821754  0.0008958465704248495      13.61851387439888      286.5324046228925   0.006636831441662687     0.8000032544161043     0.5361714056097563     0.2720777913657068     0.3713727300153887    0.02168513491067407     0.5594190481241427     0.5813010776490429     0.6672741706261226   3.23218197464933e-14 122.0583507142416
2.527178738928532      19.51889340422055      15.95572104179881   0.002307742491231531     0.6789224263310489       -11.763558752995  1.290508023821193e-05     0.1264792118821754  0.0008958465704248495      13.61851387439888      286.5324046228925   0.006636831441662687     0.8000032544161043     0.5361714056097563     0.2720777913657068     0.3713727300153887    0.02168513491067407     0.5594190481241427     0.5813010776490429     0.6672741706261226   3.23218197464933e-14 122.0583506189493
2.527178738928532      19.51889311336638      15.95572127955758   0.002307742491231531     0.6789224263310489       -11.763558752995  1.290508023821193e-05     0.1264792118821754  0.0008958465704248495      13.61851387439888      286.5324046228925   0.006636831441662687     0.8000032544161043     0.5361714056097563     0.2720777913657068     0.3713727300153887    0.02168513491067407     0.5594190481241427     0.5813010776490429     0.6672741706261226   3.23218197464933e-14 122.0583506201293
2.527178738928532      19.51889311336638      15.95572104179881   0.002307757392392724     0.6789224263310489       -11.763558752995  1.290508023821193e-05     0.1264792118821754  0.0008958465704248495      13.61851387439888      286.5324046228925   0.006636831441662687     0.8000032544161043     0.5361714056097563     0.2720777913657068     0.3713727300153887    0.02168513491067407     0.5594190481241427     0.5813010776490429     0.6672741706261226   3.23218197464933e-14 122.0583504305618
2.527178738928532      19.51889311336638      15.95572104179881   0.002307742491231531     0.6789224412322101       -11.763558752995  1.290508023821193e-05     0.1264792118821754  0.0008958465704248495      13.61851387439888      286.5324046228925   0.006636831441662687     0.8000032544161043     0.5361714056097563     0.2720777913657068     0.3713727300153887    0.02168513491067407     0.5594190481241427     0.5813010776490429     0.6672741706261226   3.23218197464933e-14 122.0583506304092
2.527178738928532      19.51889311336638      15.95572104179881   0.002307742491231531     0.6789224263310489     -11.76355892828569  1.290508023821193e-05     0.1264792118821754  0.0008958465704248495      13.61851387439888      286.5324046228925   0.006636831441662687     0.8000032544161043     0.5361714056097563     0.2720777913657068     0.3713727300153887    0.02168513491067407     0.5594190481241427     0.5813010776490429     0.6672741706261226   3.23218197464933e-14 122.0583506693434
2.527178738928532      19.51889311336638      15.95572104179881   0.002307742491231531     0.6789224263310489       -11.763558752995  1.291998139940578e-05     0.1264792118821754  0.0008958465704248495      13.61851387439888      286.5324046228925   0.006636831441662687     0.8000032544161043     0.5361714056097563     0.2720777913657068     0.3713727300153887    0.02168513491067407     0.5594190481241427     0.5813010776490429     0.6672741706261226   3.23218197464933e-14 122.0583542716971
2.527178738928532      19.51889311336638      15.95572104179881   0.002307742491231531     0.6789224263310489       -11.763558752995  1.290508023821193e-05     0.1264792267833366  0.0008958465704248495      13.61851387439888      286.5324046228925   0.006636831441662687     0.8000032544161043     0.5361714056097563     0.2720777913657068     0.3713727300153887    0.02168513491067407     0.5594190481241427     0.5813010776490429     0.6672741706261226   3.23218197464933e-14 122.0583507351197
2.527178738928532      19.51889311336638      15.95572104179881   0.002307742491231531     0.6789224263310489       -11.763558752995  1.290508023821193e-05     0.1264792118821754  0.0008958614715860433      13.61851387439888      286.5324046228925   0.006636831441662687     0.8000032544161043     0.5361714056097563     0.2720777913657068     0.3713727300153887    0.02168513491067407     0.5594190481241427     0.5813010776490429     0.6672741706261226   3.23218197464933e-14 122.0583530440719
2.527178738928532      19.51889311336638      15.95572104179881   0.002307742491231531     0.6789224263310489       -11.763558752995  1.290508023821193e-05     0.1264792118821754  0.0008958465704248495      13.61851407733055      286.5324046228925   0.006636831441662687     0.8000032544161043     0.5361714056097563     0.2720777913657068     0.3713727300153887    0.02168513491067407     0.5594190481241427     0.5813010776490429     0.6672741706261226   3.23218197464933e-14 122.0583506401124
2.527178738928532      19.51889311336638      15.95572104179881   0.002307742491231531     0.6789224263310489       -11.763558752995  1.290508023821193e-05     0.1264792118821754  0.0008958465704248495      13.61851387439888      286.5324088925581   0.006636831441662687     0.8000032544161043     0.5361714056097563     0.2720777913657068     0.3713727300153887    0.02168513491067407     0.5594190481241427     0.5813010776490429     0.6672741706261226   3.23218197464933e-14 122.0583505516327
2.527178738928532      19.51889311336638      15.95572104179881   0.002307742491231531     0.6789224263310489       -11.763558752995  1.290508023821193e-05     0.1264792118821754  0.0008958465704248495      13.61851387439888      286.5324046228925   0.006636846342823881     0.8000032544161043     0.5361714056097563     0.2720777913657068     0.3713727300153887    0.02168513491067407     0.5594190481241427     0.5813010776490429     0.6672741706261226   3.23218197464933e-14 122.0583549657777
2.527178738928532      19.51889311336638      15.95572104179881   0.002307742491231531     0.6789224263310489       -11.763558752995  1.290508023821193e-05     0.1264792118821754  0.0008958465704248495      13.61851387439888      286.5324046228925   0.006636831441662687     0.8000032693172655     0.5361714056097563     0.2720777913657068     0.3713727300153887    0.02168513491067407     0.5594190481241427     0.5813010776490429     0.6672741706261226   3.23218197464933e-14 122.0583511212981
2.527178738928532      19.51889311336638      15.95572104179881   0.002307742491231531     0.6789224263310489       -11.763558752995  1.290508023821193e-05     0.1264792118821754  0.0008958465704248495      13.61851387439888      286.5324046228925   0.006636831441662687     0.8000032544161043     0.5361714205109175     0.2720777913657068     0.3713727300153887    0.02168513491067407     0.5594190481241427     0.5813010776490429     0.6672741706261226   3.23218197464933e-14 122.0583506482209
2.527178738928532      19.51889311336638      15.95572104179881   0.002307742491231531     0.6789224263310489       -11.763558752995  1.290508023821193e-05     0.1264792118821754  0.0008958465704248495      13.61851387439888      286.5324046228925   0.006636831441662687     0.8000032544161043     0.5361714056097563      0.272077806266868     0.3713727300153887    0.02168513491067407     0.5594190481241427     0.5813010776490429     0.6672741706261226   3.23218197464933e-14 122.0583508478475
2.527178738928532      19.51889311336638      15.95572104179881   0.002307742491231531     0.6789224263310489       -11.763558752995  1.290508023821193e-05     0.1264792118821754  0.0008958465704248495      13.61851387439888      286.5324046228925   0.006636831441662687     0.8000032544161043     0.5361714056097563     0.2720777913657068     0.3713727449165499    0.02168513491067407     0.5594190481241427     0.5813010776490429     0.6672741706261226   3.23218197464933e-14 122.0583506496248
2.527178738928532      19.51889311336638      15.95572104179881   0.002307742491231531     0.6789224263310489       -11.763558752995  1.290508023821193e-05     0.1264792118821754  0.0008958465704248495      13.61851387439888      286.5324046228925   0.006636831441662687     0.8000032544161043     0.5361714056097563     0.2720777913657068     0.3713727300153887    0.02168514981183527     0.5594190481241427     0.5813010776490429     0.6672741706261226   3.23218197464933e-14 122.0583506428668
2.527178738928532      19.51889311336638      15.95572104179881   0.002307742491231531     0.6789224263310489       -11.763558752995  1.290508023821193e-05     0.1264792118821754  0.0008958465704248495      13.61851387439888      286.5324046228925   0.006636831441662687     0.8000032544161043     0.5361714056097563     0.2720777913657068     0.3713727300153887    0.02168513491067407     0.5594190630253039     0.5813010776490429     0.6672741706261226   3.23218197464933e-14 122.0583506429099
2.527178738928532      19.51889311336638      15.95572104179881   0.002307742491231531     0.6789224263310489       -11.763558752995  1.290508023821193e-05     0.1264792118821754  0.0008958465704248495      13.61851387439888      286.5324046228925   0.006636831441662687     0.8000032544161043     0.5361714056097563     0.2720777913657068     0.3713727300153887    0.02168513491067407     0.5594190481241427     0.5813010925502041     0.6672741706261226   3.23218197464933e-14 122.058350642915
2.527178738928532      19.51889311336638      15.95572104179881   0.002307742491231531     0.6789224263310489       -11.763558752995  1.290508023821193e-05     0.1264792118821754  0.0008958465704248495      13.61851387439888      286.5324046228925   0.006636831441662687     0.8000032544161043     0.5361714056097563     0.2720777913657068     0.3713727300153887    0.02168513491067407     0.5594190481241427     0.5813010776490429     0.6672741855272838   3.23218197464933e-14 122.0583506429014
2.527178738928532      19.51889311336638      15.95572104179881   0.002307742491231531     0.6789224263310489       -11.763558752995  1.290508023821193e-05     0.1264792118821754  0.0008958465704248495      13.61851387439888      286.5324046228925   0.006636831441662687     0.8000032544161043     0.5361714056097563     0.2720777913657068     0.3713727300153887    0.02168513491067407     0.5594190481241427     0.5813010776490429     0.6672741706261226   1.49011935156674e-08 122.058430811284
2.5271791799838      19.51889502723303      15.95572279266375   0.002309254540044334     0.6789227713659348     -11.76355926728355  1.290487473370208e-05     0.1264791249367104  0.0008958315962551053      13.61853115388439       286.533044581511    0.00663663175758141      0.800003254378081     0.5361713409186557     0.2720773933953591     0.3713728017620719    0.02168822593458073     0.5594190481241427      0.581294058341218     0.6672808068337298  3.230337968053482e-14 122.0582989825683
2.527179217641705      19.51889502723303      15.95572279266375   0.002309254540044334     0.6789227713659348     -11.76355926728355  1.290487473370208e-05     0.1264791249367104  0.0008958315962551053      13.61853115388439       286.533044581511    0.00663663175758141      0.800003254378081     0.5361713409186557     0.2720773933953591     0.3713728017620719    0.02168822593458073     0.5594190481241427      0.581294058341218     0.6672808068337298  3.230337968053482e-14 122.0582990241823
2.5271791799838      19.51889531808723      15.95572279266375   0.002309254540044334     0.6789227713659348     -11.76355926728355  1.290487473370208e-05     0.1264791249367104  0.0008958315962551053      13.61853115388439       286.533044581511    0.00663663175758141      0.800003254378081     0.5361713409186557     0.2720773933953591     0.3713728017620719    0.02168822593458073     0.5594190481241427      0.581294058341218     0.6672808068337298  3.230337968053482e-14 122.0582989496003
2.5271791799838      19.51889502723303      15.95572303042255   0.002309254540044334     0.6789227713659348     -11.76355926728355  1.290487473370208e-05     0.1264791249367104  0.0008958315962551053      13.61853115388439       286.533044581511    0.00663663175758141      0.800003254378081     0.5361713409186557     0.2720773933953591     0.3713728017620719    0.02168822593458073     0.5594190481241427      0.581294058341218     0.6672808068337298  3.230337968053482e-14 122.0582989568838
2.5271791799838      19.51889502723303      15.95572279266375   0.002309269441205528     0.6789227713659348     -11.76355926728355  1.290487473370208e-05     0.1264791249367104  0.0008958315962551053      13.61853115388439       286.533044581511    0.00663663175758141      0.800003254378081     0.5361713409186557     0.2720773933953591     0.3713728017620719    0.02168822593458073     0.5594190481241427      0.581294058341218     0.6672808068337298  3.230337968053482e-14 122.0582995954992
2.5271791799838      19.51889502723303      15.95572279266375   0.002309254540044334      0.678922786267096     -11.76355926728355  1.290487473370208e-05     0.1264791249367104  0.0008958315962551053      13.61853115388439       286.533044581511    0.00663663175758141      0.800003254378081     0.5361713409186557     0.2720773933953591     0.3713728017620719    0.02168822593458073     0.5594190481241427      0.581294058341218     0.6672808068337298  3.230337968053482e-14 122.058298974259
2.5271791799838      19.51889502723303      15.95572279266375   0.002309254540044334     0.6789227713659348     -11.76355944257424  1.290487473370208e-05     0.1264791249367104  0.0008958315962551053      13.61853115388439       286.533044581511    0.00663663175758141      0.800003254378081     0.5361713409186557     0.2720773933953591     0.3713728017620719    0.02168822593458073     0.5594190481241427      0.581294058341218     0.6672808068337298  3.230337968053482e-14 122.0582990449375
2.5271791799838      19.51889502723303      15.95572279266375   0.002309254540044334     0.6789227713659348     -11.76355926728355  1.291977589489593e-05     0.1264791249367104  0.0008958315962551053      13.61853115388439       286.533044581511    0.00663663175758141      0.800003254378081     0.5361713409186557     0.2720773933953591     0.3713728017620719    0.02168822593458073     0.5594190481241427      0.581294058341218     0.6672808068337298  3.230337968053482e-14 122.0583025955274
2.5271791799838      19.51889502723303      15.95572279266375   0.002309254540044334     0.6789227713659348     -11.76355926728355  1.290487473370208e-05     0.1264791398378716  0.0008958315962551053      13.61853115388439       286.533044581511    0.00663663175758141      0.800003254378081     0.5361713409186557     0.2720773933953591     0.3713728017620719    0.02168822593458073     0.5594190481241427      0.581294058341218     0.6672808068337298  3.230337968053482e-14 122.0582990291518
2.5271791799838      19.51889502723303      15.95572279266375   0.002309254540044334     0.6789227713659348     -11.76355926728355  1.290487473370208e-05     0.1264791249367104  0.0008958464974162992      13.61853115388439       286.533044581511    0.00663663175758141      0.800003254378081     0.5361713409186557     0.2720773933953591     0.3713728017620719    0.02168822593458073     0.5594190481241427      0.581294058341218     0.6672808068337298  3.230337968053482e-14 122.0583012202036
2.5271791799838      19.51889502723303      15.95572279266375   0.002309254540044334     0.6789227713659348     -11.76355926728355  1.290487473370208e-05     0.1264791249367104  0.0008958315962551053      13.61853135681632       286.533044581511    0.00663663175758141      0.800003254378081     0.5361713409186557     0.2720773933953591     0.3713728017620719    0.02168822593458073     0.5594190481241427      0.581294058341218     0.6672808068337298  3.230337968053482e-14 122.0582990416055
2.5271791799838      19.51889502723303      15.95572279266375   0.002309254540044334     0.6789227713659348     -11.76355926728355  1.290487473370208e-05     0.1264791249367104  0.0008958315962551053      13.61853115388439       286.533048851186    0.00663663175758141      0.800003254378081     0.5361713409186557     0.2720773933953591     0.3713728017620719    0.02168822593458073     0.5594190481241427      0.581294058341218     0.6672808068337298  3.230337968053482e-14 122.0582990184846
2.5271791799838      19.51889502723303      15.95572279266375   0.002309254540044334     0.6789227713659348     -11.76355926728355  1.290487473370208e-05     0.1264791249367104  0.0008958315962551053      13.61853115388439       286.533044581511   0.006636646658742603      0.800003254378081     0.5361713409186557     0.2720773933953591     0.3713728017620719    0.02168822593458073     0.5594190481241427      0.581294058341218     0.6672808068337298  3.230337968053482e-14 122.0583030171826
2.5271791799838      19.51889502723303      15.95572279266375   0.002309254540044334     0.6789227713659348     -11.76355926728355  1.290487473370208e-05     0.1264791249367104  0.0008958315962551053      13.61853115388439       286.533044581511    0.00663663175758141     0.8000032692792422     0.5361713409186557     0.2720773933953591     0.3713728017620719    0.02168822593458073     0.5594190481241427      0.581294058341218     0.6672808068337298  3.230337968053482e-14 122.0582994665666
2.5271791799838      19.51889502723303      15.95572279266375   0.002309254540044334     0.6789227713659348     -11.76355926728355  1.290487473370208e-05     0.1264791249367104  0.0008958315962551053      13.61853115388439       286.533044581511    0.00663663175758141      0.800003254378081     0.5361713558198169     0.2720773933953591     0.3713728017620719    0.02168822593458073     0.5594190481241427      0.581294058341218     0.6672808068337298  3.230337968053482e-14 122.0582989922831
2.5271791799838      19.51889502723303      15.95572279266375   0.002309254540044334     0.6789227713659348     -11.76355926728355  1.290487473370208e-05     0.1264791249367104  0.0008958315962551053      13.61853115388439       286.533044581511    0.00663663175758141      0.800003254378081     0.5361713409186557     0.2720774082965203     0.3713728017620719    0.02168822593458073     0.5594190481241427      0.581294058341218     0.6672808068337298  3.230337968053482e-14 122.0582991817454
2.5271791799838      19.51889502723303      15.95572279266375   0.002309254540044334     0.6789227713659348     -11.76355926728355  1.290487473370208e-05     0.1264791249367104  0.0008958315962551053      13.61853115388439       286.533044581511    0.00663663175758141      0.800003254378081     0.5361713409186557     0.2720773933953591     0.3713728166632331    0.02168822593458073     0.5594190481241427      0.581294058341218     0.6672808068337298  3.230337968053482e-14 122.0582989883738
2.5271791799838      19.51889502723303      15.95572279266375   0.002309254540044334     0.6789227713659348     -11.76355926728355  1.290487473370208e-05     0.1264791249367104  0.0008958315962551053      13.61853115388439       286.533044581511    0.00663663175758141      0.800003254378081     0.5361713409186557     0.2720773933953591     0.3713728017620719    0.02168824083574192     0.5594190481241427      0.581294058341218     0.6672808068337298  3.230337968053482e-14 122.0582989825304
2.5271791799838      19.51889502723303      15.95572279266375   0.002309254540044334     0.6789227713659348     -11.76355926728355  1.290487473370208e-05     0.1264791249367104  0.0008958315962551053      13.61853115388439       286.533044581511    0.00663663175758141      0.800003254378081     0.5361713409186557     0.2720773933953591     0.3713728017620719    0.02168822593458073     0.5594190630253039      0.581294058341218     0.6672808068337298  3.230337968053482e-14 122.0582989825683
2.5271791799838      19.51889502723303      15.95572279266375   0.002309254540044334     0.6789227713659348     -11.76355926728355  1.290487473370208e-05     0.1264791249367104  0.0008958315962551053      13.61853115388439       286.533044581511    0.00663663175758141      0.800003254378081     0.5361713409186557     0.2720773933953591     0.3713728017620719    0.02168822593458073     0.5594190481241427     0.5812940732423791     0.6672808068337298  3.230337968053482e-14 122.0582989825618
2.5271791799838      19.51889502723303      15.95572279266375   0.002309254540044334     0.6789227713659348     -11.76355926728355  1.290487473370208e-05     0.1264791249367104  0.0008958315962551053      13.61853115388439       286.533044581511    0.00663663175758141      0.800003254378081     0.5361713409186557     0.2720773933953591     0.3713728017620719    0.02168822593458073     0.5594190481241427      0.581294058341218      0.667280821734891  3.230337968053482e-14 122.0582989825499
2.5271791799838      19.51889502723303      15.95572279266375   0.002309254540044334     0.6789227713659348     -11.76355926728355  1.290487473370208e-05     0.1264791249367104  0.0008958315962551053      13.61853115388439       286.533044581511    0.00663663175758141      0.800003254378081     0.5361713409186557     0.2720773933953591     0.3713728017620719    0.02168822593458073     0.5594190481241427      0.581294058341218     0.6672808068337298  1.490119349722734e-08 122.0583791396756
