# Supplementary material for: Model-Based Quantification of the Systemic Interplay between Glucose and Fatty Acids in the Postprandial State
Source: PLoS One. 2015 Sep 10;10(9):e0135665. doi: 10.1371/journal.pone.0135665 (PMC4565650; doi:10.1371/journal.pone.0135665)
Supplement: S3 File — Zip file containing all Matlab m-files to generate figures. The zip-file includes a README file, containing an overview of the simulation files and basic instructions. (ZIP) [file pone.0135665.s004.zip › GlcNEFA/OPT parameters/OPT_solver1_seed100000000_n100_r25/parameters_it46.txt]

2.588698290702248      17.48868190836735      13.17410551007004   0.003059432112264474     0.7867286659965245     -9.604513096717479  6.464159909254615e-05     0.1129525699523686  0.0006963774217997014      13.75952875919517      302.1021213439128   0.005710997565935292     0.8739775184800712      0.464309293341291     0.2903725071225916        0.5410878646535   0.003105796377969005     0.3966944636082521     0.1355777099202539     0.4129411523523618  2.220446049250313e-14 190.2256434174967
2.588698329276859      17.48868190836735      13.17410551007004   0.003059432112264474     0.7867286659965245     -9.604513096717479  6.464159909254615e-05     0.1129525699523686  0.0006963774217997014      13.75952875919517      302.1021213439128   0.005710997565935292     0.8739775184800712      0.464309293341291     0.2903725071225916        0.5410878646535   0.003105796377969005     0.3966944636082521     0.1355777099202539     0.4129411523523618  2.220446049250313e-14 190.225639163221
2.588698290702248      17.48868216896901      13.17410551007004   0.003059432112264474     0.7867286659965245     -9.604513096717479  6.464159909254615e-05     0.1129525699523686  0.0006963774217997014      13.75952875919517      302.1021213439128   0.005710997565935292     0.8739775184800712      0.464309293341291     0.2903725071225916        0.5410878646535   0.003105796377969005     0.3966944636082521     0.1355777099202539     0.4129411523523618  2.220446049250313e-14 190.2256463371995
2.588698290702248      17.48868190836735      13.17410570637951   0.003059432112264474     0.7867286659965245     -9.604513096717479  6.464159909254615e-05     0.1129525699523686  0.0006963774217997014      13.75952875919517      302.1021213439128   0.005710997565935292     0.8739775184800712      0.464309293341291     0.2903725071225916        0.5410878646535   0.003105796377969005     0.3966944636082521     0.1355777099202539     0.4129411523523618  2.220446049250313e-14 190.2256434973496
2.588698290702248      17.48868190836735      13.17410551007004   0.003059447013425668     0.7867286659965245     -9.604513096717479  6.464159909254615e-05     0.1129525699523686  0.0006963774217997014      13.75952875919517      302.1021213439128   0.005710997565935292     0.8739775184800712      0.464309293341291     0.2903725071225916        0.5410878646535   0.003105796377969005     0.3966944636082521     0.1355777099202539     0.4129411523523618  2.220446049250313e-14 190.2255438220978
2.588698290702248      17.48868190836735      13.17410551007004   0.003059432112264474     0.7867286808976857     -9.604513096717479  6.464159909254615e-05     0.1129525699523686  0.0006963774217997014      13.75952875919517      302.1021213439128   0.005710997565935292     0.8739775184800712      0.464309293341291     0.2903725071225916        0.5410878646535   0.003105796377969005     0.3966944636082521     0.1355777099202539     0.4129411523523618  2.220446049250313e-14 190.2256431897164
2.588698290702248      17.48868190836735      13.17410551007004   0.003059432112264474     0.7867286659965245     -9.604513239835876  6.464159909254615e-05     0.1129525699523686  0.0006963774217997014      13.75952875919517      302.1021213439128   0.005710997565935292     0.8739775184800712      0.464309293341291     0.2903725071225916        0.5410878646535   0.003105796377969005     0.3966944636082521     0.1355777099202539     0.4129411523523618  2.220446049250313e-14 190.2256413844113
2.588698290702248      17.48868190836735      13.17410551007004   0.003059432112264474     0.7867286659965245     -9.604513096717479     6.465650025374e-05     0.1129525699523686  0.0006963774217997014      13.75952875919517      302.1021213439128   0.005710997565935292     0.8739775184800712      0.464309293341291     0.2903725071225916        0.5410878646535   0.003105796377969005     0.3966944636082521     0.1355777099202539     0.4129411523523618  2.220446049250313e-14 190.2254402208198
2.588698290702248      17.48868190836735      13.17410551007004   0.003059432112264474     0.7867286659965245     -9.604513096717479  6.464159909254615e-05     0.1129525848535298  0.0006963774217997014      13.75952875919517      302.1021213439128   0.005710997565935292     0.8739775184800712      0.464309293341291     0.2903725071225916        0.5410878646535   0.003105796377969005     0.3966944636082521     0.1355777099202539     0.4129411523523618  2.220446049250313e-14 190.2256252251341
2.588698290702248      17.48868190836735      13.17410551007004   0.003059432112264474     0.7867286659965245     -9.604513096717479  6.464159909254615e-05     0.1129525699523686  0.0006963923229608952      13.75952875919517      302.1021213439128   0.005710997565935292     0.8739775184800712      0.464309293341291     0.2903725071225916        0.5410878646535   0.003105796377969005     0.3966944636082521     0.1355777099202539     0.4129411523523618  2.220446049250313e-14 190.2253448553225
2.588698290702248      17.48868190836735      13.17410551007004   0.003059432112264474     0.7867286659965245     -9.604513096717479  6.464159909254615e-05     0.1129525699523686  0.0006963774217997014      13.75952896422813      302.1021213439128   0.005710997565935292     0.8739775184800712      0.464309293341291     0.2903725071225916        0.5410878646535   0.003105796377969005     0.3966944636082521     0.1355777099202539     0.4129411523523618  2.220446049250313e-14 190.2256422447434
2.588698290702248      17.48868190836735      13.17410551007004   0.003059432112264474     0.7867286659965245     -9.604513096717479  6.464159909254615e-05     0.1129525699523686  0.0006963774217997014      13.75952875919517      302.1021258455851   0.005710997565935292     0.8739775184800712      0.464309293341291     0.2903725071225916        0.5410878646535   0.003105796377969005     0.3966944636082521     0.1355777099202539     0.4129411523523618  2.220446049250313e-14 190.2256440803896
2.588698290702248      17.48868190836735      13.17410551007004   0.003059432112264474     0.7867286659965245     -9.604513096717479  6.464159909254615e-05     0.1129525699523686  0.0006963774217997014      13.75952875919517      302.1021213439128   0.005711012467096486     0.8739775184800712      0.464309293341291     0.2903725071225916        0.5410878646535   0.003105796377969005     0.3966944636082521     0.1355777099202539     0.4129411523523618  2.220446049250313e-14 190.2261856189437
2.588698290702248      17.48868190836735      13.17410551007004   0.003059432112264474     0.7867286659965245     -9.604513096717479  6.464159909254615e-05     0.1129525699523686  0.0006963774217997014      13.75952875919517      302.1021213439128   0.005710997565935292     0.8739775333812324      0.464309293341291     0.2903725071225916        0.5410878646535   0.003105796377969005     0.3966944636082521     0.1355777099202539     0.4129411523523618  2.220446049250313e-14 190.2256502882711
2.588698290702248      17.48868190836735      13.17410551007004   0.003059432112264474     0.7867286659965245     -9.604513096717479  6.464159909254615e-05     0.1129525699523686  0.0006963774217997014      13.75952875919517      302.1021213439128   0.005710997565935292     0.8739775184800712     0.4643093082424522     0.2903725071225916        0.5410878646535   0.003105796377969005     0.3966944636082521     0.1355777099202539     0.4129411523523618  2.220446049250313e-14 190.2256188812904
2.588698290702248      17.48868190836735      13.17410551007004   0.003059432112264474     0.7867286659965245     -9.604513096717479  6.464159909254615e-05     0.1129525699523686  0.0006963774217997014      13.75952875919517      302.1021213439128   0.005710997565935292     0.8739775184800712      0.464309293341291     0.2903725220237527        0.5410878646535   0.003105796377969005     0.3966944636082521     0.1355777099202539     0.4129411523523618  2.220446049250313e-14 190.2256545744078
2.588698290702248      17.48868190836735      13.17410551007004   0.003059432112264474     0.7867286659965245     -9.604513096717479  6.464159909254615e-05     0.1129525699523686  0.0006963774217997014      13.75952875919517      302.1021213439128   0.005710997565935292     0.8739775184800712      0.464309293341291     0.2903725071225916     0.5410878795546612   0.003105796377969005     0.3966944636082521     0.1355777099202539     0.4129411523523618  2.220446049250313e-14 190.2256437899299
2.588698290702248      17.48868190836735      13.17410551007004   0.003059432112264474     0.7867286659965245     -9.604513096717479  6.464159909254615e-05     0.1129525699523686  0.0006963774217997014      13.75952875919517      302.1021213439128   0.005710997565935292     0.8739775184800712      0.464309293341291     0.2903725071225916        0.5410878646535   0.003105811279130199     0.3966944636082521     0.1355777099202539     0.4129411523523618  2.220446049250313e-14 190.2256434175072
2.588698290702248      17.48868190836735      13.17410551007004   0.003059432112264474     0.7867286659965245     -9.604513096717479  6.464159909254615e-05     0.1129525699523686  0.0006963774217997014      13.75952875919517      302.1021213439128   0.005710997565935292     0.8739775184800712      0.464309293341291     0.2903725071225916        0.5410878646535   0.003105796377969005     0.3966944785094133     0.1355777099202539     0.4129411523523618  2.220446049250313e-14 190.2256434174967
2.588698290702248      17.48868190836735      13.17410551007004   0.003059432112264474     0.7867286659965245     -9.604513096717479  6.464159909254615e-05     0.1129525699523686  0.0006963774217997014      13.75952875919517      302.1021213439128   0.005710997565935292     0.8739775184800712      0.464309293341291     0.2903725071225916        0.5410878646535   0.003105796377969005     0.3966944636082521     0.1355777248214151     0.4129411523523618  2.220446049250313e-14 190.2256434175041
2.588698290702248      17.48868190836735      13.17410551007004   0.003059432112264474     0.7867286659965245     -9.604513096717479  6.464159909254615e-05     0.1129525699523686  0.0006963774217997014      13.75952875919517      302.1021213439128   0.005710997565935292     0.8739775184800712      0.464309293341291     0.2903725071225916        0.5410878646535   0.003105796377969005     0.3966944636082521     0.1355777099202539      0.412941167253523  2.220446049250313e-14 190.2256434174879
2.588698290702248      17.48868190836735      13.17410551007004   0.003059432112264474     0.7867286659965245     -9.604513096717479  6.464159909254615e-05     0.1129525699523686  0.0006963774217997014      13.75952875919517      302.1021213439128   0.005710997565935292     0.8739775184800712      0.464309293341291     0.2903725071225916        0.5410878646535   0.003105796377969005     0.3966944636082521     0.1355777099202539     0.4129411523523618  1.490118339830815e-08 190.2257007264487
2.642267470624088      20.39643380926771      17.35471090153817   0.004088323803371325     0.7877998345306984     -11.70919239532959  0.0004835587098970327     0.1374007748155312  0.0007495898492058755      13.50570256362837      315.4545176550889    0.00548171313622408     0.8619192762300477     0.5009439148526597     0.2977882728036618     0.4016738691597014   0.003098305064852985     0.3966944636082521     0.1350357930853729     0.4155395117636279   2.31895784955038e-14 137.5869769179871
2.642267509996941      20.39643380926771      17.35471090153817   0.004088323803371325     0.7877998345306984     -11.70919239532959  0.0004835587098970327     0.1374007748155312  0.0007495898492058755      13.50570256362837      315.4545176550889    0.00548171313622408     0.8619192762300477     0.5009439148526597     0.2977882728036618     0.4016738691597014   0.003098305064852985     0.3966944636082521     0.1350357930853729     0.4155395117636279   2.31895784955038e-14 137.5869759035651
2.642267470624088      20.39643411319825      17.35471090153817   0.004088323803371325     0.7877998345306984     -11.70919239532959  0.0004835587098970327     0.1374007748155312  0.0007495898492058755      13.50570256362837      315.4545176550889    0.00548171313622408     0.8619192762300477     0.5009439148526597     0.2977882728036618     0.4016738691597014   0.003098305064852985     0.3966944636082521     0.1350357930853729     0.4155395117636279   2.31895784955038e-14 137.5869777487988
2.642267470624088      20.39643380926771      17.35471116014351   0.004088323803371325     0.7877998345306984     -11.70919239532959  0.0004835587098970327     0.1374007748155312  0.0007495898492058755      13.50570256362837      315.4545176550889    0.00548171313622408     0.8619192762300477     0.5009439148526597     0.2977882728036618     0.4016738691597014   0.003098305064852985     0.3966944636082521     0.1350357930853729     0.4155395117636279   2.31895784955038e-14 137.5869771942472
2.642267470624088      20.39643380926771      17.35471090153817   0.004088338704532519     0.7877998345306984     -11.70919239532959  0.0004835587098970327     0.1374007748155312  0.0007495898492058755      13.50570256362837      315.4545176550889    0.00548171313622408     0.8619192762300477     0.5009439148526597     0.2977882728036618     0.4016738691597014   0.003098305064852985     0.3966944636082521     0.1350357930853729     0.4155395117636279   2.31895784955038e-14 137.5869427533757
2.642267470624088      20.39643380926771      17.35471090153817   0.004088323803371325     0.7877998494318595     -11.70919239532959  0.0004835587098970327     0.1374007748155312  0.0007495898492058755      13.50570256362837      315.4545176550889    0.00548171313622408     0.8619192762300477     0.5009439148526597     0.2977882728036618     0.4016738691597014   0.003098305064852985     0.3966944636082521     0.1350357930853729     0.4155395117636279   2.31895784955038e-14 137.5869768968746
2.642267470624088      20.39643380926771      17.35471090153817   0.004088323803371325     0.7877998345306984     -11.70919256981015  0.0004835587098970327     0.1374007748155312  0.0007495898492058755      13.50570256362837      315.4545176550889    0.00548171313622408     0.8619192762300477     0.5009439148526597     0.2977882728036618     0.4016738691597014   0.003098305064852985     0.3966944636082521     0.1350357930853729     0.4155395117636279   2.31895784955038e-14 137.586976190744
2.642267470624088      20.39643380926771      17.35471090153817   0.004088323803371325     0.7877998345306984     -11.70919239532959  0.0004835736110582265     0.1374007748155312  0.0007495898492058755      13.50570256362837      315.4545176550889    0.00548171313622408     0.8619192762300477     0.5009439148526597     0.2977882728036618     0.4016738691597014   0.003098305064852985     0.3966944636082521     0.1350357930853729     0.4155395117636279   2.31895784955038e-14 137.5873017817767
2.642267470624088      20.39643380926771      17.35471090153817   0.004088323803371325     0.7877998345306984     -11.70919239532959  0.0004835587098970327     0.1374007897166924  0.0007495898492058755      13.50570256362837      315.4545176550889    0.00548171313622408     0.8619192762300477     0.5009439148526597     0.2977882728036618     0.4016738691597014   0.003098305064852985     0.3966944636082521     0.1350357930853729     0.4155395117636279   2.31895784955038e-14 137.5869902605683
2.642267470624088      20.39643380926771      17.35471090153817   0.004088323803371325     0.7877998345306984     -11.70919239532959  0.0004835587098970327     0.1374007748155312  0.0007496047503670693      13.50570256362837      315.4545176550889    0.00548171313622408     0.8619192762300477     0.5009439148526597     0.2977882728036618     0.4016738691597014   0.003098305064852985     0.3966944636082521     0.1350357930853729     0.4155395117636279   2.31895784955038e-14 137.5871901627928
2.642267470624088      20.39643380926771      17.35471090153817   0.004088323803371325     0.7877998345306984     -11.70919239532959  0.0004835587098970327     0.1374007748155312  0.0007495898492058755      13.50570276487902      315.4545176550889    0.00548171313622408     0.8619192762300477     0.5009439148526597     0.2977882728036618     0.4016738691597014   0.003098305064852985     0.3966944636082521     0.1350357930853729     0.4155395117636279   2.31895784955038e-14 137.5869766397105
2.642267470624088      20.39643380926771      17.35471090153817   0.004088323803371325     0.7877998345306984     -11.70919239532959  0.0004835587098970327     0.1374007748155312  0.0007495898492058755      13.50570256362837      315.4545223557275    0.00548171313622408     0.8619192762300477     0.5009439148526597     0.2977882728036618     0.4016738691597014   0.003098305064852985     0.3966944636082521     0.1350357930853729     0.4155395117636279   2.31895784955038e-14 137.5869770733697
2.642267470624088      20.39643380926771      17.35471090153817   0.004088323803371325     0.7877998345306984     -11.70919239532959  0.0004835587098970327     0.1374007748155312  0.0007495898492058755      13.50570256362837      315.4545176550889   0.005481728037385274     0.8619192762300477     0.5009439148526597     0.2977882728036618     0.4016738691597014   0.003098305064852985     0.3966944636082521     0.1350357930853729     0.4155395117636279   2.31895784955038e-14 137.5872220006356
2.642267470624088      20.39643380926771      17.35471090153817   0.004088323803371325     0.7877998345306984     -11.70919239532959  0.0004835587098970327     0.1374007748155312  0.0007495898492058755      13.50570256362837      315.4545176550889    0.00548171313622408     0.8619192911312089     0.5009439148526597     0.2977882728036618     0.4016738691597014   0.003098305064852985     0.3966944636082521     0.1350357930853729     0.4155395117636279   2.31895784955038e-14 137.5869787222557
2.642267470624088      20.39643380926771      17.35471090153817   0.004088323803371325     0.7877998345306984     -11.70919239532959  0.0004835587098970327     0.1374007748155312  0.0007495898492058755      13.50570256362837      315.4545176550889    0.00548171313622408     0.8619192762300477     0.5009439297538209     0.2977882728036618     0.4016738691597014   0.003098305064852985     0.3966944636082521     0.1350357930853729     0.4155395117636279   2.31895784955038e-14 137.5869712018515
2.642267470624088      20.39643380926771      17.35471090153817   0.004088323803371325     0.7877998345306984     -11.70919239532959  0.0004835587098970327     0.1374007748155312  0.0007495898492058755      13.50570256362837      315.4545176550889    0.00548171313622408     0.8619192762300477     0.5009439148526597      0.297788287704823     0.4016738691597014   0.003098305064852985     0.3966944636082521     0.1350357930853729     0.4155395117636279   2.31895784955038e-14 137.5869844905558
2.642267470624088      20.39643380926771      17.35471090153817   0.004088323803371325     0.7877998345306984     -11.70919239532959  0.0004835587098970327     0.1374007748155312  0.0007495898492058755      13.50570256362837      315.4545176550889    0.00548171313622408     0.8619192762300477     0.5009439148526597     0.2977882728036618     0.4016738840608626   0.003098305064852985     0.3966944636082521     0.1350357930853729     0.4155395117636279   2.31895784955038e-14 137.5869771277053
2.642267470624088      20.39643380926771      17.35471090153817   0.004088323803371325     0.7877998345306984     -11.70919239532959  0.0004835587098970327     0.1374007748155312  0.0007495898492058755      13.50570256362837      315.4545176550889    0.00548171313622408     0.8619192762300477     0.5009439148526597     0.2977882728036618     0.4016738691597014   0.003098319966014178     0.3966944636082521     0.1350357930853729     0.4155395117636279   2.31895784955038e-14 137.5869769182623
2.642267470624088      20.39643380926771      17.35471090153817   0.004088323803371325     0.7877998345306984     -11.70919239532959  0.0004835587098970327     0.1374007748155312  0.0007495898492058755      13.50570256362837      315.4545176550889    0.00548171313622408     0.8619192762300477     0.5009439148526597     0.2977882728036618     0.4016738691597014   0.003098305064852985     0.3966944785094133     0.1350357930853729     0.4155395117636279   2.31895784955038e-14 137.5869769179871
2.642267470624088      20.39643380926771      17.35471090153817   0.004088323803371325     0.7877998345306984     -11.70919239532959  0.0004835587098970327     0.1374007748155312  0.0007495898492058755      13.50570256362837      315.4545176550889    0.00548171313622408     0.8619192762300477     0.5009439148526597     0.2977882728036618     0.4016738691597014   0.003098305064852985     0.3966944636082521     0.1350358079865341     0.4155395117636279   2.31895784955038e-14 137.5869769178641
2.642267470624088      20.39643380926771      17.35471090153817   0.004088323803371325     0.7877998345306984     -11.70919239532959  0.0004835587098970327     0.1374007748155312  0.0007495898492058755      13.50570256362837      315.4545176550889    0.00548171313622408     0.8619192762300477     0.5009439148526597     0.2977882728036618     0.4016738691597014   0.003098305064852985     0.3966944636082521     0.1350357930853729     0.4155395266647891   2.31895784955038e-14 137.5869769178293
2.642267470624088      20.39643380926771      17.35471090153817   0.004088323803371325     0.7877998345306984     -11.70919239532959  0.0004835587098970327     0.1374007748155312  0.0007495898492058755      13.50570256362837      315.4545176550889    0.00548171313622408     0.8619192762300477     0.5009439148526597     0.2977882728036618     0.4016738691597014   0.003098305064852985     0.3966944636082521     0.1350357930853729     0.4155395117636279  1.490118438342615e-08 137.5870306494763
2.711323973511518      19.89874921285595      17.17059701916891   0.003512829190960077      0.769456700614445     -11.74532636847586  0.0004054038295117695     0.1229518459037781  0.0007486913974886778      14.49012134564671       348.643659889474   0.005507489273478488     0.8317686110696099     0.5008411789483995     0.2903565994068765      0.402671337777393   0.002464282564208626     0.3966944636082521      0.220523555377749     0.4875266136495337  2.220446049250313e-14 124.0375572058482
2.711324013913393      19.89874921285595      17.17059701916891   0.003512829190960077      0.769456700614445     -11.74532636847586  0.0004054038295117695     0.1229518459037781  0.0007486913974886778      14.49012134564671       348.643659889474   0.005507489273478488     0.8317686110696099     0.5008411789483995     0.2903565994068765      0.402671337777393   0.002464282564208626     0.3966944636082521      0.220523555377749     0.4875266136495337  2.220446049250313e-14 124.0375571562487
2.711323973511518      19.89874950937042      17.17059701916891   0.003512829190960077      0.769456700614445     -11.74532636847586  0.0004054038295117695     0.1229518459037781  0.0007486913974886778      14.49012134564671       348.643659889474   0.005507489273478488     0.8317686110696099     0.5008411789483995     0.2903565994068765      0.402671337777393   0.002464282564208626     0.3966944636082521      0.220523555377749     0.4875266136495337  2.220446049250313e-14 124.0375571135767
2.711323973511518      19.89874921285595      17.17059727503074   0.003512829190960077      0.769456700614445     -11.74532636847586  0.0004054038295117695     0.1229518459037781  0.0007486913974886778      14.49012134564671       348.643659889474   0.005507489273478488     0.8317686110696099     0.5008411789483995     0.2903565994068765      0.402671337777393   0.002464282564208626     0.3966944636082521      0.220523555377749     0.4875266136495337  2.220446049250313e-14 124.0375571491097
2.711323973511518      19.89874921285595      17.17059701916891   0.003512844092121271      0.769456700614445     -11.74532636847586  0.0004054038295117695     0.1229518459037781  0.0007486913974886778      14.49012134564671       348.643659889474   0.005507489273478488     0.8317686110696099     0.5008411789483995     0.2903565994068765      0.402671337777393   0.002464282564208626     0.3966944636082521      0.220523555377749     0.4875266136495337  2.220446049250313e-14 124.0375663902306
2.711323973511518      19.89874921285595      17.17059701916891   0.003512829190960077     0.7694567155156062     -11.74532636847586  0.0004054038295117695     0.1229518459037781  0.0007486913974886778      14.49012134564671       348.643659889474   0.005507489273478488     0.8317686110696099     0.5008411789483995     0.2903565994068765      0.402671337777393   0.002464282564208626     0.3966944636082521      0.220523555377749     0.4875266136495337  2.220446049250313e-14 124.0375572480916
2.711323973511518      19.89874921285595      17.17059701916891   0.003512829190960077      0.769456700614445     -11.74532654349486  0.0004054038295117695     0.1229518459037781  0.0007486913974886778      14.49012134564671       348.643659889474   0.005507489273478488     0.8317686110696099     0.5008411789483995     0.2903565994068765      0.402671337777393   0.002464282564208626     0.3966944636082521      0.220523555377749     0.4875266136495337  2.220446049250313e-14 124.0375573524244
2.711323973511518      19.89874921285595      17.17059701916891   0.003512829190960077      0.769456700614445     -11.74532636847586  0.0004054187306729634     0.1229518459037781  0.0007486913974886778      14.49012134564671       348.643659889474   0.005507489273478488     0.8317686110696099     0.5008411789483995     0.2903565994068765      0.402671337777393   0.002464282564208626     0.3966944636082521      0.220523555377749     0.4875266136495337  2.220446049250313e-14 124.0376011360578
2.711323973511518      19.89874921285595      17.17059701916891   0.003512829190960077      0.769456700614445     -11.74532636847586  0.0004054038295117695     0.1229518608049393  0.0007486913974886778      14.49012134564671       348.643659889474   0.005507489273478488     0.8317686110696099     0.5008411789483995     0.2903565994068765      0.402671337777393   0.002464282564208626     0.3966944636082521      0.220523555377749     0.4875266136495337  2.220446049250313e-14 124.0375583541567
2.711323973511518      19.89874921285595      17.17059701916891   0.003512829190960077      0.769456700614445     -11.74532636847586  0.0004054038295117695     0.1229518459037781  0.0007487062986498717      14.49012134564671       348.643659889474   0.005507489273478488     0.8317686110696099     0.5008411789483995     0.2903565994068765      0.402671337777393   0.002464282564208626     0.3966944636082521      0.220523555377749     0.4875266136495337  2.220446049250313e-14 124.0375430805129
2.711323973511518      19.89874921285595      17.17059701916891   0.003512829190960077      0.769456700614445     -11.74532636847586  0.0004054038295117695     0.1229518459037781  0.0007486913974886778      14.49012156156635       348.643659889474   0.005507489273478488     0.8317686110696099     0.5008411789483995     0.2903565994068765      0.402671337777393   0.002464282564208626     0.3966944636082521      0.220523555377749     0.4875266136495337  2.220446049250313e-14 124.0375571855874
2.711323973511518      19.89874921285595      17.17059701916891   0.003512829190960077      0.769456700614445     -11.74532636847586  0.0004054038295117695     0.1229518459037781  0.0007486913974886778      14.49012134564671      348.6436650846694   0.005507489273478488     0.8317686110696099     0.5008411789483995     0.2903565994068765      0.402671337777393   0.002464282564208626     0.3966944636082521      0.220523555377749     0.4875266136495337  2.220446049250313e-14 124.0375571635243
2.711323973511518      19.89874921285595      17.17059701916891   0.003512829190960077      0.769456700614445     -11.74532636847586  0.0004054038295117695     0.1229518459037781  0.0007486913974886778      14.49012134564671       348.643659889474   0.005507504174639682     0.8317686110696099     0.5008411789483995     0.2903565994068765      0.402671337777393   0.002464282564208626     0.3966944636082521      0.220523555377749     0.4875266136495337  2.220446049250313e-14 124.0375584241675
2.711323973511518      19.89874921285595      17.17059701916891   0.003512829190960077      0.769456700614445     -11.74532636847586  0.0004054038295117695     0.1229518459037781  0.0007486913974886778      14.49012134564671       348.643659889474   0.005507489273478488     0.8317686259707711     0.5008411789483995     0.2903565994068765      0.402671337777393   0.002464282564208626     0.3966944636082521      0.220523555377749     0.4875266136495337  2.220446049250313e-14 124.0375580285322
2.711323973511518      19.89874921285595      17.17059701916891   0.003512829190960077      0.769456700614445     -11.74532636847586  0.0004054038295117695     0.1229518459037781  0.0007486913974886778      14.49012134564671       348.643659889474   0.005507489273478488     0.8317686110696099     0.5008411938495607     0.2903565994068765      0.402671337777393   0.002464282564208626     0.3966944636082521      0.220523555377749     0.4875266136495337  2.220446049250313e-14 124.0375572239572
2.711323973511518      19.89874921285595      17.17059701916891   0.003512829190960077      0.769456700614445     -11.74532636847586  0.0004054038295117695     0.1229518459037781  0.0007486913974886778      14.49012134564671       348.643659889474   0.005507489273478488     0.8317686110696099     0.5008411789483995     0.2903566143080377      0.402671337777393   0.002464282564208626     0.3966944636082521      0.220523555377749     0.4875266136495337  2.220446049250313e-14 124.0375577125259
2.711323973511518      19.89874921285595      17.17059701916891   0.003512829190960077      0.769456700614445     -11.74532636847586  0.0004054038295117695     0.1229518459037781  0.0007486913974886778      14.49012134564671       348.643659889474   0.005507489273478488     0.8317686110696099     0.5008411789483995     0.2903565994068765     0.4026713526785542   0.002464282564208626     0.3966944636082521      0.220523555377749     0.4875266136495337  2.220446049250313e-14 124.0375572519307
2.711323973511518      19.89874921285595      17.17059701916891   0.003512829190960077      0.769456700614445     -11.74532636847586  0.0004054038295117695     0.1229518459037781  0.0007486913974886778      14.49012134564671       348.643659889474   0.005507489273478488     0.8317686110696099     0.5008411789483995     0.2903565994068765      0.402671337777393    0.00246429746536982     0.3966944636082521      0.220523555377749     0.4875266136495337  2.220446049250313e-14 124.0375572067739
2.711323973511518      19.89874921285595      17.17059701916891   0.003512829190960077      0.769456700614445     -11.74532636847586  0.0004054038295117695     0.1229518459037781  0.0007486913974886778      14.49012134564671       348.643659889474   0.005507489273478488     0.8317686110696099     0.5008411789483995     0.2903565994068765      0.402671337777393   0.002464282564208626     0.3966944785094133      0.220523555377749     0.4875266136495337  2.220446049250313e-14 124.0375572058482
2.711323973511518      19.89874921285595      17.17059701916891   0.003512829190960077      0.769456700614445     -11.74532636847586  0.0004054038295117695     0.1229518459037781  0.0007486913974886778      14.49012134564671       348.643659889474   0.005507489273478488     0.8317686110696099     0.5008411789483995     0.2903565994068765      0.402671337777393   0.002464282564208626     0.3966944636082521     0.2205235702789102     0.4875266136495337  2.220446049250313e-14 124.0375572058626
2.711323973511518      19.89874921285595      17.17059701916891   0.003512829190960077      0.769456700614445     -11.74532636847586  0.0004054038295117695     0.1229518459037781  0.0007486913974886778      14.49012134564671       348.643659889474   0.005507489273478488     0.8317686110696099     0.5008411789483995     0.2903565994068765      0.402671337777393   0.002464282564208626     0.3966944636082521      0.220523555377749     0.4875266285506948  2.220446049250313e-14 124.0375572058316
2.711323973511518      19.89874921285595      17.17059701916891   0.003512829190960077      0.769456700614445     -11.74532636847586  0.0004054038295117695     0.1229518459037781  0.0007486913974886778      14.49012134564671       348.643659889474   0.005507489273478488     0.8317686110696099     0.5008411789483995     0.2903565994068765      0.402671337777393   0.002464282564208626     0.3966944636082521      0.220523555377749     0.4875266136495337  1.490118339830815e-08 124.0376108291954
2.679313966849607      19.31042938522863      16.01939241444212   0.002848363346566202     0.7309594047025049     -11.41458979644091  0.0003294314248678529     0.1206804431255877  0.0008691279090559195      14.65398145962654      348.7462780922104   0.005893115974388046     0.8082920891026945     0.5069116863328479     0.2820642134908702     0.3988687647963565   0.001169237687946086     0.3966944636082521     0.2179276791832339     0.4943538025350089  2.331468351712829e-14 122.3559326718193
2.679314006774496      19.31042938522863      16.01939241444212   0.002848363346566202     0.7309594047025049     -11.41458979644091  0.0003294314248678529     0.1206804431255877  0.0008691279090559195      14.65398145962654      348.7462780922104   0.005893115974388046     0.8082920891026945     0.5069116863328479     0.2820642134908702     0.3988687647963565   0.001169237687946086     0.3966944636082521     0.2179276791832339     0.4943538025350089  2.331468351712829e-14 122.3559326791089
2.679313966849607      19.31042967297645      16.01939241444212   0.002848363346566202     0.7309594047025049     -11.41458979644091  0.0003294314248678529     0.1206804431255877  0.0008691279090559195      14.65398145962654      348.7462780922104   0.005893115974388046     0.8082920891026945     0.5069116863328479     0.2820642134908702     0.3988687647963565   0.001169237687946086     0.3966944636082521     0.2179276791832339     0.4943538025350089  2.331468351712829e-14 122.3559327662347
2.679313966849607      19.31042938522863      16.01939265314967   0.002848363346566202     0.7309594047025049     -11.41458979644091  0.0003294314248678529     0.1206804431255877  0.0008691279090559195      14.65398145962654      348.7462780922104   0.005893115974388046     0.8082920891026945     0.5069116863328479     0.2820642134908702     0.3988687647963565   0.001169237687946086     0.3966944636082521     0.2179276791832339     0.4943538025350089  2.331468351712829e-14 122.3559327951004
2.679313966849607      19.31042938522863      16.01939241444212   0.002848378247727396     0.7309594047025049     -11.41458979644091  0.0003294314248678529     0.1206804431255877  0.0008691279090559195      14.65398145962654      348.7462780922104   0.005893115974388046     0.8082920891026945     0.5069116863328479     0.2820642134908702     0.3988687647963565   0.001169237687946086     0.3966944636082521     0.2179276791832339     0.4943538025350089  2.331468351712829e-14 122.3559245703301
2.679313966849607      19.31042938522863      16.01939241444212   0.002848363346566202     0.7309594196036661     -11.41458979644091  0.0003294314248678529     0.1206804431255877  0.0008691279090559195      14.65398145962654      348.7462780922104   0.005893115974388046     0.8082920891026945     0.5069116863328479     0.2820642134908702     0.3988687647963565   0.001169237687946086     0.3966944636082521     0.2179276791832339     0.4943538025350089  2.331468351712829e-14 122.355932648635
2.679313966849607      19.31042938522863      16.01939241444212   0.002848363346566202     0.7309594047025049     -11.41458996653155  0.0003294314248678529     0.1206804431255877  0.0008691279090559195      14.65398145962654      348.7462780922104   0.005893115974388046     0.8082920891026945     0.5069116863328479     0.2820642134908702     0.3988687647963565   0.001169237687946086     0.3966944636082521     0.2179276791832339     0.4943538025350089  2.331468351712829e-14 122.3559324135434
2.679313966849607      19.31042938522863      16.01939241444212   0.002848363346566202     0.7309594047025049     -11.41458979644091  0.0003294463260290468     0.1206804431255877  0.0008691279090559195      14.65398145962654      348.7462780922104   0.005893115974388046     0.8082920891026945     0.5069116863328479     0.2820642134908702     0.3988687647963565   0.001169237687946086     0.3966944636082521     0.2179276791832339     0.4943538025350089  2.331468351712829e-14 122.3559445445349
2.679313966849607      19.31042938522863      16.01939241444212   0.002848363346566202     0.7309594047025049     -11.41458979644091  0.0003294314248678529     0.1206804580267489  0.0008691279090559195      14.65398145962654      348.7462780922104   0.005893115974388046     0.8082920891026945     0.5069116863328479     0.2820642134908702     0.3988687647963565   0.001169237687946086     0.3966944636082521     0.2179276791832339     0.4943538025350089  2.331468351712829e-14 122.3559325421704
2.679313966849607      19.31042938522863      16.01939241444212   0.002848363346566202     0.7309594047025049     -11.41458979644091  0.0003294314248678529     0.1206804431255877  0.0008691428102171134      14.65398145962654      348.7462780922104   0.005893115974388046     0.8082920891026945     0.5069116863328479     0.2820642134908702     0.3988687647963565   0.001169237687946086     0.3966944636082521     0.2179276791832339     0.4943538025350089  2.331468351712829e-14 122.3559277924728
2.679313966849607      19.31042938522863      16.01939241444212   0.002848363346566202     0.7309594047025049     -11.41458979644091  0.0003294314248678529     0.1206804431255877  0.0008691279090559195      14.65398167798788      348.7462780922104   0.005893115974388046     0.8082920891026945     0.5069116863328479     0.2820642134908702     0.3988687647963565   0.001169237687946086     0.3966944636082521     0.2179276791832339     0.4943538025350089  2.331468351712829e-14 122.3559327233975
2.679313966849607      19.31042938522863      16.01939241444212   0.002848363346566202     0.7309594047025049     -11.41458979644091  0.0003294314248678529     0.1206804431255877  0.0008691279090559195      14.65398145962654      348.7462832889349   0.005893115974388046     0.8082920891026945     0.5069116863328479     0.2820642134908702     0.3988687647963565   0.001169237687946086     0.3966944636082521     0.2179276791832339     0.4943538025350089  2.331468351712829e-14 122.3559326375566
2.679313966849607      19.31042938522863      16.01939241444212   0.002848363346566202     0.7309594047025049     -11.41458979644091  0.0003294314248678529     0.1206804431255877  0.0008691279090559195      14.65398145962654      348.7462780922104    0.00589313087554924     0.8082920891026945     0.5069116863328479     0.2820642134908702     0.3988687647963565   0.001169237687946086     0.3966944636082521     0.2179276791832339     0.4943538025350089  2.331468351712829e-14 122.3559550522724
2.679313966849607      19.31042938522863      16.01939241444212   0.002848363346566202     0.7309594047025049     -11.41458979644091  0.0003294314248678529     0.1206804431255877  0.0008691279090559195      14.65398145962654      348.7462780922104   0.005893115974388046     0.8082921040038557     0.5069116863328479     0.2820642134908702     0.3988687647963565   0.001169237687946086     0.3966944636082521     0.2179276791832339     0.4943538025350089  2.331468351712829e-14 122.3559332719625
2.679313966849607      19.31042938522863      16.01939241444212   0.002848363346566202     0.7309594047025049     -11.41458979644091  0.0003294314248678529     0.1206804431255877  0.0008691279090559195      14.65398145962654      348.7462780922104   0.005893115974388046     0.8082920891026945     0.5069117012340091     0.2820642134908702     0.3988687647963565   0.001169237687946086     0.3966944636082521     0.2179276791832339     0.4943538025350089  2.331468351712829e-14 122.3559321826091
2.679313966849607      19.31042938522863      16.01939241444212   0.002848363346566202     0.7309594047025049     -11.41458979644091  0.0003294314248678529     0.1206804431255877  0.0008691279090559195      14.65398145962654      348.7462780922104   0.005893115974388046     0.8082920891026945     0.5069116863328479     0.2820642283920314     0.3988687647963565   0.001169237687946086     0.3966944636082521     0.2179276791832339     0.4943538025350089  2.331468351712829e-14 122.3559335032908
2.679313966849607      19.31042938522863      16.01939241444212   0.002848363346566202     0.7309594047025049     -11.41458979644091  0.0003294314248678529     0.1206804431255877  0.0008691279090559195      14.65398145962654      348.7462780922104   0.005893115974388046     0.8082920891026945     0.5069116863328479     0.2820642134908702     0.3988687796975177   0.001169237687946086     0.3966944636082521     0.2179276791832339     0.4943538025350089  2.331468351712829e-14 122.3559326404969
2.679313966849607      19.31042938522863      16.01939241444212   0.002848363346566202     0.7309594047025049     -11.41458979644091  0.0003294314248678529     0.1206804431255877  0.0008691279090559195      14.65398145962654      348.7462780922104   0.005893115974388046     0.8082920891026945     0.5069116863328479     0.2820642134908702     0.3988687647963565    0.00116925258910728     0.3966944636082521     0.2179276791832339     0.4943538025350089  2.331468351712829e-14 122.3559326718352
2.679313966849607      19.31042938522863      16.01939241444212   0.002848363346566202     0.7309594047025049     -11.41458979644091  0.0003294314248678529     0.1206804431255877  0.0008691279090559195      14.65398145962654      348.7462780922104   0.005893115974388046     0.8082920891026945     0.5069116863328479     0.2820642134908702     0.3988687647963565   0.001169237687946086     0.3966944785094133     0.2179276791832339     0.4943538025350089  2.331468351712829e-14 122.3559326718193
2.679313966849607      19.31042938522863      16.01939241444212   0.002848363346566202     0.7309594047025049     -11.41458979644091  0.0003294314248678529     0.1206804431255877  0.0008691279090559195      14.65398145962654      348.7462780922104   0.005893115974388046     0.8082920891026945     0.5069116863328479     0.2820642134908702     0.3988687647963565   0.001169237687946086     0.3966944636082521     0.2179276940843951     0.4943538025350089  2.331468351712829e-14 122.3559326718017
2.679313966849607      19.31042938522863      16.01939241444212   0.002848363346566202     0.7309594047025049     -11.41458979644091  0.0003294314248678529     0.1206804431255877  0.0008691279090559195      14.65398145962654      348.7462780922104   0.005893115974388046     0.8082920891026945     0.5069116863328479     0.2820642134908702     0.3988687647963565   0.001169237687946086     0.3966944636082521     0.2179276791832339     0.4943538174361701  2.331468351712829e-14 122.3559326718236
2.679313966849607      19.31042938522863      16.01939241444212   0.002848363346566202     0.7309594047025049     -11.41458979644091  0.0003294314248678529     0.1206804431255877  0.0008691279090559195      14.65398145962654      348.7462780922104   0.005893115974388046     0.8082920891026945     0.5069116863328479     0.2820642134908702     0.3988687647963565   0.001169237687946086     0.3966944636082521     0.2179276791832339     0.4943538025350089  1.490118450853117e-08 122.3559871101612
2.703912951311828       19.4945356669176      15.92385961954784    0.00258858437610328     0.7347455428232546     -11.59411245438079  0.0001821578765504235      0.123452684560031  0.0008805305812542153      14.34957105080878      348.7375899951686   0.005974040066594534     0.8004080982353906     0.5071995639066503     0.2795002747219495      0.442334832777779   0.001166265145871088     0.3966944636082521      0.220173357982952     0.4940274396379877  2.220446049250313e-14 121.7897474933911
2.703912991603271       19.4945356669176      15.92385961954784    0.00258858437610328     0.7347455428232546     -11.59411245438079  0.0001821578765504235      0.123452684560031  0.0008805305812542153      14.34957105080878      348.7375899951686   0.005974040066594534     0.8004080982353906     0.5071995639066503     0.2795002747219495      0.442334832777779   0.001166265145871088     0.3966944636082521      0.220173357982952     0.4940274396379877  2.220446049250313e-14 121.7897474429083
2.703912951311828      19.49453595740882      15.92385961954784    0.00258858437610328     0.7347455428232546     -11.59411245438079  0.0001821578765504235      0.123452684560031  0.0008805305812542153      14.34957105080878      348.7375899951686   0.005974040066594534     0.8004080982353906     0.5071995639066503     0.2795002747219495      0.442334832777779   0.001166265145871088     0.3966944636082521      0.220173357982952     0.4940274396379877  2.220446049250313e-14 121.789747432289
2.703912951311828       19.4945356669176      15.92385985683184    0.00258858437610328     0.7347455428232546     -11.59411245438079  0.0001821578765504235      0.123452684560031  0.0008805305812542153      14.34957105080878      348.7375899951686   0.005974040066594534     0.8004080982353906     0.5071995639066503     0.2795002747219495      0.442334832777779   0.001166265145871088     0.3966944636082521      0.220173357982952     0.4940274396379877  2.220446049250313e-14 121.7897474725169
2.703912951311828       19.4945356669176      15.92385961954784   0.002588599277264474     0.7347455428232546     -11.59411245438079  0.0001821578765504235      0.123452684560031  0.0008805305812542153      14.34957105080878      348.7375899951686   0.005974040066594534     0.8004080982353906     0.5071995639066503     0.2795002747219495      0.442334832777779   0.001166265145871088     0.3966944636082521      0.220173357982952     0.4940274396379877  2.220446049250313e-14 121.7897496917548
2.703912951311828       19.4945356669176      15.92385961954784    0.00258858437610328     0.7347455577244157     -11.59411245438079  0.0001821578765504235      0.123452684560031  0.0008805305812542153      14.34957105080878      348.7375899951686   0.005974040066594534     0.8004080982353906     0.5071995639066503     0.2795002747219495      0.442334832777779   0.001166265145871088     0.3966944636082521      0.220173357982952     0.4940274396379877  2.220446049250313e-14 121.789747516496
2.703912951311828       19.4945356669176      15.92385961954784    0.00258858437610328     0.7347455428232546     -11.59411262714653  0.0001821578765504235      0.123452684560031  0.0008805305812542153      14.34957105080878      348.7375899951686   0.005974040066594534     0.8004080982353906     0.5071995639066503     0.2795002747219495      0.442334832777779   0.001166265145871088     0.3966944636082521      0.220173357982952     0.4940274396379877  2.220446049250313e-14 121.7897476269737
2.703912951311828       19.4945356669176      15.92385961954784    0.00258858437610328     0.7347455428232546     -11.59411245438079  0.0001821727777116173      0.123452684560031  0.0008805305812542153      14.34957105080878      348.7375899951686   0.005974040066594534     0.8004080982353906     0.5071995639066503     0.2795002747219495      0.442334832777779   0.001166265145871088     0.3966944636082521      0.220173357982952     0.4940274396379877  2.220446049250313e-14 121.7897558473482
2.703912951311828       19.4945356669176      15.92385961954784    0.00258858437610328     0.7347455428232546     -11.59411245438079  0.0001821578765504235     0.1234526994611922  0.0008805305812542153      14.34957105080878      348.7375899951686   0.005974040066594534     0.8004080982353906     0.5071995639066503     0.2795002747219495      0.442334832777779   0.001166265145871088     0.3966944636082521      0.220173357982952     0.4940274396379877  2.220446049250313e-14 121.789747495422
2.703912951311828       19.4945356669176      15.92385961954784    0.00258858437610328     0.7347455428232546     -11.59411245438079  0.0001821578765504235      0.123452684560031  0.0008805454824154091      14.34957105080878      348.7375899951686   0.005974040066594534     0.8004080982353906     0.5071995639066503     0.2795002747219495      0.442334832777779   0.001166265145871088     0.3966944636082521      0.220173357982952     0.4940274396379877  2.220446049250313e-14 121.7897376550834
2.703912951311828       19.4945356669176      15.92385961954784    0.00258858437610328     0.7347455428232546     -11.59411245438079  0.0001821578765504235      0.123452684560031  0.0008805305812542153      14.34957126463406      348.7375899951686   0.005974040066594534     0.8004080982353906     0.5071995639066503     0.2795002747219495      0.442334832777779   0.001166265145871088     0.3966944636082521      0.220173357982952     0.4940274396379877  2.220446049250313e-14 121.7897475434408
2.703912951311828       19.4945356669176      15.92385961954784    0.00258858437610328     0.7347455428232546     -11.59411245438079  0.0001821578765504235      0.123452684560031  0.0008805305812542153      14.34957105080878      348.7375951917637   0.005974040066594534     0.8004080982353906     0.5071995639066503     0.2795002747219495      0.442334832777779   0.001166265145871088     0.3966944636082521      0.220173357982952     0.4940274396379877  2.220446049250313e-14 121.7897475591462
2.703912951311828       19.4945356669176      15.92385961954784    0.00258858437610328     0.7347455428232546     -11.59411245438079  0.0001821578765504235      0.123452684560031  0.0008805305812542153      14.34957105080878      348.7375899951686   0.005974054967755728     0.8004080982353906     0.5071995639066503     0.2795002747219495      0.442334832777779   0.001166265145871088     0.3966944636082521      0.220173357982952     0.4940274396379877  2.220446049250313e-14 121.7897618296394
2.703912951311828       19.4945356669176      15.92385961954784    0.00258858437610328     0.7347455428232546     -11.59411245438079  0.0001821578765504235      0.123452684560031  0.0008805305812542153      14.34957105080878      348.7375899951686   0.005974040066594534     0.8004081131365518     0.5071995639066503     0.2795002747219495      0.442334832777779   0.001166265145871088     0.3966944636082521      0.220173357982952     0.4940274396379877  2.220446049250313e-14 121.789748107801
2.703912951311828       19.4945356669176      15.92385961954784    0.00258858437610328     0.7347455428232546     -11.59411245438079  0.0001821578765504235      0.123452684560031  0.0008805305812542153      14.34957105080878      348.7375899951686   0.005974040066594534     0.8004080982353906     0.5071995788078115     0.2795002747219495      0.442334832777779   0.001166265145871088     0.3966944636082521      0.220173357982952     0.4940274396379877  2.220446049250313e-14 121.7897473544857
2.703912951311828       19.4945356669176      15.92385961954784    0.00258858437610328     0.7347455428232546     -11.59411245438079  0.0001821578765504235      0.123452684560031  0.0008805305812542153      14.34957105080878      348.7375899951686   0.005974040066594534     0.8004080982353906     0.5071995639066503     0.2795002896231107      0.442334832777779   0.001166265145871088     0.3966944636082521      0.220173357982952     0.4940274396379877  2.220446049250313e-14 121.7897481951007
2.703912951311828       19.4945356669176      15.92385961954784    0.00258858437610328     0.7347455428232546     -11.59411245438079  0.0001821578765504235      0.123452684560031  0.0008805305812542153      14.34957105080878      348.7375899951686   0.005974040066594534     0.8004080982353906     0.5071995639066503     0.2795002747219495     0.4423348476789402   0.001166265145871088     0.3966944636082521      0.220173357982952     0.4940274396379877  2.220446049250313e-14 121.7897475048957
2.703912951311828       19.4945356669176      15.92385961954784    0.00258858437610328     0.7347455428232546     -11.59411245438079  0.0001821578765504235      0.123452684560031  0.0008805305812542153      14.34957105080878      348.7375899951686   0.005974040066594534     0.8004080982353906     0.5071995639066503     0.2795002747219495      0.442334832777779   0.001166280047032282     0.3966944636082521      0.220173357982952     0.4940274396379877  2.220446049250313e-14 121.7897474933906
2.703912951311828       19.4945356669176      15.92385961954784    0.00258858437610328     0.7347455428232546     -11.59411245438079  0.0001821578765504235      0.123452684560031  0.0008805305812542153      14.34957105080878      348.7375899951686   0.005974040066594534     0.8004080982353906     0.5071995639066503     0.2795002747219495      0.442334832777779   0.001166265145871088     0.3966944785094133      0.220173357982952     0.4940274396379877  2.220446049250313e-14 121.7897474933911
2.703912951311828       19.4945356669176      15.92385961954784    0.00258858437610328     0.7347455428232546     -11.59411245438079  0.0001821578765504235      0.123452684560031  0.0008805305812542153      14.34957105080878      348.7375899951686   0.005974040066594534     0.8004080982353906     0.5071995639066503     0.2795002747219495      0.442334832777779   0.001166265145871088     0.3966944636082521     0.2201733728841132     0.4940274396379877  2.220446049250313e-14 121.7897474933846
2.703912951311828       19.4945356669176      15.92385961954784    0.00258858437610328     0.7347455428232546     -11.59411245438079  0.0001821578765504235      0.123452684560031  0.0008805305812542153      14.34957105080878      348.7375899951686   0.005974040066594534     0.8004080982353906     0.5071995639066503     0.2795002747219495      0.442334832777779   0.001166265145871088     0.3966944636082521      0.220173357982952     0.4940274545391489  2.220446049250313e-14 121.7897474933771
2.703912951311828       19.4945356669176      15.92385961954784    0.00258858437610328     0.7347455428232546     -11.59411245438079  0.0001821578765504235      0.123452684560031  0.0008805305812542153      14.34957105080878      348.7375899951686   0.005974040066594534     0.8004080982353906     0.5071995639066503     0.2795002747219495      0.442334832777779   0.001166265145871088     0.3966944636082521      0.220173357982952     0.4940274396379877  1.490118339830815e-08 121.7898013886253
2.712768364397223      18.76355772091778       14.5989710580116   0.002358050780613132     0.7402889802695561     -10.92413880975374  7.583156579346679e-05     0.1248394358931194  0.0009223706349511816      12.85981704512356      300.7215372323537   0.006089557584749178     0.8000679871762756     0.5076920650767789     0.2771809524142655     0.4425703441865187   0.001190726645913238     0.3966944636082521      0.224931003168241      0.500308012196036  2.237010490453637e-14 122.4705613079942
2.712768404820622      18.76355772091778       14.5989710580116   0.002358050780613132     0.7402889802695561     -10.92413880975374  7.583156579346679e-05     0.1248394358931194  0.0009223706349511816      12.85981704512356      300.7215372323537   0.006089557584749178     0.8000679871762756     0.5076920650767789     0.2771809524142655     0.4425703441865187   0.001190726645913238     0.3966944636082521      0.224931003168241      0.500308012196036  2.237010490453637e-14 122.4705613144288
2.712768364397223      18.76355800051658       14.5989710580116   0.002358050780613132     0.7402889802695561     -10.92413880975374  7.583156579346679e-05     0.1248394358931194  0.0009223706349511816      12.85981704512356      300.7215372323537   0.006089557584749178     0.8000679871762756     0.5076920650767789     0.2771809524142655     0.4425703441865187   0.001190726645913238     0.3966944636082521      0.224931003168241      0.500308012196036  2.237010490453637e-14 122.4705615130923
2.712768364397223      18.76355772091778      14.59897127555322   0.002358050780613132     0.7402889802695561     -10.92413880975374  7.583156579346679e-05     0.1248394358931194  0.0009223706349511816      12.85981704512356      300.7215372323537   0.006089557584749178     0.8000679871762756     0.5076920650767789     0.2771809524142655     0.4425703441865187   0.001190726645913238     0.3966944636082521      0.224931003168241      0.500308012196036  2.237010490453637e-14 122.4705613710139
2.712768364397223      18.76355772091778       14.5989710580116   0.002358065681774326     0.7402889802695561     -10.92413880975374  7.583156579346679e-05     0.1248394358931194  0.0009223706349511816      12.85981704512356      300.7215372323537   0.006089557584749178     0.8000679871762756     0.5076920650767789     0.2771809524142655     0.4425703441865187   0.001190726645913238     0.3966944636082521      0.224931003168241      0.500308012196036  2.237010490453637e-14 122.4705484459769
2.712768364397223      18.76355772091778       14.5989710580116   0.002358050780613132     0.7402889951707173     -10.92413880975374  7.583156579346679e-05     0.1248394358931194  0.0009223706349511816      12.85981704512356      300.7215372323537   0.006089557584749178     0.8000679871762756     0.5076920650767789     0.2771809524142655     0.4425703441865187   0.001190726645913238     0.3966944636082521      0.224931003168241      0.500308012196036  2.237010490453637e-14 122.4705612968924
2.712768364397223      18.76355772091778       14.5989710580116   0.002358050780613132     0.7402889802695561     -10.92413897253609  7.583156579346679e-05     0.1248394358931194  0.0009223706349511816      12.85981704512356      300.7215372323537   0.006089557584749178     0.8000679871762756     0.5076920650767789     0.2771809524142655     0.4425703441865187   0.001190726645913238     0.3966944636082521      0.224931003168241      0.500308012196036  2.237010490453637e-14 122.4705610473945
2.712768364397223      18.76355772091778       14.5989710580116   0.002358050780613132     0.7402889802695561     -10.92413880975374  7.584646695466064e-05     0.1248394358931194  0.0009223706349511816      12.85981704512356      300.7215372323537   0.006089557584749178     0.8000679871762756     0.5076920650767789     0.2771809524142655     0.4425703441865187   0.001190726645913238     0.3966944636082521      0.224931003168241      0.500308012196036  2.237010490453637e-14 122.4705708419082
2.712768364397223      18.76355772091778       14.5989710580116   0.002358050780613132     0.7402889802695561     -10.92413880975374  7.583156579346679e-05     0.1248394507942806  0.0009223706349511816      12.85981704512356      300.7215372323537   0.006089557584749178     0.8000679871762756     0.5076920650767789     0.2771809524142655     0.4425703441865187   0.001190726645913238     0.3966944636082521      0.224931003168241      0.500308012196036  2.237010490453637e-14 122.4705609619422
2.712768364397223      18.76355772091778       14.5989710580116   0.002358050780613132     0.7402889802695561     -10.92413880975374  7.583156579346679e-05     0.1248394358931194  0.0009223855361123755      12.85981704512356      300.7215372323537   0.006089557584749178     0.8000679871762756     0.5076920650767789     0.2771809524142655     0.4425703441865187   0.001190726645913238     0.3966944636082521      0.224931003168241      0.500308012196036  2.237010490453637e-14 122.4705593808189
2.712768364397223      18.76355772091778       14.5989710580116   0.002358050780613132     0.7402889802695561     -10.92413880975374  7.583156579346679e-05     0.1248394358931194  0.0009223706349511816      12.85981723674977      300.7215372323537   0.006089557584749178     0.8000679871762756     0.5076920650767789     0.2771809524142655     0.4425703441865187   0.001190726645913238     0.3966944636082521      0.224931003168241      0.500308012196036  2.237010490453637e-14 122.470561186045
2.712768364397223      18.76355772091778       14.5989710580116   0.002358050780613132     0.7402889802695561     -10.92413880975374  7.583156579346679e-05     0.1248394358931194  0.0009223706349511816      12.85981704512356      300.7215417134539   0.006089557584749178     0.8000679871762756     0.5076920650767789     0.2771809524142655     0.4425703441865187   0.001190726645913238     0.3966944636082521      0.224931003168241      0.500308012196036  2.237010490453637e-14 122.4705612510335
2.712768364397223      18.76355772091778       14.5989710580116   0.002358050780613132     0.7402889802695561     -10.92413880975374  7.583156579346679e-05     0.1248394358931194  0.0009223706349511816      12.85981704512356      300.7215372323537   0.006089572485910372     0.8000679871762756     0.5076920650767789     0.2771809524142655     0.4425703441865187   0.001190726645913238     0.3966944636082521      0.224931003168241      0.500308012196036  2.237010490453637e-14 122.4706323454587
2.712768364397223      18.76355772091778       14.5989710580116   0.002358050780613132     0.7402889802695561     -10.92413880975374  7.583156579346679e-05     0.1248394358931194  0.0009223706349511816      12.85981704512356      300.7215372323537   0.006089557584749178     0.8000680020774368     0.5076920650767789     0.2771809524142655     0.4425703441865187   0.001190726645913238     0.3966944636082521      0.224931003168241      0.500308012196036  2.237010490453637e-14 122.4705620076411
2.712768364397223      18.76355772091778       14.5989710580116   0.002358050780613132     0.7402889802695561     -10.92413880975374  7.583156579346679e-05     0.1248394358931194  0.0009223706349511816      12.85981704512356      300.7215372323537   0.006089557584749178     0.8000679871762756     0.5076920799779401     0.2771809524142655     0.4425703441865187   0.001190726645913238     0.3966944636082521      0.224931003168241      0.500308012196036  2.237010490453637e-14 122.4705602731393
2.712768364397223      18.76355772091778       14.5989710580116   0.002358050780613132     0.7402889802695561     -10.92413880975374  7.583156579346679e-05     0.1248394358931194  0.0009223706349511816      12.85981704512356      300.7215372323537   0.006089557584749178     0.8000679871762756     0.5076920650767789     0.2771809673154267     0.4425703441865187   0.001190726645913238     0.3966944636082521      0.224931003168241      0.500308012196036  2.237010490453637e-14 122.4705636755831
2.712768364397223      18.76355772091778       14.5989710580116   0.002358050780613132     0.7402889802695561     -10.92413880975374  7.583156579346679e-05     0.1248394358931194  0.0009223706349511816      12.85981704512356      300.7215372323537   0.006089557584749178     0.8000679871762756     0.5076920650767789     0.2771809524142655     0.4425703590876799   0.001190726645913238     0.3966944636082521      0.224931003168241      0.500308012196036  2.237010490453637e-14 122.4705612356591
2.712768364397223      18.76355772091778       14.5989710580116   0.002358050780613132     0.7402889802695561     -10.92413880975374  7.583156579346679e-05     0.1248394358931194  0.0009223706349511816      12.85981704512356      300.7215372323537   0.006089557584749178     0.8000679871762756     0.5076920650767789     0.2771809524142655     0.4425703441865187   0.001190741547074432     0.3966944636082521      0.224931003168241      0.500308012196036  2.237010490453637e-14 122.4705613079212
2.712768364397223      18.76355772091778       14.5989710580116   0.002358050780613132     0.7402889802695561     -10.92413880975374  7.583156579346679e-05     0.1248394358931194  0.0009223706349511816      12.85981704512356      300.7215372323537   0.006089557584749178     0.8000679871762756     0.5076920650767789     0.2771809524142655     0.4425703441865187   0.001190726645913238     0.3966944785094133      0.224931003168241      0.500308012196036  2.237010490453637e-14 122.4705613079942
2.712768364397223      18.76355772091778       14.5989710580116   0.002358050780613132     0.7402889802695561     -10.92413880975374  7.583156579346679e-05     0.1248394358931194  0.0009223706349511816      12.85981704512356      300.7215372323537   0.006089557584749178     0.8000679871762756     0.5076920650767789     0.2771809524142655     0.4425703441865187   0.001190726645913238     0.3966944636082521     0.2249310180694022      0.500308012196036  2.237010490453637e-14 122.470561308018
2.712768364397223      18.76355772091778       14.5989710580116   0.002358050780613132     0.7402889802695561     -10.92413880975374  7.583156579346679e-05     0.1248394358931194  0.0009223706349511816      12.85981704512356      300.7215372323537   0.006089557584749178     0.8000679871762756     0.5076920650767789     0.2771809524142655     0.4425703441865187   0.001190726645913238     0.3966944636082521      0.224931003168241     0.5003080270971972  2.237010490453637e-14 122.4705613079223
2.712768364397223      18.76355772091778       14.5989710580116   0.002358050780613132     0.7402889802695561     -10.92413880975374  7.583156579346679e-05     0.1248394358931194  0.0009223706349511816      12.85981704512356      300.7215372323537   0.006089557584749178     0.8000679871762756     0.5076920650767789     0.2771809524142655     0.4425703441865187   0.001190726645913238     0.3966944636082521      0.224931003168241      0.500308012196036  1.490118356395256e-08 122.4706156926137
2.706126780762256      19.31179380129266      15.59264222324172   0.002530943709356051      0.736131358157858     -11.42662142486535  0.0001555745121652128     0.1237993670735858  0.0009050121661138098      13.97713781040225      336.7337485759762   0.006002797085535287     0.8002890782293245     0.5073227849596655     0.2789201730380954      0.442393702537095   0.001172380433363431     0.3966944636082521     0.2213627522572905     0.4955975603073009  3.889759095399045e-14 121.7931966659966
2.706126821086687      19.31179380129266      15.59264222324172   0.002530943709356051      0.736131358157858     -11.42662142486535  0.0001555745121652128     0.1237993670735858  0.0009050121661138098      13.97713781040225      336.7337485759762   0.006002797085535287     0.8002890782293245     0.5073227849596655     0.2789201730380954      0.442393702537095   0.001172380433363431     0.3966944636082521     0.2213627522572905     0.4955975603073009  3.889759095399045e-14 121.7931967837164
2.706126780762256      19.31179408906082      15.59264222324172   0.002530943709356051      0.736131358157858     -11.42662142486535  0.0001555745121652128     0.1237993670735858  0.0009050121661138098      13.97713781040225      336.7337485759762   0.006002797085535287     0.8002890782293245     0.5073227849596655     0.2789201730380954      0.442393702537095   0.001172380433363431     0.3966944636082521     0.2213627522572905     0.4955975603073009  3.889759095399045e-14 121.7931967951219
2.706126780762256      19.31179380129266       15.5926424555902   0.002530943709356051      0.736131358157858     -11.42662142486535  0.0001555745121652128     0.1237993670735858  0.0009050121661138098      13.97713781040225      336.7337485759762   0.006002797085535287     0.8002890782293245     0.5073227849596655     0.2789201730380954      0.442393702537095   0.001172380433363431     0.3966944636082521     0.2213627522572905     0.4955975603073009  3.889759095399045e-14 121.7931967405689
2.706126780762256      19.31179380129266      15.59264222324172   0.002530958610517245      0.736131358157858     -11.42662142486535  0.0001555745121652128     0.1237993670735858  0.0009050121661138098      13.97713781040225      336.7337485759762   0.006002797085535287     0.8002890782293245     0.5073227849596655     0.2789201730380954      0.442393702537095   0.001172380433363431     0.3966944636082521     0.2213627522572905     0.4955975603073009  3.889759095399045e-14 121.7931941091531
2.706126780762256      19.31179380129266      15.59264222324172   0.002530943709356051     0.7361313730590192     -11.42662142486535  0.0001555745121652128     0.1237993670735858  0.0009050121661138098      13.97713781040225      336.7337485759762   0.006002797085535287     0.8002890782293245     0.5073227849596655     0.2789201730380954      0.442393702537095   0.001172380433363431     0.3966944636082521     0.2213627522572905     0.4955975603073009  3.889759095399045e-14 121.7931968013328
2.706126780762256      19.31179380129266      15.59264222324172   0.002530943709356051      0.736131358157858     -11.42662159513527  0.0001555745121652128     0.1237993670735858  0.0009050121661138098      13.97713781040225      336.7337485759762   0.006002797085535287     0.8002890782293245     0.5073227849596655     0.2789201730380954      0.442393702537095   0.001172380433363431     0.3966944636082521     0.2213627522572905     0.4955975603073009  3.889759095399045e-14 121.7931967711088
2.706126780762256      19.31179380129266      15.59264222324172   0.002530943709356051      0.736131358157858     -11.42662142486535  0.0001555894133264067     0.1237993670735858  0.0009050121661138098      13.97713781040225      336.7337485759762   0.006002797085535287     0.8002890782293245     0.5073227849596655     0.2789201730380954      0.442393702537095   0.001172380433363431     0.3966944636082521     0.2213627522572905     0.4955975603073009  3.889759095399045e-14 121.7932091075679
2.706126780762256      19.31179380129266      15.59264222324172   0.002530943709356051      0.736131358157858     -11.42662142486535  0.0001555745121652128      0.123799381974747  0.0009050121661138098      13.97713781040225      336.7337485759762   0.006002797085535287     0.8002890782293245     0.5073227849596655     0.2789201730380954      0.442393702537095   0.001172380433363431     0.3966944636082521     0.2213627522572905     0.4955975603073009  3.889759095399045e-14 121.7931968934688
2.706126780762256      19.31179380129266      15.59264222324172   0.002530943709356051      0.736131358157858     -11.42662142486535  0.0001555745121652128     0.1237993670735858  0.0009050270672750037      13.97713781040225      336.7337485759762   0.006002797085535287     0.8002890782293245     0.5073227849596655     0.2789201730380954      0.442393702537095   0.001172380433363431     0.3966944636082521     0.2213627522572905     0.4955975603073009  3.889759095399045e-14 121.7931962821898
2.706126780762256      19.31179380129266      15.59264222324172   0.002530943709356051      0.736131358157858     -11.42662142486535  0.0001555745121652128     0.1237993670735858  0.0009050121661138098      13.97713801867783      336.7337485759762   0.006002797085535287     0.8002890782293245     0.5073227849596655     0.2789201730380954      0.442393702537095   0.001172380433363431     0.3966944636082521     0.2213627522572905     0.4955975603073009  3.889759095399045e-14 121.7931967996598
2.706126780762256      19.31179380129266      15.59264222324172   0.002530943709356051      0.736131358157858     -11.42662142486535  0.0001555745121652128     0.1237993670735858  0.0009050121661138098      13.97713781040225      336.7337535937001   0.006002797085535287     0.8002890782293245     0.5073227849596655     0.2789201730380954      0.442393702537095   0.001172380433363431     0.3966944636082521     0.2213627522572905     0.4955975603073009  3.889759095399045e-14 121.7931967424975
2.706126780762256      19.31179380129266      15.59264222324172   0.002530943709356051      0.736131358157858     -11.42662142486535  0.0001555745121652128     0.1237993670735858  0.0009050121661138098      13.97713781040225      336.7337485759762   0.006002811986696481     0.8002890782293245     0.5073227849596655     0.2789201730380954      0.442393702537095   0.001172380433363431     0.3966944636082521     0.2213627522572905     0.4955975603073009  3.889759095399045e-14 121.79322503564
2.706126780762256      19.31179380129266      15.59264222324172   0.002530943709356051      0.736131358157858     -11.42662142486535  0.0001555745121652128     0.1237993670735858  0.0009050121661138098      13.97713781040225      336.7337485759762   0.006002797085535287     0.8002890931304857     0.5073227849596655     0.2789201730380954      0.442393702537095   0.001172380433363431     0.3966944636082521     0.2213627522572905     0.4955975603073009  3.889759095399045e-14 121.79319739952
2.706126780762256      19.31179380129266      15.59264222324172   0.002530943709356051      0.736131358157858     -11.42662142486535  0.0001555745121652128     0.1237993670735858  0.0009050121661138098      13.97713781040225      336.7337485759762   0.006002797085535287     0.8002890782293245     0.5073227998608267     0.2789201730380954      0.442393702537095   0.001172380433363431     0.3966944636082521     0.2213627522572905     0.4955975603073009  3.889759095399045e-14 121.7931964060887
2.706126780762256      19.31179380129266      15.59264222324172   0.002530943709356051      0.736131358157858     -11.42662142486535  0.0001555745121652128     0.1237993670735858  0.0009050121661138098      13.97713781040225      336.7337485759762   0.006002797085535287     0.8002890782293245     0.5073227849596655     0.2789201879392566      0.442393702537095   0.001172380433363431     0.3966944636082521     0.2213627522572905     0.4955975603073009  3.889759095399045e-14 121.793197858816
2.706126780762256      19.31179380129266      15.59264222324172   0.002530943709356051      0.736131358157858     -11.42662142486535  0.0001555745121652128     0.1237993670735858  0.0009050121661138098      13.97713781040225      336.7337485759762   0.006002797085535287     0.8002890782293245     0.5073227849596655     0.2789201730380954     0.4423937174382562   0.001172380433363431     0.3966944636082521     0.2213627522572905     0.4955975603073009  3.889759095399045e-14 121.7931968038762
2.706126780762256      19.31179380129266      15.59264222324172   0.002530943709356051      0.736131358157858     -11.42662142486535  0.0001555745121652128     0.1237993670735858  0.0009050121661138098      13.97713781040225      336.7337485759762   0.006002797085535287     0.8002890782293245     0.5073227849596655     0.2789201730380954      0.442393702537095   0.001172395334524625     0.3966944636082521     0.2213627522572905     0.4955975603073009  3.889759095399045e-14 121.7931966660521
2.706126780762256      19.31179380129266      15.59264222324172   0.002530943709356051      0.736131358157858     -11.42662142486535  0.0001555745121652128     0.1237993670735858  0.0009050121661138098      13.97713781040225      336.7337485759762   0.006002797085535287     0.8002890782293245     0.5073227849596655     0.2789201730380954      0.442393702537095   0.001172380433363431     0.3966944785094133     0.2213627522572905     0.4955975603073009  3.889759095399045e-14 121.7931966659966
2.706126780762256      19.31179380129266      15.59264222324172   0.002530943709356051      0.736131358157858     -11.42662142486535  0.0001555745121652128     0.1237993670735858  0.0009050121661138098      13.97713781040225      336.7337485759762   0.006002797085535287     0.8002890782293245     0.5073227849596655     0.2789201730380954      0.442393702537095   0.001172380433363431     0.3966944636082521     0.2213627671584517     0.4955975603073009  3.889759095399045e-14 121.7931966659903
2.706126780762256      19.31179380129266      15.59264222324172   0.002530943709356051      0.736131358157858     -11.42662142486535  0.0001555745121652128     0.1237993670735858  0.0009050121661138098      13.97713781040225      336.7337485759762   0.006002797085535287     0.8002890782293245     0.5073227849596655     0.2789201730380954      0.442393702537095   0.001172380433363431     0.3966944636082521     0.2213627522572905     0.4955975752084621  3.889759095399045e-14 121.7931966660012
2.706126780762256      19.31179380129266      15.59264222324172   0.002530943709356051      0.736131358157858     -11.42662142486535  0.0001555745121652128     0.1237993670735858  0.0009050121661138098      13.97713781040225      336.7337485759762   0.006002797085535287     0.8002890782293245     0.5073227849596655     0.2789201730380954      0.442393702537095   0.001172380433363431     0.3966944636082521     0.2213627522572905     0.4955975603073009  1.490120009143861e-08 121.7932507276314
2.70446641661081      19.44885020744403      15.84105527673952   0.002574166024517469     0.7350919721765714     -11.55223968261465  0.0001755098437267644     0.1235393548236806  0.0009008331880293169      14.25646267351218      345.7366297043319    0.00598110597804538     0.8003783428741439     0.5072304678078125     0.2793549667020563     0.4423495428839525    0.00116779396770128     0.3966944636082521     0.2204707065430806     0.4944199697946998  4.302936414120544e-14 121.776612419837
2.7044664569105      19.44885020744403      15.84105527673952   0.002574166024517469     0.7350919721765714     -11.55223968261465  0.0001755098437267644     0.1235393548236806  0.0009008331880293169      14.25646267351218      345.7366297043319    0.00598110597804538     0.8003783428741439     0.5072304678078125     0.2793549667020563     0.4423495428839525    0.00116779396770128     0.3966944636082521     0.2204707065430806     0.4944199697946998  4.302936414120544e-14 121.7766123631941
2.70446641661081      19.44885049725448      15.84105527673952   0.002574166024517469     0.7350919721765714     -11.55223968261465  0.0001755098437267644     0.1235393548236806  0.0009008331880293169      14.25646267351218      345.7366297043319    0.00598110597804538     0.8003783428741439     0.5072304678078125     0.2793549667020563     0.4423495428839525    0.00116779396770128     0.3966944636082521     0.2204707065430806     0.4944199697946998  4.302936414120544e-14 121.7766124035364
2.70446641661081      19.44885020744403      15.84105551278964   0.002574166024517469     0.7350919721765714     -11.55223968261465  0.0001755098437267644     0.1235393548236806  0.0009008331880293169      14.25646267351218      345.7366297043319    0.00598110597804538     0.8003783428741439     0.5072304678078125     0.2793549667020563     0.4423495428839525    0.00116779396770128     0.3966944636082521     0.2204707065430806     0.4944199697946998  4.302936414120544e-14 121.7766124064679
2.70446641661081      19.44885020744403      15.84105527673952   0.002574180925678662     0.7350919721765714     -11.55223968261465  0.0001755098437267644     0.1235393548236806  0.0009008331880293169      14.25646267351218      345.7366297043319    0.00598110597804538     0.8003783428741439     0.5072304678078125     0.2793549667020563     0.4423495428839525    0.00116779396770128     0.3966944636082521     0.2204707065430806     0.4944199697946998  4.302936414120544e-14 121.7766120728169
2.70446641661081      19.44885020744403      15.84105527673952   0.002574166024517469     0.7350919870777326     -11.55223968261465  0.0001755098437267644     0.1235393548236806  0.0009008331880293169      14.25646267351218      345.7366297043319    0.00598110597804538     0.8003783428741439     0.5072304678078125     0.2793549667020563     0.4423495428839525    0.00116779396770128     0.3966944636082521     0.2204707065430806     0.4944199697946998  4.302936414120544e-14 121.7766124470597
2.70446641661081      19.44885020744403      15.84105527673952   0.002574166024517469     0.7350919721765714     -11.55223985475644  0.0001755098437267644     0.1235393548236806  0.0009008331880293169      14.25646267351218      345.7366297043319    0.00598110597804538     0.8003783428741439     0.5072304678078125     0.2793549667020563     0.4423495428839525    0.00116779396770128     0.3966944636082521     0.2204707065430806     0.4944199697946998  4.302936414120544e-14 121.7766124367874
2.70446641661081      19.44885020744403      15.84105527673952   0.002574166024517469     0.7350919721765714     -11.55223968261465  0.0001755247448879583     0.1235393548236806  0.0009008331880293169      14.25646267351218      345.7366297043319    0.00598110597804538     0.8003783428741439     0.5072304678078125     0.2793549667020563     0.4423495428839525    0.00116779396770128     0.3966944636082521     0.2204707065430806     0.4944199697946998  4.302936414120544e-14 121.7766255498978
2.70446641661081      19.44885020744403      15.84105527673952   0.002574166024517469     0.7350919721765714     -11.55223968261465  0.0001755098437267644     0.1235393697248418  0.0009008331880293169      14.25646267351218      345.7366297043319    0.00598110597804538     0.8003783428741439     0.5072304678078125     0.2793549667020563     0.4423495428839525    0.00116779396770128     0.3966944636082521     0.2204707065430806     0.4944199697946998  4.302936414120544e-14 121.7766126391513
2.70446641661081      19.44885020744403      15.84105527673952   0.002574166024517469     0.7350919721765714     -11.55223968261465  0.0001755098437267644     0.1235393548236806  0.0009008480891905108      14.25646267351218      345.7366297043319    0.00598110597804538     0.8003783428741439     0.5072304678078125     0.2793549667020563     0.4423495428839525    0.00116779396770128     0.3966944636082521     0.2204707065430806     0.4944199697946998  4.302936414120544e-14 121.7766123114461
2.70446641661081      19.44885020744403      15.84105527673952   0.002574166024517469     0.7350919721765714     -11.55223968261465  0.0001755098437267644     0.1235393548236806  0.0009008331880293169      14.25646288595003      345.7366297043319    0.00598110597804538     0.8003783428741439     0.5072304678078125     0.2793549667020563     0.4423495428839525    0.00116779396770128     0.3966944636082521     0.2204707065430806     0.4944199697946998  4.302936414120544e-14 121.7766124274266
2.70446641661081      19.44885020744403      15.84105527673952   0.002574166024517469     0.7350919721765714     -11.55223968261465  0.0001755098437267644     0.1235393548236806  0.0009008331880293169      14.25646267351218      345.7366348562091    0.00598110597804538     0.8003783428741439     0.5072304678078125     0.2793549667020563     0.4423495428839525    0.00116779396770128     0.3966944636082521     0.2204707065430806     0.4944199697946998  4.302936414120544e-14 121.7766124212176
2.70446641661081      19.44885020744403      15.84105527673952   0.002574166024517469     0.7350919721765714     -11.55223968261465  0.0001755098437267644     0.1235393548236806  0.0009008331880293169      14.25646267351218      345.7366297043319   0.005981120879206574     0.8003783428741439     0.5072304678078125     0.2793549667020563     0.4423495428839525    0.00116779396770128     0.3966944636082521     0.2204707065430806     0.4944199697946998  4.302936414120544e-14 121.7766303124631
2.70446641661081      19.44885020744403      15.84105527673952   0.002574166024517469     0.7350919721765714     -11.55223968261465  0.0001755098437267644     0.1235393548236806  0.0009008331880293169      14.25646267351218      345.7366297043319    0.00598110597804538     0.8003783577753051     0.5072304678078125     0.2793549667020563     0.4423495428839525    0.00116779396770128     0.3966944636082521     0.2204707065430806     0.4944199697946998  4.302936414120544e-14 121.7766130121286
2.70446641661081      19.44885020744403      15.84105527673952   0.002574166024517469     0.7350919721765714     -11.55223968261465  0.0001755098437267644     0.1235393548236806  0.0009008331880293169      14.25646267351218      345.7366297043319    0.00598110597804538     0.8003783428741439     0.5072304827089736     0.2793549667020563     0.4423495428839525    0.00116779396770128     0.3966944636082521     0.2204707065430806     0.4944199697946998  4.302936414120544e-14 121.7766122317855
2.70446641661081      19.44885020744403      15.84105527673952   0.002574166024517469     0.7350919721765714     -11.55223968261465  0.0001755098437267644     0.1235393548236806  0.0009008331880293169      14.25646267351218      345.7366297043319    0.00598110597804538     0.8003783428741439     0.5072304678078125     0.2793549816032175     0.4423495428839525    0.00116779396770128     0.3966944636082521     0.2204707065430806     0.4944199697946998  4.302936414120544e-14 121.7766131634534
2.70446641661081      19.44885020744403      15.84105527673952   0.002574166024517469     0.7350919721765714     -11.55223968261465  0.0001755098437267644     0.1235393548236806  0.0009008331880293169      14.25646267351218      345.7366297043319    0.00598110597804538     0.8003783428741439     0.5072304678078125     0.2793549667020563     0.4423495577851137    0.00116779396770128     0.3966944636082521     0.2204707065430806     0.4944199697946998  4.302936414120544e-14 121.7766124162831
2.70446641661081      19.44885020744403      15.84105527673952   0.002574166024517469     0.7350919721765714     -11.55223968261465  0.0001755098437267644     0.1235393548236806  0.0009008331880293169      14.25646267351218      345.7366297043319    0.00598110597804538     0.8003783428741439     0.5072304678078125     0.2793549667020563     0.4423495428839525   0.001167808868862474     0.3966944636082521     0.2204707065430806     0.4944199697946998  4.302936414120544e-14 121.7766124198241
2.70446641661081      19.44885020744403      15.84105527673952   0.002574166024517469     0.7350919721765714     -11.55223968261465  0.0001755098437267644     0.1235393548236806  0.0009008331880293169      14.25646267351218      345.7366297043319    0.00598110597804538     0.8003783428741439     0.5072304678078125     0.2793549667020563     0.4423495428839525    0.00116779396770128     0.3966944785094133     0.2204707065430806     0.4944199697946998  4.302936414120544e-14 121.776612419837
2.70446641661081      19.44885020744403      15.84105527673952   0.002574166024517469     0.7350919721765714     -11.55223968261465  0.0001755098437267644     0.1235393548236806  0.0009008331880293169      14.25646267351218      345.7366297043319    0.00598110597804538     0.8003783428741439     0.5072304678078125     0.2793549667020563     0.4423495428839525    0.00116779396770128     0.3966944636082521     0.2204707214442418     0.4944199697946998  4.302936414120544e-14 121.7766124198231
2.70446641661081      19.44885020744403      15.84105527673952   0.002574166024517469     0.7350919721765714     -11.55223968261465  0.0001755098437267644     0.1235393548236806  0.0009008331880293169      14.25646267351218      345.7366297043319    0.00598110597804538     0.8003783428741439     0.5072304678078125     0.2793549667020563     0.4423495428839525    0.00116779396770128     0.3966944636082521     0.2204707065430806      0.494419984695861  4.302936414120544e-14 121.7766124198357
2.70446641661081      19.44885020744403      15.84105527673952   0.002574166024517469     0.7350919721765714     -11.55223968261465  0.0001755098437267644     0.1235393548236806  0.0009008331880293169      14.25646267351218      345.7366297043319    0.00598110597804538     0.8003783428741439     0.5072304678078125     0.2793549667020563     0.4423495428839525    0.00116779396770128     0.3966944636082521     0.2204707065430806     0.4944199697946998   1.49012042232118e-08 121.7766664103509
2.718439822516011      19.43135530754945      15.84328070119817   0.002522617289203964     0.7289247733243514     -11.57635535604158  0.0001597044664302708     0.1236357772726327  0.0009104283280175326      14.16657664994156      345.8413812671877   0.005929829844723137     0.8002629507036241      0.505087813098077     0.2795512690976467     0.4507408341490314    0.00118548525543255     0.3966944636082521     0.2207360651219336      0.494442182625674  3.052735093498164e-14 121.7385845127294
2.718439863023921      19.43135530754945      15.84328070119817   0.002522617289203964     0.7289247733243514     -11.57635535604158  0.0001597044664302708     0.1236357772726327  0.0009104283280175326      14.16657664994156      345.8413812671877   0.005929829844723137     0.8002629507036241      0.505087813098077     0.2795512690976467     0.4507408341490314    0.00118548525543255     0.3966944636082521     0.2207360651219336      0.494442182625674  3.052735093498164e-14 121.738584536565
2.718439822516011      19.43135559709921      15.84328070119817   0.002522617289203964     0.7289247733243514     -11.57635535604158  0.0001597044664302708     0.1236357772726327  0.0009104283280175326      14.16657664994156      345.8413812671877   0.005929829844723137     0.8002629507036241      0.505087813098077     0.2795512690976467     0.4507408341490314    0.00118548525543255     0.3966944636082521     0.2207360651219336      0.494442182625674  3.052735093498164e-14 121.7385844860494
2.718439822516011      19.43135530754945      15.84328093728145   0.002522617289203964     0.7289247733243514     -11.57635535604158  0.0001597044664302708     0.1236357772726327  0.0009104283280175326      14.16657664994156      345.8413812671877   0.005929829844723137     0.8002629507036241      0.505087813098077     0.2795512690976467     0.4507408341490314    0.00118548525543255     0.3966944636082521     0.2207360651219336      0.494442182625674  3.052735093498164e-14 121.7385845089513
2.718439822516011      19.43135530754945      15.84328070119817   0.002522632190365158     0.7289247733243514     -11.57635535604158  0.0001597044664302708     0.1236357772726327  0.0009104283280175326      14.16657664994156      345.8413812671877   0.005929829844723137     0.8002629507036241      0.505087813098077     0.2795512690976467     0.4507408341490314    0.00118548525543255     0.3966944636082521     0.2207360651219336      0.494442182625674  3.052735093498164e-14 121.7385869719587
2.718439822516011      19.43135530754945      15.84328070119817   0.002522617289203964     0.7289247882255125     -11.57635535604158  0.0001597044664302708     0.1236357772726327  0.0009104283280175326      14.16657664994156      345.8413812671877   0.005929829844723137     0.8002629507036241      0.505087813098077     0.2795512690976467     0.4507408341490314    0.00118548525543255     0.3966944636082521     0.2207360651219336      0.494442182625674  3.052735093498164e-14 121.7385845703684
2.718439822516011      19.43135530754945      15.84328070119817   0.002522617289203964     0.7289247733243514     -11.57635552854272  0.0001597044664302708     0.1236357772726327  0.0009104283280175326      14.16657664994156      345.8413812671877   0.005929829844723137     0.8002629507036241      0.505087813098077     0.2795512690976467     0.4507408341490314    0.00118548525543255     0.3966944636082521     0.2207360651219336      0.494442182625674  3.052735093498164e-14 121.7385845613977
2.718439822516011      19.43135530754945      15.84328070119817   0.002522617289203964     0.7289247733243514     -11.57635535604158  0.0001597193675914647     0.1236357772726327  0.0009104283280175326      14.16657664994156      345.8413812671877   0.005929829844723137     0.8002629507036241      0.505087813098077     0.2795512690976467     0.4507408341490314    0.00118548525543255     0.3966944636082521     0.2207360651219336      0.494442182625674  3.052735093498164e-14 121.7385955181559
2.718439822516011      19.43135530754945      15.84328070119817   0.002522617289203964     0.7289247733243514     -11.57635535604158  0.0001597044664302708     0.1236357921737939  0.0009104283280175326      14.16657664994156      345.8413812671877   0.005929829844723137     0.8002629507036241      0.505087813098077     0.2795512690976467     0.4507408341490314    0.00118548525543255     0.3966944636082521     0.2207360651219336      0.494442182625674  3.052735093498164e-14 121.7385846819465
2.718439822516011      19.43135530754945      15.84328070119817   0.002522617289203964     0.7289247733243514     -11.57635535604158  0.0001597044664302708     0.1236357772726327  0.0009104432291787265      14.16657664994156      345.8413812671877   0.005929829844723137     0.8002629507036241      0.505087813098077     0.2795512690976467     0.4507408341490314    0.00118548525543255     0.3966944636082521     0.2207360651219336      0.494442182625674  3.052735093498164e-14 121.7385829140889
2.718439822516011      19.43135530754945      15.84328070119817   0.002522617289203964     0.7289247733243514     -11.57635535604158  0.0001597044664302708     0.1236357772726327  0.0009104283280175326         14.16657686104      345.8413812671877   0.005929829844723137     0.8002629507036241      0.505087813098077     0.2795512690976467     0.4507408341490314    0.00118548525543255     0.3966944636082521     0.2207360651219336      0.494442182625674  3.052735093498164e-14 121.7385846280889
2.718439822516011      19.43135530754945      15.84328070119817   0.002522617289203964     0.7289247733243514     -11.57635535604158  0.0001597044664302708     0.1236357772726327  0.0009104283280175326      14.16657664994156      345.8413864206259   0.005929829844723137     0.8002629507036241      0.505087813098077     0.2795512690976467     0.4507408341490314    0.00118548525543255     0.3966944636082521     0.2207360651219336      0.494442182625674  3.052735093498164e-14 121.7385845783685
2.718439822516011      19.43135530754945      15.84328070119817   0.002522617289203964     0.7289247733243514     -11.57635535604158  0.0001597044664302708     0.1236357772726327  0.0009104283280175326      14.16657664994156      345.8413812671877   0.005929844745884331     0.8002629507036241      0.505087813098077     0.2795512690976467     0.4507408341490314    0.00118548525543255     0.3966944636082521     0.2207360651219336      0.494442182625674  3.052735093498164e-14 121.738597606107
2.718439822516011      19.43135530754945      15.84328070119817   0.002522617289203964     0.7289247733243514     -11.57635535604158  0.0001597044664302708     0.1236357772726327  0.0009104283280175326      14.16657664994156      345.8413812671877   0.005929829844723137     0.8002629656047853      0.505087813098077     0.2795512690976467     0.4507408341490314    0.00118548525543255     0.3966944636082521     0.2207360651219336      0.494442182625674  3.052735093498164e-14 121.7385851556089
2.718439822516011      19.43135530754945      15.84328070119817   0.002522617289203964     0.7289247733243514     -11.57635535604158  0.0001597044664302708     0.1236357772726327  0.0009104283280175326      14.16657664994156      345.8413812671877   0.005929829844723137     0.8002629507036241     0.5050878279992382     0.2795512690976467     0.4507408341490314    0.00118548525543255     0.3966944636082521     0.2207360651219336      0.494442182625674  3.052735093498164e-14 121.7385844221133
2.718439822516011      19.43135530754945      15.84328070119817   0.002522617289203964     0.7289247733243514     -11.57635535604158  0.0001597044664302708     0.1236357772726327  0.0009104283280175326      14.16657664994156      345.8413812671877   0.005929829844723137     0.8002629507036241      0.505087813098077     0.2795512839988079     0.4507408341490314    0.00118548525543255     0.3966944636082521     0.2207360651219336      0.494442182625674  3.052735093498164e-14 121.7385850755108
2.718439822516011      19.43135530754945      15.84328070119817   0.002522617289203964     0.7289247733243514     -11.57635535604158  0.0001597044664302708     0.1236357772726327  0.0009104283280175326      14.16657664994156      345.8413812671877   0.005929829844723137     0.8002629507036241      0.505087813098077     0.2795512690976467     0.4507408490501926    0.00118548525543255     0.3966944636082521     0.2207360651219336      0.494442182625674  3.052735093498164e-14 121.7385845369802
2.718439822516011      19.43135530754945      15.84328070119817   0.002522617289203964     0.7289247733243514     -11.57635535604158  0.0001597044664302708     0.1236357772726327  0.0009104283280175326      14.16657664994156      345.8413812671877   0.005929829844723137     0.8002629507036241      0.505087813098077     0.2795512690976467     0.4507408341490314   0.001185500156593744     0.3966944636082521     0.2207360651219336      0.494442182625674  3.052735093498164e-14 121.7385845126093
2.718439822516011      19.43135530754945      15.84328070119817   0.002522617289203964     0.7289247733243514     -11.57635535604158  0.0001597044664302708     0.1236357772726327  0.0009104283280175326      14.16657664994156      345.8413812671877   0.005929829844723137     0.8002629507036241      0.505087813098077     0.2795512690976467     0.4507408341490314    0.00118548525543255     0.3966944785094133     0.2207360651219336      0.494442182625674  3.052735093498164e-14 121.7385845127294
2.718439822516011      19.43135530754945      15.84328070119817   0.002522617289203964     0.7289247733243514     -11.57635535604158  0.0001597044664302708     0.1236357772726327  0.0009104283280175326      14.16657664994156      345.8413812671877   0.005929829844723137     0.8002629507036241      0.505087813098077     0.2795512690976467     0.4507408341490314    0.00118548525543255     0.3966944636082521     0.2207360800230948      0.494442182625674  3.052735093498164e-14 121.7385845127612
2.718439822516011      19.43135530754945      15.84328070119817   0.002522617289203964     0.7289247733243514     -11.57635535604158  0.0001597044664302708     0.1236357772726327  0.0009104283280175326      14.16657664994156      345.8413812671877   0.005929829844723137     0.8002629507036241      0.505087813098077     0.2795512690976467     0.4507408341490314    0.00118548525543255     0.3966944636082521     0.2207360651219336     0.4944421975268352  3.052735093498164e-14 121.738584512717
2.718439822516011      19.43135530754945      15.84328070119817   0.002522617289203964     0.7289247733243514     -11.57635535604158  0.0001597044664302708     0.1236357772726327  0.0009104283280175326      14.16657664994156      345.8413812671877   0.005929829844723137     0.8002629507036241      0.505087813098077     0.2795512690976467     0.4507408341490314    0.00118548525543255     0.3966944636082521     0.2207360651219336      0.494442182625674  1.490119172119859e-08 121.7386383956575
2.717767489771457      19.42739206288641      15.83629674774058   0.002517565549146711     0.7283770219216037     -11.57477844017323  0.0001589989561143109     0.1236392120897045  0.0009151187303999822      14.14267242347787      344.9667753297733   0.005936614931621863     0.8002596542738412     0.5052548989336455     0.2794552016088427     0.4502923824798312   0.001243505302196451     0.3966944636082521     0.2206658342601273     0.4945019485340229  3.013271066065772e-14 121.738620444536
2.717767530269348      19.42739206288641      15.83629674774058   0.002517565549146711     0.7283770219216037     -11.57477844017323  0.0001589989561143109     0.1236392120897045  0.0009151187303999822      14.14267242347787      344.9667753297733   0.005936614931621863     0.8002596542738412     0.5052548989336455     0.2794552016088427     0.4502923824798312   0.001243505302196451     0.3966944636082521     0.2206658342601273     0.4945019485340229  3.013271066065772e-14 121.7386205447231
2.717767489771457      19.42739235237711      15.83629674774058   0.002517565549146711     0.7283770219216037     -11.57477844017323  0.0001589989561143109     0.1236392120897045  0.0009151187303999822      14.14267242347787      344.9667753297733   0.005936614931621863     0.8002596542738412     0.5052548989336455     0.2794552016088427     0.4502923824798312   0.001243505302196451     0.3966944636082521     0.2206658342601273     0.4945019485340229  3.013271066065772e-14 121.7386204121845
2.717767489771457      19.42739206288641      15.83629698371979   0.002517565549146711     0.7283770219216037     -11.57477844017323  0.0001589989561143109     0.1236392120897045  0.0009151187303999822      14.14267242347787      344.9667753297733   0.005936614931621863     0.8002596542738412     0.5052548989336455     0.2794552016088427     0.4502923824798312   0.001243505302196451     0.3966944636082521     0.2206658342601273     0.4945019485340229  3.013271066065772e-14 121.7386204556453
2.717767489771457      19.42739206288641      15.83629674774058   0.002517580450307905     0.7283770219216037     -11.57477844017323  0.0001589989561143109     0.1236392120897045  0.0009151187303999822      14.14267242347787      344.9667753297733   0.005936614931621863     0.8002596542738412     0.5052548989336455     0.2794552016088427     0.4502923824798312   0.001243505302196451     0.3966944636082521     0.2206658342601273     0.4945019485340229  3.013271066065772e-14 121.738622217438
2.717767489771457      19.42739206288641      15.83629674774058   0.002517565549146711     0.7283770368227649     -11.57477844017323  0.0001589989561143109     0.1236392120897045  0.0009151187303999822      14.14267242347787      344.9667753297733   0.005936614931621863     0.8002596542738412     0.5052548989336455     0.2794552016088427     0.4502923824798312   0.001243505302196451     0.3966944636082521     0.2206658342601273     0.4945019485340229  3.013271066065772e-14 121.7386204674977
2.717767489771457      19.42739206288641      15.83629674774058   0.002517565549146711     0.7283770219216037     -11.57477861265087  0.0001589989561143109     0.1236392120897045  0.0009151187303999822      14.14267242347787      344.9667753297733   0.005936614931621863     0.8002596542738412     0.5052548989336455     0.2794552016088427     0.4502923824798312   0.001243505302196451     0.3966944636082521     0.2206658342601273     0.4945019485340229  3.013271066065772e-14 121.7386205167837
2.717767489771457      19.42739206288641      15.83629674774058   0.002517565549146711     0.7283770219216037     -11.57477844017323  0.0001590138572755047     0.1236392120897045  0.0009151187303999822      14.14267242347787      344.9667753297733   0.005936614931621863     0.8002596542738412     0.5052548989336455     0.2794552016088427     0.4502923824798312   0.001243505302196451     0.3966944636082521     0.2206658342601273     0.4945019485340229  3.013271066065772e-14 121.7386325741211
2.717767489771457      19.42739206288641      15.83629674774058   0.002517565549146711     0.7283770219216037     -11.57477844017323  0.0001589989561143109     0.1236392269908657  0.0009151187303999822      14.14267242347787      344.9667753297733   0.005936614931621863     0.8002596542738412     0.5052548989336455     0.2794552016088427     0.4502923824798312   0.001243505302196451     0.3966944636082521     0.2206658342601273     0.4945019485340229  3.013271066065772e-14 121.7386207008118
2.717767489771457      19.42739206288641      15.83629674774058   0.002517565549146711     0.7283770219216037     -11.57477844017323  0.0001589989561143109     0.1236392120897045   0.000915133631561176      14.14267242347787      344.9667753297733   0.005936614931621863     0.8002596542738412     0.5052548989336455     0.2794552016088427     0.4502923824798312   0.001243505302196451     0.3966944636082521     0.2206658342601273     0.4945019485340229  3.013271066065772e-14 121.7386210503082
2.717767489771457      19.42739206288641      15.83629674774058   0.002517565549146711     0.7283770219216037     -11.57477844017323  0.0001589989561143109     0.1236392120897045  0.0009151187303999822      14.14267263422011      344.9667753297733   0.005936614931621863     0.8002596542738412     0.5052548989336455     0.2794552016088427     0.4502923824798312   0.001243505302196451     0.3966944636082521     0.2206658342601273     0.4945019485340229  3.013271066065772e-14 121.7386205331614
2.717767489771457      19.42739206288641      15.83629674774058   0.002517565549146711     0.7283770219216037     -11.57477844017323  0.0001589989561143109     0.1236392120897045  0.0009151187303999822      14.14267242347787      344.9667804701788   0.005936614931621863     0.8002596542738412     0.5052548989336455     0.2794552016088427     0.4502923824798312   0.001243505302196451     0.3966944636082521     0.2206658342601273     0.4945019485340229  3.013271066065772e-14 121.7386204741945
2.717767489771457      19.42739206288641      15.83629674774058   0.002517565549146711     0.7283770219216037     -11.57477844017323  0.0001589989561143109     0.1236392120897045  0.0009151187303999822      14.14267242347787      344.9667753297733   0.005936629832783057     0.8002596542738412     0.5052548989336455     0.2794552016088427     0.4502923824798312   0.001243505302196451     0.3966944636082521     0.2206658342601273     0.4945019485340229  3.013271066065772e-14 121.7386346434196
2.717767489771457      19.42739206288641      15.83629674774058   0.002517565549146711     0.7283770219216037     -11.57477844017323  0.0001589989561143109     0.1236392120897045  0.0009151187303999822      14.14267242347787      344.9667753297733   0.005936614931621863     0.8002596691750024     0.5052548989336455     0.2794552016088427     0.4502923824798312   0.001243505302196451     0.3966944636082521     0.2206658342601273     0.4945019485340229  3.013271066065772e-14 121.7386210657787
2.717767489771457      19.42739206288641      15.83629674774058   0.002517565549146711     0.7283770219216037     -11.57477844017323  0.0001589989561143109     0.1236392120897045  0.0009151187303999822      14.14267242347787      344.9667753297733   0.005936614931621863     0.8002596542738412     0.5052549138348067     0.2794552016088427     0.4502923824798312   0.001243505302196451     0.3966944636082521     0.2206658342601273     0.4945019485340229  3.013271066065772e-14 121.7386202370466
2.717767489771457      19.42739206288641      15.83629674774058   0.002517565549146711     0.7283770219216037     -11.57477844017323  0.0001589989561143109     0.1236392120897045  0.0009151187303999822      14.14267242347787      344.9667753297733   0.005936614931621863     0.8002596542738412     0.5052548989336455     0.2794552165100039     0.4502923824798312   0.001243505302196451     0.3966944636082521     0.2206658342601273     0.4945019485340229  3.013271066065772e-14 121.7386209999299
2.717767489771457      19.42739206288641      15.83629674774058   0.002517565549146711     0.7283770219216037     -11.57477844017323  0.0001589989561143109     0.1236392120897045  0.0009151187303999822      14.14267242347787      344.9667753297733   0.005936614931621863     0.8002596542738412     0.5052548989336455     0.2794552016088427     0.4502923973809924   0.001243505302196451     0.3966944636082521     0.2206658342601273     0.4945019485340229  3.013271066065772e-14 121.7386204674837
2.717767489771457      19.42739206288641      15.83629674774058   0.002517565549146711     0.7283770219216037     -11.57477844017323  0.0001589989561143109     0.1236392120897045  0.0009151187303999822      14.14267242347787      344.9667753297733   0.005936614931621863     0.8002596542738412     0.5052548989336455     0.2794552016088427     0.4502923824798312   0.001243520203357645     0.3966944636082521     0.2206658342601273     0.4945019485340229  3.013271066065772e-14 121.738620444522
2.717767489771457      19.42739206288641      15.83629674774058   0.002517565549146711     0.7283770219216037     -11.57477844017323  0.0001589989561143109     0.1236392120897045  0.0009151187303999822      14.14267242347787      344.9667753297733   0.005936614931621863     0.8002596542738412     0.5052548989336455     0.2794552016088427     0.4502923824798312   0.001243505302196451     0.3966944785094133     0.2206658342601273     0.4945019485340229  3.013271066065772e-14 121.738620444536
2.717767489771457      19.42739206288641      15.83629674774058   0.002517565549146711     0.7283770219216037     -11.57477844017323  0.0001589989561143109     0.1236392120897045  0.0009151187303999822      14.14267242347787      344.9667753297733   0.005936614931621863     0.8002596542738412     0.5052548989336455     0.2794552016088427     0.4502923824798312   0.001243505302196451     0.3966944636082521     0.2206658491612885     0.4945019485340229  3.013271066065772e-14 121.7386204445341
2.717767489771457      19.42739206288641      15.83629674774058   0.002517565549146711     0.7283770219216037     -11.57477844017323  0.0001589989561143109     0.1236392120897045  0.0009151187303999822      14.14267242347787      344.9667753297733   0.005936614931621863     0.8002596542738412     0.5052548989336455     0.2794552016088427     0.4502923824798312   0.001243505302196451     0.3966944636082521     0.2206658342601273      0.494501963435184  3.013271066065772e-14 121.7386204445342
2.717767489771457      19.42739206288641      15.83629674774058   0.002517565549146711     0.7283770219216037     -11.57477844017323  0.0001589989561143109     0.1236392120897045  0.0009151187303999822      14.14267242347787      344.9667753297733   0.005936614931621863     0.8002596542738412     0.5052548989336455     0.2794552016088427     0.4502923824798312   0.001243505302196451     0.3966944636082521     0.2206658342601273     0.4945019485340229  1.490119132655832e-08 121.7386743572012
2.718271717388648       19.4303645007397      15.84153471601428   0.002521341589877937     0.7287877490887982     -11.57596111901696  0.0001595244673610078     0.1236365928564692  0.0009149039623293149      14.16060036476274      345.6227299842836   0.005931366183506624     0.8002621262490289     0.5051296769300968     0.2795269280049745     0.4506286988749892   0.001199990258300011     0.3966944636082521     0.2207185074190306     0.4944571240926841  3.042530072154525e-14 121.7382856217372
2.718271757894053       19.4303645007397      15.84153471601428   0.002521341589877937     0.7287877490887982     -11.57596111901696  0.0001595244673610078     0.1236365928564692  0.0009149039623293149      14.16060036476274      345.6227299842836   0.005931366183506624     0.8002621262490289     0.5051296769300968     0.2795269280049745     0.4506286988749892   0.001199990258300011     0.3966944636082521     0.2207185074190306     0.4944571240926841  3.042530072154525e-14 121.7382856612643
2.718271717388648      19.43036479027469      15.84153471601428   0.002521341589877937     0.7287877490887982     -11.57596111901696  0.0001595244673610078     0.1236365928564692  0.0009149039623293149      14.16060036476274      345.6227299842836   0.005931366183506624     0.8002621262490289     0.5051296769300968     0.2795269280049745     0.4506286988749892   0.001199990258300011     0.3966944636082521     0.2207185074190306     0.4944571240926841  3.042530072154525e-14 121.7382856000431
2.718271717388648       19.4303645007397      15.84153495207155   0.002521341589877937     0.7287877490887982     -11.57596111901696  0.0001595244673610078     0.1236365928564692  0.0009149039623293149      14.16060036476274      345.6227299842836   0.005931366183506624     0.8002621262490289     0.5051296769300968     0.2795269280049745     0.4506286988749892   0.001199990258300011     0.3966944636082521     0.2207185074190306     0.4944571240926841  3.042530072154525e-14 121.7382856273365
2.718271717388648       19.4303645007397      15.84153471601428   0.002521356491039131     0.7287877490887982     -11.57596111901696  0.0001595244673610078     0.1236365928564692  0.0009149039623293149      14.16060036476274      345.6227299842836   0.005931366183506624     0.8002621262490289     0.5051296769300968     0.2795269280049745     0.4506286988749892   0.001199990258300011     0.3966944636082521     0.2207185074190306     0.4944571240926841  3.042530072154525e-14 121.7382876447287
2.718271717388648       19.4303645007397      15.84153471601428   0.002521341589877937     0.7287877639899594     -11.57596111901696  0.0001595244673610078     0.1236365928564692  0.0009149039623293149      14.16060036476274      345.6227299842836   0.005931366183506624     0.8002621262490289     0.5051296769300968     0.2795269280049745     0.4506286988749892   0.001199990258300011     0.3966944636082521     0.2207185074190306     0.4944571240926841  3.042530072154525e-14 121.7382856453939
2.718271717388648       19.4303645007397      15.84153471601428   0.002521341589877937     0.7287877490887982     -11.57596129151222  0.0001595244673610078     0.1236365928564692  0.0009149039623293149      14.16060036476274      345.6227299842836   0.005931366183506624     0.8002621262490289     0.5051296769300968     0.2795269280049745     0.4506286988749892   0.001199990258300011     0.3966944636082521     0.2207185074190306     0.4944571240926841  3.042530072154525e-14 121.7382856852231
2.718271717388648       19.4303645007397      15.84153471601428   0.002521341589877937     0.7287877490887982     -11.57596111901696  0.0001595393685222017     0.1236365928564692  0.0009149039623293149      14.16060036476274      345.6227299842836   0.005931366183506624     0.8002621262490289     0.5051296769300968     0.2795269280049745     0.4506286988749892   0.001199990258300011     0.3966944636082521     0.2207185074190306     0.4944571240926841  3.042530072154525e-14 121.7382977946945
2.718271717388648       19.4303645007397      15.84153471601428   0.002521341589877937     0.7287877490887982     -11.57596111901696  0.0001595244673610078     0.1236366077576304  0.0009149039623293149      14.16060036476274      345.6227299842836   0.005931366183506624     0.8002621262490289     0.5051296769300968     0.2795269280049745     0.4506286988749892   0.001199990258300011     0.3966944636082521     0.2207185074190306     0.4944571240926841  3.042530072154525e-14 121.7382857811457
2.718271717388648       19.4303645007397      15.84153471601428   0.002521341589877937     0.7287877490887982     -11.57596111901696  0.0001595244673610078     0.1236365928564692  0.0009149188634905087      14.16060036476274      345.6227299842836   0.005931366183506624     0.8002621262490289     0.5051296769300968     0.2795269280049745     0.4506286988749892   0.001199990258300011     0.3966944636082521     0.2207185074190306     0.4944571240926841  3.042530072154525e-14 121.7382862280709
2.718271717388648       19.4303645007397      15.84153471601428   0.002521341589877937     0.7287877490887982     -11.57596111901696  0.0001595244673610078     0.1236365928564692  0.0009149039623293149      14.16060057577213      345.6227299842836   0.005931366183506624     0.8002621262490289     0.5051296769300968     0.2795269280049745     0.4506286988749892   0.001199990258300011     0.3966944636082521     0.2207185074190306     0.4944571240926841  3.042530072154525e-14 121.738285551964
2.718271717388648       19.4303645007397      15.84153471601428   0.002521341589877937     0.7287877490887982     -11.57596111901696  0.0001595244673610078     0.1236365928564692  0.0009149039623293149      14.16060036476274      345.6227351344637   0.005931366183506624     0.8002621262490289     0.5051296769300968     0.2795269280049745     0.4506286988749892   0.001199990258300011     0.3966944636082521     0.2207185074190306     0.4944571240926841  3.042530072154525e-14 121.738285635496
2.718271717388648       19.4303645007397      15.84153471601428   0.002521341589877937     0.7287877490887982     -11.57596111901696  0.0001595244673610078     0.1236365928564692  0.0009149039623293149      14.16060036476274      345.6227299842836   0.005931381084667818     0.8002621262490289     0.5051296769300968     0.2795269280049745     0.4506286988749892   0.001199990258300011     0.3966944636082521     0.2207185074190306     0.4944571240926841  3.042530072154525e-14 121.7382988641071
2.718271717388648       19.4303645007397      15.84153471601428   0.002521341589877937     0.7287877490887982     -11.57596111901696  0.0001595244673610078     0.1236365928564692  0.0009149039623293149      14.16060036476274      345.6227299842836   0.005931366183506624     0.8002621411501901     0.5051296769300968     0.2795269280049745     0.4506286988749892   0.001199990258300011     0.3966944636082521     0.2207185074190306     0.4944571240926841  3.042530072154525e-14 121.738286192865
2.718271717388648       19.4303645007397      15.84153471601428   0.002521341589877937     0.7287877490887982     -11.57596111901696  0.0001595244673610078     0.1236365928564692  0.0009149039623293149      14.16060036476274      345.6227299842836   0.005931366183506624     0.8002621262490289      0.505129691831258     0.2795269280049745     0.4506286988749892   0.001199990258300011     0.3966944636082521     0.2207185074190306     0.4944571240926841  3.042530072154525e-14 121.7382854900304
2.718271717388648       19.4303645007397      15.84153471601428   0.002521341589877937     0.7287877490887982     -11.57596111901696  0.0001595244673610078     0.1236365928564692  0.0009149039623293149      14.16060036476274      345.6227299842836   0.005931366183506624     0.8002621262490289     0.5051296769300968     0.2795269429061357     0.4506286988749892   0.001199990258300011     0.3966944636082521     0.2207185074190306     0.4944571240926841  3.042530072154525e-14 121.7382861853838
2.718271717388648       19.4303645007397      15.84153471601428   0.002521341589877937     0.7287877490887982     -11.57596111901696  0.0001595244673610078     0.1236365928564692  0.0009149039623293149      14.16060036476274      345.6227299842836   0.005931366183506624     0.8002621262490289     0.5051296769300968     0.2795269280049745     0.4506287137761504   0.001199990258300011     0.3966944636082521     0.2207185074190306     0.4944571240926841  3.042530072154525e-14 121.738285664845
2.718271717388648       19.4303645007397      15.84153471601428   0.002521341589877937     0.7287877490887982     -11.57596111901696  0.0001595244673610078     0.1236365928564692  0.0009149039623293149      14.16060036476274      345.6227299842836   0.005931366183506624     0.8002621262490289     0.5051296769300968     0.2795269280049745     0.4506286988749892   0.001200005159461205     0.3966944636082521     0.2207185074190306     0.4944571240926841  3.042530072154525e-14 121.7382856217783
2.718271717388648       19.4303645007397      15.84153471601428   0.002521341589877937     0.7287877490887982     -11.57596111901696  0.0001595244673610078     0.1236365928564692  0.0009149039623293149      14.16060036476274      345.6227299842836   0.005931366183506624     0.8002621262490289     0.5051296769300968     0.2795269280049745     0.4506286988749892   0.001199990258300011     0.3966944785094133     0.2207185074190306     0.4944571240926841  3.042530072154525e-14 121.7382856217374
2.718271717388648       19.4303645007397      15.84153471601428   0.002521341589877937     0.7287877490887982     -11.57596111901696  0.0001595244673610078     0.1236365928564692  0.0009149039623293149      14.16060036476274      345.6227299842836   0.005931366183506624     0.8002621262490289     0.5051296769300968     0.2795269280049745     0.4506286988749892   0.001199990258300011     0.3966944636082521     0.2207185223201918     0.4944571240926841  3.042530072154525e-14 121.7382856217198
2.718271717388648       19.4303645007397      15.84153471601428   0.002521341589877937     0.7287877490887982     -11.57596111901696  0.0001595244673610078     0.1236365928564692  0.0009149039623293149      14.16060036476274      345.6227299842836   0.005931366183506624     0.8002621262490289     0.5051296769300968     0.2795269280049745     0.4506286988749892   0.001199990258300011     0.3966944636082521     0.2207185074190306     0.4944571389938453  3.042530072154525e-14 121.7382856217444
2.718271717388648       19.4303645007397      15.84153471601428   0.002521341589877937     0.7287877490887982     -11.57596111901696  0.0001595244673610078     0.1236365928564692  0.0009149039623293149      14.16060036476274      345.6227299842836   0.005931366183506624     0.8002621262490289     0.5051296769300968     0.2795269280049745     0.4506286988749892   0.001199990258300011     0.3966944636082521     0.2207185074190306     0.4944571240926841  1.490119161914838e-08 121.7383395249007
2.718202193075728      19.42976642120364      15.84025596302089   0.002520222001716905      0.728761734650714     -11.57541815273511  0.0001591203413208499      0.123634915181111  0.0009148284103888626      14.16186647542316      345.6452228852135    0.00591962720751992      0.800261760778944     0.5051488988768769     0.2794999908210594      0.450541517175737   0.001198210366933825     0.3961018367304396     0.2219117716127231      0.493773669765352  3.012659464096545e-14 121.731971593745
2.718202233580097      19.42976642120364      15.84025596302089   0.002520222001716905      0.728761734650714     -11.57541815273511  0.0001591203413208499      0.123634915181111  0.0009148284103888626      14.16186647542316      345.6452228852135    0.00591962720751992      0.800261760778944     0.5051488988768769     0.2794999908210594      0.450541517175737   0.001198210366933825     0.3961018367304396     0.2219117716127231      0.493773669765352  3.012659464096545e-14 121.7319716239449
2.718202193075728      19.42976671072972      15.84025596302089   0.002520222001716905      0.728761734650714     -11.57541815273511  0.0001591203413208499      0.123634915181111  0.0009148284103888626      14.16186647542316      345.6452228852135    0.00591962720751992      0.800261760778944     0.5051488988768769     0.2794999908210594      0.450541517175737   0.001198210366933825     0.3961018367304396     0.2219117716127231      0.493773669765352  3.012659464096545e-14 121.7319715604789
2.718202193075728      19.42976642120364      15.84025619905909   0.002520222001716905      0.728761734650714     -11.57541815273511  0.0001591203413208499      0.123634915181111  0.0009148284103888626      14.16186647542316      345.6452228852135    0.00591962720751992      0.800261760778944     0.5051488988768769     0.2794999908210594      0.450541517175737   0.001198210366933825     0.3961018367304396     0.2219117716127231      0.493773669765352  3.012659464096545e-14 121.7319715730713
2.718202193075728      19.42976642120364      15.84025596302089   0.002520236902878099      0.728761734650714     -11.57541815273511  0.0001591203413208499      0.123634915181111  0.0009148284103888626      14.16186647542316      345.6452228852135    0.00591962720751992      0.800261760778944     0.5051488988768769     0.2794999908210594      0.450541517175737   0.001198210366933825     0.3961018367304396     0.2219117716127231      0.493773669765352  3.012659464096545e-14 121.7319738023582
2.718202193075728      19.42976642120364      15.84025596302089   0.002520222001716905     0.7287617495518752     -11.57541815273511  0.0001591203413208499      0.123634915181111  0.0009148284103888626      14.16186647542316      345.6452228852135    0.00591962720751992      0.800261760778944     0.5051488988768769     0.2794999908210594      0.450541517175737   0.001198210366933825     0.3961018367304396     0.2219117716127231      0.493773669765352  3.012659464096545e-14 121.7319716093377
2.718202193075728      19.42976642120364      15.84025596302089   0.002520222001716905      0.728761734650714     -11.57541832522228  0.0001591203413208499      0.123634915181111  0.0009148284103888626      14.16186647542316      345.6452228852135    0.00591962720751992      0.800261760778944     0.5051488988768769     0.2794999908210594      0.450541517175737   0.001198210366933825     0.3961018367304396     0.2219117716127231      0.493773669765352  3.012659464096545e-14 121.731971651672
2.718202193075728      19.42976642120364      15.84025596302089   0.002520222001716905      0.728761734650714     -11.57541815273511  0.0001591352424820438      0.123634915181111  0.0009148284103888626      14.16186647542316      345.6452228852135    0.00591962720751992      0.800261760778944     0.5051488988768769     0.2794999908210594      0.450541517175737   0.001198210366933825     0.3961018367304396     0.2219117716127231      0.493773669765352  3.012659464096545e-14 121.7319825525629
2.718202193075728      19.42976642120364      15.84025596302089   0.002520222001716905      0.728761734650714     -11.57541815273511  0.0001591203413208499     0.1236349300822722  0.0009148284103888626      14.16186647542316      345.6452228852135    0.00591962720751992      0.800261760778944     0.5051488988768769     0.2794999908210594      0.450541517175737   0.001198210366933825     0.3961018367304396     0.2219117716127231      0.493773669765352  3.012659464096545e-14 121.7319718408805
2.718202193075728      19.42976642120364      15.84025596302089   0.002520222001716905      0.728761734650714     -11.57541815273511  0.0001591203413208499      0.123634915181111  0.0009148433115500564      14.16186647542316      345.6452228852135    0.00591962720751992      0.800261760778944     0.5051488988768769     0.2794999908210594      0.450541517175737   0.001198210366933825     0.3961018367304396     0.2219117716127231      0.493773669765352  3.012659464096545e-14 121.7319718951557
2.718202193075728      19.42976642120364      15.84025596302089   0.002520222001716905      0.728761734650714     -11.57541815273511  0.0001591203413208499      0.123634915181111  0.0009148284103888626      14.16186668645141      345.6452228852135    0.00591962720751992      0.800261760778944     0.5051488988768769     0.2794999908210594      0.450541517175737   0.001198210366933825     0.3961018367304396     0.2219117716127231      0.493773669765352  3.012659464096545e-14 121.7319716935752
2.718202193075728      19.42976642120364      15.84025596302089   0.002520222001716905      0.728761734650714     -11.57541815273511  0.0001591203413208499      0.123634915181111  0.0009148284103888626      14.16186647542316      345.6452280357287    0.00591962720751992      0.800261760778944     0.5051488988768769     0.2794999908210594      0.450541517175737   0.001198210366933825     0.3961018367304396     0.2219117716127231      0.493773669765352  3.012659464096545e-14 121.7319716524659
2.718202193075728      19.42976642120364      15.84025596302089   0.002520222001716905      0.728761734650714     -11.57541815273511  0.0001591203413208499      0.123634915181111  0.0009148284103888626      14.16186647542316      345.6452228852135   0.005919642108681114      0.800261760778944     0.5051488988768769     0.2794999908210594      0.450541517175737   0.001198210366933825     0.3961018367304396     0.2219117716127231      0.493773669765352  3.012659464096545e-14 121.7319716759752
2.718202193075728      19.42976642120364      15.84025596302089   0.002520222001716905      0.728761734650714     -11.57541815273511  0.0001591203413208499      0.123634915181111  0.0009148284103888626      14.16186647542316      345.6452228852135    0.00591962720751992     0.8002617756801052     0.5051488988768769     0.2794999908210594      0.450541517175737   0.001198210366933825     0.3961018367304396     0.2219117716127231      0.493773669765352  3.012659464096545e-14 121.7319721396264
2.718202193075728      19.42976642120364      15.84025596302089   0.002520222001716905      0.728761734650714     -11.57541815273511  0.0001591203413208499      0.123634915181111  0.0009148284103888626      14.16186647542316      345.6452228852135    0.00591962720751992      0.800261760778944     0.5051489137780381     0.2794999908210594      0.450541517175737   0.001198210366933825     0.3961018367304396     0.2219117716127231      0.493773669765352  3.012659464096545e-14 121.7319716506378
2.718202193075728      19.42976642120364      15.84025596302089   0.002520222001716905      0.728761734650714     -11.57541815273511  0.0001591203413208499      0.123634915181111  0.0009148284103888626      14.16186647542316      345.6452228852135    0.00591962720751992      0.800261760778944     0.5051488988768769     0.2795000057222206      0.450541517175737   0.001198210366933825     0.3961018367304396     0.2219117716127231      0.493773669765352  3.012659464096545e-14 121.7319716361204
2.718202193075728      19.42976642120364      15.84025596302089   0.002520222001716905      0.728761734650714     -11.57541815273511  0.0001591203413208499      0.123634915181111  0.0009148284103888626      14.16186647542316      345.6452228852135    0.00591962720751992      0.800261760778944     0.5051488988768769     0.2794999908210594     0.4505415320768982   0.001198210366933825     0.3961018367304396     0.2219117716127231      0.493773669765352  3.012659464096545e-14 121.7319716004642
2.718202193075728      19.42976642120364      15.84025596302089   0.002520222001716905      0.728761734650714     -11.57541815273511  0.0001591203413208499      0.123634915181111  0.0009148284103888626      14.16186647542316      345.6452228852135    0.00591962720751992      0.800261760778944     0.5051488988768769     0.2794999908210594      0.450541517175737   0.001198225268095018     0.3961018367304396     0.2219117716127231      0.493773669765352  3.012659464096545e-14 121.7319715929446
2.718202193075728      19.42976642120364      15.84025596302089   0.002520222001716905      0.728761734650714     -11.57541815273511  0.0001591203413208499      0.123634915181111  0.0009148284103888626      14.16186647542316      345.6452228852135    0.00591962720751992      0.800261760778944     0.5051488988768769     0.2794999908210594      0.450541517175737   0.001198210366933825     0.3961018516316008     0.2219117716127231      0.493773669765352  3.012659464096545e-14 121.731971593745
2.718202193075728      19.42976642120364      15.84025596302089   0.002520222001716905      0.728761734650714     -11.57541815273511  0.0001591203413208499      0.123634915181111  0.0009148284103888626      14.16186647542316      345.6452228852135    0.00591962720751992      0.800261760778944     0.5051488988768769     0.2794999908210594      0.450541517175737   0.001198210366933825     0.3961018367304396     0.2219117865138843      0.493773669765352  3.012659464096545e-14 121.7319715939304
2.718202193075728      19.42976642120364      15.84025596302089   0.002520222001716905      0.728761734650714     -11.57541815273511  0.0001591203413208499      0.123634915181111  0.0009148284103888626      14.16186647542316      345.6452228852135    0.00591962720751992      0.800261760778944     0.5051488988768769     0.2794999908210594      0.450541517175737   0.001198210366933825     0.3961018367304396     0.2219117716127231     0.4937736846665132  3.012659464096545e-14 121.731971593711
2.718202193075728      19.42976642120364      15.84025596302089   0.002520222001716905      0.728761734650714     -11.57541815273511  0.0001591203413208499      0.123634915181111  0.0009148284103888626      14.16186647542316      345.6452228852135    0.00591962720751992      0.800261760778944     0.5051488988768769     0.2794999908210594      0.450541517175737   0.001198210366933825     0.3961018367304396     0.2219117716127231      0.493773669765352   1.49011913204423e-08 121.732025390757
2.718091544566446      19.42946859525438      15.83991091487832   0.002509224878513911     0.7287173955342189     -11.57521303098702  0.0001555471393130485     0.1235773513690202  0.0009143096285452348      14.15891803270111      345.5349810740403     0.0059185842776459     0.8002610402440938     0.5050927132213707     0.2794816876220314     0.4504878438890698   0.001242899916308763     0.3961018367304396     0.2218589154157574     0.4937983017633955  2.690136261642843e-14 121.7290398246638
2.718091585069166      19.42946859525438      15.83991091487832   0.002509224878513911     0.7287173955342189     -11.57521303098702  0.0001555471393130485     0.1235773513690202  0.0009143096285452348      14.15891803270111      345.5349810740403     0.0059185842776459     0.8002610402440938     0.5050927132213707     0.2794816876220314     0.4504878438890698   0.001242899916308763     0.3961018367304396     0.2218589154157574     0.4937983017633955  2.690136261642843e-14 121.7290399097319
2.718091544566446      19.42946888477602      15.83991091487832   0.002509224878513911     0.7287173955342189     -11.57521303098702  0.0001555471393130485     0.1235773513690202  0.0009143096285452348      14.15891803270111      345.5349810740403     0.0059185842776459     0.8002610402440938     0.5050927132213707     0.2794816876220314     0.4504878438890698   0.001242899916308763     0.3961018367304396     0.2218589154157574     0.4937983017633955  2.690136261642843e-14 121.7290398402418
2.718091544566446      19.42946859525438      15.83991115091139   0.002509224878513911     0.7287173955342189     -11.57521303098702  0.0001555471393130485     0.1235773513690202  0.0009143096285452348      14.15891803270111      345.5349810740403     0.0059185842776459     0.8002610402440938     0.5050927132213707     0.2794816876220314     0.4504878438890698   0.001242899916308763     0.3961018367304396     0.2218589154157574     0.4937983017633955  2.690136261642843e-14 121.7290398908358
2.718091544566446      19.42946859525438      15.83991091487832   0.002509239779675105     0.7287173955342189     -11.57521303098702  0.0001555471393130485     0.1235773513690202  0.0009143096285452348      14.15891803270111      345.5349810740403     0.0059185842776459     0.8002610402440938     0.5050927132213707     0.2794816876220314     0.4504878438890698   0.001242899916308763     0.3961018367304396     0.2218589154157574     0.4937983017633955  2.690136261642843e-14 121.7290363699313
2.718091544566446      19.42946859525438      15.83991091487832   0.002509224878513911     0.7287174104353801     -11.57521303098702  0.0001555471393130485     0.1235773513690202  0.0009143096285452348      14.15891803270111      345.5349810740403     0.0059185842776459     0.8002610402440938     0.5050927132213707     0.2794816876220314     0.4504878438890698   0.001242899916308763     0.3961018367304396     0.2218589154157574     0.4937983017633955  2.690136261642843e-14 121.7290398616666
2.718091544566446      19.42946859525438      15.83991091487832   0.002509224878513911     0.7287173955342189     -11.57521320347113  0.0001555471393130485     0.1235773513690202  0.0009143096285452348      14.15891803270111      345.5349810740403     0.0059185842776459     0.8002610402440938     0.5050927132213707     0.2794816876220314     0.4504878438890698   0.001242899916308763     0.3961018367304396     0.2218589154157574     0.4937983017633955  2.690136261642843e-14 121.7290396725496
2.718091544566446      19.42946859525438      15.83991091487832   0.002509224878513911     0.7287173955342189     -11.57521303098702  0.0001555620404742424     0.1235773513690202  0.0009143096285452348      14.15891803270111      345.5349810740403     0.0059185842776459     0.8002610402440938     0.5050927132213707     0.2794816876220314     0.4504878438890698   0.001242899916308763     0.3961018367304396     0.2218589154157574     0.4937983017633955  2.690136261642843e-14 121.7290484837055
2.718091544566446      19.42946859525438      15.83991091487832   0.002509224878513911     0.7287173955342189     -11.57521303098702  0.0001555471393130485     0.1235773662701814  0.0009143096285452348      14.15891803270111      345.5349810740403     0.0059185842776459     0.8002610402440938     0.5050927132213707     0.2794816876220314     0.4504878438890698   0.001242899916308763     0.3961018367304396     0.2218589154157574     0.4937983017633955  2.690136261642843e-14 121.7290399801579
2.718091544566446      19.42946859525438      15.83991091487832   0.002509224878513911     0.7287173955342189     -11.57521303098702  0.0001555471393130485     0.1235773513690202  0.0009143245297064287      14.15891803270111      345.5349810740403     0.0059185842776459     0.8002610402440938     0.5050927132213707     0.2794816876220314     0.4504878438890698   0.001242899916308763     0.3961018367304396     0.2218589154157574     0.4937983017633955  2.690136261642843e-14 121.7290391778615
2.718091544566446      19.42946859525438      15.83991091487832   0.002509224878513911     0.7287173955342189     -11.57521303098702  0.0001555471393130485     0.1235773513690202  0.0009143096285452348      14.15891824368543      345.5349810740403     0.0059185842776459     0.8002610402440938     0.5050927132213707     0.2794816876220314     0.4504878438890698   0.001242899916308763     0.3961018367304396     0.2218589154157574     0.4937983017633955  2.690136261642843e-14 121.7290398891692
2.718091544566446      19.42946859525438      15.83991091487832   0.002509224878513911     0.7287173955342189     -11.57521303098702  0.0001555471393130485     0.1235773513690202  0.0009143096285452348      14.15891803270111      345.5349862229127     0.0059185842776459     0.8002610402440938     0.5050927132213707     0.2794816876220314     0.4504878438890698   0.001242899916308763     0.3961018367304396     0.2218589154157574     0.4937983017633955  2.690136261642843e-14 121.7290398620098
2.718091544566446      19.42946859525438      15.83991091487832   0.002509224878513911     0.7287173955342189     -11.57521303098702  0.0001555471393130485     0.1235773513690202  0.0009143096285452348      14.15891803270111      345.5349810740403   0.005918599178807094     0.8002610402440938     0.5050927132213707     0.2794816876220314     0.4504878438890698   0.001242899916308763     0.3961018367304396     0.2218589154157574     0.4937983017633955  2.690136261642843e-14 121.7290396909023
2.718091544566446      19.42946859525438      15.83991091487832   0.002509224878513911     0.7287173955342189     -11.57521303098702  0.0001555471393130485     0.1235773513690202  0.0009143096285452348      14.15891803270111      345.5349810740403     0.0059185842776459      0.800261055145255     0.5050927132213707     0.2794816876220314     0.4504878438890698   0.001242899916308763     0.3961018367304396     0.2218589154157574     0.4937983017633955  2.690136261642843e-14 121.7290404357089
2.718091544566446      19.42946859525438      15.83991091487832   0.002509224878513911     0.7287173955342189     -11.57521303098702  0.0001555471393130485     0.1235773513690202  0.0009143096285452348      14.15891803270111      345.5349810740403     0.0059185842776459     0.8002610402440938     0.5050927281225319     0.2794816876220314     0.4504878438890698   0.001242899916308763     0.3961018367304396     0.2218589154157574     0.4937983017633955  2.690136261642843e-14 121.7290398877316
2.718091544566446      19.42946859525438      15.83991091487832   0.002509224878513911     0.7287173955342189     -11.57521303098702  0.0001555471393130485     0.1235773513690202  0.0009143096285452348      14.15891803270111      345.5349810740403     0.0059185842776459     0.8002610402440938     0.5050927132213707     0.2794817025231926     0.4504878438890698   0.001242899916308763     0.3961018367304396     0.2218589154157574     0.4937983017633955  2.690136261642843e-14 121.7290398779313
2.718091544566446      19.42946859525438      15.83991091487832   0.002509224878513911     0.7287173955342189     -11.57521303098702  0.0001555471393130485     0.1235773513690202  0.0009143096285452348      14.15891803270111      345.5349810740403     0.0059185842776459     0.8002610402440938     0.5050927132213707     0.2794816876220314      0.450487858790231   0.001242899916308763     0.3961018367304396     0.2218589154157574     0.4937983017633955  2.690136261642843e-14 121.7290398365
2.718091544566446      19.42946859525438      15.83991091487832   0.002509224878513911     0.7287173955342189     -11.57521303098702  0.0001555471393130485     0.1235773513690202  0.0009143096285452348      14.15891803270111      345.5349810740403     0.0059185842776459     0.8002610402440938     0.5050927132213707     0.2794816876220314     0.4504878438890698   0.001242914817469957     0.3961018367304396     0.2218589154157574     0.4937983017633955  2.690136261642843e-14 121.7290398245083
2.718091544566446      19.42946859525438      15.83991091487832   0.002509224878513911     0.7287173955342189     -11.57521303098702  0.0001555471393130485     0.1235773513690202  0.0009143096285452348      14.15891803270111      345.5349810740403     0.0059185842776459     0.8002610402440938     0.5050927132213707     0.2794816876220314     0.4504878438890698   0.001242899916308763     0.3961018516316008     0.2218589154157574     0.4937983017633955  2.690136261642843e-14 121.7290398246638
2.718091544566446      19.42946859525438      15.83991091487832   0.002509224878513911     0.7287173955342189     -11.57521303098702  0.0001555471393130485     0.1235773513690202  0.0009143096285452348      14.15891803270111      345.5349810740403     0.0059185842776459     0.8002610402440938     0.5050927132213707     0.2794816876220314     0.4504878438890698   0.001242899916308763     0.3961018367304396     0.2218589303169186     0.4937983017633955  2.690136261642843e-14 121.7290398246912
2.718091544566446      19.42946859525438      15.83991091487832   0.002509224878513911     0.7287173955342189     -11.57521303098702  0.0001555471393130485     0.1235773513690202  0.0009143096285452348      14.15891803270111      345.5349810740403     0.0059185842776459     0.8002610402440938     0.5050927132213707     0.2794816876220314     0.4504878438890698   0.001242899916308763     0.3961018367304396     0.2218589154157574     0.4937983166645567  2.690136261642843e-14 121.7290398246638
2.718091544566446      19.42946859525438      15.83991091487832   0.002509224878513911     0.7287173955342189     -11.57521303098702  0.0001555471393130485     0.1235773513690202  0.0009143096285452348      14.15891803270111      345.5349810740403     0.0059185842776459     0.8002610402440938     0.5050927132213707     0.2794816876220314     0.4504878438890698   0.001242899916308763     0.3961018367304396     0.2218589154157574     0.4937983017633955  1.490118809521027e-08 121.729093683598
2.717897383277103      19.43072479180836      15.84184415058152   0.002515579284665575     0.7286240502164428     -11.57651335839034  0.0001554264401506776     0.1235792496118337  0.0009155229506471789      14.15701023535018      345.4350131991369   0.005919515636268613     0.8002606494316369     0.5051256395246562     0.2794727738180981     0.4503817354680599   0.001254654899691251     0.3961018367304396     0.2218499257784687     0.4937987973108252  2.685827334994302e-14 121.728114271348
2.71789742377693      19.43072479180836      15.84184415058152   0.002515579284665575     0.7286240502164428     -11.57651335839034  0.0001554264401506776     0.1235792496118337  0.0009155229506471789      14.15701023535018      345.4350131991369   0.005919515636268613     0.8002606494316369     0.5051256395246562     0.2794727738180981     0.4503817354680599   0.001254654899691251     0.3961018367304396     0.2218499257784687     0.4937987973108252  2.685827334994302e-14 121.7281143087854
2.717897383277103      19.43072508134873      15.84184415058152   0.002515579284665575     0.7286240502164428     -11.57651335839034  0.0001554264401506776     0.1235792496118337  0.0009155229506471789      14.15701023535018      345.4350131991369   0.005919515636268613     0.8002606494316369     0.5051256395246562     0.2794727738180981     0.4503817354680599   0.001254654899691251     0.3961018367304396     0.2218499257784687     0.4937987973108252  2.685827334994302e-14 121.7281142813383
2.717897383277103      19.43072479180836      15.84184438664339   0.002515579284665575     0.7286240502164428     -11.57651335839034  0.0001554264401506776     0.1235792496118337  0.0009155229506471789      14.15701023535018      345.4350131991369   0.005919515636268613     0.8002606494316369     0.5051256395246562     0.2794727738180981     0.4503817354680599   0.001254654899691251     0.3961018367304396     0.2218499257784687     0.4937987973108252  2.685827334994302e-14 121.7281142642911
2.717897383277103      19.43072479180836      15.84184415058152   0.002515594185826768     0.7286240502164428     -11.57651335839034  0.0001554264401506776     0.1235792496118337  0.0009155229506471789      14.15701023535018      345.4350131991369   0.005919515636268613     0.8002606494316369     0.5051256395246562     0.2794727738180981     0.4503817354680599   0.001254654899691251     0.3961018367304396     0.2218499257784687     0.4937987973108252  2.685827334994302e-14 121.7281139866033
2.717897383277103      19.43072479180836      15.84184415058152   0.002515579284665575      0.728624065117604     -11.57651335839034  0.0001554264401506776     0.1235792496118337  0.0009155229506471789      14.15701023535018      345.4350131991369   0.005919515636268613     0.8002606494316369     0.5051256395246562     0.2794727738180981     0.4503817354680599   0.001254654899691251     0.3961018367304396     0.2218499257784687     0.4937987973108252  2.685827334994302e-14 121.7281142855103
2.717897383277103      19.43072479180836      15.84184415058152   0.002515579284665575     0.7286240502164428     -11.57651353089383  0.0001554264401506776     0.1235792496118337  0.0009155229506471789      14.15701023535018      345.4350131991369   0.005919515636268613     0.8002606494316369     0.5051256395246562     0.2794727738180981     0.4503817354680599   0.001254654899691251     0.3961018367304396     0.2218499257784687     0.4937987973108252  2.685827334994302e-14 121.7281142478306
2.717897383277103      19.43072479180836      15.84184415058152   0.002515579284665575     0.7286240502164428     -11.57651335839034  0.0001554413413118715     0.1235792496118337  0.0009155229506471789      14.15701023535018      345.4350131991369   0.005919515636268613     0.8002606494316369     0.5051256395246562     0.2794727738180981     0.4503817354680599   0.001254654899691251     0.3961018367304396     0.2218499257784687     0.4937987973108252  2.685827334994302e-14 121.7281232171405
2.717897383277103      19.43072479180836      15.84184415058152   0.002515579284665575     0.7286240502164428     -11.57651335839034  0.0001554264401506776     0.1235792645129949  0.0009155229506471789      14.15701023535018      345.4350131991369   0.005919515636268613     0.8002606494316369     0.5051256395246562     0.2794727738180981     0.4503817354680599   0.001254654899691251     0.3961018367304396     0.2218499257784687     0.4937987973108252  2.685827334994302e-14 121.728114331569
2.717897383277103      19.43072479180836      15.84184415058152   0.002515579284665575     0.7286240502164428     -11.57651335839034  0.0001554264401506776     0.1235792496118337  0.0009155378518083728      14.15701023535018      345.4350131991369   0.005919515636268613     0.8002606494316369     0.5051256395246562     0.2794727738180981     0.4503817354680599   0.001254654899691251     0.3961018367304396     0.2218499257784687     0.4937987973108252  2.685827334994302e-14 121.7281136053413
2.717897383277103      19.43072479180836      15.84184415058152   0.002515579284665575     0.7286240502164428     -11.57651335839034  0.0001554264401506776     0.1235792496118337  0.0009155229506471789      14.15701044630607      345.4350131991369   0.005919515636268613     0.8002606494316369     0.5051256395246562     0.2794727738180981     0.4503817354680599   0.001254654899691251     0.3961018367304396     0.2218499257784687     0.4937987973108252  2.685827334994302e-14 121.7281142948437
2.717897383277103      19.43072479180836      15.84184415058152   0.002515579284665575     0.7286240502164428     -11.57651335839034  0.0001554264401506776     0.1235792496118337  0.0009155229506471789      14.15701023535018      345.4350183465197   0.005919515636268613     0.8002606494316369     0.5051256395246562     0.2794727738180981     0.4503817354680599   0.001254654899691251     0.3961018367304396     0.2218499257784687     0.4937987973108252  2.685827334994302e-14 121.728114219886
2.717897383277103      19.43072479180836      15.84184415058152   0.002515579284665575     0.7286240502164428     -11.57651335839034  0.0001554264401506776     0.1235792496118337  0.0009155229506471789      14.15701023535018      345.4350131991369   0.005919530537429807     0.8002606494316369     0.5051256395246562     0.2794727738180981     0.4503817354680599   0.001254654899691251     0.3961018367304396     0.2218499257784687     0.4937987973108252  2.685827334994302e-14 121.7281138471838
2.717897383277103      19.43072479180836      15.84184415058152   0.002515579284665575     0.7286240502164428     -11.57651335839034  0.0001554264401506776     0.1235792496118337  0.0009155229506471789      14.15701023535018      345.4350131991369   0.005919515636268613     0.8002606643327981     0.5051256395246562     0.2794727738180981     0.4503817354680599   0.001254654899691251     0.3961018367304396     0.2218499257784687     0.4937987973108252  2.685827334994302e-14 121.7281148401623
2.717897383277103      19.43072479180836      15.84184415058152   0.002515579284665575     0.7286240502164428     -11.57651335839034  0.0001554264401506776     0.1235792496118337  0.0009155229506471789      14.15701023535018      345.4350131991369   0.005919515636268613     0.8002606494316369     0.5051256544258174     0.2794727738180981     0.4503817354680599   0.001254654899691251     0.3961018367304396     0.2218499257784687     0.4937987973108252  2.685827334994302e-14 121.7281143181428
2.717897383277103      19.43072479180836      15.84184415058152   0.002515579284665575     0.7286240502164428     -11.57651335839034  0.0001554264401506776     0.1235792496118337  0.0009155229506471789      14.15701023535018      345.4350131991369   0.005919515636268613     0.8002606494316369     0.5051256395246562     0.2794727887192593     0.4503817354680599   0.001254654899691251     0.3961018367304396     0.2218499257784687     0.4937987973108252  2.685827334994302e-14 121.7281142589655
2.717897383277103      19.43072479180836      15.84184415058152   0.002515579284665575     0.7286240502164428     -11.57651335839034  0.0001554264401506776     0.1235792496118337  0.0009155229506471789      14.15701023535018      345.4350131991369   0.005919515636268613     0.8002606494316369     0.5051256395246562     0.2794727738180981     0.4503817503692211   0.001254654899691251     0.3961018367304396     0.2218499257784687     0.4937987973108252  2.685827334994302e-14 121.7281142458866
2.717897383277103      19.43072479180836      15.84184415058152   0.002515579284665575     0.7286240502164428     -11.57651335839034  0.0001554264401506776     0.1235792496118337  0.0009155229506471789      14.15701023535018      345.4350131991369   0.005919515636268613     0.8002606494316369     0.5051256395246562     0.2794727738180981     0.4503817354680599   0.001254669800852445     0.3961018367304396     0.2218499257784687     0.4937987973108252  2.685827334994302e-14 121.7281142713459
2.717897383277103      19.43072479180836      15.84184415058152   0.002515579284665575     0.7286240502164428     -11.57651335839034  0.0001554264401506776     0.1235792496118337  0.0009155229506471789      14.15701023535018      345.4350131991369   0.005919515636268613     0.8002606494316369     0.5051256395246562     0.2794727738180981     0.4503817354680599   0.001254654899691251     0.3961018516316008     0.2218499257784687     0.4937987973108252  2.685827334994302e-14 121.728114271348
2.717897383277103      19.43072479180836      15.84184415058152   0.002515579284665575     0.7286240502164428     -11.57651335839034  0.0001554264401506776     0.1235792496118337  0.0009155229506471789      14.15701023535018      345.4350131991369   0.005919515636268613     0.8002606494316369     0.5051256395246562     0.2794727738180981     0.4503817354680599   0.001254654899691251     0.3961018367304396     0.2218499406796299     0.4937987973108252  2.685827334994302e-14 121.7281142713451
2.717897383277103      19.43072479180836      15.84184415058152   0.002515579284665575     0.7286240502164428     -11.57651335839034  0.0001554264401506776     0.1235792496118337  0.0009155229506471789      14.15701023535018      345.4350131991369   0.005919515636268613     0.8002606494316369     0.5051256395246562     0.2794727738180981     0.4503817354680599   0.001254654899691251     0.3961018367304396     0.2218499257784687     0.4937988122119864  2.685827334994302e-14 121.7281142713493
2.717897383277103      19.43072479180836      15.84184415058152   0.002515579284665575     0.7286240502164428     -11.57651335839034  0.0001554264401506776     0.1235792496118337  0.0009155229506471789      14.15701023535018      345.4350131991369   0.005919515636268613     0.8002606494316369     0.5051256395246562     0.2794727738180981     0.4503817354680599   0.001254654899691251     0.3961018367304396     0.2218499257784687     0.4937987973108252  1.490118805212101e-08 121.7281681134874
2.718034239583353      19.43277774278635       15.8463904039246   0.002514941965048562     0.7283694928191966     -11.57965059526197  0.0001544366377991113     0.1235956194274215  0.0009168812155534267      14.15537700572331       345.436033318025   0.005918940388177795     0.8002574184018308     0.5050965329571719     0.2794841049247722     0.4507681594213882    0.00125589609752895     0.3961018367304396     0.2218745525393872     0.4937928237252139  2.653502920698399e-14 121.7270415205942
2.71803428008522      19.43277774278635       15.8463904039246   0.002514941965048562     0.7283694928191966     -11.57965059526197  0.0001544366377991113     0.1235956194274215  0.0009168812155534267      14.15537700572331       345.436033318025   0.005918940388177795     0.8002574184018308     0.5050965329571719     0.2794841049247722     0.4507681594213882    0.00125589609752895     0.3961018367304396     0.2218745525393872     0.4937928237252139  2.653502920698399e-14 121.727041494663
2.718034239583353       19.4327780323573       15.8463904039246   0.002514941965048562     0.7283694928191966     -11.57965059526197  0.0001544366377991113     0.1235956194274215  0.0009168812155534267      14.15537700572331       345.436033318025   0.005918940388177795     0.8002574184018308     0.5050965329571719     0.2794841049247722     0.4507681594213882    0.00125589609752895     0.3961018367304396     0.2218745525393872     0.4937928237252139  2.653502920698399e-14 121.7270415405089
2.718034239583353      19.43277774278635      15.84639064005421   0.002514941965048562     0.7283694928191966     -11.57965059526197  0.0001544366377991113     0.1235956194274215  0.0009168812155534267      14.15537700572331       345.436033318025   0.005918940388177795     0.8002574184018308     0.5050965329571719     0.2794841049247722     0.4507681594213882    0.00125589609752895     0.3961018367304396     0.2218745525393872     0.4937928237252139  2.653502920698399e-14 121.7270415479698
2.718034239583353      19.43277774278635       15.8463904039246   0.002514956866209755     0.7283694928191966     -11.57965059526197  0.0001544366377991113     0.1235956194274215  0.0009168812155534267      14.15537700572331       345.436033318025   0.005918940388177795     0.8002574184018308     0.5050965329571719     0.2794841049247722     0.4507681594213882    0.00125589609752895     0.3961018367304396     0.2218745525393872     0.4937928237252139  2.653502920698399e-14 121.7270414508767
2.718034239583353      19.43277774278635       15.8463904039246   0.002514941965048562     0.7283695077203578     -11.57965059526197  0.0001544366377991113     0.1235956194274215  0.0009168812155534267      14.15537700572331       345.436033318025   0.005918940388177795     0.8002574184018308     0.5050965329571719     0.2794841049247722     0.4507681594213882    0.00125589609752895     0.3961018367304396     0.2218745525393872     0.4937928237252139  2.653502920698399e-14 121.7270415234176
2.718034239583353      19.43277774278635       15.8463904039246   0.002514941965048562     0.7283694928191966     -11.57965076781221  0.0001544366377991113     0.1235956194274215  0.0009168812155534267      14.15537700572331       345.436033318025   0.005918940388177795     0.8002574184018308     0.5050965329571719     0.2794841049247722     0.4507681594213882    0.00125589609752895     0.3961018367304396     0.2218745525393872     0.4937928237252139  2.653502920698399e-14 121.7270415037026
2.718034239583353      19.43277774278635       15.8463904039246   0.002514941965048562     0.7283694928191966     -11.57965059526197  0.0001544515389603051     0.1235956194274215  0.0009168812155534267      14.15537700572331       345.436033318025   0.005918940388177795     0.8002574184018308     0.5050965329571719     0.2794841049247722     0.4507681594213882    0.00125589609752895     0.3961018367304396     0.2218745525393872     0.4937928237252139  2.653502920698399e-14 121.727050770155
2.718034239583353      19.43277774278635       15.8463904039246   0.002514941965048562     0.7283694928191966     -11.57965059526197  0.0001544366377991113     0.1235956343285826  0.0009168812155534267      14.15537700572331       345.436033318025   0.005918940388177795     0.8002574184018308     0.5050965329571719     0.2794841049247722     0.4507681594213882    0.00125589609752895     0.3961018367304396     0.2218745525393872     0.4937928237252139  2.653502920698399e-14 121.7270416537049
2.718034239583353      19.43277774278635       15.8463904039246   0.002514941965048562     0.7283694928191966     -11.57965059526197  0.0001544366377991113     0.1235956194274215  0.0009168961167146206      14.15537700572331       345.436033318025   0.005918940388177795     0.8002574184018308     0.5050965329571719     0.2794841049247722     0.4507681594213882    0.00125589609752895     0.3961018367304396     0.2218745525393872     0.4937928237252139  2.653502920698399e-14 121.7270414225079
2.718034239583353      19.43277774278635       15.8463904039246   0.002514941965048562     0.7283694928191966     -11.57965059526197  0.0001544366377991113     0.1235956194274215  0.0009168812155534267      14.15537721665486       345.436033318025   0.005918940388177795     0.8002574184018308     0.5050965329571719     0.2794841049247722     0.4507681594213882    0.00125589609752895     0.3961018367304396     0.2218745525393872     0.4937928237252139  2.653502920698399e-14 121.7270415707571
2.718034239583353      19.43277774278635       15.8463904039246   0.002514941965048562     0.7283694928191966     -11.57965059526197  0.0001544366377991113     0.1235956194274215  0.0009168812155534267      14.15537700572331      345.4360384654231   0.005918940388177795     0.8002574184018308     0.5050965329571719     0.2794841049247722     0.4507681594213882    0.00125589609752895     0.3961018367304396     0.2218745525393872     0.4937928237252139  2.653502920698399e-14 121.7270416079748
2.718034239583353      19.43277774278635       15.8463904039246   0.002514941965048562     0.7283694928191966     -11.57965059526197  0.0001544366377991113     0.1235956194274215  0.0009168812155534267      14.15537700572331       345.436033318025   0.005918955289338989     0.8002574184018308     0.5050965329571719     0.2794841049247722     0.4507681594213882    0.00125589609752895     0.3961018367304396     0.2218745525393872     0.4937928237252139  2.653502920698399e-14 121.7270414538612
2.718034239583353      19.43277774278635       15.8463904039246   0.002514941965048562     0.7283694928191966     -11.57965059526197  0.0001544366377991113     0.1235956194274215  0.0009168812155534267      14.15537700572331       345.436033318025   0.005918940388177795      0.800257433302992     0.5050965329571719     0.2794841049247722     0.4507681594213882    0.00125589609752895     0.3961018367304396     0.2218745525393872     0.4937928237252139  2.653502920698399e-14 121.7270420951351
2.718034239583353      19.43277774278635       15.8463904039246   0.002514941965048562     0.7283694928191966     -11.57965059526197  0.0001544366377991113     0.1235956194274215  0.0009168812155534267      14.15537700572331       345.436033318025   0.005918940388177795     0.8002574184018308     0.5050965478583331     0.2794841049247722     0.4507681594213882    0.00125589609752895     0.3961018367304396     0.2218745525393872     0.4937928237252139  2.653502920698399e-14 121.7270415595081
2.718034239583353      19.43277774278635       15.8463904039246   0.002514941965048562     0.7283694928191966     -11.57965059526197  0.0001544366377991113     0.1235956194274215  0.0009168812155534267      14.15537700572331       345.436033318025   0.005918940388177795     0.8002574184018308     0.5050965329571719     0.2794841198259334     0.4507681594213882    0.00125589609752895     0.3961018367304396     0.2218745525393872     0.4937928237252139  2.653502920698399e-14 121.7270415617635
2.718034239583353      19.43277774278635       15.8463904039246   0.002514941965048562     0.7283694928191966     -11.57965059526197  0.0001544366377991113     0.1235956194274215  0.0009168812155534267      14.15537700572331       345.436033318025   0.005918940388177795     0.8002574184018308     0.5050965329571719     0.2794841049247722     0.4507681743225494    0.00125589609752895     0.3961018367304396     0.2218745525393872     0.4937928237252139  2.653502920698399e-14 121.7270415101577
2.718034239583353      19.43277774278635       15.8463904039246   0.002514941965048562     0.7283694928191966     -11.57965059526197  0.0001544366377991113     0.1235956194274215  0.0009168812155534267      14.15537700572331       345.436033318025   0.005918940388177795     0.8002574184018308     0.5050965329571719     0.2794841049247722     0.4507681594213882   0.001255910998690144     0.3961018367304396     0.2218745525393872     0.4937928237252139  2.653502920698399e-14 121.7270415205956
2.718034239583353      19.43277774278635       15.8463904039246   0.002514941965048562     0.7283694928191966     -11.57965059526197  0.0001544366377991113     0.1235956194274215  0.0009168812155534267      14.15537700572331       345.436033318025   0.005918940388177795     0.8002574184018308     0.5050965329571719     0.2794841049247722     0.4507681594213882    0.00125589609752895     0.3961018516316008     0.2218745525393872     0.4937928237252139  2.653502920698399e-14 121.7270415205942
2.718034239583353      19.43277774278635       15.8463904039246   0.002514941965048562     0.7283694928191966     -11.57965059526197  0.0001544366377991113     0.1235956194274215  0.0009168812155534267      14.15537700572331       345.436033318025   0.005918940388177795     0.8002574184018308     0.5050965329571719     0.2794841049247722     0.4507681594213882    0.00125589609752895     0.3961018367304396     0.2218745674405484     0.4937928237252139  2.653502920698399e-14 121.7270415206015
2.718034239583353      19.43277774278635       15.8463904039246   0.002514941965048562     0.7283694928191966     -11.57965059526197  0.0001544366377991113     0.1235956194274215  0.0009168812155534267      14.15537700572331       345.436033318025   0.005918940388177795     0.8002574184018308     0.5050965329571719     0.2794841049247722     0.4507681594213882    0.00125589609752895     0.3961018367304396     0.2218745525393872     0.4937928386263751  2.653502920698399e-14 121.7270415205887
2.718034239583353      19.43277774278635       15.8463904039246   0.002514941965048562     0.7283694928191966     -11.57965059526197  0.0001544366377991113     0.1235956194274215  0.0009168812155534267      14.15537700572331       345.436033318025   0.005918940388177795     0.8002574184018308     0.5050965329571719     0.2794841049247722     0.4507681594213882    0.00125589609752895     0.3961018367304396     0.2218745525393872     0.4937928237252139  1.490118772887686e-08 121.7270953613535
2.718003780405306      19.43203991903899      15.84504636030284   0.002514827461225107     0.7283617684983191     -11.57905824672536  0.0001542506244153942     0.1235987165514087  0.0009172791711247925      14.15244225836884      345.3293567272044   0.005919453636359452     0.8002569556203066     0.5051091918500855     0.2794776692625724     0.4507873521841073   0.001255893247899037     0.3961018367304396     0.2218722565748392     0.4937966778341209  2.648315227010118e-14 121.7269686957789
2.718003820906719      19.43203991903899      15.84504636030284   0.002514827461225107     0.7283617684983191     -11.57905824672536  0.0001542506244153942     0.1235987165514087  0.0009172791711247925      14.15244225836884      345.3293567272044   0.005919453636359452     0.8002569556203066     0.5051091918500855     0.2794776692625724     0.4507873521841073   0.001255893247899037     0.3961018367304396     0.2218722565748392     0.4937966778341209  2.648315227010118e-14 121.7269686714435
2.718003780405306      19.43204020859895      15.84504636030284   0.002514827461225107     0.7283617684983191     -11.57905824672536  0.0001542506244153942     0.1235987165514087  0.0009172791711247925      14.15244225836884      345.3293567272044   0.005919453636359452     0.8002569556203066     0.5051091918500855     0.2794776692625724     0.4507873521841073   0.001255893247899037     0.3961018367304396     0.2218722565748392     0.4937966778341209  2.648315227010118e-14 121.7269687041211
2.718003780405306      19.43203991903899      15.84504659641243   0.002514827461225107     0.7283617684983191     -11.57905824672536  0.0001542506244153942     0.1235987165514087  0.0009172791711247925      14.15244225836884      345.3293567272044   0.005919453636359452     0.8002569556203066     0.5051091918500855     0.2794776692625724     0.4507873521841073   0.001255893247899037     0.3961018367304396     0.2218722565748392     0.4937966778341209  2.648315227010118e-14 121.7269686970613
2.718003780405306      19.43203991903899      15.84504636030284   0.002514842362386301     0.7283617684983191     -11.57905824672536  0.0001542506244153942     0.1235987165514087  0.0009172791711247925      14.15244225836884      345.3293567272044   0.005919453636359452     0.8002569556203066     0.5051091918500855     0.2794776692625724     0.4507873521841073   0.001255893247899037     0.3961018367304396     0.2218722565748392     0.4937966778341209  2.648315227010118e-14 121.7269686895639
2.718003780405306      19.43203991903899      15.84504636030284   0.002514827461225107     0.7283617833994803     -11.57905824672536  0.0001542506244153942     0.1235987165514087  0.0009172791711247925      14.15244225836884      345.3293567272044   0.005919453636359452     0.8002569556203066     0.5051091918500855     0.2794776692625724     0.4507873521841073   0.001255893247899037     0.3961018367304396     0.2218722565748392     0.4937966778341209  2.648315227010118e-14 121.7269686968858
2.718003780405306      19.43203991903899      15.84504636030284   0.002514827461225107     0.7283617684983191     -11.57905841926677  0.0001542506244153942     0.1235987165514087  0.0009172791711247925      14.15244225836884      345.3293567272044   0.005919453636359452     0.8002569556203066     0.5051091918500855     0.2794776692625724     0.4507873521841073   0.001255893247899037     0.3961018367304396     0.2218722565748392     0.4937966778341209  2.648315227010118e-14 121.7269686861082
2.718003780405306      19.43203991903899      15.84504636030284   0.002514827461225107     0.7283617684983191     -11.57905824672536   0.000154265525576588     0.1235987165514087  0.0009172791711247925      14.15244225836884      345.3293567272044   0.005919453636359452     0.8002569556203066     0.5051091918500855     0.2794776692625724     0.4507873521841073   0.001255893247899037     0.3961018367304396     0.2218722565748392     0.4937966778341209  2.648315227010118e-14 121.726978033203
2.718003780405306      19.43203991903899      15.84504636030284   0.002514827461225107     0.7283617684983191     -11.57905824672536  0.0001542506244153942     0.1235987314525699  0.0009172791711247925      14.15244225836884      345.3293567272044   0.005919453636359452     0.8002569556203066     0.5051091918500855     0.2794776692625724     0.4507873521841073   0.001255893247899037     0.3961018367304396     0.2218722565748392     0.4937966778341209  2.648315227010118e-14 121.7269688534768
2.718003780405306      19.43203991903899      15.84504636030284   0.002514827461225107     0.7283617684983191     -11.57905824672536  0.0001542506244153942     0.1235987165514087  0.0009172940722859864      14.15244225836884      345.3293567272044   0.005919453636359452     0.8002569556203066     0.5051091918500855     0.2794776692625724     0.4507873521841073   0.001255893247899037     0.3961018367304396     0.2218722565748392     0.4937966778341209  2.648315227010118e-14 121.7269687739961
2.718003780405306      19.43203991903899      15.84504636030284   0.002514827461225107     0.7283617684983191     -11.57905824672536  0.0001542506244153942     0.1235987165514087  0.0009172791711247925      14.15244246925666      345.3293567272044   0.005919453636359452     0.8002569556203066     0.5051091918500855     0.2794776692625724     0.4507873521841073   0.001255893247899037     0.3961018367304396     0.2218722565748392     0.4937966778341209  2.648315227010118e-14 121.7269687070766
2.718003780405306      19.43203991903899      15.84504636030284   0.002514827461225107     0.7283617684983191     -11.57905824672536  0.0001542506244153942     0.1235987165514087  0.0009172791711247925      14.15244225836884      345.3293618730128   0.005919453636359452     0.8002569556203066     0.5051091918500855     0.2794776692625724     0.4507873521841073   0.001255893247899037     0.3961018367304396     0.2218722565748392     0.4937966778341209  2.648315227010118e-14 121.7269687060355
2.718003780405306      19.43203991903899      15.84504636030284   0.002514827461225107     0.7283617684983191     -11.57905824672536  0.0001542506244153942     0.1235987165514087  0.0009172791711247925      14.15244225836884      345.3293567272044   0.005919468537520646     0.8002569556203066     0.5051091918500855     0.2794776692625724     0.4507873521841073   0.001255893247899037     0.3961018367304396     0.2218722565748392     0.4937966778341209  2.648315227010118e-14 121.7269687285
2.718003780405306      19.43203991903899      15.84504636030284   0.002514827461225107     0.7283617684983191     -11.57905824672536  0.0001542506244153942     0.1235987165514087  0.0009172791711247925      14.15244225836884      345.3293567272044   0.005919453636359452     0.8002569705214678     0.5051091918500855     0.2794776692625724     0.4507873521841073   0.001255893247899037     0.3961018367304396     0.2218722565748392     0.4937966778341209  2.648315227010118e-14 121.7269693018113
2.718003780405306      19.43203991903899      15.84504636030284   0.002514827461225107     0.7283617684983191     -11.57905824672536  0.0001542506244153942     0.1235987165514087  0.0009172791711247925      14.15244225836884      345.3293567272044   0.005919453636359452     0.8002569556203066     0.5051092067512467     0.2794776692625724     0.4507873521841073   0.001255893247899037     0.3961018367304396     0.2218722565748392     0.4937966778341209  2.648315227010118e-14 121.7269687468375
2.718003780405306      19.43203991903899      15.84504636030284   0.002514827461225107     0.7283617684983191     -11.57905824672536  0.0001542506244153942     0.1235987165514087  0.0009172791711247925      14.15244225836884      345.3293567272044   0.005919453636359452     0.8002569556203066     0.5051091918500855     0.2794776841637336     0.4507873521841073   0.001255893247899037     0.3961018367304396     0.2218722565748392     0.4937966778341209  2.648315227010118e-14 121.7269687287165
2.718003780405306      19.43203991903899      15.84504636030284   0.002514827461225107     0.7283617684983191     -11.57905824672536  0.0001542506244153942     0.1235987165514087  0.0009172791711247925      14.15244225836884      345.3293567272044   0.005919453636359452     0.8002569556203066     0.5051091918500855     0.2794776692625724     0.4507873670852685   0.001255893247899037     0.3961018367304396     0.2218722565748392     0.4937966778341209  2.648315227010118e-14 121.7269686314278
2.718003780405306      19.43203991903899      15.84504636030284   0.002514827461225107     0.7283617684983191     -11.57905824672536  0.0001542506244153942     0.1235987165514087  0.0009172791711247925      14.15244225836884      345.3293567272044   0.005919453636359452     0.8002569556203066     0.5051091918500855     0.2794776692625724     0.4507873521841073   0.001255908149060231     0.3961018367304396     0.2218722565748392     0.4937966778341209  2.648315227010118e-14 121.7269686957802
2.718003780405306      19.43203991903899      15.84504636030284   0.002514827461225107     0.7283617684983191     -11.57905824672536  0.0001542506244153942     0.1235987165514087  0.0009172791711247925      14.15244225836884      345.3293567272044   0.005919453636359452     0.8002569556203066     0.5051091918500855     0.2794776692625724     0.4507873521841073   0.001255893247899037     0.3961018516316008     0.2218722565748392     0.4937966778341209  2.648315227010118e-14 121.7269686957789
2.718003780405306      19.43203991903899      15.84504636030284   0.002514827461225107     0.7283617684983191     -11.57905824672536  0.0001542506244153942     0.1235987165514087  0.0009172791711247925      14.15244225836884      345.3293567272044   0.005919453636359452     0.8002569556203066     0.5051091918500855     0.2794776692625724     0.4507873521841073   0.001255893247899037     0.3961018367304396     0.2218722714760004     0.4937966778341209  2.648315227010118e-14 121.7269686957723
2.718003780405306      19.43203991903899      15.84504636030284   0.002514827461225107     0.7283617684983191     -11.57905824672536  0.0001542506244153942     0.1235987165514087  0.0009172791711247925      14.15244225836884      345.3293567272044   0.005919453636359452     0.8002569556203066     0.5051091918500855     0.2794776692625724     0.4507873521841073   0.001255893247899037     0.3961018367304396     0.2218722565748392     0.4937966927352821  2.648315227010118e-14 121.7269686957774
2.718003780405306      19.43203991903899      15.84504636030284   0.002514827461225107     0.7283617684983191     -11.57905824672536  0.0001542506244153942     0.1235987165514087  0.0009172791711247925      14.15244225836884      345.3293567272044   0.005919453636359452     0.8002569556203066     0.5051091918500855     0.2794776692625724     0.4507873521841073   0.001255893247899037     0.3961018367304396     0.2218722565748392     0.4937966778341209  1.490118767699993e-08 121.7270225375441
2.718479969759832      19.43191465638541      15.84469378201166   0.002517527392371525     0.7283468916782562     -11.57943888228488  0.0001533852759944436     0.1235942351287673  0.0009173878156493739      14.14940465900502      345.3310004955196   0.005919999718946132     0.8002549465750473     0.5050837501225987     0.2794559488645071     0.4514897208059337   0.001255891955032132     0.3961018367304396     0.2218750586898228     0.4937970299293565  2.576890728452399e-14 121.7262105187258
2.71848001026834      19.43191465638541      15.84469378201166   0.002517527392371525     0.7283468916782562     -11.57943888228488  0.0001533852759944436     0.1235942351287673  0.0009173878156493739      14.14940465900502      345.3310004955196   0.005919999718946132     0.8002549465750473     0.5050837501225987     0.2794559488645071     0.4514897208059337   0.001255891955032132     0.3961018367304396     0.2218750586898228     0.4937970299293565  2.576890728452399e-14 121.7262107064979
2.718479969759832       19.4319149459435      15.84469378201166   0.002517527392371525     0.7283468916782562     -11.57943888228488  0.0001533852759944436     0.1235942351287673  0.0009173878156493739      14.14940465900502      345.3310004955196   0.005919999718946132     0.8002549465750473     0.5050837501225987     0.2794559488645071     0.4514897208059337   0.001255891955032132     0.3961018367304396     0.2218750586898228     0.4937970299293565  2.576890728452399e-14 121.7262105455625
2.718479969759832      19.43191465638541        15.844694018116   0.002517527392371525     0.7283468916782562     -11.57943888228488  0.0001533852759944436     0.1235942351287673  0.0009173878156493739      14.14940465900502      345.3310004955196   0.005919999718946132     0.8002549465750473     0.5050837501225987     0.2794559488645071     0.4514897208059337   0.001255891955032132     0.3961018367304396     0.2218750586898228     0.4937970299293565  2.576890728452399e-14 121.7262104909764
2.718479969759832      19.43191465638541      15.84469378201166   0.002517542293532719     0.7283468916782562     -11.57943888228488  0.0001533852759944436     0.1235942351287673  0.0009173878156493739      14.14940465900502      345.3310004955196   0.005919999718946132     0.8002549465750473     0.5050837501225987     0.2794559488645071     0.4514897208059337   0.001255891955032132     0.3961018367304396     0.2218750586898228     0.4937970299293565  2.576890728452399e-14 121.7262124867791
2.718479969759832      19.43191465638541      15.84469378201166   0.002517527392371525     0.7283469065794174     -11.57943888228488  0.0001533852759944436     0.1235942351287673  0.0009173878156493739      14.14940465900502      345.3310004955196   0.005919999718946132     0.8002549465750473     0.5050837501225987     0.2794559488645071     0.4514897208059337   0.001255891955032132     0.3961018367304396     0.2218750586898228     0.4937970299293565  2.576890728452399e-14 121.7262105739337
2.718479969759832      19.43191465638541      15.84469378201166   0.002517527392371525     0.7283468916782562     -11.57943905483196  0.0001533852759944436     0.1235942351287673  0.0009173878156493739      14.14940465900502      345.3310004955196   0.005919999718946132     0.8002549465750473     0.5050837501225987     0.2794559488645071     0.4514897208059337   0.001255891955032132     0.3961018367304396     0.2218750586898228     0.4937970299293565  2.576890728452399e-14 121.7262106165603
2.718479969759832      19.43191465638541      15.84469378201166   0.002517527392371525     0.7283468916782562     -11.57943888228488  0.0001534001771556375     0.1235942351287673  0.0009173878156493739      14.14940465900502      345.3310004955196   0.005919999718946132     0.8002549465750473     0.5050837501225987     0.2794559488645071     0.4514897208059337   0.001255891955032132     0.3961018367304396     0.2218750586898228     0.4937970299293565  2.576890728452399e-14 121.7262195631324
2.718479969759832      19.43191465638541      15.84469378201166   0.002517527392371525     0.7283468916782562     -11.57943888228488  0.0001533852759944436     0.1235942500299285  0.0009173878156493739      14.14940465900502      345.3310004955196   0.005919999718946132     0.8002549465750473     0.5050837501225987     0.2794559488645071     0.4514897208059337   0.001255891955032132     0.3961018367304396     0.2218750586898228     0.4937970299293565  2.576890728452399e-14 121.7262107894877
2.718479969759832      19.43191465638541      15.84469378201166   0.002517527392371525     0.7283468916782562     -11.57943888228488  0.0001533852759944436     0.1235942351287673  0.0009174027168105677      14.14940465900502      345.3310004955196   0.005919999718946132     0.8002549465750473     0.5050837501225987     0.2794559488645071     0.4514897208059337   0.001255891955032132     0.3961018367304396     0.2218750586898228     0.4937970299293565  2.576890728452399e-14 121.7262100392956
2.718479969759832      19.43191465638541      15.84469378201166   0.002517527392371525     0.7283468916782562     -11.57943888228488  0.0001533852759944436     0.1235942351287673  0.0009173878156493739      14.14940486984758      345.3310004955196   0.005919999718946132     0.8002549465750473     0.5050837501225987     0.2794559488645071     0.4514897208059337   0.001255891955032132     0.3961018367304396     0.2218750586898228     0.4937970299293565  2.576890728452399e-14 121.7262106155876
2.718479969759832      19.43191465638541      15.84469378201166   0.002517527392371525     0.7283468916782562     -11.57943888228488  0.0001533852759944436     0.1235942351287673  0.0009173878156493739      14.14940465900502      345.3310056413525   0.005919999718946132     0.8002549465750473     0.5050837501225987     0.2794559488645071     0.4514897208059337   0.001255891955032132     0.3961018367304396     0.2218750586898228     0.4937970299293565  2.576890728452399e-14 121.7262105562316
2.718479969759832      19.43191465638541      15.84469378201166   0.002517527392371525     0.7283468916782562     -11.57943888228488  0.0001533852759944436     0.1235942351287673  0.0009173878156493739      14.14940465900502      345.3310004955196   0.005920014620107326     0.8002549465750473     0.5050837501225987     0.2794559488645071     0.4514897208059337   0.001255891955032132     0.3961018367304396     0.2218750586898228     0.4937970299293565  2.576890728452399e-14 121.7262107871081
2.718479969759832      19.43191465638541      15.84469378201166   0.002517527392371525     0.7283468916782562     -11.57943888228488  0.0001533852759944436     0.1235942351287673  0.0009173878156493739      14.14940465900502      345.3310004955196   0.005919999718946132     0.8002549614762085     0.5050837501225987     0.2794559488645071     0.4514897208059337   0.001255891955032132     0.3961018367304396     0.2218750586898228     0.4937970299293565  2.576890728452399e-14 121.7262111807561
2.718479969759832      19.43191465638541      15.84469378201166   0.002517527392371525     0.7283468916782562     -11.57943888228488  0.0001533852759944436     0.1235942351287673  0.0009173878156493739      14.14940465900502      345.3310004955196   0.005919999718946132     0.8002549465750473     0.5050837650237599     0.2794559488645071     0.4514897208059337   0.001255891955032132     0.3961018367304396     0.2218750586898228     0.4937970299293565  2.576890728452399e-14 121.7262105388165
2.718479969759832      19.43191465638541      15.84469378201166   0.002517527392371525     0.7283468916782562     -11.57943888228488  0.0001533852759944436     0.1235942351287673  0.0009173878156493739      14.14940465900502      345.3310004955196   0.005919999718946132     0.8002549465750473     0.5050837501225987     0.2794559637656683     0.4514897208059337   0.001255891955032132     0.3961018367304396     0.2218750586898228     0.4937970299293565  2.576890728452399e-14 121.7262106467771
2.718479969759832      19.43191465638541      15.84469378201166   0.002517527392371525     0.7283468916782562     -11.57943888228488  0.0001533852759944436     0.1235942351287673  0.0009173878156493739      14.14940465900502      345.3310004955196   0.005919999718946132     0.8002549465750473     0.5050837501225987     0.2794559488645071     0.4514897357070949   0.001255891955032132     0.3961018367304396     0.2218750586898228     0.4937970299293565  2.576890728452399e-14 121.7262106029439
2.718479969759832      19.43191465638541      15.84469378201166   0.002517527392371525     0.7283468916782562     -11.57943888228488  0.0001533852759944436     0.1235942351287673  0.0009173878156493739      14.14940465900502      345.3310004955196   0.005919999718946132     0.8002549465750473     0.5050837501225987     0.2794559488645071     0.4514897208059337   0.001255906856193325     0.3961018367304396     0.2218750586898228     0.4937970299293565  2.576890728452399e-14 121.7262105187248
2.718479969759832      19.43191465638541      15.84469378201166   0.002517527392371525     0.7283468916782562     -11.57943888228488  0.0001533852759944436     0.1235942351287673  0.0009173878156493739      14.14940465900502      345.3310004955196   0.005919999718946132     0.8002549465750473     0.5050837501225987     0.2794559488645071     0.4514897208059337   0.001255891955032132     0.3961018516316008     0.2218750586898228     0.4937970299293565  2.576890728452399e-14 121.7262105187258
2.718479969759832      19.43191465638541      15.84469378201166   0.002517527392371525     0.7283468916782562     -11.57943888228488  0.0001533852759944436     0.1235942351287673  0.0009173878156493739      14.14940465900502      345.3310004955196   0.005919999718946132     0.8002549465750473     0.5050837501225987     0.2794559488645071     0.4514897208059337   0.001255891955032132     0.3961018367304396      0.221875073590984     0.4937970299293565  2.576890728452399e-14 121.7262105187217
2.718479969759832      19.43191465638541      15.84469378201166   0.002517527392371525     0.7283468916782562     -11.57943888228488  0.0001533852759944436     0.1235942351287673  0.0009173878156493739      14.14940465900502      345.3310004955196   0.005919999718946132     0.8002549465750473     0.5050837501225987     0.2794559488645071     0.4514897208059337   0.001255891955032132     0.3961018367304396     0.2218750586898228     0.4937970448305177  2.576890728452399e-14 121.7262105187237
2.718479969759832      19.43191465638541      15.84469378201166   0.002517527392371525     0.7283468916782562     -11.57943888228488  0.0001533852759944436     0.1235942351287673  0.0009173878156493739      14.14940465900502      345.3310004955196   0.005919999718946132     0.8002549465750473     0.5050837501225987     0.2794559488645071     0.4514897208059337   0.001255891955032132     0.3961018367304396     0.2218750586898228     0.4937970299293565  1.490118696275494e-08 121.7262643458969
2.718464465269314      19.43186671584304      15.84459936845271   0.002517497455412834     0.7283441740285002     -11.57939390631209  0.0001533780230966546     0.1235942064893444  0.0009185046260328314      14.14929301051364       345.324377175848   0.005920138663468937      0.800254930628703     0.5050876019738778     0.2794541176535721     0.4514794227634112   0.001255895450958099     0.3961018367304396     0.2218752684415481     0.4937970968375171  2.576355198899245e-14 121.7261905539806
2.718464505777591      19.43186671584304      15.84459936845271   0.002517497455412834     0.7283441740285002     -11.57939390631209  0.0001533780230966546     0.1235942064893444  0.0009185046260328314      14.14929301051364       345.324377175848   0.005920138663468937      0.800254930628703     0.5050876019738778     0.2794541176535721     0.4514794227634112   0.001255895450958099     0.3961018367304396     0.2218752684415481     0.4937970968375171  2.576355198899245e-14 121.7261904567243
2.718464465269314      19.43186700540041      15.84459936845271   0.002517497455412834     0.7283441740285002     -11.57939390631209  0.0001533780230966546     0.1235942064893444  0.0009185046260328314      14.14929301051364       345.324377175848   0.005920138663468937      0.800254930628703     0.5050876019738778     0.2794541176535721     0.4514794227634112   0.001255895450958099     0.3961018367304396     0.2218752684415481     0.4937970968375171  2.576355198899245e-14 121.7261905749588
2.718464465269314      19.43186671584304      15.84459960455564   0.002517497455412834     0.7283441740285002     -11.57939390631209  0.0001533780230966546     0.1235942064893444  0.0009185046260328314      14.14929301051364       345.324377175848   0.005920138663468937      0.800254930628703     0.5050876019738778     0.2794541176535721     0.4514794227634112   0.001255895450958099     0.3961018367304396     0.2218752684415481     0.4937970968375171  2.576355198899245e-14 121.7261905793857
2.718464465269314      19.43186671584304      15.84459936845271   0.002517512356574028     0.7283441740285002     -11.57939390631209  0.0001533780230966546     0.1235942064893444  0.0009185046260328314      14.14929301051364       345.324377175848   0.005920138663468937      0.800254930628703     0.5050876019738778     0.2794541176535721     0.4514794227634112   0.001255895450958099     0.3961018367304396     0.2218752684415481     0.4937970968375171  2.576355198899245e-14 121.7261923394079
2.718464465269314      19.43186671584304      15.84459936845271   0.002517497455412834     0.7283441889296614     -11.57939390631209  0.0001533780230966546     0.1235942064893444  0.0009185046260328314      14.14929301051364       345.324377175848   0.005920138663468937      0.800254930628703     0.5050876019738778     0.2794541176535721     0.4514794227634112   0.001255895450958099     0.3961018367304396     0.2218752684415481     0.4937970968375171  2.576355198899245e-14 121.7261905836676
2.718464465269314      19.43186671584304      15.84459936845271   0.002517497455412834     0.7283441740285002     -11.57939407885851  0.0001533780230966546     0.1235942064893444  0.0009185046260328314      14.14929301051364       345.324377175848   0.005920138663468937      0.800254930628703     0.5050876019738778     0.2794541176535721     0.4514794227634112   0.001255895450958099     0.3961018367304396     0.2218752684415481     0.4937970968375171  2.576355198899245e-14 121.7261906224652
2.718464465269314      19.43186671584304      15.84459936845271   0.002517497455412834     0.7283441740285002     -11.57939390631209  0.0001533929242578484     0.1235942064893444  0.0009185046260328314      14.14929301051364       345.324377175848   0.005920138663468937      0.800254930628703     0.5050876019738778     0.2794541176535721     0.4514794227634112   0.001255895450958099     0.3961018367304396     0.2218752684415481     0.4937970968375171  2.576355198899245e-14 121.7261998408049
2.718464465269314      19.43186671584304      15.84459936845271   0.002517497455412834     0.7283441740285002     -11.57939390631209  0.0001533780230966546     0.1235942213905056  0.0009185046260328314      14.14929301051364       345.324377175848   0.005920138663468937      0.800254930628703     0.5050876019738778     0.2794541176535721     0.4514794227634112   0.001255895450958099     0.3961018367304396     0.2218752684415481     0.4937970968375171  2.576355198899245e-14 121.726190722858
2.718464465269314      19.43186671584304      15.84459936845271   0.002517497455412834     0.7283441740285002     -11.57939390631209  0.0001533780230966546     0.1235942064893444  0.0009185195271940252      14.14929301051364       345.324377175848   0.005920138663468937      0.800254930628703     0.5050876019738778     0.2794541176535721     0.4514794227634112   0.001255895450958099     0.3961018367304396     0.2218752684415481     0.4937970968375171  2.576355198899245e-14 121.7261905833656
2.718464465269314      19.43186671584304      15.84459936845271   0.002517497455412834     0.7283441740285002     -11.57939390631209  0.0001533780230966546     0.1235942064893444  0.0009185046260328314      14.14929322135453       345.324377175848   0.005920138663468937      0.800254930628703     0.5050876019738778     0.2794541176535721     0.4514794227634112   0.001255895450958099     0.3961018367304396     0.2218752684415481     0.4937970968375171  2.576355198899245e-14 121.7261904443289
2.718464465269314      19.43186671584304      15.84459936845271   0.002517497455412834     0.7283441740285002     -11.57939390631209  0.0001533780230966546     0.1235942064893444  0.0009185046260328314      14.14929301051364      345.3243823215823   0.005920138663468937      0.800254930628703     0.5050876019738778     0.2794541176535721     0.4514794227634112   0.001255895450958099     0.3961018367304396     0.2218752684415481     0.4937970968375171  2.576355198899245e-14 121.726190445752
2.718464465269314      19.43186671584304      15.84459936845271   0.002517497455412834     0.7283441740285002     -11.57939390631209  0.0001533780230966546     0.1235942064893444  0.0009185046260328314      14.14929301051364       345.324377175848   0.005920153564630131      0.800254930628703     0.5050876019738778     0.2794541176535721     0.4514794227634112   0.001255895450958099     0.3961018367304396     0.2218752684415481     0.4937970968375171  2.576355198899245e-14 121.7261907829057
2.718464465269314      19.43186671584304      15.84459936845271   0.002517497455412834     0.7283441740285002     -11.57939390631209  0.0001533780230966546     0.1235942064893444  0.0009185046260328314      14.14929301051364       345.324377175848   0.005920138663468937     0.8002549455298642     0.5050876019738778     0.2794541176535721     0.4514794227634112   0.001255895450958099     0.3961018367304396     0.2218752684415481     0.4937970968375171  2.576355198899245e-14 121.7261911636478
2.718464465269314      19.43186671584304      15.84459936845271   0.002517497455412834     0.7283441740285002     -11.57939390631209  0.0001533780230966546     0.1235942064893444  0.0009185046260328314      14.14929301051364       345.324377175848   0.005920138663468937      0.800254930628703      0.505087616875039     0.2794541176535721     0.4514794227634112   0.001255895450958099     0.3961018367304396     0.2218752684415481     0.4937970968375171  2.576355198899245e-14 121.7261905444872
2.718464465269314      19.43186671584304      15.84459936845271   0.002517497455412834     0.7283441740285002     -11.57939390631209  0.0001533780230966546     0.1235942064893444  0.0009185046260328314      14.14929301051364       345.324377175848   0.005920138663468937      0.800254930628703     0.5050876019738778     0.2794541325547333     0.4514794227634112   0.001255895450958099     0.3961018367304396     0.2218752684415481     0.4937970968375171  2.576355198899245e-14 121.7261905719396
2.718464465269314      19.43186671584304      15.84459936845271   0.002517497455412834     0.7283441740285002     -11.57939390631209  0.0001533780230966546     0.1235942064893444  0.0009185046260328314      14.14929301051364       345.324377175848   0.005920138663468937      0.800254930628703     0.5050876019738778     0.2794541176535721     0.4514794376645724   0.001255895450958099     0.3961018367304396     0.2218752684415481     0.4937970968375171  2.576355198899245e-14 121.7261905357525
2.718464465269314      19.43186671584304      15.84459936845271   0.002517497455412834     0.7283441740285002     -11.57939390631209  0.0001533780230966546     0.1235942064893444  0.0009185046260328314      14.14929301051364       345.324377175848   0.005920138663468937      0.800254930628703     0.5050876019738778     0.2794541176535721     0.4514794227634112   0.001255910352119293     0.3961018367304396     0.2218752684415481     0.4937970968375171  2.576355198899245e-14 121.7261905539766
2.718464465269314      19.43186671584304      15.84459936845271   0.002517497455412834     0.7283441740285002     -11.57939390631209  0.0001533780230966546     0.1235942064893444  0.0009185046260328314      14.14929301051364       345.324377175848   0.005920138663468937      0.800254930628703     0.5050876019738778     0.2794541176535721     0.4514794227634112   0.001255895450958099     0.3961018516316008     0.2218752684415481     0.4937970968375171  2.576355198899245e-14 121.7261905539806
2.718464465269314      19.43186671584304      15.84459936845271   0.002517497455412834     0.7283441740285002     -11.57939390631209  0.0001533780230966546     0.1235942064893444  0.0009185046260328314      14.14929301051364       345.324377175848   0.005920138663468937      0.800254930628703     0.5050876019738778     0.2794541176535721     0.4514794227634112   0.001255895450958099     0.3961018367304396     0.2218752833427093     0.4937970968375171  2.576355198899245e-14 121.7261905539752
2.718464465269314      19.43186671584304      15.84459936845271   0.002517497455412834     0.7283441740285002     -11.57939390631209  0.0001533780230966546     0.1235942064893444  0.0009185046260328314      14.14929301051364       345.324377175848   0.005920138663468937      0.800254930628703     0.5050876019738778     0.2794541176535721     0.4514794227634112   0.001255895450958099     0.3961018367304396     0.2218752684415481     0.4937971117386782  2.576355198899245e-14 121.7261905539799
2.718464465269314      19.43186671584304      15.84459936845271   0.002517497455412834     0.7283441740285002     -11.57939390631209  0.0001533780230966546     0.1235942064893444  0.0009185046260328314      14.14929301051364       345.324377175848   0.005920138663468937      0.800254930628703     0.5050876019738778     0.2794541176535721     0.4514794227634112   0.001255895450958099     0.3961018367304396     0.2218752684415481     0.4937970968375171  1.490118695739965e-08 121.7262443854802
2.718470266476237      19.43186609209653      15.84459844120506   0.002514914410574237     0.7283317212560804     -11.57939049853505  0.0001525579101911431     0.1235821861413573  0.0009184911575322552      14.14929747794019      345.3243775451563   0.005919385117342939     0.8002548411166256     0.5050903089170238     0.2794512290592128     0.4514899209328501   0.001255895631952921     0.3961018367304396     0.2218752720403696     0.4937970974293298  2.496481129936173e-14 121.7253676077265
2.718470306984601      19.43186609209653      15.84459844120506   0.002514914410574237     0.7283317212560804     -11.57939049853505  0.0001525579101911431     0.1235821861413573  0.0009184911575322552      14.14929747794019      345.3243775451563   0.005919385117342939     0.8002548411166256     0.5050903089170238     0.2794512290592128     0.4514899209328501   0.001255895631952921     0.3961018367304396     0.2218752720403696     0.4937970974293298  2.496481129936173e-14 121.7253674987482
2.718470266476237       19.4318663816539      15.84459844120506   0.002514914410574237     0.7283317212560804     -11.57939049853505  0.0001525579101911431     0.1235821861413573  0.0009184911575322552      14.14929747794019      345.3243775451563   0.005919385117342939     0.8002548411166256     0.5050903089170238     0.2794512290592128     0.4514899209328501   0.001255895631952921     0.3961018367304396     0.2218752720403696     0.4937970974293298  2.496481129936173e-14 121.7253675425305
2.718470266476237      19.43186609209653      15.84459867730798   0.002514914410574237     0.7283317212560804     -11.57939049853505  0.0001525579101911431     0.1235821861413573  0.0009184911575322552      14.14929747794019      345.3243775451563   0.005919385117342939     0.8002548411166256     0.5050903089170238     0.2794512290592128     0.4514899209328501   0.001255895631952921     0.3961018367304396     0.2218752720403696     0.4937970974293298  2.496481129936173e-14 121.725367590842
2.718470266476237      19.43186609209653      15.84459844120506   0.002514929311735431     0.7283317212560804     -11.57939049853505  0.0001525579101911431     0.1235821861413573  0.0009184911575322552      14.14929747794019      345.3243775451563   0.005919385117342939     0.8002548411166256     0.5050903089170238     0.2794512290592128     0.4514899209328501   0.001255895631952921     0.3961018367304396     0.2218752720403696     0.4937970974293298  2.496481129936173e-14 121.7253680982956
2.718470266476237      19.43186609209653      15.84459844120506   0.002514914410574237     0.7283317361572416     -11.57939049853505  0.0001525579101911431     0.1235821861413573  0.0009184911575322552      14.14929747794019      345.3243775451563   0.005919385117342939     0.8002548411166256     0.5050903089170238     0.2794512290592128     0.4514899209328501   0.001255895631952921     0.3961018367304396     0.2218752720403696     0.4937970974293298  2.496481129936173e-14 121.7253675562578
2.718470266476237      19.43186609209653      15.84459844120506   0.002514914410574237     0.7283317212560804     -11.57939067108142  0.0001525579101911431     0.1235821861413573  0.0009184911575322552      14.14929747794019      345.3243775451563   0.005919385117342939     0.8002548411166256     0.5050903089170238     0.2794512290592128     0.4514899209328501   0.001255895631952921     0.3961018367304396     0.2218752720403696     0.4937970974293298  2.496481129936173e-14 121.7253675458926
2.718470266476237      19.43186609209653      15.84459844120506   0.002514914410574237     0.7283317212560804     -11.57939049853505  0.0001525728113523369     0.1235821861413573  0.0009184911575322552      14.14929747794019      345.3243775451563   0.005919385117342939     0.8002548411166256     0.5050903089170238     0.2794512290592128     0.4514899209328501   0.001255895631952921     0.3961018367304396     0.2218752720403696     0.4937970974293298  2.496481129936173e-14 121.7253762920709
2.718470266476237      19.43186609209653      15.84459844120506   0.002514914410574237     0.7283317212560804     -11.57939049853505  0.0001525579101911431     0.1235822010425185  0.0009184911575322552      14.14929747794019      345.3243775451563   0.005919385117342939     0.8002548411166256     0.5050903089170238     0.2794512290592128     0.4514899209328501   0.001255895631952921     0.3961018367304396     0.2218752720403696     0.4937970974293298  2.496481129936173e-14 121.7253677216704
2.718470266476237      19.43186609209653      15.84459844120506   0.002514914410574237     0.7283317212560804     -11.57939049853505  0.0001525579101911431     0.1235821861413573   0.000918506058693449      14.14929747794019      345.3243775451563   0.005919385117342939     0.8002548411166256     0.5050903089170238     0.2794512290592128     0.4514899209328501   0.001255895631952921     0.3961018367304396     0.2218752720403696     0.4937970974293298  2.496481129936173e-14 121.7253674484104
2.718470266476237      19.43186609209653      15.84459844120506   0.002514914410574237     0.7283317212560804     -11.57939049853505  0.0001525579101911431     0.1235821861413573  0.0009184911575322552      14.14929768878116      345.3243775451563   0.005919385117342939     0.8002548411166256     0.5050903089170238     0.2794512290592128     0.4514899209328501   0.001255895631952921     0.3961018367304396     0.2218752720403696     0.4937970974293298  2.496481129936173e-14 121.7253674531913
2.718470266476237      19.43186609209653      15.84459844120506   0.002514914410574237     0.7283317212560804     -11.57939049853505  0.0001525579101911431     0.1235821861413573  0.0009184911575322552      14.14929747794019      345.3243826908906   0.005919385117342939     0.8002548411166256     0.5050903089170238     0.2794512290592128     0.4514899209328501   0.001255895631952921     0.3961018367304396     0.2218752720403696     0.4937970974293298  2.496481129936173e-14 121.7253674736334
2.718470266476237      19.43186609209653      15.84459844120506   0.002514914410574237     0.7283317212560804     -11.57939049853505  0.0001525579101911431     0.1235821861413573  0.0009184911575322552      14.14929747794019      345.3243775451563   0.005919400018504133     0.8002548411166256     0.5050903089170238     0.2794512290592128     0.4514899209328501   0.001255895631952921     0.3961018367304396     0.2218752720403696     0.4937970974293298  2.496481129936173e-14 121.7253670268273
2.718470266476237      19.43186609209653      15.84459844120506   0.002514914410574237     0.7283317212560804     -11.57939049853505  0.0001525579101911431     0.1235821861413573  0.0009184911575322552      14.14929747794019      345.3243775451563   0.005919385117342939     0.8002548560177868     0.5050903089170238     0.2794512290592128     0.4514899209328501   0.001255895631952921     0.3961018367304396     0.2218752720403696     0.4937970974293298  2.496481129936173e-14 121.7253681635103
2.718470266476237      19.43186609209653      15.84459844120506   0.002514914410574237     0.7283317212560804     -11.57939049853505  0.0001525579101911431     0.1235821861413573  0.0009184911575322552      14.14929747794019      345.3243775451563   0.005919385117342939     0.8002548411166256      0.505090323818185     0.2794512290592128     0.4514899209328501   0.001255895631952921     0.3961018367304396     0.2218752720403696     0.4937970974293298  2.496481129936173e-14 121.725367616168
2.718470266476237      19.43186609209653      15.84459844120506   0.002514914410574237     0.7283317212560804     -11.57939049853505  0.0001525579101911431     0.1235821861413573  0.0009184911575322552      14.14929747794019      345.3243775451563   0.005919385117342939     0.8002548411166256     0.5050903089170238      0.279451243960374     0.4514899209328501   0.001255895631952921     0.3961018367304396     0.2218752720403696     0.4937970974293298  2.496481129936173e-14 121.7253675480356
2.718470266476237      19.43186609209653      15.84459844120506   0.002514914410574237     0.7283317212560804     -11.57939049853505  0.0001525579101911431     0.1235821861413573  0.0009184911575322552      14.14929747794019      345.3243775451563   0.005919385117342939     0.8002548411166256     0.5050903089170238     0.2794512290592128     0.4514899358340113   0.001255895631952921     0.3961018367304396     0.2218752720403696     0.4937970974293298  2.496481129936173e-14 121.7253675611109
2.718470266476237      19.43186609209653      15.84459844120506   0.002514914410574237     0.7283317212560804     -11.57939049853505  0.0001525579101911431     0.1235821861413573  0.0009184911575322552      14.14929747794019      345.3243775451563   0.005919385117342939     0.8002548411166256     0.5050903089170238     0.2794512290592128     0.4514899209328501   0.001255910533114115     0.3961018367304396     0.2218752720403696     0.4937970974293298  2.496481129936173e-14 121.7253676077244
2.718470266476237      19.43186609209653      15.84459844120506   0.002514914410574237     0.7283317212560804     -11.57939049853505  0.0001525579101911431     0.1235821861413573  0.0009184911575322552      14.14929747794019      345.3243775451563   0.005919385117342939     0.8002548411166256     0.5050903089170238     0.2794512290592128     0.4514899209328501   0.001255895631952921     0.3961018516316008     0.2218752720403696     0.4937970974293298  2.496481129936173e-14 121.7253676077265
2.718470266476237      19.43186609209653      15.84459844120506   0.002514914410574237     0.7283317212560804     -11.57939049853505  0.0001525579101911431     0.1235821861413573  0.0009184911575322552      14.14929747794019      345.3243775451563   0.005919385117342939     0.8002548411166256     0.5050903089170238     0.2794512290592128     0.4514899209328501   0.001255895631952921     0.3961018367304396     0.2218752869415308     0.4937970974293298  2.496481129936173e-14 121.7253676077233
2.718470266476237      19.43186609209653      15.84459844120506   0.002514914410574237     0.7283317212560804     -11.57939049853505  0.0001525579101911431     0.1235821861413573  0.0009184911575322552      14.14929747794019      345.3243775451563   0.005919385117342939     0.8002548411166256     0.5050903089170238     0.2794512290592128     0.4514899209328501   0.001255895631952921     0.3961018367304396     0.2218752720403696      0.493797112330491  2.496481129936173e-14 121.7253676077191
2.718470266476237      19.43186609209653      15.84459844120506   0.002514914410574237     0.7283317212560804     -11.57939049853505  0.0001525579101911431     0.1235821861413573  0.0009184911575322552      14.14929747794019      345.3243775451563   0.005919385117342939     0.8002548411166256     0.5050903089170238     0.2794512290592128     0.4514899209328501   0.001255895631952921     0.3961018367304396     0.2218752720403696     0.4937970974293298  1.490118615865895e-08 121.725421450055
2.718470566043917      19.43186691642153      15.84459838069479   0.002514908732918689     0.7283320008198622     -11.57939095486209  0.0001525523003037291     0.1235821191736829  0.0009192059753094377      14.14930209344238      345.3245656492409      0.005919515687776     0.8002548402852681     0.5050903236598573      0.279451379902607     0.4514902841447865   0.001255936795408645     0.3961018367304396     0.2218757268538331     0.4937981009516812  2.495889118452569e-14 121.7253598974093
2.718470606552285      19.43186691642153      15.84459838069479   0.002514908732918689     0.7283320008198622     -11.57939095486209  0.0001525523003037291     0.1235821191736829  0.0009192059753094377      14.14930209344238      345.3245656492409      0.005919515687776     0.8002548402852681     0.5050903236598573      0.279451379902607     0.4514902841447865   0.001255936795408645     0.3961018367304396     0.2218757268538331     0.4937981009516812  2.495889118452569e-14 121.7253600137016
2.718470566043917      19.43186720597891      15.84459838069479   0.002514908732918689     0.7283320008198622     -11.57939095486209  0.0001525523003037291     0.1235821191736829  0.0009192059753094377      14.14930209344238      345.3245656492409      0.005919515687776     0.8002548402852681     0.5050903236598573      0.279451379902607     0.4514902841447865   0.001255936795408645     0.3961018367304396     0.2218757268538331     0.4937981009516812  2.495889118452569e-14 121.7253598944099
2.718470566043917      19.43186691642153       15.8445986167977   0.002514908732918689     0.7283320008198622     -11.57939095486209  0.0001525523003037291     0.1235821191736829  0.0009192059753094377      14.14930209344238      345.3245656492409      0.005919515687776     0.8002548402852681     0.5050903236598573      0.279451379902607     0.4514902841447865   0.001255936795408645     0.3961018367304396     0.2218757268538331     0.4937981009516812  2.495889118452569e-14 121.7253598922421
2.718470566043917      19.43186691642153      15.84459838069479   0.002514923634079883     0.7283320008198622     -11.57939095486209  0.0001525523003037291     0.1235821191736829  0.0009192059753094377      14.14930209344238      345.3245656492409      0.005919515687776     0.8002548402852681     0.5050903236598573      0.279451379902607     0.4514902841447865   0.001255936795408645     0.3961018367304396     0.2218757268538331     0.4937981009516812  2.495889118452569e-14 121.7253603030831
2.718470566043917      19.43186691642153      15.84459838069479   0.002514908732918689     0.7283320157210234     -11.57939095486209  0.0001525523003037291     0.1235821191736829  0.0009192059753094377      14.14930209344238      345.3245656492409      0.005919515687776     0.8002548402852681     0.5050903236598573      0.279451379902607     0.4514902841447865   0.001255936795408645     0.3961018367304396     0.2218757268538331     0.4937981009516812  2.495889118452569e-14 121.7253599050707
2.718470566043917      19.43186691642153      15.84459838069479   0.002514908732918689     0.7283320008198622     -11.57939112740846  0.0001525523003037291     0.1235821191736829  0.0009192059753094377      14.14930209344238      345.3245656492409      0.005919515687776     0.8002548402852681     0.5050903236598573      0.279451379902607     0.4514902841447865   0.001255936795408645     0.3961018367304396     0.2218757268538331     0.4937981009516812  2.495889118452569e-14 121.7253598942913
2.718470566043917      19.43186691642153      15.84459838069479   0.002514908732918689     0.7283320008198622     -11.57939095486209  0.0001525672014649229     0.1235821191736829  0.0009192059753094377      14.14930209344238      345.3245656492409      0.005919515687776     0.8002548402852681     0.5050903236598573      0.279451379902607     0.4514902841447865   0.001255936795408645     0.3961018367304396     0.2218757268538331     0.4937981009516812  2.495889118452569e-14 121.7253688399135
2.718470566043917      19.43186691642153      15.84459838069479   0.002514908732918689     0.7283320008198622     -11.57939095486209  0.0001525523003037291     0.1235821340748441  0.0009192059753094377      14.14930209344238      345.3245656492409      0.005919515687776     0.8002548402852681     0.5050903236598573      0.279451379902607     0.4514902841447865   0.001255936795408645     0.3961018367304396     0.2218757268538331     0.4937981009516812  2.495889118452569e-14 121.7253600725089
2.718470566043917      19.43186691642153      15.84459838069479   0.002514908732918689     0.7283320008198622     -11.57939095486209  0.0001525523003037291     0.1235821191736829  0.0009192208764706315      14.14930209344238      345.3245656492409      0.005919515687776     0.8002548402852681     0.5050903236598573      0.279451379902607     0.4514902841447865   0.001255936795408645     0.3961018367304396     0.2218757268538331     0.4937981009516812  2.495889118452569e-14 121.7253600854451
2.718470566043917      19.43186691642153      15.84459838069479   0.002514908732918689     0.7283320008198622     -11.57939095486209  0.0001525523003037291     0.1235821191736829  0.0009192059753094377      14.14930230428341      345.3245656492409      0.005919515687776     0.8002548402852681     0.5050903236598573      0.279451379902607     0.4514902841447865   0.001255936795408645     0.3961018367304396     0.2218757268538331     0.4937981009516812  2.495889118452569e-14 121.7253598194958
2.718470566043917      19.43186691642153      15.84459838069479   0.002514908732918689     0.7283320008198622     -11.57939095486209  0.0001525523003037291     0.1235821191736829  0.0009192059753094377      14.14930209344238      345.3245707949779      0.005919515687776     0.8002548402852681     0.5050903236598573      0.279451379902607     0.4514902841447865   0.001255936795408645     0.3961018367304396     0.2218757268538331     0.4937981009516812  2.495889118452569e-14 121.7253597773987
2.718470566043917      19.43186691642153      15.84459838069479   0.002514908732918689     0.7283320008198622     -11.57939095486209  0.0001525523003037291     0.1235821191736829  0.0009192059753094377      14.14930209344238      345.3245656492409   0.005919530588937193     0.8002548402852681     0.5050903236598573      0.279451379902607     0.4514902841447865   0.001255936795408645     0.3961018367304396     0.2218757268538331     0.4937981009516812  2.495889118452569e-14 121.7253594171498
2.718470566043917      19.43186691642153      15.84459838069479   0.002514908732918689     0.7283320008198622     -11.57939095486209  0.0001525523003037291     0.1235821191736829  0.0009192059753094377      14.14930209344238      345.3245656492409      0.005919515687776     0.8002548551864293     0.5050903236598573      0.279451379902607     0.4514902841447865   0.001255936795408645     0.3961018367304396     0.2218757268538331     0.4937981009516812  2.495889118452569e-14 121.7253604541712
2.718470566043917      19.43186691642153      15.84459838069479   0.002514908732918689     0.7283320008198622     -11.57939095486209  0.0001525523003037291     0.1235821191736829  0.0009192059753094377      14.14930209344238      345.3245656492409      0.005919515687776     0.8002548402852681     0.5050903385610185      0.279451379902607     0.4514902841447865   0.001255936795408645     0.3961018367304396     0.2218757268538331     0.4937981009516812  2.495889118452569e-14 121.7253599411155
2.718470566043917      19.43186691642153      15.84459838069479   0.002514908732918689     0.7283320008198622     -11.57939095486209  0.0001525523003037291     0.1235821191736829  0.0009192059753094377      14.14930209344238      345.3245656492409      0.005919515687776     0.8002548402852681     0.5050903236598573     0.2794513948037682     0.4514902841447865   0.001255936795408645     0.3961018367304396     0.2218757268538331     0.4937981009516812  2.495889118452569e-14 121.7253599297131
2.718470566043917      19.43186691642153      15.84459838069479   0.002514908732918689     0.7283320008198622     -11.57939095486209  0.0001525523003037291     0.1235821191736829  0.0009192059753094377      14.14930209344238      345.3245656492409      0.005919515687776     0.8002548402852681     0.5050903236598573      0.279451379902607     0.4514902990459477   0.001255936795408645     0.3961018367304396     0.2218757268538331     0.4937981009516812  2.495889118452569e-14 121.725359813651
2.718470566043917      19.43186691642153      15.84459838069479   0.002514908732918689     0.7283320008198622     -11.57939095486209  0.0001525523003037291     0.1235821191736829  0.0009192059753094377      14.14930209344238      345.3245656492409      0.005919515687776     0.8002548402852681     0.5050903236598573      0.279451379902607     0.4514902841447865   0.001255951696569839     0.3961018367304396     0.2218757268538331     0.4937981009516812  2.495889118452569e-14 121.7253598974227
2.718470566043917      19.43186691642153      15.84459838069479   0.002514908732918689     0.7283320008198622     -11.57939095486209  0.0001525523003037291     0.1235821191736829  0.0009192059753094377      14.14930209344238      345.3245656492409      0.005919515687776     0.8002548402852681     0.5050903236598573      0.279451379902607     0.4514902841447865   0.001255936795408645     0.3961018516316008     0.2218757268538331     0.4937981009516812  2.495889118452569e-14 121.7253598974093
2.718470566043917      19.43186691642153      15.84459838069479   0.002514908732918689     0.7283320008198622     -11.57939095486209  0.0001525523003037291     0.1235821191736829  0.0009192059753094377      14.14930209344238      345.3245656492409      0.005919515687776     0.8002548402852681     0.5050903236598573      0.279451379902607     0.4514902841447865   0.001255936795408645     0.3961018367304396     0.2218757417549943     0.4937981009516812  2.495889118452569e-14 121.7253598973993
2.718470566043917      19.43186691642153      15.84459838069479   0.002514908732918689     0.7283320008198622     -11.57939095486209  0.0001525523003037291     0.1235821191736829  0.0009192059753094377      14.14930209344238      345.3245656492409      0.005919515687776     0.8002548402852681     0.5050903236598573      0.279451379902607     0.4514902841447865   0.001255936795408645     0.3961018367304396     0.2218757268538331     0.4937981158528424  2.495889118452569e-14 121.7253598974027
2.718470566043917      19.43186691642153      15.84459838069479   0.002514908732918689     0.7283320008198622     -11.57939095486209  0.0001525523003037291     0.1235821191736829  0.0009192059753094377      14.14930209344238      345.3245656492409      0.005919515687776     0.8002548402852681     0.5050903236598573      0.279451379902607     0.4514902841447865   0.001255936795408645     0.3961018367304396     0.2218757268538331     0.4937981009516812  1.490118615273884e-08 121.7254137423688
2.718467598352701      19.43186675822677      15.84459755067355   0.002514846115811726     0.7283316562277424     -11.57939089206163  0.0001524687042577692     0.1235807884193876  0.0009191956471031763      14.14930687460048      345.3247533205363   0.005921010436663685     0.8002548311678754     0.5050889707155636     0.2794508090647602     0.4514956825234847   0.001255930242900458     0.3961018367304396     0.2218789227481504     0.4937994966930424  2.487639485216095e-14 121.7253189109354
2.718467638861025      19.43186675822677      15.84459755067355   0.002514846115811726     0.7283316562277424     -11.57939089206163  0.0001524687042577692     0.1235807884193876  0.0009191956471031763      14.14930687460048      345.3247533205363   0.005921010436663685     0.8002548311678754     0.5050889707155636     0.2794508090647602     0.4514956825234847   0.001255930242900458     0.3961018367304396     0.2218789227481504     0.4937994966930424  2.487639485216095e-14 121.7253189912815
2.718467598352701      19.43186704778415      15.84459755067355   0.002514846115811726     0.7283316562277424     -11.57939089206163  0.0001524687042577692     0.1235807884193876  0.0009191956471031763      14.14930687460048      345.3247533205363   0.005921010436663685     0.8002548311678754     0.5050889707155636     0.2794508090647602     0.4514956825234847   0.001255930242900458     0.3961018367304396     0.2218789227481504     0.4937994966930424  2.487639485216095e-14 121.7253189137528
2.718467598352701      19.43186675822677      15.84459778677645   0.002514846115811726     0.7283316562277424     -11.57939089206163  0.0001524687042577692     0.1235807884193876  0.0009191956471031763      14.14930687460048      345.3247533205363   0.005921010436663685     0.8002548311678754     0.5050889707155636     0.2794508090647602     0.4514956825234847   0.001255930242900458     0.3961018367304396     0.2218789227481504     0.4937994966930424  2.487639485216095e-14 121.7253188968711
2.718467598352701      19.43186675822677      15.84459755067355    0.00251486101697292     0.7283316562277424     -11.57939089206163  0.0001524687042577692     0.1235807884193876  0.0009191956471031763      14.14930687460048      345.3247533205363   0.005921010436663685     0.8002548311678754     0.5050889707155636     0.2794508090647602     0.4514956825234847   0.001255930242900458     0.3961018367304396     0.2218789227481504     0.4937994966930424  2.487639485216095e-14 121.725319209886
2.718467598352701      19.43186675822677      15.84459755067355   0.002514846115811726     0.7283316711289036     -11.57939089206163  0.0001524687042577692     0.1235807884193876  0.0009191956471031763      14.14930687460048      345.3247533205363   0.005921010436663685     0.8002548311678754     0.5050889707155636     0.2794508090647602     0.4514956825234847   0.001255930242900458     0.3961018367304396     0.2218789227481504     0.4937994966930424  2.487639485216095e-14 121.7253189169338
2.718467598352701      19.43186675822677      15.84459755067355   0.002514846115811726     0.7283316562277424       -11.579391064608  0.0001524687042577692     0.1235807884193876  0.0009191956471031763      14.14930687460048      345.3247533205363   0.005921010436663685     0.8002548311678754     0.5050889707155636     0.2794508090647602     0.4514956825234847   0.001255930242900458     0.3961018367304396     0.2218789227481504     0.4937994966930424  2.487639485216095e-14 121.7253188668796
2.718467598352701      19.43186675822677      15.84459755067355   0.002514846115811726     0.7283316562277424     -11.57939089206163   0.000152483605418963     0.1235807884193876  0.0009191956471031763      14.14930687460048      345.3247533205363   0.005921010436663685     0.8002548311678754     0.5050889707155636     0.2794508090647602     0.4514956825234847   0.001255930242900458     0.3961018367304396     0.2218789227481504     0.4937994966930424  2.487639485216095e-14 121.7253279250244
2.718467598352701      19.43186675822677      15.84459755067355   0.002514846115811726     0.7283316562277424     -11.57939089206163  0.0001524687042577692     0.1235808033205488  0.0009191956471031763      14.14930687460048      345.3247533205363   0.005921010436663685     0.8002548311678754     0.5050889707155636     0.2794508090647602     0.4514956825234847   0.001255930242900458     0.3961018367304396     0.2218789227481504     0.4937994966930424  2.487639485216095e-14 121.7253190574349
2.718467598352701      19.43186675822677      15.84459755067355   0.002514846115811726     0.7283316562277424     -11.57939089206163  0.0001524687042577692     0.1235807884193876  0.0009192105482643702      14.14930687460048      345.3247533205363   0.005921010436663685     0.8002548311678754     0.5050889707155636     0.2794508090647602     0.4514956825234847   0.001255930242900458     0.3961018367304396     0.2218789227481504     0.4937994966930424  2.487639485216095e-14 121.7253190429702
2.718467598352701      19.43186675822677      15.84459755067355   0.002514846115811726     0.7283316562277424     -11.57939089206163  0.0001524687042577692     0.1235807884193876  0.0009191956471031763      14.14930708544158      345.3247533205363   0.005921010436663685     0.8002548311678754     0.5050889707155636     0.2794508090647602     0.4514956825234847   0.001255930242900458     0.3961018367304396     0.2218789227481504     0.4937994966930424  2.487639485216095e-14 121.7253189187087
2.718467598352701      19.43186675822677      15.84459755067355   0.002514846115811726     0.7283316562277424     -11.57939089206163  0.0001524687042577692     0.1235807884193876  0.0009191956471031763      14.14930687460048      345.3247584662761   0.005921010436663685     0.8002548311678754     0.5050889707155636     0.2794508090647602     0.4514956825234847   0.001255930242900458     0.3961018367304396     0.2218789227481504     0.4937994966930424  2.487639485216095e-14 121.7253188236144
2.718467598352701      19.43186675822677      15.84459755067355   0.002514846115811726     0.7283316562277424     -11.57939089206163  0.0001524687042577692     0.1235807884193876  0.0009191956471031763      14.14930687460048      345.3247533205363   0.005921025337824879     0.8002548311678754     0.5050889707155636     0.2794508090647602     0.4514956825234847   0.001255930242900458     0.3961018367304396     0.2218789227481504     0.4937994966930424  2.487639485216095e-14 121.7253200041536
2.718467598352701      19.43186675822677      15.84459755067355   0.002514846115811726     0.7283316562277424     -11.57939089206163  0.0001524687042577692     0.1235807884193876  0.0009191956471031763      14.14930687460048      345.3247533205363   0.005921010436663685     0.8002548460690366     0.5050889707155636     0.2794508090647602     0.4514956825234847   0.001255930242900458     0.3961018367304396     0.2218789227481504     0.4937994966930424  2.487639485216095e-14 121.7253193806252
2.718467598352701      19.43186675822677      15.84459755067355   0.002514846115811726     0.7283316562277424     -11.57939089206163  0.0001524687042577692     0.1235807884193876  0.0009191956471031763      14.14930687460048      345.3247533205363   0.005921010436663685     0.8002548311678754     0.5050889856167248     0.2794508090647602     0.4514956825234847   0.001255930242900458     0.3961018367304396     0.2218789227481504     0.4937994966930424  2.487639485216095e-14 121.7253189291472
2.718467598352701      19.43186675822677      15.84459755067355   0.002514846115811726     0.7283316562277424     -11.57939089206163  0.0001524687042577692     0.1235807884193876  0.0009191956471031763      14.14930687460048      345.3247533205363   0.005921010436663685     0.8002548311678754     0.5050889707155636     0.2794508239659214     0.4514956825234847   0.001255930242900458     0.3961018367304396     0.2218789227481504     0.4937994966930424  2.487639485216095e-14 121.7253189764406
2.718467598352701      19.43186675822677      15.84459755067355   0.002514846115811726     0.7283316562277424     -11.57939089206163  0.0001524687042577692     0.1235807884193876  0.0009191956471031763      14.14930687460048      345.3247533205363   0.005921010436663685     0.8002548311678754     0.5050889707155636     0.2794508090647602     0.4514956974246459   0.001255930242900458     0.3961018367304396     0.2218789227481504     0.4937994966930424  2.487639485216095e-14 121.7253188922982
2.718467598352701      19.43186675822677      15.84459755067355   0.002514846115811726     0.7283316562277424     -11.57939089206163  0.0001524687042577692     0.1235807884193876  0.0009191956471031763      14.14930687460048      345.3247533205363   0.005921010436663685     0.8002548311678754     0.5050889707155636     0.2794508090647602     0.4514956825234847   0.001255945144061652     0.3961018367304396     0.2218789227481504     0.4937994966930424  2.487639485216095e-14 121.7253189109435
2.718467598352701      19.43186675822677      15.84459755067355   0.002514846115811726     0.7283316562277424     -11.57939089206163  0.0001524687042577692     0.1235807884193876  0.0009191956471031763      14.14930687460048      345.3247533205363   0.005921010436663685     0.8002548311678754     0.5050889707155636     0.2794508090647602     0.4514956825234847   0.001255930242900458     0.3961018516316008     0.2218789227481504     0.4937994966930424  2.487639485216095e-14 121.7253189109354
2.718467598352701      19.43186675822677      15.84459755067355   0.002514846115811726     0.7283316562277424     -11.57939089206163  0.0001524687042577692     0.1235807884193876  0.0009191956471031763      14.14930687460048      345.3247533205363   0.005921010436663685     0.8002548311678754     0.5050889707155636     0.2794508090647602     0.4514956825234847   0.001255930242900458     0.3961018367304396     0.2218789376493116     0.4937994966930424  2.487639485216095e-14 121.7253189109341
2.718467598352701      19.43186675822677      15.84459755067355   0.002514846115811726     0.7283316562277424     -11.57939089206163  0.0001524687042577692     0.1235807884193876  0.0009191956471031763      14.14930687460048      345.3247533205363   0.005921010436663685     0.8002548311678754     0.5050889707155636     0.2794508090647602     0.4514956825234847   0.001255930242900458     0.3961018367304396     0.2218789227481504     0.4937995115942036  2.487639485216095e-14 121.7253189109273
2.718467598352701      19.43186675822677      15.84459755067355   0.002514846115811726     0.7283316562277424     -11.57939089206163  0.0001524687042577692     0.1235807884193876  0.0009191956471031763      14.14930687460048      345.3247533205363   0.005921010436663685     0.8002548311678754     0.5050889707155636     0.2794508090647602     0.4514956825234847   0.001255930242900458     0.3961018367304396     0.2218789227481504     0.4937994966930424  1.490118607024251e-08 121.7253727562918
2.71844642470193      19.43193995514175       15.8447291969557   0.002514498570386009     0.7283258806445203     -11.57947180359866  0.0001518199181101957     0.1235724778674034  0.0009191411597360865      14.14932458718293      345.3247747961274   0.005918034819890573     0.8002547381274132     0.5050853605577734     0.2794421715238388     0.4515049908094215   0.001255929349364704     0.3961018367304396     0.2218789900061523     0.4937998984161952  2.424859341187354e-14 121.7249271423853
2.718446465209939      19.43193995514175       15.8447291969557   0.002514498570386009     0.7283258806445203     -11.57947180359866  0.0001518199181101957     0.1235724778674034  0.0009191411597360865      14.14932458718293      345.3247747961274   0.005918034819890573     0.8002547381274132     0.5050853605577734     0.2794421715238388     0.4515049908094215   0.001255929349364704     0.3961018367304396     0.2218789900061523     0.4937998984161952  2.424859341187354e-14 121.7249272261836
2.71844642470193      19.43194024470022       15.8447291969557   0.002514498570386009     0.7283258806445203     -11.57947180359866  0.0001518199181101957     0.1235724778674034  0.0009191411597360865      14.14932458718293      345.3247747961274   0.005918034819890573     0.8002547381274132     0.5050853605577734     0.2794421715238388     0.4515049908094215   0.001255929349364704     0.3961018367304396     0.2218789900061523     0.4937998984161952  2.424859341187354e-14 121.7249271631698
2.71844642470193      19.43193995514175      15.84472943306056   0.002514498570386009     0.7283258806445203     -11.57947180359866  0.0001518199181101957     0.1235724778674034  0.0009191411597360865      14.14932458718293      345.3247747961274   0.005918034819890573     0.8002547381274132     0.5050853605577734     0.2794421715238388     0.4515049908094215   0.001255929349364704     0.3961018367304396     0.2218789900061523     0.4937998984161952  2.424859341187354e-14 121.7249272145094
2.71844642470193      19.43193995514175       15.8447291969557   0.002514513471547203     0.7283258806445203     -11.57947180359866  0.0001518199181101957     0.1235724778674034  0.0009191411597360865      14.14932458718293      345.3247747961274   0.005918034819890573     0.8002547381274132     0.5050853605577734     0.2794421715238388     0.4515049908094215   0.001255929349364704     0.3961018367304396     0.2218789900061523     0.4937998984161952  2.424859341187354e-14 121.7249274570943
2.71844642470193      19.43193995514175       15.8447291969557   0.002514498570386009     0.7283258955456815     -11.57947180359866  0.0001518199181101957     0.1235724778674034  0.0009191411597360865      14.14932458718293      345.3247747961274   0.005918034819890573     0.8002547381274132     0.5050853605577734     0.2794421715238388     0.4515049908094215   0.001255929349364704     0.3961018367304396     0.2218789900061523     0.4937998984161952  2.424859341187354e-14 121.7249271840881
2.71844642470193      19.43193995514175       15.8447291969557   0.002514498570386009     0.7283258806445203     -11.57947197614624  0.0001518199181101957     0.1235724778674034  0.0009191411597360865      14.14932458718293      345.3247747961274   0.005918034819890573     0.8002547381274132     0.5050853605577734     0.2794421715238388     0.4515049908094215   0.001255929349364704     0.3961018367304396     0.2218789900061523     0.4937998984161952  2.424859341187354e-14 121.7249272001085
2.71844642470193      19.43193995514175       15.8447291969557   0.002514498570386009     0.7283258806445203     -11.57947180359866  0.0001518348192713895     0.1235724778674034  0.0009191411597360865      14.14932458718293      345.3247747961274   0.005918034819890573     0.8002547381274132     0.5050853605577734     0.2794421715238388     0.4515049908094215   0.001255929349364704     0.3961018367304396     0.2218789900061523     0.4937998984161952  2.424859341187354e-14 121.7249355233607
2.71844642470193      19.43193995514175       15.8447291969557   0.002514498570386009     0.7283258806445203     -11.57947180359866  0.0001518199181101957     0.1235724927685646  0.0009191411597360865      14.14932458718293      345.3247747961274   0.005918034819890573     0.8002547381274132     0.5050853605577734     0.2794421715238388     0.4515049908094215   0.001255929349364704     0.3961018367304396     0.2218789900061523     0.4937998984161952  2.424859341187354e-14 121.724927326212
2.71844642470193      19.43193995514175       15.8447291969557   0.002514498570386009     0.7283258806445203     -11.57947180359866  0.0001518199181101957     0.1235724778674034  0.0009191560608972804      14.14932458718293      345.3247747961274   0.005918034819890573     0.8002547381274132     0.5050853605577734     0.2794421715238388     0.4515049908094215   0.001255929349364704     0.3961018367304396     0.2218789900061523     0.4937998984161952  2.424859341187354e-14 121.7249270640714
2.71844642470193      19.43193995514175       15.8447291969557   0.002514498570386009     0.7283258806445203     -11.57947180359866  0.0001518199181101957     0.1235724778674034  0.0009191411597360865      14.14932479802429      345.3247747961274   0.005918034819890573     0.8002547381274132     0.5050853605577734     0.2794421715238388     0.4515049908094215   0.001255929349364704     0.3961018367304396     0.2218789900061523     0.4937998984161952  2.424859341187354e-14 121.7249272088538
2.71844642470193      19.43193995514175       15.8447291969557   0.002514498570386009     0.7283258806445203     -11.57947180359866  0.0001518199181101957     0.1235724778674034  0.0009191411597360865      14.14932458718293      345.3247799418676   0.005918034819890573     0.8002547381274132     0.5050853605577734     0.2794421715238388     0.4515049908094215   0.001255929349364704     0.3961018367304396     0.2218789900061523     0.4937998984161952  2.424859341187354e-14 121.7249271709914
2.71844642470193      19.43193995514175       15.8447291969557   0.002514498570386009     0.7283258806445203     -11.57947180359866  0.0001518199181101957     0.1235724778674034  0.0009191411597360865      14.14932458718293      345.3247747961274   0.005918049721051767     0.8002547381274132     0.5050853605577734     0.2794421715238388     0.4515049908094215   0.001255929349364704     0.3961018367304396     0.2218789900061523     0.4937998984161952  2.424859341187354e-14 121.7249249858901
2.71844642470193      19.43193995514175       15.8447291969557   0.002514498570386009     0.7283258806445203     -11.57947180359866  0.0001518199181101957     0.1235724778674034  0.0009191411597360865      14.14932458718293      345.3247747961274   0.005918034819890573     0.8002547530285744     0.5050853605577734     0.2794421715238388     0.4515049908094215   0.001255929349364704     0.3961018367304396     0.2218789900061523     0.4937998984161952  2.424859341187354e-14 121.7249277418226
2.71844642470193      19.43193995514175       15.8447291969557   0.002514498570386009     0.7283258806445203     -11.57947180359866  0.0001518199181101957     0.1235724778674034  0.0009191411597360865      14.14932458718293      345.3247747961274   0.005918034819890573     0.8002547381274132     0.5050853754589346     0.2794421715238388     0.4515049908094215   0.001255929349364704     0.3961018367304396     0.2218789900061523     0.4937998984161952  2.424859341187354e-14 121.7249272251639
2.71844642470193      19.43193995514175       15.8447291969557   0.002514498570386009     0.7283258806445203     -11.57947180359866  0.0001518199181101957     0.1235724778674034  0.0009191411597360865      14.14932458718293      345.3247747961274   0.005918034819890573     0.8002547381274132     0.5050853605577734         0.279442186425     0.4515049908094215   0.001255929349364704     0.3961018367304396     0.2218789900061523     0.4937998984161952  2.424859341187354e-14 121.7249271402902
2.71844642470193      19.43193995514175       15.8447291969557   0.002514498570386009     0.7283258806445203     -11.57947180359866  0.0001518199181101957     0.1235724778674034  0.0009191411597360865      14.14932458718293      345.3247747961274   0.005918034819890573     0.8002547381274132     0.5050853605577734     0.2794421715238388     0.4515050057105827   0.001255929349364704     0.3961018367304396     0.2218789900061523     0.4937998984161952  2.424859341187354e-14 121.7249271498638
2.71844642470193      19.43193995514175       15.8447291969557   0.002514498570386009     0.7283258806445203     -11.57947180359866  0.0001518199181101957     0.1235724778674034  0.0009191411597360865      14.14932458718293      345.3247747961274   0.005918034819890573     0.8002547381274132     0.5050853605577734     0.2794421715238388     0.4515049908094215   0.001255944250525898     0.3961018367304396     0.2218789900061523     0.4937998984161952  2.424859341187354e-14 121.7249271424151
2.71844642470193      19.43193995514175       15.8447291969557   0.002514498570386009     0.7283258806445203     -11.57947180359866  0.0001518199181101957     0.1235724778674034  0.0009191411597360865      14.14932458718293      345.3247747961274   0.005918034819890573     0.8002547381274132     0.5050853605577734     0.2794421715238388     0.4515049908094215   0.001255929349364704     0.3961018516316008     0.2218789900061523     0.4937998984161952  2.424859341187354e-14 121.7249271423853
2.71844642470193      19.43193995514175       15.8447291969557   0.002514498570386009     0.7283258806445203     -11.57947180359866  0.0001518199181101957     0.1235724778674034  0.0009191411597360865      14.14932458718293      345.3247747961274   0.005918034819890573     0.8002547381274132     0.5050853605577734     0.2794421715238388     0.4515049908094215   0.001255929349364704     0.3961018367304396     0.2218790049073135     0.4937998984161952  2.424859341187354e-14 121.7249271423874
2.71844642470193      19.43193995514175       15.8447291969557   0.002514498570386009     0.7283258806445203     -11.57947180359866  0.0001518199181101957     0.1235724778674034  0.0009191411597360865      14.14932458718293      345.3247747961274   0.005918034819890573     0.8002547381274132     0.5050853605577734     0.2794421715238388     0.4515049908094215   0.001255929349364704     0.3961018367304396     0.2218789900061523     0.4937999133173564  2.424859341187354e-14 121.7249271423785
2.71844642470193      19.43193995514175       15.8447291969557   0.002514498570386009     0.7283258806445203     -11.57947180359866  0.0001518199181101957     0.1235724778674034  0.0009191411597360865      14.14932458718293      345.3247747961274   0.005918034819890573     0.8002547381274132     0.5050853605577734     0.2794421715238388     0.4515049908094215   0.001255929349364704     0.3961018367304396     0.2218789900061523     0.4937998984161952  1.490118544244107e-08 121.7249809903998
2.718438487529555      19.43182033928208      15.84446909577454   0.002514429168063346     0.7283251183617949     -11.57935620445415  0.0001517936824057348     0.1235721931579812  0.0009204590353732149      14.14924011956517      345.3208047102434   0.005919906609327324     0.8002547128619948     0.5050882822491847     0.2794400915004673     0.4515028962321229   0.001255926895145846     0.3961018367304396     0.2218789694714655     0.4938001582601699  2.422527436170217e-14 121.7247818554274
2.718438528037445      19.43182033928208      15.84446909577454   0.002514429168063346     0.7283251183617949     -11.57935620445415  0.0001517936824057348     0.1235721931579812  0.0009204590353732149      14.14924011956517      345.3208047102434   0.005919906609327324     0.8002547128619948     0.5050882822491847     0.2794400915004673     0.4515028962321229   0.001255926895145846     0.3961018367304396     0.2218789694714655     0.4938001582601699  2.422527436170217e-14 121.7247819225894
2.718438487529555      19.43182062883877      15.84446909577454   0.002514429168063346     0.7283251183617949     -11.57935620445415  0.0001517936824057348     0.1235721931579812  0.0009204590353732149      14.14924011956517      345.3208047102434   0.005919906609327324     0.8002547128619948     0.5050882822491847     0.2794400915004673     0.4515028962321229   0.001255926895145846     0.3961018367304396     0.2218789694714655     0.4938001582601699  2.422527436170217e-14 121.7247818537041
2.718438487529555      19.43182033928208      15.84446933187553   0.002514429168063346     0.7283251183617949     -11.57935620445415  0.0001517936824057348     0.1235721931579812  0.0009204590353732149      14.14924011956517      345.3208047102434   0.005919906609327324     0.8002547128619948     0.5050882822491847     0.2794400915004673     0.4515028962321229   0.001255926895145846     0.3961018367304396     0.2218789694714655     0.4938001582601699  2.422527436170217e-14 121.7247818661282
2.718438487529555      19.43182033928208      15.84446909577454    0.00251444406922454     0.7283251183617949     -11.57935620445415  0.0001517936824057348     0.1235721931579812  0.0009204590353732149      14.14924011956517      345.3208047102434   0.005919906609327324     0.8002547128619948     0.5050882822491847     0.2794400915004673     0.4515028962321229   0.001255926895145846     0.3961018367304396     0.2218789694714655     0.4938001582601699  2.422527436170217e-14 121.7247818920521
2.718438487529555      19.43182033928208      15.84446909577454   0.002514429168063346     0.7283251332629561     -11.57935620445415  0.0001517936824057348     0.1235721931579812  0.0009204590353732149      14.14924011956517      345.3208047102434   0.005919906609327324     0.8002547128619948     0.5050882822491847     0.2794400915004673     0.4515028962321229   0.001255926895145846     0.3961018367304396     0.2218789694714655     0.4938001582601699  2.422527436170217e-14 121.72478185318
2.718438487529555      19.43182033928208      15.84446909577454   0.002514429168063346     0.7283251183617949          -11.579356377  0.0001517936824057348     0.1235721931579812  0.0009204590353732149      14.14924011956517      345.3208047102434   0.005919906609327324     0.8002547128619948     0.5050882822491847     0.2794400915004673     0.4515028962321229   0.001255926895145846     0.3961018367304396     0.2218789694714655     0.4938001582601699  2.422527436170217e-14 121.7247818357861
2.718438487529555      19.43182033928208      15.84446909577454   0.002514429168063346     0.7283251183617949     -11.57935620445415  0.0001518085835669286     0.1235721931579812  0.0009204590353732149      14.14924011956517      345.3208047102434   0.005919906609327324     0.8002547128619948     0.5050882822491847     0.2794400915004673     0.4515028962321229   0.001255926895145846     0.3961018367304396     0.2218789694714655     0.4938001582601699  2.422527436170217e-14 121.724790648001
2.718438487529555      19.43182033928208      15.84446909577454   0.002514429168063346     0.7283251183617949     -11.57935620445415  0.0001517936824057348     0.1235722080591424  0.0009204590353732149      14.14924011956517      345.3208047102434   0.005919906609327324     0.8002547128619948     0.5050882822491847     0.2794400915004673     0.4515028962321229   0.001255926895145846     0.3961018367304396     0.2218789694714655     0.4938001582601699  2.422527436170217e-14 121.7247820060453
2.718438487529555      19.43182033928208      15.84446909577454   0.002514429168063346     0.7283251183617949     -11.57935620445415  0.0001517936824057348     0.1235721931579812  0.0009204739365344087      14.14924011956517      345.3208047102434   0.005919906609327324     0.8002547128619948     0.5050882822491847     0.2794400915004673     0.4515028962321229   0.001255926895145846     0.3961018367304396     0.2218789694714655     0.4938001582601699  2.422527436170217e-14 121.7247824203876
2.718438487529555      19.43182033928208      15.84446909577454   0.002514429168063346     0.7283251183617949     -11.57935620445415  0.0001517936824057348     0.1235721931579812  0.0009204590353732149      14.14924033040528      345.3208047102434   0.005919906609327324     0.8002547128619948     0.5050882822491847     0.2794400915004673     0.4515028962321229   0.001255926895145846     0.3961018367304396     0.2218789694714655     0.4938001582601699  2.422527436170217e-14 121.7247819198815
2.718438487529555      19.43182033928208      15.84446909577454   0.002514429168063346     0.7283251183617949     -11.57935620445415  0.0001517936824057348     0.1235721931579812  0.0009204590353732149      14.14924011956517      345.3208098559244   0.005919906609327324     0.8002547128619948     0.5050882822491847     0.2794400915004673     0.4515028962321229   0.001255926895145846     0.3961018367304396     0.2218789694714655     0.4938001582601699  2.422527436170217e-14 121.7247817487629
2.718438487529555      19.43182033928208      15.84446909577454   0.002514429168063346     0.7283251183617949     -11.57935620445415  0.0001517936824057348     0.1235721931579812  0.0009204590353732149      14.14924011956517      345.3208047102434   0.005919921510488518     0.8002547128619948     0.5050882822491847     0.2794400915004673     0.4515028962321229   0.001255926895145846     0.3961018367304396     0.2218789694714655     0.4938001582601699  2.422527436170217e-14 121.7247814444809
2.718438487529555      19.43182033928208      15.84446909577454   0.002514429168063346     0.7283251183617949     -11.57935620445415  0.0001517936824057348     0.1235721931579812  0.0009204590353732149      14.14924011956517      345.3208047102434   0.005919906609327324      0.800254727763156     0.5050882822491847     0.2794400915004673     0.4515028962321229   0.001255926895145846     0.3961018367304396     0.2218789694714655     0.4938001582601699  2.422527436170217e-14 121.7247824330907
2.718438487529555      19.43182033928208      15.84446909577454   0.002514429168063346     0.7283251183617949     -11.57935620445415  0.0001517936824057348     0.1235721931579812  0.0009204590353732149      14.14924011956517      345.3208047102434   0.005919906609327324     0.8002547128619948     0.5050882971503459     0.2794400915004673     0.4515028962321229   0.001255926895145846     0.3961018367304396     0.2218789694714655     0.4938001582601699  2.422527436170217e-14 121.7247818952332
2.718438487529555      19.43182033928208      15.84446909577454   0.002514429168063346     0.7283251183617949     -11.57935620445415  0.0001517936824057348     0.1235721931579812  0.0009204590353732149      14.14924011956517      345.3208047102434   0.005919906609327324     0.8002547128619948     0.5050882822491847     0.2794401064016285     0.4515028962321229   0.001255926895145846     0.3961018367304396     0.2218789694714655     0.4938001582601699  2.422527436170217e-14 121.7247818855021
2.718438487529555      19.43182033928208      15.84446909577454   0.002514429168063346     0.7283251183617949     -11.57935620445415  0.0001517936824057348     0.1235721931579812  0.0009204590353732149      14.14924011956517      345.3208047102434   0.005919906609327324     0.8002547128619948     0.5050882822491847     0.2794400915004673     0.4515029111332841   0.001255926895145846     0.3961018367304396     0.2218789694714655     0.4938001582601699  2.422527436170217e-14 121.7247818276895
2.718438487529555      19.43182033928208      15.84446909577454   0.002514429168063346     0.7283251183617949     -11.57935620445415  0.0001517936824057348     0.1235721931579812  0.0009204590353732149      14.14924011956517      345.3208047102434   0.005919906609327324     0.8002547128619948     0.5050882822491847     0.2794400915004673     0.4515028962321229    0.00125594179630704     0.3961018367304396     0.2218789694714655     0.4938001582601699  2.422527436170217e-14 121.7247818554216
2.718438487529555      19.43182033928208      15.84446909577454   0.002514429168063346     0.7283251183617949     -11.57935620445415  0.0001517936824057348     0.1235721931579812  0.0009204590353732149      14.14924011956517      345.3208047102434   0.005919906609327324     0.8002547128619948     0.5050882822491847     0.2794400915004673     0.4515028962321229   0.001255926895145846     0.3961018516316008     0.2218789694714655     0.4938001582601699  2.422527436170217e-14 121.7247818554274
2.718438487529555      19.43182033928208      15.84446909577454   0.002514429168063346     0.7283251183617949     -11.57935620445415  0.0001517936824057348     0.1235721931579812  0.0009204590353732149      14.14924011956517      345.3208047102434   0.005919906609327324     0.8002547128619948     0.5050882822491847     0.2794400915004673     0.4515028962321229   0.001255926895145846     0.3961018367304396     0.2218789843726267     0.4938001582601699  2.422527436170217e-14 121.7247818554282
2.718438487529555      19.43182033928208      15.84446909577454   0.002514429168063346     0.7283251183617949     -11.57935620445415  0.0001517936824057348     0.1235721931579812  0.0009204590353732149      14.14924011956517      345.3208047102434   0.005919906609327324     0.8002547128619948     0.5050882822491847     0.2794400915004673     0.4515028962321229   0.001255926895145846     0.3961018367304396     0.2218789694714655     0.4938001731613311  2.422527436170217e-14 121.724781855417
2.718438487529555      19.43182033928208      15.84446909577454   0.002514429168063346     0.7283251183617949     -11.57935620445415  0.0001517936824057348     0.1235721931579812  0.0009204590353732149      14.14924011956517      345.3208047102434   0.005919906609327324     0.8002547128619948     0.5050882822491847     0.2794400915004673     0.4515028962321229   0.001255926895145846     0.3961018367304396     0.2218789694714655     0.4938001582601699  1.490118541912202e-08 121.7248357085473
2.718437550016318      19.43181896840849      15.84446597134567   0.002514422454200026     0.7283253207039637      -11.5793556208739  0.0001517176391219779     0.1235711357198703   0.000920429872595653       14.1492418636701      345.3211806903497   0.005921093209011448     0.8002547020700883     0.5050870666566901     0.2794396065847056     0.4515050587798672   0.001256474978751311     0.3961018367304396     0.2218785779992087     0.4938094834824224  2.415100231770647e-14 121.7247367810013
2.718437590524194      19.43181896840849      15.84446597134567   0.002514422454200026     0.7283253207039637      -11.5793556208739  0.0001517176391219779     0.1235711357198703   0.000920429872595653       14.1492418636701      345.3211806903497   0.005921093209011448     0.8002547020700883     0.5050870666566901     0.2794396065847056     0.4515050587798672   0.001256474978751311     0.3961018367304396     0.2218785779992087     0.4938094834824224  2.415100231770647e-14 121.7247369656542
2.718437550016318      19.43181925796516      15.84446597134567   0.002514422454200026     0.7283253207039637      -11.5793556208739  0.0001517176391219779     0.1235711357198703   0.000920429872595653       14.1492418636701      345.3211806903497   0.005921093209011448     0.8002547020700883     0.5050870666566901     0.2794396065847056     0.4515050587798672   0.001256474978751311     0.3961018367304396     0.2218785779992087     0.4938094834824224  2.415100231770647e-14 121.7247368620214
2.718437550016318      19.43181896840849      15.84446620744661   0.002514422454200026     0.7283253207039637      -11.5793556208739  0.0001517176391219779     0.1235711357198703   0.000920429872595653       14.1492418636701      345.3211806903497   0.005921093209011448     0.8002547020700883     0.5050870666566901     0.2794396065847056     0.4515050587798672   0.001256474978751311     0.3961018367304396     0.2218785779992087     0.4938094834824224  2.415100231770647e-14 121.7247368652432
2.718437550016318      19.43181896840849      15.84446597134567    0.00251443735536122     0.7283253207039637      -11.5793556208739  0.0001517176391219779     0.1235711357198703   0.000920429872595653       14.1492418636701      345.3211806903497   0.005921093209011448     0.8002547020700883     0.5050870666566901     0.2794396065847056     0.4515050587798672   0.001256474978751311     0.3961018367304396     0.2218785779992087     0.4938094834824224  2.415100231770647e-14 121.7247368522106
2.718437550016318      19.43181896840849      15.84446597134567   0.002514422454200026     0.7283253356051249      -11.5793556208739  0.0001517176391219779     0.1235711357198703   0.000920429872595653       14.1492418636701      345.3211806903497   0.005921093209011448     0.8002547020700883     0.5050870666566901     0.2794396065847056     0.4515050587798672   0.001256474978751311     0.3961018367304396     0.2218785779992087     0.4938094834824224  2.415100231770647e-14 121.7247368413197
2.718437550016318      19.43181896840849      15.84446597134567   0.002514422454200026     0.7283253207039637     -11.57935579341975  0.0001517176391219779     0.1235711357198703   0.000920429872595653       14.1492418636701      345.3211806903497   0.005921093209011448     0.8002547020700883     0.5050870666566901     0.2794396065847056     0.4515050587798672   0.001256474978751311     0.3961018367304396     0.2218785779992087     0.4938094834824224  2.415100231770647e-14 121.7247368236753
2.718437550016318      19.43181896840849      15.84446597134567   0.002514422454200026     0.7283253207039637      -11.5793556208739  0.0001517325402831717     0.1235711357198703   0.000920429872595653       14.1492418636701      345.3211806903497   0.005921093209011448     0.8002547020700883     0.5050870666566901     0.2794396065847056     0.4515050587798672   0.001256474978751311     0.3961018367304396     0.2218785779992087     0.4938094834824224  2.415100231770647e-14 121.7247457813066
2.718437550016318      19.43181896840849      15.84446597134567   0.002514422454200026     0.7283253207039637      -11.5793556208739  0.0001517176391219779     0.1235711506210315   0.000920429872595653       14.1492418636701      345.3211806903497   0.005921093209011448     0.8002547020700883     0.5050870666566901     0.2794396065847056     0.4515050587798672   0.001256474978751311     0.3961018367304396     0.2218785779992087     0.4938094834824224  2.415100231770647e-14 121.7247370045412
2.718437550016318      19.43181896840849      15.84446597134567   0.002514422454200026     0.7283253207039637      -11.5793556208739  0.0001517176391219779     0.1235711357198703  0.0009204447737568469       14.1492418636701      345.3211806903497   0.005921093209011448     0.8002547020700883     0.5050870666566901     0.2794396065847056     0.4515050587798672   0.001256474978751311     0.3961018367304396     0.2218785779992087     0.4938094834824224  2.415100231770647e-14 121.7247373740267
2.718437550016318      19.43181896840849      15.84446597134567   0.002514422454200026     0.7283253207039637      -11.5793556208739  0.0001517176391219779     0.1235711357198703   0.000920429872595653      14.14924207451023      345.3211806903497   0.005921093209011448     0.8002547020700883     0.5050870666566901     0.2794396065847056     0.4515050587798672   0.001256474978751311     0.3961018367304396     0.2218785779992087     0.4938094834824224  2.415100231770647e-14 121.7247369735572
2.718437550016318      19.43181896840849      15.84446597134567   0.002514422454200026     0.7283253207039637      -11.5793556208739  0.0001517176391219779     0.1235711357198703   0.000920429872595653       14.1492418636701      345.3211858360363   0.005921093209011448     0.8002547020700883     0.5050870666566901     0.2794396065847056     0.4515050587798672   0.001256474978751311     0.3961018367304396     0.2218785779992087     0.4938094834824224  2.415100231770647e-14 121.7247369358923
2.718437550016318      19.43181896840849      15.84446597134567   0.002514422454200026     0.7283253207039637      -11.5793556208739  0.0001517176391219779     0.1235711357198703   0.000920429872595653       14.1492418636701      345.3211806903497   0.005921108110172642     0.8002547020700883     0.5050870666566901     0.2794396065847056     0.4515050587798672   0.001256474978751311     0.3961018367304396     0.2218785779992087     0.4938094834824224  2.415100231770647e-14 121.7247377291528
2.718437550016318      19.43181896840849      15.84446597134567   0.002514422454200026     0.7283253207039637      -11.5793556208739  0.0001517176391219779     0.1235711357198703   0.000920429872595653       14.1492418636701      345.3211806903497   0.005921093209011448     0.8002547169712495     0.5050870666566901     0.2794396065847056     0.4515050587798672   0.001256474978751311     0.3961018367304396     0.2218785779992087     0.4938094834824224  2.415100231770647e-14 121.7247374649986
2.718437550016318      19.43181896840849      15.84446597134567   0.002514422454200026     0.7283253207039637      -11.5793556208739  0.0001517176391219779     0.1235711357198703   0.000920429872595653       14.1492418636701      345.3211806903497   0.005921093209011448     0.8002547020700883     0.5050870815578513     0.2794396065847056     0.4515050587798672   0.001256474978751311     0.3961018367304396     0.2218785779992087     0.4938094834824224  2.415100231770647e-14 121.7247369125338
2.718437550016318      19.43181896840849      15.84446597134567   0.002514422454200026     0.7283253207039637      -11.5793556208739  0.0001517176391219779     0.1235711357198703   0.000920429872595653       14.1492418636701      345.3211806903497   0.005921093209011448     0.8002547020700883     0.5050870666566901     0.2794396214858668     0.4515050587798672   0.001256474978751311     0.3961018367304396     0.2218785779992087     0.4938094834824224  2.415100231770647e-14 121.7247369832705
2.718437550016318      19.43181896840849      15.84446597134567   0.002514422454200026     0.7283253207039637      -11.5793556208739  0.0001517176391219779     0.1235711357198703   0.000920429872595653       14.1492418636701      345.3211806903497   0.005921093209011448     0.8002547020700883     0.5050870666566901     0.2794396065847056     0.4515050736810284   0.001256474978751311     0.3961018367304396     0.2218785779992087     0.4938094834824224  2.415100231770647e-14 121.7247368912905
2.718437550016318      19.43181896840849      15.84446597134567   0.002514422454200026     0.7283253207039637      -11.5793556208739  0.0001517176391219779     0.1235711357198703   0.000920429872595653       14.1492418636701      345.3211806903497   0.005921093209011448     0.8002547020700883     0.5050870666566901     0.2794396065847056     0.4515050587798672   0.001256489879912505     0.3961018367304396     0.2218785779992087     0.4938094834824224  2.415100231770647e-14 121.7247367809888
2.718437550016318      19.43181896840849      15.84446597134567   0.002514422454200026     0.7283253207039637      -11.5793556208739  0.0001517176391219779     0.1235711357198703   0.000920429872595653       14.1492418636701      345.3211806903497   0.005921093209011448     0.8002547020700883     0.5050870666566901     0.2794396065847056     0.4515050587798672   0.001256474978751311     0.3961018516316008     0.2218785779992087     0.4938094834824224  2.415100231770647e-14 121.7247367810013
2.718437550016318      19.43181896840849      15.84446597134567   0.002514422454200026     0.7283253207039637      -11.5793556208739  0.0001517176391219779     0.1235711357198703   0.000920429872595653       14.1492418636701      345.3211806903497   0.005921093209011448     0.8002547020700883     0.5050870666566901     0.2794396065847056     0.4515050587798672   0.001256474978751311     0.3961018367304396     0.2218785929003699     0.4938094834824224  2.415100231770647e-14 121.7247367809484
2.718437550016318      19.43181896840849      15.84446597134567   0.002514422454200026     0.7283253207039637      -11.5793556208739  0.0001517176391219779     0.1235711357198703   0.000920429872595653       14.1492418636701      345.3211806903497   0.005921093209011448     0.8002547020700883     0.5050870666566901     0.2794396065847056     0.4515050587798672   0.001256474978751311     0.3961018367304396     0.2218785779992087     0.4938094983835836  2.415100231770647e-14 121.7247367809917
2.718437550016318      19.43181896840849      15.84446597134567   0.002514422454200026     0.7283253207039637      -11.5793556208739  0.0001517176391219779     0.1235711357198703   0.000920429872595653       14.1492418636701      345.3211806903497   0.005921093209011448     0.8002547020700883     0.5050870666566901     0.2794396065847056     0.4515050587798672   0.001256474978751311     0.3961018367304396     0.2218785779992087     0.4938094834824224  1.490118534484997e-08 121.7247906327941
