# Supplementary material for: Model-Based Quantification of the Systemic Interplay between Glucose and Fatty Acids in the Postprandial State
Source: PLoS One. 2015 Sep 10;10(9):e0135665. doi: 10.1371/journal.pone.0135665 (PMC4565650; doi:10.1371/journal.pone.0135665)
Supplement: S3 File — Zip file containing all Matlab m-files to generate figures. The zip-file includes a README file, containing an overview of the simulation files and basic instructions. (ZIP) [file pone.0135665.s004.zip › GlcNEFA/OPT parameters/OPT_solver1_seed100000000_n100_r25/parameters_it47.txt]

2.12103999939437      16.45091858689267      10.74010652766069   0.001290417686445135     0.5845269880831545     -10.23806096340937  0.0001082101548768789     0.1170721328176697   0.001614034208065353      18.26746479777262      321.6050370133427    0.01042630550697973     0.8089405473035775     0.5523028655660595     0.2308656830771072     0.4982601820741908   0.001682121926245327  0.0007288409580928964    0.05000000000000004    0.08676773051692083  1.482478449587151e-05 289.6292999681671
2.121040031000328      16.45091858689267      10.74010652766069   0.001290417686445135     0.5845269880831545     -10.23806096340937  0.0001082101548768789     0.1170721328176697   0.001614034208065353      18.26746479777262      321.6050370133427    0.01042630550697973     0.8089405473035775     0.5523028655660595     0.2308656830771072     0.4982601820741908   0.001682121926245327  0.0007288409580928964    0.05000000000000004    0.08676773051692083  1.482478449587151e-05 289.629293765052
2.12103999939437      16.45091883203046      10.74010652766069   0.001290417686445135     0.5845269880831545     -10.23806096340937  0.0001082101548768789     0.1170721328176697   0.001614034208065353      18.26746479777262      321.6050370133427    0.01042630550697973     0.8089405473035775     0.5523028655660595     0.2308656830771072     0.4982601820741908   0.001682121926245327  0.0007288409580928964    0.05000000000000004    0.08676773051692083  1.482478449587151e-05 289.6292823342845
2.12103999939437      16.45091858689267      10.74010668770075   0.001290417686445135     0.5845269880831545     -10.23806096340937  0.0001082101548768789     0.1170721328176697   0.001614034208065353      18.26746479777262      321.6050370133427    0.01042630550697973     0.8089405473035775     0.5523028655660595     0.2308656830771072     0.4982601820741908   0.001682121926245327  0.0007288409580928964    0.05000000000000004    0.08676773051692083  1.482478449587151e-05 289.6292887808466
2.12103999939437      16.45091858689267      10.74010652766069   0.001290432587606329     0.5845269880831545     -10.23806096340937  0.0001082101548768789     0.1170721328176697   0.001614034208065353      18.26746479777262      321.6050370133427    0.01042630550697973     0.8089405473035775     0.5523028655660595     0.2308656830771072     0.4982601820741908   0.001682121926245327  0.0007288409580928964    0.05000000000000004    0.08676773051692083  1.482478449587151e-05 289.6302822989489
2.12103999939437      16.45091858689267      10.74010652766069   0.001290417686445135     0.5845270029843157     -10.23806096340937  0.0001082101548768789     0.1170721328176697   0.001614034208065353      18.26746479777262      321.6050370133427    0.01042630550697973     0.8089405473035775     0.5523028655660595     0.2308656830771072     0.4982601820741908   0.001682121926245327  0.0007288409580928964    0.05000000000000004    0.08676773051692083  1.482478449587151e-05 289.6293005668057
2.12103999939437      16.45091858689267      10.74010652766069   0.001290417686445135     0.5845269880831545     -10.23806111596836  0.0001082101548768789     0.1170721328176697   0.001614034208065353      18.26746479777262      321.6050370133427    0.01042630550697973     0.8089405473035775     0.5523028655660595     0.2308656830771072     0.4982601820741908   0.001682121926245327  0.0007288409580928964    0.05000000000000004    0.08676773051692083  1.482478449587151e-05 289.6293281704696
2.12103999939437      16.45091858689267      10.74010652766069   0.001290417686445135     0.5845269880831545     -10.23806096340937  0.0001082250560380727     0.1170721328176697   0.001614034208065353      18.26746479777262      321.6050370133427    0.01042630550697973     0.8089405473035775     0.5523028655660595     0.2308656830771072     0.4982601820741908   0.001682121926245327  0.0007288409580928964    0.05000000000000004    0.08676773051692083  1.482478449587151e-05 289.629390417264
2.12103999939437      16.45091858689267      10.74010652766069   0.001290417686445135     0.5845269880831545     -10.23806096340937  0.0001082101548768789     0.1170721477188309   0.001614034208065353      18.26746479777262      321.6050370133427    0.01042630550697973     0.8089405473035775     0.5523028655660595     0.2308656830771072     0.4982601820741908   0.001682121926245327  0.0007288409580928964    0.05000000000000004    0.08676773051692083  1.482478449587151e-05 289.6293029168304
2.12103999939437      16.45091858689267      10.74010652766069   0.001290417686445135     0.5845269880831545     -10.23806096340937  0.0001082101548768789     0.1170721328176697   0.001614049109226547      18.26746479777262      321.6050370133427    0.01042630550697973     0.8089405473035775     0.5523028655660595     0.2308656830771072     0.4982601820741908   0.001682121926245327  0.0007288409580928964    0.05000000000000004    0.08676773051692083  1.482478449587151e-05 289.6293679238708
2.12103999939437      16.45091858689267      10.74010652766069   0.001290417686445135     0.5845269880831545     -10.23806096340937  0.0001082101548768789     0.1170721328176697   0.001614034208065353      18.26746506997906      321.6050370133427    0.01042630550697973     0.8089405473035775     0.5523028655660595     0.2308656830771072     0.4982601820741908   0.001682121926245327  0.0007288409580928964    0.05000000000000004    0.08676773051692083  1.482478449587151e-05 289.6293003234937
2.12103999939437      16.45091858689267      10.74010652766069   0.001290417686445135     0.5845269880831545     -10.23806096340937  0.0001082101548768789     0.1170721328176697   0.001614034208065353      18.26746479777262      321.6050418056312    0.01042630550697973     0.8089405473035775     0.5523028655660595     0.2308656830771072     0.4982601820741908   0.001682121926245327  0.0007288409580928964    0.05000000000000004    0.08676773051692083  1.482478449587151e-05 289.6293001434761
2.12103999939437      16.45091858689267      10.74010652766069   0.001290417686445135     0.5845269880831545     -10.23806096340937  0.0001082101548768789     0.1170721328176697   0.001614034208065353      18.26746479777262      321.6050370133427    0.01042632040814092     0.8089405473035775     0.5523028655660595     0.2308656830771072     0.4982601820741908   0.001682121926245327  0.0007288409580928964    0.05000000000000004    0.08676773051692083  1.482478449587151e-05 289.6292667335306
2.12103999939437      16.45091858689267      10.74010652766069   0.001290417686445135     0.5845269880831545     -10.23806096340937  0.0001082101548768789     0.1170721328176697   0.001614034208065353      18.26746479777262      321.6050370133427    0.01042630550697973     0.8089405622047386     0.5523028655660595     0.2308656830771072     0.4982601820741908   0.001682121926245327  0.0007288409580928964    0.05000000000000004    0.08676773051692083  1.482478449587151e-05 289.6293080391247
2.12103999939437      16.45091858689267      10.74010652766069   0.001290417686445135     0.5845269880831545     -10.23806096340937  0.0001082101548768789     0.1170721328176697   0.001614034208065353      18.26746479777262      321.6050370133427    0.01042630550697973     0.8089405473035775     0.5523028804672207     0.2308656830771072     0.4982601820741908   0.001682121926245327  0.0007288409580928964    0.05000000000000004    0.08676773051692083  1.482478449587151e-05 289.6292857964568
2.12103999939437      16.45091858689267      10.74010652766069   0.001290417686445135     0.5845269880831545     -10.23806096340937  0.0001082101548768789     0.1170721328176697   0.001614034208065353      18.26746479777262      321.6050370133427    0.01042630550697973     0.8089405473035775     0.5523028655660595     0.2308656979782684     0.4982601820741908   0.001682121926245327  0.0007288409580928964    0.05000000000000004    0.08676773051692083  1.482478449587151e-05 289.6292776283457
2.12103999939437      16.45091858689267      10.74010652766069   0.001290417686445135     0.5845269880831545     -10.23806096340937  0.0001082101548768789     0.1170721328176697   0.001614034208065353      18.26746479777262      321.6050370133427    0.01042630550697973     0.8089405473035775     0.5523028655660595     0.2308656830771072      0.498260196975352   0.001682121926245327  0.0007288409580928964    0.05000000000000004    0.08676773051692083  1.482478449587151e-05 289.629300926402
2.12103999939437      16.45091858689267      10.74010652766069   0.001290417686445135     0.5845269880831545     -10.23806096340937  0.0001082101548768789     0.1170721328176697   0.001614034208065353      18.26746479777262      321.6050370133427    0.01042630550697973     0.8089405473035775     0.5523028655660595     0.2308656830771072     0.4982601820741908   0.001682136827406521  0.0007288409580928964    0.05000000000000004    0.08676773051692083  1.482478449587151e-05 289.629299968634
2.12103999939437      16.45091858689267      10.74010652766069   0.001290417686445135     0.5845269880831545     -10.23806096340937  0.0001082101548768789     0.1170721328176697   0.001614034208065353      18.26746479777262      321.6050370133427    0.01042630550697973     0.8089405473035775     0.5523028655660595     0.2308656830771072     0.4982601820741908   0.001682121926245327  0.0007288558592540902    0.05000000000000004    0.08676773051692083  1.482478449587151e-05 289.6292999691731
2.12103999939437      16.45091858689267      10.74010652766069   0.001290417686445135     0.5845269880831545     -10.23806096340937  0.0001082101548768789     0.1170721328176697   0.001614034208065353      18.26746479777262      321.6050370133427    0.01042630550697973     0.8089405473035775     0.5523028655660595     0.2308656830771072     0.4982601820741908   0.001682121926245327  0.0007288409580928964    0.05000001490116124    0.08676773051692083  1.482478449587151e-05 289.6292999683195
2.12103999939437      16.45091858689267      10.74010652766069   0.001290417686445135     0.5845269880831545     -10.23806096340937  0.0001082101548768789     0.1170721328176697   0.001614034208065353      18.26746479777262      321.6050370133427    0.01042630550697973     0.8089405473035775     0.5523028655660595     0.2308656830771072     0.4982601820741908   0.001682121926245327  0.0007288409580928964    0.05000000000000004    0.08676774541808202  1.482478449587151e-05 289.6292999683022
2.12103999939437      16.45091858689267      10.74010652766069   0.001290417686445135     0.5845269880831545     -10.23806096340937  0.0001082101548768789     0.1170721328176697   0.001614034208065353      18.26746479777262      321.6050370133427    0.01042630550697973     0.8089405473035775     0.5523028655660595     0.2308656830771072     0.4982601820741908   0.001682121926245327  0.0007288409580928964    0.05000000000000004    0.08676773051692083  1.483968565706536e-05 289.629300017706
2.122368669468623      16.45147263166539      10.74064492702768  0.0006352181551042633     0.5843461223404783     -10.23663714747826  0.0001031513650732742     0.1168937040680136   0.001557344886484938      18.26728113772908      321.6049464002441     0.0112057688056977     0.8089032501074701     0.5555822601149479     0.2397468308289104     0.4980133991024681   0.001682121520265136  0.0007288405790921243    0.04999999606092952    0.08676772445582179   1.48244048995382e-05 244.0607284719918
2.12236870109438      16.45147263166539      10.74064492702768  0.0006352181551042633     0.5843461223404783     -10.23663714747826  0.0001031513650732742     0.1168937040680136   0.001557344886484938      18.26728113772908      321.6049464002441     0.0112057688056977     0.8089032501074701     0.5555822601149479     0.2397468308289104     0.4980133991024681   0.001682121520265136  0.0007288405790921243    0.04999999606092952    0.08676772445582179   1.48244048995382e-05 244.0607221749779
2.122368669468623      16.45147287681144      10.74064492702768  0.0006352181551042633     0.5843461223404783     -10.23663714747826  0.0001031513650732742     0.1168937040680136   0.001557344886484938      18.26728113772908      321.6049464002441     0.0112057688056977     0.8089032501074701     0.5555822601149479     0.2397468308289104     0.4980133991024681   0.001682121520265136  0.0007288405790921243    0.04999999606092952    0.08676772445582179   1.48244048995382e-05 244.0607175163443
2.122368669468623      16.45147263166539      10.74064508707577  0.0006352181551042633     0.5843461223404783     -10.23663714747826  0.0001031513650732742     0.1168937040680136   0.001557344886484938      18.26728113772908      321.6049464002441     0.0112057688056977     0.8089032501074701     0.5555822601149479     0.2397468308289104     0.4980133991024681   0.001682121520265136  0.0007288405790921243    0.04999999606092952    0.08676772445582179   1.48244048995382e-05 244.0607202534902
2.122368669468623      16.45147263166539      10.74064492702768  0.0006352330562654572     0.5843461223404783     -10.23663714747826  0.0001031513650732742     0.1168937040680136   0.001557344886484938      18.26728113772908      321.6049464002441     0.0112057688056977     0.8089032501074701     0.5555822601149479     0.2397468308289104     0.4980133991024681   0.001682121520265136  0.0007288405790921243    0.04999999606092952    0.08676772445582179   1.48244048995382e-05 244.0614442769084
2.122368669468623      16.45147263166539      10.74064492702768  0.0006352181551042633     0.5843461372416395     -10.23663714747826  0.0001031513650732742     0.1168937040680136   0.001557344886484938      18.26728113772908      321.6049464002441     0.0112057688056977     0.8089032501074701     0.5555822601149479     0.2397468308289104     0.4980133991024681   0.001682121520265136  0.0007288405790921243    0.04999999606092952    0.08676772445582179   1.48244048995382e-05 244.060728328674
2.122368669468623      16.45147263166539      10.74064492702768  0.0006352181551042633     0.5843461223404783     -10.23663730001604  0.0001031513650732742     0.1168937040680136   0.001557344886484938      18.26728113772908      321.6049464002441     0.0112057688056977     0.8089032501074701     0.5555822601149479     0.2397468308289104     0.4980133991024681   0.001682121520265136  0.0007288405790921243    0.04999999606092952    0.08676772445582179   1.48244048995382e-05 244.0607476992808
2.122368669468623      16.45147263166539      10.74064492702768  0.0006352181551042633     0.5843461223404783     -10.23663714747826  0.0001031662662344681     0.1168937040680136   0.001557344886484938      18.26728113772908      321.6049464002441     0.0112057688056977     0.8089032501074701     0.5555822601149479     0.2397468308289104     0.4980133991024681   0.001682121520265136  0.0007288405790921243    0.04999999606092952    0.08676772445582179   1.48244048995382e-05 244.0608228331655
2.122368669468623      16.45147263166539      10.74064492702768  0.0006352181551042633     0.5843461223404783     -10.23663714747826  0.0001031513650732742     0.1168937189691748   0.001557344886484938      18.26728113772908      321.6049464002441     0.0112057688056977     0.8089032501074701     0.5555822601149479     0.2397468308289104     0.4980133991024681   0.001682121520265136  0.0007288405790921243    0.04999999606092952    0.08676772445582179   1.48244048995382e-05 244.0607277552379
2.122368669468623      16.45147263166539      10.74064492702768  0.0006352181551042633     0.5843461223404783     -10.23663714747826  0.0001031513650732742     0.1168937040680136   0.001557359787646132      18.26728113772908      321.6049464002441     0.0112057688056977     0.8089032501074701     0.5555822601149479     0.2397468308289104     0.4980133991024681   0.001682121520265136  0.0007288405790921243    0.04999999606092952    0.08676772445582179   1.48244048995382e-05 244.0607740316653
2.122368669468623      16.45147263166539      10.74064492702768  0.0006352181551042633     0.5843461223404783     -10.23663714747826  0.0001031513650732742     0.1168937040680136   0.001557344886484938      18.26728140993278      321.6049464002441     0.0112057688056977     0.8089032501074701     0.5555822601149479     0.2397468308289104     0.4980133991024681   0.001682121520265136  0.0007288405790921243    0.04999999606092952    0.08676772445582179   1.48244048995382e-05 244.0607270851889
2.122368669468623      16.45147263166539      10.74064492702768  0.0006352181551042633     0.5843461223404783     -10.23663714747826  0.0001031513650732742     0.1168937040680136   0.001557344886484938      18.26728113772908      321.6049511925312     0.0112057688056977     0.8089032501074701     0.5555822601149479     0.2397468308289104     0.4980133991024681   0.001682121520265136  0.0007288405790921243    0.04999999606092952    0.08676772445582179   1.48244048995382e-05 244.0607295549818
2.122368669468623      16.45147263166539      10.74064492702768  0.0006352181551042633     0.5843461223404783     -10.23663714747826  0.0001031513650732742     0.1168937040680136   0.001557344886484938      18.26728113772908      321.6049464002441     0.0112057837068589     0.8089032501074701     0.5555822601149479     0.2397468308289104     0.4980133991024681   0.001682121520265136  0.0007288405790921243    0.04999999606092952    0.08676772445582179   1.48244048995382e-05 244.0608940015571
2.122368669468623      16.45147263166539      10.74064492702768  0.0006352181551042633     0.5843461223404783     -10.23663714747826  0.0001031513650732742     0.1168937040680136   0.001557344886484938      18.26728113772908      321.6049464002441     0.0112057688056977     0.8089032650086313     0.5555822601149479     0.2397468308289104     0.4980133991024681   0.001682121520265136  0.0007288405790921243    0.04999999606092952    0.08676772445582179   1.48244048995382e-05 244.0607370345602
2.122368669468623      16.45147263166539      10.74064492702768  0.0006352181551042633     0.5843461223404783     -10.23663714747826  0.0001031513650732742     0.1168937040680136   0.001557344886484938      18.26728113772908      321.6049464002441     0.0112057688056977     0.8089032501074701     0.5555822750161091     0.2397468308289104     0.4980133991024681   0.001682121520265136  0.0007288405790921243    0.04999999606092952    0.08676772445582179   1.48244048995382e-05 244.0607160812225
2.122368669468623      16.45147263166539      10.74064492702768  0.0006352181551042633     0.5843461223404783     -10.23663714747826  0.0001031513650732742     0.1168937040680136   0.001557344886484938      18.26728113772908      321.6049464002441     0.0112057688056977     0.8089032501074701     0.5555822601149479     0.2397468457300716     0.4980133991024681   0.001682121520265136  0.0007288405790921243    0.04999999606092952    0.08676772445582179   1.48244048995382e-05 244.0607229111189
2.122368669468623      16.45147263166539      10.74064492702768  0.0006352181551042633     0.5843461223404783     -10.23663714747826  0.0001031513650732742     0.1168937040680136   0.001557344886484938      18.26728113772908      321.6049464002441     0.0112057688056977     0.8089032501074701     0.5555822601149479     0.2397468308289104     0.4980134140036293   0.001682121520265136  0.0007288405790921243    0.04999999606092952    0.08676772445582179   1.48244048995382e-05 244.0607290032542
2.122368669468623      16.45147263166539      10.74064492702768  0.0006352181551042633     0.5843461223404783     -10.23663714747826  0.0001031513650732742     0.1168937040680136   0.001557344886484938      18.26728113772908      321.6049464002441     0.0112057688056977     0.8089032501074701     0.5555822601149479     0.2397468308289104     0.4980133991024681    0.00168213642142633  0.0007288405790921243    0.04999999606092952    0.08676772445582179   1.48244048995382e-05 244.0607284720131
2.122368669468623      16.45147263166539      10.74064492702768  0.0006352181551042633     0.5843461223404783     -10.23663714747826  0.0001031513650732742     0.1168937040680136   0.001557344886484938      18.26728113772908      321.6049464002441     0.0112057688056977     0.8089032501074701     0.5555822601149479     0.2397468308289104     0.4980133991024681   0.001682121520265136  0.0007288554802533182    0.04999999606092952    0.08676772445582179   1.48244048995382e-05 244.0607284733059
2.122368669468623      16.45147263166539      10.74064492702768  0.0006352181551042633     0.5843461223404783     -10.23663714747826  0.0001031513650732742     0.1168937040680136   0.001557344886484938      18.26728113772908      321.6049464002441     0.0112057688056977     0.8089032501074701     0.5555822601149479     0.2397468308289104     0.4980133991024681   0.001682121520265136  0.0007288405790921243    0.05000001096209071    0.08676772445582179   1.48244048995382e-05 244.0607284719947
2.122368669468623      16.45147263166539      10.74064492702768  0.0006352181551042633     0.5843461223404783     -10.23663714747826  0.0001031513650732742     0.1168937040680136   0.001557344886484938      18.26728113772908      321.6049464002441     0.0112057688056977     0.8089032501074701     0.5555822601149479     0.2397468308289104     0.4980133991024681   0.001682121520265136  0.0007288405790921243    0.04999999606092952    0.08676773935698298   1.48244048995382e-05 244.0607284719009
2.122368669468623      16.45147263166539      10.74064492702768  0.0006352181551042633     0.5843461223404783     -10.23663714747826  0.0001031513650732742     0.1168937040680136   0.001557344886484938      18.26728113772908      321.6049464002441     0.0112057688056977     0.8089032501074701     0.5555822601149479     0.2397468308289104     0.4980133991024681   0.001682121520265136  0.0007288405790921243    0.04999999606092952    0.08676772445582179  1.483930606073204e-05 244.0607285374977
2.189157217514241      17.63985351318899      13.55326176070776  0.0006492436711463252     0.6538731905977759     -11.25164326109506  9.518353069354773e-05     0.1128037435419954   0.001669179663953635      17.95542124385667      302.0720050993647    0.01008054387848678     0.8077273379877114     0.5887194408998442     0.2385807249818834     0.3942594292761318   0.001248222970427043  1.598171727129844e-05     0.4610077488501117     0.8836629877941082  5.391410938036695e-07 162.1258845643329
2.189157250135225      17.63985351318899      13.55326176070776  0.0006492436711463252     0.6538731905977759     -11.25164326109506  9.518353069354773e-05     0.1128037435419954   0.001669179663953635      17.95542124385667      302.0720050993647    0.01008054387848678     0.8077273379877114     0.5887194408998442     0.2385807249818834     0.3942594292761318   0.001248222970427043  1.598171727129844e-05     0.4610077488501117     0.8836629877941082  5.391410938036695e-07 162.1258822608063
2.189157217514241      17.63985377604329      13.55326176070776  0.0006492436711463252     0.6538731905977759     -11.25164326109506  9.518353069354773e-05     0.1128037435419954   0.001669179663953635      17.95542124385667      302.0720050993647    0.01008054387848678     0.8077273379877114     0.5887194408998442     0.2385807249818834     0.3942594292761318   0.001248222970427043  1.598171727129844e-05     0.4610077488501117     0.8836629877941082  5.391410938036695e-07 162.1258811695915
2.189157217514241      17.63985351318899       13.5532619626671  0.0006492436711463252     0.6538731905977759     -11.25164326109506  9.518353069354773e-05     0.1128037435419954   0.001669179663953635      17.95542124385667      302.0720050993647    0.01008054387848678     0.8077273379877114     0.5887194408998442     0.2385807249818834     0.3942594292761318   0.001248222970427043  1.598171727129844e-05     0.4610077488501117     0.8836629877941082  5.391410938036695e-07 162.1258816014648
2.189157217514241      17.63985351318899      13.55326176070776  0.0006492585723075191     0.6538731905977759     -11.25164326109506  9.518353069354773e-05     0.1128037435419954   0.001669179663953635      17.95542124385667      302.0720050993647    0.01008054387848678     0.8077273379877114     0.5887194408998442     0.2385807249818834     0.3942594292761318   0.001248222970427043  1.598171727129844e-05     0.4610077488501117     0.8836629877941082  5.391410938036695e-07 162.1261170388729
2.189157217514241      17.63985351318899      13.55326176070776  0.0006492436711463252     0.6538732054989371     -11.25164326109506  9.518353069354773e-05     0.1128037435419954   0.001669179663953635      17.95542124385667      302.0720050993647    0.01008054387848678     0.8077273379877114     0.5887194408998442     0.2385807249818834     0.3942594292761318   0.001248222970427043  1.598171727129844e-05     0.4610077488501117     0.8836629877941082  5.391410938036695e-07 162.1258847507163
2.189157217514241      17.63985351318899      13.55326176070776  0.0006492436711463252     0.6538731905977759     -11.25164342875761  9.518353069354773e-05     0.1128037435419954   0.001669179663953635      17.95542124385667      302.0720050993647    0.01008054387848678     0.8077273379877114     0.5887194408998442     0.2385807249818834     0.3942594292761318   0.001248222970427043  1.598171727129844e-05     0.4610077488501117     0.8836629877941082  5.391410938036695e-07 162.1258908371489
2.189157217514241      17.63985351318899      13.55326176070776  0.0006492436711463252     0.6538731905977759     -11.25164326109506  9.519843185474158e-05     0.1128037435419954   0.001669179663953635      17.95542124385667      302.0720050993647    0.01008054387848678     0.8077273379877114     0.5887194408998442     0.2385807249818834     0.3942594292761318   0.001248222970427043  1.598171727129844e-05     0.4610077488501117     0.8836629877941082  5.391410938036695e-07 162.1259278600052
2.189157217514241      17.63985351318899      13.55326176070776  0.0006492436711463252     0.6538731905977759     -11.25164326109506  9.518353069354773e-05     0.1128037584431566   0.001669179663953635      17.95542124385667      302.0720050993647    0.01008054387848678     0.8077273379877114     0.5887194408998442     0.2385807249818834     0.3942594292761318   0.001248222970427043  1.598171727129844e-05     0.4610077488501117     0.8836629877941082  5.391410938036695e-07 162.1258826367857
2.189157217514241      17.63985351318899      13.55326176070776  0.0006492436711463252     0.6538731905977759     -11.25164326109506  9.518353069354773e-05     0.1128037435419954   0.001669194565114828      17.95542124385667      302.0720050993647    0.01008054387848678     0.8077273379877114     0.5887194408998442     0.2385807249818834     0.3942594292761318   0.001248222970427043  1.598171727129844e-05     0.4610077488501117     0.8836629877941082  5.391410938036695e-07 162.1260560121469
2.189157217514241      17.63985351318899      13.55326176070776  0.0006492436711463252     0.6538731905977759     -11.25164326109506  9.518353069354773e-05     0.1128037435419954   0.001669179663953635      17.95542151141329      302.0720050993647    0.01008054387848678     0.8077273379877114     0.5887194408998442     0.2385807249818834     0.3942594292761318   0.001248222970427043  1.598171727129844e-05     0.4610077488501117     0.8836629877941082  5.391410938036695e-07 162.1258842588566
2.189157217514241      17.63985351318899      13.55326176070776  0.0006492436711463252     0.6538731905977759     -11.25164326109506  9.518353069354773e-05     0.1128037435419954   0.001669179663953635      17.95542124385667      302.0720096005884    0.01008054387848678     0.8077273379877114     0.5887194408998442     0.2385807249818834     0.3942594292761318   0.001248222970427043  1.598171727129844e-05     0.4610077488501117     0.8836629877941082  5.391410938036695e-07 162.1258848577306
2.189157217514241      17.63985351318899      13.55326176070776  0.0006492436711463252     0.6538731905977759     -11.25164326109506  9.518353069354773e-05     0.1128037435419954   0.001669179663953635      17.95542124385667      302.0720050993647    0.01008055877964797     0.8077273379877114     0.5887194408998442     0.2385807249818834     0.3942594292761318   0.001248222970427043  1.598171727129844e-05     0.4610077488501117     0.8836629877941082  5.391410938036695e-07 162.1259254103468
2.189157217514241      17.63985351318899      13.55326176070776  0.0006492436711463252     0.6538731905977759     -11.25164326109506  9.518353069354773e-05     0.1128037435419954   0.001669179663953635      17.95542124385667      302.0720050993647    0.01008054387848678     0.8077273528888725     0.5887194408998442     0.2385807249818834     0.3942594292761318   0.001248222970427043  1.598171727129844e-05     0.4610077488501117     0.8836629877941082  5.391410938036695e-07 162.1258882435413
2.189157217514241      17.63985351318899      13.55326176070776  0.0006492436711463252     0.6538731905977759     -11.25164326109506  9.518353069354773e-05     0.1128037435419954   0.001669179663953635      17.95542124385667      302.0720050993647    0.01008054387848678     0.8077273379877114     0.5887194558010054     0.2385807249818834     0.3942594292761318   0.001248222970427043  1.598171727129844e-05     0.4610077488501117     0.8836629877941082  5.391410938036695e-07 162.1258800193991
2.189157217514241      17.63985351318899      13.55326176070776  0.0006492436711463252     0.6538731905977759     -11.25164326109506  9.518353069354773e-05     0.1128037435419954   0.001669179663953635      17.95542124385667      302.0720050993647    0.01008054387848678     0.8077273379877114     0.5887194408998442     0.2385807398830446     0.3942594292761318   0.001248222970427043  1.598171727129844e-05     0.4610077488501117     0.8836629877941082  5.391410938036695e-07 162.125879138569
2.189157217514241      17.63985351318899      13.55326176070776  0.0006492436711463252     0.6538731905977759     -11.25164326109506  9.518353069354773e-05     0.1128037435419954   0.001669179663953635      17.95542124385667      302.0720050993647    0.01008054387848678     0.8077273379877114     0.5887194408998442     0.2385807249818834      0.394259444177293   0.001248222970427043  1.598171727129844e-05     0.4610077488501117     0.8836629877941082  5.391410938036695e-07 162.1258849575718
2.189157217514241      17.63985351318899      13.55326176070776  0.0006492436711463252     0.6538731905977759     -11.25164326109506  9.518353069354773e-05     0.1128037435419954   0.001669179663953635      17.95542124385667      302.0720050993647    0.01008054387848678     0.8077273379877114     0.5887194408998442     0.2385807249818834     0.3942594292761318   0.001248237871588237  1.598171727129844e-05     0.4610077488501117     0.8836629877941082  5.391410938036695e-07 162.1258845643256
2.189157217514241      17.63985351318899      13.55326176070776  0.0006492436711463252     0.6538731905977759     -11.25164326109506  9.518353069354773e-05     0.1128037435419954   0.001669179663953635      17.95542124385667      302.0720050993647    0.01008054387848678     0.8077273379877114     0.5887194408998442     0.2385807249818834     0.3942594292761318   0.001248222970427043  1.599661843249228e-05     0.4610077488501117     0.8836629877941082  5.391410938036695e-07 162.1258845644071
2.189157217514241      17.63985351318899      13.55326176070776  0.0006492436711463252     0.6538731905977759     -11.25164326109506  9.518353069354773e-05     0.1128037435419954   0.001669179663953635      17.95542124385667      302.0720050993647    0.01008054387848678     0.8077273379877114     0.5887194408998442     0.2385807249818834     0.3942594292761318   0.001248222970427043  1.598171727129844e-05     0.4610077637512729     0.8836629877941082  5.391410938036695e-07 162.125884564341
2.189157217514241      17.63985351318899      13.55326176070776  0.0006492436711463252     0.6538731905977759     -11.25164326109506  9.518353069354773e-05     0.1128037435419954   0.001669179663953635      17.95542124385667      302.0720050993647    0.01008054387848678     0.8077273379877114     0.5887194408998442     0.2385807249818834     0.3942594292761318   0.001248222970427043  1.598171727129844e-05     0.4610077488501117     0.8836630026952694  5.391410938036695e-07 162.1258845643241
2.189157217514241      17.63985351318899      13.55326176070776  0.0006492436711463252     0.6538731905977759     -11.25164326109506  9.518353069354773e-05     0.1128037435419954   0.001669179663953635      17.95542124385667      302.0720050993647    0.01008054387848678     0.8077273379877114     0.5887194408998442     0.2385807249818834     0.3942594292761318   0.001248222970427043  1.598171727129844e-05     0.4610077488501117     0.8836629877941082  5.540422549975171e-07 162.1258845664314
2.238964394069265      17.92538872522651      13.84566230634123  0.0006860995392704587     0.6556436326990281     -11.32585815033088  3.885981985324782e-06     0.1198814341676572   0.001395831121693135      17.43944003470659      293.0467898240986   0.009266202453049443     0.8059997647574538     0.5821591915851014     0.2481213059532552     0.3619395124002297   0.005277224166512642  5.970983951315354e-06     0.5000638757131368      0.853266715856944  1.867837393404388e-07 148.0940207731184
2.238964427432435      17.92538872522651      13.84566230634123  0.0006860995392704587     0.6556436326990281     -11.32585815033088  3.885981985324782e-06     0.1198814341676572   0.001395831121693135      17.43944003470659      293.0467898240986   0.009266202453049443     0.8059997647574538     0.5821591915851014     0.2481213059532552     0.3619395124002297   0.005277224166512642  5.970983951315354e-06     0.5000638757131368      0.853266715856944  1.867837393404388e-07 148.0940197438323
2.238964394069265      17.92538899233562      13.84566230634123  0.0006860995392704587     0.6556436326990281     -11.32585815033088  3.885981985324782e-06     0.1198814341676572   0.001395831121693135      17.43944003470659      293.0467898240986   0.009266202453049443     0.8059997647574538     0.5821591915851014     0.2481213059532552     0.3619395124002297   0.005277224166512642  5.970983951315354e-06     0.5000638757131368      0.853266715856944  1.867837393404388e-07 148.0940184384894
2.238964394069265      17.92538872522651      13.84566251265768  0.0006860995392704587     0.6556436326990281     -11.32585815033088  3.885981985324782e-06     0.1198814341676572   0.001395831121693135      17.43944003470659      293.0467898240986   0.009266202453049443     0.8059997647574538     0.5821591915851014     0.2481213059532552     0.3619395124002297   0.005277224166512642  5.970983951315354e-06     0.5000638757131368      0.853266715856944  1.867837393404388e-07 148.0940189276714
2.238964394069265      17.92538872522651      13.84566230634123  0.0006861144404316526     0.6556436326990281     -11.32585815033088  3.885981985324782e-06     0.1198814341676572   0.001395831121693135      17.43944003470659      293.0467898240986   0.009266202453049443     0.8059997647574538     0.5821591915851014     0.2481213059532552     0.3619395124002297   0.005277224166512642  5.970983951315354e-06     0.5000638757131368      0.853266715856944  1.867837393404388e-07 148.0941582160662
2.238964394069265      17.92538872522651      13.84566230634123  0.0006860995392704587     0.6556436476001893     -11.32585815033088  3.885981985324782e-06     0.1198814341676572   0.001395831121693135      17.43944003470659      293.0467898240986   0.009266202453049443     0.8059997647574538     0.5821591915851014     0.2481213059532552     0.3619395124002297   0.005277224166512642  5.970983951315354e-06     0.5000638757131368      0.853266715856944  1.867837393404388e-07 148.0940209437058
2.238964394069265      17.92538872522651      13.84566230634123  0.0006860995392704587     0.6556436326990281     -11.32585831909931  3.885981985324782e-06     0.1198814341676572   0.001395831121693135      17.43944003470659      293.0467898240986   0.009266202453049443     0.8059997647574538     0.5821591915851014     0.2481213059532552     0.3619395124002297   0.005277224166512642  5.970983951315354e-06     0.5000638757131368      0.853266715856944  1.867837393404388e-07 148.0940246913236
2.238964394069265      17.92538872522651      13.84566230634123  0.0006860995392704587     0.6556436326990281     -11.32585815033088   3.90088314651863e-06     0.1198814341676572   0.001395831121693135      17.43944003470659      293.0467898240986   0.009266202453049443     0.8059997647574538     0.5821591915851014     0.2481213059532552     0.3619395124002297   0.005277224166512642  5.970983951315354e-06     0.5000638757131368      0.853266715856944  1.867837393404388e-07 148.0940749361985
2.238964394069265      17.92538872522651      13.84566230634123  0.0006860995392704587     0.6556436326990281     -11.32585815033088  3.885981985324782e-06     0.1198814490688184   0.001395831121693135      17.43944003470659      293.0467898240986   0.009266202453049443     0.8059997647574538     0.5821591915851014     0.2481213059532552     0.3619395124002297   0.005277224166512642  5.970983951315354e-06     0.5000638757131368      0.853266715856944  1.867837393404388e-07 148.0940203235685
2.238964394069265      17.92538872522651      13.84566230634123  0.0006860995392704587     0.6556436326990281     -11.32585815033088  3.885981985324782e-06     0.1198814341676572   0.001395846022854329      17.43944003470659      293.0467898240986   0.009266202453049443     0.8059997647574538     0.5821591915851014     0.2481213059532552     0.3619395124002297   0.005277224166512642  5.970983951315354e-06     0.5000638757131368      0.853266715856944  1.867837393404388e-07 148.094158315055
2.238964394069265      17.92538872522651      13.84566230634123  0.0006860995392704587     0.6556436326990281     -11.32585815033088  3.885981985324782e-06     0.1198814341676572   0.001395831121693135      17.43944029457449      293.0467898240986   0.009266202453049443     0.8059997647574538     0.5821591915851014     0.2481213059532552     0.3619395124002297   0.005277224166512642  5.970983951315354e-06     0.5000638757131368      0.853266715856944  1.867837393404388e-07 148.0940207775519
2.238964394069265      17.92538872522651      13.84566230634123  0.0006860995392704587     0.6556436326990281     -11.32585815033088  3.885981985324782e-06     0.1198814341676572   0.001395831121693135      17.43944003470659      293.0467941908361   0.009266202453049443     0.8059997647574538     0.5821591915851014     0.2481213059532552     0.3619395124002297   0.005277224166512642  5.970983951315354e-06     0.5000638757131368      0.853266715856944  1.867837393404388e-07 148.0940208184754
2.238964394069265      17.92538872522651      13.84566230634123  0.0006860995392704587     0.6556436326990281     -11.32585815033088  3.885981985324782e-06     0.1198814341676572   0.001395831121693135      17.43944003470659      293.0467898240986   0.009266217354210637     0.8059997647574538     0.5821591915851014     0.2481213059532552     0.3619395124002297   0.005277224166512642  5.970983951315354e-06     0.5000638757131368      0.853266715856944  1.867837393404388e-07 148.094070606411
2.238964394069265      17.92538872522651      13.84566230634123  0.0006860995392704587     0.6556436326990281     -11.32585815033088  3.885981985324782e-06     0.1198814341676572   0.001395831121693135      17.43944003470659      293.0467898240986   0.009266202453049443      0.805999779658615     0.5821591915851014     0.2481213059532552     0.3619395124002297   0.005277224166512642  5.970983951315354e-06     0.5000638757131368      0.853266715856944  1.867837393404388e-07 148.0940229728353
2.238964394069265      17.92538872522651      13.84566230634123  0.0006860995392704587     0.6556436326990281     -11.32585815033088  3.885981985324782e-06     0.1198814341676572   0.001395831121693135      17.43944003470659      293.0467898240986   0.009266202453049443     0.8059997647574538     0.5821592064862626     0.2481213059532552     0.3619395124002297   0.005277224166512642  5.970983951315354e-06     0.5000638757131368      0.853266715856944  1.867837393404388e-07 148.0940184391509
2.238964394069265      17.92538872522651      13.84566230634123  0.0006860995392704587     0.6556436326990281     -11.32585815033088  3.885981985324782e-06     0.1198814341676572   0.001395831121693135      17.43944003470659      293.0467898240986   0.009266202453049443     0.8059997647574538     0.5821591915851014     0.2481213208544164     0.3619395124002297   0.005277224166512642  5.970983951315354e-06     0.5000638757131368      0.853266715856944  1.867837393404388e-07 148.0940195930087
2.238964394069265      17.92538872522651      13.84566230634123  0.0006860995392704587     0.6556436326990281     -11.32585815033088  3.885981985324782e-06     0.1198814341676572   0.001395831121693135      17.43944003470659      293.0467898240986   0.009266202453049443     0.8059997647574538     0.5821591915851014     0.2481213059532552     0.3619395273013908   0.005277224166512642  5.970983951315354e-06     0.5000638757131368      0.853266715856944  1.867837393404388e-07 148.0940210125873
2.238964394069265      17.92538872522651      13.84566230634123  0.0006860995392704587     0.6556436326990281     -11.32585815033088  3.885981985324782e-06     0.1198814341676572   0.001395831121693135      17.43944003470659      293.0467898240986   0.009266202453049443     0.8059997647574538     0.5821591915851014     0.2481213059532552     0.3619395124002297   0.005277239067673836  5.970983951315354e-06     0.5000638757131368      0.853266715856944  1.867837393404388e-07 148.0940207731257
2.238964394069265      17.92538872522651      13.84566230634123  0.0006860995392704587     0.6556436326990281     -11.32585815033088  3.885981985324782e-06     0.1198814341676572   0.001395831121693135      17.43944003470659      293.0467898240986   0.009266202453049443     0.8059997647574538     0.5821591915851014     0.2481213059532552     0.3619395124002297   0.005277224166512642  5.985885112509201e-06     0.5000638757131368      0.853266715856944  1.867837393404388e-07 148.0940207731357
2.238964394069265      17.92538872522651      13.84566230634123  0.0006860995392704587     0.6556436326990281     -11.32585815033088  3.885981985324782e-06     0.1198814341676572   0.001395831121693135      17.43944003470659      293.0467898240986   0.009266202453049443     0.8059997647574538     0.5821591915851014     0.2481213059532552     0.3619395124002297   0.005277224166512642  5.970983951315354e-06      0.500063890614298      0.853266715856944  1.867837393404388e-07 148.0940207731146
2.238964394069265      17.92538872522651      13.84566230634123  0.0006860995392704587     0.6556436326990281     -11.32585815033088  3.885981985324782e-06     0.1198814341676572   0.001395831121693135      17.43944003470659      293.0467898240986   0.009266202453049443     0.8059997647574538     0.5821591915851014     0.2481213059532552     0.3619395124002297   0.005277224166512642  5.970983951315354e-06     0.5000638757131368     0.8532667307581052  1.867837393404388e-07 148.094020773125
2.238964394069265      17.92538872522651      13.84566230634123  0.0006860995392704587     0.6556436326990281     -11.32585815033088  3.885981985324782e-06     0.1198814341676572   0.001395831121693135      17.43944003470659      293.0467898240986   0.009266202453049443     0.8059997647574538     0.5821591915851014     0.2481213059532552     0.3619395124002297   0.005277224166512642  5.970983951315354e-06     0.5000638757131368      0.853266715856944  2.016849005342865e-07 148.0940207739164
2.329695650915123      18.75328526596072      14.96030698029913  0.0007932407619196981     0.6147112514032651     -11.91436203412842  5.141639851186572e-07     0.1242158296062824   0.001135158742580017      15.86913030238921      287.9126281768495   0.008072488634700366     0.8036382933905781     0.5665820742566372     0.2579583651502914     0.3457943494392591    0.00844594136311741  1.698465019672134e-06       0.46125470329803   0.009830846395166626  2.529282778322968e-08 135.1320683647189
2.329695685630294      18.75328526596072      14.96030698029913  0.0007932407619196981     0.6147112514032651     -11.91436203412842  5.141639851186572e-07     0.1242158296062824   0.001135158742580017      15.86913030238921      287.9126281768495   0.008072488634700366     0.8036382933905781     0.5665820742566372     0.2579583651502914     0.3457943494392591    0.00844594136311741  1.698465019672134e-06       0.46125470329803   0.009830846395166626  2.529282778322968e-08 135.1320678222693
2.329695650915123      18.75328554540645      14.96030698029913  0.0007932407619196981     0.6147112514032651     -11.91436203412842  5.141639851186572e-07     0.1242158296062824   0.001135158742580017      15.86913030238921      287.9126281768495   0.008072488634700366     0.8036382933905781     0.5665820742566372     0.2579583651502914     0.3457943494392591    0.00844594136311741  1.698465019672134e-06       0.46125470329803   0.009830846395166626  2.529282778322968e-08 135.1320667825746
2.329695650915123      18.75328526596072      14.96030720322508  0.0007932407619196981     0.6147112514032651     -11.91436203412842  5.141639851186572e-07     0.1242158296062824   0.001135158742580017      15.86913030238921      287.9126281768495   0.008072488634700366     0.8036382933905781     0.5665820742566372     0.2579583651502914     0.3457943494392591    0.00844594136311741  1.698465019672134e-06       0.46125470329803   0.009830846395166626  2.529282778322968e-08 135.1320672671441
2.329695650915123      18.75328526596072      14.96030698029913  0.0007932556630808919     0.6147112514032651     -11.91436203412842  5.141639851186572e-07     0.1242158296062824   0.001135158742580017      15.86913030238921      287.9126281768495   0.008072488634700366     0.8036382933905781     0.5665820742566372     0.2579583651502914     0.3457943494392591    0.00844594136311741  1.698465019672134e-06       0.46125470329803   0.009830846395166626  2.529282778322968e-08 135.1321234257975
2.329695650915123      18.75328526596072      14.96030698029913  0.0007932407619196981     0.6147112663044263     -11.91436203412842  5.141639851186572e-07     0.1242158296062824   0.001135158742580017      15.86913030238921      287.9126281768495   0.008072488634700366     0.8036382933905781     0.5665820742566372     0.2579583651502914     0.3457943494392591    0.00844594136311741  1.698465019672134e-06       0.46125470329803   0.009830846395166626  2.529282778322968e-08 135.1320685853358
2.329695650915123      18.75328526596072      14.96030698029913  0.0007932407619196981     0.6147112514032651     -11.91436221166625  5.141639851186572e-07     0.1242158296062824   0.001135158742580017      15.86913030238921      287.9126281768495   0.008072488634700366     0.8036382933905781     0.5665820742566372     0.2579583651502914     0.3457943494392591    0.00844594136311741  1.698465019672134e-06       0.46125470329803   0.009830846395166626  2.529282778322968e-08 135.1320708181438
2.329695650915123      18.75328526596072      14.96030698029913  0.0007932407619196981     0.6147112514032651     -11.91436203412842  5.290651463125049e-07     0.1242158296062824   0.001135158742580017      15.86913030238921      287.9126281768495   0.008072488634700366     0.8036382933905781     0.5665820742566372     0.2579583651502914     0.3457943494392591    0.00844594136311741  1.698465019672134e-06       0.46125470329803   0.009830846395166626  2.529282778322968e-08 135.132114544252
2.329695650915123      18.75328526596072      14.96030698029913  0.0007932407619196981     0.6147112514032651     -11.91436203412842  5.141639851186572e-07     0.1242158445074436   0.001135158742580017      15.86913030238921      287.9126281768495   0.008072488634700366     0.8036382933905781     0.5665820742566372     0.2579583651502914     0.3457943494392591    0.00844594136311741  1.698465019672134e-06       0.46125470329803   0.009830846395166626  2.529282778322968e-08 135.1320690777183
2.329695650915123      18.75328526596072      14.96030698029913  0.0007932407619196981     0.6147112514032651     -11.91436203412842  5.141639851186572e-07     0.1242158296062824   0.001135173643741211      15.86913030238921      287.9126281768495   0.008072488634700366     0.8036382933905781     0.5665820742566372     0.2579583651502914     0.3457943494392591    0.00844594136311741  1.698465019672134e-06       0.46125470329803   0.009830846395166626  2.529282778322968e-08 135.1321499628449
2.329695650915123      18.75328526596072      14.96030698029913  0.0007932407619196981     0.6147112514032651     -11.91436203412842  5.141639851186572e-07     0.1242158296062824   0.001135158742580017      15.86913053885768      287.9126281768495   0.008072488634700366     0.8036382933905781     0.5665820742566372     0.2579583651502914     0.3457943494392591    0.00844594136311741  1.698465019672134e-06       0.46125470329803   0.009830846395166626  2.529282778322968e-08 135.132068583098
2.329695650915123      18.75328526596072      14.96030698029913  0.0007932407619196981     0.6147112514032651     -11.91436203412842  5.141639851186572e-07     0.1242158296062824   0.001135158742580017      15.86913030238921       287.912632467082   0.008072488634700366     0.8036382933905781     0.5665820742566372     0.2579583651502914     0.3457943494392591    0.00844594136311741  1.698465019672134e-06       0.46125470329803   0.009830846395166626  2.529282778322968e-08 135.1320681794857
2.329695650915123      18.75328526596072      14.96030698029913  0.0007932407619196981     0.6147112514032651     -11.91436203412842  5.141639851186572e-07     0.1242158296062824   0.001135158742580017      15.86913030238921      287.9126281768495    0.00807250353586156     0.8036382933905781     0.5665820742566372     0.2579583651502914     0.3457943494392591    0.00844594136311741  1.698465019672134e-06       0.46125470329803   0.009830846395166626  2.529282778322968e-08 135.1322730242006
2.329695650915123      18.75328526596072      14.96030698029913  0.0007932407619196981     0.6147112514032651     -11.91436203412842  5.141639851186572e-07     0.1242158296062824   0.001135158742580017      15.86913030238921      287.9126281768495   0.008072488634700366     0.8036383082917393     0.5665820742566372     0.2579583651502914     0.3457943494392591    0.00844594136311741  1.698465019672134e-06       0.46125470329803   0.009830846395166626  2.529282778322968e-08 135.132069572069
2.329695650915123      18.75328526596072      14.96030698029913  0.0007932407619196981     0.6147112514032651     -11.91436203412842  5.141639851186572e-07     0.1242158296062824   0.001135158742580017      15.86913030238921      287.9126281768495   0.008072488634700366     0.8036382933905781     0.5665820891577984     0.2579583651502914     0.3457943494392591    0.00844594136311741  1.698465019672134e-06       0.46125470329803   0.009830846395166626  2.529282778322968e-08 135.1320650566872
2.329695650915123      18.75328526596072      14.96030698029913  0.0007932407619196981     0.6147112514032651     -11.91436203412842  5.141639851186572e-07     0.1242158296062824   0.001135158742580017      15.86913030238921      287.9126281768495   0.008072488634700366     0.8036382933905781     0.5665820742566372     0.2579583800514526     0.3457943494392591    0.00844594136311741  1.698465019672134e-06       0.46125470329803   0.009830846395166626  2.529282778322968e-08 135.1320738713604
2.329695650915123      18.75328526596072      14.96030698029913  0.0007932407619196981     0.6147112514032651     -11.91436203412842  5.141639851186572e-07     0.1242158296062824   0.001135158742580017      15.86913030238921      287.9126281768495   0.008072488634700366     0.8036382933905781     0.5665820742566372     0.2579583651502914     0.3457943643404203    0.00844594136311741  1.698465019672134e-06       0.46125470329803   0.009830846395166626  2.529282778322968e-08 135.1320685730752
2.329695650915123      18.75328526596072      14.96030698029913  0.0007932407619196981     0.6147112514032651     -11.91436203412842  5.141639851186572e-07     0.1242158296062824   0.001135158742580017      15.86913030238921      287.9126281768495   0.008072488634700366     0.8036382933905781     0.5665820742566372     0.2579583651502914     0.3457943494392591   0.008445956264278604  1.698465019672134e-06       0.46125470329803   0.009830846395166626  2.529282778322968e-08 135.132068364666
2.329695650915123      18.75328526596072      14.96030698029913  0.0007932407619196981     0.6147112514032651     -11.91436203412842  5.141639851186572e-07     0.1242158296062824   0.001135158742580017      15.86913030238921      287.9126281768495   0.008072488634700366     0.8036382933905781     0.5665820742566372     0.2579583651502914     0.3457943494392591    0.00844594136311741  1.713366180865982e-06       0.46125470329803   0.009830846395166626  2.529282778322968e-08 135.1320683647343
2.329695650915123      18.75328526596072      14.96030698029913  0.0007932407619196981     0.6147112514032651     -11.91436203412842  5.141639851186572e-07     0.1242158296062824   0.001135158742580017      15.86913030238921      287.9126281768495   0.008072488634700366     0.8036382933905781     0.5665820742566372     0.2579583651502914     0.3457943494392591    0.00844594136311741  1.698465019672134e-06     0.4612547181991912   0.009830846395166626  2.529282778322968e-08 135.132068365856
2.329695650915123      18.75328526596072      14.96030698029913  0.0007932407619196981     0.6147112514032651     -11.91436203412842  5.141639851186572e-07     0.1242158296062824   0.001135158742580017      15.86913030238921      287.9126281768495   0.008072488634700366     0.8036382933905781     0.5665820742566372     0.2579583651502914     0.3457943494392591    0.00844594136311741  1.698465019672134e-06       0.46125470329803    0.00983086129632782  2.529282778322968e-08 135.1320683658532
2.329695650915123      18.75328526596072      14.96030698029913  0.0007932407619196981     0.6147112514032651     -11.91436203412842  5.141639851186572e-07     0.1242158296062824   0.001135158742580017      15.86913030238921      287.9126281768495   0.008072488634700366     0.8036382933905781     0.5665820742566372     0.2579583651502914     0.3457943494392591    0.00844594136311741  1.698465019672134e-06       0.46125470329803   0.009830846395166626  4.019398897707734e-08 135.1320683648698
2.384913339327203      18.93463479595316      15.05709622530673  0.0009203233303178786     0.6054906929443485     -11.93223230038146  4.764390493526784e-07     0.1243483483515554   0.001069557588074252       15.4866145375754      297.9059590521949   0.007367879510721714     0.8030726274811564     0.5640874086579124      0.258432893406422     0.3511653902070857    0.03759117445843409  1.052262266835689e-06     0.2985100169227062   0.006362714572964802  1.526857213071601e-08 124.6034270194313
2.384913374865181      18.93463479595316      15.05709622530673  0.0009203233303178786     0.6054906929443485     -11.93223230038146  4.764390493526784e-07     0.1243483483515554   0.001069557588074252       15.4866145375754      297.9059590521949   0.007367879510721714     0.8030726274811564     0.5640874086579124      0.258432893406422     0.3511653902070857    0.03759117445843409  1.052262266835689e-06     0.2985100169227062   0.006362714572964802  1.526857213071601e-08 124.6034267251707
2.384913339327203       18.9346350781012      15.05709622530673  0.0009203233303178786     0.6054906929443485     -11.93223230038146  4.764390493526784e-07     0.1243483483515554   0.001069557588074252       15.4866145375754      297.9059590521949   0.007367879510721714     0.8030726274811564     0.5640874086579124      0.258432893406422     0.3511653902070857    0.03759117445843409  1.052262266835689e-06     0.2985100169227062   0.006362714572964802  1.526857213071601e-08 124.6034254875745
2.384913339327203      18.93463479595316      15.05709644967495  0.0009203233303178786     0.6054906929443485     -11.93223230038146  4.764390493526784e-07     0.1243483483515554   0.001069557588074252       15.4866145375754      297.9059590521949   0.007367879510721714     0.8030726274811564     0.5640874086579124      0.258432893406422     0.3511653902070857    0.03759117445843409  1.052262266835689e-06     0.2985100169227062   0.006362714572964802  1.526857213071601e-08 124.603426162425
2.384913339327203      18.93463479595316      15.05709622530673  0.0009203382314790725     0.6054906929443485     -11.93223230038146  4.764390493526784e-07     0.1243483483515554   0.001069557588074252       15.4866145375754      297.9059590521949   0.007367879510721714     0.8030726274811564     0.5640874086579124      0.258432893406422     0.3511653902070857    0.03759117445843409  1.052262266835689e-06     0.2985100169227062   0.006362714572964802  1.526857213071601e-08 124.6034806497175
2.384913339327203      18.93463479595316      15.05709622530673  0.0009203233303178786     0.6054907078455097     -11.93223230038146  4.764390493526784e-07     0.1243483483515554   0.001069557588074252       15.4866145375754      297.9059590521949   0.007367879510721714     0.8030726274811564     0.5640874086579124      0.258432893406422     0.3511653902070857    0.03759117445843409  1.052262266835689e-06     0.2985100169227062   0.006362714572964802  1.526857213071601e-08 124.6034272534307
2.384913339327203      18.93463479595316      15.05709622530673  0.0009203233303178786     0.6054906929443485     -11.93223247818558  4.764390493526784e-07     0.1243483483515554   0.001069557588074252       15.4866145375754      297.9059590521949   0.007367879510721714     0.8030726274811564     0.5640874086579124      0.258432893406422     0.3511653902070857    0.03759117445843409  1.052262266835689e-06     0.2985100169227062   0.006362714572964802  1.526857213071601e-08 124.6034291873071
2.384913339327203      18.93463479595316      15.05709622530673  0.0009203233303178786     0.6054906929443485     -11.93223230038146   4.91340210546526e-07     0.1243483483515554   0.001069557588074252       15.4866145375754      297.9059590521949   0.007367879510721714     0.8030726274811564     0.5640874086579124      0.258432893406422     0.3511653902070857    0.03759117445843409  1.052262266835689e-06     0.2985100169227062   0.006362714572964802  1.526857213071601e-08 124.6034449504583
2.384913339327203      18.93463479595316      15.05709622530673  0.0009203233303178786     0.6054906929443485     -11.93223230038146  4.764390493526784e-07     0.1243483632527166   0.001069557588074252       15.4866145375754      297.9059590521949   0.007367879510721714     0.8030726274811564     0.5640874086579124      0.258432893406422     0.3511653902070857    0.03759117445843409  1.052262266835689e-06     0.2985100169227062   0.006362714572964802  1.526857213071601e-08 124.6034279999784
2.384913339327203      18.93463479595316      15.05709622530673  0.0009203233303178786     0.6054906929443485     -11.93223230038146  4.764390493526784e-07     0.1243483483515554   0.001069572489235445       15.4866145375754      297.9059590521949   0.007367879510721714     0.8030726274811564     0.5640874086579124      0.258432893406422     0.3511653902070857    0.03759117445843409  1.052262266835689e-06     0.2985100169227062   0.006362714572964802  1.526857213071601e-08 124.603469816742
2.384913339327203      18.93463479595316      15.05709622530673  0.0009203233303178786     0.6054906929443485     -11.93223230038146  4.764390493526784e-07     0.1243483483515554   0.001069557588074252      15.48661476834394      297.9059590521949   0.007367879510721714     0.8030726274811564     0.5640874086579124      0.258432893406422     0.3511653902070857    0.03759117445843409  1.052262266835689e-06     0.2985100169227062   0.006362714572964802  1.526857213071601e-08 124.6034273761964
2.384913339327203      18.93463479595316      15.05709622530673  0.0009203233303178786     0.6054906929443485     -11.93223230038146  4.764390493526784e-07     0.1243483483515554   0.001069557588074252       15.4866145375754      297.9059634913396   0.007367879510721714     0.8030726274811564     0.5640874086579124      0.258432893406422     0.3511653902070857    0.03759117445843409  1.052262266835689e-06     0.2985100169227062   0.006362714572964802  1.526857213071601e-08 124.6034268005125
2.384913339327203      18.93463479595316      15.05709622530673  0.0009203233303178786     0.6054906929443485     -11.93223230038146  4.764390493526784e-07     0.1243483483515554   0.001069557588074252       15.4866145375754      297.9059590521949   0.007367894411882908     0.8030726274811564     0.5640874086579124      0.258432893406422     0.3511653902070857    0.03759117445843409  1.052262266835689e-06     0.2985100169227062   0.006362714572964802  1.526857213071601e-08 124.6034757612316
2.384913339327203      18.93463479595316      15.05709622530673  0.0009203233303178786     0.6054906929443485     -11.93223230038146  4.764390493526784e-07     0.1243483483515554   0.001069557588074252       15.4866145375754      297.9059590521949   0.007367879510721714     0.8030726423823176     0.5640874086579124      0.258432893406422     0.3511653902070857    0.03759117445843409  1.052262266835689e-06     0.2985100169227062   0.006362714572964802  1.526857213071601e-08 124.6034276256143
2.384913339327203      18.93463479595316      15.05709622530673  0.0009203233303178786     0.6054906929443485     -11.93223230038146  4.764390493526784e-07     0.1243483483515554   0.001069557588074252       15.4866145375754      297.9059590521949   0.007367879510721714     0.8030726274811564     0.5640874235590736      0.258432893406422     0.3511653902070857    0.03759117445843409  1.052262266835689e-06     0.2985100169227062   0.006362714572964802  1.526857213071601e-08 124.6034251676797
2.384913339327203      18.93463479595316      15.05709622530673  0.0009203233303178786     0.6054906929443485     -11.93223230038146  4.764390493526784e-07     0.1243483483515554   0.001069557588074252       15.4866145375754      297.9059590521949   0.007367879510721714     0.8030726274811564     0.5640874086579124     0.2584329083075831     0.3511653902070857    0.03759117445843409  1.052262266835689e-06     0.2985100169227062   0.006362714572964802  1.526857213071601e-08 124.6034273398832
2.384913339327203      18.93463479595316      15.05709622530673  0.0009203233303178786     0.6054906929443485     -11.93223230038146  4.764390493526784e-07     0.1243483483515554   0.001069557588074252       15.4866145375754      297.9059590521949   0.007367879510721714     0.8030726274811564     0.5640874086579124      0.258432893406422     0.3511654051082468    0.03759117445843409  1.052262266835689e-06     0.2985100169227062   0.006362714572964802  1.526857213071601e-08 124.6034271280223
2.384913339327203      18.93463479595316      15.05709622530673  0.0009203233303178786     0.6054906929443485     -11.93223230038146  4.764390493526784e-07     0.1243483483515554   0.001069557588074252       15.4866145375754      297.9059590521949   0.007367879510721714     0.8030726274811564     0.5640874086579124      0.258432893406422     0.3511653902070857    0.03759118935959528  1.052262266835689e-06     0.2985100169227062   0.006362714572964802  1.526857213071601e-08 124.6034270194419
2.384913339327203      18.93463479595316      15.05709622530673  0.0009203233303178786     0.6054906929443485     -11.93223230038146  4.764390493526784e-07     0.1243483483515554   0.001069557588074252       15.4866145375754      297.9059590521949   0.007367879510721714     0.8030726274811564     0.5640874086579124      0.258432893406422     0.3511653902070857    0.03759117445843409  1.067163428029537e-06     0.2985100169227062   0.006362714572964802  1.526857213071601e-08 124.6034270194364
2.384913339327203      18.93463479595316      15.05709622530673  0.0009203233303178786     0.6054906929443485     -11.93223230038146  4.764390493526784e-07     0.1243483483515554   0.001069557588074252       15.4866145375754      297.9059590521949   0.007367879510721714     0.8030726274811564     0.5640874086579124      0.258432893406422     0.3511653902070857    0.03759117445843409  1.052262266835689e-06     0.2985100318238674   0.006362714572964802  1.526857213071601e-08 124.6034270194319
2.384913339327203      18.93463479595316      15.05709622530673  0.0009203233303178786     0.6054906929443485     -11.93223230038146  4.764390493526784e-07     0.1243483483515554   0.001069557588074252       15.4866145375754      297.9059590521949   0.007367879510721714     0.8030726274811564     0.5640874086579124      0.258432893406422     0.3511653902070857    0.03759117445843409  1.052262266835689e-06     0.2985100169227062   0.006362729474125996  1.526857213071601e-08 124.6034270194427
2.384913339327203      18.93463479595316      15.05709622530673  0.0009203233303178786     0.6054906929443485     -11.93223230038146  4.764390493526784e-07     0.1243483483515554   0.001069557588074252       15.4866145375754      297.9059590521949   0.007367879510721714     0.8030726274811564     0.5640874086579124      0.258432893406422     0.3511653902070857    0.03759117445843409  1.052262266835689e-06     0.2985100169227062   0.006362714572964802  3.016973332456367e-08 124.6034270195576
2.471860792870943      18.96207416366221      14.87553797543919   0.001131549427941645     0.6123894044760772     -11.73930186628644  4.835990111760772e-07     0.1243955959812231   0.001027186777485865      14.81244976260187      306.8852410581862   0.007058464817844316     0.8009075331288833      0.553855609687388     0.2636071538956377     0.3645601149887615   0.005184454248716296  2.378836789892675e-07     0.7102428102389735   0.002159161208466476  2.313483052810923e-10 122.7911607000673
2.471860829704539      18.96207416366221      14.87553797543919   0.001131549427941645     0.6123894044760772     -11.73930186628644  4.835990111760772e-07     0.1243955959812231   0.001027186777485865      14.81244976260187      306.8852410581862   0.007058464817844316     0.8009075331288833      0.553855609687388     0.2636071538956377     0.3645601149887615   0.005184454248716296  2.378836789892675e-07     0.7102428102389735   0.002159161208466476  2.313483052810923e-10 122.7911606435836
2.471860792870943      18.96207444621914      14.87553797543919   0.001131549427941645     0.6123894044760772     -11.73930186628644  4.835990111760772e-07     0.1243955959812231   0.001027186777485865      14.81244976260187      306.8852410581862   0.007058464817844316     0.8009075331288833      0.553855609687388     0.2636071538956377     0.3645601149887615   0.005184454248716296  2.378836789892675e-07     0.7102428102389735   0.002159161208466476  2.313483052810923e-10 122.7911605393606
2.471860792870943      18.96207416366221      14.87553819710198   0.001131549427941645     0.6123894044760772     -11.73930186628644  4.835990111760772e-07     0.1243955959812231   0.001027186777485865      14.81244976260187      306.8852410581862   0.007058464817844316     0.8009075331288833      0.553855609687388     0.2636071538956377     0.3645601149887615   0.005184454248716296  2.378836789892675e-07     0.7102428102389735   0.002159161208466476  2.313483052810923e-10 122.7911605873152
2.471860792870943      18.96207416366221      14.87553797543919   0.001131564329102839     0.6123894044760772     -11.73930186628644  4.835990111760772e-07     0.1243955959812231   0.001027186777485865      14.81244976260187      306.8852410581862   0.007058464817844316     0.8009075331288833      0.553855609687388     0.2636071538956377     0.3645601149887615   0.005184454248716296  2.378836789892675e-07     0.7102428102389735   0.002159161208466476  2.313483052810923e-10 122.7911569417477
2.471860792870943      18.96207416366221      14.87553797543919   0.001131549427941645     0.6123894193772383     -11.73930186628644  4.835990111760772e-07     0.1243955959812231   0.001027186777485865      14.81244976260187      306.8852410581862   0.007058464817844316     0.8009075331288833      0.553855609687388     0.2636071538956377     0.3645601149887615   0.005184454248716296  2.378836789892675e-07     0.7102428102389735   0.002159161208466476  2.313483052810923e-10 122.7911607224715
2.471860792870943      18.96207416366221      14.87553797543919   0.001131549427941645     0.6123894044760772     -11.73930204121567  4.835990111760772e-07     0.1243955959812231   0.001027186777485865      14.81244976260187      306.8852410581862   0.007058464817844316     0.8009075331288833      0.553855609687388     0.2636071538956377     0.3645601149887615   0.005184454248716296  2.378836789892675e-07     0.7102428102389735   0.002159161208466476  2.313483052810923e-10 122.791160941137
2.471860792870943      18.96207416366221      14.87553797543919   0.001131549427941645     0.6123894044760772     -11.73930186628644  4.985001723699249e-07     0.1243955959812231   0.001027186777485865      14.81244976260187      306.8852410581862   0.007058464817844316     0.8009075331288833      0.553855609687388     0.2636071538956377     0.3645601149887615   0.005184454248716296  2.378836789892675e-07     0.7102428102389735   0.002159161208466476  2.313483052810923e-10 122.7911610486404
2.471860792870943      18.96207416366221      14.87553797543919   0.001131549427941645     0.6123894044760772     -11.73930186628644  4.835990111760772e-07     0.1243956108823843   0.001027186777485865      14.81244976260187      306.8852410581862   0.007058464817844316     0.8009075331288833      0.553855609687388     0.2636071538956377     0.3645601149887615   0.005184454248716296  2.378836789892675e-07     0.7102428102389735   0.002159161208466476  2.313483052810923e-10 122.791160757411
2.471860792870943      18.96207416366221      14.87553797543919   0.001131549427941645     0.6123894044760772     -11.73930186628644  4.835990111760772e-07     0.1243955959812231   0.001027201678647059      14.81244976260187      306.8852410581862   0.007058464817844316     0.8009075331288833      0.553855609687388     0.2636071538956377     0.3645601149887615   0.005184454248716296  2.378836789892675e-07     0.7102428102389735   0.002159161208466476  2.313483052810923e-10 122.7911738784259
2.471860792870943      18.96207416366221      14.87553797543919   0.001131549427941645     0.6123894044760772     -11.73930186628644  4.835990111760772e-07     0.1243955959812231   0.001027186777485865      14.81244998332457      306.8852410581862   0.007058464817844316     0.8009075331288833      0.553855609687388     0.2636071538956377     0.3645601149887615   0.005184454248716296  2.378836789892675e-07     0.7102428102389735   0.002159161208466476  2.313483052810923e-10 122.7911607471112
2.471860792870943      18.96207416366221      14.87553797543919   0.001131549427941645     0.6123894044760772     -11.73930186628644  4.835990111760772e-07     0.1243955959812231   0.001027186777485865      14.81244976260187      306.8852456311327   0.007058464817844316     0.8009075331288833      0.553855609687388     0.2636071538956377     0.3645601149887615   0.005184454248716296  2.378836789892675e-07     0.7102428102389735   0.002159161208466476  2.313483052810923e-10 122.7911606995741
2.471860792870943      18.96207416366221      14.87553797543919   0.001131549427941645     0.6123894044760772     -11.73930186628644  4.835990111760772e-07     0.1243955959812231   0.001027186777485865      14.81244976260187      306.8852410581862    0.00705847971900551     0.8009075331288833      0.553855609687388     0.2636071538956377     0.3645601149887615   0.005184454248716296  2.378836789892675e-07     0.7102428102389735   0.002159161208466476  2.313483052810923e-10 122.7911652251797
2.471860792870943      18.96207416366221      14.87553797543919   0.001131549427941645     0.6123894044760772     -11.73930186628644  4.835990111760772e-07     0.1243955959812231   0.001027186777485865      14.81244976260187      306.8852410581862   0.007058464817844316     0.8009075480300445      0.553855609687388     0.2636071538956377     0.3645601149887615   0.005184454248716296  2.378836789892675e-07     0.7102428102389735   0.002159161208466476  2.313483052810923e-10 122.7911611589187
2.471860792870943      18.96207416366221      14.87553797543919   0.001131549427941645     0.6123894044760772     -11.73930186628644  4.835990111760772e-07     0.1243955959812231   0.001027186777485865      14.81244976260187      306.8852410581862   0.007058464817844316     0.8009075331288833     0.5538556245885492     0.2636071538956377     0.3645601149887615   0.005184454248716296  2.378836789892675e-07     0.7102428102389735   0.002159161208466476  2.313483052810923e-10 122.791160687972
2.471860792870943      18.96207416366221      14.87553797543919   0.001131549427941645     0.6123894044760772     -11.73930186628644  4.835990111760772e-07     0.1243955959812231   0.001027186777485865      14.81244976260187      306.8852410581862   0.007058464817844316     0.8009075331288833      0.553855609687388     0.2636071687967989     0.3645601149887615   0.005184454248716296  2.378836789892675e-07     0.7102428102389735   0.002159161208466476  2.313483052810923e-10 122.7911607659047
2.471860792870943      18.96207416366221      14.87553797543919   0.001131549427941645     0.6123894044760772     -11.73930186628644  4.835990111760772e-07     0.1243955959812231   0.001027186777485865      14.81244976260187      306.8852410581862   0.007058464817844316     0.8009075331288833      0.553855609687388     0.2636071538956377     0.3645601298899227   0.005184454248716296  2.378836789892675e-07     0.7102428102389735   0.002159161208466476  2.313483052810923e-10 122.7911606965507
2.471860792870943      18.96207416366221      14.87553797543919   0.001131549427941645     0.6123894044760772     -11.73930186628644  4.835990111760772e-07     0.1243955959812231   0.001027186777485865      14.81244976260187      306.8852410581862   0.007058464817844316     0.8009075331288833      0.553855609687388     0.2636071538956377     0.3645601149887615    0.00518446914987749  2.378836789892675e-07     0.7102428102389735   0.002159161208466476  2.313483052810923e-10 122.7911607000531
2.471860792870943      18.96207416366221      14.87553797543919   0.001131549427941645     0.6123894044760772     -11.73930186628644  4.835990111760772e-07     0.1243955959812231   0.001027186777485865      14.81244976260187      306.8852410581862   0.007058464817844316     0.8009075331288833      0.553855609687388     0.2636071538956377     0.3645601149887615   0.005184454248716296  2.527848401831152e-07     0.7102428102389735   0.002159161208466476  2.313483052810923e-10 122.7911607000656
2.471860792870943      18.96207416366221      14.87553797543919   0.001131549427941645     0.6123894044760772     -11.73930186628644  4.835990111760772e-07     0.1243955959812231   0.001027186777485865      14.81244976260187      306.8852410581862   0.007058464817844316     0.8009075331288833      0.553855609687388     0.2636071538956377     0.3645601149887615   0.005184454248716296  2.378836789892675e-07     0.7102428251401347   0.002159161208466476  2.313483052810923e-10 122.7911607000738
2.471860792870943      18.96207416366221      14.87553797543919   0.001131549427941645     0.6123894044760772     -11.73930186628644  4.835990111760772e-07     0.1243955959812231   0.001027186777485865      14.81244976260187      306.8852410581862   0.007058464817844316     0.8009075331288833      0.553855609687388     0.2636071538956377     0.3645601149887615   0.005184454248716296  2.378836789892675e-07     0.7102428102389735    0.00215917610962767  2.313483052810923e-10 122.7911607000738
2.471860792870943      18.96207416366221      14.87553797543919   0.001131549427941645     0.6123894044760772     -11.73930186628644  4.835990111760772e-07     0.1243955959812231   0.001027186777485865      14.81244976260187      306.8852410581862   0.007058464817844316     0.8009075331288833      0.553855609687388     0.2636071538956377     0.3645601149887615   0.005184454248716296  2.378836789892675e-07     0.7102428102389735   0.002159161208466476  1.513250949912875e-08 122.7911607001069
2.505161987168786      19.38712904493859      15.73170349185775   0.001939583171108819      0.650242998935333     -11.82442003889305  1.796670740603523e-06     0.1251273176858653  0.0009798495834225081      14.18824640757342      298.7572043053531   0.006805090939555275     0.8001747905205151     0.5438948504493332     0.2691309688496744      0.372789690814741    0.04736449765640038     0.6123433379106374  2.686739719592879e-14  2.247117422693457e-14  3.017525599800039e-11 122.1432634711824
2.505162024498609      19.38712904493859      15.73170349185775   0.001939583171108819      0.650242998935333     -11.82442003889305  1.796670740603523e-06     0.1251273176858653  0.0009798495834225081      14.18824640757342      298.7572043053531   0.006805090939555275     0.8001747905205151     0.5438948504493332     0.2691309688496744      0.372789690814741    0.04736449765640038     0.6123433379106374  2.686739719592879e-14  2.247117422693457e-14  3.017525599800039e-11 122.143263426557
2.505161987168786      19.38712933382933      15.73170349185775   0.001939583171108819      0.650242998935333     -11.82442003889305  1.796670740603523e-06     0.1251273176858653  0.0009798495834225081      14.18824640757342      298.7572043053531   0.006805090939555275     0.8001747905205151     0.5438948504493332     0.2691309688496744      0.372789690814741    0.04736449765640038     0.6123433379106374  2.686739719592879e-14  2.247117422693457e-14  3.017525599800039e-11 122.143263343228
2.505161987168786      19.38712904493859       15.7317037262784   0.001939583171108819      0.650242998935333     -11.82442003889305  1.796670740603523e-06     0.1251273176858653  0.0009798495834225081      14.18824640757342      298.7572043053531   0.006805090939555275     0.8001747905205151     0.5438948504493332     0.2691309688496744      0.372789690814741    0.04736449765640038     0.6123433379106374  2.686739719592879e-14  2.247117422693457e-14  3.017525599800039e-11 122.1432633997805
2.505161987168786      19.38712904493859      15.73170349185775   0.001939598072270013      0.650242998935333     -11.82442003889305  1.796670740603523e-06     0.1251273176858653  0.0009798495834225081      14.18824640757342      298.7572043053531   0.006805090939555275     0.8001747905205151     0.5438948504493332     0.2691309688496744      0.372789690814741    0.04736449765640038     0.6123433379106374  2.686739719592879e-14  2.247117422693457e-14  3.017525599800039e-11 122.1432655596937
2.505161987168786      19.38712904493859      15.73170349185775   0.001939583171108819     0.6502430138364942     -11.82442003889305  1.796670740603523e-06     0.1251273176858653  0.0009798495834225081      14.18824640757342      298.7572043053531   0.006805090939555275     0.8001747905205151     0.5438948504493332     0.2691309688496744      0.372789690814741    0.04736449765640038     0.6123433379106374  2.686739719592879e-14  2.247117422693457e-14  3.017525599800039e-11 122.1432634635854
2.505161987168786      19.38712904493859      15.73170349185775   0.001939583171108819      0.650242998935333     -11.82442021509064  1.796670740603523e-06     0.1251273176858653  0.0009798495834225081      14.18824640757342      298.7572043053531   0.006805090939555275     0.8001747905205151     0.5438948504493332     0.2691309688496744      0.372789690814741    0.04736449765640038     0.6123433379106374  2.686739719592879e-14  2.247117422693457e-14  3.017525599800039e-11 122.1432635761769
2.505161987168786      19.38712904493859      15.73170349185775   0.001939583171108819      0.650242998935333     -11.82442003889305  1.811571901797371e-06     0.1251273176858653  0.0009798495834225081      14.18824640757342      298.7572043053531   0.006805090939555275     0.8001747905205151     0.5438948504493332     0.2691309688496744      0.372789690814741    0.04736449765640038     0.6123433379106374  2.686739719592879e-14  2.247117422693457e-14  3.017525599800039e-11 122.1432629435434
2.505161987168786      19.38712904493859      15.73170349185775   0.001939583171108819      0.650242998935333     -11.82442003889305  1.796670740603523e-06     0.1251273325870265  0.0009798495834225081      14.18824640757342      298.7572043053531   0.006805090939555275     0.8001747905205151     0.5438948504493332     0.2691309688496744      0.372789690814741    0.04736449765640038     0.6123433379106374  2.686739719592879e-14  2.247117422693457e-14  3.017525599800039e-11 122.1432634534477
2.505161987168786      19.38712904493859      15.73170349185775   0.001939583171108819      0.650242998935333     -11.82442003889305  1.796670740603523e-06     0.1251273176858653  0.0009798644845837019      14.18824640757342      298.7572043053531   0.006805090939555275     0.8001747905205151     0.5438948504493332     0.2691309688496744      0.372789690814741    0.04736449765640038     0.6123433379106374  2.686739719592879e-14  2.247117422693457e-14  3.017525599800039e-11 122.1432773279262
2.505161987168786      19.38712904493859      15.73170349185775   0.001939583171108819      0.650242998935333     -11.82442003889305  1.796670740603523e-06     0.1251273176858653  0.0009798495834225081      14.18824661899476      298.7572043053531   0.006805090939555275     0.8001747905205151     0.5438948504493332     0.2691309688496744      0.372789690814741    0.04736449765640038     0.6123433379106374  2.686739719592879e-14  2.247117422693457e-14  3.017525599800039e-11 122.1432634584233
2.505161987168786      19.38712904493859      15.73170349185775   0.001939583171108819      0.650242998935333     -11.82442003889305  1.796670740603523e-06     0.1251273176858653  0.0009798495834225081      14.18824640757342      298.7572087571824   0.006805090939555275     0.8001747905205151     0.5438948504493332     0.2691309688496744      0.372789690814741    0.04736449765640038     0.6123433379106374  2.686739719592879e-14  2.247117422693457e-14  3.017525599800039e-11 122.1432634667459
2.505161987168786      19.38712904493859      15.73170349185775   0.001939583171108819      0.650242998935333     -11.82442003889305  1.796670740603523e-06     0.1251273176858653  0.0009798495834225081      14.18824640757342      298.7572043053531   0.006805105840716469     0.8001747905205151     0.5438948504493332     0.2691309688496744      0.372789690814741    0.04736449765640038     0.6123433379106374  2.686739719592879e-14  2.247117422693457e-14  3.017525599800039e-11 122.1432643613191
2.505161987168786      19.38712904493859      15.73170349185775   0.001939583171108819      0.650242998935333     -11.82442003889305  1.796670740603523e-06     0.1251273176858653  0.0009798495834225081      14.18824640757342      298.7572043053531   0.006805090939555275     0.8001748054216763     0.5438948504493332     0.2691309688496744      0.372789690814741    0.04736449765640038     0.6123433379106374  2.686739719592879e-14  2.247117422693457e-14  3.017525599800039e-11 122.1432638673665
2.505161987168786      19.38712904493859      15.73170349185775   0.001939583171108819      0.650242998935333     -11.82442003889305  1.796670740603523e-06     0.1251273176858653  0.0009798495834225081      14.18824640757342      298.7572043053531   0.006805090939555275     0.8001747905205151     0.5438948653504944     0.2691309688496744      0.372789690814741    0.04736449765640038     0.6123433379106374  2.686739719592879e-14  2.247117422693457e-14  3.017525599800039e-11 122.1432636738893
2.505161987168786      19.38712904493859      15.73170349185775   0.001939583171108819      0.650242998935333     -11.82442003889305  1.796670740603523e-06     0.1251273176858653  0.0009798495834225081      14.18824640757342      298.7572043053531   0.006805090939555275     0.8001747905205151     0.5438948504493332     0.2691309837508356      0.372789690814741    0.04736449765640038     0.6123433379106374  2.686739719592879e-14  2.247117422693457e-14  3.017525599800039e-11 122.1432637340214
2.505161987168786      19.38712904493859      15.73170349185775   0.001939583171108819      0.650242998935333     -11.82442003889305  1.796670740603523e-06     0.1251273176858653  0.0009798495834225081      14.18824640757342      298.7572043053531   0.006805090939555275     0.8001747905205151     0.5438948504493332     0.2691309688496744     0.3727897057159022    0.04736449765640038     0.6123433379106374  2.686739719592879e-14  2.247117422693457e-14  3.017525599800039e-11 122.1432634531614
2.505161987168786      19.38712904493859      15.73170349185775   0.001939583171108819      0.650242998935333     -11.82442003889305  1.796670740603523e-06     0.1251273176858653  0.0009798495834225081      14.18824640757342      298.7572043053531   0.006805090939555275     0.8001747905205151     0.5438948504493332     0.2691309688496744      0.372789690814741    0.04736451255756157     0.6123433379106374  2.686739719592879e-14  2.247117422693457e-14  3.017525599800039e-11 122.1432634715011
2.505161987168786      19.38712904493859      15.73170349185775   0.001939583171108819      0.650242998935333     -11.82442003889305  1.796670740603523e-06     0.1251273176858653  0.0009798495834225081      14.18824640757342      298.7572043053531   0.006805090939555275     0.8001747905205151     0.5438948504493332     0.2691309688496744      0.372789690814741    0.04736449765640038     0.6123433528117986  2.686739719592879e-14  2.247117422693457e-14  3.017525599800039e-11 122.1432634711821
2.505161987168786      19.38712904493859      15.73170349185775   0.001939583171108819      0.650242998935333     -11.82442003889305  1.796670740603523e-06     0.1251273176858653  0.0009798495834225081      14.18824640757342      298.7572043053531   0.006805090939555275     0.8001747905205151     0.5438948504493332     0.2691309688496744      0.372789690814741    0.04736449765640038     0.6123433379106374  1.490118806124485e-08  2.247117422693457e-14  3.017525599800039e-11 122.1432634716134
2.505161987168786      19.38712904493859      15.73170349185775   0.001939583171108819      0.650242998935333     -11.82442003889305  1.796670740603523e-06     0.1251273176858653  0.0009798495834225081      14.18824640757342      298.7572043053531   0.006805090939555275     0.8001747905205151     0.5438948504493332     0.2691309688496744      0.372789690814741    0.04736449765640038     0.6123433379106374  2.686739719592879e-14  1.490118366502188e-08  3.017525599800039e-11 122.1432634716134
2.505161987168786      19.38712904493859      15.73170349185775   0.001939583171108819      0.650242998935333     -11.82442003889305  1.796670740603523e-06     0.1251273176858653  0.0009798495834225081      14.18824640757342      298.7572043053531   0.006805090939555275     0.8001747905205151     0.5438948504493332     0.2691309688496744      0.372789690814741    0.04736449765640038     0.6123433379106374  2.686739719592879e-14  2.247117422693457e-14  1.493133644984566e-08 122.1433495119165
2.579478394014118      19.88696595076029      16.62885790850072   0.002242874366218804     0.6645561349215228     -12.20243698430755  1.975399778095506e-05     0.1254805793103623  0.0009419874072839473      14.31888202148171      317.8874583328217   0.006500673384815043     0.8000087395260258     0.5311725531439598     0.2740869440873134     0.4002208238452366   0.007063524108501154    0.04986174006173716  2.628389893358317e-14  2.561639396299915e-14  5.889396717426339e-12 121.9819703937222
2.579478432451341      19.88696595076029      16.62885790850072   0.002242874366218804     0.6645561349215228     -12.20243698430755  1.975399778095506e-05     0.1254805793103623  0.0009419874072839473      14.31888202148171      317.8874583328217   0.006500673384815043     0.8000087395260258     0.5311725531439598     0.2740869440873134     0.4002208238452366   0.007063524108501154    0.04986174006173716  2.628389893358317e-14  2.561639396299915e-14  5.889396717426339e-12 121.9819706037305
2.579478394014118      19.88696624709917      16.62885790850072   0.002242874366218804     0.6645561349215228     -12.20243698430755  1.975399778095506e-05     0.1254805793103623  0.0009419874072839473      14.31888202148171      317.8874583328217   0.006500673384815043     0.8000087395260258     0.5311725531439598     0.2740869440873134     0.4002208238452366   0.007063524108501154    0.04986174006173716  2.628389893358317e-14  2.561639396299915e-14  5.889396717426339e-12 121.9819701542101
2.579478394014118      19.88696595076029      16.62885815629002   0.002242874366218804     0.6645561349215228     -12.20243698430755  1.975399778095506e-05     0.1254805793103623  0.0009419874072839473      14.31888202148171      317.8874583328217   0.006500673384815043     0.8000087395260258     0.5311725531439598     0.2740869440873134     0.4002208238452366   0.007063524108501154    0.04986174006173716  2.628389893358317e-14  2.561639396299915e-14  5.889396717426339e-12 121.9819703208609
2.579478394014118      19.88696595076029      16.62885790850072   0.002242889267379998     0.6645561349215228     -12.20243698430755  1.975399778095506e-05     0.1254805793103623  0.0009419874072839473      14.31888202148171      317.8874583328217   0.006500673384815043     0.8000087395260258     0.5311725531439598     0.2740869440873134     0.4002208238452366   0.007063524108501154    0.04986174006173716  2.628389893358317e-14  2.561639396299915e-14  5.889396717426339e-12 121.9819788564147
2.579478394014118      19.88696595076029      16.62885790850072   0.002242874366218804      0.664556149822684     -12.20243698430755  1.975399778095506e-05     0.1254805793103623  0.0009419874072839473      14.31888202148171      317.8874583328217   0.006500673384815043     0.8000087395260258     0.5311725531439598     0.2740869440873134     0.4002208238452366   0.007063524108501154    0.04986174006173716  2.628389893358317e-14  2.561639396299915e-14  5.889396717426339e-12 121.9819704020362
2.579478394014118      19.88696595076029      16.62885790850072   0.002242874366218804     0.6645561349215228     -12.20243716613803  1.975399778095506e-05     0.1254805793103623  0.0009419874072839473      14.31888202148171      317.8874583328217   0.006500673384815043     0.8000087395260258     0.5311725531439598     0.2740869440873134     0.4002208238452366   0.007063524108501154    0.04986174006173716  2.628389893358317e-14  2.561639396299915e-14  5.889396717426339e-12 121.9819707008137
2.579478394014118      19.88696595076029      16.62885790850072   0.002242874366218804     0.6645561349215228     -12.20243698430755   1.97688989421489e-05     0.1254805793103623  0.0009419874072839473      14.31888202148171      317.8874583328217   0.006500673384815043     0.8000087395260258     0.5311725531439598     0.2740869440873134     0.4002208238452366   0.007063524108501154    0.04986174006173716  2.628389893358317e-14  2.561639396299915e-14  5.889396717426339e-12 121.9819715667292
2.579478394014118      19.88696595076029      16.62885790850072   0.002242874366218804     0.6645561349215228     -12.20243698430755  1.975399778095506e-05     0.1254805942115235  0.0009419874072839473      14.31888202148171      317.8874583328217   0.006500673384815043     0.8000087395260258     0.5311725531439598     0.2740869440873134     0.4002208238452366   0.007063524108501154    0.04986174006173716  2.628389893358317e-14  2.561639396299915e-14  5.889396717426339e-12 121.9819704925709
2.579478394014118      19.88696595076029      16.62885790850072   0.002242874366218804     0.6645561349215228     -12.20243698430755  1.975399778095506e-05     0.1254805793103623  0.0009420023084451411      14.31888202148171      317.8874583328217   0.006500673384815043     0.8000087395260258     0.5311725531439598     0.2740869440873134     0.4002208238452366   0.007063524108501154    0.04986174006173716  2.628389893358317e-14  2.561639396299915e-14  5.889396717426339e-12 121.9819741111375
2.579478394014118      19.88696595076029      16.62885790850072   0.002242874366218804     0.6645561349215228     -12.20243698430755  1.975399778095506e-05     0.1254805793103623  0.0009419874072839473      14.31888223484968      317.8874583328217   0.006500673384815043     0.8000087395260258     0.5311725531439598     0.2740869440873134     0.4002208238452366   0.007063524108501154    0.04986174006173716  2.628389893358317e-14  2.561639396299915e-14  5.889396717426339e-12 121.9819705034661
2.579478394014118      19.88696595076029      16.62885790850072   0.002242874366218804     0.6645561349215228     -12.20243698430755  1.975399778095506e-05     0.1254805793103623  0.0009419874072839473      14.31888202148171       317.887463069714   0.006500673384815043     0.8000087395260258     0.5311725531439598     0.2740869440873134     0.4002208238452366   0.007063524108501154    0.04986174006173716  2.628389893358317e-14  2.561639396299915e-14  5.889396717426339e-12 121.9819704129394
2.579478394014118      19.88696595076029      16.62885790850072   0.002242874366218804     0.6645561349215228     -12.20243698430755  1.975399778095506e-05     0.1254805793103623  0.0009419874072839473      14.31888202148171      317.8874583328217   0.006500688285976237     0.8000087395260258     0.5311725531439598     0.2740869440873134     0.4002208238452366   0.007063524108501154    0.04986174006173716  2.628389893358317e-14  2.561639396299915e-14  5.889396717426339e-12 121.9819658767247
2.579478394014118      19.88696595076029      16.62885790850072   0.002242874366218804     0.6645561349215228     -12.20243698430755  1.975399778095506e-05     0.1254805793103623  0.0009419874072839473      14.31888202148171      317.8874583328217   0.006500673384815043      0.800008754427187     0.5311725531439598     0.2740869440873134     0.4002208238452366   0.007063524108501154    0.04986174006173716  2.628389893358317e-14  2.561639396299915e-14  5.889396717426339e-12 121.9819707275208
2.579478394014118      19.88696595076029      16.62885790850072   0.002242874366218804     0.6645561349215228     -12.20243698430755  1.975399778095506e-05     0.1254805793103623  0.0009419874072839473      14.31888202148171      317.8874583328217   0.006500673384815043     0.8000087395260258      0.531172568045121     0.2740869440873134     0.4002208238452366   0.007063524108501154    0.04986174006173716  2.628389893358317e-14  2.561639396299915e-14  5.889396717426339e-12 121.9819708281622
2.579478394014118      19.88696595076029      16.62885790850072   0.002242874366218804     0.6645561349215228     -12.20243698430755  1.975399778095506e-05     0.1254805793103623  0.0009419874072839473      14.31888202148171      317.8874583328217   0.006500673384815043     0.8000087395260258     0.5311725531439598     0.2740869589884746     0.4002208238452366   0.007063524108501154    0.04986174006173716  2.628389893358317e-14  2.561639396299915e-14  5.889396717426339e-12 121.9819707613736
2.579478394014118      19.88696595076029      16.62885790850072   0.002242874366218804     0.6645561349215228     -12.20243698430755  1.975399778095506e-05     0.1254805793103623  0.0009419874072839473      14.31888202148171      317.8874583328217   0.006500673384815043     0.8000087395260258     0.5311725531439598     0.2740869440873134     0.4002208387463977   0.007063524108501154    0.04986174006173716  2.628389893358317e-14  2.561639396299915e-14  5.889396717426339e-12 121.9819703800133
2.579478394014118      19.88696595076029      16.62885790850072   0.002242874366218804     0.6645561349215228     -12.20243698430755  1.975399778095506e-05     0.1254805793103623  0.0009419874072839473      14.31888202148171      317.8874583328217   0.006500673384815043     0.8000087395260258     0.5311725531439598     0.2740869440873134     0.4002208238452366   0.007063539009662348    0.04986174006173716  2.628389893358317e-14  2.561639396299915e-14  5.889396717426339e-12 121.9819703939753
2.579478394014118      19.88696595076029      16.62885790850072   0.002242874366218804     0.6645561349215228     -12.20243698430755  1.975399778095506e-05     0.1254805793103623  0.0009419874072839473      14.31888202148171      317.8874583328217   0.006500673384815043     0.8000087395260258     0.5311725531439598     0.2740869440873134     0.4002208238452366   0.007063524108501154    0.04986175496289835  2.628389893358317e-14  2.561639396299915e-14  5.889396717426339e-12 121.9819703937222
2.579478394014118      19.88696595076029      16.62885790850072   0.002242874366218804     0.6645561349215228     -12.20243698430755  1.975399778095506e-05     0.1254805793103623  0.0009419874072839473      14.31888202148171      317.8874583328217   0.006500673384815043     0.8000087395260258     0.5311725531439598     0.2740869440873134     0.4002208238452366   0.007063524108501154    0.04986174006173716  1.490118747774659e-08  2.561639396299915e-14  5.889396717426339e-12 121.9819703939325
2.579478394014118      19.88696595076029      16.62885790850072   0.002242874366218804     0.6645561349215228     -12.20243698430755  1.975399778095506e-05     0.1254805793103623  0.0009419874072839473      14.31888202148171      317.8874583328217   0.006500673384815043     0.8000087395260258     0.5311725531439598     0.2740869440873134     0.4002208238452366   0.007063524108501154    0.04986174006173716  2.628389893358317e-14  1.490118681024162e-08  5.889396717426339e-12 121.9819703939325
2.579478394014118      19.88696595076029      16.62885790850072   0.002242874366218804     0.6645561349215228     -12.20243698430755  1.975399778095506e-05     0.1254805793103623  0.0009419874072839473      14.31888202148171      317.8874583328217   0.006500673384815043     0.8000087395260258     0.5311725531439598     0.2740869440873134     0.4002208238452366   0.007063524108501154    0.04986174006173716  2.628389893358317e-14  2.561639396299915e-14  1.490705059056508e-08 121.9819772700684
2.530185948094532      19.55392126785106      15.98459615446326   0.002323952059858728     0.6792538526314014     -11.78557153640453  3.359100287162737e-05     0.1269048573716821  0.0009225757271591204      13.32218564324002      277.8986875248106   0.006449588054989178      0.800014709927693     0.5323927631208514     0.2758510152850377     0.3883986252038327   0.005778698518481765    0.04986174006173716  2.221111373751033e-14  4.385150156985973e-14  1.889237404929439e-13 122.2766616312154
2.53018598579724      19.55392126785106      15.98459615446326   0.002323952059858728     0.6792538526314014     -11.78557153640453  3.359100287162737e-05     0.1269048573716821  0.0009225757271591204      13.32218564324002      277.8986875248106   0.006449588054989178      0.800014709927693     0.5323927631208514     0.2758510152850377     0.3883986252038327   0.005778698518481765    0.04986174006173716  2.221111373751033e-14  4.385150156985973e-14  1.889237404929439e-13 122.2766616452738
2.530185948094532       19.5539215592272      15.98459615446326   0.002323952059858728     0.6792538526314014     -11.78557153640453  3.359100287162737e-05     0.1269048573716821  0.0009225757271591204      13.32218564324002      277.8986875248106   0.006449588054989178      0.800014709927693     0.5323927631208514     0.2758510152850377     0.3883986252038327   0.005778698518481765    0.04986174006173716  2.221111373751033e-14  4.385150156985973e-14  1.889237404929439e-13 122.2766614857974
2.530185948094532      19.55392126785106       15.9845963926523   0.002323952059858728     0.6792538526314014     -11.78557153640453  3.359100287162737e-05     0.1269048573716821  0.0009225757271591204      13.32218564324002      277.8986875248106   0.006449588054989178      0.800014709927693     0.5323927631208514     0.2758510152850377     0.3883986252038327   0.005778698518481765    0.04986174006173716  2.221111373751033e-14  4.385150156985973e-14  1.889237404929439e-13 122.2766615454419
2.530185948094532      19.55392126785106      15.98459615446326   0.002323966961019921     0.6792538526314014     -11.78557153640453  3.359100287162737e-05     0.1269048573716821  0.0009225757271591204      13.32218564324002      277.8986875248106   0.006449588054989178      0.800014709927693     0.5323927631208514     0.2758510152850377     0.3883986252038327   0.005778698518481765    0.04986174006173716  2.221111373751033e-14  4.385150156985973e-14  1.889237404929439e-13 122.27666612011
2.530185948094532      19.55392126785106      15.98459615446326   0.002323952059858728     0.6792538675325626     -11.78557153640453  3.359100287162737e-05     0.1269048573716821  0.0009225757271591204      13.32218564324002      277.8986875248106   0.006449588054989178      0.800014709927693     0.5323927631208514     0.2758510152850377     0.3883986252038327   0.005778698518481765    0.04986174006173716  2.221111373751033e-14  4.385150156985973e-14  1.889237404929439e-13 122.276661631311
2.530185948094532      19.55392126785106      15.98459615446326   0.002323952059858728     0.6792538526314014     -11.78557171202323  3.359100287162737e-05     0.1269048573716821  0.0009225757271591204      13.32218564324002      277.8986875248106   0.006449588054989178      0.800014709927693     0.5323927631208514     0.2758510152850377     0.3883986252038327   0.005778698518481765    0.04986174006173716  2.221111373751033e-14  4.385150156985973e-14  1.889237404929439e-13 122.2766617850046
2.530185948094532      19.55392126785106      15.98459615446326   0.002323952059858728     0.6792538526314014     -11.78557153640453  3.360590403282122e-05     0.1269048573716821  0.0009225757271591204      13.32218564324002      277.8986875248106   0.006449588054989178      0.800014709927693     0.5323927631208514     0.2758510152850377     0.3883986252038327   0.005778698518481765    0.04986174006173716  2.221111373751033e-14  4.385150156985973e-14  1.889237404929439e-13 122.2766878599842
2.530185948094532      19.55392126785106      15.98459615446326   0.002323952059858728     0.6792538526314014     -11.78557153640453  3.359100287162737e-05     0.1269048722728433  0.0009225757271591204      13.32218564324002      277.8986875248106   0.006449588054989178      0.800014709927693     0.5323927631208514     0.2758510152850377     0.3883986252038327   0.005778698518481765    0.04986174006173716  2.221111373751033e-14  4.385150156985973e-14  1.889237404929439e-13 122.2766627792881
2.530185948094532      19.55392126785106      15.98459615446326   0.002323952059858728     0.6792538526314014     -11.78557153640453  3.359100287162737e-05     0.1269048573716821  0.0009225906283203142      13.32218564324002      277.8986875248106   0.006449588054989178      0.800014709927693     0.5323927631208514     0.2758510152850377     0.3883986252038327   0.005778698518481765    0.04986174006173716  2.221111373751033e-14  4.385150156985973e-14  1.889237404929439e-13 122.2766868395005
2.530185948094532      19.55392126785106      15.98459615446326   0.002323952059858728     0.6792538526314014     -11.78557153640453  3.359100287162737e-05     0.1269048573716821  0.0009225757271591204      13.32218584175605      277.8986875248106   0.006449588054989178      0.800014709927693     0.5323927631208514     0.2758510152850377     0.3883986252038327   0.005778698518481765    0.04986174006173716  2.221111373751033e-14  4.385150156985973e-14  1.889237404929439e-13 122.2766616553606
2.530185948094532      19.55392126785106      15.98459615446326   0.002323952059858728     0.6792538526314014     -11.78557153640453  3.359100287162737e-05     0.1269048573716821  0.0009225757271591204      13.32218564324002      277.8986916658238   0.006449588054989178      0.800014709927693     0.5323927631208514     0.2758510152850377     0.3883986252038327   0.005778698518481765    0.04986174006173716  2.221111373751033e-14  4.385150156985973e-14  1.889237404929439e-13 122.2766615160037
2.530185948094532      19.55392126785106      15.98459615446326   0.002323952059858728     0.6792538526314014     -11.78557153640453  3.359100287162737e-05     0.1269048573716821  0.0009225757271591204      13.32218564324002      277.8986875248106   0.006449602956150372      0.800014709927693     0.5323927631208514     0.2758510152850377     0.3883986252038327   0.005778698518481765    0.04986174006173716  2.221111373751033e-14  4.385150156985973e-14  1.889237404929439e-13 122.2766645777553
2.530185948094532      19.55392126785106      15.98459615446326   0.002323952059858728     0.6792538526314014     -11.78557153640453  3.359100287162737e-05     0.1269048573716821  0.0009225757271591204      13.32218564324002      277.8986875248106   0.006449588054989178     0.8000147248288542     0.5323927631208514     0.2758510152850377     0.3883986252038327   0.005778698518481765    0.04986174006173716  2.221111373751033e-14  4.385150156985973e-14  1.889237404929439e-13 122.2766620956366
2.530185948094532      19.55392126785106      15.98459615446326   0.002323952059858728     0.6792538526314014     -11.78557153640453  3.359100287162737e-05     0.1269048573716821  0.0009225757271591204      13.32218564324002      277.8986875248106   0.006449588054989178      0.800014709927693     0.5323927780220126     0.2758510152850377     0.3883986252038327   0.005778698518481765    0.04986174006173716  2.221111373751033e-14  4.385150156985973e-14  1.889237404929439e-13 122.2766616409018
2.530185948094532      19.55392126785106      15.98459615446326   0.002323952059858728     0.6792538526314014     -11.78557153640453  3.359100287162737e-05     0.1269048573716821  0.0009225757271591204      13.32218564324002      277.8986875248106   0.006449588054989178      0.800014709927693     0.5323927631208514     0.2758510301861989     0.3883986252038327   0.005778698518481765    0.04986174006173716  2.221111373751033e-14  4.385150156985973e-14  1.889237404929439e-13 122.2766620343222
2.530185948094532      19.55392126785106      15.98459615446326   0.002323952059858728     0.6792538526314014     -11.78557153640453  3.359100287162737e-05     0.1269048573716821  0.0009225757271591204      13.32218564324002      277.8986875248106   0.006449588054989178      0.800014709927693     0.5323927631208514     0.2758510152850377     0.3883986401049939   0.005778698518481765    0.04986174006173716  2.221111373751033e-14  4.385150156985973e-14  1.889237404929439e-13 122.2766616184419
2.530185948094532      19.55392126785106      15.98459615446326   0.002323952059858728     0.6792538526314014     -11.78557153640453  3.359100287162737e-05     0.1269048573716821  0.0009225757271591204      13.32218564324002      277.8986875248106   0.006449588054989178      0.800014709927693     0.5323927631208514     0.2758510152850377     0.3883986252038327   0.005778713419642959    0.04986174006173716  2.221111373751033e-14  4.385150156985973e-14  1.889237404929439e-13 122.2766616314804
2.530185948094532      19.55392126785106      15.98459615446326   0.002323952059858728     0.6792538526314014     -11.78557153640453  3.359100287162737e-05     0.1269048573716821  0.0009225757271591204      13.32218564324002      277.8986875248106   0.006449588054989178      0.800014709927693     0.5323927631208514     0.2758510152850377     0.3883986252038327   0.005778698518481765    0.04986175496289835  2.221111373751033e-14  4.385150156985973e-14  1.889237404929439e-13 122.2766616312154
2.530185948094532      19.55392126785106      15.98459615446326   0.002323952059858728     0.6792538526314014     -11.78557153640453  3.359100287162737e-05     0.1269048573716821  0.0009225757271591204      13.32218564324002      277.8986875248106   0.006449588054989178      0.800014709927693     0.5323927631208514     0.2758510152850377     0.3883986252038327   0.005778698518481765    0.04986174006173716  1.490118340496139e-08  4.385150156985973e-14  1.889237404929439e-13 122.2766616312866
2.530185948094532      19.55392126785106      15.98459615446326   0.002323952059858728     0.6792538526314014     -11.78557153640453  3.359100287162737e-05     0.1269048573716821  0.0009225757271591204      13.32218564324002      277.8986875248106   0.006449588054989178      0.800014709927693     0.5323927631208514     0.2758510152850377     0.3883986252038327   0.005778698518481765    0.04986174006173716  2.221111373751033e-14  1.490120504534923e-08  1.889237404929439e-13 122.2766616312866
2.530185948094532      19.55392126785106      15.98459615446326   0.002323952059858728     0.6792538526314014     -11.78557153640453  3.359100287162737e-05     0.1269048573716821  0.0009225757271591204      13.32218564324002      277.8986875248106   0.006449588054989178      0.800014709927693     0.5323927631208514     0.2758510152850377     0.3883986252038327   0.005778698518481765    0.04986174006173716  2.221111373751033e-14  4.385150156985973e-14  1.490135011758815e-08 122.2766685702108
2.567153661116444      19.80370600149872      16.46779445609521   0.002262765680763918     0.6682304109833696     -12.09822134970558   6.41744433144133e-06     0.1258363975926225  0.0009370648714479153      14.06970867863731      307.8903831068773   0.006492345493995038     0.8000102320507413     0.5314730058078804     0.2745259496789501      0.397265582079342   0.006742321462149307    0.04986174006173716  2.526571452817511e-14  2.462406733314896e-14  4.463488655902046e-12 121.972880946301
2.567153699370015      19.80370600149872      16.46779445609521   0.002262765680763918     0.6682304109833696     -12.09822134970558   6.41744433144133e-06     0.1258363975926225  0.0009370648714479153      14.06970867863731      307.8903831068773   0.006492345493995038     0.8000102320507413     0.5314730058078804     0.2745259496789501      0.397265582079342   0.006742321462149307    0.04986174006173716  2.526571452817511e-14  2.462406733314896e-14  4.463488655902046e-12 121.9728810201787
2.567153661116444      19.80370629659694      16.46779445609521   0.002262765680763918     0.6682304109833696     -12.09822134970558   6.41744433144133e-06     0.1258363975926225  0.0009370648714479153      14.06970867863731      307.8903831068773   0.006492345493995038     0.8000102320507413     0.5314730058078804     0.2745259496789501      0.397265582079342   0.006742321462149307    0.04986174006173716  2.526571452817511e-14  2.462406733314896e-14  4.463488655902046e-12 121.9728807638187
2.567153661116444      19.80370600149872      16.46779470148447   0.002262765680763918     0.6682304109833696     -12.09822134970558   6.41744433144133e-06     0.1258363975926225  0.0009370648714479153      14.06970867863731      307.8903831068773   0.006492345493995038     0.8000102320507413     0.5314730058078804     0.2745259496789501      0.397265582079342   0.006742321462149307    0.04986174006173716  2.526571452817511e-14  2.462406733314896e-14  4.463488655902046e-12 121.9728808698012
2.567153661116444      19.80370600149872      16.46779445609521   0.002262780581925112     0.6682304109833696     -12.09822134970558   6.41744433144133e-06     0.1258363975926225  0.0009370648714479153      14.06970867863731      307.8903831068773   0.006492345493995038     0.8000102320507413     0.5314730058078804     0.2745259496789501      0.397265582079342   0.006742321462149307    0.04986174006173716  2.526571452817511e-14  2.462406733314896e-14  4.463488655902046e-12 121.9728879033424
2.567153661116444      19.80370600149872      16.46779445609521   0.002262765680763918     0.6682304258845307     -12.09822134970558   6.41744433144133e-06     0.1258363975926225  0.0009370648714479153      14.06970867863731      307.8903831068773   0.006492345493995038     0.8000102320507413     0.5314730058078804     0.2745259496789501      0.397265582079342   0.006742321462149307    0.04986174006173716  2.526571452817511e-14  2.462406733314896e-14  4.463488655902046e-12 121.9728809447619
2.567153661116444      19.80370600149872      16.46779445609521   0.002262765680763918     0.6682304109833696     -12.09822152998313   6.41744433144133e-06     0.1258363975926225  0.0009370648714479153      14.06970867863731      307.8903831068773   0.006492345493995038     0.8000102320507413     0.5314730058078804     0.2745259496789501      0.397265582079342   0.006742321462149307    0.04986174006173716  2.526571452817511e-14  2.462406733314896e-14  4.463488655902046e-12 121.972881216212
2.567153661116444      19.80370600149872      16.46779445609521   0.002262765680763918     0.6682304109833696     -12.09822134970558  6.432345492635178e-06     0.1258363975926225  0.0009370648714479153      14.06970867863731      307.8903831068773   0.006492345493995038     0.8000102320507413     0.5314730058078804     0.2745259496789501      0.397265582079342   0.006742321462149307    0.04986174006173716  2.526571452817511e-14  2.462406733314896e-14  4.463488655902046e-12 121.9728828013707
2.567153661116444      19.80370600149872      16.46779445609521   0.002262765680763918     0.6682304109833696     -12.09822134970558   6.41744433144133e-06     0.1258364124937837  0.0009370648714479153      14.06970867863731      307.8903831068773   0.006492345493995038     0.8000102320507413     0.5314730058078804     0.2745259496789501      0.397265582079342   0.006742321462149307    0.04986174006173716  2.526571452817511e-14  2.462406733314896e-14  4.463488655902046e-12 121.9728810226798
2.567153661116444      19.80370600149872      16.46779445609521   0.002262765680763918     0.6682304109833696     -12.09822134970558   6.41744433144133e-06     0.1258363975926225  0.0009370797726091091      14.06970867863731      307.8903831068773   0.006492345493995038     0.8000102320507413     0.5314730058078804     0.2745259496789501      0.397265582079342   0.006742321462149307    0.04986174006173716  2.526571452817511e-14  2.462406733314896e-14  4.463488655902046e-12 121.9728856827853
2.567153661116444      19.80370600149872      16.46779445609521   0.002262765680763918     0.6682304109833696     -12.09822134970558   6.41744433144133e-06     0.1258363975926225  0.0009370648714479153       14.0697088882923      307.8903831068773   0.006492345493995038     0.8000102320507413     0.5314730058078804     0.2745259496789501      0.397265582079342   0.006742321462149307    0.04986174006173716  2.526571452817511e-14  2.462406733314896e-14  4.463488655902046e-12 121.9728809846989
2.567153661116444      19.80370600149872      16.46779445609521   0.002262765680763918     0.6682304109833696     -12.09822134970558   6.41744433144133e-06     0.1258363975926225  0.0009370648714479153      14.06970867863731      307.8903876948016   0.006492345493995038     0.8000102320507413     0.5314730058078804     0.2745259496789501      0.397265582079342   0.006742321462149307    0.04986174006173716  2.526571452817511e-14  2.462406733314896e-14  4.463488655902046e-12 121.972880891064
2.567153661116444      19.80370600149872      16.46779445609521   0.002262765680763918     0.6682304109833696     -12.09822134970558   6.41744433144133e-06     0.1258363975926225  0.0009370648714479153      14.06970867863731      307.8903831068773   0.006492360395156232     0.8000102320507413     0.5314730058078804     0.2745259496789501      0.397265582079342   0.006742321462149307    0.04986174006173716  2.526571452817511e-14  2.462406733314896e-14  4.463488655902046e-12 121.972881260166
2.567153661116444      19.80370600149872      16.46779445609521   0.002262765680763918     0.6682304109833696     -12.09822134970558   6.41744433144133e-06     0.1258363975926225  0.0009370648714479153      14.06970867863731      307.8903831068773   0.006492345493995038     0.8000102469519025     0.5314730058078804     0.2745259496789501      0.397265582079342   0.006742321462149307    0.04986174006173716  2.526571452817511e-14  2.462406733314896e-14  4.463488655902046e-12 121.9728813095767
2.567153661116444      19.80370600149872      16.46779445609521   0.002262765680763918     0.6682304109833696     -12.09822134970558   6.41744433144133e-06     0.1258363975926225  0.0009370648714479153      14.06970867863731      307.8903831068773   0.006492345493995038     0.8000102320507413     0.5314730207090416     0.2745259496789501      0.397265582079342   0.006742321462149307    0.04986174006173716  2.526571452817511e-14  2.462406733314896e-14  4.463488655902046e-12 121.9728812675687
2.567153661116444      19.80370600149872      16.46779445609521   0.002262765680763918     0.6682304109833696     -12.09822134970558   6.41744433144133e-06     0.1258363975926225  0.0009370648714479153      14.06970867863731      307.8903831068773   0.006492345493995038     0.8000102320507413     0.5314730058078804     0.2745259645801113      0.397265582079342   0.006742321462149307    0.04986174006173716  2.526571452817511e-14  2.462406733314896e-14  4.463488655902046e-12 121.9728814364548
2.567153661116444      19.80370600149872      16.46779445609521   0.002262765680763918     0.6682304109833696     -12.09822134970558   6.41744433144133e-06     0.1258363975926225  0.0009370648714479153      14.06970867863731      307.8903831068773   0.006492345493995038     0.8000102320507413     0.5314730058078804     0.2745259496789501     0.3972655969805032   0.006742321462149307    0.04986174006173716  2.526571452817511e-14  2.462406733314896e-14  4.463488655902046e-12 121.9728809437468
2.567153661116444      19.80370600149872      16.46779445609521   0.002262765680763918     0.6682304109833696     -12.09822134970558   6.41744433144133e-06     0.1258363975926225  0.0009370648714479153      14.06970867863731      307.8903831068773   0.006492345493995038     0.8000102320507413     0.5314730058078804     0.2745259496789501      0.397265582079342   0.006742336363310501    0.04986174006173716  2.526571452817511e-14  2.462406733314896e-14  4.463488655902046e-12 121.9728809463283
2.567153661116444      19.80370600149872      16.46779445609521   0.002262765680763918     0.6682304109833696     -12.09822134970558   6.41744433144133e-06     0.1258363975926225  0.0009370648714479153      14.06970867863731      307.8903831068773   0.006492345493995038     0.8000102320507413     0.5314730058078804     0.2745259496789501      0.397265582079342   0.006742321462149307    0.04986175496289835  2.526571452817511e-14  2.462406733314896e-14  4.463488655902046e-12 121.972880946301
2.567153661116444      19.80370600149872      16.46779445609521   0.002262765680763918     0.6682304109833696     -12.09822134970558   6.41744433144133e-06     0.1258363975926225  0.0009370648714479153      14.06970867863731      307.8903831068773   0.006492345493995038     0.8000102320507413     0.5314730058078804     0.2745259496789501      0.397265582079342   0.006742321462149307    0.04986174006173716  1.490118645956218e-08  2.462406733314896e-14  4.463488655902046e-12 121.9728809463176
2.567153661116444      19.80370600149872      16.46779445609521   0.002262765680763918     0.6682304109833696     -12.09822134970558   6.41744433144133e-06     0.1258363975926225  0.0009370648714479153      14.06970867863731      307.8903831068773   0.006492345493995038     0.8000102320507413     0.5314730058078804     0.2745259496789501      0.397265582079342   0.006742321462149307    0.04986174006173716  2.526571452817511e-14  1.490118581791499e-08  4.463488655902046e-12 121.9728809463176
2.567153661116444      19.80370600149872      16.46779445609521   0.002262765680763918     0.6682304109833696     -12.09822134970558   6.41744433144133e-06     0.1258363975926225  0.0009370648714479153      14.06970867863731      307.8903831068773   0.006492345493995038     0.8000102320507413     0.5314730058078804     0.2745259496789501      0.397265582079342   0.006742321462149307    0.04986174006173716  2.526571452817511e-14  2.462406733314896e-14  1.490562468250356e-08 121.9728878399733
2.569604518167278      19.73970467611795       16.3520496575356   0.002247438753426599     0.6719984433875051      -12.0274115391899  6.290243512501089e-06     0.1258572239119042  0.0009303994071947362      14.04858073228005      307.9006735047173   0.006486813888073969     0.8000089404414237     0.5308209953556834     0.2743379865411509      0.397880736334803   0.006728604123174793    0.04986174006173716  2.523495114318254e-14  2.459408521436568e-14  3.844154485002673e-12 121.938059281694
2.56960455645737      19.73970467611795       16.3520496575356   0.002247438753426599     0.6719984433875051      -12.0274115391899  6.290243512501089e-06     0.1258572239119042  0.0009303994071947362      14.04858073228005      307.9006735047173   0.006486813888073969     0.8000089404414237     0.5308209953556834     0.2743379865411509      0.397880736334803   0.006728604123174793    0.04986174006173716  2.523495114318254e-14  2.459408521436568e-14  3.844154485002673e-12 121.9380592106559
2.569604518167278      19.73970497026247       16.3520496575356   0.002247438753426599     0.6719984433875051      -12.0274115391899  6.290243512501089e-06     0.1258572239119042  0.0009303994071947362      14.04858073228005      307.9006735047173   0.006486813888073969     0.8000089404414237     0.5308209953556834     0.2743379865411509      0.397880736334803   0.006728604123174793    0.04986174006173716  2.523495114318254e-14  2.459408521436568e-14  3.844154485002673e-12 121.9380592850851
2.569604518167278      19.73970467611795      16.35204990120013   0.002247438753426599     0.6719984433875051      -12.0274115391899  6.290243512501089e-06     0.1258572239119042  0.0009303994071947362      14.04858073228005      307.9006735047173   0.006486813888073969     0.8000089404414237     0.5308209953556834     0.2743379865411509      0.397880736334803   0.006728604123174793    0.04986174006173716  2.523495114318254e-14  2.459408521436568e-14  3.844154485002673e-12 121.9380593275835
2.569604518167278      19.73970467611795       16.3520496575356   0.002247453654587792     0.6719984433875051      -12.0274115391899  6.290243512501089e-06     0.1258572239119042  0.0009303994071947362      14.04858073228005      307.9006735047173   0.006486813888073969     0.8000089404414237     0.5308209953556834     0.2743379865411509      0.397880736334803   0.006728604123174793    0.04986174006173716  2.523495114318254e-14  2.459408521436568e-14  3.844154485002673e-12 121.9380562596706
2.569604518167278      19.73970467611795       16.3520496575356   0.002247438753426599     0.6719984582886663      -12.0274115391899  6.290243512501089e-06     0.1258572239119042  0.0009303994071947362      14.04858073228005      307.9006735047173   0.006486813888073969     0.8000089404414237     0.5308209953556834     0.2743379865411509      0.397880736334803   0.006728604123174793    0.04986174006173716  2.523495114318254e-14  2.459408521436568e-14  3.844154485002673e-12 121.9380592978931
2.569604518167278      19.73970467611795       16.3520496575356   0.002247438753426599     0.6719984433875051      -12.0274117184123  6.290243512501089e-06     0.1258572239119042  0.0009303994071947362      14.04858073228005      307.9006735047173   0.006486813888073969     0.8000089404414237     0.5308209953556834     0.2743379865411509      0.397880736334803   0.006728604123174793    0.04986174006173716  2.523495114318254e-14  2.459408521436568e-14  3.844154485002673e-12 121.9380592892152
2.569604518167278      19.73970467611795       16.3520496575356   0.002247438753426599     0.6719984433875051      -12.0274115391899  6.305144673694937e-06     0.1258572239119042  0.0009303994071947362      14.04858073228005      307.9006735047173   0.006486813888073969     0.8000089404414237     0.5308209953556834     0.2743379865411509      0.397880736334803   0.006728604123174793    0.04986174006173716  2.523495114318254e-14  2.459408521436568e-14  3.844154485002673e-12 121.9380594779048
2.569604518167278      19.73970467611795       16.3520496575356   0.002247438753426599     0.6719984433875051      -12.0274115391899  6.290243512501089e-06     0.1258572388130654  0.0009303994071947362      14.04858073228005      307.9006735047173   0.006486813888073969     0.8000089404414237     0.5308209953556834     0.2743379865411509      0.397880736334803   0.006728604123174793    0.04986174006173716  2.523495114318254e-14  2.459408521436568e-14  3.844154485002673e-12 121.9380592650707
2.569604518167278      19.73970467611795       16.3520496575356   0.002247438753426599     0.6719984433875051      -12.0274115391899  6.290243512501089e-06     0.1258572239119042  0.0009304143083559301      14.04858073228005      307.9006735047173   0.006486813888073969     0.8000089404414237     0.5308209953556834     0.2743379865411509      0.397880736334803   0.006728604123174793    0.04986174006173716  2.523495114318254e-14  2.459408521436568e-14  3.844154485002673e-12 121.9380631490789
2.569604518167278      19.73970467611795       16.3520496575356   0.002247438753426599     0.6719984433875051      -12.0274115391899  6.290243512501089e-06     0.1258572239119042  0.0009303994071947362      14.04858094162022      307.9006735047173   0.006486813888073969     0.8000089404414237     0.5308209953556834     0.2743379865411509      0.397880736334803   0.006728604123174793    0.04986174006173716  2.523495114318254e-14  2.459408521436568e-14  3.844154485002673e-12 121.9380592793048
2.569604518167278      19.73970467611795       16.3520496575356   0.002247438753426599     0.6719984433875051      -12.0274115391899  6.290243512501089e-06     0.1258572239119042  0.0009303994071947362      14.04858073228005      307.9006780927948   0.006486813888073969     0.8000089404414237     0.5308209953556834     0.2743379865411509      0.397880736334803   0.006728604123174793    0.04986174006173716  2.523495114318254e-14  2.459408521436568e-14  3.844154485002673e-12 121.9380591370224
2.569604518167278      19.73970467611795       16.3520496575356   0.002247438753426599     0.6719984433875051      -12.0274115391899  6.290243512501089e-06     0.1258572239119042  0.0009303994071947362      14.04858073228005      307.9006735047173   0.006486828789235163     0.8000089404414237     0.5308209953556834     0.2743379865411509      0.397880736334803   0.006728604123174793    0.04986174006173716  2.523495114318254e-14  2.459408521436568e-14  3.844154485002673e-12 121.938057076708
2.569604518167278      19.73970467611795       16.3520496575356   0.002247438753426599     0.6719984433875051      -12.0274115391899  6.290243512501089e-06     0.1258572239119042  0.0009303994071947362      14.04858073228005      307.9006735047173   0.006486813888073969     0.8000089553425849     0.5308209953556834     0.2743379865411509      0.397880736334803   0.006728604123174793    0.04986174006173716  2.523495114318254e-14  2.459408521436568e-14  3.844154485002673e-12 121.9380597126277
2.569604518167278      19.73970467611795       16.3520496575356   0.002247438753426599     0.6719984433875051      -12.0274115391899  6.290243512501089e-06     0.1258572239119042  0.0009303994071947362      14.04858073228005      307.9006735047173   0.006486813888073969     0.8000089404414237     0.5308210102568446     0.2743379865411509      0.397880736334803   0.006728604123174793    0.04986174006173716  2.523495114318254e-14  2.459408521436568e-14  3.844154485002673e-12 121.938059562575
2.569604518167278      19.73970467611795       16.3520496575356   0.002247438753426599     0.6719984433875051      -12.0274115391899  6.290243512501089e-06     0.1258572239119042  0.0009303994071947362      14.04858073228005      307.9006735047173   0.006486813888073969     0.8000089404414237     0.5308209953556834     0.2743380014423121      0.397880736334803   0.006728604123174793    0.04986174006173716  2.523495114318254e-14  2.459408521436568e-14  3.844154485002673e-12 121.9380595701875
2.569604518167278      19.73970467611795       16.3520496575356   0.002247438753426599     0.6719984433875051      -12.0274115391899  6.290243512501089e-06     0.1258572239119042  0.0009303994071947362      14.04858073228005      307.9006735047173   0.006486813888073969     0.8000089404414237     0.5308209953556834     0.2743379865411509     0.3978807512359642   0.006728604123174793    0.04986174006173716  2.523495114318254e-14  2.459408521436568e-14  3.844154485002673e-12 121.9380593010072
2.569604518167278      19.73970467611795       16.3520496575356   0.002247438753426599     0.6719984433875051      -12.0274115391899  6.290243512501089e-06     0.1258572239119042  0.0009303994071947362      14.04858073228005      307.9006735047173   0.006486813888073969     0.8000089404414237     0.5308209953556834     0.2743379865411509      0.397880736334803   0.006728619024335987    0.04986174006173716  2.523495114318254e-14  2.459408521436568e-14  3.844154485002673e-12 121.9380592816331
2.569604518167278      19.73970467611795       16.3520496575356   0.002247438753426599     0.6719984433875051      -12.0274115391899  6.290243512501089e-06     0.1258572239119042  0.0009303994071947362      14.04858073228005      307.9006735047173   0.006486813888073969     0.8000089404414237     0.5308209953556834     0.2743379865411509      0.397880736334803   0.006728604123174793    0.04986175496289835  2.523495114318254e-14  2.459408521436568e-14  3.844154485002673e-12 121.9380592816976
2.569604518167278      19.73970467611795       16.3520496575356   0.002247438753426599     0.6719984433875051      -12.0274115391899  6.290243512501089e-06     0.1258572239119042  0.0009303994071947362      14.04858073228005      307.9006735047173   0.006486813888073969     0.8000089404414237     0.5308209953556834     0.2743379865411509      0.397880736334803   0.006728604123174793    0.04986174006173716   1.49011864287988e-08  2.459408521436568e-14  3.844154485002673e-12 121.9380592817387
2.569604518167278      19.73970467611795       16.3520496575356   0.002247438753426599     0.6719984433875051      -12.0274115391899  6.290243512501089e-06     0.1258572239119042  0.0009303994071947362      14.04858073228005      307.9006735047173   0.006486813888073969     0.8000089404414237     0.5308209953556834     0.2743379865411509      0.397880736334803   0.006728604123174793    0.04986174006173716  2.523495114318254e-14  1.490118578793287e-08  3.844154485002673e-12 121.9380592817387
2.569604518167278      19.73970467611795       16.3520496575356   0.002247438753426599     0.6719984433875051      -12.0274115391899  6.290243512501089e-06     0.1258572239119042  0.0009303994071947362      14.04858073228005      307.9006735047173   0.006486813888073969     0.8000089404414237     0.5308209953556834     0.2743379865411509      0.397880736334803   0.006728604123174793    0.04986174006173716  2.523495114318254e-14  2.459408521436568e-14  1.490500534833266e-08 121.9380661898834
2.570015192570904      19.73812163961063      16.34960945819811   0.002252675301603165     0.6720208566022827     -12.02610994322532  6.340856678572667e-06     0.1258557481960138  0.0009304294397022255      14.05117698578272      308.0511681689192   0.006485125572562402     0.8000089263889776     0.5307483556058925     0.2743623014129419     0.3979919630930219   0.006799484365884042    0.04982111204965782  2.520103749184888e-14  2.456103283324433e-14   3.83852198958048e-12 121.9364845200949
2.570015230867115      19.73812163961063      16.34960945819811   0.002252675301603165     0.6720208566022827     -12.02610994322532  6.340856678572667e-06     0.1258557481960138  0.0009304294397022255      14.05117698578272      308.0511681689192   0.006485125572562402     0.8000089263889776     0.5307483556058925     0.2743623014129419     0.3979919630930219   0.006799484365884042    0.04982111204965782  2.520103749184888e-14  2.456103283324433e-14   3.83852198958048e-12 121.9364846005106
2.570015192570904      19.73812193373156      16.34960945819811   0.002252675301603165     0.6720208566022827     -12.02610994322532  6.340856678572667e-06     0.1258557481960138  0.0009304294397022255      14.05117698578272      308.0511681689192   0.006485125572562402     0.8000089263889776     0.5307483556058925     0.2743623014129419     0.3979919630930219   0.006799484365884042    0.04982111204965782  2.520103749184888e-14  2.456103283324433e-14   3.83852198958048e-12 121.9364844385662
2.570015192570904      19.73812163961063      16.34960970182627   0.002252675301603165     0.6720208566022827     -12.02610994322532  6.340856678572667e-06     0.1258557481960138  0.0009304294397022255      14.05117698578272      308.0511681689192   0.006485125572562402     0.8000089263889776     0.5307483556058925     0.2743623014129419     0.3979919630930219   0.006799484365884042    0.04982111204965782  2.520103749184888e-14  2.456103283324433e-14   3.83852198958048e-12 121.9364845071164
2.570015192570904      19.73812163961063      16.34960945819811   0.002252690202764359     0.6720208566022827     -12.02610994322532  6.340856678572667e-06     0.1258557481960138  0.0009304294397022255      14.05117698578272      308.0511681689192   0.006485125572562402     0.8000089263889776     0.5307483556058925     0.2743623014129419     0.3979919630930219   0.006799484365884042    0.04982111204965782  2.520103749184888e-14  2.456103283324433e-14   3.83852198958048e-12 121.9364846242592
2.570015192570904      19.73812163961063      16.34960945819811   0.002252675301603165     0.6720208715034439     -12.02610994322532  6.340856678572667e-06     0.1258557481960138  0.0009304294397022255      14.05117698578272      308.0511681689192   0.006485125572562402     0.8000089263889776     0.5307483556058925     0.2743623014129419     0.3979919630930219   0.006799484365884042    0.04982111204965782  2.520103749184888e-14  2.456103283324433e-14   3.83852198958048e-12 121.9364845115683
2.570015192570904      19.73812163961063      16.34960945819811   0.002252675301603165     0.6720208566022827     -12.02611012242833  6.340856678572667e-06     0.1258557481960138  0.0009304294397022255      14.05117698578272      308.0511681689192   0.006485125572562402     0.8000089263889776     0.5307483556058925     0.2743623014129419     0.3979919630930219   0.006799484365884042    0.04982111204965782  2.520103749184888e-14  2.456103283324433e-14   3.83852198958048e-12 121.9364845615406
2.570015192570904      19.73812163961063      16.34960945819811   0.002252675301603165     0.6720208566022827     -12.02610994322532  6.355757839766515e-06     0.1258557481960138  0.0009304294397022255      14.05117698578272      308.0511681689192   0.006485125572562402     0.8000089263889776     0.5307483556058925     0.2743623014129419     0.3979919630930219   0.006799484365884042    0.04982111204965782  2.520103749184888e-14  2.456103283324433e-14   3.83852198958048e-12 121.9364846906559
2.570015192570904      19.73812163961063      16.34960945819811   0.002252675301603165     0.6720208566022827     -12.02610994322532  6.340856678572667e-06      0.125855763097175  0.0009304294397022255      14.05117698578272      308.0511681689192   0.006485125572562402     0.8000089263889776     0.5307483556058925     0.2743623014129419     0.3979919630930219   0.006799484365884042    0.04982111204965782  2.520103749184888e-14  2.456103283324433e-14   3.83852198958048e-12 121.9364844871819
2.570015192570904      19.73812163961063      16.34960945819811   0.002252675301603165     0.6720208566022827     -12.02610994322532  6.340856678572667e-06     0.1258557481960138  0.0009304443408634193      14.05117698578272      308.0511681689192   0.006485125572562402     0.8000089263889776     0.5307483556058925     0.2743623014129419     0.3979919630930219   0.006799484365884042    0.04982111204965782  2.520103749184888e-14  2.456103283324433e-14   3.83852198958048e-12 121.9364877710759
2.570015192570904      19.73812163961063      16.34960945819811   0.002252675301603165     0.6720208566022827     -12.02610994322532  6.340856678572667e-06     0.1258557481960138  0.0009304294397022255      14.05117719516157      308.0511681689192   0.006485125572562402     0.8000089263889776     0.5307483556058925     0.2743623014129419     0.3979919630930219   0.006799484365884042    0.04982111204965782  2.520103749184888e-14  2.456103283324433e-14   3.83852198958048e-12 121.9364846516712
2.570015192570904      19.73812163961063      16.34960945819811   0.002252675301603165     0.6720208566022827     -12.02610994322532  6.340856678572667e-06     0.1258557481960138  0.0009304294397022255      14.05117698578272      308.0511727592393   0.006485125572562402     0.8000089263889776     0.5307483556058925     0.2743623014129419     0.3979919630930219   0.006799484365884042    0.04982111204965782  2.520103749184888e-14  2.456103283324433e-14   3.83852198958048e-12 121.9364845351773
2.570015192570904      19.73812163961063      16.34960945819811   0.002252675301603165     0.6720208566022827     -12.02610994322532  6.340856678572667e-06     0.1258557481960138  0.0009304294397022255      14.05117698578272      308.0511681689192   0.006485140473723595     0.8000089263889776     0.5307483556058925     0.2743623014129419     0.3979919630930219   0.006799484365884042    0.04982111204965782  2.520103749184888e-14  2.456103283324433e-14   3.83852198958048e-12 121.9364821369683
2.570015192570904      19.73812163961063      16.34960945819811   0.002252675301603165     0.6720208566022827     -12.02610994322532  6.340856678572667e-06     0.1258557481960138  0.0009304294397022255      14.05117698578272      308.0511681689192   0.006485125572562402     0.8000089412901388     0.5307483556058925     0.2743623014129419     0.3979919630930219   0.006799484365884042    0.04982111204965782  2.520103749184888e-14  2.456103283324433e-14   3.83852198958048e-12 121.936484937448
2.570015192570904      19.73812163961063      16.34960945819811   0.002252675301603165     0.6720208566022827     -12.02610994322532  6.340856678572667e-06     0.1258557481960138  0.0009304294397022255      14.05117698578272      308.0511681689192   0.006485125572562402     0.8000089263889776     0.5307483705070537     0.2743623014129419     0.3979919630930219   0.006799484365884042    0.04982111204965782  2.520103749184888e-14  2.456103283324433e-14   3.83852198958048e-12 121.9364847889878
2.570015192570904      19.73812163961063      16.34960945819811   0.002252675301603165     0.6720208566022827     -12.02610994322532  6.340856678572667e-06     0.1258557481960138  0.0009304294397022255      14.05117698578272      308.0511681689192   0.006485125572562402     0.8000089263889776     0.5307483556058925     0.2743623163141031     0.3979919630930219   0.006799484365884042    0.04982111204965782  2.520103749184888e-14  2.456103283324433e-14   3.83852198958048e-12 121.9364847878553
2.570015192570904      19.73812163961063      16.34960945819811   0.002252675301603165     0.6720208566022827     -12.02610994322532  6.340856678572667e-06     0.1258557481960138  0.0009304294397022255      14.05117698578272      308.0511681689192   0.006485125572562402     0.8000089263889776     0.5307483556058925     0.2743623014129419     0.3979919779941831   0.006799484365884042    0.04982111204965782  2.520103749184888e-14  2.456103283324433e-14   3.83852198958048e-12 121.9364845250709
2.570015192570904      19.73812163961063      16.34960945819811   0.002252675301603165     0.6720208566022827     -12.02610994322532  6.340856678572667e-06     0.1258557481960138  0.0009304294397022255      14.05117698578272      308.0511681689192   0.006485125572562402     0.8000089263889776     0.5307483556058925     0.2743623014129419     0.3979919630930219   0.006799499267045236    0.04982111204965782  2.520103749184888e-14  2.456103283324433e-14   3.83852198958048e-12 121.9364845200539
2.570015192570904      19.73812163961063      16.34960945819811   0.002252675301603165     0.6720208566022827     -12.02610994322532  6.340856678572667e-06     0.1258557481960138  0.0009304294397022255      14.05117698578272      308.0511681689192   0.006485125572562402     0.8000089263889776     0.5307483556058925     0.2743623014129419     0.3979919630930219   0.006799484365884042    0.04982112695081901  2.520103749184888e-14  2.456103283324433e-14   3.83852198958048e-12 121.9364845200949
2.570015192570904      19.73812163961063      16.34960945819811   0.002252675301603165     0.6720208566022827     -12.02610994322532  6.340856678572667e-06     0.1258557481960138  0.0009304294397022255      14.05117698578272      308.0511681689192   0.006485125572562402     0.8000089263889776     0.5307483556058925     0.2743623014129419     0.3979919630930219   0.006799484365884042    0.04982111204965782  1.490118639488515e-08  2.456103283324433e-14   3.83852198958048e-12 121.9364845201307
2.570015192570904      19.73812163961063      16.34960945819811   0.002252675301603165     0.6720208566022827     -12.02610994322532  6.340856678572667e-06     0.1258557481960138  0.0009304294397022255      14.05117698578272      308.0511681689192   0.006485125572562402     0.8000089263889776     0.5307483556058925     0.2743623014129419     0.3979919630930219   0.006799484365884042    0.04982111204965782  2.520103749184888e-14  1.490118575488049e-08   3.83852198958048e-12 121.9364845201307
2.570015192570904      19.73812163961063      16.34960945819811   0.002252675301603165     0.6720208566022827     -12.02610994322532  6.340856678572667e-06     0.1258557481960138  0.0009304294397022255      14.05117698578272      308.0511681689192   0.006485125572562402     0.8000089263889776     0.5307483556058925     0.2743623014129419     0.3979919630930219   0.006799484365884042    0.04982111204965782  2.520103749184888e-14  2.456103283324433e-14  1.490499971583724e-08 121.9364914190727
2.570362472424217      19.74412891364734      16.36181295178828   0.002256713878051563     0.6721014342368323      -12.0310769759567   4.52883742859048e-06     0.1259018727817057  0.0009299844047447583      14.02723454483099      307.4520292693037   0.006479322844419102     0.8000087088957464     0.5305067909970784     0.2744996773081803     0.3979501700623034   0.006838833029127128    0.04982111204965782  2.518337388490361e-14  2.454381781076392e-14  3.780402422473392e-12 121.9382136239356
2.570362510725603      19.74412891364734      16.36181295178828   0.002256713878051563     0.6721014342368323      -12.0310769759567   4.52883742859048e-06     0.1259018727817057  0.0009299844047447583      14.02723454483099      307.4520292693037   0.006479322844419102     0.8000087088957464     0.5305067909970784     0.2744996773081803     0.3979501700623034   0.006838833029127128    0.04982111204965782  2.518337388490361e-14  2.454381781076392e-14  3.780402422473392e-12 121.9382136683095
2.570362472424217      19.74412920785779      16.36181295178828   0.002256713878051563     0.6721014342368323      -12.0310769759567   4.52883742859048e-06     0.1259018727817057  0.0009299844047447583      14.02723454483099      307.4520292693037   0.006479322844419102     0.8000087088957464     0.5305067909970784     0.2744996773081803     0.3979501700623034   0.006838833029127128    0.04982111204965782  2.518337388490361e-14  2.454381781076392e-14  3.780402422473392e-12 121.9382135611845
2.570362472424217      19.74412891364734      16.36181319559829   0.002256713878051563     0.6721014342368323      -12.0310769759567   4.52883742859048e-06     0.1259018727817057  0.0009299844047447583      14.02723454483099      307.4520292693037   0.006479322844419102     0.8000087088957464     0.5305067909970784     0.2744996773081803     0.3979501700623034   0.006838833029127128    0.04982111204965782  2.518337388490361e-14  2.454381781076392e-14  3.780402422473392e-12 121.9382136373348
2.570362472424217      19.74412891364734      16.36181295178828   0.002256728779212756     0.6721014342368323      -12.0310769759567   4.52883742859048e-06     0.1259018727817057  0.0009299844047447583      14.02723454483099      307.4520292693037   0.006479322844419102     0.8000087088957464     0.5305067909970784     0.2744996773081803     0.3979501700623034   0.006838833029127128    0.04982111204965782  2.518337388490361e-14  2.454381781076392e-14  3.780402422473392e-12 121.9382137865651
2.570362472424217      19.74412891364734      16.36181295178828   0.002256713878051563     0.6721014491379935      -12.0310769759567   4.52883742859048e-06     0.1259018727817057  0.0009299844047447583      14.02723454483099      307.4520292693037   0.006479322844419102     0.8000087088957464     0.5305067909970784     0.2744996773081803     0.3979501700623034   0.006838833029127128    0.04982111204965782  2.518337388490361e-14  2.454381781076392e-14  3.780402422473392e-12 121.9382136300884
2.570362472424217      19.74412891364734      16.36181295178828   0.002256713878051563     0.6721014342368323     -12.03107715523372   4.52883742859048e-06     0.1259018727817057  0.0009299844047447583      14.02723454483099      307.4520292693037   0.006479322844419102     0.8000087088957464     0.5305067909970784     0.2744996773081803     0.3979501700623034   0.006838833029127128    0.04982111204965782  2.518337388490361e-14  2.454381781076392e-14  3.780402422473392e-12 121.9382137061344
2.570362472424217      19.74412891364734      16.36181295178828   0.002256713878051563     0.6721014342368323      -12.0310769759567  4.543738589784327e-06     0.1259018727817057  0.0009299844047447583      14.02723454483099      307.4520292693037   0.006479322844419102     0.8000087088957464     0.5305067909970784     0.2744996773081803     0.3979501700623034   0.006838833029127128    0.04982111204965782  2.518337388490361e-14  2.454381781076392e-14  3.780402422473392e-12 121.9382139830119
2.570362472424217      19.74412891364734      16.36181295178828   0.002256713878051563     0.6721014342368323      -12.0310769759567   4.52883742859048e-06     0.1259018876828669  0.0009299844047447583      14.02723454483099      307.4520292693037   0.006479322844419102     0.8000087088957464     0.5305067909970784     0.2744996773081803     0.3979501700623034   0.006838833029127128    0.04982111204965782  2.518337388490361e-14  2.454381781076392e-14  3.780402422473392e-12 121.9382136378951
2.570362472424217      19.74412891364734      16.36181295178828   0.002256713878051563     0.6721014342368323      -12.0310769759567   4.52883742859048e-06     0.1259018727817057  0.0009299993059059522      14.02723454483099      307.4520292693037   0.006479322844419102     0.8000087088957464     0.5305067909970784     0.2744996773081803     0.3979501700623034   0.006838833029127128    0.04982111204965782  2.518337388490361e-14  2.454381781076392e-14  3.780402422473392e-12 121.9382168786479
2.570362472424217      19.74412891364734      16.36181295178828   0.002256713878051563     0.6721014342368323      -12.0310769759567   4.52883742859048e-06     0.1259018727817057  0.0009299844047447583      14.02723475385307      307.4520292693037   0.006479322844419102     0.8000087088957464     0.5305067909970784     0.2744996773081803     0.3979501700623034   0.006838833029127128    0.04982111204965782  2.518337388490361e-14  2.454381781076392e-14  3.780402422473392e-12 121.9382136500233
2.570362472424217      19.74412891364734      16.36181295178828   0.002256713878051563     0.6721014342368323      -12.0310769759567   4.52883742859048e-06     0.1259018727817057  0.0009299844047447583      14.02723454483099       307.452033850696   0.006479322844419102     0.8000087088957464     0.5305067909970784     0.2744996773081803     0.3979501700623034   0.006838833029127128    0.04982111204965782  2.518337388490361e-14  2.454381781076392e-14  3.780402422473392e-12 121.9382135928601
2.570362472424217      19.74412891364734      16.36181295178828   0.002256713878051563     0.6721014342368323      -12.0310769759567   4.52883742859048e-06     0.1259018727817057  0.0009299844047447583      14.02723454483099      307.4520292693037   0.006479337745580296     0.8000087088957464     0.5305067909970784     0.2744996773081803     0.3979501700623034   0.006838833029127128    0.04982111204965782  2.518337388490361e-14  2.454381781076392e-14  3.780402422473392e-12 121.9382130645489
2.570362472424217      19.74412891364734      16.36181295178828   0.002256713878051563     0.6721014342368323      -12.0310769759567   4.52883742859048e-06     0.1259018727817057  0.0009299844047447583      14.02723454483099      307.4520292693037   0.006479322844419102     0.8000087237969076     0.5305067909970784     0.2744996773081803     0.3979501700623034   0.006838833029127128    0.04982111204965782  2.518337388490361e-14  2.454381781076392e-14  3.780402422473392e-12 121.9382140422383
2.570362472424217      19.74412891364734      16.36181295178828   0.002256713878051563     0.6721014342368323      -12.0310769759567   4.52883742859048e-06     0.1259018727817057  0.0009299844047447583      14.02723454483099      307.4520292693037   0.006479322844419102     0.8000087088957464     0.5305068058982396     0.2744996773081803     0.3979501700623034   0.006838833029127128    0.04982111204965782  2.518337388490361e-14  2.454381781076392e-14  3.780402422473392e-12 121.9382138713595
2.570362472424217      19.74412891364734      16.36181295178828   0.002256713878051563     0.6721014342368323      -12.0310769759567   4.52883742859048e-06     0.1259018727817057  0.0009299844047447583      14.02723454483099      307.4520292693037   0.006479322844419102     0.8000087088957464     0.5305067909970784     0.2744996922093415     0.3979501700623034   0.006838833029127128    0.04982111204965782  2.518337388490361e-14  2.454381781076392e-14  3.780402422473392e-12 121.9382139793797
2.570362472424217      19.74412891364734      16.36181295178828   0.002256713878051563     0.6721014342368323      -12.0310769759567   4.52883742859048e-06     0.1259018727817057  0.0009299844047447583      14.02723454483099      307.4520292693037   0.006479322844419102     0.8000087088957464     0.5305067909970784     0.2744996773081803     0.3979501849634646   0.006838833029127128    0.04982111204965782  2.518337388490361e-14  2.454381781076392e-14  3.780402422473392e-12 121.9382136446809
2.570362472424217      19.74412891364734      16.36181295178828   0.002256713878051563     0.6721014342368323      -12.0310769759567   4.52883742859048e-06     0.1259018727817057  0.0009299844047447583      14.02723454483099      307.4520292693037   0.006479322844419102     0.8000087088957464     0.5305067909970784     0.2744996773081803     0.3979501700623034   0.006838847930288322    0.04982111204965782  2.518337388490361e-14  2.454381781076392e-14  3.780402422473392e-12 121.9382136239716
2.570362472424217      19.74412891364734      16.36181295178828   0.002256713878051563     0.6721014342368323      -12.0310769759567   4.52883742859048e-06     0.1259018727817057  0.0009299844047447583      14.02723454483099      307.4520292693037   0.006479322844419102     0.8000087088957464     0.5305067909970784     0.2744996773081803     0.3979501700623034   0.006838833029127128    0.04982112695081901  2.518337388490361e-14  2.454381781076392e-14  3.780402422473392e-12 121.9382136239356
2.570362472424217      19.74412891364734      16.36181295178828   0.002256713878051563     0.6721014342368323      -12.0310769759567   4.52883742859048e-06     0.1259018727817057  0.0009299844047447583      14.02723454483099      307.4520292693037   0.006479322844419102     0.8000087088957464     0.5305067909970784     0.2744996773081803     0.3979501700623034   0.006838833029127128    0.04982111204965782  1.490118637722154e-08  2.454381781076392e-14  3.780402422473392e-12 121.9382136239933
2.570362472424217      19.74412891364734      16.36181295178828   0.002256713878051563     0.6721014342368323      -12.0310769759567   4.52883742859048e-06     0.1259018727817057  0.0009299844047447583      14.02723454483099      307.4520292693037   0.006479322844419102     0.8000087088957464     0.5305067909970784     0.2744996773081803     0.3979501700623034   0.006838833029127128    0.04982111204965782  2.518337388490361e-14  1.490118573766547e-08  3.780402422473392e-12 121.9382136239933
2.570362472424217      19.74412891364734      16.36181295178828   0.002256713878051563     0.6721014342368323      -12.0310769759567   4.52883742859048e-06     0.1259018727817057  0.0009299844047447583      14.02723454483099      307.4520292693037   0.006479322844419102     0.8000087088957464     0.5305067909970784     0.2744996773081803     0.3979501700623034   0.006838833029127128    0.04982111204965782  2.518337388490361e-14  2.454381781076392e-14  1.490494159627013e-08 121.9382205225702
2.570101413177468      19.73962350940748        16.352660301324   0.002253680941849768     0.6720411516281586     -12.02735162237788  5.887839595774478e-06     0.1258678617976928   0.000930264713071829      14.04518913379764      307.9013853530784   0.006485761999348012     0.8000088719505247     0.5306854395234151     0.2743953447571403     0.3979814799370312   0.006809321424386877    0.04982111204965782  2.519662163830422e-14  2.455672912459202e-14  3.823523619069073e-12 121.9366639371937
2.570101451474964      19.73962350940748        16.352660301324   0.002253680941849768     0.6720411516281586     -12.02735162237788  5.887839595774478e-06     0.1258678617976928   0.000930264713071829      14.04518913379764      307.9013853530784   0.006485761999348012     0.8000088719505247     0.5306854395234151     0.2743953447571403     0.3979814799370312   0.006809321424386877    0.04982111204965782  2.519662163830422e-14  2.455672912459202e-14  3.823523619069073e-12 121.9366638495056
2.570101413177468       19.7396238035508        16.352660301324   0.002253680941849768     0.6720411516281586     -12.02735162237788  5.887839595774478e-06     0.1258678617976928   0.000930264713071829      14.04518913379764      307.9013853530784   0.006485761999348012     0.8000088719505247     0.5306854395234151     0.2743953447571403     0.3979814799370312   0.006809321424386877    0.04982111204965782  2.519662163830422e-14  2.455672912459202e-14  3.823523619069073e-12 121.9366638576512
2.570101413177468      19.73962350940748      16.35266054499763   0.002253680941849768     0.6720411516281586     -12.02735162237788  5.887839595774478e-06     0.1258678617976928   0.000930264713071829      14.04518913379764      307.9013853530784   0.006485761999348012     0.8000088719505247     0.5306854395234151     0.2743953447571403     0.3979814799370312   0.006809321424386877    0.04982111204965782  2.519662163830422e-14  2.455672912459202e-14  3.823523619069073e-12 121.9366639206215
2.570101413177468      19.73962350940748        16.352660301324   0.002253695843010962     0.6720411516281586     -12.02735162237788  5.887839595774478e-06     0.1258678617976928   0.000930264713071829      14.04518913379764      307.9013853530784   0.006485761999348012     0.8000088719505247     0.5306854395234151     0.2743953447571403     0.3979814799370312   0.006809321424386877    0.04982111204965782  2.519662163830422e-14  2.455672912459202e-14  3.823523619069073e-12 121.9366639698744
2.570101413177468      19.73962350940748        16.352660301324   0.002253680941849768     0.6720411665293198     -12.02735162237788  5.887839595774478e-06     0.1258678617976928   0.000930264713071829      14.04518913379764      307.9013853530784   0.006485761999348012     0.8000088719505247     0.5306854395234151     0.2743953447571403     0.3979814799370312   0.006809321424386877    0.04982111204965782  2.519662163830422e-14  2.455672912459202e-14  3.823523619069073e-12 121.936663928261
2.570101413177468      19.73962350940748        16.352660301324   0.002253680941849768     0.6720411516281586     -12.02735180159938  5.887839595774478e-06     0.1258678617976928   0.000930264713071829      14.04518913379764      307.9013853530784   0.006485761999348012     0.8000088719505247     0.5306854395234151     0.2743953447571403     0.3979814799370312   0.006809321424386877    0.04982111204965782  2.519662163830422e-14  2.455672912459202e-14  3.823523619069073e-12 121.9366640241312
2.570101413177468      19.73962350940748        16.352660301324   0.002253680941849768     0.6720411516281586     -12.02735162237788  5.902740756968326e-06     0.1258678617976928   0.000930264713071829      14.04518913379764      307.9013853530784   0.006485761999348012     0.8000088719505247     0.5306854395234151     0.2743953447571403     0.3979814799370312   0.006809321424386877    0.04982111204965782  2.519662163830422e-14  2.455672912459202e-14  3.823523619069073e-12 121.9366643014889
2.570101413177468      19.73962350940748        16.352660301324   0.002253680941849768     0.6720411516281586     -12.02735162237788  5.887839595774478e-06      0.125867876698854   0.000930264713071829      14.04518913379764      307.9013853530784   0.006485761999348012     0.8000088719505247     0.5306854395234151     0.2743953447571403     0.3979814799370312   0.006809321424386877    0.04982111204965782  2.519662163830422e-14  2.455672912459202e-14  3.823523619069073e-12 121.9366638900865
2.570101413177468      19.73962350940748        16.352660301324   0.002253680941849768     0.6720411516281586     -12.02735162237788  5.887839595774478e-06     0.1258678617976928  0.0009302796142330228      14.04518913379764      307.9013853530784   0.006485761999348012     0.8000088719505247     0.5306854395234151     0.2743953447571403     0.3979814799370312   0.006809321424386877    0.04982111204965782  2.519662163830422e-14  2.455672912459202e-14  3.823523619069073e-12 121.9366672278766
2.570101413177468      19.73962350940748        16.352660301324   0.002253680941849768     0.6720411516281586     -12.02735162237788  5.887839595774478e-06     0.1258678617976928   0.000930264713071829      14.04518934308727      307.9013853530784   0.006485761999348012     0.8000088719505247     0.5306854395234151     0.2743953447571403     0.3979814799370312   0.006809321424386877    0.04982111204965782  2.519662163830422e-14  2.455672912459202e-14  3.823523619069073e-12 121.9366638596105
2.570101413177468      19.73962350940748        16.352660301324   0.002253680941849768     0.6720411516281586     -12.02735162237788  5.887839595774478e-06     0.1258678617976928   0.000930264713071829      14.04518913379764      307.9013899411666   0.006485761999348012     0.8000088719505247     0.5306854395234151     0.2743953447571403     0.3979814799370312   0.006809321424386877    0.04982111204965782  2.519662163830422e-14  2.455672912459202e-14  3.823523619069073e-12 121.9366637919698
2.570101413177468      19.73962350940748        16.352660301324   0.002253680941849768     0.6720411516281586     -12.02735162237788  5.887839595774478e-06     0.1258678617976928   0.000930264713071829      14.04518913379764      307.9013853530784   0.006485776900509206     0.8000088719505247     0.5306854395234151     0.2743953447571403     0.3979814799370312   0.006809321424386877    0.04982111204965782  2.519662163830422e-14  2.455672912459202e-14  3.823523619069073e-12 121.9366640897182
2.570101413177468      19.73962350940748        16.352660301324   0.002253680941849768     0.6720411516281586     -12.02735162237788  5.887839595774478e-06     0.1258678617976928   0.000930264713071829      14.04518913379764      307.9013853530784   0.006485761999348012     0.8000088868516859     0.5306854395234151     0.2743953447571403     0.3979814799370312   0.006809321424386877    0.04982111204965782  2.519662163830422e-14  2.455672912459202e-14  3.823523619069073e-12 121.9366643592965
2.570101413177468      19.73962350940748        16.352660301324   0.002253680941849768     0.6720411516281586     -12.02735162237788  5.887839595774478e-06     0.1258678617976928   0.000930264713071829      14.04518913379764      307.9013853530784   0.006485761999348012     0.8000088719505247     0.5306854544245763     0.2743953447571403     0.3979814799370312   0.006809321424386877    0.04982111204965782  2.519662163830422e-14  2.455672912459202e-14  3.823523619069073e-12 121.936664166316
2.570101413177468      19.73962350940748        16.352660301324   0.002253680941849768     0.6720411516281586     -12.02735162237788  5.887839595774478e-06     0.1258678617976928   0.000930264713071829      14.04518913379764      307.9013853530784   0.006485761999348012     0.8000088719505247     0.5306854395234151     0.2743953596583015     0.3979814799370312   0.006809321424386877    0.04982111204965782  2.519662163830422e-14  2.455672912459202e-14  3.823523619069073e-12 121.9366642951644
2.570101413177468      19.73962350940748        16.352660301324   0.002253680941849768     0.6720411516281586     -12.02735162237788  5.887839595774478e-06     0.1258678617976928   0.000930264713071829      14.04518913379764      307.9013853530784   0.006485761999348012     0.8000088719505247     0.5306854395234151     0.2743953447571403     0.3979814948381924   0.006809321424386877    0.04982111204965782  2.519662163830422e-14  2.455672912459202e-14  3.823523619069073e-12 121.9366639349256
2.570101413177468      19.73962350940748        16.352660301324   0.002253680941849768     0.6720411516281586     -12.02735162237788  5.887839595774478e-06     0.1258678617976928   0.000930264713071829      14.04518913379764      307.9013853530784   0.006485761999348012     0.8000088719505247     0.5306854395234151     0.2743953447571403     0.3979814799370312   0.006809336325548071    0.04982111204965782  2.519662163830422e-14  2.455672912459202e-14  3.823523619069073e-12 121.9366639372722
2.570101413177468      19.73962350940748        16.352660301324   0.002253680941849768     0.6720411516281586     -12.02735162237788  5.887839595774478e-06     0.1258678617976928   0.000930264713071829      14.04518913379764      307.9013853530784   0.006485761999348012     0.8000088719505247     0.5306854395234151     0.2743953447571403     0.3979814799370312   0.006809321424386877    0.04982112695081901  2.519662163830422e-14  2.455672912459202e-14  3.823523619069073e-12 121.9366639371937
2.570101413177468      19.73962350940748        16.352660301324   0.002253680941849768     0.6720411516281586     -12.02735162237788  5.887839595774478e-06     0.1258678617976928   0.000930264713071829      14.04518913379764      307.9013853530784   0.006485761999348012     0.8000088719505247     0.5306854395234151     0.2743953447571403     0.3979814799370312   0.006809321424386877    0.04982111204965782  1.490118639046929e-08  2.455672912459202e-14  3.823523619069073e-12 121.9366639372676
2.570101413177468      19.73962350940748        16.352660301324   0.002253680941849768     0.6720411516281586     -12.02735162237788  5.887839595774478e-06     0.1258678617976928   0.000930264713071829      14.04518913379764      307.9013853530784   0.006485761999348012     0.8000088719505247     0.5306854395234151     0.2743953447571403     0.3979814799370312   0.006809321424386877    0.04982111204965782  2.519662163830422e-14  1.490118575057678e-08  3.823523619069073e-12 121.9366639372676
2.570101413177468      19.73962350940748        16.352660301324   0.002253680941849768     0.6720411516281586     -12.02735162237788  5.887839595774478e-06     0.1258678617976928   0.000930264713071829      14.04518913379764      307.9013853530784   0.006485761999348012     0.8000088719505247     0.5306854395234151     0.2743953447571403     0.3979814799370312   0.006809321424386877    0.04982111204965782  2.519662163830422e-14  2.455672912459202e-14  1.490498471746673e-08 121.9366708360127
2.570036148134309      19.73849715365182      16.35037212917778   0.002252922704910584     0.6720260809030521     -12.02642028010866  6.227591553755385e-06     0.1258593589769947   0.000930334794050736       14.0496777998896      308.0137248418835   0.006487371654057848     0.8000089127143935     0.5307301020113058     0.2743692615984196     0.3979893074406745   0.006801943492473653    0.04982111204965782  2.519993359044824e-14   2.45599569664926e-14  3.834303994715707e-12 121.9363039628104
2.570036186430832      19.73849715365182      16.35037212917778   0.002252922704910584     0.6720260809030521     -12.02642028010866  6.227591553755385e-06     0.1258593589769947   0.000930334794050736       14.0496777998896      308.0137248418835   0.006487371654057848     0.8000089127143935     0.5307301020113058     0.2743692615984196     0.3979893074406745   0.006801943492473653    0.04982111204965782  2.519993359044824e-14   2.45599569664926e-14  3.834303994715707e-12 121.9363040258289
2.570036148134309      19.73849744777835      16.35037212917778   0.002252922704910584     0.6720260809030521     -12.02642028010866  6.227591553755385e-06     0.1258593589769947   0.000930334794050736       14.0496777998896      308.0137248418835   0.006487371654057848     0.8000089127143935     0.5307301020113058     0.2743692615984196     0.3979893074406745   0.006801943492473653    0.04982111204965782  2.519993359044824e-14   2.45599569664926e-14  3.834303994715707e-12 121.9363038901727
2.570036148134309      19.73849715365182      16.35037237281731   0.002252922704910584     0.6720260809030521     -12.02642028010866  6.227591553755385e-06     0.1258593589769947   0.000930334794050736       14.0496777998896      308.0137248418835   0.006487371654057848     0.8000089127143935     0.5307301020113058     0.2743692615984196     0.3979893074406745   0.006801943492473653    0.04982111204965782  2.519993359044824e-14   2.45599569664926e-14  3.834303994715707e-12 121.9363039557477
2.570036148134309      19.73849715365182      16.35037212917778   0.002252937606071777     0.6720260809030521     -12.02642028010866  6.227591553755385e-06     0.1258593589769947   0.000930334794050736       14.0496777998896      308.0137248418835   0.006487371654057848     0.8000089127143935     0.5307301020113058     0.2743692615984196     0.3979893074406745   0.006801943492473653    0.04982111204965782  2.519993359044824e-14   2.45599569664926e-14  3.834303994715707e-12 121.9363039647586
2.570036148134309      19.73849715365182      16.35037212917778   0.002252922704910584     0.6720260958042132     -12.02642028010866  6.227591553755385e-06     0.1258593589769947   0.000930334794050736       14.0496777998896      308.0137248418835   0.006487371654057848     0.8000089127143935     0.5307301020113058     0.2743692615984196     0.3979893074406745   0.006801943492473653    0.04982111204965782  2.519993359044824e-14   2.45599569664926e-14  3.834303994715707e-12 121.9363039668215
2.570036148134309      19.73849715365182      16.35037212917778   0.002252922704910584     0.6720260809030521     -12.02642045931629  6.227591553755385e-06     0.1258593589769947   0.000930334794050736       14.0496777998896      308.0137248418835   0.006487371654057848     0.8000089127143935     0.5307301020113058     0.2743692615984196     0.3979893074406745   0.006801943492473653    0.04982111204965782  2.519993359044824e-14   2.45599569664926e-14  3.834303994715707e-12 121.9363040400751
2.570036148134309      19.73849715365182      16.35037212917778   0.002252922704910584     0.6720260809030521     -12.02642028010866  6.242492714949232e-06     0.1258593589769947   0.000930334794050736       14.0496777998896      308.0137248418835   0.006487371654057848     0.8000089127143935     0.5307301020113058     0.2743692615984196     0.3979893074406745   0.006801943492473653    0.04982111204965782  2.519993359044824e-14   2.45599569664926e-14  3.834303994715707e-12 121.9363043425769
2.570036148134309      19.73849715365182      16.35037212917778   0.002252922704910584     0.6720260809030521     -12.02642028010866  6.227591553755385e-06     0.1258593738781559   0.000930334794050736       14.0496777998896      308.0137248418835   0.006487371654057848     0.8000089127143935     0.5307301020113058     0.2743692615984196     0.3979893074406745   0.006801943492473653    0.04982111204965782  2.519993359044824e-14   2.45599569664926e-14  3.834303994715707e-12 121.9363039603383
2.570036148134309      19.73849715365182      16.35037212917778   0.002252922704910584     0.6720260809030521     -12.02642028010866  6.227591553755385e-06     0.1258593589769947  0.0009303496952119298       14.0496777998896      308.0137248418835   0.006487371654057848     0.8000089127143935     0.5307301020113058     0.2743692615984196     0.3979893074406745   0.006801943492473653    0.04982111204965782  2.519993359044824e-14   2.45599569664926e-14  3.834303994715707e-12 121.9363072672734
2.570036148134309      19.73849715365182      16.35037212917778   0.002252922704910584     0.6720260809030521     -12.02642028010866  6.227591553755385e-06     0.1258593589769947   0.000930334794050736      14.04967800924611      308.0137248418835   0.006487371654057848     0.8000089127143935     0.5307301020113058     0.2743692615984196     0.3979893074406745   0.006801943492473653    0.04982111204965782  2.519993359044824e-14   2.45599569664926e-14  3.834303994715707e-12 121.9363040752833
2.570036148134309      19.73849715365182      16.35037212917778   0.002252922704910584     0.6720260809030521     -12.02642028010866  6.227591553755385e-06     0.1258593589769947   0.000930334794050736       14.0496777998896      308.0137294316456   0.006487371654057848     0.8000089127143935     0.5307301020113058     0.2743692615984196     0.3979893074406745   0.006801943492473653    0.04982111204965782  2.519993359044824e-14   2.45599569664926e-14  3.834303994715707e-12 121.9363039860658
2.570036148134309      19.73849715365182      16.35037212917778   0.002252922704910584     0.6720260809030521     -12.02642028010866  6.227591553755385e-06     0.1258593589769947   0.000930334794050736       14.0496777998896      308.0137248418835   0.006487386555219042     0.8000089127143935     0.5307301020113058     0.2743692615984196     0.3979893074406745   0.006801943492473653    0.04982111204965782  2.519993359044824e-14   2.45599569664926e-14  3.834303994715707e-12 121.9363043099176
2.570036148134309      19.73849715365182      16.35037212917778   0.002252922704910584     0.6720260809030521     -12.02642028010866  6.227591553755385e-06     0.1258593589769947   0.000930334794050736       14.0496777998896      308.0137248418835   0.006487371654057848     0.8000089276155546     0.5307301020113058     0.2743692615984196     0.3979893074406745   0.006801943492473653    0.04982111204965782  2.519993359044824e-14   2.45599569664926e-14  3.834303994715707e-12 121.9363043882739
2.570036148134309      19.73849715365182      16.35037212917778   0.002252922704910584     0.6720260809030521     -12.02642028010866  6.227591553755385e-06     0.1258593589769947   0.000930334794050736       14.0496777998896      308.0137248418835   0.006487371654057848     0.8000089127143935      0.530730116912467     0.2743692615984196     0.3979893074406745   0.006801943492473653    0.04982111204965782  2.519993359044824e-14   2.45599569664926e-14  3.834303994715707e-12 121.9363042014932
2.570036148134309      19.73849715365182      16.35037212917778   0.002252922704910584     0.6720260809030521     -12.02642028010866  6.227591553755385e-06     0.1258593589769947   0.000930334794050736       14.0496777998896      308.0137248418835   0.006487371654057848     0.8000089127143935     0.5307301020113058     0.2743692764995808     0.3979893074406745   0.006801943492473653    0.04982111204965782  2.519993359044824e-14   2.45599569664926e-14  3.834303994715707e-12 121.9363043358607
2.570036148134309      19.73849715365182      16.35037212917778   0.002252922704910584     0.6720260809030521     -12.02642028010866  6.227591553755385e-06     0.1258593589769947   0.000930334794050736       14.0496777998896      308.0137248418835   0.006487371654057848     0.8000089127143935     0.5307301020113058     0.2743692615984196     0.3979893223418357   0.006801943492473653    0.04982111204965782  2.519993359044824e-14   2.45599569664926e-14  3.834303994715707e-12 121.9363039785189
2.570036148134309      19.73849715365182      16.35037212917778   0.002252922704910584     0.6720260809030521     -12.02642028010866  6.227591553755385e-06     0.1258593589769947   0.000930334794050736       14.0496777998896      308.0137248418835   0.006487371654057848     0.8000089127143935     0.5307301020113058     0.2743692615984196     0.3979893074406745   0.006801958393634846    0.04982111204965782  2.519993359044824e-14   2.45599569664926e-14  3.834303994715707e-12 121.9363039628927
2.570036148134309      19.73849715365182      16.35037212917778   0.002252922704910584     0.6720260809030521     -12.02642028010866  6.227591553755385e-06     0.1258593589769947   0.000930334794050736       14.0496777998896      308.0137248418835   0.006487371654057848     0.8000089127143935     0.5307301020113058     0.2743692615984196     0.3979893074406745   0.006801943492473653    0.04982112695081901  2.519993359044824e-14   2.45599569664926e-14  3.834303994715707e-12 121.9363039628103
2.570036148134309      19.73849715365182      16.35037212917778   0.002252922704910584     0.6720260809030521     -12.02642028010866  6.227591553755385e-06     0.1258593589769947   0.000930334794050736       14.0496777998896      308.0137248418835   0.006487371654057848     0.8000089127143935     0.5307301020113058     0.2743692615984196     0.3979893074406745   0.006801943492473653    0.04982111204965782  1.490118639378125e-08   2.45599569664926e-14  3.834303994715707e-12 121.9363039626607
2.570036148134309      19.73849715365182      16.35037212917778   0.002252922704910584     0.6720260809030521     -12.02642028010866  6.227591553755385e-06     0.1258593589769947   0.000930334794050736       14.0496777998896      308.0137248418835   0.006487371654057848     0.8000089127143935     0.5307301020113058     0.2743692615984196     0.3979893074406745   0.006801943492473653    0.04982111204965782  2.519993359044824e-14  1.490118575380462e-08  3.834303994715707e-12 121.9363039626607
2.570036148134309      19.73849715365182      16.35037212917778   0.002252922704910584     0.6720260809030521     -12.02642028010866  6.227591553755385e-06     0.1258593589769947   0.000930334794050736       14.0496777998896      308.0137248418835   0.006487371654057848     0.8000089127143935     0.5307301020113058     0.2743692615984196     0.3979893074406745   0.006801943492473653    0.04982111204965782  2.519993359044824e-14   2.45599569664926e-14  1.490499549784237e-08 121.9363108615217
2.569982636998675       19.7384981248645       16.3503630515526   0.002257240428401965     0.6720214112819104     -12.02639762587679  6.221157029099909e-06     0.1258643625676612  0.0009242034144595256      14.04938864306323      308.0116485521678   0.006482977640735238     0.8000089046529059     0.5304770919985485     0.2741649597218371     0.3979759934452901   0.006801635550811447     0.0498625316551639  4.571246253718601e-05  4.571246253654597e-05  3.781326589065265e-12 121.9305364338334
2.569982675294401       19.7384981248645       16.3503630515526   0.002257240428401965     0.6720214112819104     -12.02639762587679  6.221157029099909e-06     0.1258643625676612  0.0009242034144595256      14.04938864306323      308.0116485521678   0.006482977640735238     0.8000089046529059     0.5304770919985485     0.2741649597218371     0.3979759934452901   0.006801635550811447     0.0498625316551639  4.571246253718601e-05  4.571246253654597e-05  3.781326589065265e-12 121.930536523856
2.569982636998675      19.73849841899104       16.3503630515526   0.002257240428401965     0.6720214112819104     -12.02639762587679  6.221157029099909e-06     0.1258643625676612  0.0009242034144595256      14.04938864306323      308.0116485521678   0.006482977640735238     0.8000089046529059     0.5304770919985485     0.2741649597218371     0.3979759934452901   0.006801635550811447     0.0498625316551639  4.571246253718601e-05  4.571246253654597e-05  3.781326589065265e-12 121.9305363212063
2.569982636998675       19.7384981248645      16.35036329519199   0.002257240428401965     0.6720214112819104     -12.02639762587679  6.221157029099909e-06     0.1258643625676612  0.0009242034144595256      14.04938864306323      308.0116485521678   0.006482977640735238     0.8000089046529059     0.5304770919985485     0.2741649597218371     0.3979759934452901   0.006801635550811447     0.0498625316551639  4.571246253718601e-05  4.571246253654597e-05  3.781326589065265e-12 121.9305363799938
2.569982636998675       19.7384981248645       16.3503630515526   0.002257255329563159     0.6720214112819104     -12.02639762587679  6.221157029099909e-06     0.1258643625676612  0.0009242034144595256      14.04938864306323      308.0116485521678   0.006482977640735238     0.8000089046529059     0.5304770919985485     0.2741649597218371     0.3979759934452901   0.006801635550811447     0.0498625316551639  4.571246253718601e-05  4.571246253654597e-05  3.781326589065265e-12 121.9305394010356
2.569982636998675       19.7384981248645       16.3503630515526   0.002257240428401965     0.6720214261830716     -12.02639762587679  6.221157029099909e-06     0.1258643625676612  0.0009242034144595256      14.04938864306323      308.0116485521678   0.006482977640735238     0.8000089046529059     0.5304770919985485     0.2741649597218371     0.3979759934452901   0.006801635550811447     0.0498625316551639  4.571246253718601e-05  4.571246253654597e-05  3.781326589065265e-12 121.9305364237221
2.569982636998675       19.7384981248645       16.3503630515526   0.002257240428401965     0.6720214112819104     -12.02639780508408  6.221157029099909e-06     0.1258643625676612  0.0009242034144595256      14.04938864306323      308.0116485521678   0.006482977640735238     0.8000089046529059     0.5304770919985485     0.2741649597218371     0.3979759934452901   0.006801635550811447     0.0498625316551639  4.571246253718601e-05  4.571246253654597e-05  3.781326589065265e-12 121.9305365773958
2.569982636998675       19.7384981248645       16.3503630515526   0.002257240428401965     0.6720214112819104     -12.02639762587679  6.236058190293757e-06     0.1258643625676612  0.0009242034144595256      14.04938864306323      308.0116485521678   0.006482977640735238     0.8000089046529059     0.5304770919985485     0.2741649597218371     0.3979759934452901   0.006801635550811447     0.0498625316551639  4.571246253718601e-05  4.571246253654597e-05  3.781326589065265e-12 121.9305346078075
2.569982636998675       19.7384981248645       16.3503630515526   0.002257240428401965     0.6720214112819104     -12.02639762587679  6.221157029099909e-06     0.1258643774688224  0.0009242034144595256      14.04938864306323      308.0116485521678   0.006482977640735238     0.8000089046529059     0.5304770919985485     0.2741649597218371     0.3979759934452901   0.006801635550811447     0.0498625316551639  4.571246253718601e-05  4.571246253654597e-05  3.781326589065265e-12 121.9305363460287
2.569982636998675       19.7384981248645       16.3503630515526   0.002257240428401965     0.6720214112819104     -12.02639762587679  6.221157029099909e-06     0.1258643625676612  0.0009242183156207194      14.04938864306323      308.0116485521678   0.006482977640735238     0.8000089046529059     0.5304770919985485     0.2741649597218371     0.3979759934452901   0.006801635550811447     0.0498625316551639  4.571246253718601e-05  4.571246253654597e-05  3.781326589065265e-12 121.9305364168961
2.569982636998675       19.7384981248645       16.3503630515526   0.002257240428401965     0.6720214112819104     -12.02639762587679  6.221157029099909e-06     0.1258643625676612  0.0009242034144595256      14.04938885241544      308.0116485521678   0.006482977640735238     0.8000089046529059     0.5304770919985485     0.2741649597218371     0.3979759934452901   0.006801635550811447     0.0498625316551639  4.571246253718601e-05  4.571246253654597e-05  3.781326589065265e-12 121.9305364083099
2.569982636998675       19.7384981248645       16.3503630515526   0.002257240428401965     0.6720214112819104     -12.02639762587679  6.221157029099909e-06     0.1258643625676612  0.0009242034144595256      14.04938864306323      308.0116531418991   0.006482977640735238     0.8000089046529059     0.5304770919985485     0.2741649597218371     0.3979759934452901   0.006801635550811447     0.0498625316551639  4.571246253718601e-05  4.571246253654597e-05  3.781326589065265e-12 121.9305363343452
2.569982636998675       19.7384981248645       16.3503630515526   0.002257240428401965     0.6720214112819104     -12.02639762587679  6.221157029099909e-06     0.1258643625676612  0.0009242034144595256      14.04938864306323      308.0116485521678   0.006482992541896432     0.8000089046529059     0.5304770919985485     0.2741649597218371     0.3979759934452901   0.006801635550811447     0.0498625316551639  4.571246253718601e-05  4.571246253654597e-05  3.781326589065265e-12 121.9305279230888
2.569982636998675       19.7384981248645       16.3503630515526   0.002257240428401965     0.6720214112819104     -12.02639762587679  6.221157029099909e-06     0.1258643625676612  0.0009242034144595256      14.04938864306323      308.0116485521678   0.006482977640735238     0.8000089195540671     0.5304770919985485     0.2741649597218371     0.3979759934452901   0.006801635550811447     0.0498625316551639  4.571246253718601e-05  4.571246253654597e-05  3.781326589065265e-12 121.930536890142
2.569982636998675       19.7384981248645       16.3503630515526   0.002257240428401965     0.6720214112819104     -12.02639762587679  6.221157029099909e-06     0.1258643625676612  0.0009242034144595256      14.04938864306323      308.0116485521678   0.006482977640735238     0.8000089046529059     0.5304771068997097     0.2741649597218371     0.3979759934452901   0.006801635550811447     0.0498625316551639  4.571246253718601e-05  4.571246253654597e-05  3.781326589065265e-12 121.9305367136027
2.569982636998675       19.7384981248645       16.3503630515526   0.002257240428401965     0.6720214112819104     -12.02639762587679  6.221157029099909e-06     0.1258643625676612  0.0009242034144595256      14.04938864306323      308.0116485521678   0.006482977640735238     0.8000089046529059     0.5304770919985485     0.2741649746229983     0.3979759934452901   0.006801635550811447     0.0498625316551639  4.571246253718601e-05  4.571246253654597e-05  3.781326589065265e-12 121.9305364018795
2.569982636998675       19.7384981248645       16.3503630515526   0.002257240428401965     0.6720214112819104     -12.02639762587679  6.221157029099909e-06     0.1258643625676612  0.0009242034144595256      14.04938864306323      308.0116485521678   0.006482977640735238     0.8000089046529059     0.5304770919985485     0.2741649597218371     0.3979760083464513   0.006801635550811447     0.0498625316551639  4.571246253718601e-05  4.571246253654597e-05  3.781326589065265e-12 121.9305364455679
2.569982636998675       19.7384981248645       16.3503630515526   0.002257240428401965     0.6720214112819104     -12.02639762587679  6.221157029099909e-06     0.1258643625676612  0.0009242034144595256      14.04938864306323      308.0116485521678   0.006482977640735238     0.8000089046529059     0.5304770919985485     0.2741649597218371     0.3979759934452901   0.006801650451972641     0.0498625316551639  4.571246253718601e-05  4.571246253654597e-05  3.781326589065265e-12 121.9305364338511
2.569982636998675       19.7384981248645       16.3503630515526   0.002257240428401965     0.6720214112819104     -12.02639762587679  6.221157029099909e-06     0.1258643625676612  0.0009242034144595256      14.04938864306323      308.0116485521678   0.006482977640735238     0.8000089046529059     0.5304770919985485     0.2741649597218371     0.3979759934452901   0.006801635550811447     0.0498625465563251  4.571246253718601e-05  4.571246253654597e-05  3.781326589065265e-12 121.9305364338243
2.569982636998675       19.7384981248645       16.3503630515526   0.002257240428401965     0.6720214112819104     -12.02639762587679  6.221157029099909e-06     0.1258643625676612  0.0009242034144595256      14.04938864306323      308.0116485521678   0.006482977640735238     0.8000089046529059     0.5304770919985485     0.2741649597218371     0.3979759934452901   0.006801635550811447     0.0498625316551639  4.572736369837986e-05  4.571246253654597e-05  3.781326589065265e-12 121.93053643385
2.569982636998675       19.7384981248645       16.3503630515526   0.002257240428401965     0.6720214112819104     -12.02639762587679  6.221157029099909e-06     0.1258643625676612  0.0009242034144595256      14.04938864306323      308.0116485521678   0.006482977640735238     0.8000089046529059     0.5304770919985485     0.2741649597218371     0.3979759934452901   0.006801635550811447     0.0498625316551639  4.571246253718601e-05  4.572736369773982e-05  3.781326589065265e-12 121.9305364338471
2.569982636998675       19.7384981248645       16.3503630515526   0.002257240428401965     0.6720214112819104     -12.02639762587679  6.221157029099909e-06     0.1258643625676612  0.0009242034144595256      14.04938864306323      308.0116485521678   0.006482977640735238     0.8000089046529059     0.5304770919985485     0.2741649597218371     0.3979759934452901   0.006801635550811447     0.0498625316551639  4.571246253718601e-05  4.571246253654597e-05  1.490494252043672e-08 121.9305433330742
2.569983289539284      19.73849752147734      16.35036276908068   0.002257214943338025     0.6720219800490928     -12.02639424283838  1.473728954737256e-05     0.1258647713447518  0.0009243003994595667      14.04942406095558      308.0128239217906   0.006484922418155301     0.8000089044403089     0.5304760485224761     0.2741652957471663     0.3979756155738152   0.006801485249582493    0.04988461418291272  4.571148078180218e-05  4.571149837441925e-05  3.781121571801755e-12 121.9294277749392
2.56998332783502      19.73849752147734      16.35036276908068   0.002257214943338025     0.6720219800490928     -12.02639424283838  1.473728954737256e-05     0.1258647713447518  0.0009243003994595667      14.04942406095558      308.0128239217906   0.006484922418155301     0.8000089044403089     0.5304760485224761     0.2741652957471663     0.3979756155738152   0.006801485249582493    0.04988461418291272  4.571148078180218e-05  4.571149837441925e-05  3.781121571801755e-12 121.9294278018808
2.569983289539284      19.73849781560388      16.35036276908068   0.002257214943338025     0.6720219800490928     -12.02639424283838  1.473728954737256e-05     0.1258647713447518  0.0009243003994595667      14.04942406095558      308.0128239217906   0.006484922418155301     0.8000089044403089     0.5304760485224761     0.2741652957471663     0.3979756155738152   0.006801485249582493    0.04988461418291272  4.571148078180218e-05  4.571149837441925e-05  3.781121571801755e-12 121.9294276941129
2.569983289539284      19.73849752147734      16.35036301272007   0.002257214943338025     0.6720219800490928     -12.02639424283838  1.473728954737256e-05     0.1258647713447518  0.0009243003994595667      14.04942406095558      308.0128239217906   0.006484922418155301     0.8000089044403089     0.5304760485224761     0.2741652957471663     0.3979756155738152   0.006801485249582493    0.04988461418291272  4.571148078180218e-05  4.571149837441925e-05  3.781121571801755e-12 121.929427742566
2.569983289539284      19.73849752147734      16.35036276908068   0.002257229844499219     0.6720219800490928     -12.02639424283838  1.473728954737256e-05     0.1258647713447518  0.0009243003994595667      14.04942406095558      308.0128239217906   0.006484922418155301     0.8000089044403089     0.5304760485224761     0.2741652957471663     0.3979756155738152   0.006801485249582493    0.04988461418291272  4.571148078180218e-05  4.571149837441925e-05  3.781121571801755e-12 121.9294306070222
2.569983289539284      19.73849752147734      16.35036276908068   0.002257214943338025     0.6720219949502539     -12.02639424283838  1.473728954737256e-05     0.1258647713447518  0.0009243003994595667      14.04942406095558      308.0128239217906   0.006484922418155301     0.8000089044403089     0.5304760485224761     0.2741652957471663     0.3979756155738152   0.006801485249582493    0.04988461418291272  4.571148078180218e-05  4.571149837441925e-05  3.781121571801755e-12 121.9294277944707
2.569983289539284      19.73849752147734      16.35036276908068   0.002257214943338025     0.6720219800490928     -12.02639442204562  1.473728954737256e-05     0.1258647713447518  0.0009243003994595667      14.04942406095558      308.0128239217906   0.006484922418155301     0.8000089044403089     0.5304760485224761     0.2741652957471663     0.3979756155738152   0.006801485249582493    0.04988461418291272  4.571148078180218e-05  4.571149837441925e-05  3.781121571801755e-12 121.9294279119871
2.569983289539284      19.73849752147734      16.35036276908068   0.002257214943338025     0.6720219800490928     -12.02639424283838  1.475219070856641e-05     0.1258647713447518  0.0009243003994595667      14.04942406095558      308.0128239217906   0.006484922418155301     0.8000089044403089     0.5304760485224761     0.2741652957471663     0.3979756155738152   0.006801485249582493    0.04988461418291272  4.571148078180218e-05  4.571149837441925e-05  3.781121571801755e-12 121.929429084004
2.569983289539284      19.73849752147734      16.35036276908068   0.002257214943338025     0.6720219800490928     -12.02639424283838  1.473728954737256e-05      0.125864786245913  0.0009243003994595667      14.04942406095558      308.0128239217906   0.006484922418155301     0.8000089044403089     0.5304760485224761     0.2741652957471663     0.3979756155738152   0.006801485249582493    0.04988461418291272  4.571148078180218e-05  4.571149837441925e-05  3.781121571801755e-12 121.9294278353031
2.569983289539284      19.73849752147734      16.35036276908068   0.002257214943338025     0.6720219800490928     -12.02639424283838  1.473728954737256e-05     0.1258647713447518  0.0009243153006207606      14.04942406095558      308.0128239217906   0.006484922418155301     0.8000089044403089     0.5304760485224761     0.2741652957471663     0.3979756155738152   0.006801485249582493    0.04988461418291272  4.571148078180218e-05  4.571149837441925e-05  3.781121571801755e-12 121.9294301287496
2.569983289539284      19.73849752147734      16.35036276908068   0.002257214943338025     0.6720219800490928     -12.02639424283838  1.473728954737256e-05     0.1258647713447518  0.0009243003994595667      14.04942427030831      308.0128239217906   0.006484922418155301     0.8000089044403089     0.5304760485224761     0.2741652957471663     0.3979756155738152   0.006801485249582493    0.04988461418291272  4.571148078180218e-05  4.571149837441925e-05  3.781121571801755e-12 121.9294278746397
2.569983289539284      19.73849752147734      16.35036276908068   0.002257214943338025     0.6720219800490928     -12.02639424283838  1.473728954737256e-05     0.1258647713447518  0.0009243003994595667      14.04942406095558      308.0128285115394   0.006484922418155301     0.8000089044403089     0.5304760485224761     0.2741652957471663     0.3979756155738152   0.006801485249582493    0.04988461418291272  4.571148078180218e-05  4.571149837441925e-05  3.781121571801755e-12 121.9294277574544
2.569983289539284      19.73849752147734      16.35036276908068   0.002257214943338025     0.6720219800490928     -12.02639424283838  1.473728954737256e-05     0.1258647713447518  0.0009243003994595667      14.04942406095558      308.0128239217906   0.006484937319316495     0.8000089044403089     0.5304760485224761     0.2741652957471663     0.3979756155738152   0.006801485249582493    0.04988461418291272  4.571148078180218e-05  4.571149837441925e-05  3.781121571801755e-12 121.9294219253318
2.569983289539284      19.73849752147734      16.35036276908068   0.002257214943338025     0.6720219800490928     -12.02639424283838  1.473728954737256e-05     0.1258647713447518  0.0009243003994595667      14.04942406095558      308.0128239217906   0.006484922418155301     0.8000089193414701     0.5304760485224761     0.2741652957471663     0.3979756155738152   0.006801485249582493    0.04988461418291272  4.571148078180218e-05  4.571149837441925e-05  3.781121571801755e-12 121.9294282208545
2.569983289539284      19.73849752147734      16.35036276908068   0.002257214943338025     0.6720219800490928     -12.02639424283838  1.473728954737256e-05     0.1258647713447518  0.0009243003994595667      14.04942406095558      308.0128239217906   0.006484922418155301     0.8000089044403089     0.5304760634236373     0.2741652957471663     0.3979756155738152   0.006801485249582493    0.04988461418291272  4.571148078180218e-05  4.571149837441925e-05  3.781121571801755e-12 121.9294280326471
2.569983289539284      19.73849752147734      16.35036276908068   0.002257214943338025     0.6720219800490928     -12.02639424283838  1.473728954737256e-05     0.1258647713447518  0.0009243003994595667      14.04942406095558      308.0128239217906   0.006484922418155301     0.8000089044403089     0.5304760485224761     0.2741653106483274     0.3979756155738152   0.006801485249582493    0.04988461418291272  4.571148078180218e-05  4.571149837441925e-05  3.781121571801755e-12 121.9294278401647
2.569983289539284      19.73849752147734      16.35036276908068   0.002257214943338025     0.6720219800490928     -12.02639424283838  1.473728954737256e-05     0.1258647713447518  0.0009243003994595667      14.04942406095558      308.0128239217906   0.006484922418155301     0.8000089044403089     0.5304760485224761     0.2741652957471663     0.3979756304749764   0.006801485249582493    0.04988461418291272  4.571148078180218e-05  4.571149837441925e-05  3.781121571801755e-12 121.9294278012361
2.569983289539284      19.73849752147734      16.35036276908068   0.002257214943338025     0.6720219800490928     -12.02639424283838  1.473728954737256e-05     0.1258647713447518  0.0009243003994595667      14.04942406095558      308.0128239217906   0.006484922418155301     0.8000089044403089     0.5304760485224761     0.2741652957471663     0.3979756155738152   0.006801500150743687    0.04988461418291272  4.571148078180218e-05  4.571149837441925e-05  3.781121571801755e-12 121.9294277780031
2.569983289539284      19.73849752147734      16.35036276908068   0.002257214943338025     0.6720219800490928     -12.02639424283838  1.473728954737256e-05     0.1258647713447518  0.0009243003994595667      14.04942406095558      308.0128239217906   0.006484922418155301     0.8000089044403089     0.5304760485224761     0.2741652957471663     0.3979756155738152   0.006801485249582493    0.04988462908407391  4.571148078180218e-05  4.571149837441925e-05  3.781121571801755e-12 121.9294277749392
2.569983289539284      19.73849752147734      16.35036276908068   0.002257214943338025     0.6720219800490928     -12.02639424283838  1.473728954737256e-05     0.1258647713447518  0.0009243003994595667      14.04942406095558      308.0128239217906   0.006484922418155301     0.8000089044403089     0.5304760485224761     0.2741652957471663     0.3979756155738152   0.006801485249582493    0.04988461418291272  4.572638194299603e-05  4.571149837441925e-05  3.781121571801755e-12 121.9294277753659
2.569983289539284      19.73849752147734      16.35036276908068   0.002257214943338025     0.6720219800490928     -12.02639424283838  1.473728954737256e-05     0.1258647713447518  0.0009243003994595667      14.04942406095558      308.0128239217906   0.006484922418155301     0.8000089044403089     0.5304760485224761     0.2741652957471663     0.3979756155738152   0.006801485249582493    0.04988461418291272  4.571148078180218e-05   4.57263995356131e-05  3.781121571801755e-12 121.9294277752949
2.569983289539284      19.73849752147734      16.35036276908068   0.002257214943338025     0.6720219800490928     -12.02639424283838  1.473728954737256e-05     0.1258647713447518  0.0009243003994595667      14.04942406095558      308.0128239217906   0.006484922418155301     0.8000089044403089     0.5304760485224761     0.2741652957471663     0.3979756155738152   0.006801485249582493    0.04988461418291272  4.571148078180218e-05  4.571149837441925e-05  1.490494231541946e-08 121.9294346769393
2.570126835072425       19.7373521801864       16.3486512001262   0.002256956647349649     0.6720608097263872     -12.02536698325383  1.471350556399143e-05      0.125865222350097  0.0009242646468680506      14.04812201340426      308.0126351210316   0.006489941474975085      0.800008876343499     0.5304456098083508     0.2741689493706676     0.3979780470393632   0.006781791642930656    0.04988461418291272  4.567877160616944e-05  4.568335213474313e-05    3.7703286758054e-12 121.9277765418093
2.570126873370299       19.7373521801864       16.3486512001262   0.002256956647349649     0.6720608097263872     -12.02536698325383  1.471350556399143e-05      0.125865222350097  0.0009242646468680506      14.04812201340426      308.0126351210316   0.006489941474975085      0.800008876343499     0.5304456098083508     0.2741689493706676     0.3979780470393632   0.006781791642930656    0.04988461418291272  4.567877160616944e-05  4.568335213474313e-05    3.7703286758054e-12 121.9277767478118
2.570126835072425      19.73735247429587       16.3486512001262   0.002256956647349649     0.6720608097263872     -12.02536698325383  1.471350556399143e-05      0.125865222350097  0.0009242646468680506      14.04812201340426      308.0126351210316   0.006489941474975085      0.800008876343499     0.5304456098083508     0.2741689493706676     0.3979780470393632   0.006781791642930656    0.04988461418291272  4.567877160616944e-05  4.568335213474313e-05    3.7703286758054e-12 121.9277764026448
2.570126835072425       19.7373521801864      16.34865144374008   0.002256956647349649     0.6720608097263872     -12.02536698325383  1.471350556399143e-05      0.125865222350097  0.0009242646468680506      14.04812201340426      308.0126351210316   0.006489941474975085      0.800008876343499     0.5304456098083508     0.2741689493706676     0.3979780470393632   0.006781791642930656    0.04988461418291272  4.567877160616944e-05  4.568335213474313e-05    3.7703286758054e-12 121.9277764982503
2.570126835072425       19.7373521801864       16.3486512001262   0.002256971548510843     0.6720608097263872     -12.02536698325383  1.471350556399143e-05      0.125865222350097  0.0009242646468680506      14.04812201340426      308.0126351210316   0.006489941474975085      0.800008876343499     0.5304456098083508     0.2741689493706676     0.3979780470393632   0.006781791642930656    0.04988461418291272  4.567877160616944e-05  4.568335213474313e-05    3.7703286758054e-12 121.927779037166
2.570126835072425       19.7373521801864       16.3486512001262   0.002256956647349649     0.6720608246275484     -12.02536698325383  1.471350556399143e-05      0.125865222350097  0.0009242646468680506      14.04812201340426      308.0126351210316   0.006489941474975085      0.800008876343499     0.5304456098083508     0.2741689493706676     0.3979780470393632   0.006781791642930656    0.04988461418291272  4.567877160616944e-05  4.568335213474313e-05    3.7703286758054e-12 121.9277765249105
2.570126835072425       19.7373521801864       16.3486512001262   0.002256956647349649     0.6720608097263872     -12.02536716244576  1.471350556399143e-05      0.125865222350097  0.0009242646468680506      14.04812201340426      308.0126351210316   0.006489941474975085      0.800008876343499     0.5304456098083508     0.2741689493706676     0.3979780470393632   0.006781791642930656    0.04988461418291272  4.567877160616944e-05  4.568335213474313e-05    3.7703286758054e-12 121.9277766862641
2.570126835072425       19.7373521801864       16.3486512001262   0.002256956647349649     0.6720608097263872     -12.02536698325383  1.472840672518528e-05      0.125865222350097  0.0009242646468680506      14.04812201340426      308.0126351210316   0.006489941474975085      0.800008876343499     0.5304456098083508     0.2741689493706676     0.3979780470393632   0.006781791642930656    0.04988461418291272  4.567877160616944e-05  4.568335213474313e-05    3.7703286758054e-12 121.9277782233951
2.570126835072425       19.7373521801864       16.3486512001262   0.002256956647349649     0.6720608097263872     -12.02536698325383  1.471350556399143e-05     0.1258652372512582  0.0009242646468680506      14.04812201340426      308.0126351210316   0.006489941474975085      0.800008876343499     0.5304456098083508     0.2741689493706676     0.3979780470393632   0.006781791642930656    0.04988461418291272  4.567877160616944e-05  4.568335213474313e-05    3.7703286758054e-12 121.9277765558489
2.570126835072425       19.7373521801864       16.3486512001262   0.002256956647349649     0.6720608097263872     -12.02536698325383  1.471350556399143e-05      0.125865222350097  0.0009242795480292445      14.04812201340426      308.0126351210316   0.006489941474975085      0.800008876343499     0.5304456098083508     0.2741689493706676     0.3979780470393632   0.006781791642930656    0.04988461418291272  4.567877160616944e-05  4.568335213474313e-05    3.7703286758054e-12 121.9277789841806
2.570126835072425       19.7373521801864       16.3486512001262   0.002256956647349649     0.6720608097263872     -12.02536698325383  1.471350556399143e-05      0.125865222350097  0.0009242646468680506      14.04812222273759      308.0126351210316   0.006489941474975085      0.800008876343499     0.5304456098083508     0.2741689493706676     0.3979780470393632   0.006781791642930656    0.04988461418291272  4.567877160616944e-05  4.568335213474313e-05    3.7703286758054e-12 121.927776572901
2.570126835072425       19.7373521801864       16.3486512001262   0.002256956647349649     0.6720608097263872     -12.02536698325383  1.471350556399143e-05      0.125865222350097  0.0009242646468680506      14.04812201340426      308.0126397107775   0.006489941474975085      0.800008876343499     0.5304456098083508     0.2741689493706676     0.3979780470393632   0.006781791642930656    0.04988461418291272  4.567877160616944e-05  4.568335213474313e-05    3.7703286758054e-12 121.9277765012634
2.570126835072425       19.7373521801864       16.3486512001262   0.002256956647349649     0.6720608097263872     -12.02536698325383  1.471350556399143e-05      0.125865222350097  0.0009242646468680506      14.04812201340426      308.0126351210316   0.006489956376136279      0.800008876343499     0.5304456098083508     0.2741689493706676     0.3979780470393632   0.006781791642930656    0.04988461418291272  4.567877160616944e-05  4.568335213474313e-05    3.7703286758054e-12 121.9277762895245
2.570126835072425       19.7373521801864       16.3486512001262   0.002256956647349649     0.6720608097263872     -12.02536698325383  1.471350556399143e-05      0.125865222350097  0.0009242646468680506      14.04812201340426      308.0126351210316   0.006489941474975085     0.8000088912446602     0.5304456098083508     0.2741689493706676     0.3979780470393632   0.006781791642930656    0.04988461418291272  4.567877160616944e-05  4.568335213474313e-05    3.7703286758054e-12 121.9277769462257
2.570126835072425       19.7373521801864       16.3486512001262   0.002256956647349649     0.6720608097263872     -12.02536698325383  1.471350556399143e-05      0.125865222350097  0.0009242646468680506      14.04812201340426      308.0126351210316   0.006489941474975085      0.800008876343499      0.530445624709512     0.2741689493706676     0.3979780470393632   0.006781791642930656    0.04988461418291272  4.567877160616944e-05  4.568335213474313e-05    3.7703286758054e-12 121.9277766818604
2.570126835072425       19.7373521801864       16.3486512001262   0.002256956647349649     0.6720608097263872     -12.02536698325383  1.471350556399143e-05      0.125865222350097  0.0009242646468680506      14.04812201340426      308.0126351210316   0.006489941474975085      0.800008876343499     0.5304456098083508     0.2741689642718288     0.3979780470393632   0.006781791642930656    0.04988461418291272  4.567877160616944e-05  4.568335213474313e-05    3.7703286758054e-12 121.9277767697887
2.570126835072425       19.7373521801864       16.3486512001262   0.002256956647349649     0.6720608097263872     -12.02536698325383  1.471350556399143e-05      0.125865222350097  0.0009242646468680506      14.04812201340426      308.0126351210316   0.006489941474975085      0.800008876343499     0.5304456098083508     0.2741689493706676     0.3979780619405244   0.006781791642930656    0.04988461418291272  4.567877160616944e-05  4.568335213474313e-05    3.7703286758054e-12 121.9277765005495
2.570126835072425       19.7373521801864       16.3486512001262   0.002256956647349649     0.6720608097263872     -12.02536698325383  1.471350556399143e-05      0.125865222350097  0.0009242646468680506      14.04812201340426      308.0126351210316   0.006489941474975085      0.800008876343499     0.5304456098083508     0.2741689493706676     0.3979780470393632    0.00678180654409185    0.04988461418291272  4.567877160616944e-05  4.568335213474313e-05    3.7703286758054e-12 121.9277765435468
2.570126835072425       19.7373521801864       16.3486512001262   0.002256956647349649     0.6720608097263872     -12.02536698325383  1.471350556399143e-05      0.125865222350097  0.0009242646468680506      14.04812201340426      308.0126351210316   0.006489941474975085      0.800008876343499     0.5304456098083508     0.2741689493706676     0.3979780470393632   0.006781791642930656    0.04988462908407391  4.567877160616944e-05  4.568335213474313e-05    3.7703286758054e-12 121.9277765418093
2.570126835072425       19.7373521801864       16.3486512001262   0.002256956647349649     0.6720608097263872     -12.02536698325383  1.471350556399143e-05      0.125865222350097  0.0009242646468680506      14.04812201340426      308.0126351210316   0.006489941474975085      0.800008876343499     0.5304456098083508     0.2741689493706676     0.3979780470393632   0.006781791642930656    0.04988461418291272  4.569367276736329e-05  4.568335213474313e-05    3.7703286758054e-12 121.9277765425245
2.570126835072425       19.7373521801864       16.3486512001262   0.002256956647349649     0.6720608097263872     -12.02536698325383  1.471350556399143e-05      0.125865222350097  0.0009242646468680506      14.04812201340426      308.0126351210316   0.006489941474975085      0.800008876343499     0.5304456098083508     0.2741689493706676     0.3979780470393632   0.006781791642930656    0.04988461418291272  4.567877160616944e-05  4.569825329593698e-05    3.7703286758054e-12 121.9277765425168
2.570126835072425       19.7373521801864       16.3486512001262   0.002256956647349649     0.6720608097263872     -12.02536698325383  1.471350556399143e-05      0.125865222350097  0.0009242646468680506      14.04812201340426      308.0126351210316   0.006489941474975085      0.800008876343499     0.5304456098083508     0.2741689493706676     0.3979780470393632   0.006781791642930656    0.04988461418291272  4.567877160616944e-05  4.568335213474313e-05  1.490493152252346e-08 121.9277834456419
2.568974432953502      19.74026528840633      16.34834053652509   0.002262649727362324     0.6728399122496969     -12.02248196475587  1.437425756295521e-05     0.1258830955840821  0.0009228992866724398      14.05468763467156      308.0126311619043   0.006500959164046087     0.8000086232985546     0.5306713348615907     0.2740608750879502      0.398309641382438   0.006765612128465408    0.04988461418291272  4.562501385978064e-05  4.563006221310244e-05   3.67375689083731e-12 121.9268118056437
2.568974471234204      19.74026528840633      16.34834053652509   0.002262649727362324     0.6728399122496969     -12.02248196475587  1.437425756295521e-05     0.1258830955840821  0.0009228992866724398      14.05468763467156      308.0126311619043   0.006500959164046087     0.8000086232985546     0.5306713348615907     0.2740608750879502      0.398309641382438   0.006765612128465408    0.04988461418291272  4.562501385978064e-05  4.563006221310244e-05   3.67375689083731e-12 121.9268119645549
2.568974432953502      19.74026558255921      16.34834053652509   0.002262649727362324     0.6728399122496969     -12.02248196475587  1.437425756295521e-05     0.1258830955840821  0.0009228992866724398      14.05468763467156      308.0126311619043   0.006500959164046087     0.8000086232985546     0.5306713348615907     0.2740608750879502      0.398309641382438   0.006765612128465408    0.04988461418291272  4.562501385978064e-05  4.563006221310244e-05   3.67375689083731e-12 121.9268117404943
2.568974432953502      19.74026528840633      16.34834078013435   0.002262649727362324     0.6728399122496969     -12.02248196475587  1.437425756295521e-05     0.1258830955840821  0.0009228992866724398      14.05468763467156      308.0126311619043   0.006500959164046087     0.8000086232985546     0.5306713348615907     0.2740608750879502      0.398309641382438   0.006765612128465408    0.04988461418291272  4.562501385978064e-05  4.563006221310244e-05   3.67375689083731e-12 121.9268117701931
2.568974432953502      19.74026528840633      16.34834053652509   0.002262664628523518     0.6728399122496969     -12.02248196475587  1.437425756295521e-05     0.1258830955840821  0.0009228992866724398      14.05468763467156      308.0126311619043   0.006500959164046087     0.8000086232985546     0.5306713348615907     0.2740608750879502      0.398309641382438   0.006765612128465408    0.04988461418291272  4.562501385978064e-05  4.563006221310244e-05   3.67375689083731e-12 121.9268131103658
2.568974432953502      19.74026528840633      16.34834053652509   0.002262649727362324     0.6728399271508581     -12.02248196475587  1.437425756295521e-05     0.1258830955840821  0.0009228992866724398      14.05468763467156      308.0126311619043   0.006500959164046087     0.8000086232985546     0.5306713348615907     0.2740608750879502      0.398309641382438   0.006765612128465408    0.04988461418291272  4.562501385978064e-05  4.563006221310244e-05   3.67375689083731e-12 121.9268118255619
2.568974432953502      19.74026528840633      16.34834053652509   0.002262649727362324     0.6728399122496969     -12.02248214390482  1.437425756295521e-05     0.1258830955840821  0.0009228992866724398      14.05468763467156      308.0126311619043   0.006500959164046087     0.8000086232985546     0.5306713348615907     0.2740608750879502      0.398309641382438   0.006765612128465408    0.04988461418291272  4.562501385978064e-05  4.563006221310244e-05   3.67375689083731e-12 121.9268119213189
2.568974432953502      19.74026528840633      16.34834053652509   0.002262649727362324     0.6728399122496969     -12.02248196475587  1.438915872414906e-05     0.1258830955840821  0.0009228992866724398      14.05468763467156      308.0126311619043   0.006500959164046087     0.8000086232985546     0.5306713348615907     0.2740608750879502      0.398309641382438   0.006765612128465408    0.04988461418291272  4.562501385978064e-05  4.563006221310244e-05   3.67375689083731e-12 121.9268136235158
2.568974432953502      19.74026528840633      16.34834053652509   0.002262649727362324     0.6728399122496969     -12.02248196475587  1.437425756295521e-05     0.1258831104852433  0.0009228992866724398      14.05468763467156      308.0126311619043   0.006500959164046087     0.8000086232985546     0.5306713348615907     0.2740608750879502      0.398309641382438   0.006765612128465408    0.04988461418291272  4.562501385978064e-05  4.563006221310244e-05   3.67375689083731e-12 121.9268118294967
2.568974432953502      19.74026528840633      16.34834053652509   0.002262649727362324     0.6728399122496969     -12.02248196475587  1.437425756295521e-05     0.1258830955840821  0.0009229141878336337      14.05468763467156      308.0126311619043   0.006500959164046087     0.8000086232985546     0.5306713348615907     0.2740608750879502      0.398309641382438   0.006765612128465408    0.04988461418291272  4.562501385978064e-05  4.563006221310244e-05   3.67375689083731e-12 121.9268143609946
2.568974432953502      19.74026528840633      16.34834053652509   0.002262649727362324     0.6728399122496969     -12.02248196475587  1.437425756295521e-05     0.1258830955840821  0.0009228992866724398      14.05468784410272      308.0126311619043   0.006500959164046087     0.8000086232985546     0.5306713348615907     0.2740608750879502      0.398309641382438   0.006765612128465408    0.04988461418291272  4.562501385978064e-05  4.563006221310244e-05   3.67375689083731e-12 121.9268119360527
2.568974432953502      19.74026528840633      16.34834053652509   0.002262649727362324     0.6728399122496969     -12.02248196475587  1.437425756295521e-05     0.1258830955840821  0.0009228992866724398      14.05468763467156      308.0126357516502   0.006500959164046087     0.8000086232985546     0.5306713348615907     0.2740608750879502      0.398309641382438   0.006765612128465408    0.04988461418291272  4.562501385978064e-05  4.563006221310244e-05   3.67375689083731e-12 121.9268117679943
2.568974432953502      19.74026528840633      16.34834053652509   0.002262649727362324     0.6728399122496969     -12.02248196475587  1.437425756295521e-05     0.1258830955840821  0.0009228992866724398      14.05468763467156      308.0126311619043   0.006500974065207281     0.8000086232985546     0.5306713348615907     0.2740608750879502      0.398309641382438   0.006765612128465408    0.04988461418291272  4.562501385978064e-05  4.563006221310244e-05   3.67375689083731e-12 121.9268157374611
2.568974432953502      19.74026528840633      16.34834053652509   0.002262649727362324     0.6728399122496969     -12.02248196475587  1.437425756295521e-05     0.1258830955840821  0.0009228992866724398      14.05468763467156      308.0126311619043   0.006500959164046087     0.8000086381997158     0.5306713348615907     0.2740608750879502      0.398309641382438   0.006765612128465408    0.04988461418291272  4.562501385978064e-05  4.563006221310244e-05   3.67375689083731e-12 121.9268122639896
2.568974432953502      19.74026528840633      16.34834053652509   0.002262649727362324     0.6728399122496969     -12.02248196475587  1.437425756295521e-05     0.1258830955840821  0.0009228992866724398      14.05468763467156      308.0126311619043   0.006500959164046087     0.8000086232985546     0.5306713497627519     0.2740608750879502      0.398309641382438   0.006765612128465408    0.04988461418291272  4.562501385978064e-05  4.563006221310244e-05   3.67375689083731e-12 121.9268119276678
2.568974432953502      19.74026528840633      16.34834053652509   0.002262649727362324     0.6728399122496969     -12.02248196475587  1.437425756295521e-05     0.1258830955840821  0.0009228992866724398      14.05468763467156      308.0126311619043   0.006500959164046087     0.8000086232985546     0.5306713348615907     0.2740608899891114      0.398309641382438   0.006765612128465408    0.04988461418291272  4.562501385978064e-05  4.563006221310244e-05   3.67375689083731e-12 121.9268122085752
2.568974432953502      19.74026528840633      16.34834053652509   0.002262649727362324     0.6728399122496969     -12.02248196475587  1.437425756295521e-05     0.1258830955840821  0.0009228992866724398      14.05468763467156      308.0126311619043   0.006500959164046087     0.8000086232985546     0.5306713348615907     0.2740608750879502     0.3983096562835992   0.006765612128465408    0.04988461418291272  4.562501385978064e-05  4.563006221310244e-05   3.67375689083731e-12 121.9268118350013
2.568974432953502      19.74026528840633      16.34834053652509   0.002262649727362324     0.6728399122496969     -12.02248196475587  1.437425756295521e-05     0.1258830955840821  0.0009228992866724398      14.05468763467156      308.0126311619043   0.006500959164046087     0.8000086232985546     0.5306713348615907     0.2740608750879502      0.398309641382438   0.006765627029626602    0.04988461418291272  4.562501385978064e-05  4.563006221310244e-05   3.67375689083731e-12 121.9268118056443
2.568974432953502      19.74026528840633      16.34834053652509   0.002262649727362324     0.6728399122496969     -12.02248196475587  1.437425756295521e-05     0.1258830955840821  0.0009228992866724398      14.05468763467156      308.0126311619043   0.006500959164046087     0.8000086232985546     0.5306713348615907     0.2740608750879502      0.398309641382438   0.006765612128465408    0.04988462908407391  4.562501385978064e-05  4.563006221310244e-05   3.67375689083731e-12 121.9268118056427
2.568974432953502      19.74026528840633      16.34834053652509   0.002262649727362324     0.6728399122496969     -12.02248196475587  1.437425756295521e-05     0.1258830955840821  0.0009228992866724398      14.05468763467156      308.0126311619043   0.006500959164046087     0.8000086232985546     0.5306713348615907     0.2740608750879502      0.398309641382438   0.006765612128465408    0.04988461418291272  4.563991502097449e-05  4.563006221310244e-05   3.67375689083731e-12 121.9268118055211
2.568974432953502      19.74026528840633      16.34834053652509   0.002262649727362324     0.6728399122496969     -12.02248196475587  1.437425756295521e-05     0.1258830955840821  0.0009228992866724398      14.05468763467156      308.0126311619043   0.006500959164046087     0.8000086232985546     0.5306713348615907     0.2740608750879502      0.398309641382438   0.006765612128465408    0.04988461418291272  4.562501385978064e-05  4.564496337429629e-05   3.67375689083731e-12 121.9268118053085
2.568974432953502      19.74026528840633      16.34834053652509   0.002262649727362324     0.6728399122496969     -12.02248196475587  1.437425756295521e-05     0.1258830955840821  0.0009228992866724398      14.05468763467156      308.0126311619043   0.006500959164046087     0.8000086232985546     0.5306713348615907     0.2740608750879502      0.398309641382438   0.006765612128465408    0.04988461418291272  4.562501385978064e-05  4.563006221310244e-05  1.490483495073849e-08 121.9268187137814
2.568959961612592      19.74025783719831      16.34833329951443   0.002262101165272764     0.6728374259817598     -12.02247255191251  1.436890819082618e-05     0.1258825542711647  0.0009224571587300683      14.05463249119984      308.0114594233385   0.006496177883777613     0.8000086222098914     0.5306592709957065     0.2740401796664878      0.398305980626194   0.006765105243344093    0.04992290300198023  8.117554445828646e-05  8.113841460422261e-05  3.668870566428821e-12 121.9257837552538
2.568959999893079      19.74025783719831      16.34833329951443   0.002262101165272764     0.6728374259817598     -12.02247255191251  1.436890819082618e-05     0.1258825542711647  0.0009224571587300683      14.05463249119984      308.0114594233385   0.006496177883777613     0.8000086222098914     0.5306592709957065     0.2740401796664878      0.398305980626194   0.006765105243344093    0.04992290300198023  8.117554445828646e-05  8.113841460422261e-05  3.668870566428821e-12 121.9257837538673
2.568959961612592      19.74025813135107      16.34833329951443   0.002262101165272764     0.6728374259817598     -12.02247255191251  1.436890819082618e-05     0.1258825542711647  0.0009224571587300683      14.05463249119984      308.0114594233385   0.006496177883777613     0.8000086222098914     0.5306592709957065     0.2740401796664878      0.398305980626194   0.006765105243344093    0.04992290300198023  8.117554445828646e-05  8.113841460422261e-05  3.668870566428821e-12 121.9257836854378
2.568959961612592      19.74025783719831      16.34833354312358   0.002262101165272764     0.6728374259817598     -12.02247255191251  1.436890819082618e-05     0.1258825542711647  0.0009224571587300683      14.05463249119984      308.0114594233385   0.006496177883777613     0.8000086222098914     0.5306592709957065     0.2740401796664878      0.398305980626194   0.006765105243344093    0.04992290300198023  8.117554445828646e-05  8.113841460422261e-05  3.668870566428821e-12 121.9257837346822
2.568959961612592      19.74025783719831      16.34833329951443   0.002262116066433958     0.6728374259817598     -12.02247255191251  1.436890819082618e-05     0.1258825542711647  0.0009224571587300683      14.05463249119984      308.0114594233385   0.006496177883777613     0.8000086222098914     0.5306592709957065     0.2740401796664878      0.398305980626194   0.006765105243344093    0.04992290300198023  8.117554445828646e-05  8.113841460422261e-05  3.668870566428821e-12 121.925785000738
2.568959961612592      19.74025783719831      16.34833329951443   0.002262101165272764      0.672837440882921     -12.02247255191251  1.436890819082618e-05     0.1258825542711647  0.0009224571587300683      14.05463249119984      308.0114594233385   0.006496177883777613     0.8000086222098914     0.5306592709957065     0.2740401796664878      0.398305980626194   0.006765105243344093    0.04992290300198023  8.117554445828646e-05  8.113841460422261e-05  3.668870566428821e-12 121.9257837597222
2.568959961612592      19.74025783719831      16.34833329951443   0.002262101165272764     0.6728374259817598     -12.02247273106131  1.436890819082618e-05     0.1258825542711647  0.0009224571587300683      14.05463249119984      308.0114594233385   0.006496177883777613     0.8000086222098914     0.5306592709957065     0.2740401796664878      0.398305980626194   0.006765105243344093    0.04992290300198023  8.117554445828646e-05  8.113841460422261e-05  3.668870566428821e-12 121.9257838677151
2.568959961612592      19.74025783719831      16.34833329951443   0.002262101165272764     0.6728374259817598     -12.02247255191251  1.438380935202003e-05     0.1258825542711647  0.0009224571587300683      14.05463249119984      308.0114594233385   0.006496177883777613     0.8000086222098914     0.5306592709957065     0.2740401796664878      0.398305980626194   0.006765105243344093    0.04992290300198023  8.117554445828646e-05  8.113841460422261e-05  3.668870566428821e-12 121.925785036256
2.568959961612592      19.74025783719831      16.34833329951443   0.002262101165272764     0.6728374259817598     -12.02247255191251  1.436890819082618e-05     0.1258825691723259  0.0009224571587300683      14.05463249119984      308.0114594233385   0.006496177883777613     0.8000086222098914     0.5306592709957065     0.2740401796664878      0.398305980626194   0.006765105243344093    0.04992290300198023  8.117554445828646e-05  8.113841460422261e-05  3.668870566428821e-12 121.9257837721578
2.568959961612592      19.74025783719831      16.34833329951443   0.002262101165272764     0.6728374259817598     -12.02247255191251  1.436890819082618e-05     0.1258825542711647  0.0009224720598912621      14.05463249119984      308.0114594233385   0.006496177883777613     0.8000086222098914     0.5306592709957065     0.2740401796664878      0.398305980626194   0.006765105243344093    0.04992290300198023  8.117554445828646e-05  8.113841460422261e-05  3.668870566428821e-12 121.9257860477964
2.568959961612592      19.74025783719831      16.34833329951443   0.002262101165272764     0.6728374259817598     -12.02247255191251  1.436890819082618e-05     0.1258825542711647  0.0009224571587300683      14.05463270063018      308.0114594233385   0.006496177883777613     0.8000086222098914     0.5306592709957065     0.2740401796664878      0.398305980626194   0.006765105243344093    0.04992290300198023  8.117554445828646e-05  8.113841460422261e-05  3.668870566428821e-12 121.9257837009231
2.568959961612592      19.74025783719831      16.34833329951443   0.002262101165272764     0.6728374259817598     -12.02247255191251  1.436890819082618e-05     0.1258825542711647  0.0009224571587300683      14.05463249119984      308.0114640130669   0.006496177883777613     0.8000086222098914     0.5306592709957065     0.2740401796664878      0.398305980626194   0.006765105243344093    0.04992290300198023  8.117554445828646e-05  8.113841460422261e-05  3.668870566428821e-12 121.9257835867378
2.568959961612592      19.74025783719831      16.34833329951443   0.002262101165272764     0.6728374259817598     -12.02247255191251  1.436890819082618e-05     0.1258825542711647  0.0009224571587300683      14.05463249119984      308.0114594233385   0.006496192784938807     0.8000086222098914     0.5306592709957065     0.2740401796664878      0.398305980626194   0.006765105243344093    0.04992290300198023  8.117554445828646e-05  8.113841460422261e-05  3.668870566428821e-12 121.9257823030929
2.568959961612592      19.74025783719831      16.34833329951443   0.002262101165272764     0.6728374259817598     -12.02247255191251  1.436890819082618e-05     0.1258825542711647  0.0009224571587300683      14.05463249119984      308.0114594233385   0.006496177883777613     0.8000086371110526     0.5306592709957065     0.2740401796664878      0.398305980626194   0.006765105243344093    0.04992290300198023  8.117554445828646e-05  8.113841460422261e-05  3.668870566428821e-12 121.9257842091843
2.568959961612592      19.74025783719831      16.34833329951443   0.002262101165272764     0.6728374259817598     -12.02247255191251  1.436890819082618e-05     0.1258825542711647  0.0009224571587300683      14.05463249119984      308.0114594233385   0.006496177883777613     0.8000086222098914     0.5306592858968677     0.2740401796664878      0.398305980626194   0.006765105243344093    0.04992290300198023  8.117554445828646e-05  8.113841460422261e-05  3.668870566428821e-12 121.9257839197192
2.568959961612592      19.74025783719831      16.34833329951443   0.002262101165272764     0.6728374259817598     -12.02247255191251  1.436890819082618e-05     0.1258825542711647  0.0009224571587300683      14.05463249119984      308.0114594233385   0.006496177883777613     0.8000086222098914     0.5306592709957065      0.274040194567649      0.398305980626194   0.006765105243344093    0.04992290300198023  8.117554445828646e-05  8.113841460422261e-05  3.668870566428821e-12 121.9257839352573
2.568959961612592      19.74025783719831      16.34833329951443   0.002262101165272764     0.6728374259817598     -12.02247255191251  1.436890819082618e-05     0.1258825542711647  0.0009224571587300683      14.05463249119984      308.0114594233385   0.006496177883777613     0.8000086222098914     0.5306592709957065     0.2740401796664878     0.3983059955273552   0.006765105243344093    0.04992290300198023  8.117554445828646e-05  8.113841460422261e-05  3.668870566428821e-12 121.9257837627967
2.568959961612592      19.74025783719831      16.34833329951443   0.002262101165272764     0.6728374259817598     -12.02247255191251  1.436890819082618e-05     0.1258825542711647  0.0009224571587300683      14.05463249119984      308.0114594233385   0.006496177883777613     0.8000086222098914     0.5306592709957065     0.2740401796664878      0.398305980626194   0.006765120144505287    0.04992290300198023  8.117554445828646e-05  8.113841460422261e-05  3.668870566428821e-12 121.9257837556677
2.568959961612592      19.74025783719831      16.34833329951443   0.002262101165272764     0.6728374259817598     -12.02247255191251  1.436890819082618e-05     0.1258825542711647  0.0009224571587300683      14.05463249119984      308.0114594233385   0.006496177883777613     0.8000086222098914     0.5306592709957065     0.2740401796664878      0.398305980626194   0.006765105243344093    0.04992291790314143  8.117554445828646e-05  8.113841460422261e-05  3.668870566428821e-12 121.9257837552538
2.568959961612592      19.74025783719831      16.34833329951443   0.002262101165272764     0.6728374259817598     -12.02247255191251  1.436890819082618e-05     0.1258825542711647  0.0009224571587300683      14.05463249119984      308.0114594233385   0.006496177883777613     0.8000086222098914     0.5306592709957065     0.2740401796664878      0.398305980626194   0.006765105243344093    0.04992290300198023  8.119044561948031e-05  8.113841460422261e-05  3.668870566428821e-12 121.9257837553485
2.568959961612592      19.74025783719831      16.34833329951443   0.002262101165272764     0.6728374259817598     -12.02247255191251  1.436890819082618e-05     0.1258825542711647  0.0009224571587300683      14.05463249119984      308.0114594233385   0.006496177883777613     0.8000086222098914     0.5306592709957065     0.2740401796664878      0.398305980626194   0.006765105243344093    0.04992290300198023  8.117554445828646e-05  8.115331576541646e-05  3.668870566428821e-12 121.9257837552911
2.568959961612592      19.74025783719831      16.34833329951443   0.002262101165272764     0.6728374259817598     -12.02247255191251  1.436890819082618e-05     0.1258825542711647  0.0009224571587300683      14.05463249119984      308.0114594233385   0.006496177883777613     0.8000086222098914     0.5306592709957065     0.2740401796664878      0.398305980626194   0.006765105243344093    0.04992290300198023  8.117554445828646e-05  8.113841460422261e-05  1.490483006441409e-08 121.9257906647382
2.568965055684843      19.74024806882538      16.34831256114544   0.002262028575749525     0.6728381062968608     -12.02246213694776  1.437023398641624e-05     0.1258824561632431  0.0009224054278762138      14.05468173413044      308.0138111249791   0.006497950655448686     0.8000086219974797     0.5306566185221823     0.2740389626722121     0.3983076178784045   0.006764990636322505    0.04992261897469683   8.11741668849343e-05  8.113703449179315e-05  3.668180020117889e-12 121.9256479924611
2.568965093965405      19.74024806882538      16.34831256114544   0.002262028575749525     0.6728381062968608     -12.02246213694776  1.437023398641624e-05     0.1258824561632431  0.0009224054278762138      14.05468173413044      308.0138111249791   0.006497950655448686     0.8000086219974797     0.5306566185221823     0.2740389626722121     0.3983076178784045   0.006764990636322505    0.04992261897469683   8.11741668849343e-05  8.113703449179315e-05  3.668180020117889e-12 121.9256480258446
2.568965055684843      19.74024836297799      16.34831256114544   0.002262028575749525     0.6728381062968608     -12.02246213694776  1.437023398641624e-05     0.1258824561632431  0.0009224054278762138      14.05468173413044      308.0138111249791   0.006497950655448686     0.8000086219974797     0.5306566185221823     0.2740389626722121     0.3983076178784045   0.006764990636322505    0.04992261897469683   8.11741668849343e-05  8.113703449179315e-05  3.668180020117889e-12 121.9256479166755
2.568965055684843      19.74024806882538      16.34831280475428   0.002262028575749525     0.6728381062968608     -12.02246213694776  1.437023398641624e-05     0.1258824561632431  0.0009224054278762138      14.05468173413044      308.0138111249791   0.006497950655448686     0.8000086219974797     0.5306566185221823     0.2740389626722121     0.3983076178784045   0.006764990636322505    0.04992261897469683   8.11741668849343e-05  8.113703449179315e-05  3.668180020117889e-12 121.9256479654912
2.568965055684843      19.74024806882538      16.34831256114544   0.002262043476910719     0.6728381062968608     -12.02246213694776  1.437023398641624e-05     0.1258824561632431  0.0009224054278762138      14.05468173413044      308.0138111249791   0.006497950655448686     0.8000086219974797     0.5306566185221823     0.2740389626722121     0.3983076178784045   0.006764990636322505    0.04992261897469683   8.11741668849343e-05  8.113703449179315e-05  3.668180020117889e-12 121.9256491201638
2.568965055684843      19.74024806882538      16.34831256114544   0.002262028575749525      0.672838121198022     -12.02246213694776  1.437023398641624e-05     0.1258824561632431  0.0009224054278762138      14.05468173413044      308.0138111249791   0.006497950655448686     0.8000086219974797     0.5306566185221823     0.2740389626722121     0.3983076178784045   0.006764990636322505    0.04992261897469683   8.11741668849343e-05  8.113703449179315e-05  3.668180020117889e-12 121.925647988932
2.568965055684843      19.74024806882538      16.34831256114544   0.002262028575749525     0.6728381062968608      -12.0224623160964  1.437023398641624e-05     0.1258824561632431  0.0009224054278762138      14.05468173413044      308.0138111249791   0.006497950655448686     0.8000086219974797     0.5306566185221823     0.2740389626722121     0.3983076178784045   0.006764990636322505    0.04992261897469683   8.11741668849343e-05  8.113703449179315e-05  3.668180020117889e-12 121.9256480978118
2.568965055684843      19.74024806882538      16.34831256114544   0.002262028575749525     0.6728381062968608     -12.02246213694776  1.438513514761009e-05     0.1258824561632431  0.0009224054278762138      14.05468173413044      308.0138111249791   0.006497950655448686     0.8000086219974797     0.5306566185221823     0.2740389626722121     0.3983076178784045   0.006764990636322505    0.04992261897469683   8.11741668849343e-05  8.113703449179315e-05  3.668180020117889e-12 121.9256493735198
2.568965055684843      19.74024806882538      16.34831256114544   0.002262028575749525     0.6728381062968608     -12.02246213694776  1.437023398641624e-05     0.1258824710644043  0.0009224054278762138      14.05468173413044      308.0138111249791   0.006497950655448686     0.8000086219974797     0.5306566185221823     0.2740389626722121     0.3983076178784045   0.006764990636322505    0.04992261897469683   8.11741668849343e-05  8.113703449179315e-05  3.668180020117889e-12 121.9256480026659
2.568965055684843      19.74024806882538      16.34831256114544   0.002262028575749525     0.6728381062968608     -12.02246213694776  1.437023398641624e-05     0.1258824561632431  0.0009224203290374076      14.05468173413044      308.0138111249791   0.006497950655448686     0.8000086219974797     0.5306566185221823     0.2740389626722121     0.3983076178784045   0.006764990636322505    0.04992261897469683   8.11741668849343e-05  8.113703449179315e-05  3.668180020117889e-12 121.9256503033011
2.568965055684843      19.74024806882538      16.34831256114544   0.002262028575749525     0.6728381062968608     -12.02246213694776  1.437023398641624e-05     0.1258824561632431  0.0009224054278762138      14.05468194356152      308.0138111249791   0.006497950655448686     0.8000086219974797     0.5306566185221823     0.2740389626722121     0.3983076178784045   0.006764990636322505    0.04992261897469683   8.11741668849343e-05  8.113703449179315e-05  3.668180020117889e-12 121.9256480946343
2.568965055684843      19.74024806882538      16.34831256114544   0.002262028575749525     0.6728381062968608     -12.02246213694776  1.437023398641624e-05     0.1258824561632431  0.0009224054278762138      14.05468173413044      308.0138157147426   0.006497950655448686     0.8000086219974797     0.5306566185221823     0.2740389626722121     0.3983076178784045   0.006764990636322505    0.04992261897469683   8.11741668849343e-05  8.113703449179315e-05  3.668180020117889e-12 121.9256479105924
2.568965055684843      19.74024806882538      16.34831256114544   0.002262028575749525     0.6728381062968608     -12.02246213694776  1.437023398641624e-05     0.1258824561632431  0.0009224054278762138      14.05468173413044      308.0138111249791    0.00649796555660988     0.8000086219974797     0.5306566185221823     0.2740389626722121     0.3983076178784045   0.006764990636322505    0.04992261897469683   8.11741668849343e-05  8.113703449179315e-05  3.668180020117889e-12 121.9256483056392
2.568965055684843      19.74024806882538      16.34831256114544   0.002262028575749525     0.6728381062968608     -12.02246213694776  1.437023398641624e-05     0.1258824561632431  0.0009224054278762138      14.05468173413044      308.0138111249791   0.006497950655448686     0.8000086368986409     0.5306566185221823     0.2740389626722121     0.3983076178784045   0.006764990636322505    0.04992261897469683   8.11741668849343e-05  8.113703449179315e-05  3.668180020117889e-12 121.9256484415645
2.568965055684843      19.74024806882538      16.34831256114544   0.002262028575749525     0.6728381062968608     -12.02246213694776  1.437023398641624e-05     0.1258824561632431  0.0009224054278762138      14.05468173413044      308.0138111249791   0.006497950655448686     0.8000086219974797     0.5306566334233435     0.2740389626722121     0.3983076178784045   0.006764990636322505    0.04992261897469683   8.11741668849343e-05  8.113703449179315e-05  3.668180020117889e-12 121.9256481191314
2.568965055684843      19.74024806882538      16.34831256114544   0.002262028575749525     0.6728381062968608     -12.02246213694776  1.437023398641624e-05     0.1258824561632431  0.0009224054278762138      14.05468173413044      308.0138111249791   0.006497950655448686     0.8000086219974797     0.5306566185221823     0.2740389775733733     0.3983076178784045   0.006764990636322505    0.04992261897469683   8.11741668849343e-05  8.113703449179315e-05  3.668180020117889e-12 121.9256482298953
2.568965055684843      19.74024806882538      16.34831256114544   0.002262028575749525     0.6728381062968608     -12.02246213694776  1.437023398641624e-05     0.1258824561632431  0.0009224054278762138      14.05468173413044      308.0138111249791   0.006497950655448686     0.8000086219974797     0.5306566185221823     0.2740389626722121     0.3983076327795657   0.006764990636322505    0.04992261897469683   8.11741668849343e-05  8.113703449179315e-05  3.668180020117889e-12 121.9256479982243
2.568965055684843      19.74024806882538      16.34831256114544   0.002262028575749525     0.6728381062968608     -12.02246213694776  1.437023398641624e-05     0.1258824561632431  0.0009224054278762138      14.05468173413044      308.0138111249791   0.006497950655448686     0.8000086219974797     0.5306566185221823     0.2740389626722121     0.3983076178784045   0.006765005537483698    0.04992261897469683   8.11741668849343e-05  8.113703449179315e-05  3.668180020117889e-12 121.9256479928697
2.568965055684843      19.74024806882538      16.34831256114544   0.002262028575749525     0.6728381062968608     -12.02246213694776  1.437023398641624e-05     0.1258824561632431  0.0009224054278762138      14.05468173413044      308.0138111249791   0.006497950655448686     0.8000086219974797     0.5306566185221823     0.2740389626722121     0.3983076178784045   0.006764990636322505    0.04992263387585802   8.11741668849343e-05  8.113703449179315e-05  3.668180020117889e-12 121.9256479924754
2.568965055684843      19.74024806882538      16.34831256114544   0.002262028575749525     0.6728381062968608     -12.02246213694776  1.437023398641624e-05     0.1258824561632431  0.0009224054278762138      14.05468173413044      308.0138111249791   0.006497950655448686     0.8000086219974797     0.5306566185221823     0.2740389626722121     0.3983076178784045   0.006764990636322505    0.04992261897469683  8.118906804612815e-05  8.113703449179315e-05  3.668180020117889e-12 121.9256479930933
2.568965055684843      19.74024806882538      16.34831256114544   0.002262028575749525     0.6728381062968608     -12.02246213694776  1.437023398641624e-05     0.1258824561632431  0.0009224054278762138      14.05468173413044      308.0138111249791   0.006497950655448686     0.8000086219974797     0.5306566185221823     0.2740389626722121     0.3983076178784045   0.006764990636322505    0.04992261897469683   8.11741668849343e-05    8.1151935652987e-05  3.668180020117889e-12 121.9256479924401
2.568965055684843      19.74024806882538      16.34831256114544   0.002262028575749525     0.6728381062968608     -12.02246213694776  1.437023398641624e-05     0.1258824561632431  0.0009224054278762138      14.05468173413044      308.0138111249791   0.006497950655448686     0.8000086219974797     0.5306566185221823     0.2740389626722121     0.3983076178784045   0.006764990636322505    0.04992261897469683   8.11741668849343e-05  8.113703449179315e-05  1.490482937386778e-08 121.9256549022772
2.568954161375699      19.74022654448299      16.34826826906313   0.002258357930378942     0.6728465203037803     -12.02241806045343  1.434133903801447e-05     0.1258806112069036  0.0009193278985241793      14.05453347072193      308.0161459155925   0.006495059288746958     0.8000086154182533      0.530558068329956     0.2739450618583184     0.3983072039949069   0.006764335794658166    0.04991777051469105  8.116626181109193e-05  0.0001691357059033939  3.631170199552528e-12 121.9236910388493
2.568954199656099      19.74022654448299      16.34826826906313   0.002258357930378942     0.6728465203037803     -12.02241806045343  1.434133903801447e-05     0.1258806112069036  0.0009193278985241793      14.05453347072193      308.0161459155925   0.006495059288746958     0.8000086154182533      0.530558068329956     0.2739450618583184     0.3983072039949069   0.006764335794658166    0.04991777051469105  8.116626181109193e-05  0.0001691357059033939  3.631170199552528e-12 121.9236910056357
2.568954161375699      19.74022683863528      16.34826826906313   0.002258357930378942     0.6728465203037803     -12.02241806045343  1.434133903801447e-05     0.1258806112069036  0.0009193278985241793      14.05453347072193      308.0161459155925   0.006495059288746958     0.8000086154182533      0.530558068329956     0.2739450618583184     0.3983072039949069   0.006764335794658166    0.04991777051469105  8.116626181109193e-05  0.0001691357059033939  3.631170199552528e-12 121.9236910157962
2.568954161375699      19.74022654448299      16.34826851267131   0.002258357930378942     0.6728465203037803     -12.02241806045343  1.434133903801447e-05     0.1258806112069036  0.0009193278985241793      14.05453347072193      308.0161459155925   0.006495059288746958     0.8000086154182533      0.530558068329956     0.2739450618583184     0.3983072039949069   0.006764335794658166    0.04991777051469105  8.116626181109193e-05  0.0001691357059033939  3.631170199552528e-12 121.9236910505938
2.568954161375699      19.74022654448299      16.34826826906313   0.002258372831540136     0.6728465203037803     -12.02241806045343  1.434133903801447e-05     0.1258806112069036  0.0009193278985241793      14.05453347072193      308.0161459155925   0.006495059288746958     0.8000086154182533      0.530558068329956     0.2739450618583184     0.3983072039949069   0.006764335794658166    0.04991777051469105  8.116626181109193e-05  0.0001691357059033939  3.631170199552528e-12 121.9236905082807
2.568954161375699      19.74022654448299      16.34826826906313   0.002258357930378942     0.6728465352049415     -12.02241806045343  1.434133903801447e-05     0.1258806112069036  0.0009193278985241793      14.05453347072193      308.0161459155925   0.006495059288746958     0.8000086154182533      0.530558068329956     0.2739450618583184     0.3983072039949069   0.006764335794658166    0.04991777051469105  8.116626181109193e-05  0.0001691357059033939  3.631170199552528e-12 121.9236910351238
2.568954161375699      19.74022654448299      16.34826826906313   0.002258357930378942     0.6728465203037803     -12.02241823960142  1.434133903801447e-05     0.1258806112069036  0.0009193278985241793      14.05453347072193      308.0161459155925   0.006495059288746958     0.8000086154182533      0.530558068329956     0.2739450618583184     0.3983072039949069   0.006764335794658166    0.04991777051469105  8.116626181109193e-05  0.0001691357059033939  3.631170199552528e-12 121.9236911018554
2.568954161375699      19.74022654448299      16.34826826906313   0.002258357930378942     0.6728465203037803     -12.02241806045343  1.435624019920832e-05     0.1258806112069036  0.0009193278985241793      14.05453347072193      308.0161459155925   0.006495059288746958     0.8000086154182533      0.530558068329956     0.2739450618583184     0.3983072039949069   0.006764335794658166    0.04991777051469105  8.116626181109193e-05  0.0001691357059033939  3.631170199552528e-12 121.9236912136496
2.568954161375699      19.74022654448299      16.34826826906313   0.002258357930378942     0.6728465203037803     -12.02241806045343  1.434133903801447e-05     0.1258806261080648  0.0009193278985241793      14.05453347072193      308.0161459155925   0.006495059288746958     0.8000086154182533      0.530558068329956     0.2739450618583184     0.3983072039949069   0.006764335794658166    0.04991777051469105  8.116626181109193e-05  0.0001691357059033939  3.631170199552528e-12 121.9236910003791
2.568954161375699      19.74022654448299      16.34826826906313   0.002258357930378942     0.6728465203037803     -12.02241806045343  1.434133903801447e-05     0.1258806112069036  0.0009193427996853731      14.05453347072193      308.0161459155925   0.006495059288746958     0.8000086154182533      0.530558068329956     0.2739450618583184     0.3983072039949069   0.006764335794658166    0.04991777051469105  8.116626181109193e-05  0.0001691357059033939  3.631170199552528e-12 121.9236921099361
2.568954161375699      19.74022654448299      16.34826826906313   0.002258357930378942     0.6728465203037803     -12.02241806045343  1.434133903801447e-05     0.1258806112069036  0.0009193278985241793       14.0545336801508      308.0161459155925   0.006495059288746958     0.8000086154182533      0.530558068329956     0.2739450618583184     0.3983072039949069   0.006764335794658166    0.04991777051469105  8.116626181109193e-05  0.0001691357059033939  3.631170199552528e-12 121.9236910686985
2.568954161375699      19.74022654448299      16.34826826906313   0.002258357930378942     0.6728465203037803     -12.02241806045343  1.434133903801447e-05     0.1258806112069036  0.0009193278985241793      14.05453347072193      308.0161505053908   0.006495059288746958     0.8000086154182533      0.530558068329956     0.2739450618583184     0.3983072039949069   0.006764335794658166    0.04991777051469105  8.116626181109193e-05  0.0001691357059033939  3.631170199552528e-12 121.9236909639338
2.568954161375699      19.74022654448299      16.34826826906313   0.002258357930378942     0.6728465203037803     -12.02241806045343  1.434133903801447e-05     0.1258806112069036  0.0009193278985241793      14.05453347072193      308.0161459155925   0.006495074189908152     0.8000086154182533      0.530558068329956     0.2739450618583184     0.3983072039949069   0.006764335794658166    0.04991777051469105  8.116626181109193e-05  0.0001691357059033939  3.631170199552528e-12 121.9236864642585
2.568954161375699      19.74022654448299      16.34826826906313   0.002258357930378942     0.6728465203037803     -12.02241806045343  1.434133903801447e-05     0.1258806112069036  0.0009193278985241793      14.05453347072193      308.0161459155925   0.006495059288746958     0.8000086303194145      0.530558068329956     0.2739450618583184     0.3983072039949069   0.006764335794658166    0.04991777051469105  8.116626181109193e-05  0.0001691357059033939  3.631170199552528e-12 121.9236914789224
2.568954161375699      19.74022654448299      16.34826826906313   0.002258357930378942     0.6728465203037803     -12.02241806045343  1.434133903801447e-05     0.1258806112069036  0.0009193278985241793      14.05453347072193      308.0161459155925   0.006495059288746958     0.8000086154182533     0.5305580832311172     0.2739450618583184     0.3983072039949069   0.006764335794658166    0.04991777051469105  8.116626181109193e-05  0.0001691357059033939  3.631170199552528e-12 121.9236912086503
2.568954161375699      19.74022654448299      16.34826826906313   0.002258357930378942     0.6728465203037803     -12.02241806045343  1.434133903801447e-05     0.1258806112069036  0.0009193278985241793      14.05453347072193      308.0161459155925   0.006495059288746958     0.8000086154182533      0.530558068329956     0.2739450767594795     0.3983072039949069   0.006764335794658166    0.04991777051469105  8.116626181109193e-05  0.0001691357059033939  3.631170199552528e-12 121.923691069126
2.568954161375699      19.74022654448299      16.34826826906313   0.002258357930378942     0.6728465203037803     -12.02241806045343  1.434133903801447e-05     0.1258806112069036  0.0009193278985241793      14.05453347072193      308.0161459155925   0.006495059288746958     0.8000086154182533      0.530558068329956     0.2739450618583184     0.3983072188960681   0.006764335794658166    0.04991777051469105  8.116626181109193e-05  0.0001691357059033939  3.631170199552528e-12 121.9236910453425
2.568954161375699      19.74022654448299      16.34826826906313   0.002258357930378942     0.6728465203037803     -12.02241806045343  1.434133903801447e-05     0.1258806112069036  0.0009193278985241793      14.05453347072193      308.0161459155925   0.006495059288746958     0.8000086154182533      0.530558068329956     0.2739450618583184     0.3983072039949069   0.006764350695819359    0.04991777051469105  8.116626181109193e-05  0.0001691357059033939  3.631170199552528e-12 121.9236910388554
2.568954161375699      19.74022654448299      16.34826826906313   0.002258357930378942     0.6728465203037803     -12.02241806045343  1.434133903801447e-05     0.1258806112069036  0.0009193278985241793      14.05453347072193      308.0161459155925   0.006495059288746958     0.8000086154182533      0.530558068329956     0.2739450618583184     0.3983072039949069   0.006764335794658166    0.04991778541585224  8.116626181109193e-05  0.0001691357059033939  3.631170199552528e-12 121.9236910388493
2.568954161375699      19.74022654448299      16.34826826906313   0.002258357930378942     0.6728465203037803     -12.02241806045343  1.434133903801447e-05     0.1258806112069036  0.0009193278985241793      14.05453347072193      308.0161459155925   0.006495059288746958     0.8000086154182533      0.530558068329956     0.2739450618583184     0.3983072039949069   0.006764335794658166    0.04991777051469105  8.118116297228578e-05  0.0001691357059033939  3.631170199552528e-12 121.923691038809
2.568954161375699      19.74022654448299      16.34826826906313   0.002258357930378942     0.6728465203037803     -12.02241806045343  1.434133903801447e-05     0.1258806112069036  0.0009193278985241793      14.05453347072193      308.0161459155925   0.006495059288746958     0.8000086154182533      0.530558068329956     0.2739450618583184     0.3983072039949069   0.006764335794658166    0.04991777051469105  8.116626181109193e-05  0.0001691506070645878  3.631170199552528e-12 121.9236910388251
2.568954161375699      19.74022654448299      16.34826826906313   0.002258357930378942     0.6728465203037803     -12.02241806045343  1.434133903801447e-05     0.1258806112069036  0.0009193278985241793      14.05453347072193      308.0161459155925   0.006495059288746958     0.8000086154182533      0.530558068329956     0.2739450618583184     0.3983072039949069   0.006764335794658166    0.04991777051469105  8.116626181109193e-05  0.0001691357059033939  1.490479236404721e-08 121.9236979481635
2.569111889370673      19.73823674051513      16.34466809672845   0.002261882565424168     0.6729627397467797      -12.0202700562368  1.426265939566032e-05     0.1258831286060489   0.000919305143943144      14.05342654910107      308.0167966556736   0.006496148695056713     0.8000085802049386     0.5305330913625309     0.2739483246106617     0.3983391143284458   0.006764205348107591    0.04991777051469105  0.0001835044712485788  0.0002296218697067907  3.616504710038907e-12 121.9227475623973
2.569111927653423      19.73823674051513      16.34466809672845   0.002261882565424168     0.6729627397467797      -12.0202700562368  1.426265939566032e-05     0.1258831286060489   0.000919305143943144      14.05342654910107      308.0167966556736   0.006496148695056713     0.8000085802049386     0.5305330913625309     0.2739483246106617     0.3983391143284458   0.006764205348107591    0.04991777051469105  0.0001835044712485788  0.0002296218697067907  3.616504710038907e-12 121.9227476319301
2.569111889370673      19.73823703463777      16.34466809672845   0.002261882565424168     0.6729627397467797      -12.0202700562368  1.426265939566032e-05     0.1258831286060489   0.000919305143943144      14.05342654910107      308.0167966556736   0.006496148695056713     0.8000085802049386     0.5305330913625309     0.2739483246106617     0.3983391143284458   0.006764205348107591    0.04991777051469105  0.0001835044712485788  0.0002296218697067907  3.616504710038907e-12 121.9227475023472
2.569111889370673      19.73823674051513      16.34466834028298   0.002261882565424168     0.6729627397467797      -12.0202700562368  1.426265939566032e-05     0.1258831286060489   0.000919305143943144      14.05342654910107      308.0167966556736   0.006496148695056713     0.8000085802049386     0.5305330913625309     0.2739483246106617     0.3983391143284458   0.006764205348107591    0.04991777051469105  0.0001835044712485788  0.0002296218697067907  3.616504710038907e-12 121.922747534302
2.569111889370673      19.73823674051513      16.34466809672845   0.002261897466585362     0.6729627397467797      -12.0202700562368  1.426265939566032e-05     0.1258831286060489   0.000919305143943144      14.05342654910107      308.0167966556736   0.006496148695056713     0.8000085802049386     0.5305330913625309     0.2739483246106617     0.3983391143284458   0.006764205348107591    0.04991777051469105  0.0001835044712485788  0.0002296218697067907  3.616504710038907e-12 121.9227489067373
2.569111889370673      19.73823674051513      16.34466809672845   0.002261882565424168     0.6729627546479409      -12.0202700562368  1.426265939566032e-05     0.1258831286060489   0.000919305143943144      14.05342654910107      308.0167966556736   0.006496148695056713     0.8000085802049386     0.5305330913625309     0.2739483246106617     0.3983391143284458   0.006764205348107591    0.04991777051469105  0.0001835044712485788  0.0002296218697067907  3.616504710038907e-12 121.9227475733172
2.569111889370673      19.73823674051513      16.34466809672845   0.002261882565424168     0.6729627397467797     -12.02027023535278  1.426265939566032e-05     0.1258831286060489   0.000919305143943144      14.05342654910107      308.0167966556736   0.006496148695056713     0.8000085802049386     0.5305330913625309     0.2739483246106617     0.3983391143284458   0.006764205348107591    0.04991777051469105  0.0001835044712485788  0.0002296218697067907  3.616504710038907e-12 121.9227476802618
2.569111889370673      19.73823674051513      16.34466809672845   0.002261882565424168     0.6729627397467797      -12.0202700562368  1.427756055685416e-05     0.1258831286060489   0.000919305143943144      14.05342654910107      308.0167966556736   0.006496148695056713     0.8000085802049386     0.5305330913625309     0.2739483246106617     0.3983391143284458   0.006764205348107591    0.04991777051469105  0.0001835044712485788  0.0002296218697067907  3.616504710038907e-12 121.9227478551655
2.569111889370673      19.73823674051513      16.34466809672845   0.002261882565424168     0.6729627397467797      -12.0202700562368  1.426265939566032e-05     0.1258831435072101   0.000919305143943144      14.05342654910107      308.0167966556736   0.006496148695056713     0.8000085802049386     0.5305330913625309     0.2739483246106617     0.3983391143284458   0.006764205348107591    0.04991777051469105  0.0001835044712485788  0.0002296218697067907  3.616504710038907e-12 121.922747556053
2.569111889370673      19.73823674051513      16.34466809672845   0.002261882565424168     0.6729627397467797      -12.0202700562368  1.426265939566032e-05     0.1258831286060489  0.0009193200451043379      14.05342654910107      308.0167966556736   0.006496148695056713     0.8000085802049386     0.5305330913625309     0.2739483246106617     0.3983391143284458   0.006764205348107591    0.04991777051469105  0.0001835044712485788  0.0002296218697067907  3.616504710038907e-12 121.9227483553332
2.569111889370673      19.73823674051513      16.34466809672845   0.002261882565424168     0.6729627397467797      -12.0202700562368  1.426265939566032e-05     0.1258831286060489   0.000919305143943144      14.05342675851344      308.0167966556736   0.006496148695056713     0.8000085802049386     0.5305330913625309     0.2739483246106617     0.3983391143284458   0.006764205348107591    0.04991777051469105  0.0001835044712485788  0.0002296218697067907  3.616504710038907e-12 121.9227476335511
2.569111889370673      19.73823674051513      16.34466809672845   0.002261882565424168     0.6729627397467797      -12.0202700562368  1.426265939566032e-05     0.1258831286060489   0.000919305143943144      14.05342654910107      308.0168012454815   0.006496148695056713     0.8000085802049386     0.5305330913625309     0.2739483246106617     0.3983391143284458   0.006764205348107591    0.04991777051469105  0.0001835044712485788  0.0002296218697067907  3.616504710038907e-12 121.922747562195
2.569111889370673      19.73823674051513      16.34466809672845   0.002261882565424168     0.6729627397467797      -12.0202700562368  1.426265939566032e-05     0.1258831286060489   0.000919305143943144      14.05342654910107      308.0167966556736   0.006496163596217907     0.8000085802049386     0.5305330913625309     0.2739483246106617     0.3983391143284458   0.006764205348107591    0.04991777051469105  0.0001835044712485788  0.0002296218697067907  3.616504710038907e-12 121.9227444139
2.569111889370673      19.73823674051513      16.34466809672845   0.002261882565424168     0.6729627397467797      -12.0202700562368  1.426265939566032e-05     0.1258831286060489   0.000919305143943144      14.05342654910107      308.0167966556736   0.006496148695056713     0.8000085951060998     0.5305330913625309     0.2739483246106617     0.3983391143284458   0.006764205348107591    0.04991777051469105  0.0001835044712485788  0.0002296218697067907  3.616504710038907e-12 121.922748044264
2.569111889370673      19.73823674051513      16.34466809672845   0.002261882565424168     0.6729627397467797      -12.0202700562368  1.426265939566032e-05     0.1258831286060489   0.000919305143943144      14.05342654910107      308.0167966556736   0.006496148695056713     0.8000085802049386     0.5305331062636921     0.2739483246106617     0.3983391143284458   0.006764205348107591    0.04991777051469105  0.0001835044712485788  0.0002296218697067907  3.616504710038907e-12 121.9227477213999
2.569111889370673      19.73823674051513      16.34466809672845   0.002261882565424168     0.6729627397467797      -12.0202700562368  1.426265939566032e-05     0.1258831286060489   0.000919305143943144      14.05342654910107      308.0167966556736   0.006496148695056713     0.8000085802049386     0.5305330913625309     0.2739483395118229     0.3983391143284458   0.006764205348107591    0.04991777051469105  0.0001835044712485788  0.0002296218697067907  3.616504710038907e-12 121.9227476385374
2.569111889370673      19.73823674051513      16.34466809672845   0.002261882565424168     0.6729627397467797      -12.0202700562368  1.426265939566032e-05     0.1258831286060489   0.000919305143943144      14.05342654910107      308.0167966556736   0.006496148695056713     0.8000085802049386     0.5305330913625309     0.2739483246106617      0.398339129229607   0.006764205348107591    0.04991777051469105  0.0001835044712485788  0.0002296218697067907  3.616504710038907e-12 121.9227475716598
2.569111889370673      19.73823674051513      16.34466809672845   0.002261882565424168     0.6729627397467797      -12.0202700562368  1.426265939566032e-05     0.1258831286060489   0.000919305143943144      14.05342654910107      308.0167966556736   0.006496148695056713     0.8000085802049386     0.5305330913625309     0.2739483246106617     0.3983391143284458   0.006764220249268785    0.04991777051469105  0.0001835044712485788  0.0002296218697067907  3.616504710038907e-12 121.9227475624055
2.569111889370673      19.73823674051513      16.34466809672845   0.002261882565424168     0.6729627397467797      -12.0202700562368  1.426265939566032e-05     0.1258831286060489   0.000919305143943144      14.05342654910107      308.0167966556736   0.006496148695056713     0.8000085802049386     0.5305330913625309     0.2739483246106617     0.3983391143284458   0.006764205348107591    0.04991778541585224  0.0001835044712485788  0.0002296218697067907  3.616504710038907e-12 121.9227475624104
2.569111889370673      19.73823674051513      16.34466809672845   0.002261882565424168     0.6729627397467797      -12.0202700562368  1.426265939566032e-05     0.1258831286060489   0.000919305143943144      14.05342654910107      308.0167966556736   0.006496148695056713     0.8000085802049386     0.5305330913625309     0.2739483246106617     0.3983391143284458   0.006764205348107591    0.04991777051469105  0.0001835193724097726  0.0002296218697067907  3.616504710038907e-12 121.9227475624074
2.569111889370673      19.73823674051513      16.34466809672845   0.002261882565424168     0.6729627397467797      -12.0202700562368  1.426265939566032e-05     0.1258831286060489   0.000919305143943144      14.05342654910107      308.0167966556736   0.006496148695056713     0.8000085802049386     0.5305330913625309     0.2739483246106617     0.3983391143284458   0.006764205348107591    0.04991777051469105  0.0001835044712485788  0.0002296367708679845  3.616504710038907e-12 121.9227475623971
2.569111889370673      19.73823674051513      16.34466809672845   0.002261882565424168     0.6729627397467797      -12.0202700562368  1.426265939566032e-05     0.1258831286060489   0.000919305143943144      14.05342654910107      308.0167966556736   0.006496148695056713     0.8000085802049386     0.5305330913625309     0.2739483246106617     0.3983391143284458   0.006764205348107591    0.04991777051469105  0.0001835044712485788  0.0002296218697067907   1.49047776985577e-08 121.9227544716102
2.569111322028908      19.73823679961526      16.34466813012017   0.002261823677666154     0.6729625969941053     -12.02026986576442  1.426257899638172e-05      0.125883251969377  0.0009192910543482869      14.05342516690278      308.0167966556863   0.006499171901569193     0.8000085801246235     0.5305314527285143     0.2739479194914202     0.3983390426555838   0.006764205347027221    0.04991777050195756  0.0001835044712126577  0.0002296218743473069  3.616019320663874e-12 121.9223894356014
2.569111360311649      19.73823679961526      16.34466813012017   0.002261823677666154     0.6729625969941053     -12.02026986576442  1.426257899638172e-05      0.125883251969377  0.0009192910543482869      14.05342516690278      308.0167966556863   0.006499171901569193     0.8000085801246235     0.5305314527285143     0.2739479194914202     0.3983390426555838   0.006764205347027221    0.04991777050195756  0.0001835044712126577  0.0002296218743473069  3.616019320663874e-12 121.9223893464618
2.569111322028908      19.73823709373791      16.34466813012017   0.002261823677666154     0.6729625969941053     -12.02026986576442  1.426257899638172e-05      0.125883251969377  0.0009192910543482869      14.05342516690278      308.0167966556863   0.006499171901569193     0.8000085801246235     0.5305314527285143     0.2739479194914202     0.3983390426555838   0.006764205347027221    0.04991777050195756  0.0001835044712126577  0.0002296218743473069  3.616019320663874e-12 121.9223893695441
2.569111322028908      19.73823679961526       16.3446683736747   0.002261823677666154     0.6729625969941053     -12.02026986576442  1.426257899638172e-05      0.125883251969377  0.0009192910543482869      14.05342516690278      308.0167966556863   0.006499171901569193     0.8000085801246235     0.5305314527285143     0.2739479194914202     0.3983390426555838   0.006764205347027221    0.04991777050195756  0.0001835044712126577  0.0002296218743473069  3.616019320663874e-12 121.9223894110806
2.569111322028908      19.73823679961526      16.34466813012017   0.002261838578827348     0.6729625969941053     -12.02026986576442  1.426257899638172e-05      0.125883251969377  0.0009192910543482869      14.05342516690278      308.0167966556863   0.006499171901569193     0.8000085801246235     0.5305314527285143     0.2739479194914202     0.3983390426555838   0.006764205347027221    0.04991777050195756  0.0001835044712126577  0.0002296218743473069  3.616019320663874e-12 121.9223905931096
2.569111322028908      19.73823679961526      16.34466813012017   0.002261823677666154     0.6729626118952665     -12.02026986576442  1.426257899638172e-05      0.125883251969377  0.0009192910543482869      14.05342516690278      308.0167966556863   0.006499171901569193     0.8000085801246235     0.5305314527285143     0.2739479194914202     0.3983390426555838   0.006764205347027221    0.04991777050195756  0.0001835044712126577  0.0002296218743473069  3.616019320663874e-12 121.9223894386628
2.569111322028908      19.73823679961526      16.34466813012017   0.002261823677666154     0.6729625969941053      -12.0202700448804  1.426257899638172e-05      0.125883251969377  0.0009192910543482869      14.05342516690278      308.0167966556863   0.006499171901569193     0.8000085801246235     0.5305314527285143     0.2739479194914202     0.3983390426555838   0.006764205347027221    0.04991777050195756  0.0001835044712126577  0.0002296218743473069  3.616019320663874e-12 121.9223895645053
2.569111322028908      19.73823679961526      16.34466813012017   0.002261823677666154     0.6729625969941053     -12.02026986576442  1.427748015757557e-05      0.125883251969377  0.0009192910543482869      14.05342516690278      308.0167966556863   0.006499171901569193     0.8000085801246235     0.5305314527285143     0.2739479194914202     0.3983390426555838   0.006764205347027221    0.04991777050195756  0.0001835044712126577  0.0002296218743473069  3.616019320663874e-12 121.9223899355718
2.569111322028908      19.73823679961526      16.34466813012017   0.002261823677666154     0.6729625969941053     -12.02026986576442  1.426257899638172e-05     0.1258832668705382  0.0009192910543482869      14.05342516690278      308.0167966556863   0.006499171901569193     0.8000085801246235     0.5305314527285143     0.2739479194914202     0.3983390426555838   0.006764205347027221    0.04991777050195756  0.0001835044712126577  0.0002296218743473069  3.616019320663874e-12 121.9223894150046
2.569111322028908      19.73823679961526      16.34466813012017   0.002261823677666154     0.6729625969941053     -12.02026986576442  1.426257899638172e-05      0.125883251969377  0.0009193059555094807      14.05342516690278      308.0167966556863   0.006499171901569193     0.8000085801246235     0.5305314527285143     0.2739479194914202     0.3983390426555838   0.006764205347027221    0.04991777050195756  0.0001835044712126577  0.0002296218743473069  3.616019320663874e-12 121.9223903101153
2.569111322028908      19.73823679961526      16.34466813012017   0.002261823677666154     0.6729625969941053     -12.02026986576442  1.426257899638172e-05      0.125883251969377  0.0009192910543482869      14.05342537631514      308.0167966556863   0.006499171901569193     0.8000085801246235     0.5305314527285143     0.2739479194914202     0.3983390426555838   0.006764205347027221    0.04991777050195756  0.0001835044712126577  0.0002296218743473069  3.616019320663874e-12 121.9223894220732
2.569111322028908      19.73823679961526      16.34466813012017   0.002261823677666154     0.6729625969941053     -12.02026986576442  1.426257899638172e-05      0.125883251969377  0.0009192910543482869      14.05342516690278      308.0168012454942   0.006499171901569193     0.8000085801246235     0.5305314527285143     0.2739479194914202     0.3983390426555838   0.006764205347027221    0.04991777050195756  0.0001835044712126577  0.0002296218743473069  3.616019320663874e-12 121.9223893651661
2.569111322028908      19.73823679961526      16.34466813012017   0.002261823677666154     0.6729625969941053     -12.02026986576442  1.426257899638172e-05      0.125883251969377  0.0009192910543482869      14.05342516690278      308.0167966556863   0.006499186802730387     0.8000085801246235     0.5305314527285143     0.2739479194914202     0.3983390426555838   0.006764205347027221    0.04991777050195756  0.0001835044712126577  0.0002296218743473069  3.616019320663874e-12 121.9223893112192
2.569111322028908      19.73823679961526      16.34466813012017   0.002261823677666154     0.6729625969941053     -12.02026986576442  1.426257899638172e-05      0.125883251969377  0.0009192910543482869      14.05342516690278      308.0167966556863   0.006499171901569193     0.8000085950257847     0.5305314527285143     0.2739479194914202     0.3983390426555838   0.006764205347027221    0.04991777050195756  0.0001835044712126577  0.0002296218743473069  3.616019320663874e-12 121.9223898907289
2.569111322028908      19.73823679961526      16.34466813012017   0.002261823677666154     0.6729625969941053     -12.02026986576442  1.426257899638172e-05      0.125883251969377  0.0009192910543482869      14.05342516690278      308.0167966556863   0.006499171901569193     0.8000085801246235     0.5305314676296755     0.2739479194914202     0.3983390426555838   0.006764205347027221    0.04991777050195756  0.0001835044712126577  0.0002296218743473069  3.616019320663874e-12 121.9223895520244
2.569111322028908      19.73823679961526      16.34466813012017   0.002261823677666154     0.6729625969941053     -12.02026986576442  1.426257899638172e-05      0.125883251969377  0.0009192910543482869      14.05342516690278      308.0167966556863   0.006499171901569193     0.8000085801246235     0.5305314527285143     0.2739479343925814     0.3983390426555838   0.006764205347027221    0.04991777050195756  0.0001835044712126577  0.0002296218743473069  3.616019320663874e-12 121.9223896354519
2.569111322028908      19.73823679961526      16.34466813012017   0.002261823677666154     0.6729625969941053     -12.02026986576442  1.426257899638172e-05      0.125883251969377  0.0009192910543482869      14.05342516690278      308.0167966556863   0.006499171901569193     0.8000085801246235     0.5305314527285143     0.2739479194914202      0.398339057556745   0.006764205347027221    0.04991777050195756  0.0001835044712126577  0.0002296218743473069  3.616019320663874e-12 121.922389459042
2.569111322028908      19.73823679961526      16.34466813012017   0.002261823677666154     0.6729625969941053     -12.02026986576442  1.426257899638172e-05      0.125883251969377  0.0009192910543482869      14.05342516690278      308.0167966556863   0.006499171901569193     0.8000085801246235     0.5305314527285143     0.2739479194914202     0.3983390426555838   0.006764220248188415    0.04991777050195756  0.0001835044712126577  0.0002296218743473069  3.616019320663874e-12 121.9223894356251
2.569111322028908      19.73823679961526      16.34466813012017   0.002261823677666154     0.6729625969941053     -12.02026986576442  1.426257899638172e-05      0.125883251969377  0.0009192910543482869      14.05342516690278      308.0167966556863   0.006499171901569193     0.8000085801246235     0.5305314527285143     0.2739479194914202     0.3983390426555838   0.006764205347027221    0.04991778540311875  0.0001835044712126577  0.0002296218743473069  3.616019320663874e-12 121.9223894355998
2.569111322028908      19.73823679961526      16.34466813012017   0.002261823677666154     0.6729625969941053     -12.02026986576442  1.426257899638172e-05      0.125883251969377  0.0009192910543482869      14.05342516690278      308.0167966556863   0.006499171901569193     0.8000085801246235     0.5305314527285143     0.2739479194914202     0.3983390426555838   0.006764205347027221    0.04991777050195756  0.0001835193723738516  0.0002296218743473069  3.616019320663874e-12 121.9223894355997
2.569111322028908      19.73823679961526      16.34466813012017   0.002261823677666154     0.6729625969941053     -12.02026986576442  1.426257899638172e-05      0.125883251969377  0.0009192910543482869      14.05342516690278      308.0167966556863   0.006499171901569193     0.8000085801246235     0.5305314527285143     0.2739479194914202     0.3983390426555838   0.006764205347027221    0.04991777050195756  0.0001835044712126577  0.0002296367755085007  3.616019320663874e-12 121.9223894355986
2.569111322028908      19.73823679961526      16.34466813012017   0.002261823677666154     0.6729625969941053     -12.02026986576442  1.426257899638172e-05      0.125883251969377  0.0009192910543482869      14.05342516690278      308.0167966556863   0.006499171901569193     0.8000085801246235     0.5305314527285143     0.2739479194914202     0.3983390426555838   0.006764205347027221    0.04991777050195756  0.0001835044712126577  0.0002296218743473069  1.490477721316832e-08 121.9223963431434
2.56913228778173      19.73819994879076      16.34460338043902   0.002260231436069693     0.6729636876644151     -12.02022367426118  1.426043533545546e-05     0.1258957577785516  0.0009188041874658757      14.05350691305743      308.0214980255029   0.006503112775273608     0.8000085771875062     0.5304920097972196     0.2739149829967035     0.3983365778122048   0.006763742887089056    0.05000084444694853  0.0001706676710004791  0.0002493176382769196  3.600546384662456e-12 121.9218799332973
2.569132326064784      19.73819994879076      16.34460338043902   0.002260231436069693     0.6729636876644151     -12.02022367426118  1.426043533545546e-05     0.1258957577785516  0.0009188041874658757      14.05350691305743      308.0214980255029   0.006503112775273608     0.8000085771875062     0.5304920097972196     0.2739149829967035     0.3983365778122048   0.006763742887089056    0.05000084444694853  0.0001706676710004791  0.0002493176382769196  3.600546384662456e-12 121.9218800639908
2.56913228778173      19.73820024291286      16.34460338043902   0.002260231436069693     0.6729636876644151     -12.02022367426118  1.426043533545546e-05     0.1258957577785516  0.0009188041874658757      14.05350691305743      308.0214980255029   0.006503112775273608     0.8000085771875062     0.5304920097972196     0.2739149829967035     0.3983365778122048   0.006763742887089056    0.05000084444694853  0.0001706676710004791  0.0002493176382769196  3.600546384662456e-12 121.9218798686885
2.56913228778173      19.73819994879076      16.34460362399259   0.002260231436069693     0.6729636876644151     -12.02022367426118  1.426043533545546e-05     0.1258957577785516  0.0009188041874658757      14.05350691305743      308.0214980255029   0.006503112775273608     0.8000085771875062     0.5304920097972196     0.2739149829967035     0.3983365778122048   0.006763742887089056    0.05000084444694853  0.0001706676710004791  0.0002493176382769196  3.600546384662456e-12 121.9218799101027
2.56913228778173      19.73819994879076      16.34460338043902   0.002260246337230887     0.6729636876644151     -12.02022367426118  1.426043533545546e-05     0.1258957577785516  0.0009188041874658757      14.05350691305743      308.0214980255029   0.006503112775273608     0.8000085771875062     0.5304920097972196     0.2739149829967035     0.3983365778122048   0.006763742887089056    0.05000084444694853  0.0001706676710004791  0.0002493176382769196  3.600546384662456e-12 121.9218800661956
2.56913228778173      19.73819994879076      16.34460338043902   0.002260231436069693     0.6729637025655763     -12.02022367426118  1.426043533545546e-05     0.1258957577785516  0.0009188041874658757      14.05350691305743      308.0214980255029   0.006503112775273608     0.8000085771875062     0.5304920097972196     0.2739149829967035     0.3983365778122048   0.006763742887089056    0.05000084444694853  0.0001706676710004791  0.0002493176382769196  3.600546384662456e-12 121.9218799393021
2.56913228778173      19.73819994879076      16.34460338043902   0.002260231436069693     0.6729636876644151     -12.02022385337647  1.426043533545546e-05     0.1258957577785516  0.0009188041874658757      14.05350691305743      308.0214980255029   0.006503112775273608     0.8000085771875062     0.5304920097972196     0.2739149829967035     0.3983365778122048   0.006763742887089056    0.05000084444694853  0.0001706676710004791  0.0002493176382769196  3.600546384662456e-12 121.9218800184149
2.56913228778173      19.73819994879076      16.34460338043902   0.002260231436069693     0.6729636876644151     -12.02022367426118  1.427533649664931e-05     0.1258957577785516  0.0009188041874658757      14.05350691305743      308.0214980255029   0.006503112775273608     0.8000085771875062     0.5304920097972196     0.2739149829967035     0.3983365778122048   0.006763742887089056    0.05000084444694853  0.0001706676710004791  0.0002493176382769196  3.600546384662456e-12 121.921880748239
2.56913228778173      19.73819994879076      16.34460338043902   0.002260231436069693     0.6729636876644151     -12.02022367426118  1.426043533545546e-05     0.1258957726797128  0.0009188041874658757      14.05350691305743      308.0214980255029   0.006503112775273608     0.8000085771875062     0.5304920097972196     0.2739149829967035     0.3983365778122048   0.006763742887089056    0.05000084444694853  0.0001706676710004791  0.0002493176382769196  3.600546384662456e-12 121.9218798845026
2.56913228778173      19.73819994879076      16.34460338043902   0.002260231436069693     0.6729636876644151     -12.02022367426118  1.426043533545546e-05     0.1258957577785516  0.0009188190886270695      14.05350691305743      308.0214980255029   0.006503112775273608     0.8000085771875062     0.5304920097972196     0.2739149829967035     0.3983365778122048   0.006763742887089056    0.05000084444694853  0.0001706676710004791  0.0002493176382769196  3.600546384662456e-12 121.9218809959839
2.56913228778173      19.73819994879076      16.34460338043902   0.002260231436069693     0.6729636876644151     -12.02022367426118  1.426043533545546e-05     0.1258957577785516  0.0009188041874658757        14.053507122471      308.0214980255029   0.006503112775273608     0.8000085771875062     0.5304920097972196     0.2739149829967035     0.3983365778122048   0.006763742887089056    0.05000084444694853  0.0001706676710004791  0.0002493176382769196  3.600546384662456e-12 121.9218800580356
2.56913228778173      19.73819994879076      16.34460338043902   0.002260231436069693     0.6729636876644151     -12.02022367426118  1.426043533545546e-05     0.1258957577785516  0.0009188041874658757      14.05350691305743      308.0215026153809   0.006503112775273608     0.8000085771875062     0.5304920097972196     0.2739149829967035     0.3983365778122048   0.006763742887089056    0.05000084444694853  0.0001706676710004791  0.0002493176382769196  3.600546384662456e-12 121.9218799630637
2.56913228778173      19.73819994879076      16.34460338043902   0.002260231436069693     0.6729636876644151     -12.02022367426118  1.426043533545546e-05     0.1258957577785516  0.0009188041874658757      14.05350691305743      308.0214980255029   0.006503127676434801     0.8000085771875062     0.5304920097972196     0.2739149829967035     0.3983365778122048   0.006763742887089056    0.05000084444694853  0.0001706676710004791  0.0002493176382769196  3.600546384662456e-12 121.921883149411
2.56913228778173      19.73819994879076      16.34460338043902   0.002260231436069693     0.6729636876644151     -12.02022367426118  1.426043533545546e-05     0.1258957577785516  0.0009188041874658757      14.05350691305743      308.0214980255029   0.006503112775273608     0.8000085920886674     0.5304920097972196     0.2739149829967035     0.3983365778122048   0.006763742887089056    0.05000084444694853  0.0001706676710004791  0.0002493176382769196  3.600546384662456e-12 121.9218804248598
2.56913228778173      19.73819994879076      16.34460338043902   0.002260231436069693     0.6729636876644151     -12.02022367426118  1.426043533545546e-05     0.1258957577785516  0.0009188041874658757      14.05350691305743      308.0214980255029   0.006503112775273608     0.8000085771875062     0.5304920246983808     0.2739149829967035     0.3983365778122048   0.006763742887089056    0.05000084444694853  0.0001706676710004791  0.0002493176382769196  3.600546384662456e-12 121.9218799917973
2.56913228778173      19.73819994879076      16.34460338043902   0.002260231436069693     0.6729636876644151     -12.02022367426118  1.426043533545546e-05     0.1258957577785516  0.0009188041874658757      14.05350691305743      308.0214980255029   0.006503112775273608     0.8000085771875062     0.5304920097972196     0.2739149978978647     0.3983365778122048   0.006763742887089056    0.05000084444694853  0.0001706676710004791  0.0002493176382769196  3.600546384662456e-12 121.9218802282282
2.56913228778173      19.73819994879076      16.34460338043902   0.002260231436069693     0.6729636876644151     -12.02022367426118  1.426043533545546e-05     0.1258957577785516  0.0009188041874658757      14.05350691305743      308.0214980255029   0.006503112775273608     0.8000085771875062     0.5304920097972196     0.2739149829967035      0.398336592713366   0.006763742887089056    0.05000084444694853  0.0001706676710004791  0.0002493176382769196  3.600546384662456e-12 121.9218799638201
2.56913228778173      19.73819994879076      16.34460338043902   0.002260231436069693     0.6729636876644151     -12.02022367426118  1.426043533545546e-05     0.1258957577785516  0.0009188041874658757      14.05350691305743      308.0214980255029   0.006503112775273608     0.8000085771875062     0.5304920097972196     0.2739149829967035     0.3983365778122048   0.006763757788250249    0.05000084444694853  0.0001706676710004791  0.0002493176382769196  3.600546384662456e-12 121.9218799333396
2.56913228778173      19.73819994879076      16.34460338043902   0.002260231436069693     0.6729636876644151     -12.02022367426118  1.426043533545546e-05     0.1258957577785516  0.0009188041874658757      14.05350691305743      308.0214980255029   0.006503112775273608     0.8000085771875062     0.5304920097972196     0.2739149829967035     0.3983365778122048   0.006763742887089056    0.05000085934810972  0.0001706676710004791  0.0002493176382769196  3.600546384662456e-12 121.9218799332973
2.56913228778173      19.73819994879076      16.34460338043902   0.002260231436069693     0.6729636876644151     -12.02022367426118  1.426043533545546e-05     0.1258957577785516  0.0009188041874658757      14.05350691305743      308.0214980255029   0.006503112775273608     0.8000085771875062     0.5304920097972196     0.2739149829967035     0.3983365778122048   0.006763742887089056    0.05000084444694853   0.000170682572161673  0.0002493176382769196  3.600546384662456e-12 121.9218799332434
2.56913228778173      19.73819994879076      16.34460338043902   0.002260231436069693     0.6729636876644151     -12.02022367426118  1.426043533545546e-05     0.1258957577785516  0.0009188041874658757      14.05350691305743      308.0214980255029   0.006503112775273608     0.8000085771875062     0.5304920097972196     0.2739149829967035     0.3983365778122048   0.006763742887089056    0.05000084444694853  0.0001706676710004791  0.0002493325394381134  3.600546384662456e-12 121.9218799332413
2.56913228778173      19.73819994879076      16.34460338043902   0.002260231436069693     0.6729636876644151     -12.02022367426118  1.426043533545546e-05     0.1258957577785516  0.0009188041874658757      14.05350691305743      308.0214980255029   0.006503112775273608     0.8000085771875062     0.5304920097972196     0.2739149829967035     0.3983365778122048   0.006763742887089056    0.05000084444694853  0.0001706676710004791  0.0002493176382769196  1.490476174023232e-08 121.9218868528884
2.568913961527698      19.73821562686183      16.34458492878069   0.002260756902680595     0.6729853660979412      -12.0199306615265  1.414286044095845e-05     0.1259075228674918  0.0009185765581903997      14.05010532813507      307.8750802209106   0.006500052103051193     0.8000085549615235     0.5305081976847845      0.273898544120661     0.3982063491136259   0.006747529719600721    0.05240736857922716   0.002595852235221752     0.0026822927063277  3.587696955326453e-12 121.9218745932672
2.568913999807499      19.73821562686183      16.34458492878069   0.002260756902680595     0.6729853660979412      -12.0199306615265  1.414286044095845e-05     0.1259075228674918  0.0009185765581903997      14.05010532813507      307.8750802209106   0.006500052103051193     0.8000085549615235     0.5305081976847845      0.273898544120661     0.3982063491136259   0.006747529719600721    0.05240736857922716   0.002595852235221752     0.0026822927063277  3.587696955326453e-12 121.9218746847881
2.568913961527698      19.73821592098417      16.34458492878069   0.002260756902680595     0.6729853660979412      -12.0199306615265  1.414286044095845e-05     0.1259075228674918  0.0009185765581903997      14.05010532813507      307.8750802209106   0.006500052103051193     0.8000085549615235     0.5305081976847845      0.273898544120661     0.3982063491136259   0.006747529719600721    0.05240736857922716   0.002595852235221752     0.0026822927063277  3.587696955326453e-12 121.9218745460595
2.568913961527698      19.73821562686183      16.34458517233399   0.002260756902680595     0.6729853660979412      -12.0199306615265  1.414286044095845e-05     0.1259075228674918  0.0009185765581903997      14.05010532813507      307.8750802209106   0.006500052103051193     0.8000085549615235     0.5305081976847845      0.273898544120661     0.3982063491136259   0.006747529719600721    0.05240736857922716   0.002595852235221752     0.0026822927063277  3.587696955326453e-12 121.9218745739533
2.568913961527698      19.73821562686183      16.34458492878069   0.002260771803841789     0.6729853660979412      -12.0199306615265  1.414286044095845e-05     0.1259075228674918  0.0009185765581903997      14.05010532813507      307.8750802209106   0.006500052103051193     0.8000085549615235     0.5305081976847845      0.273898544120661     0.3982063491136259   0.006747529719600721    0.05240736857922716   0.002595852235221752     0.0026822927063277  3.587696955326453e-12 121.9218749019119
2.568913961527698      19.73821562686183      16.34458492878069   0.002260756902680595     0.6729853809991024      -12.0199306615265  1.414286044095845e-05     0.1259075228674918  0.0009185765581903997      14.05010532813507      307.8750802209106   0.006500052103051193     0.8000085549615235     0.5305081976847845      0.273898544120661     0.3982063491136259   0.006747529719600721    0.05240736857922716   0.002595852235221752     0.0026822927063277  3.587696955326453e-12 121.9218746120696
2.568913961527698      19.73821562686183      16.34458492878069   0.002260756902680595     0.6729853660979412     -12.01993084063743  1.414286044095845e-05     0.1259075228674918  0.0009185765581903997      14.05010532813507      307.8750802209106   0.006500052103051193     0.8000085549615235     0.5305081976847845      0.273898544120661     0.3982063491136259   0.006747529719600721    0.05240736857922716   0.002595852235221752     0.0026822927063277  3.587696955326453e-12 121.9218746756057
2.568913961527698      19.73821562686183      16.34458492878069   0.002260756902680595     0.6729853660979412      -12.0199306615265  1.415776160215229e-05     0.1259075228674918  0.0009185765581903997      14.05010532813507      307.8750802209106   0.006500052103051193     0.8000085549615235     0.5305081976847845      0.273898544120661     0.3982063491136259   0.006747529719600721    0.05240736857922716   0.002595852235221752     0.0026822927063277  3.587696955326453e-12 121.9218752492479
2.568913961527698      19.73821562686183      16.34458492878069   0.002260756902680595     0.6729853660979412      -12.0199306615265  1.414286044095845e-05      0.125907537768653  0.0009185765581903997      14.05010532813507      307.8750802209106   0.006500052103051193     0.8000085549615235     0.5305081976847845      0.273898544120661     0.3982063491136259   0.006747529719600721    0.05240736857922716   0.002595852235221752     0.0026822927063277  3.587696955326453e-12 121.9218745798277
2.568913961527698      19.73821562686183      16.34458492878069   0.002260756902680595     0.6729853660979412      -12.0199306615265  1.414286044095845e-05     0.1259075228674918  0.0009185914593515935      14.05010532813507      307.8750802209106   0.006500052103051193     0.8000085549615235     0.5305081976847845      0.273898544120661     0.3982063491136259   0.006747529719600721    0.05240736857922716   0.002595852235221752     0.0026822927063277  3.587696955326453e-12 121.9218756500955
2.568913961527698      19.73821562686183      16.34458492878069   0.002260756902680595     0.6729853660979412      -12.0199306615265  1.414286044095845e-05     0.1259075228674918  0.0009185765581903997      14.05010553749796      307.8750802209106   0.006500052103051193     0.8000085549615235     0.5305081976847845      0.273898544120661     0.3982063491136259   0.006747529719600721    0.05240736857922716   0.002595852235221752     0.0026822927063277  3.587696955326453e-12 121.9218746685048
2.568913961527698      19.73821562686183      16.34458492878069   0.002260756902680595     0.6729853660979412      -12.0199306615265  1.414286044095845e-05     0.1259075228674918  0.0009185765581903997      14.05010532813507      307.8750848086067   0.006500052103051193     0.8000085549615235     0.5305081976847845      0.273898544120661     0.3982063491136259   0.006747529719600721    0.05240736857922716   0.002595852235221752     0.0026822927063277  3.587696955326453e-12 121.9218745442292
2.568913961527698      19.73821562686183      16.34458492878069   0.002260756902680595     0.6729853660979412      -12.0199306615265  1.414286044095845e-05     0.1259075228674918  0.0009185765581903997      14.05010532813507      307.8750802209106   0.006500067004212387     0.8000085549615235     0.5305081976847845      0.273898544120661     0.3982063491136259   0.006747529719600721    0.05240736857922716   0.002595852235221752     0.0026822927063277  3.587696955326453e-12 121.9218739324775
2.568913961527698      19.73821562686183      16.34458492878069   0.002260756902680595     0.6729853660979412      -12.0199306615265  1.414286044095845e-05     0.1259075228674918  0.0009185765581903997      14.05010532813507      307.8750802209106   0.006500052103051193     0.8000085698626847     0.5305081976847845      0.273898544120661     0.3982063491136259   0.006747529719600721    0.05240736857922716   0.002595852235221752     0.0026822927063277  3.587696955326453e-12 121.9218750628119
2.568913961527698      19.73821562686183      16.34458492878069   0.002260756902680595     0.6729853660979412      -12.0199306615265  1.414286044095845e-05     0.1259075228674918  0.0009185765581903997      14.05010532813507      307.8750802209106   0.006500052103051193     0.8000085549615235     0.5305082125859457      0.273898544120661     0.3982063491136259   0.006747529719600721    0.05240736857922716   0.002595852235221752     0.0026822927063277  3.587696955326453e-12 121.9218747337567
2.568913961527698      19.73821562686183      16.34458492878069   0.002260756902680595     0.6729853660979412      -12.0199306615265  1.414286044095845e-05     0.1259075228674918  0.0009185765581903997      14.05010532813507      307.8750802209106   0.006500052103051193     0.8000085549615235     0.5305081976847845     0.2738985590218221     0.3982063491136259   0.006747529719600721    0.05240736857922716   0.002595852235221752     0.0026822927063277  3.587696955326453e-12 121.921874772891
2.568913961527698      19.73821562686183      16.34458492878069   0.002260756902680595     0.6729853660979412      -12.0199306615265  1.414286044095845e-05     0.1259075228674918  0.0009185765581903997      14.05010532813507      307.8750802209106   0.006500052103051193     0.8000085549615235     0.5305081976847845      0.273898544120661      0.398206364014787   0.006747529719600721    0.05240736857922716   0.002595852235221752     0.0026822927063277  3.587696955326453e-12 121.9218746183721
2.568913961527698      19.73821562686183      16.34458492878069   0.002260756902680595     0.6729853660979412      -12.0199306615265  1.414286044095845e-05     0.1259075228674918  0.0009185765581903997      14.05010532813507      307.8750802209106   0.006500052103051193     0.8000085549615235     0.5305081976847845      0.273898544120661     0.3982063491136259   0.006747544620761915    0.05240736857922716   0.002595852235221752     0.0026822927063277  3.587696955326453e-12 121.9218745937054
2.568913961527698      19.73821562686183      16.34458492878069   0.002260756902680595     0.6729853660979412      -12.0199306615265  1.414286044095845e-05     0.1259075228674918  0.0009185765581903997      14.05010532813507      307.8750802209106   0.006500052103051193     0.8000085549615235     0.5305081976847845      0.273898544120661     0.3982063491136259   0.006747529719600721    0.05240738348038835   0.002595852235221752     0.0026822927063277  3.587696955326453e-12 121.9218745932672
2.568913961527698      19.73821562686183      16.34458492878069   0.002260756902680595     0.6729853660979412      -12.0199306615265  1.414286044095845e-05     0.1259075228674918  0.0009185765581903997      14.05010532813507      307.8750802209106   0.006500052103051193     0.8000085549615235     0.5305081976847845      0.273898544120661     0.3982063491136259   0.006747529719600721    0.05240736857922716   0.002595867136382946     0.0026822927063277  3.587696955326453e-12 121.9218745933716
2.568913961527698      19.73821562686183      16.34458492878069   0.002260756902680595     0.6729853660979412      -12.0199306615265  1.414286044095845e-05     0.1259075228674918  0.0009185765581903997      14.05010532813507      307.8750802209106   0.006500052103051193     0.8000085549615235     0.5305081976847845      0.273898544120661     0.3982063491136259   0.006747529719600721    0.05240736857922716   0.002595852235221752   0.002682307607488894  3.587696955326453e-12 121.9218745933592
2.568913961527698      19.73821562686183      16.34458492878069   0.002260756902680595     0.6729853660979412      -12.0199306615265  1.414286044095845e-05     0.1259075228674918  0.0009185765581903997      14.05010532813507      307.8750802209106   0.006500052103051193     0.8000085549615235     0.5305081976847845      0.273898544120661     0.3982063491136259   0.006747529719600721    0.05240736857922716   0.002595852235221752     0.0026822927063277  1.490474889080298e-08 121.9218818526837
2.568899622869977      19.73698132275853      16.34302229142988   0.002261029780353451     0.6730111595083462     -12.01871170945761  1.404542371446068e-05     0.1259111526662003  0.0009184932377268481      14.04943847617957      307.8750184347731   0.006501052971664274     0.8000085036437017     0.5304883098939337     0.2739011194512545     0.3981012121741985   0.006737315935867957    0.05240736857922716   0.002594755159120133   0.002681284375900133  3.566323140252034e-12 121.9213586796899
2.568899661149565      19.73698132275853      16.34302229142988   0.002261029780353451     0.6730111595083462     -12.01871170945761  1.404542371446068e-05     0.1259111526662003  0.0009184932377268481      14.04943847617957      307.8750184347731   0.006501052971664274     0.8000085036437017     0.5304883098939337     0.2739011194512545     0.3981012121741985   0.006737315935867957    0.05240736857922716   0.002594755159120133   0.002681284375900133  3.566323140252034e-12 121.921358732106
2.568899622869977      19.73698161686247      16.34302229142988   0.002261029780353451     0.6730111595083462     -12.01871170945761  1.404542371446068e-05     0.1259111526662003  0.0009184932377268481      14.04943847617957      307.8750184347731   0.006501052971664274     0.8000085036437017     0.5304883098939337     0.2739011194512545     0.3981012121741985   0.006737315935867957    0.05240736857922716   0.002594755159120133   0.002681284375900133  3.566323140252034e-12 121.9213586406516
2.568899622869977      19.73698132275853      16.34302253495989   0.002261029780353451     0.6730111595083462     -12.01871170945761  1.404542371446068e-05     0.1259111526662003  0.0009184932377268481      14.04943847617957      307.8750184347731   0.006501052971664274     0.8000085036437017     0.5304883098939337     0.2739011194512545     0.3981012121741985   0.006737315935867957    0.05240736857922716   0.002594755159120133   0.002681284375900133  3.566323140252034e-12 121.9213586522987
2.568899622869977      19.73698132275853      16.34302229142988   0.002261044681514644     0.6730111595083462     -12.01871170945761  1.404542371446068e-05     0.1259111526662003  0.0009184932377268481      14.04943847617957      307.8750184347731   0.006501052971664274     0.8000085036437017     0.5304883098939337     0.2739011194512545     0.3981012121741985   0.006737315935867957    0.05240736857922716   0.002594755159120133   0.002681284375900133  3.566323140252034e-12 121.9213588808663
2.568899622869977      19.73698132275853      16.34302229142988   0.002261029780353451     0.6730111744095074     -12.01871170945761  1.404542371446068e-05     0.1259111526662003  0.0009184932377268481      14.04943847617957      307.8750184347731   0.006501052971664274     0.8000085036437017     0.5304883098939337     0.2739011194512545     0.3981012121741985   0.006737315935867957    0.05240736857922716   0.002594755159120133   0.002681284375900133  3.566323140252034e-12 121.9213586779499
2.568899622869977      19.73698132275853      16.34302229142988   0.002261029780353451     0.6730111595083462     -12.01871188855037  1.404542371446068e-05     0.1259111526662003  0.0009184932377268481      14.04943847617957      307.8750184347731   0.006501052971664274     0.8000085036437017     0.5304883098939337     0.2739011194512545     0.3981012121741985   0.006737315935867957    0.05240736857922716   0.002594755159120133   0.002681284375900133  3.566323140252034e-12 121.9213587575984
2.568899622869977      19.73698132275853      16.34302229142988   0.002261029780353451     0.6730111595083462     -12.01871170945761  1.406032487565453e-05     0.1259111526662003  0.0009184932377268481      14.04943847617957      307.8750184347731   0.006501052971664274     0.8000085036437017     0.5304883098939337     0.2739011194512545     0.3981012121741985   0.006737315935867957    0.05240736857922716   0.002594755159120133   0.002681284375900133  3.566323140252034e-12 121.9213594073605
2.568899622869977      19.73698132275853      16.34302229142988   0.002261029780353451     0.6730111595083462     -12.01871170945761  1.404542371446068e-05     0.1259111675673615  0.0009184932377268481      14.04943847617957      307.8750184347731   0.006501052971664274     0.8000085036437017     0.5304883098939337     0.2739011194512545     0.3981012121741985   0.006737315935867957    0.05240736857922716   0.002594755159120133   0.002681284375900133  3.566323140252034e-12 121.9213586419676
2.568899622869977      19.73698132275853      16.34302229142988   0.002261029780353451     0.6730111595083462     -12.01871170945761  1.404542371446068e-05     0.1259111526662003   0.000918508138888042      14.04943847617957      307.8750184347731   0.006501052971664274     0.8000085036437017     0.5304883098939337     0.2739011194512545     0.3981012121741985   0.006737315935867957    0.05240736857922716   0.002594755159120133   0.002681284375900133  3.566323140252034e-12 121.9213597670113
2.568899622869977      19.73698132275853      16.34302229142988   0.002261029780353451     0.6730111595083462     -12.01871170945761  1.404542371446068e-05     0.1259111526662003  0.0009184932377268481      14.04943868553252      307.8750184347731   0.006501052971664274     0.8000085036437017     0.5304883098939337     0.2739011194512545     0.3981012121741985   0.006737315935867957    0.05240736857922716   0.002594755159120133   0.002681284375900133  3.566323140252034e-12 121.9213586593622
2.568899622869977      19.73698132275853      16.34302229142988   0.002261029780353451     0.6730111595083462     -12.01871170945761  1.404542371446068e-05     0.1259111526662003  0.0009184932377268481      14.04943847617957      307.8750230224684   0.006501052971664274     0.8000085036437017     0.5304883098939337     0.2739011194512545     0.3981012121741985   0.006737315935867957    0.05240736857922716   0.002594755159120133   0.002681284375900133  3.566323140252034e-12 121.921358664376
2.568899622869977      19.73698132275853      16.34302229142988   0.002261029780353451     0.6730111595083462     -12.01871170945761  1.404542371446068e-05     0.1259111526662003  0.0009184932377268481      14.04943847617957      307.8750184347731   0.006501067872825468     0.8000085036437017     0.5304883098939337     0.2739011194512545     0.3981012121741985   0.006737315935867957    0.05240736857922716   0.002594755159120133   0.002681284375900133  3.566323140252034e-12 121.9213593126486
2.568899622869977      19.73698132275853      16.34302229142988   0.002261029780353451     0.6730111595083462     -12.01871170945761  1.404542371446068e-05     0.1259111526662003  0.0009184932377268481      14.04943847617957      307.8750184347731   0.006501052971664274     0.8000085185448629     0.5304883098939337     0.2739011194512545     0.3981012121741985   0.006737315935867957    0.05240736857922716   0.002594755159120133   0.002681284375900133  3.566323140252034e-12 121.9213591456425
2.568899622869977      19.73698132275853      16.34302229142988   0.002261029780353451     0.6730111595083462     -12.01871170945761  1.404542371446068e-05     0.1259111526662003  0.0009184932377268481      14.04943847617957      307.8750184347731   0.006501052971664274     0.8000085036437017     0.5304883247950949     0.2739011194512545     0.3981012121741985   0.006737315935867957    0.05240736857922716   0.002594755159120133   0.002681284375900133  3.566323140252034e-12 121.9213587497721
2.568899622869977      19.73698132275853      16.34302229142988   0.002261029780353451     0.6730111595083462     -12.01871170945761  1.404542371446068e-05     0.1259111526662003  0.0009184932377268481      14.04943847617957      307.8750184347731   0.006501052971664274     0.8000085036437017     0.5304883098939337     0.2739011343524156     0.3981012121741985   0.006737315935867957    0.05240736857922716   0.002594755159120133   0.002681284375900133  3.566323140252034e-12 121.9213588357875
2.568899622869977      19.73698132275853      16.34302229142988   0.002261029780353451     0.6730111595083462     -12.01871170945761  1.404542371446068e-05     0.1259111526662003  0.0009184932377268481      14.04943847617957      307.8750184347731   0.006501052971664274     0.8000085036437017     0.5304883098939337     0.2739011194512545     0.3981012270753597   0.006737315935867957    0.05240736857922716   0.002594755159120133   0.002681284375900133  3.566323140252034e-12 121.9213586897987
2.568899622869977      19.73698132275853      16.34302229142988   0.002261029780353451     0.6730111595083462     -12.01871170945761  1.404542371446068e-05     0.1259111526662003  0.0009184932377268481      14.04943847617957      307.8750184347731   0.006501052971664274     0.8000085036437017     0.5304883098939337     0.2739011194512545     0.3981012121741985   0.006737330837029151    0.05240736857922716   0.002594755159120133   0.002681284375900133  3.566323140252034e-12 121.9213586796876
2.568899622869977      19.73698132275853      16.34302229142988   0.002261029780353451     0.6730111595083462     -12.01871170945761  1.404542371446068e-05     0.1259111526662003  0.0009184932377268481      14.04943847617957      307.8750184347731   0.006501052971664274     0.8000085036437017     0.5304883098939337     0.2739011194512545     0.3981012121741985   0.006737315935867957    0.05240738348038835   0.002594755159120133   0.002681284375900133  3.566323140252034e-12 121.9213586796895
2.568899622869977      19.73698132275853      16.34302229142988   0.002261029780353451     0.6730111595083462     -12.01871170945761  1.404542371446068e-05     0.1259111526662003  0.0009184932377268481      14.04943847617957      307.8750184347731   0.006501052971664274     0.8000085036437017     0.5304883098939337     0.2739011194512545     0.3981012121741985   0.006737315935867957    0.05240736857922716   0.002594770060281327   0.002681284375900133  3.566323140252034e-12 121.9213586796833
2.568899622869977      19.73698132275853      16.34302229142988   0.002261029780353451     0.6730111595083462     -12.01871170945761  1.404542371446068e-05     0.1259111526662003  0.0009184932377268481      14.04943847617957      307.8750184347731   0.006501052971664274     0.8000085036437017     0.5304883098939337     0.2739011194512545     0.3981012121741985   0.006737315935867957    0.05240736857922716   0.002594755159120133   0.002681299277061327  3.566323140252034e-12 121.921358679687
2.568899622869977      19.73698132275853      16.34302229142988   0.002261029780353451     0.6730111595083462     -12.01871170945761  1.404542371446068e-05     0.1259111526662003  0.0009184932377268481      14.04943847617957      307.8750184347731   0.006501052971664274     0.8000085036437017     0.5304883098939337     0.2739011194512545     0.3981012121741985   0.006737315935867957    0.05240736857922716   0.002594755159120133   0.002681284375900133  1.490472751698791e-08 121.9213659331421
2.568885994896755      19.73697026135637      16.34299420223682   0.002260848223208443     0.6730151548599165     -12.01867519372033  1.403996878517416e-05     0.1259294497733361   0.000918009207278503      14.04953861911301      307.8773370756335   0.006499115792900365     0.8000085002717092     0.5304710883003602     0.2738800468861821     0.3980966489522159   0.006750179131610959    0.05258274669894129   0.002804816430265205   0.002929290363065404  3.553172854999178e-12 121.9210314638272
2.568886033176139      19.73697026135637      16.34299420223682   0.002260848223208443     0.6730151548599165     -12.01867519372033  1.403996878517416e-05     0.1259294497733361   0.000918009207278503      14.04953861911301      307.8773370756335   0.006499115792900365     0.8000085002717092     0.5304710883003602     0.2738800468861821     0.3980966489522159   0.006750179131610959    0.05258274669894129   0.002804816430265205   0.002929290363065404  3.553172854999178e-12 121.9210314798541
2.568885994896755      19.73697055546014      16.34299420223682   0.002260848223208443     0.6730151548599165     -12.01867519372033  1.403996878517416e-05     0.1259294497733361   0.000918009207278503      14.04953861911301      307.8773370756335   0.006499115792900365     0.8000085002717092     0.5304710883003602     0.2738800468861821     0.3980966489522159   0.006750179131610959    0.05258274669894129   0.002804816430265205   0.002929290363065404  3.553172854999178e-12 121.9210314081234
2.568885994896755      19.73697026135637      16.34299444576642   0.002260848223208443     0.6730151548599165     -12.01867519372033  1.403996878517416e-05     0.1259294497733361   0.000918009207278503      14.04953861911301      307.8773370756335   0.006499115792900365     0.8000085002717092     0.5304710883003602     0.2738800468861821     0.3980966489522159   0.006750179131610959    0.05258274669894129   0.002804816430265205   0.002929290363065404  3.553172854999178e-12 121.9210314692175
2.568885994896755      19.73697026135637      16.34299420223682   0.002260863124369637     0.6730151548599165     -12.01867519372033  1.403996878517416e-05     0.1259294497733361   0.000918009207278503      14.04953861911301      307.8773370756335   0.006499115792900365     0.8000085002717092     0.5304710883003602     0.2738800468861821     0.3980966489522159   0.006750179131610959    0.05258274669894129   0.002804816430265205   0.002929290363065404  3.553172854999178e-12 121.9210317137923
2.568885994896755      19.73697026135637      16.34299420223682   0.002260848223208443     0.6730151697610777     -12.01867519372033  1.403996878517416e-05     0.1259294497733361   0.000918009207278503      14.04953861911301      307.8773370756335   0.006499115792900365     0.8000085002717092     0.5304710883003602     0.2738800468861821     0.3980966489522159   0.006750179131610959    0.05258274669894129   0.002804816430265205   0.002929290363065404  3.553172854999178e-12 121.9210314607795
2.568885994896755      19.73697026135637      16.34299420223682   0.002260848223208443     0.6730151548599165     -12.01867537281255  1.403996878517416e-05     0.1259294497733361   0.000918009207278503      14.04953861911301      307.8773370756335   0.006499115792900365     0.8000085002717092     0.5304710883003602     0.2738800468861821     0.3980966489522159   0.006750179131610959    0.05258274669894129   0.002804816430265205   0.002929290363065404  3.553172854999178e-12 121.9210315574282
2.568885994896755      19.73697026135637      16.34299420223682   0.002260848223208443     0.6730151548599165     -12.01867519372033  1.405486994636801e-05     0.1259294497733361   0.000918009207278503      14.04953861911301      307.8773370756335   0.006499115792900365     0.8000085002717092     0.5304710883003602     0.2738800468861821     0.3980966489522159   0.006750179131610959    0.05258274669894129   0.002804816430265205   0.002929290363065404  3.553172854999178e-12 121.9210321728531
2.568885994896755      19.73697026135637      16.34299420223682   0.002260848223208443     0.6730151548599165     -12.01867519372033  1.403996878517416e-05     0.1259294646744973   0.000918009207278503      14.04953861911301      307.8773370756335   0.006499115792900365     0.8000085002717092     0.5304710883003602     0.2738800468861821     0.3980966489522159   0.006750179131610959    0.05258274669894129   0.002804816430265205   0.002929290363065404  3.553172854999178e-12 121.9210314422975
2.568885994896755      19.73697026135637      16.34299420223682   0.002260848223208443     0.6730151548599165     -12.01867519372033  1.403996878517416e-05     0.1259294497733361  0.0009180241084396968      14.04953861911301      307.8773370756335   0.006499115792900365     0.8000085002717092     0.5304710883003602     0.2738800468861821     0.3980966489522159   0.006750179131610959    0.05258274669894129   0.002804816430265205   0.002929290363065404  3.553172854999178e-12 121.9210325468971
2.568885994896755      19.73697026135637      16.34299420223682   0.002260848223208443     0.6730151548599165     -12.01867519372033  1.403996878517416e-05     0.1259294497733361   0.000918009207278503      14.04953882846745      307.8773370756335   0.006499115792900365     0.8000085002717092     0.5304710883003602     0.2738800468861821     0.3980966489522159   0.006750179131610959    0.05258274669894129   0.002804816430265205   0.002929290363065404  3.553172854999178e-12 121.9210314694446
2.568885994896755      19.73697026135637      16.34299420223682   0.002260848223208443     0.6730151548599165     -12.01867519372033  1.403996878517416e-05     0.1259294497733361   0.000918009207278503      14.04953861911301      307.8773416633633   0.006499115792900365     0.8000085002717092     0.5304710883003602     0.2738800468861821     0.3980966489522159   0.006750179131610959    0.05258274669894129   0.002804816430265205   0.002929290363065404  3.553172854999178e-12 121.921031525711
2.568885994896755      19.73697026135637      16.34299420223682   0.002260848223208443     0.6730151548599165     -12.01867519372033  1.403996878517416e-05     0.1259294497733361   0.000918009207278503      14.04953861911301      307.8773370756335   0.006499130694061559     0.8000085002717092     0.5304710883003602     0.2738800468861821     0.3980966489522159   0.006750179131610959    0.05258274669894129   0.002804816430265205   0.002929290363065404  3.553172854999178e-12 121.9210296078561
2.568885994896755      19.73697026135637      16.34299420223682   0.002260848223208443     0.6730151548599165     -12.01867519372033  1.403996878517416e-05     0.1259294497733361   0.000918009207278503      14.04953861911301      307.8773370756335   0.006499115792900365     0.8000085151728704     0.5304710883003602     0.2738800468861821     0.3980966489522159   0.006750179131610959    0.05258274669894129   0.002804816430265205   0.002929290363065404  3.553172854999178e-12 121.9210319359379
2.568885994896755      19.73697026135637      16.34299420223682   0.002260848223208443     0.6730151548599165     -12.01867519372033  1.403996878517416e-05     0.1259294497733361   0.000918009207278503      14.04953861911301      307.8773370756335   0.006499115792900365     0.8000085002717092     0.5304711032015214     0.2738800468861821     0.3980966489522159   0.006750179131610959    0.05258274669894129   0.002804816430265205   0.002929290363065404  3.553172854999178e-12 121.9210315762184
2.568885994896755      19.73697026135637      16.34299420223682   0.002260848223208443     0.6730151548599165     -12.01867519372033  1.403996878517416e-05     0.1259294497733361   0.000918009207278503      14.04953861911301      307.8773370756335   0.006499115792900365     0.8000085002717092     0.5304710883003602     0.2738800617873433     0.3980966489522159   0.006750179131610959    0.05258274669894129   0.002804816430265205   0.002929290363065404  3.553172854999178e-12 121.9210315704639
2.568885994896755      19.73697026135637      16.34299420223682   0.002260848223208443     0.6730151548599165     -12.01867519372033  1.403996878517416e-05     0.1259294497733361   0.000918009207278503      14.04953861911301      307.8773370756335   0.006499115792900365     0.8000085002717092     0.5304710883003602     0.2738800468861821     0.3980966638533771   0.006750179131610959    0.05258274669894129   0.002804816430265205   0.002929290363065404  3.553172854999178e-12 121.9210314550511
2.568885994896755      19.73697026135637      16.34299420223682   0.002260848223208443     0.6730151548599165     -12.01867519372033  1.403996878517416e-05     0.1259294497733361   0.000918009207278503      14.04953861911301      307.8773370756335   0.006499115792900365     0.8000085002717092     0.5304710883003602     0.2738800468861821     0.3980966489522159   0.006750194032772153    0.05258274669894129   0.002804816430265205   0.002929290363065404  3.553172854999178e-12 121.921031473597
2.568885994896755      19.73697026135637      16.34299420223682   0.002260848223208443     0.6730151548599165     -12.01867519372033  1.403996878517416e-05     0.1259294497733361   0.000918009207278503      14.04953861911301      307.8773370756335   0.006499115792900365     0.8000085002717092     0.5304710883003602     0.2738800468861821     0.3980966489522159   0.006750179131610959    0.05258276160010249   0.002804816430265205   0.002929290363065404  3.553172854999178e-12 121.9210314638232
2.568885994896755      19.73697026135637      16.34299420223682   0.002260848223208443     0.6730151548599165     -12.01867519372033  1.403996878517416e-05     0.1259294497733361   0.000918009207278503      14.04953861911301      307.8773370756335   0.006499115792900365     0.8000085002717092     0.5304710883003602     0.2738800468861821     0.3980966489522159   0.006750179131610959    0.05258274669894129   0.002804831331426399   0.002929290363065404  3.553172854999178e-12 121.9210314729163
2.568885994896755      19.73697026135637      16.34299420223682   0.002260848223208443     0.6730151548599165     -12.01867519372033  1.403996878517416e-05     0.1259294497733361   0.000918009207278503      14.04953861911301      307.8773370756335   0.006499115792900365     0.8000085002717092     0.5304710883003602     0.2738800468861821     0.3980966489522159   0.006750179131610959    0.05258274669894129   0.002804816430265205   0.002929305264226598  3.553172854999178e-12 121.9210314728484
2.568885994896755      19.73697026135637      16.34299420223682   0.002260848223208443     0.6730151548599165     -12.01867519372033  1.403996878517416e-05     0.1259294497733361   0.000918009207278503      14.04953861911301      307.8773370756335   0.006499115792900365     0.8000085002717092     0.5304710883003602     0.2738800468861821     0.3980966489522159   0.006750179131610959    0.05258274669894129   0.002804816430265205   0.002929290363065404  1.490471436670266e-08 121.9210387412789
2.568797601910038      19.73611167462123      16.34122063983666   0.002260968295917852     0.6730628387795926     -12.01760243788303  1.397256047138334e-05     0.1259319035548769  0.0009179559483345394      14.04822916693817      307.8139662811896   0.006501249078347331     0.8000084845355133      0.530481470293648     0.2738769538681197     0.3980750847426876   0.006739021917888068    0.05450271454465523   0.002800183326466096   0.002924451481458053  3.546951697777073e-12 121.9210101487884
2.568797640188105      19.73611167462123      16.34122063983666   0.002260968295917852     0.6730628387795926     -12.01760243788303  1.397256047138334e-05     0.1259319035548769  0.0009179559483345394      14.04822916693817      307.8139662811896   0.006501249078347331     0.8000084845355133      0.530481470293648     0.2738769538681197     0.3980750847426876   0.006739021917888068    0.05450271454465523   0.002800183326466096   0.002924451481458053  3.546951697777073e-12 121.9210101491765
2.568797601910038      19.73611196871221      16.34122063983666   0.002260968295917852     0.6730628387795926     -12.01760243788303  1.397256047138334e-05     0.1259319035548769  0.0009179559483345394      14.04822916693817      307.8139662811896   0.006501249078347331     0.8000084845355133      0.530481470293648     0.2738769538681197     0.3980750847426876   0.006739021917888068    0.05450271454465523   0.002800183326466096   0.002924451481458053  3.546951697777073e-12 121.9210101172082
2.568797601910038      19.73611167462123      16.34122088333982   0.002260968295917852     0.6730628387795926     -12.01760243788303  1.397256047138334e-05     0.1259319035548769  0.0009179559483345394      14.04822916693817      307.8139662811896   0.006501249078347331     0.8000084845355133      0.530481470293648     0.2738769538681197     0.3980750847426876   0.006739021917888068    0.05450271454465523   0.002800183326466096   0.002924451481458053  3.546951697777073e-12 121.9210101501297
2.568797601910038      19.73611167462123      16.34122063983666   0.002260983197079046     0.6730628387795926     -12.01760243788303  1.397256047138334e-05     0.1259319035548769  0.0009179559483345394      14.04822916693817      307.8139662811896   0.006501249078347331     0.8000084845355133      0.530481470293648     0.2738769538681197     0.3980750847426876   0.006739021917888068    0.05450271454465523   0.002800183326466096   0.002924451481458053  3.546951697777073e-12 121.9210102922248
2.568797601910038      19.73611167462123      16.34122063983666   0.002260968295917852     0.6730628536807538     -12.01760243788303  1.397256047138334e-05     0.1259319035548769  0.0009179559483345394      14.04822916693817      307.8139662811896   0.006501249078347331     0.8000084845355133      0.530481470293648     0.2738769538681197     0.3980750847426876   0.006739021917888068    0.05450271454465523   0.002800183326466096   0.002924451481458053  3.546951697777073e-12 121.9210101265069
2.568797601910038      19.73611167462123      16.34122063983666   0.002260968295917852     0.6730628387795926     -12.01760261695926  1.397256047138334e-05     0.1259319035548769  0.0009179559483345394      14.04822916693817      307.8139662811896   0.006501249078347331     0.8000084845355133      0.530481470293648     0.2738769538681197     0.3980750847426876   0.006739021917888068    0.05450271454465523   0.002800183326466096   0.002924451481458053  3.546951697777073e-12 121.9210102171089
2.568797601910038      19.73611167462123      16.34122063983666   0.002260968295917852     0.6730628387795926     -12.01760243788303  1.398746163257719e-05     0.1259319035548769  0.0009179559483345394      14.04822916693817      307.8139662811896   0.006501249078347331     0.8000084845355133      0.530481470293648     0.2738769538681197     0.3980750847426876   0.006739021917888068    0.05450271454465523   0.002800183326466096   0.002924451481458053  3.546951697777073e-12 121.9210110288594
2.568797601910038      19.73611167462123      16.34122063983666   0.002260968295917852     0.6730628387795926     -12.01760243788303  1.397256047138334e-05     0.1259319184560381  0.0009179559483345394      14.04822916693817      307.8139662811896   0.006501249078347331     0.8000084845355133      0.530481470293648     0.2738769538681197     0.3980750847426876   0.006739021917888068    0.05450271454465523   0.002800183326466096   0.002924451481458053  3.546951697777073e-12 121.9210101112675
2.568797601910038      19.73611167462123      16.34122063983666   0.002260968295917852     0.6730628387795926     -12.01760243788303  1.397256047138334e-05     0.1259319035548769  0.0009179708494957333      14.04822916693817      307.8139662811896   0.006501249078347331     0.8000084845355133      0.530481470293648     0.2738769538681197     0.3980750847426876   0.006739021917888068    0.05450271454465523   0.002800183326466096   0.002924451481458053  3.546951697777073e-12 121.9210112783397
2.568797601910038      19.73611167462123      16.34122063983666   0.002260968295917852     0.6730628387795926     -12.01760243788303  1.397256047138334e-05     0.1259319035548769  0.0009179559483345394      14.04822937627309      307.8139662811896   0.006501249078347331     0.8000084845355133      0.530481470293648     0.2738769538681197     0.3980750847426876   0.006739021917888068    0.05450271454465523   0.002800183326466096   0.002924451481458053  3.546951697777073e-12 121.9210102372679
2.568797601910038      19.73611167462123      16.34122063983666   0.002260968295917852     0.6730628387795926     -12.01760243788303  1.397256047138334e-05     0.1259319035548769  0.0009179559483345394      14.04822916693817      307.8139708679751   0.006501249078347331     0.8000084845355133      0.530481470293648     0.2738769538681197     0.3980750847426876   0.006739021917888068    0.05450271454465523   0.002800183326466096   0.002924451481458053  3.546951697777073e-12 121.9210101338039
2.568797601910038      19.73611167462123      16.34122063983666   0.002260968295917852     0.6730628387795926     -12.01760243788303  1.397256047138334e-05     0.1259319035548769  0.0009179559483345394      14.04822916693817      307.8139662811896   0.006501263979508525     0.8000084845355133      0.530481470293648     0.2738769538681197     0.3980750847426876   0.006739021917888068    0.05450271454465523   0.002800183326466096   0.002924451481458053  3.546951697777073e-12 121.9210101941071
2.568797601910038      19.73611167462123      16.34122063983666   0.002260968295917852     0.6730628387795926     -12.01760243788303  1.397256047138334e-05     0.1259319035548769  0.0009179559483345394      14.04822916693817      307.8139662811896   0.006501249078347331     0.8000084994366745      0.530481470293648     0.2738769538681197     0.3980750847426876   0.006739021917888068    0.05450271454465523   0.002800183326466096   0.002924451481458053  3.546951697777073e-12 121.9210105986933
2.568797601910038      19.73611167462123      16.34122063983666   0.002260968295917852     0.6730628387795926     -12.01760243788303  1.397256047138334e-05     0.1259319035548769  0.0009179559483345394      14.04822916693817      307.8139662811896   0.006501249078347331     0.8000084845355133     0.5304814851948092     0.2738769538681197     0.3980750847426876   0.006739021917888068    0.05450271454465523   0.002800183326466096   0.002924451481458053  3.546951697777073e-12 121.9210102461934
2.568797601910038      19.73611167462123      16.34122063983666   0.002260968295917852     0.6730628387795926     -12.01760243788303  1.397256047138334e-05     0.1259319035548769  0.0009179559483345394      14.04822916693817      307.8139662811896   0.006501249078347331     0.8000084845355133      0.530481470293648     0.2738769687692809     0.3980750847426876   0.006739021917888068    0.05450271454465523   0.002800183326466096   0.002924451481458053  3.546951697777073e-12 121.9210103102718
2.568797601910038      19.73611167462123      16.34122063983666   0.002260968295917852     0.6730628387795926     -12.01760243788303  1.397256047138334e-05     0.1259319035548769  0.0009179559483345394      14.04822916693817      307.8139662811896   0.006501249078347331     0.8000084845355133      0.530481470293648     0.2738769538681197     0.3980750996438487   0.006739021917888068    0.05450271454465523   0.002800183326466096   0.002924451481458053  3.546951697777073e-12 121.921010146577
2.568797601910038      19.73611167462123      16.34122063983666   0.002260968295917852     0.6730628387795926     -12.01760243788303  1.397256047138334e-05     0.1259319035548769  0.0009179559483345394      14.04822916693817      307.8139662811896   0.006501249078347331     0.8000084845355133      0.530481470293648     0.2738769538681197     0.3980750847426876   0.006739036819049262    0.05450271454465523   0.002800183326466096   0.002924451481458053  3.546951697777073e-12 121.9210101481565
2.568797601910038      19.73611167462123      16.34122063983666   0.002260968295917852     0.6730628387795926     -12.01760243788303  1.397256047138334e-05     0.1259319035548769  0.0009179559483345394      14.04822916693817      307.8139662811896   0.006501249078347331     0.8000084845355133      0.530481470293648     0.2738769538681197     0.3980750847426876   0.006739021917888068    0.05450272944581643   0.002800183326466096   0.002924451481458053  3.546951697777073e-12 121.9210101487884
2.568797601910038      19.73611167462123      16.34122063983666   0.002260968295917852     0.6730628387795926     -12.01760243788303  1.397256047138334e-05     0.1259319035548769  0.0009179559483345394      14.04822916693817      307.8139662811896   0.006501249078347331     0.8000084845355133      0.530481470293648     0.2738769538681197     0.3980750847426876   0.006739021917888068    0.05450271454465523    0.00280019822762729   0.002924451481458053  3.546951697777073e-12 121.9210101482689
2.568797601910038      19.73611167462123      16.34122063983666   0.002260968295917852     0.6730628387795926     -12.01760243788303  1.397256047138334e-05     0.1259319035548769  0.0009179559483345394      14.04822916693817      307.8139662811896   0.006501249078347331     0.8000084845355133      0.530481470293648     0.2738769538681197     0.3980750847426876   0.006739021917888068    0.05450271454465523   0.002800183326466096   0.002924466382619247  3.546951697777073e-12 121.9210101482838
2.568797601910038      19.73611167462123      16.34122063983666   0.002260968295917852     0.6730628387795926     -12.01760243788303  1.397256047138334e-05     0.1259319035548769  0.0009179559483345394      14.04822916693817      307.8139662811896   0.006501249078347331     0.8000084845355133      0.530481470293648     0.2738769538681197     0.3980750847426876   0.006739021917888068    0.05450271454465523   0.002800183326466096   0.002924451481458053  1.490470814554543e-08 121.9210176911294
2.568855346342107       19.7357139420189      16.34045002332181   0.002259866101226507     0.6731819956523284     -12.01711553260524   1.39121624435556e-05     0.1260665671442358  0.0009142620342396161      14.04743687091055      307.8139201328705   0.006500295393103834     0.8000084648573131     0.5302896747688396     0.2737189338838787     0.3981053713495892   0.006754265366137864    0.05450271454465523   0.003058351370619459   0.003175514548914354   3.44732756320757e-12 121.9191028881203
2.568855384621034       19.7357139420189      16.34045002332181   0.002259866101226507     0.6731819956523284     -12.01711553260524   1.39121624435556e-05     0.1260665671442358  0.0009142620342396161      14.04743687091055      307.8139201328705   0.006500295393103834     0.8000084648573131     0.5302896747688396     0.2737189338838787     0.3981053713495892   0.006754265366137864    0.05450271454465523   0.003058351370619459   0.003175514548914354   3.44732756320757e-12 121.9191027692101
2.568855346342107      19.73571423610396      16.34045002332181   0.002259866101226507     0.6731819956523284     -12.01711553260524   1.39121624435556e-05     0.1260665671442358  0.0009142620342396161      14.04743687091055      307.8139201328705   0.006500295393103834     0.8000084648573131     0.5302896747688396     0.2737189338838787     0.3981053713495892   0.006754265366137864    0.05450271454465523   0.003058351370619459   0.003175514548914354   3.44732756320757e-12 121.9191028191938
2.568855346342107       19.7357139420189       16.3404502668135   0.002259866101226507     0.6731819956523284     -12.01711553260524   1.39121624435556e-05     0.1260665671442358  0.0009142620342396161      14.04743687091055      307.8139201328705   0.006500295393103834     0.8000084648573131     0.5302896747688396     0.2737189338838787     0.3981053713495892   0.006754265366137864    0.05450271454465523   0.003058351370619459   0.003175514548914354   3.44732756320757e-12 121.9191028519778
2.568855346342107       19.7357139420189      16.34045002332181     0.0022598810023877     0.6731819956523284     -12.01711553260524   1.39121624435556e-05     0.1260665671442358  0.0009142620342396161      14.04743687091055      307.8139201328705   0.006500295393103834     0.8000084648573131     0.5302896747688396     0.2737189338838787     0.3981053713495892   0.006754265366137864    0.05450271454465523   0.003058351370619459   0.003175514548914354   3.44732756320757e-12 121.9191028483652
2.568855346342107       19.7357139420189      16.34045002332181   0.002259866101226507     0.6731820105534896     -12.01711553260524   1.39121624435556e-05     0.1260665671442358  0.0009142620342396161      14.04743687091055      307.8139201328705   0.006500295393103834     0.8000084648573131     0.5302896747688396     0.2737189338838787     0.3981053713495892   0.006754265366137864    0.05450271454465523   0.003058351370619459   0.003175514548914354   3.44732756320757e-12 121.9191028692981
2.568855346342107       19.7357139420189      16.34045002332181   0.002259866101226507     0.6731819956523284     -12.01711571167421   1.39121624435556e-05     0.1260665671442358  0.0009142620342396161      14.04743687091055      307.8139201328705   0.006500295393103834     0.8000084648573131     0.5302896747688396     0.2737189338838787     0.3981053713495892   0.006754265366137864    0.05450271454465523   0.003058351370619459   0.003175514548914354   3.44732756320757e-12 121.9191029446595
2.568855346342107       19.7357139420189      16.34045002332181   0.002259866101226507     0.6731819956523284     -12.01711553260524  1.392706360474944e-05     0.1260665671442358  0.0009142620342396161      14.04743687091055      307.8139201328705   0.006500295393103834     0.8000084648573131     0.5302896747688396     0.2737189338838787     0.3981053713495892   0.006754265366137864    0.05450271454465523   0.003058351370619459   0.003175514548914354   3.44732756320757e-12 121.9191046343203
2.568855346342107       19.7357139420189      16.34045002332181   0.002259866101226507     0.6731819956523284     -12.01711553260524   1.39121624435556e-05      0.126066582045397  0.0009142620342396161      14.04743687091055      307.8139201328705   0.006500295393103834     0.8000084648573131     0.5302896747688396     0.2737189338838787     0.3981053713495892   0.006754265366137864    0.05450271454465523   0.003058351370619459   0.003175514548914354   3.44732756320757e-12 121.9191028980547
2.568855346342107       19.7357139420189      16.34045002332181   0.002259866101226507     0.6731819956523284     -12.01711553260524   1.39121624435556e-05     0.1260665671442358    0.00091427693540081      14.04743687091055      307.8139201328705   0.006500295393103834     0.8000084648573131     0.5302896747688396     0.2737189338838787     0.3981053713495892   0.006754265366137864    0.05450271454465523   0.003058351370619459   0.003175514548914354   3.44732756320757e-12 121.9191042929758
2.568855346342107       19.7357139420189      16.34045002332181   0.002259866101226507     0.6731819956523284     -12.01711553260524   1.39121624435556e-05     0.1260665671442358  0.0009142620342396161      14.04743708023367      307.8139201328705   0.006500295393103834     0.8000084648573131     0.5302896747688396     0.2737189338838787     0.3981053713495892   0.006754265366137864    0.05450271454465523   0.003058351370619459   0.003175514548914354   3.44732756320757e-12 121.9191028365752
2.568855346342107       19.7357139420189      16.34045002332181   0.002259866101226507     0.6731819956523284     -12.01711553260524   1.39121624435556e-05     0.1260665671442358  0.0009142620342396161      14.04743687091055      307.8139247196553   0.006500295393103834     0.8000084648573131     0.5302896747688396     0.2737189338838787     0.3981053713495892   0.006754265366137864    0.05450271454465523   0.003058351370619459   0.003175514548914354   3.44732756320757e-12 121.9191027859975
2.568855346342107       19.7357139420189      16.34045002332181   0.002259866101226507     0.6731819956523284     -12.01711553260524   1.39121624435556e-05     0.1260665671442358  0.0009142620342396161      14.04743687091055      307.8139201328705   0.006500310294265028     0.8000084648573131     0.5302896747688396     0.2737189338838787     0.3981053713495892   0.006754265366137864    0.05450271454465523   0.003058351370619459   0.003175514548914354   3.44732756320757e-12 121.9190985856919
2.568855346342107       19.7357139420189      16.34045002332181   0.002259866101226507     0.6731819956523284     -12.01711553260524   1.39121624435556e-05     0.1260665671442358  0.0009142620342396161      14.04743687091055      307.8139201328705   0.006500295393103834     0.8000084797584743     0.5302896747688396     0.2737189338838787     0.3981053713495892   0.006754265366137864    0.05450271454465523   0.003058351370619459   0.003175514548914354   3.44732756320757e-12 121.9191033537392
2.568855346342107       19.7357139420189      16.34045002332181   0.002259866101226507     0.6731819956523284     -12.01711553260524   1.39121624435556e-05     0.1260665671442358  0.0009142620342396161      14.04743687091055      307.8139201328705   0.006500295393103834     0.8000084648573131     0.5302896896700008     0.2737189338838787     0.3981053713495892   0.006754265366137864    0.05450271454465523   0.003058351370619459   0.003175514548914354   3.44732756320757e-12 121.9191029671338
2.568855346342107       19.7357139420189      16.34045002332181   0.002259866101226507     0.6731819956523284     -12.01711553260524   1.39121624435556e-05     0.1260665671442358  0.0009142620342396161      14.04743687091055      307.8139201328705   0.006500295393103834     0.8000084648573131     0.5302896747688396     0.2737189487850399     0.3981053713495892   0.006754265366137864    0.05450271454465523   0.003058351370619459   0.003175514548914354   3.44732756320757e-12 121.919102804764
2.568855346342107       19.7357139420189      16.34045002332181   0.002259866101226507     0.6731819956523284     -12.01711553260524   1.39121624435556e-05     0.1260665671442358  0.0009142620342396161      14.04743687091055      307.8139201328705   0.006500295393103834     0.8000084648573131     0.5302896747688396     0.2737189338838787     0.3981053862507504   0.006754265366137864    0.05450271454465523   0.003058351370619459   0.003175514548914354   3.44732756320757e-12 121.919102862165
2.568855346342107       19.7357139420189      16.34045002332181   0.002259866101226507     0.6731819956523284     -12.01711553260524   1.39121624435556e-05     0.1260665671442358  0.0009142620342396161      14.04743687091055      307.8139201328705   0.006500295393103834     0.8000084648573131     0.5302896747688396     0.2737189338838787     0.3981053713495892   0.006754280267299058    0.05450271454465523   0.003058351370619459   0.003175514548914354   3.44732756320757e-12 121.9191028881257
2.568855346342107       19.7357139420189      16.34045002332181   0.002259866101226507     0.6731819956523284     -12.01711553260524   1.39121624435556e-05     0.1260665671442358  0.0009142620342396161      14.04743687091055      307.8139201328705   0.006500295393103834     0.8000084648573131     0.5302896747688396     0.2737189338838787     0.3981053713495892   0.006754265366137864    0.05450272944581643   0.003058351370619459   0.003175514548914354   3.44732756320757e-12 121.9191028881204
2.568855346342107       19.7357139420189      16.34045002332181   0.002259866101226507     0.6731819956523284     -12.01711553260524   1.39121624435556e-05     0.1260665671442358  0.0009142620342396161      14.04743687091055      307.8139201328705   0.006500295393103834     0.8000084648573131     0.5302896747688396     0.2737189338838787     0.3981053713495892   0.006754265366137864    0.05450271454465523   0.003058366271780653   0.003175514548914354   3.44732756320757e-12 121.9191028881231
2.568855346342107       19.7357139420189      16.34045002332181   0.002259866101226507     0.6731819956523284     -12.01711553260524   1.39121624435556e-05     0.1260665671442358  0.0009142620342396161      14.04743687091055      307.8139201328705   0.006500295393103834     0.8000084648573131     0.5302896747688396     0.2737189338838787     0.3981053713495892   0.006754265366137864    0.05450271454465523   0.003058351370619459   0.003175529450075548   3.44732756320757e-12 121.9191028881395
2.568855346342107       19.7357139420189      16.34045002332181   0.002259866101226507     0.6731819956523284     -12.01711553260524   1.39121624435556e-05     0.1260665671442358  0.0009142620342396161      14.04743687091055      307.8139201328705   0.006500295393103834     0.8000084648573131     0.5302896747688396     0.2737189338838787     0.3981053713495892   0.006754265366137864    0.05450271454465523   0.003058351370619459   0.003175514548914354  1.490460852141087e-08 121.9191104282163
2.568860347702819       19.7357150854515      16.34044058862369   0.002260680813715259     0.6731834749891525     -12.01711185039149  1.391274135898644e-05     0.1260665117335807  0.0009142387524217332      14.04748913290641      307.8162718245268   0.006504244954790186     0.8000084646202718     0.5302886736110145     0.2737199189264327     0.3981077373416038   0.006754095999894039    0.05450136409163417   0.003058254226111367   0.003175432511350982  3.446759578084327e-12 121.918476645977
2.568860385981821       19.7357150854515      16.34044058862369   0.002260680813715259     0.6731834749891525     -12.01711185039149  1.391274135898644e-05     0.1260665117335807  0.0009142387524217332      14.04748913290641      307.8162718245268   0.006504244954790186     0.8000084646202718     0.5302886736110145     0.2737199189264327     0.3981077373416038   0.006754095999894039    0.05450136409163417   0.003058254226111367   0.003175432511350982  3.446759578084327e-12 121.9184766451296
2.568860347702819      19.73571537953657      16.34044058862369   0.002260680813715259     0.6731834749891525     -12.01711185039149  1.391274135898644e-05     0.1260665117335807  0.0009142387524217332      14.04748913290641      307.8162718245268   0.006504244954790186     0.8000084646202718     0.5302886736110145     0.2737199189264327     0.3981077373416038   0.006754095999894039    0.05450136409163417   0.003058254226111367   0.003175432511350982  3.446759578084327e-12 121.9184765981237
2.568860347702819       19.7357150854515      16.34044083211522   0.002260680813715259     0.6731834749891525     -12.01711185039149  1.391274135898644e-05     0.1260665117335807  0.0009142387524217332      14.04748913290641      307.8162718245268   0.006504244954790186     0.8000084646202718     0.5302886736110145     0.2737199189264327     0.3981077373416038   0.006754095999894039    0.05450136409163417   0.003058254226111367   0.003175432511350982  3.446759578084327e-12 121.9184766267245
2.568860347702819       19.7357150854515      16.34044058862369   0.002260695714876452     0.6731834749891525     -12.01711185039149  1.391274135898644e-05     0.1260665117335807  0.0009142387524217332      14.04748913290641      307.8162718245268   0.006504244954790186     0.8000084646202718     0.5302886736110145     0.2737199189264327     0.3981077373416038   0.006754095999894039    0.05450136409163417   0.003058254226111367   0.003175432511350982  3.446759578084327e-12 121.9184769175043
2.568860347702819       19.7357150854515      16.34044058862369   0.002260680813715259     0.6731834898903137     -12.01711185039149  1.391274135898644e-05     0.1260665117335807  0.0009142387524217332      14.04748913290641      307.8162718245268   0.006504244954790186     0.8000084646202718     0.5302886736110145     0.2737199189264327     0.3981077373416038   0.006754095999894039    0.05450136409163417   0.003058254226111367   0.003175432511350982  3.446759578084327e-12 121.9184766549482
2.568860347702819       19.7357150854515      16.34044058862369   0.002260680813715259     0.6731834749891525     -12.01711202946041  1.391274135898644e-05     0.1260665117335807  0.0009142387524217332      14.04748913290641      307.8162718245268   0.006504244954790186     0.8000084646202718     0.5302886736110145     0.2737199189264327     0.3981077373416038   0.006754095999894039    0.05450136409163417   0.003058254226111367   0.003175432511350982  3.446759578084327e-12 121.9184767387023
2.568860347702819       19.7357150854515      16.34044058862369   0.002260680813715259     0.6731834749891525     -12.01711185039149  1.392764252018029e-05     0.1260665117335807  0.0009142387524217332      14.04748913290641      307.8162718245268   0.006504244954790186     0.8000084646202718     0.5302886736110145     0.2737199189264327     0.3981077373416038   0.006754095999894039    0.05450136409163417   0.003058254226111367   0.003175432511350982  3.446759578084327e-12 121.9184786778525
2.568860347702819       19.7357150854515      16.34044058862369   0.002260680813715259     0.6731834749891525     -12.01711185039149  1.391274135898644e-05     0.1260665266347419  0.0009142387524217332      14.04748913290641      307.8162718245268   0.006504244954790186     0.8000084646202718     0.5302886736110145     0.2737199189264327     0.3981077373416038   0.006754095999894039    0.05450136409163417   0.003058254226111367   0.003175432511350982  3.446759578084327e-12 121.9184767096507
2.568860347702819       19.7357150854515      16.34044058862369   0.002260680813715259     0.6731834749891525     -12.01711185039149  1.391274135898644e-05     0.1260665117335807   0.000914253653582927      14.04748913290641      307.8162718245268   0.006504244954790186     0.8000084646202718     0.5302886736110145     0.2737199189264327     0.3981077373416038   0.006754095999894039    0.05450136409163417   0.003058254226111367   0.003175432511350982  3.446759578084327e-12 121.9184781097542
2.568860347702819       19.7357150854515      16.34044058862369   0.002260680813715259     0.6731834749891525     -12.01711185039149  1.391274135898644e-05     0.1260665117335807  0.0009142387524217332      14.04748934223031      307.8162718245268   0.006504244954790186     0.8000084646202718     0.5302886736110145     0.2737199189264327     0.3981077373416038   0.006754095999894039    0.05450136409163417   0.003058254226111367   0.003175432511350982  3.446759578084327e-12 121.9184767233997
2.568860347702819       19.7357150854515      16.34044058862369   0.002260680813715259     0.6731834749891525     -12.01711185039149  1.391274135898644e-05     0.1260665117335807  0.0009142387524217332      14.04748913290641      307.8162764113467   0.006504244954790186     0.8000084646202718     0.5302886736110145     0.2737199189264327     0.3981077373416038   0.006754095999894039    0.05450136409163417   0.003058254226111367   0.003175432511350982  3.446759578084327e-12 121.9184766310278
2.568860347702819       19.7357150854515      16.34044058862369   0.002260680813715259     0.6731834749891525     -12.01711185039149  1.391274135898644e-05     0.1260665117335807  0.0009142387524217332      14.04748913290641      307.8162718245268    0.00650425985595138     0.8000084646202718     0.5302886736110145     0.2737199189264327     0.3981077373416038   0.006754095999894039    0.05450136409163417   0.003058254226111367   0.003175432511350982  3.446759578084327e-12 121.9184763366087
2.568860347702819       19.7357150854515      16.34044058862369   0.002260680813715259     0.6731834749891525     -12.01711185039149  1.391274135898644e-05     0.1260665117335807  0.0009142387524217332      14.04748913290641      307.8162718245268   0.006504244954790186      0.800008479521433     0.5302886736110145     0.2737199189264327     0.3981077373416038   0.006754095999894039    0.05450136409163417   0.003058254226111367   0.003175432511350982  3.446759578084327e-12 121.9184771658543
2.568860347702819       19.7357150854515      16.34044058862369   0.002260680813715259     0.6731834749891525     -12.01711185039149  1.391274135898644e-05     0.1260665117335807  0.0009142387524217332      14.04748913290641      307.8162718245268   0.006504244954790186     0.8000084646202718     0.5302886885121757     0.2737199189264327     0.3981077373416038   0.006754095999894039    0.05450136409163417   0.003058254226111367   0.003175432511350982  3.446759578084327e-12 121.9184767075499
2.568860347702819       19.7357150854515      16.34044058862369   0.002260680813715259     0.6731834749891525     -12.01711185039149  1.391274135898644e-05     0.1260665117335807  0.0009142387524217332      14.04748913290641      307.8162718245268   0.006504244954790186     0.8000084646202718     0.5302886736110145     0.2737199338275939     0.3981077373416038   0.006754095999894039    0.05450136409163417   0.003058254226111367   0.003175432511350982  3.446759578084327e-12 121.9184767598438
2.568860347702819       19.7357150854515      16.34044058862369   0.002260680813715259     0.6731834749891525     -12.01711185039149  1.391274135898644e-05     0.1260665117335807  0.0009142387524217332      14.04748913290641      307.8162718245268   0.006504244954790186     0.8000084646202718     0.5302886736110145     0.2737199189264327      0.398107752242765   0.006754095999894039    0.05450136409163417   0.003058254226111367   0.003175432511350982  3.446759578084327e-12 121.9184766828899
2.568860347702819       19.7357150854515      16.34044058862369   0.002260680813715259     0.6731834749891525     -12.01711185039149  1.391274135898644e-05     0.1260665117335807  0.0009142387524217332      14.04748913290641      307.8162718245268   0.006504244954790186     0.8000084646202718     0.5302886736110145     0.2737199189264327     0.3981077373416038   0.006754110901055233    0.05450136409163417   0.003058254226111367   0.003175432511350982  3.446759578084327e-12 121.9184766459832
2.568860347702819       19.7357150854515      16.34044058862369   0.002260680813715259     0.6731834749891525     -12.01711185039149  1.391274135898644e-05     0.1260665117335807  0.0009142387524217332      14.04748913290641      307.8162718245268   0.006504244954790186     0.8000084646202718     0.5302886736110145     0.2737199189264327     0.3981077373416038   0.006754095999894039    0.05450137899279536   0.003058254226111367   0.003175432511350982  3.446759578084327e-12 121.9184766459771
2.568860347702819       19.7357150854515      16.34044058862369   0.002260680813715259     0.6731834749891525     -12.01711185039149  1.391274135898644e-05     0.1260665117335807  0.0009142387524217332      14.04748913290641      307.8162718245268   0.006504244954790186     0.8000084646202718     0.5302886736110145     0.2737199189264327     0.3981077373416038   0.006754095999894039    0.05450136409163417   0.003058269127272561   0.003175432511350982  3.446759578084327e-12 121.9184766459583
2.568860347702819       19.7357150854515      16.34044058862369   0.002260680813715259     0.6731834749891525     -12.01711185039149  1.391274135898644e-05     0.1260665117335807  0.0009142387524217332      14.04748913290641      307.8162718245268   0.006504244954790186     0.8000084646202718     0.5302886736110145     0.2737199189264327     0.3981077373416038   0.006754095999894039    0.05450136409163417   0.003058254226111367   0.003175447412512176  3.446759578084327e-12 121.918476645957
2.568860347702819       19.7357150854515      16.34044058862369   0.002260680813715259     0.6731834749891525     -12.01711185039149  1.391274135898644e-05     0.1260665117335807  0.0009142387524217332      14.04748913290641      307.8162718245268   0.006504244954790186     0.8000084646202718     0.5302886736110145     0.2737199189264327     0.3981077373416038   0.006754095999894039    0.05450136409163417   0.003058254226111367   0.003175432511350982  1.490460795342574e-08 121.9184841853202
2.56885937270321      19.73564680464528      16.34032232047514   0.002260668913960613     0.6731879924339707     -12.01702767125832  1.390866078656983e-05     0.1260661017843983  0.0009141590908423323      14.04731814337896      307.8115856153726   0.006505173795343631     0.8000084621747409     0.5302864892428254     0.2737179556820601     0.3981002261441547   0.006752715397394093    0.05448729038684737   0.003326859722329119   0.003439566505030508  3.444369282937349e-12 121.9184474608254
2.568859410982198      19.73564680464528      16.34032232047514   0.002260668913960613     0.6731879924339707     -12.01702767125832  1.390866078656983e-05     0.1260661017843983  0.0009141590908423323      14.04731814337896      307.8115856153726   0.006505173795343631     0.8000084621747409     0.5302864892428254     0.2737179556820601     0.3981002261441547   0.006752715397394093    0.05448729038684737   0.003326859722329119   0.003439566505030508  3.444369282937349e-12 121.9184475043016
2.56885937270321      19.73564709872933      16.34032232047514   0.002260668913960613     0.6731879924339707     -12.01702767125832  1.390866078656983e-05     0.1260661017843983  0.0009141590908423323      14.04731814337896      307.8115856153726   0.006505173795343631     0.8000084621747409     0.5302864892428254     0.2737179556820601     0.3981002261441547   0.006752715397394093    0.05448729038684737   0.003326859722329119   0.003439566505030508  3.444369282937349e-12 121.9184474293313
2.56885937270321      19.73564680464528      16.34032256396491   0.002260668913960613     0.6731879924339707     -12.01702767125832  1.390866078656983e-05     0.1260661017843983  0.0009141590908423323      14.04731814337896      307.8115856153726   0.006505173795343631     0.8000084621747409     0.5302864892428254     0.2737179556820601     0.3981002261441547   0.006752715397394093    0.05448729038684737   0.003326859722329119   0.003439566505030508  3.444369282937349e-12 121.9184474365196
2.56885937270321      19.73564680464528      16.34032232047514   0.002260683815121807     0.6731879924339707     -12.01702767125832  1.390866078656983e-05     0.1260661017843983  0.0009141590908423323      14.04731814337896      307.8115856153726   0.006505173795343631     0.8000084621747409     0.5302864892428254     0.2737179556820601     0.3981002261441547   0.006752715397394093    0.05448729038684737   0.003326859722329119   0.003439566505030508  3.444369282937349e-12 121.9184476672087
2.56885937270321      19.73564680464528      16.34032232047514   0.002260668913960613     0.6731880073351318     -12.01702767125832  1.390866078656983e-05     0.1260661017843983  0.0009141590908423323      14.04731814337896      307.8115856153726   0.006505173795343631     0.8000084621747409     0.5302864892428254     0.2737179556820601     0.3981002261441547   0.006752715397394093    0.05448729038684737   0.003326859722329119   0.003439566505030508  3.444369282937349e-12 121.9184474763349
2.56885937270321      19.73564680464528      16.34032232047514   0.002260668913960613     0.6731879924339707     -12.01702785032599  1.390866078656983e-05     0.1260661017843983  0.0009141590908423323      14.04731814337896      307.8115856153726   0.006505173795343631     0.8000084621747409     0.5302864892428254     0.2737179556820601     0.3981002261441547   0.006752715397394093    0.05448729038684737   0.003326859722329119   0.003439566505030508  3.444369282937349e-12 121.9184475732221
2.56885937270321      19.73564680464528      16.34032232047514   0.002260668913960613     0.6731879924339707     -12.01702767125832  1.392356194776367e-05     0.1260661017843983  0.0009141590908423323      14.04731814337896      307.8115856153726   0.006505173795343631     0.8000084621747409     0.5302864892428254     0.2737179556820601     0.3981002261441547   0.006752715397394093    0.05448729038684737   0.003326859722329119   0.003439566505030508  3.444369282937349e-12 121.918449553692
2.56885937270321      19.73564680464528      16.34032232047514   0.002260668913960613     0.6731879924339707     -12.01702767125832  1.390866078656983e-05     0.1260661166855595  0.0009141590908423323      14.04731814337896      307.8115856153726   0.006505173795343631     0.8000084621747409     0.5302864892428254     0.2737179556820601     0.3981002261441547   0.006752715397394093    0.05448729038684737   0.003326859722329119   0.003439566505030508  3.444369282937349e-12 121.9184475117303
2.56885937270321      19.73564680464528      16.34032232047514   0.002260668913960613     0.6731879924339707     -12.01702767125832  1.390866078656983e-05     0.1260661017843983  0.0009141739920035261      14.04731814337896      307.8115856153726   0.006505173795343631     0.8000084621747409     0.5302864892428254     0.2737179556820601     0.3981002261441547   0.006752715397394093    0.05448729038684737   0.003326859722329119   0.003439566505030508  3.444369282937349e-12 121.9184488772626
2.56885937270321      19.73564680464528      16.34032232047514   0.002260668913960613     0.6731879924339707     -12.01702767125832  1.390866078656983e-05     0.1260661017843983  0.0009141590908423323      14.04731835270031      307.8115856153726   0.006505173795343631     0.8000084621747409     0.5302864892428254     0.2737179556820601     0.3981002261441547   0.006752715397394093    0.05448729038684737   0.003326859722329119   0.003439566505030508  3.444369282937349e-12 121.9184475081726
2.56885937270321      19.73564680464528      16.34032232047514   0.002260668913960613     0.6731879924339707     -12.01702767125832  1.390866078656983e-05     0.1260661017843983  0.0009141590908423323      14.04731814337896      307.8115902021227   0.006505173795343631     0.8000084621747409     0.5302864892428254     0.2737179556820601     0.3981002261441547   0.006752715397394093    0.05448729038684737   0.003326859722329119   0.003439566505030508  3.444369282937349e-12 121.9184474511169
2.56885937270321      19.73564680464528      16.34032232047514   0.002260668913960613     0.6731879924339707     -12.01702767125832  1.390866078656983e-05     0.1260661017843983  0.0009141590908423323      14.04731814337896      307.8115856153726   0.006505188696504825     0.8000084621747409     0.5302864892428254     0.2737179556820601     0.3981002261441547   0.006752715397394093    0.05448729038684737   0.003326859722329119   0.003439566505030508  3.444369282937349e-12 121.9184479942682
2.56885937270321      19.73564680464528      16.34032232047514   0.002260668913960613     0.6731879924339707     -12.01702767125832  1.390866078656983e-05     0.1260661017843983  0.0009141590908423323      14.04731814337896      307.8115856153726   0.006505173795343631     0.8000084770759021     0.5302864892428254     0.2737179556820601     0.3981002261441547   0.006752715397394093    0.05448729038684737   0.003326859722329119   0.003439566505030508  3.444369282937349e-12 121.9184479804535
2.56885937270321      19.73564680464528      16.34032232047514   0.002260668913960613     0.6731879924339707     -12.01702767125832  1.390866078656983e-05     0.1260661017843983  0.0009141590908423323      14.04731814337896      307.8115856153726   0.006505173795343631     0.8000084621747409     0.5302865041439866     0.2737179556820601     0.3981002261441547   0.006752715397394093    0.05448729038684737   0.003326859722329119   0.003439566505030508  3.444369282937349e-12 121.9184475065903
2.56885937270321      19.73564680464528      16.34032232047514   0.002260668913960613     0.6731879924339707     -12.01702767125832  1.390866078656983e-05     0.1260661017843983  0.0009141590908423323      14.04731814337896      307.8115856153726   0.006505173795343631     0.8000084621747409     0.5302864892428254     0.2737179705832213     0.3981002261441547   0.006752715397394093    0.05448729038684737   0.003326859722329119   0.003439566505030508  3.444369282937349e-12 121.918447569428
2.56885937270321      19.73564680464528      16.34032232047514   0.002260668913960613     0.6731879924339707     -12.01702767125832  1.390866078656983e-05     0.1260661017843983  0.0009141590908423323      14.04731814337896      307.8115856153726   0.006505173795343631     0.8000084621747409     0.5302864892428254     0.2737179556820601     0.3981002410453159   0.006752715397394093    0.05448729038684737   0.003326859722329119   0.003439566505030508  3.444369282937349e-12 121.9184474558746
2.56885937270321      19.73564680464528      16.34032232047514   0.002260668913960613     0.6731879924339707     -12.01702767125832  1.390866078656983e-05     0.1260661017843983  0.0009141590908423323      14.04731814337896      307.8115856153726   0.006505173795343631     0.8000084621747409     0.5302864892428254     0.2737179556820601     0.3981002261441547   0.006752730298555287    0.05448729038684737   0.003326859722329119   0.003439566505030508  3.444369282937349e-12 121.9184474608382
2.56885937270321      19.73564680464528      16.34032232047514   0.002260668913960613     0.6731879924339707     -12.01702767125832  1.390866078656983e-05     0.1260661017843983  0.0009141590908423323      14.04731814337896      307.8115856153726   0.006505173795343631     0.8000084621747409     0.5302864892428254     0.2737179556820601     0.3981002261441547   0.006752715397394093    0.05448730528800857   0.003326859722329119   0.003439566505030508  3.444369282937349e-12 121.9184474608254
2.56885937270321      19.73564680464528      16.34032232047514   0.002260668913960613     0.6731879924339707     -12.01702767125832  1.390866078656983e-05     0.1260661017843983  0.0009141590908423323      14.04731814337896      307.8115856153726   0.006505173795343631     0.8000084621747409     0.5302864892428254     0.2737179556820601     0.3981002261441547   0.006752715397394093    0.05448729038684737   0.003326874623490313   0.003439566505030508  3.444369282937349e-12 121.9184474599687
2.56885937270321      19.73564680464528      16.34032232047514   0.002260668913960613     0.6731879924339707     -12.01702767125832  1.390866078656983e-05     0.1260661017843983  0.0009141590908423323      14.04731814337896      307.8115856153726   0.006505173795343631     0.8000084621747409     0.5302864892428254     0.2737179556820601     0.3981002261441547   0.006752715397394093    0.05448729038684737   0.003326859722329119   0.003439581406191702  3.444369282937349e-12 121.9184474599773
2.56885937270321      19.73564680464528      16.34032232047514   0.002260668913960613     0.6731879924339707     -12.01702767125832  1.390866078656983e-05     0.1260661017843983  0.0009141590908423323      14.04731814337896      307.8115856153726   0.006505173795343631     0.8000084621747409     0.5302864892428254     0.2737179556820601     0.3981002261441547   0.006752715397394093    0.05448729038684737   0.003326859722329119   0.003439566505030508   1.49046055631306e-08 121.9184549763671
2.568882344085994      19.73431730162771       16.3382207583862   0.002260636164618802     0.6732310246902247     -12.01562568914134   1.38733704682518e-05     0.1260637312242915  0.0009135860761315972      14.04688997628595       307.811247751506   0.006503636814475089     0.8000084351968073     0.5302704989133303     0.2737045350186727     0.3981247847745764   0.006752260089206544    0.05448729038684737   0.005959223166356753   0.006061745093079978  3.421417325316839e-12 121.9179909418604
2.568882382365324      19.73431730162771       16.3382207583862   0.002260636164618802     0.6732310246902247     -12.01562568914134   1.38733704682518e-05     0.1260637312242915  0.0009135860761315972      14.04688997628595       307.811247751506   0.006503636814475089     0.8000084351968073     0.5302704989133303     0.2737045350186727     0.3981247847745764   0.006752260089206544    0.05448729038684737   0.005959223166356753   0.006061745093079978  3.421417325316839e-12 121.9179909767922
2.568882344085994      19.73431759569195       16.3382207583862   0.002260636164618802     0.6732310246902247     -12.01562568914134   1.38733704682518e-05     0.1260637312242915  0.0009135860761315972      14.04688997628595       307.811247751506   0.006503636814475089     0.8000084351968073     0.5302704989133303     0.2737045350186727     0.3981247847745764   0.006752260089206544    0.05448729038684737   0.005959223166356753   0.006061745093079978  3.421417325316839e-12 121.9179909116122
2.568882344085994      19.73431730162771      16.33822100184466   0.002260636164618802     0.6732310246902247     -12.01562568914134   1.38733704682518e-05     0.1260637312242915  0.0009135860761315972      14.04688997628595       307.811247751506   0.006503636814475089     0.8000084351968073     0.5302704989133303     0.2737045350186727     0.3981247847745764   0.006752260089206544    0.05448729038684737   0.005959223166356753   0.006061745093079978  3.421417325316839e-12 121.9179909283096
2.568882344085994      19.73431730162771       16.3382207583862   0.002260651065779996     0.6732310246902247     -12.01562568914134   1.38733704682518e-05     0.1260637312242915  0.0009135860761315972      14.04688997628595       307.811247751506   0.006503636814475089     0.8000084351968073     0.5302704989133303     0.2737045350186727     0.3981247847745764   0.006752260089206544    0.05448729038684737   0.005959223166356753   0.006061745093079978  3.421417325316839e-12 121.9179911597259
2.568882344085994      19.73431730162771       16.3382207583862   0.002260636164618802     0.6732310395913859     -12.01562568914134   1.38733704682518e-05     0.1260637312242915  0.0009135860761315972      14.04688997628595       307.811247751506   0.006503636814475089     0.8000084351968073     0.5302704989133303     0.2737045350186727     0.3981247847745764   0.006752260089206544    0.05448729038684737   0.005959223166356753   0.006061745093079978  3.421417325316839e-12 121.9179909031144
2.568882344085994      19.73431730162771       16.3382207583862   0.002260636164618802     0.6732310246902247     -12.01562586818812   1.38733704682518e-05     0.1260637312242915  0.0009135860761315972      14.04688997628595       307.811247751506   0.006503636814475089     0.8000084351968073     0.5302704989133303     0.2737045350186727     0.3981247847745764   0.006752260089206544    0.05448729038684737   0.005959223166356753   0.006061745093079978  3.421417325316839e-12 121.917991030918
2.568882344085994      19.73431730162771       16.3382207583862   0.002260636164618802     0.6732310246902247     -12.01562568914134  1.388827162944564e-05     0.1260637312242915  0.0009135860761315972      14.04688997628595       307.811247751506   0.006503636814475089     0.8000084351968073     0.5302704989133303     0.2737045350186727     0.3981247847745764   0.006752260089206544    0.05448729038684737   0.005959223166356753   0.006061745093079978  3.421417325316839e-12 121.9179926471132
2.568882344085994      19.73431730162771       16.3382207583862   0.002260636164618802     0.6732310246902247     -12.01562568914134   1.38733704682518e-05     0.1260637461254527  0.0009135860761315972      14.04688997628595       307.811247751506   0.006503636814475089     0.8000084351968073     0.5302704989133303     0.2737045350186727     0.3981247847745764   0.006752260089206544    0.05448729038684737   0.005959223166356753   0.006061745093079978  3.421417325316839e-12 121.917990933841
2.568882344085994      19.73431730162771       16.3382207583862   0.002260636164618802     0.6732310246902247     -12.01562568914134   1.38733704682518e-05     0.1260637312242915  0.0009136009772927911      14.04688997628595       307.811247751506   0.006503636814475089     0.8000084351968073     0.5302704989133303     0.2737045350186727     0.3981247847745764   0.006752260089206544    0.05448729038684737   0.005959223166356753   0.006061745093079978  3.421417325316839e-12 121.9179919849969
2.568882344085994      19.73431730162771       16.3382207583862   0.002260636164618802     0.6732310246902247     -12.01562568914134   1.38733704682518e-05     0.1260637312242915  0.0009135860761315972      14.04689018560092       307.811247751506   0.006503636814475089     0.8000084351968073     0.5302704989133303     0.2737045350186727     0.3981247847745764   0.006752260089206544    0.05448729038684737   0.005959223166356753   0.006061745093079978  3.421417325316839e-12 121.9179909446038
2.568882344085994      19.73431730162771       16.3382207583862   0.002260636164618802     0.6732310246902247     -12.01562568914134   1.38733704682518e-05     0.1260637312242915  0.0009135860761315972      14.04688997628595      307.8112523382511   0.006503636814475089     0.8000084351968073     0.5302704989133303     0.2737045350186727     0.3981247847745764   0.006752260089206544    0.05448729038684737   0.005959223166356753   0.006061745093079978  3.421417325316839e-12 121.9179909134222
2.568882344085994      19.73431730162771       16.3382207583862   0.002260636164618802     0.6732310246902247     -12.01562568914134   1.38733704682518e-05     0.1260637312242915  0.0009135860761315972      14.04688997628595       307.811247751506   0.006503651715636283     0.8000084351968073     0.5302704989133303     0.2737045350186727     0.3981247847745764   0.006752260089206544    0.05448729038684737   0.005959223166356753   0.006061745093079978  3.421417325316839e-12 121.9179896909727
2.568882344085994      19.73431730162771       16.3382207583862   0.002260636164618802     0.6732310246902247     -12.01562568914134   1.38733704682518e-05     0.1260637312242915  0.0009135860761315972      14.04688997628595       307.811247751506   0.006503636814475089     0.8000084500979685     0.5302704989133303     0.2737045350186727     0.3981247847745764   0.006752260089206544    0.05448729038684737   0.005959223166356753   0.006061745093079978  3.421417325316839e-12 121.9179914222496
2.568882344085994      19.73431730162771       16.3382207583862   0.002260636164618802     0.6732310246902247     -12.01562568914134   1.38733704682518e-05     0.1260637312242915  0.0009135860761315972      14.04688997628595       307.811247751506   0.006503636814475089     0.8000084351968073     0.5302705138144915     0.2737045350186727     0.3981247847745764   0.006752260089206544    0.05448729038684737   0.005959223166356753   0.006061745093079978  3.421417325316839e-12 121.9179909729748
2.568882344085994      19.73431730162771       16.3382207583862   0.002260636164618802     0.6732310246902247     -12.01562568914134   1.38733704682518e-05     0.1260637312242915  0.0009135860761315972      14.04688997628595       307.811247751506   0.006503636814475089     0.8000084351968073     0.5302704989133303     0.2737045499198338     0.3981247847745764   0.006752260089206544    0.05448729038684737   0.005959223166356753   0.006061745093079978  3.421417325316839e-12 121.9179909866142
2.568882344085994      19.73431730162771       16.3382207583862   0.002260636164618802     0.6732310246902247     -12.01562568914134   1.38733704682518e-05     0.1260637312242915  0.0009135860761315972      14.04688997628595       307.811247751506   0.006503636814475089     0.8000084351968073     0.5302704989133303     0.2737045350186727     0.3981247996757376   0.006752260089206544    0.05448729038684737   0.005959223166356753   0.006061745093079978  3.421417325316839e-12 121.9179909517699
2.568882344085994      19.73431730162771       16.3382207583862   0.002260636164618802     0.6732310246902247     -12.01562568914134   1.38733704682518e-05     0.1260637312242915  0.0009135860761315972      14.04688997628595       307.811247751506   0.006503636814475089     0.8000084351968073     0.5302704989133303     0.2737045350186727     0.3981247847745764   0.006752274990367737    0.05448729038684737   0.005959223166356753   0.006061745093079978  3.421417325316839e-12 121.9179909540348
2.568882344085994      19.73431730162771       16.3382207583862   0.002260636164618802     0.6732310246902247     -12.01562568914134   1.38733704682518e-05     0.1260637312242915  0.0009135860761315972      14.04688997628595       307.811247751506   0.006503636814475089     0.8000084351968073     0.5302704989133303     0.2737045350186727     0.3981247847745764   0.006752260089206544    0.05448730528800857   0.005959223166356753   0.006061745093079978  3.421417325316839e-12 121.9179909418619
2.568882344085994      19.73431730162771       16.3382207583862   0.002260636164618802     0.6732310246902247     -12.01562568914134   1.38733704682518e-05     0.1260637312242915  0.0009135860761315972      14.04688997628595       307.811247751506   0.006503636814475089     0.8000084351968073     0.5302704989133303     0.2737045350186727     0.3981247847745764   0.006752260089206544    0.05448729038684737   0.005959238067517947   0.006061745093079978  3.421417325316839e-12 121.9179909484246
2.568882344085994      19.73431730162771       16.3382207583862   0.002260636164618802     0.6732310246902247     -12.01562568914134   1.38733704682518e-05     0.1260637312242915  0.0009135860761315972      14.04688997628595       307.811247751506   0.006503636814475089     0.8000084351968073     0.5302704989133303     0.2737045350186727     0.3981247847745764   0.006752260089206544    0.05448729038684737   0.005959223166356753   0.006061759994241172  3.421417325316839e-12 121.9179909483922
2.568882344085994      19.73431730162771       16.3382207583862   0.002260636164618802     0.6732310246902247     -12.01562568914134   1.38733704682518e-05     0.1260637312242915  0.0009135860761315972      14.04688997628595       307.811247751506   0.006503636814475089     0.8000084351968073     0.5302704989133303     0.2737045350186727     0.3981247847745764   0.006752260089206544    0.05448729038684737   0.005959223166356753   0.006061745093079978  1.490458261117297e-08 121.9179984917914
2.568879939052454      19.73416443258238      16.33781452470178   0.002260714103004833     0.6732564937603865     -12.01536463855289  1.387159552278627e-05     0.1260640089697512   0.000913561466357372      14.04705825495731      307.8159236364105   0.006505067041416637     0.8000084320458384     0.5302746014269307     0.2737008911550073     0.3981211844773144   0.006749582848151551    0.05446561693796244   0.005956841176273721   0.006059322209573743  3.419593593015366e-12 121.9178457088225
2.568879977331748      19.73416443258238      16.33781452470178   0.002260714103004833     0.6732564937603865     -12.01536463855289  1.387159552278627e-05     0.1260640089697512   0.000913561466357372      14.04705825495731      307.8159236364105   0.006505067041416637     0.8000084320458384     0.5302746014269307     0.2737008911550073     0.3981211844773144   0.006749582848151551    0.05446561693796244   0.005956841176273721   0.006059322209573743  3.419593593015366e-12 121.9178456736706
2.568879939052454      19.73416472664435      16.33781452470178   0.002260714103004833     0.6732564937603865     -12.01536463855289  1.387159552278627e-05     0.1260640089697512   0.000913561466357372      14.04705825495731      307.8159236364105   0.006505067041416637     0.8000084320458384     0.5302746014269307     0.2737008911550073     0.3981211844773144   0.006749582848151551    0.05446561693796244   0.005956841176273721   0.006059322209573743  3.419593593015366e-12 121.9178456693709
2.568879939052454      19.73416443258238      16.33781476815419   0.002260714103004833     0.6732564937603865     -12.01536463855289  1.387159552278627e-05     0.1260640089697512   0.000913561466357372      14.04705825495731      307.8159236364105   0.006505067041416637     0.8000084320458384     0.5302746014269307     0.2737008911550073     0.3981211844773144   0.006749582848151551    0.05446561693796244   0.005956841176273721   0.006059322209573743  3.419593593015366e-12 121.9178456971792
2.568879939052454      19.73416443258238      16.33781452470178   0.002260729004166027     0.6732564937603865     -12.01536463855289  1.387159552278627e-05     0.1260640089697512   0.000913561466357372      14.04705825495731      307.8159236364105   0.006505067041416637     0.8000084320458384     0.5302746014269307     0.2737008911550073     0.3981211844773144   0.006749582848151551    0.05446561693796244   0.005956841176273721   0.006059322209573743  3.419593593015366e-12 121.9178458430575
2.568879939052454      19.73416443258238      16.33781452470178   0.002260714103004833     0.6732565086615477     -12.01536463855289  1.387159552278627e-05     0.1260640089697512   0.000913561466357372      14.04705825495731      307.8159236364105   0.006505067041416637     0.8000084320458384     0.5302746014269307     0.2737008911550073     0.3981211844773144   0.006749582848151551    0.05446561693796244   0.005956841176273721   0.006059322209573743  3.419593593015366e-12 121.917845724399
2.568879939052454      19.73416443258238      16.33781452470178   0.002260714103004833     0.6732564937603865     -12.01536481759578  1.387159552278627e-05     0.1260640089697512   0.000913561466357372      14.04705825495731      307.8159236364105   0.006505067041416637     0.8000084320458384     0.5302746014269307     0.2737008911550073     0.3981211844773144   0.006749582848151551    0.05446561693796244   0.005956841176273721   0.006059322209573743  3.419593593015366e-12 121.9178458023383
2.568879939052454      19.73416443258238      16.33781452470178   0.002260714103004833     0.6732564937603865     -12.01536463855289  1.388649668398012e-05     0.1260640089697512   0.000913561466357372      14.04705825495731      307.8159236364105   0.006505067041416637     0.8000084320458384     0.5302746014269307     0.2737008911550073     0.3981211844773144   0.006749582848151551    0.05446561693796244   0.005956841176273721   0.006059322209573743  3.419593593015366e-12 121.9178475402858
2.568879939052454      19.73416443258238      16.33781452470178   0.002260714103004833     0.6732564937603865     -12.01536463855289  1.387159552278627e-05     0.1260640238709124   0.000913561466357372      14.04705825495731      307.8159236364105   0.006505067041416637     0.8000084320458384     0.5302746014269307     0.2737008911550073     0.3981211844773144   0.006749582848151551    0.05446561693796244   0.005956841176273721   0.006059322209573743  3.419593593015366e-12 121.9178457311468
2.568879939052454      19.73416443258238      16.33781452470178   0.002260714103004833     0.6732564937603865     -12.01536463855289  1.387159552278627e-05     0.1260640089697512  0.0009135763675185659      14.04705825495731      307.8159236364105   0.006505067041416637     0.8000084320458384     0.5302746014269307     0.2737008911550073     0.3981211844773144   0.006749582848151551    0.05446561693796244   0.005956841176273721   0.006059322209573743  3.419593593015366e-12 121.9178468093283
2.568879939052454      19.73416443258238      16.33781452470178   0.002260714103004833     0.6732564937603865     -12.01536463855289  1.387159552278627e-05     0.1260640089697512   0.000913561466357372      14.04705846427478      307.8159236364105   0.006505067041416637     0.8000084320458384     0.5302746014269307     0.2737008911550073     0.3981211844773144   0.006749582848151551    0.05446561693796244   0.005956841176273721   0.006059322209573743  3.419593593015366e-12 121.917845728605
2.568879939052454      19.73416443258238      16.33781452470178   0.002260714103004833     0.6732564937603865     -12.01536463855289  1.387159552278627e-05     0.1260640089697512   0.000913561466357372      14.04705825495731      307.8159282232251   0.006505067041416637     0.8000084320458384     0.5302746014269307     0.2737008911550073     0.3981211844773144   0.006749582848151551    0.05446561693796244   0.005956841176273721   0.006059322209573743  3.419593593015366e-12 121.9178456635385
2.568879939052454      19.73416443258238      16.33781452470178   0.002260714103004833     0.6732564937603865     -12.01536463855289  1.387159552278627e-05     0.1260640089697512   0.000913561466357372      14.04705825495731      307.8159236364105   0.006505081942577831     0.8000084320458384     0.5302746014269307     0.2737008911550073     0.3981211844773144   0.006749582848151551    0.05446561693796244   0.005956841176273721   0.006059322209573743  3.419593593015366e-12 121.9178457141732
2.568879939052454      19.73416443258238      16.33781452470178   0.002260714103004833     0.6732564937603865     -12.01536463855289  1.387159552278627e-05     0.1260640089697512   0.000913561466357372      14.04705825495731      307.8159236364105   0.006505067041416637     0.8000084469469996     0.5302746014269307     0.2737008911550073     0.3981211844773144   0.006749582848151551    0.05446561693796244   0.005956841176273721   0.006059322209573743  3.419593593015366e-12 121.9178462074861
2.568879939052454      19.73416443258238      16.33781452470178   0.002260714103004833     0.6732564937603865     -12.01536463855289  1.387159552278627e-05     0.1260640089697512   0.000913561466357372      14.04705825495731      307.8159236364105   0.006505067041416637     0.8000084320458384     0.5302746163280919     0.2737008911550073     0.3981211844773144   0.006749582848151551    0.05446561693796244   0.005956841176273721   0.006059322209573743  3.419593593015366e-12 121.9178457387331
2.568879939052454      19.73416443258238      16.33781452470178   0.002260714103004833     0.6732564937603865     -12.01536463855289  1.387159552278627e-05     0.1260640089697512   0.000913561466357372      14.04705825495731      307.8159236364105   0.006505067041416637     0.8000084320458384     0.5302746014269307     0.2737009060561685     0.3981211844773144   0.006749582848151551    0.05446561693796244   0.005956841176273721   0.006059322209573743  3.419593593015366e-12 121.9178457879952
2.568879939052454      19.73416443258238      16.33781452470178   0.002260714103004833     0.6732564937603865     -12.01536463855289  1.387159552278627e-05     0.1260640089697512   0.000913561466357372      14.04705825495731      307.8159236364105   0.006505067041416637     0.8000084320458384     0.5302746014269307     0.2737008911550073     0.3981211993784756   0.006749582848151551    0.05446561693796244   0.005956841176273721   0.006059322209573743  3.419593593015366e-12 121.9178457294698
2.568879939052454      19.73416443258238      16.33781452470178   0.002260714103004833     0.6732564937603865     -12.01536463855289  1.387159552278627e-05     0.1260640089697512   0.000913561466357372      14.04705825495731      307.8159236364105   0.006505067041416637     0.8000084320458384     0.5302746014269307     0.2737008911550073     0.3981211844773144   0.006749597749312745    0.05446561693796244   0.005956841176273721   0.006059322209573743  3.419593593015366e-12 121.9178457109884
2.568879939052454      19.73416443258238      16.33781452470178   0.002260714103004833     0.6732564937603865     -12.01536463855289  1.387159552278627e-05     0.1260640089697512   0.000913561466357372      14.04705825495731      307.8159236364105   0.006505067041416637     0.8000084320458384     0.5302746014269307     0.2737008911550073     0.3981211844773144   0.006749582848151551    0.05446563183912363   0.005956841176273721   0.006059322209573743  3.419593593015366e-12 121.9178457088212
2.568879939052454      19.73416443258238      16.33781452470178   0.002260714103004833     0.6732564937603865     -12.01536463855289  1.387159552278627e-05     0.1260640089697512   0.000913561466357372      14.04705825495731      307.8159236364105   0.006505067041416637     0.8000084320458384     0.5302746014269307     0.2737008911550073     0.3981211844773144   0.006749582848151551    0.05446561693796244   0.005956856077434914   0.006059322209573743  3.419593593015366e-12 121.9178456987795
2.568879939052454      19.73416443258238      16.33781452470178   0.002260714103004833     0.6732564937603865     -12.01536463855289  1.387159552278627e-05     0.1260640089697512   0.000913561466357372      14.04705825495731      307.8159236364105   0.006505067041416637     0.8000084320458384     0.5302746014269307     0.2737008911550073     0.3981211844773144   0.006749582848151551    0.05446561693796244   0.005956841176273721   0.006059337110734937  3.419593593015366e-12 121.9178456987885
2.568879939052454      19.73416443258238      16.33781452470178   0.002260714103004833     0.6732564937603865     -12.01536463855289  1.387159552278627e-05     0.1260640089697512   0.000913561466357372      14.04705825495731      307.8159236364105   0.006505067041416637     0.8000084320458384     0.5302746014269307     0.2737008911550073     0.3981211844773144   0.006749582848151551    0.05446561693796244   0.005956841176273721   0.006059322209573743  1.490458078744067e-08 121.9178532460625
2.568911954037475      19.73413162254088      16.33772191263188   0.002259776782969034     0.6732268252671502     -12.01526808771986  1.378742037366038e-05     0.1260545676085434  0.0009102196676472906      14.04706029688908      307.8206145138276   0.006505481661128534     0.8000084169581384     0.5302203381632545     0.2736286087033449      0.398096200384808   0.006748663962074197    0.05458695010773026    0.00611780688012136    0.00622023605681558  3.333100705532573e-12 121.9173878302344
2.568911992317246      19.73413162254088      16.33772191263188   0.002259776782969034     0.6732268252671502     -12.01526808771986  1.378742037366038e-05     0.1260545676085434  0.0009102196676472906      14.04706029688908      307.8206145138276   0.006505481661128534     0.8000084169581384     0.5302203381632545     0.2736286087033449      0.398096200384808   0.006748663962074197    0.05458695010773026    0.00611780688012136    0.00622023605681558  3.333100705532573e-12 121.917387892834
2.568911954037475      19.73413191660236      16.33772191263188   0.002259776782969034     0.6732268252671502     -12.01526808771986  1.378742037366038e-05     0.1260545676085434  0.0009102196676472906      14.04706029688908      307.8206145138276   0.006505481661128534     0.8000084169581384     0.5302203381632545     0.2736286087033449      0.398096200384808   0.006748663962074197    0.05458695010773026    0.00611780688012136    0.00622023605681558  3.333100705532573e-12 121.9173877915514
2.568911954037475      19.73413162254088       16.3377221560829   0.002259776782969034     0.6732268252671502     -12.01526808771986  1.378742037366038e-05     0.1260545676085434  0.0009102196676472906      14.04706029688908      307.8206145138276   0.006505481661128534     0.8000084169581384     0.5302203381632545     0.2736286087033449      0.398096200384808   0.006748663962074197    0.05458695010773026    0.00611780688012136    0.00622023605681558  3.333100705532573e-12 121.917387814093
2.568911954037475      19.73413162254088      16.33772191263188   0.002259791684130227     0.6732268252671502     -12.01526808771986  1.378742037366038e-05     0.1260545676085434  0.0009102196676472906      14.04706029688908      307.8206145138276   0.006505481661128534     0.8000084169581384     0.5302203381632545     0.2736286087033449      0.398096200384808   0.006748663962074197    0.05458695010773026    0.00611780688012136    0.00622023605681558  3.333100705532573e-12 121.9173876515173
2.568911954037475      19.73413162254088      16.33772191263188   0.002259776782969034     0.6732268401683114     -12.01526808771986  1.378742037366038e-05     0.1260545676085434  0.0009102196676472906      14.04706029688908      307.8206145138276   0.006505481661128534     0.8000084169581384     0.5302203381632545     0.2736286087033449      0.398096200384808   0.006748663962074197    0.05458695010773026    0.00611780688012136    0.00622023605681558  3.333100705532573e-12 121.9173878258933
2.568911954037475      19.73413162254088      16.33772191263188   0.002259776782969034     0.6732268252671502     -12.01526826676131  1.378742037366038e-05     0.1260545676085434  0.0009102196676472906      14.04706029688908      307.8206145138276   0.006505481661128534     0.8000084169581384     0.5302203381632545     0.2736286087033449      0.398096200384808   0.006748663962074197    0.05458695010773026    0.00611780688012136    0.00622023605681558  3.333100705532573e-12 121.917387919131
2.568911954037475      19.73413162254088      16.33772191263188   0.002259776782969034     0.6732268252671502     -12.01526808771986  1.380232153485423e-05     0.1260545676085434  0.0009102196676472906      14.04706029688908      307.8206145138276   0.006505481661128534     0.8000084169581384     0.5302203381632545     0.2736286087033449      0.398096200384808   0.006748663962074197    0.05458695010773026    0.00611780688012136    0.00622023605681558  3.333100705532573e-12 121.9173884765891
2.568911954037475      19.73413162254088      16.33772191263188   0.002259776782969034     0.6732268252671502     -12.01526808771986  1.378742037366038e-05     0.1260545825097046  0.0009102196676472906      14.04706029688908      307.8206145138276   0.006505481661128534     0.8000084169581384     0.5302203381632545     0.2736286087033449      0.398096200384808   0.006748663962074197    0.05458695010773026    0.00611780688012136    0.00622023605681558  3.333100705532573e-12 121.9173878065671
2.568911954037475      19.73413162254088      16.33772191263188   0.002259776782969034     0.6732268252671502     -12.01526808771986  1.378742037366038e-05     0.1260545676085434  0.0009102345688084845      14.04706029688908      307.8206145138276   0.006505481661128534     0.8000084169581384     0.5302203381632545     0.2736286087033449      0.398096200384808   0.006748663962074197    0.05458695010773026    0.00611780688012136    0.00622023605681558  3.333100705532573e-12 121.9173871830303
2.568911954037475      19.73413162254088      16.33772191263188   0.002259776782969034     0.6732268252671502     -12.01526808771986  1.378742037366038e-05     0.1260545676085434  0.0009102196676472906      14.04706050620659      307.8206145138276   0.006505481661128534     0.8000084169581384     0.5302203381632545     0.2736286087033449      0.398096200384808   0.006748663962074197    0.05458695010773026    0.00611780688012136    0.00622023605681558  3.333100705532573e-12 121.9173879529026
2.568911954037475      19.73413162254088      16.33772191263188   0.002259776782969034     0.6732268252671502     -12.01526808771986  1.378742037366038e-05     0.1260545676085434  0.0009102196676472906      14.04706029688908      307.8206191007122   0.006505481661128534     0.8000084169581384     0.5302203381632545     0.2736286087033449      0.398096200384808   0.006748663962074197    0.05458695010773026    0.00611780688012136    0.00622023605681558  3.333100705532573e-12 121.9173878956905
2.568911954037475      19.73413162254088      16.33772191263188   0.002259776782969034     0.6732268252671502     -12.01526808771986  1.378742037366038e-05     0.1260545676085434  0.0009102196676472906      14.04706029688908      307.8206145138276   0.006505496562289727     0.8000084169581384     0.5302203381632545     0.2736286087033449      0.398096200384808   0.006748663962074197    0.05458695010773026    0.00611780688012136    0.00622023605681558  3.333100705532573e-12 121.9173863790979
2.568911954037475      19.73413162254088      16.33772191263188   0.002259776782969034     0.6732268252671502     -12.01526808771986  1.378742037366038e-05     0.1260545676085434  0.0009102196676472906      14.04706029688908      307.8206145138276   0.006505481661128534     0.8000084318592996     0.5302203381632545     0.2736286087033449      0.398096200384808   0.006748663962074197    0.05458695010773026    0.00611780688012136    0.00622023605681558  3.333100705532573e-12 121.9173882961946
2.568911954037475      19.73413162254088      16.33772191263188   0.002259776782969034     0.6732268252671502     -12.01526808771986  1.378742037366038e-05     0.1260545676085434  0.0009102196676472906      14.04706029688908      307.8206145138276   0.006505481661128534     0.8000084169581384     0.5302203530644157     0.2736286087033449      0.398096200384808   0.006748663962074197    0.05458695010773026    0.00611780688012136    0.00622023605681558  3.333100705532573e-12 121.9173878664575
2.568911954037475      19.73413162254088      16.33772191263188   0.002259776782969034     0.6732268252671502     -12.01526808771986  1.378742037366038e-05     0.1260545676085434  0.0009102196676472906      14.04706029688908      307.8206145138276   0.006505481661128534     0.8000084169581384     0.5302203381632545     0.2736286236045061      0.398096200384808   0.006748663962074197    0.05458695010773026    0.00611780688012136    0.00622023605681558  3.333100705532573e-12 121.9173878203414
2.568911954037475      19.73413162254088      16.33772191263188   0.002259776782969034     0.6732268252671502     -12.01526808771986  1.378742037366038e-05     0.1260545676085434  0.0009102196676472906      14.04706029688908      307.8206145138276   0.006505481661128534     0.8000084169581384     0.5302203381632545     0.2736286087033449     0.3980962152859692   0.006748663962074197    0.05458695010773026    0.00611780688012136    0.00622023605681558  3.333100705532573e-12 121.9173878336782
2.568911954037475      19.73413162254088      16.33772191263188   0.002259776782969034     0.6732268252671502     -12.01526808771986  1.378742037366038e-05     0.1260545676085434  0.0009102196676472906      14.04706029688908      307.8206145138276   0.006505481661128534     0.8000084169581384     0.5302203381632545     0.2736286087033449      0.398096200384808   0.006748678863235391    0.05458695010773026    0.00611780688012136    0.00622023605681558  3.333100705532573e-12 121.9173878302228
2.568911954037475      19.73413162254088      16.33772191263188   0.002259776782969034     0.6732268252671502     -12.01526808771986  1.378742037366038e-05     0.1260545676085434  0.0009102196676472906      14.04706029688908      307.8206145138276   0.006505481661128534     0.8000084169581384     0.5302203381632545     0.2736286087033449      0.398096200384808   0.006748663962074197    0.05458696500889146    0.00611780688012136    0.00622023605681558  3.333100705532573e-12 121.9173878302344
2.568911954037475      19.73413162254088      16.33772191263188   0.002259776782969034     0.6732268252671502     -12.01526808771986  1.378742037366038e-05     0.1260545676085434  0.0009102196676472906      14.04706029688908      307.8206145138276   0.006505481661128534     0.8000084169581384     0.5302203381632545     0.2736286087033449      0.398096200384808   0.006748663962074197    0.05458695010773026   0.006117821781282554    0.00622023605681558  3.333100705532573e-12 121.9173878302274
2.568911954037475      19.73413162254088      16.33772191263188   0.002259776782969034     0.6732268252671502     -12.01526808771986  1.378742037366038e-05     0.1260545676085434  0.0009102196676472906      14.04706029688908      307.8206145138276   0.006505481661128534     0.8000084169581384     0.5302203381632545     0.2736286087033449      0.398096200384808   0.006748663962074197    0.05458695010773026    0.00611780688012136   0.006220250957976774  3.333100705532573e-12 121.9173878302323
2.568911954037475      19.73413162254088      16.33772191263188   0.002259776782969034     0.6732268252671502     -12.01526808771986  1.378742037366038e-05     0.1260545676085434  0.0009102196676472906      14.04706029688908      307.8206145138276   0.006505481661128534     0.8000084169581384     0.5302203381632545     0.2736286087033449      0.398096200384808   0.006748663962074197    0.05458695010773026    0.00611780688012136    0.00622023605681558  1.490449429455319e-08 121.9173953811553
2.568855883948618      19.73381339303713      16.33721426902764   0.002260482741809675     0.6732582386556122      -12.0147944147649   1.37031376836011e-05     0.1260567261118979  0.0009116191514418677      14.04506317698701      307.7466845584725   0.006505351390147292     0.8000084064009083     0.5302175029455684     0.2736363432879049     0.3980761387061544   0.006797588930990008    0.05453252359379563   0.007272607271027115   0.007651484831422304  3.329196809952665e-12 121.9175627536792
2.568855922227553      19.73381339303713      16.33721426902764   0.002260482741809675     0.6732582386556122      -12.0147944147649   1.37031376836011e-05     0.1260567261118979  0.0009116191514418677      14.04506317698701      307.7466845584725   0.006505351390147292     0.8000084064009083     0.5302175029455684     0.2736363432879049     0.3980761387061544   0.006797588930990008    0.05453252359379563   0.007272607271027115   0.007651484831422304  3.329196809952665e-12 121.9175627556507
2.568855883948618      19.73381368709386      16.33721426902764   0.002260482741809675     0.6732582386556122      -12.0147944147649   1.37031376836011e-05     0.1260567261118979  0.0009116191514418677      14.04506317698701      307.7466845584725   0.006505351390147292     0.8000084064009083     0.5302175029455684     0.2736363432879049     0.3980761387061544   0.006797588930990008    0.05453252359379563   0.007272607271027115   0.007651484831422304  3.329196809952665e-12 121.9175627087633
2.568855883948618      19.73381339303713       16.3372145124711   0.002260482741809675     0.6732582386556122      -12.0147944147649   1.37031376836011e-05     0.1260567261118979  0.0009116191514418677      14.04506317698701      307.7466845584725   0.006505351390147292     0.8000084064009083     0.5302175029455684     0.2736363432879049     0.3980761387061544   0.006797588930990008    0.05453252359379563   0.007272607271027115   0.007651484831422304  3.329196809952665e-12 121.9175627439378
2.568855883948618      19.73381339303713      16.33721426902764   0.002260497642970869     0.6732582386556122      -12.0147944147649   1.37031376836011e-05     0.1260567261118979  0.0009116191514418677      14.04506317698701      307.7466845584725   0.006505351390147292     0.8000084064009083     0.5302175029455684     0.2736363432879049     0.3980761387061544   0.006797588930990008    0.05453252359379563   0.007272607271027115   0.007651484831422304  3.329196809952665e-12 121.9175626769499
2.568855883948618      19.73381339303713      16.33721426902764   0.002260482741809675     0.6732582535567734      -12.0147944147649   1.37031376836011e-05     0.1260567261118979  0.0009116191514418677      14.04506317698701      307.7466845584725   0.006505351390147292     0.8000084064009083     0.5302175029455684     0.2736363432879049     0.3980761387061544   0.006797588930990008    0.05453252359379563   0.007272607271027115   0.007651484831422304  3.329196809952665e-12 121.9175627494791
2.568855883948618      19.73381339303713      16.33721426902764   0.002260482741809675     0.6732582386556122     -12.01479459379929   1.37031376836011e-05     0.1260567261118979  0.0009116191514418677      14.04506317698701      307.7466845584725   0.006505351390147292     0.8000084064009083     0.5302175029455684     0.2736363432879049     0.3980761387061544   0.006797588930990008    0.05453252359379563   0.007272607271027115   0.007651484831422304  3.329196809952665e-12 121.9175628320698
2.568855883948618      19.73381339303713      16.33721426902764   0.002260482741809675     0.6732582386556122      -12.0147944147649  1.371803884479495e-05     0.1260567261118979  0.0009116191514418677      14.04506317698701      307.7466845584725   0.006505351390147292     0.8000084064009083     0.5302175029455684     0.2736363432879049     0.3980761387061544   0.006797588930990008    0.05453252359379563   0.007272607271027115   0.007651484831422304  3.329196809952665e-12 121.9175637693488
2.568855883948618      19.73381339303713      16.33721426902764   0.002260482741809675     0.6732582386556122      -12.0147944147649   1.37031376836011e-05     0.1260567410130591  0.0009116191514418677      14.04506317698701      307.7466845584725   0.006505351390147292     0.8000084064009083     0.5302175029455684     0.2736363432879049     0.3980761387061544   0.006797588930990008    0.05453252359379563   0.007272607271027115   0.007651484831422304  3.329196809952665e-12 121.9175627541413
2.568855883948618      19.73381339303713      16.33721426902764   0.002260482741809675     0.6732582386556122      -12.0147944147649   1.37031376836011e-05     0.1260567261118979  0.0009116340526030616      14.04506317698701      307.7466845584725   0.006505351390147292     0.8000084064009083     0.5302175029455684     0.2736363432879049     0.3980761387061544   0.006797588930990008    0.05453252359379563   0.007272607271027115   0.007651484831422304  3.329196809952665e-12 121.9175628515374
2.568855883948618      19.73381339303713      16.33721426902764   0.002260482741809675     0.6732582386556122      -12.0147944147649   1.37031376836011e-05     0.1260567261118979  0.0009116191514418677      14.04506338627476      307.7466845584725   0.006505351390147292     0.8000084064009083     0.5302175029455684     0.2736363432879049     0.3980761387061544   0.006797588930990008    0.05453252359379563   0.007272607271027115   0.007651484831422304  3.329196809952665e-12 121.9175627464806
2.568855883948618      19.73381339303713      16.33721426902764   0.002260482741809675     0.6732582386556122      -12.0147944147649   1.37031376836011e-05     0.1260567261118979  0.0009116191514418677      14.04506317698701      307.7466891442554   0.006505351390147292     0.8000084064009083     0.5302175029455684     0.2736363432879049     0.3980761387061544   0.006797588930990008    0.05453252359379563   0.007272607271027115   0.007651484831422304  3.329196809952665e-12 121.9175627023728
2.568855883948618      19.73381339303713      16.33721426902764   0.002260482741809675     0.6732582386556122      -12.0147944147649   1.37031376836011e-05     0.1260567261118979  0.0009116191514418677      14.04506317698701      307.7466845584725   0.006505366291308486     0.8000084064009083     0.5302175029455684     0.2736363432879049     0.3980761387061544   0.006797588930990008    0.05453252359379563   0.007272607271027115   0.007651484831422304  3.329196809952665e-12 121.9175614941292
2.568855883948618      19.73381339303713      16.33721426902764   0.002260482741809675     0.6732582386556122      -12.0147944147649   1.37031376836011e-05     0.1260567261118979  0.0009116191514418677      14.04506317698701      307.7466845584725   0.006505351390147292     0.8000084213020695     0.5302175029455684     0.2736363432879049     0.3980761387061544   0.006797588930990008    0.05453252359379563   0.007272607271027115   0.007651484831422304  3.329196809952665e-12 121.9175632383186
[truncated: 36,698 more chars]
