# Supplementary material for: Model-Based Quantification of the Systemic Interplay between Glucose and Fatty Acids in the Postprandial State
Source: PLoS One. 2015 Sep 10;10(9):e0135665. doi: 10.1371/journal.pone.0135665 (PMC4565650; doi:10.1371/journal.pone.0135665)
Supplement: S3 File — Zip file containing all Matlab m-files to generate figures. The zip-file includes a README file, containing an overview of the simulation files and basic instructions. (ZIP) [file pone.0135665.s004.zip › GlcNEFA/OPT parameters/OPT_solver1_seed100000000_n100_r25/parameters_it48.txt]

2.438367530465193      19.56372604607025      14.80948561226721   0.002679765940324493     0.7016138163418637      -11.3164379069725  3.143417399910405e-05     0.1197841259489263   0.001388695492920655      14.56718627183398      286.4813159288975   0.005203790365194326     0.8915664244120752     0.4888603288815882     0.3057067764631657     0.2655034478952356   0.001682322894553408     0.2966307471598254    0.07041109551970823    0.06027796659757569  2.220446049250313e-14 149.2518425131891
2.438367566799701      19.56372604607025      14.80948561226721   0.002679765940324493     0.7016138163418637      -11.3164379069725  3.143417399910405e-05     0.1197841259489263   0.001388695492920655      14.56718627183398      286.4813159288975   0.005203790365194326     0.8915664244120752     0.4888603288815882     0.3057067764631657     0.2655034478952356   0.001682322894553408     0.2966307471598254    0.07041109551970823    0.06027796659757569  2.220446049250313e-14 149.2518397683763
2.438367530465193      19.56372633759249      14.80948561226721   0.002679765940324493     0.7016138163418637      -11.3164379069725  3.143417399910405e-05     0.1197841259489263   0.001388695492920655      14.56718627183398      286.4813159288975   0.005203790365194326     0.8915664244120752     0.4888603288815882     0.3057067764631657     0.2655034478952356   0.001682322894553408     0.2966307471598254    0.07041109551970823    0.06027796659757569  2.220446049250313e-14 149.2518438904605
2.438367530465193      19.56372604607025      14.80948583294574   0.002679765940324493     0.7016138163418637      -11.3164379069725  3.143417399910405e-05     0.1197841259489263   0.001388695492920655      14.56718627183398      286.4813159288975   0.005203790365194326     0.8915664244120752     0.4888603288815882     0.3057067764631657     0.2655034478952356   0.001682322894553408     0.2966307471598254    0.07041109551970823    0.06027796659757569  2.220446049250313e-14 149.2518421948379
2.438367530465193      19.56372604607025      14.80948561226721   0.002679780841485687     0.7016138163418637      -11.3164379069725  3.143417399910405e-05     0.1197841259489263   0.001388695492920655      14.56718627183398      286.4813159288975   0.005203790365194326     0.8915664244120752     0.4888603288815882     0.3057067764631657     0.2655034478952356   0.001682322894553408     0.2966307471598254    0.07041109551970823    0.06027796659757569  2.220446049250313e-14 149.2517983422146
2.438367530465193      19.56372604607025      14.80948561226721   0.002679765940324493     0.7016138312430249      -11.3164379069725  3.143417399910405e-05     0.1197841259489263   0.001388695492920655      14.56718627183398      286.4813159288975   0.005203790365194326     0.8915664244120752     0.4888603288815882     0.3057067764631657     0.2655034478952356   0.001682322894553408     0.2966307471598254    0.07041109551970823    0.06027796659757569  2.220446049250313e-14 149.2518426251786
2.438367530465193      19.56372604607025      14.80948561226721   0.002679765940324493     0.7016138163418637     -11.31643807560056  3.143417399910405e-05     0.1197841259489263   0.001388695492920655      14.56718627183398      286.4813159288975   0.005203790365194326     0.8915664244120752     0.4888603288815882     0.3057067764631657     0.2655034478952356   0.001682322894553408     0.2966307471598254    0.07041109551970823    0.06027796659757569  2.220446049250313e-14 149.2518421774545
2.438367530465193      19.56372604607025      14.80948561226721   0.002679765940324493     0.7016138163418637      -11.3164379069725   3.14490751602979e-05     0.1197841259489263   0.001388695492920655      14.56718627183398      286.4813159288975   0.005203790365194326     0.8915664244120752     0.4888603288815882     0.3057067764631657     0.2655034478952356   0.001682322894553408     0.2966307471598254    0.07041109551970823    0.06027796659757569  2.220446049250313e-14 149.2519128760467
2.438367530465193      19.56372604607025      14.80948561226721   0.002679765940324493     0.7016138163418637      -11.3164379069725  3.143417399910405e-05     0.1197841408500875   0.001388695492920655      14.56718627183398      286.4813159288975   0.005203790365194326     0.8915664244120752     0.4888603288815882     0.3057067764631657     0.2655034478952356   0.001682322894553408     0.2966307471598254    0.07041109551970823    0.06027796659757569  2.220446049250313e-14 149.2518426674481
2.438367530465193      19.56372604607025      14.80948561226721   0.002679765940324493     0.7016138163418637      -11.3164379069725  3.143417399910405e-05     0.1197841259489263   0.001388710394081849      14.56718627183398      286.4813159288975   0.005203790365194326     0.8915664244120752     0.4888603288815882     0.3057067764631657     0.2655034478952356   0.001682322894553408     0.2966307471598254    0.07041109551970823    0.06027796659757569  2.220446049250313e-14 149.2519839885458
2.438367530465193      19.56372604607025      14.80948561226721   0.002679765940324493     0.7016138163418637      -11.3164379069725  3.143417399910405e-05     0.1197841259489263   0.001388695492920655      14.56718648890197      286.4813159288975   0.005203790365194326     0.8915664244120752     0.4888603288815882     0.3057067764631657     0.2655034478952356   0.001682322894553408     0.2966307471598254    0.07041109551970823    0.06027796659757569  2.220446049250313e-14 149.2518426485598
2.438367530465193      19.56372604607025      14.80948561226721   0.002679765940324493     0.7016138163418637      -11.3164379069725  3.143417399910405e-05     0.1197841259489263   0.001388695492920655      14.56718627183398      286.4813201978017   0.005203790365194326     0.8915664244120752     0.4888603288815882     0.3057067764631657     0.2655034478952356   0.001682322894553408     0.2966307471598254    0.07041109551970823    0.06027796659757569  2.220446049250313e-14 149.2518424279028
2.438367530465193      19.56372604607025      14.80948561226721   0.002679765940324493     0.7016138163418637      -11.3164379069725  3.143417399910405e-05     0.1197841259489263   0.001388695492920655      14.56718627183398      286.4813159288975    0.00520380526635552     0.8915664244120752     0.4888603288815882     0.3057067764631657     0.2655034478952356   0.001682322894553408     0.2966307471598254    0.07041109551970823    0.06027796659757569  2.220446049250313e-14 149.2521715916895
2.438367530465193      19.56372604607025      14.80948561226721   0.002679765940324493     0.7016138163418637      -11.3164379069725  3.143417399910405e-05     0.1197841259489263   0.001388695492920655      14.56718627183398      286.4813159288975   0.005203790365194326     0.8915664393132364     0.4888603288815882     0.3057067764631657     0.2655034478952356   0.001682322894553408     0.2966307471598254    0.07041109551970823    0.06027796659757569  2.220446049250313e-14 149.2518466541828
2.438367530465193      19.56372604607025      14.80948561226721   0.002679765940324493     0.7016138163418637      -11.3164379069725  3.143417399910405e-05     0.1197841259489263   0.001388695492920655      14.56718627183398      286.4813159288975   0.005203790365194326     0.8915664244120752     0.4888603437827493     0.3057067764631657     0.2655034478952356   0.001682322894553408     0.2966307471598254    0.07041109551970823    0.06027796659757569  2.220446049250313e-14 149.2518273643676
2.438367530465193      19.56372604607025      14.80948561226721   0.002679765940324493     0.7016138163418637      -11.3164379069725  3.143417399910405e-05     0.1197841259489263   0.001388695492920655      14.56718627183398      286.4813159288975   0.005203790365194326     0.8915664244120752     0.4888603288815882     0.3057067913643269     0.2655034478952356   0.001682322894553408     0.2966307471598254    0.07041109551970823    0.06027796659757569  2.220446049250313e-14 149.2518446235754
2.438367530465193      19.56372604607025      14.80948561226721   0.002679765940324493     0.7016138163418637      -11.3164379069725  3.143417399910405e-05     0.1197841259489263   0.001388695492920655      14.56718627183398      286.4813159288975   0.005203790365194326     0.8915664244120752     0.4888603288815882     0.3057067764631657     0.2655034627963968   0.001682322894553408     0.2966307471598254    0.07041109551970823    0.06027796659757569  2.220446049250313e-14 149.2518436365853
2.438367530465193      19.56372604607025      14.80948561226721   0.002679765940324493     0.7016138163418637      -11.3164379069725  3.143417399910405e-05     0.1197841259489263   0.001388695492920655      14.56718627183398      286.4813159288975   0.005203790365194326     0.8915664244120752     0.4888603288815882     0.3057067764631657     0.2655034478952356   0.001682337795714602     0.2966307471598254    0.07041109551970823    0.06027796659757569  2.220446049250313e-14 149.2518425129632
2.438367530465193      19.56372604607025      14.80948561226721   0.002679765940324493     0.7016138163418637      -11.3164379069725  3.143417399910405e-05     0.1197841259489263   0.001388695492920655      14.56718627183398      286.4813159288975   0.005203790365194326     0.8915664244120752     0.4888603288815882     0.3057067764631657     0.2655034478952356   0.001682322894553408     0.2966307620609866    0.07041109551970823    0.06027796659757569  2.220446049250313e-14 149.2518425131891
2.438367530465193      19.56372604607025      14.80948561226721   0.002679765940324493     0.7016138163418637      -11.3164379069725  3.143417399910405e-05     0.1197841259489263   0.001388695492920655      14.56718627183398      286.4813159288975   0.005203790365194326     0.8915664244120752     0.4888603288815882     0.3057067764631657     0.2655034478952356   0.001682322894553408     0.2966307471598254    0.07041111042086942    0.06027796659757569  2.220446049250313e-14 149.2518425132755
2.438367530465193      19.56372604607025      14.80948561226721   0.002679765940324493     0.7016138163418637      -11.3164379069725  3.143417399910405e-05     0.1197841259489263   0.001388695492920655      14.56718627183398      286.4813159288975   0.005203790365194326     0.8915664244120752     0.4888603288815882     0.3057067764631657     0.2655034478952356   0.001682322894553408     0.2966307471598254    0.07041109551970823    0.06027798149873689  2.220446049250313e-14 149.2518425129449
2.438367530465193      19.56372604607025      14.80948561226721   0.002679765940324493     0.7016138163418637      -11.3164379069725  3.143417399910405e-05     0.1197841259489263   0.001388695492920655      14.56718627183398      286.4813159288975   0.005203790365194326     0.8915664244120752     0.4888603288815882     0.3057067764631657     0.2655034478952356   0.001682322894553408     0.2966307471598254    0.07041109551970823    0.06027796659757569  1.490118339830815e-08 149.2518838893787
2.538858377972851       20.2705567142556      17.42406893703471   0.003541877412033612     0.6600838485165006     -12.10374614682215  1.268068789199196e-05     0.1237151576633867   0.001104979501575921      13.47671769858993      286.5414554058814   0.005159775460902671     0.8654341140974352     0.5011237703106406     0.3029516586355819     0.2636458829086335   0.009284059121636362     0.2966307471598254    0.06642833310581013      0.202432359681709  2.220446049250313e-14 127.1278451911987
2.538858415804789       20.2705567142556      17.42406893703471   0.003541877412033612     0.6600838485165006     -12.10374614682215  1.268068789199196e-05     0.1237151576633867   0.001104979501575921      13.47671769858993      286.5414554058814   0.005159775460902671     0.8654341140974352     0.5011237703106406     0.3029516586355819     0.2636458829086335   0.009284059121636362     0.2966307471598254    0.06642833310581013      0.202432359681709  2.220446049250313e-14 127.1278446185313
2.538858377972851      20.27055701631043      17.42406893703471   0.003541877412033612     0.6600838485165006     -12.10374614682215  1.268068789199196e-05     0.1237151576633867   0.001104979501575921      13.47671769858993      286.5414554058814   0.005159775460902671     0.8654341140974352     0.5011237703106406     0.3029516586355819     0.2636458829086335   0.009284059121636362     0.2966307471598254    0.06642833310581013      0.202432359681709  2.220446049250313e-14 127.1278450545989
2.538858377972851       20.2705567142556      17.42406919667357   0.003541877412033612     0.6600838485165006     -12.10374614682215  1.268068789199196e-05     0.1237151576633867   0.001104979501575921      13.47671769858993      286.5414554058814   0.005159775460902671     0.8654341140974352     0.5011237703106406     0.3029516586355819     0.2636458829086335   0.009284059121636362     0.2966307471598254    0.06642833310581013      0.202432359681709  2.220446049250313e-14 127.1278448342826
2.538858377972851       20.2705567142556      17.42406893703471   0.003541892313194806     0.6600838485165006     -12.10374614682215  1.268068789199196e-05     0.1237151576633867   0.001104979501575921      13.47671769858993      286.5414554058814   0.005159775460902671     0.8654341140974352     0.5011237703106406     0.3029516586355819     0.2636458829086335   0.009284059121636362     0.2966307471598254    0.06642833310581013      0.202432359681709  2.220446049250313e-14 127.1278747885108
2.538858377972851       20.2705567142556      17.42406893703471   0.003541877412033612     0.6600838634176618     -12.10374614682215  1.268068789199196e-05     0.1237151576633867   0.001104979501575921      13.47671769858993      286.5414554058814   0.005159775460902671     0.8654341140974352     0.5011237703106406     0.3029516586355819     0.2636458829086335   0.009284059121636362     0.2966307471598254    0.06642833310581013      0.202432359681709  2.220446049250313e-14 127.1278451745812
2.538858377972851       20.2705567142556      17.42406893703471   0.003541877412033612     0.6600838485165006     -12.10374632718202  1.268068789199196e-05     0.1237151576633867   0.001104979501575921      13.47671769858993      286.5414554058814   0.005159775460902671     0.8654341140974352     0.5011237703106406     0.3029516586355819     0.2636458829086335   0.009284059121636362     0.2966307471598254    0.06642833310581013      0.202432359681709  2.220446049250313e-14 127.1278456845065
2.538858377972851       20.2705567142556      17.42406893703471   0.003541877412033612     0.6600838485165006     -12.10374614682215  1.269558905318581e-05     0.1237151576633867   0.001104979501575921      13.47671769858993      286.5414554058814   0.005159775460902671     0.8654341140974352     0.5011237703106406     0.3029516586355819     0.2636458829086335   0.009284059121636362     0.2966307471598254    0.06642833310581013      0.202432359681709  2.220446049250313e-14 127.1278724322365
2.538858377972851       20.2705567142556      17.42406893703471   0.003541877412033612     0.6600838485165006     -12.10374614682215  1.268068789199196e-05     0.1237151725645479   0.001104979501575921      13.47671769858993      286.5414554058814   0.005159775460902671     0.8654341140974352     0.5011237703106406     0.3029516586355819     0.2636458829086335   0.009284059121636362     0.2966307471598254    0.06642833310581013      0.202432359681709  2.220446049250313e-14 127.1278453555221
2.538858377972851       20.2705567142556      17.42406893703471   0.003541877412033612     0.6600838485165006     -12.10374614682215  1.268068789199196e-05     0.1237151576633867   0.001104994402737115      13.47671769858993      286.5414554058814   0.005159775460902671     0.8654341140974352     0.5011237703106406     0.3029516586355819     0.2636458829086335   0.009284059121636362     0.2966307471598254    0.06642833310581013      0.202432359681709  2.220446049250313e-14 127.1278901446699
2.538858377972851       20.2705567142556      17.42406893703471   0.003541877412033612     0.6600838485165006     -12.10374614682215  1.268068789199196e-05     0.1237151576633867   0.001104979501575921      13.47671789940867      286.5414554058814   0.005159775460902671     0.8654341140974352     0.5011237703106406     0.3029516586355819     0.2636458829086335   0.009284059121636362     0.2966307471598254    0.06642833310581013      0.202432359681709  2.220446049250313e-14 127.1278450720546
2.538858377972851       20.2705567142556      17.42406893703471   0.003541877412033612     0.6600838485165006     -12.10374614682215  1.268068789199196e-05     0.1237151576633867   0.001104979501575921      13.47671769858993      286.5414596756818   0.005159775460902671     0.8654341140974352     0.5011237703106406     0.3029516586355819     0.2636458829086335   0.009284059121636362     0.2966307471598254    0.06642833310581013      0.202432359681709  2.220446049250313e-14 127.1278452106027
2.538858377972851       20.2705567142556      17.42406893703471   0.003541877412033612     0.6600838485165006     -12.10374614682215  1.268068789199196e-05     0.1237151576633867   0.001104979501575921      13.47671769858993      286.5414554058814   0.005159790362063865     0.8654341140974352     0.5011237703106406     0.3029516586355819     0.2636458829086335   0.009284059121636362     0.2966307471598254    0.06642833310581013      0.202432359681709  2.220446049250313e-14 127.1278585817574
2.538858377972851       20.2705567142556      17.42406893703471   0.003541877412033612     0.6600838485165006     -12.10374614682215  1.268068789199196e-05     0.1237151576633867   0.001104979501575921      13.47671769858993      286.5414554058814   0.005159775460902671     0.8654341289985964     0.5011237703106406     0.3029516586355819     0.2636458829086335   0.009284059121636362     0.2966307471598254    0.06642833310581013      0.202432359681709  2.220446049250313e-14 127.1278464488035
2.538858377972851       20.2705567142556      17.42406893703471   0.003541877412033612     0.6600838485165006     -12.10374614682215  1.268068789199196e-05     0.1237151576633867   0.001104979501575921      13.47671769858993      286.5414554058814   0.005159775460902671     0.8654341140974352     0.5011237852118018     0.3029516586355819     0.2636458829086335   0.009284059121636362     0.2966307471598254    0.06642833310581013      0.202432359681709  2.220446049250313e-14 127.1278437040596
2.538858377972851       20.2705567142556      17.42406893703471   0.003541877412033612     0.6600838485165006     -12.10374614682215  1.268068789199196e-05     0.1237151576633867   0.001104979501575921      13.47671769858993      286.5414554058814   0.005159775460902671     0.8654341140974352     0.5011237703106406     0.3029516735367431     0.2636458829086335   0.009284059121636362     0.2966307471598254    0.06642833310581013      0.202432359681709  2.220446049250313e-14 127.1278448310724
2.538858377972851       20.2705567142556      17.42406893703471   0.003541877412033612     0.6600838485165006     -12.10374614682215  1.268068789199196e-05     0.1237151576633867   0.001104979501575921      13.47671769858993      286.5414554058814   0.005159775460902671     0.8654341140974352     0.5011237703106406     0.3029516586355819     0.2636458978097947   0.009284059121636362     0.2966307471598254    0.06642833310581013      0.202432359681709  2.220446049250313e-14 127.1278452735985
2.538858377972851       20.2705567142556      17.42406893703471   0.003541877412033612     0.6600838485165006     -12.10374614682215  1.268068789199196e-05     0.1237151576633867   0.001104979501575921      13.47671769858993      286.5414554058814   0.005159775460902671     0.8654341140974352     0.5011237703106406     0.3029516586355819     0.2636458829086335   0.009284074022797555     0.2966307471598254    0.06642833310581013      0.202432359681709  2.220446049250313e-14 127.1278451893087
2.538858377972851       20.2705567142556      17.42406893703471   0.003541877412033612     0.6600838485165006     -12.10374614682215  1.268068789199196e-05     0.1237151576633867   0.001104979501575921      13.47671769858993      286.5414554058814   0.005159775460902671     0.8654341140974352     0.5011237703106406     0.3029516586355819     0.2636458829086335   0.009284059121636362     0.2966307620609866    0.06642833310581013      0.202432359681709  2.220446049250313e-14 127.1278451911987
2.538858377972851       20.2705567142556      17.42406893703471   0.003541877412033612     0.6600838485165006     -12.10374614682215  1.268068789199196e-05     0.1237151576633867   0.001104979501575921      13.47671769858993      286.5414554058814   0.005159775460902671     0.8654341140974352     0.5011237703106406     0.3029516586355819     0.2636458829086335   0.009284059121636362     0.2966307471598254    0.06642834800697132      0.202432359681709  2.220446049250313e-14 127.1278451912789
2.538858377972851       20.2705567142556      17.42406893703471   0.003541877412033612     0.6600838485165006     -12.10374614682215  1.268068789199196e-05     0.1237151576633867   0.001104979501575921      13.47671769858993      286.5414554058814   0.005159775460902671     0.8654341140974352     0.5011237703106406     0.3029516586355819     0.2636458829086335   0.009284059121636362     0.2966307471598254    0.06642833310581013     0.2024323745828702  2.220446049250313e-14 127.1278451908396
2.538858377972851       20.2705567142556      17.42406893703471   0.003541877412033612     0.6600838485165006     -12.10374614682215  1.268068789199196e-05     0.1237151576633867   0.001104979501575921      13.47671769858993      286.5414554058814   0.005159775460902671     0.8654341140974352     0.5011237703106406     0.3029516586355819     0.2636458829086335   0.009284059121636362     0.2966307471598254    0.06642833310581013      0.202432359681709  1.490118339830815e-08 127.1278867511376
2.58992095183462      19.73970000558736      16.58088399689472   0.002940352657922955     0.6773763267691009     -11.82038743230011  1.063061840218442e-05     0.1251868020403901  0.0009758610178600334       14.4580193013305      322.0532855284289   0.005869979164591626     0.8334049537886458      0.515139763754826     0.2877790007457681     0.3004836295999884    0.05365018829523365     0.2966307471598254    0.06164584257374406     0.4072436932576959  2.220446049250313e-14 123.5372667459702
2.589920990427449      19.73970000558736      16.58088399689472   0.002940352657922955     0.6773763267691009     -11.82038743230011  1.063061840218442e-05     0.1251868020403901  0.0009758610178600334       14.4580193013305      322.0532855284289   0.005869979164591626     0.8334049537886458      0.515139763754826     0.2877790007457681     0.3004836295999884    0.05365018829523365     0.2966307471598254    0.06164584257374406     0.4072436932576959  2.220446049250313e-14 123.5372666803153
2.58992095183462      19.73970029973181      16.58088399689472   0.002940352657922955     0.6773763267691009     -11.82038743230011  1.063061840218442e-05     0.1251868020403901  0.0009758610178600334       14.4580193013305      322.0532855284289   0.005869979164591626     0.8334049537886458      0.515139763754826     0.2877790007457681     0.3004836295999884    0.05365018829523365     0.2966307471598254    0.06164584257374406     0.4072436932576959  2.220446049250313e-14 123.5372664038958
2.58992095183462      19.73970000558736      16.58088424396915   0.002940352657922955     0.6773763267691009     -11.82038743230011  1.063061840218442e-05     0.1251868020403901  0.0009758610178600334       14.4580193013305      322.0532855284289   0.005869979164591626     0.8334049537886458      0.515139763754826     0.2877790007457681     0.3004836295999884    0.05365018829523365     0.2966307471598254    0.06164584257374406     0.4072436932576959  2.220446049250313e-14 123.5372664913855
2.58992095183462      19.73970000558736      16.58088399689472   0.002940367559084149     0.6773763267691009     -11.82038743230011  1.063061840218442e-05     0.1251868020403901  0.0009758610178600334       14.4580193013305      322.0532855284289   0.005869979164591626     0.8334049537886458      0.515139763754826     0.2877790007457681     0.3004836295999884    0.05365018829523365     0.2966307471598254    0.06164584257374406     0.4072436932576959  2.220446049250313e-14 123.53729314047
2.58992095183462      19.73970000558736      16.58088399689472   0.002940352657922955     0.6773763416702621     -11.82038743230011  1.063061840218442e-05     0.1251868020403901  0.0009758610178600334       14.4580193013305      322.0532855284289   0.005869979164591626     0.8334049537886458      0.515139763754826     0.2877790007457681     0.3004836295999884    0.05365018829523365     0.2966307471598254    0.06164584257374406     0.4072436932576959  2.220446049250313e-14 123.5372667267379
2.58992095183462      19.73970000558736      16.58088399689472   0.002940352657922955     0.6773763267691009     -11.82038760843761  1.063061840218442e-05     0.1251868020403901  0.0009758610178600334       14.4580193013305      322.0532855284289   0.005869979164591626     0.8334049537886458      0.515139763754826     0.2877790007457681     0.3004836295999884    0.05365018829523365     0.2966307471598254    0.06164584257374406     0.4072436932576959  2.220446049250313e-14 123.5372672610988
2.58992095183462      19.73970000558736      16.58088399689472   0.002940352657922955     0.6773763267691009     -11.82038743230011  1.064551956337826e-05     0.1251868020403901  0.0009758610178600334       14.4580193013305      322.0532855284289   0.005869979164591626     0.8334049537886458      0.515139763754826     0.2877790007457681     0.3004836295999884    0.05365018829523365     0.2966307471598254    0.06164584257374406     0.4072436932576959  2.220446049250313e-14 123.5372741692677
2.58992095183462      19.73970000558736      16.58088399689472   0.002940352657922955     0.6773763267691009     -11.82038743230011  1.063061840218442e-05     0.1251868169415513  0.0009758610178600334       14.4580193013305      322.0532855284289   0.005869979164591626     0.8334049537886458      0.515139763754826     0.2877790007457681     0.3004836295999884    0.05365018829523365     0.2966307471598254    0.06164584257374406     0.4072436932576959  2.220446049250313e-14 123.5372666428635
2.58992095183462      19.73970000558736      16.58088399689472   0.002940352657922955     0.6773763267691009     -11.82038743230011  1.063061840218442e-05     0.1251868020403901  0.0009758759190212273       14.4580193013305      322.0532855284289   0.005869979164591626     0.8334049537886458      0.515139763754826     0.2877790007457681     0.3004836295999884    0.05365018829523365     0.2966307471598254    0.06164584257374406     0.4072436932576959  2.220446049250313e-14 123.5372762456511
2.58992095183462      19.73970000558736      16.58088399689472   0.002940352657922955     0.6773763267691009     -11.82038743230011  1.063061840218442e-05     0.1251868020403901  0.0009758610178600334      14.45801951677177      322.0532855284289   0.005869979164591626     0.8334049537886458      0.515139763754826     0.2877790007457681     0.3004836295999884    0.05365018829523365     0.2966307471598254    0.06164584257374406     0.4072436932576959  2.220446049250313e-14 123.5372667090907
2.58992095183462      19.73970000558736      16.58088399689472   0.002940352657922955     0.6773763267691009     -11.82038743230011  1.063061840218442e-05     0.1251868020403901  0.0009758610178600334       14.4580193013305      322.0532903273968   0.005869979164591626     0.8334049537886458      0.515139763754826     0.2877790007457681     0.3004836295999884    0.05365018829523365     0.2966307471598254    0.06164584257374406     0.4072436932576959  2.220446049250313e-14 123.5372666564596
2.58992095183462      19.73970000558736      16.58088399689472   0.002940352657922955     0.6773763267691009     -11.82038743230011  1.063061840218442e-05     0.1251868020403901  0.0009758610178600334       14.4580193013305      322.0532855284289    0.00586999406575282     0.8334049537886458      0.515139763754826     0.2877790007457681     0.3004836295999884    0.05365018829523365     0.2966307471598254    0.06164584257374406     0.4072436932576959  2.220446049250313e-14 123.537280024009
2.58992095183462      19.73970000558736      16.58088399689472   0.002940352657922955     0.6773763267691009     -11.82038743230011  1.063061840218442e-05     0.1251868020403901  0.0009758610178600334       14.4580193013305      322.0532855284289   0.005869979164591626      0.833404968689807      0.515139763754826     0.2877790007457681     0.3004836295999884    0.05365018829523365     0.2966307471598254    0.06164584257374406     0.4072436932576959  2.220446049250313e-14 123.5372672901995
2.58992095183462      19.73970000558736      16.58088399689472   0.002940352657922955     0.6773763267691009     -11.82038743230011  1.063061840218442e-05     0.1251868020403901  0.0009758610178600334       14.4580193013305      322.0532855284289   0.005869979164591626     0.8334049537886458     0.5151397786559872     0.2877790007457681     0.3004836295999884    0.05365018829523365     0.2966307471598254    0.06164584257374406     0.4072436932576959  2.220446049250313e-14 123.5372665581409
2.58992095183462      19.73970000558736      16.58088399689472   0.002940352657922955     0.6773763267691009     -11.82038743230011  1.063061840218442e-05     0.1251868020403901  0.0009758610178600334       14.4580193013305      322.0532855284289   0.005869979164591626     0.8334049537886458      0.515139763754826     0.2877790156469293     0.3004836295999884    0.05365018829523365     0.2966307471598254    0.06164584257374406     0.4072436932576959  2.220446049250313e-14 123.5372674148058
2.58992095183462      19.73970000558736      16.58088399689472   0.002940352657922955     0.6773763267691009     -11.82038743230011  1.063061840218442e-05     0.1251868020403901  0.0009758610178600334       14.4580193013305      322.0532855284289   0.005869979164591626     0.8334049537886458      0.515139763754826     0.2877790007457681     0.3004836445011496    0.05365018829523365     0.2966307471598254    0.06164584257374406     0.4072436932576959  2.220446049250313e-14 123.5372666504065
2.58992095183462      19.73970000558736      16.58088399689472   0.002940352657922955     0.6773763267691009     -11.82038743230011  1.063061840218442e-05     0.1251868020403901  0.0009758610178600334       14.4580193013305      322.0532855284289   0.005869979164591626     0.8334049537886458      0.515139763754826     0.2877790007457681     0.3004836295999884    0.05365020319639484     0.2966307471598254    0.06164584257374406     0.4072436932576959  2.220446049250313e-14 123.5372667473092
2.58992095183462      19.73970000558736      16.58088399689472   0.002940352657922955     0.6773763267691009     -11.82038743230011  1.063061840218442e-05     0.1251868020403901  0.0009758610178600334       14.4580193013305      322.0532855284289   0.005869979164591626     0.8334049537886458      0.515139763754826     0.2877790007457681     0.3004836295999884    0.05365018829523365     0.2966307620609866    0.06164584257374406     0.4072436932576959  2.220446049250313e-14 123.5372667459702
2.58992095183462      19.73970000558736      16.58088399689472   0.002940352657922955     0.6773763267691009     -11.82038743230011  1.063061840218442e-05     0.1251868020403901  0.0009758610178600334       14.4580193013305      322.0532855284289   0.005869979164591626     0.8334049537886458      0.515139763754826     0.2877790007457681     0.3004836295999884    0.05365018829523365     0.2966307471598254    0.06164585747490525     0.4072436932576959  2.220446049250313e-14 123.5372667462898
2.58992095183462      19.73970000558736      16.58088399689472   0.002940352657922955     0.6773763267691009     -11.82038743230011  1.063061840218442e-05     0.1251868020403901  0.0009758610178600334       14.4580193013305      322.0532855284289   0.005869979164591626     0.8334049537886458      0.515139763754826     0.2877790007457681     0.3004836295999884    0.05365018829523365     0.2966307471598254    0.06164584257374406     0.4072437081588571  2.220446049250313e-14 123.5372667435042
2.58992095183462      19.73970000558736      16.58088399689472   0.002940352657922955     0.6773763267691009     -11.82038743230011  1.063061840218442e-05     0.1251868020403901  0.0009758610178600334       14.4580193013305      322.0532855284289   0.005869979164591626     0.8334049537886458      0.515139763754826     0.2877790007457681     0.3004836295999884    0.05365018829523365     0.2966307471598254    0.06164584257374406     0.4072436932576959  1.490118339830815e-08 123.5373081454804
2.62533713225271      19.35019075475271      15.56785773877041   0.002623876512878749     0.7105363689146707     -11.40998598040649  1.317951716169611e-05     0.1255771732762438  0.0009405450282360015      14.18453681618102      322.4254520039999    0.00608899401257354     0.8063750409031226     0.5159676673747383     0.2810623418150044     0.3588011788927668    0.01898367573837329     0.2966307471598254    0.04694483078712002     0.9972086312178362  2.220446049250313e-14 122.1789188449628
2.625337171373282      19.35019075475271      15.56785773877041   0.002623876512878749     0.7105363689146707     -11.40998598040649  1.317951716169611e-05     0.1255771732762438  0.0009405450282360015      14.18453681618102      322.4254520039999    0.00608899401257354     0.8063750409031226     0.5159676673747383     0.2810623418150044     0.3588011788927668    0.01898367573837329     0.2966307471598254    0.04694483078712002     0.9972086312178362  2.220446049250313e-14 122.1789190129617
2.62533713225271      19.35019104309302      15.56785773877041   0.002623876512878749     0.7105363689146707     -11.40998598040649  1.317951716169611e-05     0.1255771732762438  0.0009405450282360015      14.18453681618102      322.4254520039999    0.00608899401257354     0.8063750409031226     0.5159676673747383     0.2810623418150044     0.3588011788927668    0.01898367573837329     0.2966307471598254    0.04694483078712002     0.9972086312178362  2.220446049250313e-14 122.1789186728222
2.62533713225271      19.35019075475271      15.56785797074956   0.002623876512878749     0.7105363689146707     -11.40998598040649  1.317951716169611e-05     0.1255771732762438  0.0009405450282360015      14.18453681618102      322.4254520039999    0.00608899401257354     0.8063750409031226     0.5159676673747383     0.2810623418150044     0.3588011788927668    0.01898367573837329     0.2966307471598254    0.04694483078712002     0.9972086312178362  2.220446049250313e-14 122.1789187202654
2.62533713225271      19.35019075475271      15.56785773877041   0.002623891414039943     0.7105363689146707     -11.40998598040649  1.317951716169611e-05     0.1255771732762438  0.0009405450282360015      14.18453681618102      322.4254520039999    0.00608899401257354     0.8063750409031226     0.5159676673747383     0.2810623418150044     0.3588011788927668    0.01898367573837329     0.2966307471598254    0.04694483078712002     0.9972086312178362  2.220446049250313e-14 122.1789305174372
2.62533713225271      19.35019075475271      15.56785773877041   0.002623876512878749     0.7105363838158318     -11.40998598040649  1.317951716169611e-05     0.1255771732762438  0.0009405450282360015      14.18453681618102      322.4254520039999    0.00608899401257354     0.8063750409031226     0.5159676673747383     0.2810623418150044     0.3588011788927668    0.01898367573837329     0.2966307471598254    0.04694483078712002     0.9972086312178362  2.220446049250313e-14 122.1789188545194
2.62533713225271      19.35019075475271      15.56785773877041   0.002623876512878749     0.7105363689146707     -11.40998615042854  1.317951716169611e-05     0.1255771732762438  0.0009405450282360015      14.18453681618102      322.4254520039999    0.00608899401257354     0.8063750409031226     0.5159676673747383     0.2810623418150044     0.3588011788927668    0.01898367573837329     0.2966307471598254    0.04694483078712002     0.9972086312178362  2.220446049250313e-14 122.1789190493314
2.62533713225271      19.35019075475271      15.56785773877041   0.002623876512878749     0.7105363689146707     -11.40998598040649  1.319441832288995e-05     0.1255771732762438  0.0009405450282360015      14.18453681618102      322.4254520039999    0.00608899401257354     0.8063750409031226     0.5159676673747383     0.2810623418150044     0.3588011788927668    0.01898367573837329     0.2966307471598254    0.04694483078712002     0.9972086312178362  2.220446049250313e-14 122.1789217448507
2.62533713225271      19.35019075475271      15.56785773877041   0.002623876512878749     0.7105363689146707     -11.40998598040649  1.317951716169611e-05      0.125577188177405  0.0009405450282360015      14.18453681618102      322.4254520039999    0.00608899401257354     0.8063750409031226     0.5159676673747383     0.2810623418150044     0.3588011788927668    0.01898367573837329     0.2966307471598254    0.04694483078712002     0.9972086312178362  2.220446049250313e-14 122.1789187761165
2.62533713225271      19.35019075475271      15.56785773877041   0.002623876512878749     0.7105363689146707     -11.40998598040649  1.317951716169611e-05     0.1255771732762438  0.0009405599293971954      14.18453681618102      322.4254520039999    0.00608899401257354     0.8063750409031226     0.5159676673747383     0.2810623418150044     0.3588011788927668    0.01898367573837329     0.2966307471598254    0.04694483078712002     0.9972086312178362  2.220446049250313e-14 122.1789241492566
2.62533713225271      19.35019075475271      15.56785773877041   0.002623876512878749     0.7105363689146707     -11.40998598040649  1.317951716169611e-05     0.1255771732762438  0.0009405450282360015      14.18453702754709      322.4254520039999    0.00608899401257354     0.8063750409031226     0.5159676673747383     0.2810623418150044     0.3588011788927668    0.01898367573837329     0.2966307471598254    0.04694483078712002     0.9972086312178362  2.220446049250313e-14 122.1789189547573
2.62533713225271      19.35019075475271      15.56785773877041   0.002623876512878749     0.7105363689146707     -11.40998598040649  1.317951716169611e-05     0.1255771732762438  0.0009405450282360015      14.18453681618102      322.4254568085136    0.00608899401257354     0.8063750409031226     0.5159676673747383     0.2810623418150044     0.3588011788927668    0.01898367573837329     0.2966307471598254    0.04694483078712002     0.9972086312178362  2.220446049250313e-14 122.1789188723334
2.62533713225271      19.35019075475271      15.56785773877041   0.002623876512878749     0.7105363689146707     -11.40998598040649  1.317951716169611e-05     0.1255771732762438  0.0009405450282360015      14.18453681618102      322.4254520039999   0.006089008913734734     0.8063750409031226     0.5159676673747383     0.2810623418150044     0.3588011788927668    0.01898367573837329     0.2966307471598254    0.04694483078712002     0.9972086312178362  2.220446049250313e-14 122.1789340101374
2.62533713225271      19.35019075475271      15.56785773877041   0.002623876512878749     0.7105363689146707     -11.40998598040649  1.317951716169611e-05     0.1255771732762438  0.0009405450282360015      14.18453681618102      322.4254520039999    0.00608899401257354     0.8063750558042838     0.5159676673747383     0.2810623418150044     0.3588011788927668    0.01898367573837329     0.2966307471598254    0.04694483078712002     0.9972086312178362  2.220446049250313e-14 122.1789192328802
2.62533713225271      19.35019075475271      15.56785773877041   0.002623876512878749     0.7105363689146707     -11.40998598040649  1.317951716169611e-05     0.1255771732762438  0.0009405450282360015      14.18453681618102      322.4254520039999    0.00608899401257354     0.8063750409031226     0.5159676822758995     0.2810623418150044     0.3588011788927668    0.01898367573837329     0.2966307471598254    0.04694483078712002     0.9972086312178362  2.220446049250313e-14 122.1789188949916
2.62533713225271      19.35019075475271      15.56785773877041   0.002623876512878749     0.7105363689146707     -11.40998598040649  1.317951716169611e-05     0.1255771732762438  0.0009405450282360015      14.18453681618102      322.4254520039999    0.00608899401257354     0.8063750409031226     0.5159676673747383     0.2810623567161656     0.3588011788927668    0.01898367573837329     0.2966307471598254    0.04694483078712002     0.9972086312178362  2.220446049250313e-14 122.1789198084834
2.62533713225271      19.35019075475271      15.56785773877041   0.002623876512878749     0.7105363689146707     -11.40998598040649  1.317951716169611e-05     0.1255771732762438  0.0009405450282360015      14.18453681618102      322.4254520039999    0.00608899401257354     0.8063750409031226     0.5159676673747383     0.2810623418150044     0.3588011937939279    0.01898367573837329     0.2966307471598254    0.04694483078712002     0.9972086312178362  2.220446049250313e-14 122.1789187861914
2.62533713225271      19.35019075475271      15.56785773877041   0.002623876512878749     0.7105363689146707     -11.40998598040649  1.317951716169611e-05     0.1255771732762438  0.0009405450282360015      14.18453681618102      322.4254520039999    0.00608899401257354     0.8063750409031226     0.5159676673747383     0.2810623418150044     0.3588011788927668    0.01898369063953448     0.2966307471598254    0.04694483078712002     0.9972086312178362  2.220446049250313e-14 122.17891884521
2.62533713225271      19.35019075475271      15.56785773877041   0.002623876512878749     0.7105363689146707     -11.40998598040649  1.317951716169611e-05     0.1255771732762438  0.0009405450282360015      14.18453681618102      322.4254520039999    0.00608899401257354     0.8063750409031226     0.5159676673747383     0.2810623418150044     0.3588011788927668    0.01898367573837329     0.2966307620609866    0.04694483078712002     0.9972086312178362  2.220446049250313e-14 122.1789188449628
2.62533713225271      19.35019075475271      15.56785773877041   0.002623876512878749     0.7105363689146707     -11.40998598040649  1.317951716169611e-05     0.1255771732762438  0.0009405450282360015      14.18453681618102      322.4254520039999    0.00608899401257354     0.8063750409031226     0.5159676673747383     0.2810623418150044     0.3588011788927668    0.01898367573837329     0.2966307471598254    0.04694484568828122     0.9972086312178362  2.220446049250313e-14 122.1789188449665
2.62533713225271      19.35019075475271      15.56785773877041   0.002623876512878749     0.7105363689146707     -11.40998598040649  1.317951716169611e-05     0.1255771732762438  0.0009405450282360015      14.18453681618102      322.4254520039999    0.00608899401257354     0.8063750409031226     0.5159676673747383     0.2810623418150044     0.3588011788927668    0.01898367573837329     0.2966307471598254    0.04694483078712002     0.9972086461189974  2.220446049250313e-14 122.178918845138
2.62533713225271      19.35019075475271      15.56785773877041   0.002623876512878749     0.7105363689146707     -11.40998598040649  1.317951716169611e-05     0.1255771732762438  0.0009405450282360015      14.18453681618102      322.4254520039999    0.00608899401257354     0.8063750409031226     0.5159676673747383     0.2810623418150044     0.3588011788927668    0.01898367573837329     0.2966307471598254    0.04694483078712002     0.9972086312178362  1.490118339830815e-08 122.1789613940805
2.587271564360238       19.5613175063335      16.18219253883706   0.002506276083687739     0.6853288819438237      -11.7738554286376  2.668553579295182e-06     0.1262636312625536  0.0009157302438044748      12.72089924891693      271.8350934865628   0.006150028979563594     0.8013803283629133     0.5179728270771978     0.2794893797989708     0.3827630974033912     0.0159464678978781     0.2966307471598254    0.04681364292184524     0.8807377338581102  2.241053165154393e-14 122.4688954291161
2.587271602913589       19.5613175063335      16.18219253883706   0.002506276083687739     0.6853288819438237      -11.7738554286376  2.668553579295182e-06     0.1262636312625536  0.0009157302438044748      12.72089924891693      271.8350934865628   0.006150028979563594     0.8013803283629133     0.5179728270771978     0.2794893797989708     0.3827630974033912     0.0159464678978781     0.2966307471598254    0.04681364292184524     0.8807377338581102  2.241053165154393e-14 122.4688955483236
2.587271564360238      19.56131779781985      16.18219253883706   0.002506276083687739     0.6853288819438237      -11.7738554286376  2.668553579295182e-06     0.1262636312625536  0.0009157302438044748      12.72089924891693      271.8350934865628   0.006150028979563594     0.8013803283629133     0.5179728270771978     0.2794893797989708     0.3827630974033912     0.0159464678978781     0.2966307471598254    0.04681364292184524     0.8807377338581102  2.241053165154393e-14 122.4688954430973
2.587271564360238       19.5613175063335      16.18219277997052   0.002506276083687739     0.6853288819438237      -11.7738554286376  2.668553579295182e-06     0.1262636312625536  0.0009157302438044748      12.72089924891693      271.8350934865628   0.006150028979563594     0.8013803283629133     0.5179728270771978     0.2794893797989708     0.3827630974033912     0.0159464678978781     0.2966307471598254    0.04681364292184524     0.8807377338581102  2.241053165154393e-14 122.4688954282562
2.587271564360238       19.5613175063335      16.18219253883706   0.002506290984848933     0.6853288819438237      -11.7738554286376  2.668553579295182e-06     0.1262636312625536  0.0009157302438044748      12.72089924891693      271.8350934865628   0.006150028979563594     0.8013803283629133     0.5179728270771978     0.2794893797989708     0.3827630974033912     0.0159464678978781     0.2966307471598254    0.04681364292184524     0.8807377338581102  2.241053165154393e-14 122.4688991460023
2.587271564360238       19.5613175063335      16.18219253883706   0.002506276083687739     0.6853288968449849      -11.7738554286376  2.668553579295182e-06     0.1262636312625536  0.0009157302438044748      12.72089924891693      271.8350934865628   0.006150028979563594     0.8013803283629133     0.5179728270771978     0.2794893797989708     0.3827630974033912     0.0159464678978781     0.2966307471598254    0.04681364292184524     0.8807377338581102  2.241053165154393e-14 122.4688954474796
2.587271564360238       19.5613175063335      16.18219253883706   0.002506276083687739     0.6853288819438237     -11.77385560408171  2.668553579295182e-06     0.1262636312625536  0.0009157302438044748      12.72089924891693      271.8350934865628   0.006150028979563594     0.8013803283629133     0.5179728270771978     0.2794893797989708     0.3827630974033912     0.0159464678978781     0.2966307471598254    0.04681364292184524     0.8807377338581102  2.241053165154393e-14 122.4688955673966
2.587271564360238       19.5613175063335      16.18219253883706   0.002506276083687739     0.6853288819438237      -11.7738554286376   2.68345474048903e-06     0.1262636312625536  0.0009157302438044748      12.72089924891693      271.8350934865628   0.006150028979563594     0.8013803283629133     0.5179728270771978     0.2794893797989708     0.3827630974033912     0.0159464678978781     0.2966307471598254    0.04681364292184524     0.8807377338581102  2.241053165154393e-14 122.4688990358152
2.587271564360238       19.5613175063335      16.18219253883706   0.002506276083687739     0.6853288819438237      -11.7738554286376  2.668553579295182e-06     0.1262636461637148  0.0009157302438044748      12.72089924891693      271.8350934865628   0.006150028979563594     0.8013803283629133     0.5179728270771978     0.2794893797989708     0.3827630974033912     0.0159464678978781     0.2966307471598254    0.04681364292184524     0.8807377338581102  2.241053165154393e-14 122.4688953993135
2.587271564360238       19.5613175063335      16.18219253883706   0.002506276083687739     0.6853288819438237      -11.7738554286376  2.668553579295182e-06     0.1262636312625536  0.0009157451449656686      12.72089924891693      271.8350934865628   0.006150028979563594     0.8013803283629133     0.5179728270771978     0.2794893797989708     0.3827630974033912     0.0159464678978781     0.2966307471598254    0.04681364292184524     0.8807377338581102  2.241053165154393e-14 122.4688984663272
2.587271564360238       19.5613175063335      16.18219253883706   0.002506276083687739     0.6853288819438237      -11.7738554286376  2.668553579295182e-06     0.1262636312625536  0.0009157302438044748       12.7208994384731      271.8350934865628   0.006150028979563594     0.8013803283629133     0.5179728270771978     0.2794893797989708     0.3827630974033912     0.0159464678978781     0.2966307471598254    0.04681364292184524     0.8807377338581102  2.241053165154393e-14 122.4688955350501
2.587271564360238       19.5613175063335      16.18219253883706   0.002506276083687739     0.6853288819438237      -11.7738554286376  2.668553579295182e-06     0.1262636312625536  0.0009157302438044748      12.72089924891693      271.8350975372213   0.006150028979563594     0.8013803283629133     0.5179728270771978     0.2794893797989708     0.3827630974033912     0.0159464678978781     0.2966307471598254    0.04681364292184524     0.8807377338581102  2.241053165154393e-14 122.4688953628314
2.587271564360238       19.5613175063335      16.18219253883706   0.002506276083687739     0.6853288819438237      -11.7738554286376  2.668553579295182e-06     0.1262636312625536  0.0009157302438044748      12.72089924891693      271.8350934865628   0.006150043880724787     0.8013803283629133     0.5179728270771978     0.2794893797989708     0.3827630974033912     0.0159464678978781     0.2966307471598254    0.04681364292184524     0.8807377338581102  2.241053165154393e-14 122.468910682508
2.587271564360238       19.5613175063335      16.18219253883706   0.002506276083687739     0.6853288819438237      -11.7738554286376  2.668553579295182e-06     0.1262636312625536  0.0009157302438044748      12.72089924891693      271.8350934865628   0.006150028979563594     0.8013803432640745     0.5179728270771978     0.2794893797989708     0.3827630974033912     0.0159464678978781     0.2966307471598254    0.04681364292184524     0.8807377338581102  2.241053165154393e-14 122.468896083934
2.587271564360238       19.5613175063335      16.18219253883706   0.002506276083687739     0.6853288819438237      -11.7738554286376  2.668553579295182e-06     0.1262636312625536  0.0009157302438044748      12.72089924891693      271.8350934865628   0.006150028979563594     0.8013803283629133      0.517972841978359     0.2794893797989708     0.3827630974033912     0.0159464678978781     0.2966307471598254    0.04681364292184524     0.8807377338581102  2.241053165154393e-14 122.4688950782209
2.587271564360238       19.5613175063335      16.18219253883706   0.002506276083687739     0.6853288819438237      -11.7738554286376  2.668553579295182e-06     0.1262636312625536  0.0009157302438044748      12.72089924891693      271.8350934865628   0.006150028979563594     0.8013803283629133     0.5179728270771978      0.279489394700132     0.3827630974033912     0.0159464678978781     0.2966307471598254    0.04681364292184524     0.8807377338581102  2.241053165154393e-14 122.4688958284919
2.587271564360238       19.5613175063335      16.18219253883706   0.002506276083687739     0.6853288819438237      -11.7738554286376  2.668553579295182e-06     0.1262636312625536  0.0009157302438044748      12.72089924891693      271.8350934865628   0.006150028979563594     0.8013803283629133     0.5179728270771978     0.2794893797989708     0.3827631123045524     0.0159464678978781     0.2966307471598254    0.04681364292184524     0.8807377338581102  2.241053165154393e-14 122.4688954773544
2.587271564360238       19.5613175063335      16.18219253883706   0.002506276083687739     0.6853288819438237      -11.7738554286376  2.668553579295182e-06     0.1262636312625536  0.0009157302438044748      12.72089924891693      271.8350934865628   0.006150028979563594     0.8013803283629133     0.5179728270771978     0.2794893797989708     0.3827630974033912    0.01594648279903929     0.2966307471598254    0.04681364292184524     0.8807377338581102  2.241053165154393e-14 122.4688954363941
2.587271564360238       19.5613175063335      16.18219253883706   0.002506276083687739     0.6853288819438237      -11.7738554286376  2.668553579295182e-06     0.1262636312625536  0.0009157302438044748      12.72089924891693      271.8350934865628   0.006150028979563594     0.8013803283629133     0.5179728270771978     0.2794893797989708     0.3827630974033912     0.0159464678978781     0.2966307620609866    0.04681364292184524     0.8807377338581102  2.241053165154393e-14 122.4688954291161
2.587271564360238       19.5613175063335      16.18219253883706   0.002506276083687739     0.6853288819438237      -11.7738554286376  2.668553579295182e-06     0.1262636312625536  0.0009157302438044748      12.72089924891693      271.8350934865628   0.006150028979563594     0.8013803283629133     0.5179728270771978     0.2794893797989708     0.3827630974033912     0.0159464678978781     0.2966307471598254    0.04681365782300643     0.8807377338581102  2.241053165154393e-14 122.4688954472014
2.587271564360238       19.5613175063335      16.18219253883706   0.002506276083687739     0.6853288819438237      -11.7738554286376  2.668553579295182e-06     0.1262636312625536  0.0009157302438044748      12.72089924891693      271.8350934865628   0.006150028979563594     0.8013803283629133     0.5179728270771978     0.2794893797989708     0.3827630974033912     0.0159464678978781     0.2966307471598254    0.04681364292184524     0.8807377487592714  2.241053165154393e-14 122.4688954282986
2.587271564360238       19.5613175063335      16.18219253883706   0.002506276083687739     0.6853288819438237      -11.7738554286376  2.668553579295182e-06     0.1262636312625536  0.0009157302438044748      12.72089924891693      271.8350934865628   0.006150028979563594     0.8013803283629133     0.5179728270771978     0.2794893797989708     0.3827630974033912     0.0159464678978781     0.2966307471598254    0.04681364292184524     0.8807377338581102  1.490118360437931e-08 122.4689369481259
2.615814099537687      19.40295673561478       15.7213933512289   0.002590403679179758     0.7042356087953722     -11.50092183967002  1.054752614336595e-05     0.1257579128529497  0.0009336786446150492      13.81872989746815      309.7819066728204   0.006091943089151741      0.804436489406963     0.5164653554481526     0.2806331210817412     0.3647975771214987    0.01822461617240351     0.2966307471598254    0.04691204429464878     0.9681002029169762  3.878511789272859e-14 122.0973081914337
2.615814138516354      19.40295673561478       15.7213933512289   0.002590403679179758     0.7042356087953722     -11.50092183967002  1.054752614336595e-05     0.1257579128529497  0.0009336786446150492      13.81872989746815      309.7819066728204   0.006091943089151741      0.804436489406963     0.5164653554481526     0.2806331210817412     0.3647975771214987    0.01822461617240351     0.2966307471598254    0.04691204429464878     0.9681002029169762  3.878511789272859e-14 122.0973082495446
2.615814099537687      19.40295702474137       15.7213933512289   0.002590403679179758     0.7042356087953722     -11.50092183967002  1.054752614336595e-05     0.1257579128529497  0.0009336786446150492      13.81872989746815      309.7819066728204   0.006091943089151741      0.804436489406963     0.5164653554481526     0.2806331210817412     0.3647975771214987    0.01822461617240351     0.2966307471598254    0.04691204429464878     0.9681002029169762  3.878511789272859e-14 122.0973080437721
2.615814099537687      19.40295673561478      15.72139358549591   0.002590403679179758     0.7042356087953722     -11.50092183967002  1.054752614336595e-05     0.1257579128529497  0.0009336786446150492      13.81872989746815      309.7819066728204   0.006091943089151741      0.804436489406963     0.5164653554481526     0.2806331210817412     0.3647975771214987    0.01822461617240351     0.2966307471598254    0.04691204429464878     0.9681002029169762  3.878511789272859e-14 122.0973081187548
2.615814099537687      19.40295673561478       15.7213933512289   0.002590418580340952     0.7042356087953722     -11.50092183967002  1.054752614336595e-05     0.1257579128529497  0.0009336786446150492      13.81872989746815      309.7819066728204   0.006091943089151741      0.804436489406963     0.5164653554481526     0.2806331210817412     0.3647975771214987    0.01822461617240351     0.2966307471598254    0.04691204429464878     0.9681002029169762  3.878511789272859e-14 122.0973171160428
2.615814099537687      19.40295673561478       15.7213933512289   0.002590403679179758     0.7042356236965334     -11.50092183967002  1.054752614336595e-05     0.1257579128529497  0.0009336786446150492      13.81872989746815      309.7819066728204   0.006091943089151741      0.804436489406963     0.5164653554481526     0.2806331210817412     0.3647975771214987    0.01822461617240351     0.2966307471598254    0.04691204429464878     0.9681002029169762  3.878511789272859e-14 122.0973081718802
2.615814099537687      19.40295673561478       15.7213933512289   0.002590403679179758     0.7042356087953722     -11.50092201104711  1.054752614336595e-05     0.1257579128529497  0.0009336786446150492      13.81872989746815      309.7819066728204   0.006091943089151741      0.804436489406963     0.5164653554481526     0.2806331210817412     0.3647975771214987    0.01822461617240351     0.2966307471598254    0.04691204429464878     0.9681002029169762  3.878511789272859e-14 122.097308324646
2.615814099537687      19.40295673561478       15.7213933512289   0.002590403679179758     0.7042356087953722     -11.50092183967002   1.05624273045598e-05     0.1257579128529497  0.0009336786446150492      13.81872989746815      309.7819066728204   0.006091943089151741      0.804436489406963     0.5164653554481526     0.2806331210817412     0.3647975771214987    0.01822461617240351     0.2966307471598254    0.04691204429464878     0.9681002029169762  3.878511789272859e-14 122.0973101417261
2.615814099537687      19.40295673561478       15.7213933512289   0.002590403679179758     0.7042356087953722     -11.50092183967002  1.054752614336595e-05     0.1257579277541109  0.0009336786446150492      13.81872989746815      309.7819066728204   0.006091943089151741      0.804436489406963     0.5164653554481526     0.2806331210817412     0.3647975771214987    0.01822461617240351     0.2966307471598254    0.04691204429464878     0.9681002029169762  3.878511789272859e-14 122.0973081562519
2.615814099537687      19.40295673561478       15.7213933512289   0.002590403679179758     0.7042356087953722     -11.50092183967002  1.054752614336595e-05     0.1257579128529497  0.0009336935457762431      13.81872989746815      309.7819066728204   0.006091943089151741      0.804436489406963     0.5164653554481526     0.2806331210817412     0.3647975771214987    0.01822461617240351     0.2966307471598254    0.04691204429464878     0.9681002029169762  3.878511789272859e-14 122.0973129409845
2.615814099537687      19.40295673561478       15.7213933512289   0.002590403679179758     0.7042356087953722     -11.50092183967002  1.054752614336595e-05     0.1257579128529497  0.0009336786446150492      13.81873010338328      309.7819066728204   0.006091943089151741      0.804436489406963     0.5164653554481526     0.2806331210817412     0.3647975771214987    0.01822461617240351     0.2966307471598254    0.04691204429464878     0.9681002029169762  3.878511789272859e-14 122.0973082267095
2.615814099537687      19.40295673561478       15.7213933512289   0.002590403679179758     0.7042356087953722     -11.50092183967002  1.054752614336595e-05     0.1257579128529497  0.0009336786446150492      13.81872989746815      309.7819112889305   0.006091943089151741      0.804436489406963     0.5164653554481526     0.2806331210817412     0.3647975771214987    0.01822461617240351     0.2966307471598254    0.04691204429464878     0.9681002029169762  3.878511789272859e-14 122.0973081106549
2.615814099537687      19.40295673561478       15.7213933512289   0.002590403679179758     0.7042356087953722     -11.50092183967002  1.054752614336595e-05     0.1257579128529497  0.0009336786446150492      13.81872989746815      309.7819066728204   0.006091957990312934      0.804436489406963     0.5164653554481526     0.2806331210817412     0.3647975771214987    0.01822461617240351     0.2966307471598254    0.04691204429464878     0.9681002029169762  3.878511789272859e-14 122.0973084490622
2.615814099537687      19.40295673561478       15.7213933512289   0.002590403679179758     0.7042356087953722     -11.50092183967002  1.054752614336595e-05     0.1257579128529497  0.0009336786446150492      13.81872989746815      309.7819066728204   0.006091943089151741     0.8044365043081242     0.5164653554481526     0.2806331210817412     0.3647975771214987    0.01822461617240351     0.2966307471598254    0.04691204429464878     0.9681002029169762  3.878511789272859e-14 122.0973086186875
2.615814099537687      19.40295673561478       15.7213933512289   0.002590403679179758     0.7042356087953722     -11.50092183967002  1.054752614336595e-05     0.1257579128529497  0.0009336786446150492      13.81872989746815      309.7819066728204   0.006091943089151741      0.804436489406963     0.5164653703493138     0.2806331210817412     0.3647975771214987    0.01822461617240351     0.2966307471598254    0.04691204429464878     0.9681002029169762  3.878511789272859e-14 122.0973083836526
2.615814099537687      19.40295673561478       15.7213933512289   0.002590403679179758     0.7042356087953722     -11.50092183967002  1.054752614336595e-05     0.1257579128529497  0.0009336786446150492      13.81872989746815      309.7819066728204   0.006091943089151741      0.804436489406963     0.5164653554481526     0.2806331359829024     0.3647975771214987    0.01822461617240351     0.2966307471598254    0.04691204429464878     0.9681002029169762  3.878511789272859e-14 122.097308513291
2.615814099537687      19.40295673561478       15.7213933512289   0.002590403679179758     0.7042356087953722     -11.50092183967002  1.054752614336595e-05     0.1257579128529497  0.0009336786446150492      13.81872989746815      309.7819066728204   0.006091943089151741      0.804436489406963     0.5164653554481526     0.2806331210817412     0.3647975920226599    0.01822461617240351     0.2966307471598254    0.04691204429464878     0.9681002029169762  3.878511789272859e-14 122.097308153052
2.615814099537687      19.40295673561478       15.7213933512289   0.002590403679179758     0.7042356087953722     -11.50092183967002  1.054752614336595e-05     0.1257579128529497  0.0009336786446150492      13.81872989746815      309.7819066728204   0.006091943089151741      0.804436489406963     0.5164653554481526     0.2806331210817412     0.3647975771214987     0.0182246310735647     0.2966307471598254    0.04691204429464878     0.9681002029169762  3.878511789272859e-14 122.097308191437
2.615814099537687      19.40295673561478       15.7213933512289   0.002590403679179758     0.7042356087953722     -11.50092183967002  1.054752614336595e-05     0.1257579128529497  0.0009336786446150492      13.81872989746815      309.7819066728204   0.006091943089151741      0.804436489406963     0.5164653554481526     0.2806331210817412     0.3647975771214987    0.01822461617240351     0.2966307620609866    0.04691204429464878     0.9681002029169762  3.878511789272859e-14 122.0973081914337
2.615814099537687      19.40295673561478       15.7213933512289   0.002590403679179758     0.7042356087953722     -11.50092183967002  1.054752614336595e-05     0.1257579128529497  0.0009336786446150492      13.81872989746815      309.7819066728204   0.006091943089151741      0.804436489406963     0.5164653554481526     0.2806331210817412     0.3647975771214987    0.01822461617240351     0.2966307471598254    0.04691205919580997     0.9681002029169762  3.878511789272859e-14 122.0973081914457
2.615814099537687      19.40295673561478       15.7213933512289   0.002590403679179758     0.7042356087953722     -11.50092183967002  1.054752614336595e-05     0.1257579128529497  0.0009336786446150492      13.81872989746815      309.7819066728204   0.006091943089151741      0.804436489406963     0.5164653554481526     0.2806331210817412     0.3647975771214987    0.01822461617240351     0.2966307471598254    0.04691204429464878     0.9681002178181374  3.878511789272859e-14 122.0973081914527
2.615814099537687      19.40295673561478       15.7213933512289   0.002590403679179758     0.7042356087953722     -11.50092183967002  1.054752614336595e-05     0.1257579128529497  0.0009336786446150492      13.81872989746815      309.7819066728204   0.006091943089151741      0.804436489406963     0.5164653554481526     0.2806331210817412     0.3647975771214987    0.01822461617240351     0.2966307471598254    0.04691204429464878     0.9681002029169762  1.490119997896555e-08 122.0973508131637
2.630343618673753      19.48703555426596      15.82224668236784   0.002553318209495338     0.7093063294344546     -11.58020950726197   7.31221456795371e-06     0.1259992590340261  0.0009239875042571569      13.69614336525219      309.8697509637989   0.006050585704150316     0.8022715233007378     0.5141902907086137     0.2806827345801511     0.3783842006399039    0.01820894498404974     0.2966307471598254    0.04670541758191298     0.9614526269603457  2.366598287062868e-14 121.9705675878188
2.630343657868927      19.48703555426596      15.82224668236784   0.002553318209495338     0.7093063294344546     -11.58020950726197   7.31221456795371e-06     0.1259992590340261  0.0009239875042571569      13.69614336525219      309.8697509637989   0.006050585704150316     0.8022715233007378     0.5141902907086137     0.2806827345801511     0.3783842006399039    0.01820894498404974     0.2966307471598254    0.04670541758191298     0.9614526269603457  2.366598287062868e-14 121.9705677423765
2.630343618673753      19.48703584464542      15.82224668236784   0.002553318209495338     0.7093063294344546     -11.58020950726197   7.31221456795371e-06     0.1259992590340261  0.0009239875042571569      13.69614336525219      309.8697509637989   0.006050585704150316     0.8022715233007378     0.5141902907086137     0.2806827345801511     0.3783842006399039    0.01820894498404974     0.2966307471598254    0.04670541758191298     0.9614526269603457  2.366598287062868e-14 121.970567591561
2.630343618673753      19.48703555426596      15.82224691813769   0.002553318209495338     0.7093063294344546     -11.58020950726197   7.31221456795371e-06     0.1259992590340261  0.0009239875042571569      13.69614336525219      309.8697509637989   0.006050585704150316     0.8022715233007378     0.5141902907086137     0.2806827345801511     0.3783842006399039    0.01820894498404974     0.2966307471598254    0.04670541758191298     0.9614526269603457  2.366598287062868e-14 121.9705675884363
2.630343618673753      19.48703555426596      15.82224668236784   0.002553333110656531     0.7093063294344546     -11.58020950726197   7.31221456795371e-06     0.1259992590340261  0.0009239875042571569      13.69614336525219      309.8697509637989   0.006050585704150316     0.8022715233007378     0.5141902907086137     0.2806827345801511     0.3783842006399039    0.01820894498404974     0.2966307471598254    0.04670541758191298     0.9614526269603457  2.366598287062868e-14 121.9705688026425
2.630343618673753      19.48703555426596      15.82224668236784   0.002553318209495338     0.7093063443356158     -11.58020950726197   7.31221456795371e-06     0.1259992590340261  0.0009239875042571569      13.69614336525219      309.8697509637989   0.006050585704150316     0.8022715233007378     0.5141902907086137     0.2806827345801511     0.3783842006399039    0.01820894498404974     0.2966307471598254    0.04670541758191298     0.9614526269603457  2.366598287062868e-14 121.9705675862571
2.630343618673753      19.48703555426596      15.82224668236784   0.002553318209495338     0.7093063294344546     -11.58020967982054   7.31221456795371e-06     0.1259992590340261  0.0009239875042571569      13.69614336525219      309.8697509637989   0.006050585704150316     0.8022715233007378     0.5141902907086137     0.2806827345801511     0.3783842006399039    0.01820894498404974     0.2966307471598254    0.04670541758191298     0.9614526269603457  2.366598287062868e-14 121.9705675704901
2.630343618673753      19.48703555426596      15.82224668236784   0.002553318209495338     0.7093063294344546     -11.58020950726197  7.327115729147558e-06     0.1259992590340261  0.0009239875042571569      13.69614336525219      309.8697509637989   0.006050585704150316     0.8022715233007378     0.5141902907086137     0.2806827345801511     0.3783842006399039    0.01820894498404974     0.2966307471598254    0.04670541758191298     0.9614526269603457  2.366598287062868e-14 121.9705697047846
2.630343618673753      19.48703555426596      15.82224668236784   0.002553318209495338     0.7093063294344546     -11.58020950726197   7.31221456795371e-06     0.1259992739351873  0.0009239875042571569      13.69614336525219      309.8697509637989   0.006050585704150316     0.8022715233007378     0.5141902907086137     0.2806827345801511     0.3783842006399039    0.01820894498404974     0.2966307471598254    0.04670541758191298     0.9614526269603457  2.366598287062868e-14 121.9705675272861
2.630343618673753      19.48703555426596      15.82224668236784   0.002553318209495338     0.7093063294344546     -11.58020950726197   7.31221456795371e-06     0.1259992590340261  0.0009240024054183507      13.69614336525219      309.8697509637989   0.006050585704150316     0.8022715233007378     0.5141902907086137     0.2806827345801511     0.3783842006399039    0.01820894498404974     0.2966307471598254    0.04670541758191298     0.9614526269603457  2.366598287062868e-14 121.9705707550089
2.630343618673753      19.48703555426596      15.82224668236784   0.002553318209495338     0.7093063294344546     -11.58020950726197   7.31221456795371e-06     0.1259992590340261  0.0009239875042571569      13.69614356934063      309.8697509637989   0.006050585704150316     0.8022715233007378     0.5141902907086137     0.2806827345801511     0.3783842006399039    0.01820894498404974     0.2966307471598254    0.04670541758191298     0.9614526269603457  2.366598287062868e-14 121.9705675956062
2.630343618673753      19.48703555426596      15.82224668236784   0.002553318209495338     0.7093063294344546     -11.58020950726197   7.31221456795371e-06     0.1259992590340261  0.0009239875042571569      13.69614336525219       309.869755581218   0.006050585704150316     0.8022715233007378     0.5141902907086137     0.2806827345801511     0.3783842006399039    0.01820894498404974     0.2966307471598254    0.04670541758191298     0.9614526269603457  2.366598287062868e-14 121.9705676056681
2.630343618673753      19.48703555426596      15.82224668236784   0.002553318209495338     0.7093063294344546     -11.58020950726197   7.31221456795371e-06     0.1259992590340261  0.0009239875042571569      13.69614336525219      309.8697509637989    0.00605060060531151     0.8022715233007378     0.5141902907086137     0.2806827345801511     0.3783842006399039    0.01820894498404974     0.2966307471598254    0.04670541758191298     0.9614526269603457  2.366598287062868e-14 121.9705669150553
2.630343618673753      19.48703555426596      15.82224668236784   0.002553318209495338     0.7093063294344546     -11.58020950726197   7.31221456795371e-06     0.1259992590340261  0.0009239875042571569      13.69614336525219      309.8697509637989   0.006050585704150316      0.802271538201899     0.5141902907086137     0.2806827345801511     0.3783842006399039    0.01820894498404974     0.2966307471598254    0.04670541758191298     0.9614526269603457  2.366598287062868e-14 121.9705680428827
2.630343618673753      19.48703555426596      15.82224668236784   0.002553318209495338     0.7093063294344546     -11.58020950726197   7.31221456795371e-06     0.1259992590340261  0.0009239875042571569      13.69614336525219      309.8697509637989   0.006050585704150316     0.8022715233007378     0.5141903056097749     0.2806827345801511     0.3783842006399039    0.01820894498404974     0.2966307471598254    0.04670541758191298     0.9614526269603457  2.366598287062868e-14 121.9705676796328
2.630343618673753      19.48703555426596      15.82224668236784   0.002553318209495338     0.7093063294344546     -11.58020950726197   7.31221456795371e-06     0.1259992590340261  0.0009239875042571569      13.69614336525219      309.8697509637989   0.006050585704150316     0.8022715233007378     0.5141902907086137     0.2806827494813123     0.3783842006399039    0.01820894498404974     0.2966307471598254    0.04670541758191298     0.9614526269603457  2.366598287062868e-14 121.9705678009159
2.630343618673753      19.48703555426596      15.82224668236784   0.002553318209495338     0.7093063294344546     -11.58020950726197   7.31221456795371e-06     0.1259992590340261  0.0009239875042571569      13.69614336525219      309.8697509637989   0.006050585704150316     0.8022715233007378     0.5141902907086137     0.2806827345801511     0.3783842155410651    0.01820894498404974     0.2966307471598254    0.04670541758191298     0.9614526269603457  2.366598287062868e-14 121.9705675526244
2.630343618673753      19.48703555426596      15.82224668236784   0.002553318209495338     0.7093063294344546     -11.58020950726197   7.31221456795371e-06     0.1259992590340261  0.0009239875042571569      13.69614336525219      309.8697509637989   0.006050585704150316     0.8022715233007378     0.5141902907086137     0.2806827345801511     0.3783842006399039    0.01820895988521093     0.2966307471598254    0.04670541758191298     0.9614526269603457  2.366598287062868e-14 121.9705675878253
2.630343618673753      19.48703555426596      15.82224668236784   0.002553318209495338     0.7093063294344546     -11.58020950726197   7.31221456795371e-06     0.1259992590340261  0.0009239875042571569      13.69614336525219      309.8697509637989   0.006050585704150316     0.8022715233007378     0.5141902907086137     0.2806827345801511     0.3783842006399039    0.01820894498404974     0.2966307620609866    0.04670541758191298     0.9614526269603457  2.366598287062868e-14 121.9705675878188
2.630343618673753      19.48703555426596      15.82224668236784   0.002553318209495338     0.7093063294344546     -11.58020950726197   7.31221456795371e-06     0.1259992590340261  0.0009239875042571569      13.69614336525219      309.8697509637989   0.006050585704150316     0.8022715233007378     0.5141902907086137     0.2806827345801511     0.3783842006399039    0.01820894498404974     0.2966307471598254    0.04670543248307417     0.9614526269603457  2.366598287062868e-14 121.9705675878404
2.630343618673753      19.48703555426596      15.82224668236784   0.002553318209495338     0.7093063294344546     -11.58020950726197   7.31221456795371e-06     0.1259992590340261  0.0009239875042571569      13.69614336525219      309.8697509637989   0.006050585704150316     0.8022715233007378     0.5141902907086137     0.2806827345801511     0.3783842006399039    0.01820894498404974     0.2966307471598254    0.04670541758191298     0.9614526418615069  2.366598287062868e-14 121.9705675878381
2.630343618673753      19.48703555426596      15.82224668236784   0.002553318209495338     0.7093063294344546     -11.58020950726197   7.31221456795371e-06     0.1259992590340261  0.0009239875042571569      13.69614336525219      309.8697509637989   0.006050585704150316     0.8022715233007378     0.5141902907086137     0.2806827345801511     0.3783842006399039    0.01820894498404974     0.2966307471598254    0.04670541758191298     0.9614526269603457  1.490118485983053e-08 121.9706101977575
2.608032833360998      19.49834853824918       15.8340176581539   0.002534787784740894     0.7054204467948531     -11.59875245075791   4.40353803438484e-06     0.1261786783099478  0.0009172411182216963      13.63882004854575      303.4282828518509   0.006173339716354465     0.8017697863901059     0.5183679878950186     0.2791727459906258     0.3763106332945754     0.0181866410644661     0.2966307471598254    0.04651971222467322     0.9580652757594322  4.061480743111356e-14 121.986735065209
2.608032872223716      19.49834853824918       15.8340176581539   0.002534787784740894     0.7054204467948531     -11.59875245075791   4.40353803438484e-06     0.1261786783099478  0.0009172411182216963      13.63882004854575      303.4282828518509   0.006173339716354465     0.8017697863901059     0.5183679878950186     0.2791727459906258     0.3763106332945754     0.0181866410644661     0.2966307471598254    0.04651971222467322     0.9580652757594322  4.061480743111356e-14 121.9867351471945
2.608032833360998      19.49834882879721       15.8340176581539   0.002534787784740894     0.7054204467948531     -11.59875245075791   4.40353803438484e-06     0.1261786783099478  0.0009172411182216963      13.63882004854575      303.4282828518509   0.006173339716354465     0.8017697863901059     0.5183679878950186     0.2791727459906258     0.3763106332945754     0.0181866410644661     0.2966307471598254    0.04651971222467322     0.9580652757594322  4.061480743111356e-14 121.9867349934776
2.608032833360998      19.49834853824918      15.83401789409915   0.002534787784740894     0.7054204467948531     -11.59875245075791   4.40353803438484e-06     0.1261786783099478  0.0009172411182216963      13.63882004854575      303.4282828518509   0.006173339716354465     0.8017697863901059     0.5183679878950186     0.2791727459906258     0.3763106332945754     0.0181866410644661     0.2966307471598254    0.04651971222467322     0.9580652757594322  4.061480743111356e-14 121.9867350337216
2.608032833360998      19.49834853824918       15.8340176581539   0.002534802685902088     0.7054204467948531     -11.59875245075791   4.40353803438484e-06     0.1261786783099478  0.0009172411182216963      13.63882004854575      303.4282828518509   0.006173339716354465     0.8017697863901059     0.5183679878950186     0.2791727459906258     0.3763106332945754     0.0181866410644661     0.2966307471598254    0.04651971222467322     0.9580652757594322  4.061480743111356e-14 121.986736322123
2.608032833360998      19.49834853824918       15.8340176581539   0.002534787784740894     0.7054204616960142     -11.59875245075791   4.40353803438484e-06     0.1261786783099478  0.0009172411182216963      13.63882004854575      303.4282828518509   0.006173339716354465     0.8017697863901059     0.5183679878950186     0.2791727459906258     0.3763106332945754     0.0181866410644661     0.2966307471598254    0.04651971222467322     0.9580652757594322  4.061480743111356e-14 121.9867350019837
2.608032833360998      19.49834853824918       15.8340176581539   0.002534787784740894     0.7054204467948531     -11.59875262359279   4.40353803438484e-06     0.1261786783099478  0.0009172411182216963      13.63882004854575      303.4282828518509   0.006173339716354465     0.8017697863901059     0.5183679878950186     0.2791727459906258     0.3763106332945754     0.0181866410644661     0.2966307471598254    0.04651971222467322     0.9580652757594322  4.061480743111356e-14 121.9867350364352
2.608032833360998      19.49834853824918       15.8340176581539   0.002534787784740894     0.7054204467948531     -11.59875245075791  4.418439195578688e-06     0.1261786783099478  0.0009172411182216963      13.63882004854575      303.4282828518509   0.006173339716354465     0.8017697863901059     0.5183679878950186     0.2791727459906258     0.3763106332945754     0.0181866410644661     0.2966307471598254    0.04651971222467322     0.9580652757594322  4.061480743111356e-14 121.9867378679282
2.608032833360998      19.49834853824918       15.8340176581539   0.002534787784740894     0.7054204467948531     -11.59875245075791   4.40353803438484e-06      0.126178693211109  0.0009172411182216963      13.63882004854575      303.4282828518509   0.006173339716354465     0.8017697863901059     0.5183679878950186     0.2791727459906258     0.3763106332945754     0.0181866410644661     0.2966307471598254    0.04651971222467322     0.9580652757594322  4.061480743111356e-14 121.986734987399
2.608032833360998      19.49834853824918       15.8340176581539   0.002534787784740894     0.7054204467948531     -11.59875245075791   4.40353803438484e-06     0.1261786783099478  0.0009172560193828901      13.63882004854575      303.4282828518509   0.006173339716354465     0.8017697863901059     0.5183679878950186     0.2791727459906258     0.3763106332945754     0.0181866410644661     0.2966307471598254    0.04651971222467322     0.9580652757594322  4.061480743111356e-14 121.9867384640784
2.608032833360998      19.49834853824918       15.8340176581539   0.002534787784740894     0.7054204467948531     -11.59875245075791   4.40353803438484e-06     0.1261786783099478  0.0009172411182216963      13.63882025178001      303.4282828518509   0.006173339716354465     0.8017697863901059     0.5183679878950186     0.2791727459906258     0.3763106332945754     0.0181866410644661     0.2966307471598254    0.04651971222467322     0.9580652757594322  4.061480743111356e-14 121.9867350613662
2.608032833360998      19.49834853824918       15.8340176581539   0.002534787784740894     0.7054204467948531     -11.59875245075791   4.40353803438484e-06     0.1261786783099478  0.0009172411182216963      13.63882004854575      303.4282873732847   0.006173339716354465     0.8017697863901059     0.5183679878950186     0.2791727459906258     0.3763106332945754     0.0181866410644661     0.2966307471598254    0.04651971222467322     0.9580652757594322  4.061480743111356e-14 121.98673495148
2.608032833360998      19.49834853824918       15.8340176581539   0.002534787784740894     0.7054204467948531     -11.59875245075791   4.40353803438484e-06     0.1261786783099478  0.0009172411182216963      13.63882004854575      303.4282828518509   0.006173354617515659     0.8017697863901059     0.5183679878950186     0.2791727459906258     0.3763106332945754     0.0181866410644661     0.2966307471598254    0.04651971222467322     0.9580652757594322  4.061480743111356e-14 121.9867436440396
2.608032833360998      19.49834853824918       15.8340176581539   0.002534787784740894     0.7054204467948531     -11.59875245075791   4.40353803438484e-06     0.1261786783099478  0.0009172411182216963      13.63882004854575      303.4282828518509   0.006173339716354465     0.8017698012912671     0.5183679878950186     0.2791727459906258     0.3763106332945754     0.0181866410644661     0.2966307471598254    0.04651971222467322     0.9580652757594322  4.061480743111356e-14 121.9867355477204
2.608032833360998      19.49834853824918       15.8340176581539   0.002534787784740894     0.7054204467948531     -11.59875245075791   4.40353803438484e-06     0.1261786783099478  0.0009172411182216963      13.63882004854575      303.4282828518509   0.006173339716354465     0.8017697863901059     0.5183680027961798     0.2791727459906258     0.3763106332945754     0.0181866410644661     0.2966307471598254    0.04651971222467322     0.9580652757594322  4.061480743111356e-14 121.9867350126605
2.608032833360998      19.49834853824918       15.8340176581539   0.002534787784740894     0.7054204467948531     -11.59875245075791   4.40353803438484e-06     0.1261786783099478  0.0009172411182216963      13.63882004854575      303.4282828518509   0.006173339716354465     0.8017697863901059     0.5183679878950186      0.279172760891787     0.3763106332945754     0.0181866410644661     0.2966307471598254    0.04651971222467322     0.9580652757594322  4.061480743111356e-14 121.986735513801
2.608032833360998      19.49834853824918       15.8340176581539   0.002534787784740894     0.7054204467948531     -11.59875245075791   4.40353803438484e-06     0.1261786783099478  0.0009172411182216963      13.63882004854575      303.4282828518509   0.006173339716354465     0.8017697863901059     0.5183679878950186     0.2791727459906258     0.3763106481957366     0.0181866410644661     0.2966307471598254    0.04651971222467322     0.9580652757594322  4.061480743111356e-14 121.9867350282828
2.608032833360998      19.49834853824918       15.8340176581539   0.002534787784740894     0.7054204467948531     -11.59875245075791   4.40353803438484e-06     0.1261786783099478  0.0009172411182216963      13.63882004854575      303.4282828518509   0.006173339716354465     0.8017697863901059     0.5183679878950186     0.2791727459906258     0.3763106332945754    0.01818665596562729     0.2966307471598254    0.04651971222467322     0.9580652757594322  4.061480743111356e-14 121.9867350640199
2.608032833360998      19.49834853824918       15.8340176581539   0.002534787784740894     0.7054204467948531     -11.59875245075791   4.40353803438484e-06     0.1261786783099478  0.0009172411182216963      13.63882004854575      303.4282828518509   0.006173339716354465     0.8017697863901059     0.5183679878950186     0.2791727459906258     0.3763106332945754     0.0181866410644661     0.2966307620609866    0.04651971222467322     0.9580652757594322  4.061480743111356e-14 121.986735065209
2.608032833360998      19.49834853824918       15.8340176581539   0.002534787784740894     0.7054204467948531     -11.59875245075791   4.40353803438484e-06     0.1261786783099478  0.0009172411182216963      13.63882004854575      303.4282828518509   0.006173339716354465     0.8017697863901059     0.5183679878950186     0.2791727459906258     0.3763106332945754     0.0181866410644661     0.2966307471598254    0.04651972712583441     0.9580652757594322  4.061480743111356e-14 121.9867350637383
2.608032833360998      19.49834853824918       15.8340176581539   0.002534787784740894     0.7054204467948531     -11.59875245075791   4.40353803438484e-06     0.1261786783099478  0.0009172411182216963      13.63882004854575      303.4282828518509   0.006173339716354465     0.8017697863901059     0.5183679878950186     0.2791727459906258     0.3763106332945754     0.0181866410644661     0.2966307471598254    0.04651971222467322     0.9580652906605934  4.061480743111356e-14 121.986735063523
2.608032833360998      19.49834853824918       15.8340176581539   0.002534787784740894     0.7054204467948531     -11.59875245075791   4.40353803438484e-06     0.1261786783099478  0.0009172411182216963      13.63882004854575      303.4282828518509   0.006173339716354465     0.8017697863901059     0.5183679878950186     0.2791727459906258     0.3763106332945754     0.0181866410644661     0.2966307471598254    0.04651971222467322     0.9580652757594322  1.490120180865509e-08 121.986777711048
2.62476335335723      19.48986378650227      15.82518941819087   0.002548566489368809     0.7083349211301879     -11.58484529036528  6.584451410819771e-06     0.1260464461402056  0.0009221883046361017      13.68181226829939      308.2593868714227   0.006082579795807447     0.8021460495304057     0.5152328938720616     0.2803029340104251      0.377867165905641    0.01820336901213761     0.2966307471598254    0.04665899130817491     0.9606057903533896  2.231322598462599e-14 121.9730952067733
2.624763392469252      19.48986378650227      15.82518941819087   0.002548566489368809     0.7083349211301879     -11.58484529036528  6.584451410819771e-06     0.1260464461402056  0.0009221883046361017      13.68181226829939      308.2593868714227   0.006082579795807447     0.8021460495304057     0.5152328938720616     0.2803029340104251      0.377867165905641    0.01820336901213761     0.2966307471598254    0.04665899130817491     0.9606057903533896  2.231322598462599e-14 121.9730952732947
2.62476335335723      19.48986407692388      15.82518941819087   0.002548566489368809     0.7083349211301879     -11.58484529036528  6.584451410819771e-06     0.1260464461402056  0.0009221883046361017      13.68181226829939      308.2593868714227   0.006082579795807447     0.8021460495304057     0.5152328938720616     0.2803029340104251      0.377867165905641    0.01820336901213761     0.2966307471598254    0.04665899130817491     0.9606057903533896  2.231322598462599e-14 121.9730951806276
2.62476335335723      19.48986378650227      15.82518965400456   0.002548566489368809     0.7083349211301879     -11.58484529036528  6.584451410819771e-06     0.1260464461402056  0.0009221883046361017      13.68181226829939      308.2593868714227   0.006082579795807447     0.8021460495304057     0.5152328938720616     0.2803029340104251      0.377867165905641    0.01820336901213761     0.2966307471598254    0.04665899130817491     0.9606057903533896  2.231322598462599e-14 121.9730951691216
2.62476335335723      19.48986378650227      15.82518941819087   0.002548581390530003     0.7083349211301879     -11.58484529036528  6.584451410819771e-06     0.1260464461402056  0.0009221883046361017      13.68181226829939      308.2593868714227   0.006082579795807447     0.8021460495304057     0.5152328938720616     0.2803029340104251      0.377867165905641    0.01820336901213761     0.2966307471598254    0.04665899130817491     0.9606057903533896  2.231322598462599e-14 121.9730963647549
2.62476335335723      19.48986378650227      15.82518941819087   0.002548566489368809     0.7083349360313491     -11.58484529036528  6.584451410819771e-06     0.1260464461402056  0.0009221883046361017      13.68181226829939      308.2593868714227   0.006082579795807447     0.8021460495304057     0.5152328938720616     0.2803029340104251      0.377867165905641    0.01820336901213761     0.2966307471598254    0.04665899130817491     0.9606057903533896  2.231322598462599e-14 121.9730952032639
2.62476335335723      19.48986378650227      15.82518941819087   0.002548566489368809     0.7083349211301879     -11.58484546299292  6.584451410819771e-06     0.1260464461402056  0.0009221883046361017      13.68181226829939      308.2593868714227   0.006082579795807447     0.8021460495304057     0.5152328938720616     0.2803029340104251      0.377867165905641    0.01820336901213761     0.2966307471598254    0.04665899130817491     0.9606057903533896  2.231322598462599e-14 121.9730951772327
2.62476335335723      19.48986378650227      15.82518941819087   0.002548566489368809     0.7083349211301879     -11.58484529036528  6.599352572013619e-06     0.1260464461402056  0.0009221883046361017      13.68181226829939      308.2593868714227   0.006082579795807447     0.8021460495304057     0.5152328938720616     0.2803029340104251      0.377867165905641    0.01820336901213761     0.2966307471598254    0.04665899130817491     0.9606057903533896  2.231322598462599e-14 121.973097555125
2.62476335335723      19.48986378650227      15.82518941819087   0.002548566489368809     0.7083349211301879     -11.58484529036528  6.584451410819771e-06     0.1260464610413668  0.0009221883046361017      13.68181226829939      308.2593868714227   0.006082579795807447     0.8021460495304057     0.5152328938720616     0.2803029340104251      0.377867165905641    0.01820336901213761     0.2966307471598254    0.04665899130817491     0.9606057903533896  2.231322598462599e-14 121.9730951548488
2.62476335335723      19.48986378650227      15.82518941819087   0.002548566489368809     0.7083349211301879     -11.58484529036528  6.584451410819771e-06     0.1260464461402056  0.0009222032057972956      13.68181226829939      308.2593868714227   0.006082579795807447     0.8021460495304057     0.5152328938720616     0.2803029340104251      0.377867165905641    0.01820336901213761     0.2966307471598254    0.04665899130817491     0.9606057903533896  2.231322598462599e-14 121.9730984232705
2.62476335335723      19.48986378650227      15.82518941819087   0.002548566489368809     0.7083349211301879     -11.58484529036528  6.584451410819771e-06     0.1260464461402056  0.0009221883046361017      13.68181247217428      308.2593868714227   0.006082579795807447     0.8021460495304057     0.5152328938720616     0.2803029340104251      0.377867165905641    0.01820336901213761     0.2966307471598254    0.04665899130817491     0.9606057903533896  2.231322598462599e-14 121.9730951816902
2.62476335335723      19.48986378650227      15.82518941819087   0.002548566489368809     0.7083349211301879     -11.58484529036528  6.584451410819771e-06     0.1260464461402056  0.0009221883046361017      13.68181226829939      308.2593914648455   0.006082579795807447     0.8021460495304057     0.5152328938720616     0.2803029340104251      0.377867165905641    0.01820336901213761     0.2966307471598254    0.04665899130817491     0.9606057903533896  2.231322598462599e-14 121.9730950794504
2.62476335335723      19.48986378650227      15.82518941819087   0.002548566489368809     0.7083349211301879     -11.58484529036528  6.584451410819771e-06     0.1260464461402056  0.0009221883046361017      13.68181226829939      308.2593868714227   0.006082594696968641     0.8021460495304057     0.5152328938720616     0.2803029340104251      0.377867165905641    0.01820336901213761     0.2966307471598254    0.04665899130817491     0.9606057903533896  2.231322598462599e-14 121.9730978610566
2.62476335335723      19.48986378650227      15.82518941819087   0.002548566489368809     0.7083349211301879     -11.58484529036528  6.584451410819771e-06     0.1260464461402056  0.0009221883046361017      13.68181226829939      308.2593868714227   0.006082579795807447     0.8021460644315669     0.5152328938720616     0.2803029340104251      0.377867165905641    0.01820336901213761     0.2966307471598254    0.04665899130817491     0.9606057903533896  2.231322598462599e-14 121.973095700409
2.62476335335723      19.48986378650227      15.82518941819087   0.002548566489368809     0.7083349211301879     -11.58484529036528  6.584451410819771e-06     0.1260464461402056  0.0009221883046361017      13.68181226829939      308.2593868714227   0.006082579795807447     0.8021460495304057     0.5152329087732228     0.2803029340104251      0.377867165905641    0.01820336901213761     0.2966307471598254    0.04665899130817491     0.9606057903533896  2.231322598462599e-14 121.9730953117238
2.62476335335723      19.48986378650227      15.82518941819087   0.002548566489368809     0.7083349211301879     -11.58484529036528  6.584451410819771e-06     0.1260464461402056  0.0009221883046361017      13.68181226829939      308.2593868714227   0.006082579795807447     0.8021460495304057     0.5152328938720616     0.2803029489115863      0.377867165905641    0.01820336901213761     0.2966307471598254    0.04665899130817491     0.9606057903533896  2.231322598462599e-14 121.973095540098
2.62476335335723      19.48986378650227      15.82518941819087   0.002548566489368809     0.7083349211301879     -11.58484529036528  6.584451410819771e-06     0.1260464461402056  0.0009221883046361017      13.68181226829939      308.2593868714227   0.006082579795807447     0.8021460495304057     0.5152328938720616     0.2803029340104251     0.3778671808068022    0.01820336901213761     0.2966307471598254    0.04665899130817491     0.9606057903533896  2.231322598462599e-14 121.9730951719701
2.62476335335723      19.48986378650227      15.82518941819087   0.002548566489368809     0.7083349211301879     -11.58484529036528  6.584451410819771e-06     0.1260464461402056  0.0009221883046361017      13.68181226829939      308.2593868714227   0.006082579795807447     0.8021460495304057     0.5152328938720616     0.2803029340104251      0.377867165905641    0.01820338391329881     0.2966307471598254    0.04665899130817491     0.9606057903533896  2.231322598462599e-14 121.9730952067675
2.62476335335723      19.48986378650227      15.82518941819087   0.002548566489368809     0.7083349211301879     -11.58484529036528  6.584451410819771e-06     0.1260464461402056  0.0009221883046361017      13.68181226829939      308.2593868714227   0.006082579795807447     0.8021460495304057     0.5152328938720616     0.2803029340104251      0.377867165905641    0.01820336901213761     0.2966307620609866    0.04665899130817491     0.9606057903533896  2.231322598462599e-14 121.9730952067733
2.62476335335723      19.48986378650227      15.82518941819087   0.002548566489368809     0.7083349211301879     -11.58484529036528  6.584451410819771e-06     0.1260464461402056  0.0009221883046361017      13.68181226829939      308.2593868714227   0.006082579795807447     0.8021460495304057     0.5152328938720616     0.2803029340104251      0.377867165905641    0.01820336901213761     0.2966307471598254     0.0466590062093361     0.9606057903533896  2.231322598462599e-14 121.9730952067849
2.62476335335723      19.48986378650227      15.82518941819087   0.002548566489368809     0.7083349211301879     -11.58484529036528  6.584451410819771e-06     0.1260464461402056  0.0009221883046361017      13.68181226829939      308.2593868714227   0.006082579795807447     0.8021460495304057     0.5152328938720616     0.2803029340104251      0.377867165905641    0.01820336901213761     0.2966307471598254    0.04665899130817491     0.9606058052545508  2.231322598462599e-14 121.9730952067715
2.62476335335723      19.48986378650227      15.82518941819087   0.002548566489368809     0.7083349211301879     -11.58484529036528  6.584451410819771e-06     0.1260464461402056  0.0009221883046361017      13.68181226829939      308.2593868714227   0.006082579795807447     0.8021460495304057     0.5152328938720616     0.2803029340104251      0.377867165905641    0.01820336901213761     0.2966307471598254    0.04665899130817491     0.9606057903533896  1.490118350707364e-08 121.9731378253287
2.628945983537886       19.4877425984882      15.82298235811956   0.002552011166986207     0.7090635397399433     -11.58136850013957  7.129679781504153e-06     0.1260133880704311  0.0009234251025465081      13.69256032363349      309.4671629204094   0.006059889800213741     0.8022401153193604     0.5144491203580911     0.2805854810515057     0.3782562990574194     0.0182075509992082     0.2966307471598254    0.04669381108032175     0.9612409190250701  2.328894621703456e-14 121.9710236392083
2.628946022712234       19.4877425984882      15.82298235811956   0.002552011166986207     0.7090635397399433     -11.58136850013957  7.129679781504153e-06     0.1260133880704311  0.0009234251025465081      13.69256032363349      309.4671629204094   0.006059889800213741     0.8022401153193604     0.5144491203580911     0.2805854810515057     0.3782562990574194     0.0182075509992082     0.2966307471598254    0.04669381108032175     0.9612409190250701  2.328894621703456e-14 121.9710237679799
2.628945983537886       19.4877428888782      15.82298235811956   0.002552011166986207     0.7090635397399433     -11.58136850013957  7.129679781504153e-06     0.1260133880704311  0.0009234251025465081      13.69256032363349      309.4671629204094   0.006059889800213741     0.8022401153193604     0.5144491203580911     0.2805854810515057     0.3782562990574194     0.0182075509992082     0.2966307471598254    0.04669381108032175     0.9612409190250701  2.328894621703456e-14 121.9710236570364
2.628945983537886       19.4877425984882      15.82298259390037   0.002552011166986207     0.7090635397399433     -11.58136850013957  7.129679781504153e-06     0.1260133880704311  0.0009234251025465081      13.69256032363349      309.4671629204094   0.006059889800213741     0.8022401153193604     0.5144491203580911     0.2805854810515057     0.3782562990574194     0.0182075509992082     0.2966307471598254    0.04669381108032175     0.9612409190250701  2.328894621703456e-14 121.9710236306005
2.628945983537886       19.4877425984882      15.82298235811956   0.002552026068147401     0.7090635397399433     -11.58136850013957  7.129679781504153e-06     0.1260133880704311  0.0009234251025465081      13.69256032363349      309.4671629204094   0.006059889800213741     0.8022401153193604     0.5144491203580911     0.2805854810515057     0.3782562990574194     0.0182075509992082     0.2966307471598254    0.04669381108032175     0.9612409190250701  2.328894621703456e-14 121.9710247473841
2.628945983537886       19.4877425984882      15.82298235811956   0.002552011166986207     0.7090635546411045     -11.58136850013957  7.129679781504153e-06     0.1260133880704311  0.0009234251025465081      13.69256032363349      309.4671629204094   0.006059889800213741     0.8022401153193604     0.5144491203580911     0.2805854810515057     0.3782562990574194     0.0182075509992082     0.2966307471598254    0.04669381108032175     0.9612409190250701  2.328894621703456e-14 121.9710236242887
2.628945983537886       19.4877425984882      15.82298235811956   0.002552011166986207     0.7090635397399433      -11.5813686727154  7.129679781504153e-06     0.1260133880704311  0.0009234251025465081      13.69256032363349      309.4671629204094   0.006059889800213741     0.8022401153193604     0.5144491203580911     0.2805854810515057     0.3782562990574194     0.0182075509992082     0.2966307471598254    0.04669381108032175     0.9612409190250701  2.328894621703456e-14 121.9710236401501
2.628945983537886       19.4877425984882      15.82298235811956   0.002552011166986207     0.7090635397399433     -11.58136850013957  7.144580942698001e-06     0.1260133880704311  0.0009234251025465081      13.69256032363349      309.4671629204094   0.006059889800213741     0.8022401153193604     0.5144491203580911     0.2805854810515057     0.3782562990574194     0.0182075509992082     0.2966307471598254    0.04669381108032175     0.9612409190250701  2.328894621703456e-14 121.9710259234827
2.628945983537886       19.4877425984882      15.82298235811956   0.002552011166986207     0.7090635397399433     -11.58136850013957  7.129679781504153e-06     0.1260134029715923  0.0009234251025465081      13.69256032363349      309.4671629204094   0.006059889800213741     0.8022401153193604     0.5144491203580911     0.2805854810515057     0.3782562990574194     0.0182075509992082     0.2966307471598254    0.04669381108032175     0.9612409190250701  2.328894621703456e-14 121.9710235897414
2.628945983537886       19.4877425984882      15.82298235811956   0.002552011166986207     0.7090635397399433     -11.58136850013957  7.129679781504153e-06     0.1260133880704311   0.000923440003707702      13.69256032363349      309.4671629204094   0.006059889800213741     0.8022401153193604     0.5144491203580911     0.2805854810515057     0.3782562990574194     0.0182075509992082     0.2966307471598254    0.04669381108032175     0.9612409190250701  2.328894621703456e-14 121.9710268210423
2.628945983537886       19.4877425984882      15.82298235811956   0.002552011166986207     0.7090635397399433     -11.58136850013957  7.129679781504153e-06     0.1260133880704311  0.0009234251025465081      13.69256052766854      309.4671629204094   0.006059889800213741     0.8022401153193604     0.5144491203580911     0.2805854810515057     0.3782562990574194     0.0182075509992082     0.2966307471598254    0.04669381108032175     0.9612409190250701  2.328894621703456e-14 121.9710236590687
2.628945983537886       19.4877425984882      15.82298235811956   0.002552011166986207     0.7090635397399433     -11.58136850013957  7.129679781504153e-06     0.1260133880704311  0.0009234251025465081      13.69256032363349      309.4671675318294   0.006059889800213741     0.8022401153193604     0.5144491203580911     0.2805854810515057     0.3782562990574194     0.0182075509992082     0.2966307471598254    0.04669381108032175     0.9612409190250701  2.328894621703456e-14 121.9710235870589
2.628945983537886       19.4877425984882      15.82298235811956   0.002552011166986207     0.7090635397399433     -11.58136850013957  7.129679781504153e-06     0.1260133880704311  0.0009234251025465081      13.69256032363349      309.4671629204094   0.006059904701374934     0.8022401153193604     0.5144491203580911     0.2805854810515057     0.3782562990574194     0.0182075509992082     0.2966307471598254    0.04669381108032175     0.9612409190250701  2.328894621703456e-14 121.9710250912338
2.628945983537886       19.4877425984882      15.82298235811956   0.002552011166986207     0.7090635397399433     -11.58136850013957  7.129679781504153e-06     0.1260133880704311  0.0009234251025465081      13.69256032363349      309.4671629204094   0.006059889800213741     0.8022401302205215     0.5144491203580911     0.2805854810515057     0.3782562990574194     0.0182075509992082     0.2966307471598254    0.04669381108032175     0.9612409190250701  2.328894621703456e-14 121.9710241339983
2.628945983537886       19.4877425984882      15.82298235811956   0.002552011166986207     0.7090635397399433     -11.58136850013957  7.129679781504153e-06     0.1260133880704311  0.0009234251025465081      13.69256032363349      309.4671629204094   0.006059889800213741     0.8022401153193604     0.5144491352592523     0.2805854810515057     0.3782562990574194     0.0182075509992082     0.2966307471598254    0.04669381108032175     0.9612409190250701  2.328894621703456e-14 121.9710237445771
2.628945983537886       19.4877425984882      15.82298235811956   0.002552011166986207     0.7090635397399433     -11.58136850013957  7.129679781504153e-06     0.1260133880704311  0.0009234251025465081      13.69256032363349      309.4671629204094   0.006059889800213741     0.8022401153193604     0.5144491203580911     0.2805854959526669     0.3782562990574194     0.0182075509992082     0.2966307471598254    0.04669381108032175     0.9612409190250701  2.328894621703456e-14 121.9710239596813
2.628945983537886       19.4877425984882      15.82298235811956   0.002552011166986207     0.7090635397399433     -11.58136850013957  7.129679781504153e-06     0.1260133880704311  0.0009234251025465081      13.69256032363349      309.4671629204094   0.006059889800213741     0.8022401153193604     0.5144491203580911     0.2805854810515057     0.3782563139585806     0.0182075509992082     0.2966307471598254    0.04669381108032175     0.9612409190250701  2.328894621703456e-14 121.9710236080251
2.628945983537886       19.4877425984882      15.82298235811956   0.002552011166986207     0.7090635397399433     -11.58136850013957  7.129679781504153e-06     0.1260133880704311  0.0009234251025465081      13.69256032363349      309.4671629204094   0.006059889800213741     0.8022401153193604     0.5144491203580911     0.2805854810515057     0.3782562990574194    0.01820756590036939     0.2966307471598254    0.04669381108032175     0.9612409190250701  2.328894621703456e-14 121.9710236392985
2.628945983537886       19.4877425984882      15.82298235811956   0.002552011166986207     0.7090635397399433     -11.58136850013957  7.129679781504153e-06     0.1260133880704311  0.0009234251025465081      13.69256032363349      309.4671629204094   0.006059889800213741     0.8022401153193604     0.5144491203580911     0.2805854810515057     0.3782562990574194     0.0182075509992082     0.2966307620609866    0.04669381108032175     0.9612409190250701  2.328894621703456e-14 121.9710236392083
2.628945983537886       19.4877425984882      15.82298235811956   0.002552011166986207     0.7090635397399433     -11.58136850013957  7.129679781504153e-06     0.1260133880704311  0.0009234251025465081      13.69256032363349      309.4671629204094   0.006059889800213741     0.8022401153193604     0.5144491203580911     0.2805854810515057     0.3782562990574194     0.0182075509992082     0.2966307471598254    0.04669382598148295     0.9612409190250701  2.328894621703456e-14 121.9710236392434
2.628945983537886       19.4877425984882      15.82298235811956   0.002552011166986207     0.7090635397399433     -11.58136850013957  7.129679781504153e-06     0.1260133880704311  0.0009234251025465081      13.69256032363349      309.4671629204094   0.006059889800213741     0.8022401153193604     0.5144491203580911     0.2805854810515057     0.3782562990574194     0.0182075509992082     0.2966307471598254    0.04669381108032175     0.9612409339262313  2.328894621703456e-14 121.9710236392297
2.628945983537886       19.4877425984882      15.82298235811956   0.002552011166986207     0.7090635397399433     -11.58136850013957  7.129679781504153e-06     0.1260133880704311  0.0009234251025465081      13.69256032363349      309.4671629204094   0.006059889800213741     0.8022401153193604     0.5144491203580911     0.2805854810515057     0.3782562990574194     0.0182075509992082     0.2966307471598254    0.04669381108032175     0.9612409190250701  1.490118448279387e-08 121.971066251604
2.629991641809378      19.48721230117534      15.82243059277959   0.002552872342231952     0.7092456944960595     -11.58049930207296  7.265986980469312e-06     0.1260051234436365  0.0009237343072510923      13.69524733904961      309.7691071090145   0.006054217239490374     0.8022636317821168     0.5142531769466803     0.2806561179562906     0.3783535823414095    0.01820859649658659     0.2966307471598254    0.04670251602844367      0.961399701285747    2.3532878158666e-14 121.9705806995673
2.629991680999307      19.48721230117534      15.82243059277959   0.002552872342231952     0.7092456944960595     -11.58049930207296  7.265986980469312e-06     0.1260051234436365  0.0009237343072510923      13.69524733904961      309.7691071090145   0.006054217239490374     0.8022636317821168     0.5142531769466803     0.2806561179562906     0.3783535823414095    0.01820859649658659     0.2966307471598254    0.04670251602844367      0.961399701285747    2.3532878158666e-14 121.9705807499518
2.629991641809378      19.48721259155743      15.82243059277959   0.002552872342231952     0.7092456944960595     -11.58049930207296  7.265986980469312e-06     0.1260051234436365  0.0009237343072510923      13.69524733904961      309.7691071090145   0.006054217239490374     0.8022636317821168     0.5142531769466803     0.2806561179562906     0.3783535823414095    0.01820859649658659     0.2966307471598254    0.04670251602844367      0.961399701285747    2.3532878158666e-14 121.9705807184035
2.629991641809378      19.48721230117534      15.82243082855218   0.002552872342231952     0.7092456944960595     -11.58049930207296  7.265986980469312e-06     0.1260051234436365  0.0009237343072510923      13.69524733904961      309.7691071090145   0.006054217239490374     0.8022636317821168     0.5142531769466803     0.2806561179562906     0.3783535823414095    0.01820859649658659     0.2966307471598254    0.04670251602844367      0.961399701285747    2.3532878158666e-14 121.9705806970918
2.629991641809378      19.48721230117534      15.82243059277959   0.002552887243393146     0.7092456944960595     -11.58049930207296  7.265986980469312e-06     0.1260051234436365  0.0009237343072510923      13.69524733904961      309.7691071090145   0.006054217239490374     0.8022636317821168     0.5142531769466803     0.2806561179562906     0.3783535823414095    0.01820859649658659     0.2966307471598254    0.04670251602844367      0.961399701285747    2.3532878158666e-14 121.9705818083768
2.629991641809378      19.48721230117534      15.82243059277959   0.002552872342231952     0.7092457093972207     -11.58049930207296  7.265986980469312e-06     0.1260051234436365  0.0009237343072510923      13.69524733904961      309.7691071090145   0.006054217239490374     0.8022636317821168     0.5142531769466803     0.2806561179562906     0.3783535823414095    0.01820859649658659     0.2966307471598254    0.04670251602844367      0.961399701285747    2.3532878158666e-14 121.9705806948211
2.629991641809378      19.48721230117534      15.82243059277959   0.002552872342231952     0.7092456944960595     -11.58049947463585  7.265986980469312e-06     0.1260051234436365  0.0009237343072510923      13.69524733904961      309.7691071090145   0.006054217239490374     0.8022636317821168     0.5142531769466803     0.2806561179562906     0.3783535823414095    0.01820859649658659     0.2966307471598254    0.04670251602844367      0.961399701285747    2.3532878158666e-14 121.9705806901834
2.629991641809378      19.48721230117534      15.82243059277959   0.002552872342231952     0.7092456944960595     -11.58049930207296   7.28088814166316e-06     0.1260051234436365  0.0009237343072510923      13.69524733904961      309.7691071090145   0.006054217239490374     0.8022636317821168     0.5142531769466803     0.2806561179562906     0.3783535823414095    0.01820859649658659     0.2966307471598254    0.04670251602844367      0.961399701285747    2.3532878158666e-14 121.970582947133
2.629991641809378      19.48721230117534      15.82243059277959   0.002552872342231952     0.7092456944960595     -11.58049930207296  7.265986980469312e-06     0.1260051383447977  0.0009237343072510923      13.69524733904961      309.7691071090145   0.006054217239490374     0.8022636317821168     0.5142531769466803     0.2806561179562906     0.3783535823414095    0.01820859649658659     0.2966307471598254    0.04670251602844367      0.961399701285747    2.3532878158666e-14 121.9705806493351
2.629991641809378      19.48721230117534      15.82243059277959   0.002552872342231952     0.7092456944960595     -11.58049930207296  7.265986980469312e-06     0.1260051234436365  0.0009237492084122861      13.69524733904961      309.7691071090145   0.006054217239490374     0.8022636317821168     0.5142531769466803     0.2806561179562906     0.3783535823414095    0.01820859649658659     0.2966307471598254    0.04670251602844367      0.961399701285747    2.3532878158666e-14 121.9705838972979
2.629991641809378      19.48721230117534      15.82243059277959   0.002552872342231952     0.7092456944960595     -11.58049930207296  7.265986980469312e-06     0.1260051234436365  0.0009237343072510923      13.69524754312469      309.7691071090145   0.006054217239490374     0.8022636317821168     0.5142531769466803     0.2806561179562906     0.3783535823414095    0.01820859649658659     0.2966307471598254    0.04670251602844367      0.961399701285747    2.3532878158666e-14 121.9705807303786
2.629991641809378      19.48721230117534      15.82243059277959   0.002552872342231952     0.7092456944960595     -11.58049930207296  7.265986980469312e-06     0.1260051234436365  0.0009237343072510923      13.69524733904961      309.7691117249339   0.006054217239490374     0.8022636317821168     0.5142531769466803     0.2806561179562906     0.3783535823414095    0.01820859649658659     0.2966307471598254    0.04670251602844367      0.961399701285747    2.3532878158666e-14 121.9705806434473
2.629991641809378      19.48721230117534      15.82243059277959   0.002552872342231952     0.7092456944960595     -11.58049930207296  7.265986980469312e-06     0.1260051234436365  0.0009237343072510923      13.69524733904961      309.7691071090145   0.006054232140651567     0.8022636317821168     0.5142531769466803     0.2806561179562906     0.3783535823414095    0.01820859649658659     0.2966307471598254    0.04670251602844367      0.961399701285747    2.3532878158666e-14 121.970581863008
2.629991641809378      19.48721230117534      15.82243059277959   0.002552872342231952     0.7092456944960595     -11.58049930207296  7.265986980469312e-06     0.1260051234436365  0.0009237343072510923      13.69524733904961      309.7691071090145   0.006054217239490374      0.802263646683278     0.5142531769466803     0.2806561179562906     0.3783535823414095    0.01820859649658659     0.2966307471598254    0.04670251602844367      0.961399701285747    2.3532878158666e-14 121.9705811537779
2.629991641809378      19.48721230117534      15.82243059277959   0.002552872342231952     0.7092456944960595     -11.58049930207296  7.265986980469312e-06     0.1260051234436365  0.0009237343072510923      13.69524733904961      309.7691071090145   0.006054217239490374     0.8022636317821168     0.5142531918478415     0.2806561179562906     0.3783535823414095    0.01820859649658659     0.2966307471598254    0.04670251602844367      0.961399701285747    2.3532878158666e-14 121.9705808250296
2.629991641809378      19.48721230117534      15.82243059277959   0.002552872342231952     0.7092456944960595     -11.58049930207296  7.265986980469312e-06     0.1260051234436365  0.0009237343072510923      13.69524733904961      309.7691071090145   0.006054217239490374     0.8022636317821168     0.5142531769466803     0.2806561328574518     0.3783535823414095    0.01820859649658659     0.2966307471598254    0.04670251602844367      0.961399701285747    2.3532878158666e-14 121.9705809509366
2.629991641809378      19.48721230117534      15.82243059277959   0.002552872342231952     0.7092456944960595     -11.58049930207296  7.265986980469312e-06     0.1260051234436365  0.0009237343072510923      13.69524733904961      309.7691071090145   0.006054217239490374     0.8022636317821168     0.5142531769466803     0.2806561179562906     0.3783535972425707    0.01820859649658659     0.2966307471598254    0.04670251602844367      0.961399701285747    2.3532878158666e-14 121.9705806635546
2.629991641809378      19.48721230117534      15.82243059277959   0.002552872342231952     0.7092456944960595     -11.58049930207296  7.265986980469312e-06     0.1260051234436365  0.0009237343072510923      13.69524733904961      309.7691071090145   0.006054217239490374     0.8022636317821168     0.5142531769466803     0.2806561179562906     0.3783535823414095    0.01820861139774779     0.2966307471598254    0.04670251602844367      0.961399701285747    2.3532878158666e-14 121.970580699329
2.629991641809378      19.48721230117534      15.82243059277959   0.002552872342231952     0.7092456944960595     -11.58049930207296  7.265986980469312e-06     0.1260051234436365  0.0009237343072510923      13.69524733904961      309.7691071090145   0.006054217239490374     0.8022636317821168     0.5142531769466803     0.2806561179562906     0.3783535823414095    0.01820859649658659     0.2966307620609866    0.04670251602844367      0.961399701285747    2.3532878158666e-14 121.9705806995673
2.629991641809378      19.48721230117534      15.82243059277959   0.002552872342231952     0.7092456944960595     -11.58049930207296  7.265986980469312e-06     0.1260051234436365  0.0009237343072510923      13.69524733904961      309.7691071090145   0.006054217239490374     0.8022636317821168     0.5142531769466803     0.2806561179562906     0.3783535823414095    0.01820859649658659     0.2966307471598254    0.04670253092960486      0.961399701285747    2.3532878158666e-14 121.9705806996088
2.629991641809378      19.48721230117534      15.82243059277959   0.002552872342231952     0.7092456944960595     -11.58049930207296  7.265986980469312e-06     0.1260051234436365  0.0009237343072510923      13.69524733904961      309.7691071090145   0.006054217239490374     0.8022636317821168     0.5142531769466803     0.2806561179562906     0.3783535823414095    0.01820859649658659     0.2966307471598254    0.04670251602844367     0.9613997161869082    2.3532878158666e-14 121.9705806996513
2.629991641809378      19.48721230117534      15.82243059277959   0.002552872342231952     0.7092456944960595     -11.58049930207296  7.265986980469312e-06     0.1260051234436365  0.0009237343072510923      13.69524733904961      309.7691071090145   0.006054217239490374     0.8022636317821168     0.5142531769466803     0.2806561179562906     0.3783535823414095    0.01820859649658659     0.2966307471598254    0.04670251602844367      0.961399701285747  1.490118472672582e-08 121.9706232968213
2.630253059281642      19.48707972561016      15.82229265015645   0.002553087659405358     0.7092912335996496     -11.58028200051633  7.300064205260726e-06     0.1260030568495975  0.0009238116293321688       13.6959190992318      309.8445938613524   0.006052798852046262     0.8022695109598567      0.514204190962271      0.280673777760432     0.3783779031465422    0.01820885787337333     0.2966307471598254    0.04670469228580786     0.9614393972218129  2.359386867704378e-14 121.9704744024949
2.630253098475467      19.48707972561016      15.82229265015645   0.002553087659405358     0.7092912335996496     -11.58028200051633  7.300064205260726e-06     0.1260030568495975  0.0009238116293321688       13.6959190992318      309.8445938613524   0.006052798852046262     0.8022695109598567      0.514204190962271      0.280673777760432     0.3783779031465422    0.01820885787337333     0.2966307471598254    0.04670469228580786     0.9614393972218129  2.359386867704378e-14 121.9704744863391
2.630253059281642      19.48708001599027      15.82229265015645   0.002553087659405358     0.7092912335996496     -11.58028200051633  7.300064205260726e-06     0.1260030568495975  0.0009238116293321688       13.6959190992318      309.8445938613524   0.006052798852046262     0.8022695109598567      0.514204190962271      0.280673777760432     0.3783779031465422    0.01820885787337333     0.2966307471598254    0.04670469228580786     0.9614393972218129  2.359386867704378e-14 121.9704744089944
2.630253059281642      19.48707972561016      15.82229288592698   0.002553087659405358     0.7092912335996496     -11.58028200051633  7.300064205260726e-06     0.1260030568495975  0.0009238116293321688       13.6959190992318      309.8445938613524   0.006052798852046262     0.8022695109598567      0.514204190962271      0.280673777760432     0.3783779031465422    0.01820885787337333     0.2966307471598254    0.04670469228580786     0.9614393972218129  2.359386867704378e-14 121.9704743785817
2.630253059281642      19.48707972561016      15.82229265015645   0.002553102560566552     0.7092912335996496     -11.58028200051633  7.300064205260726e-06     0.1260030568495975  0.0009238116293321688       13.6959190992318      309.8445938613524   0.006052798852046262     0.8022695109598567      0.514204190962271      0.280673777760432     0.3783779031465422    0.01820885787337333     0.2966307471598254    0.04670469228580786     0.9614393972218129  2.359386867704378e-14 121.9704754876236
2.630253059281642      19.48707972561016      15.82229265015645   0.002553087659405358     0.7092912485008108     -11.58028200051633  7.300064205260726e-06     0.1260030568495975  0.0009238116293321688       13.6959190992318      309.8445938613524   0.006052798852046262     0.8022695109598567      0.514204190962271      0.280673777760432     0.3783779031465422    0.01820885787337333     0.2966307471598254    0.04670469228580786     0.9614393972218129  2.359386867704378e-14 121.9704743523957
2.630253059281642      19.48707972561016      15.82229265015645   0.002553087659405358     0.7092912335996496     -11.58028217307598  7.300064205260726e-06     0.1260030568495975  0.0009238116293321688       13.6959190992318      309.8445938613524   0.006052798852046262     0.8022695109598567      0.514204190962271      0.280673777760432     0.3783779031465422    0.01820885787337333     0.2966307471598254    0.04670469228580786     0.9614393972218129  2.359386867704378e-14 121.9704743821489
2.630253059281642      19.48707972561016      15.82229265015645   0.002553087659405358     0.7092912335996496     -11.58028200051633  7.314965366454574e-06     0.1260030568495975  0.0009238116293321688       13.6959190992318      309.8445938613524   0.006052798852046262     0.8022695109598567      0.514204190962271      0.280673777760432     0.3783779031465422    0.01820885787337333     0.2966307471598254    0.04670469228580786     0.9614393972218129  2.359386867704378e-14 121.9704766818516
2.630253059281642      19.48707972561016      15.82229265015645   0.002553087659405358     0.7092912335996496     -11.58028200051633  7.300064205260726e-06     0.1260030717507587  0.0009238116293321688       13.6959190992318      309.8445938613524   0.006052798852046262     0.8022695109598567      0.514204190962271      0.280673777760432     0.3783779031465422    0.01820885787337333     0.2966307471598254    0.04670469228580786     0.9614393972218129  2.359386867704378e-14 121.9704743512782
2.630253059281642      19.48707972561016      15.82229265015645   0.002553087659405358     0.7092912335996496     -11.58028200051633  7.300064205260726e-06     0.1260030568495975  0.0009238265304933627       13.6959190992318      309.8445938613524   0.006052798852046262     0.8022695109598567      0.514204190962271      0.280673777760432     0.3783779031465422    0.01820885787337333     0.2966307471598254    0.04670469228580786     0.9614393972218129  2.359386867704378e-14 121.9704776035703
2.630253059281642      19.48707972561016      15.82229265015645   0.002553087659405358     0.7092912335996496     -11.58028200051633  7.300064205260726e-06     0.1260030568495975  0.0009238116293321688       13.6959193033169      309.8445938613524   0.006052798852046262     0.8022695109598567      0.514204190962271      0.280673777760432     0.3783779031465422    0.01820885787337333     0.2966307471598254    0.04670469228580786     0.9614393972218129  2.359386867704378e-14 121.9704744368047
2.630253059281642      19.48707972561016      15.82229265015645   0.002553087659405358     0.7092912335996496     -11.58028200051633  7.300064205260726e-06     0.1260030568495975  0.0009238116293321688       13.6959190992318      309.8445984783966   0.006052798852046262     0.8022695109598567      0.514204190962271      0.280673777760432     0.3783779031465422    0.01820885787337333     0.2966307471598254    0.04670469228580786     0.9614393972218129  2.359386867704378e-14 121.9704743539049
2.630253059281642      19.48707972561016      15.82229265015645   0.002553087659405358     0.7092912335996496     -11.58028200051633  7.300064205260726e-06     0.1260030568495975  0.0009238116293321688       13.6959190992318      309.8445938613524   0.006052813753207455     0.8022695109598567      0.514204190962271      0.280673777760432     0.3783779031465422    0.01820885787337333     0.2966307471598254    0.04670469228580786     0.9614393972218129  2.359386867704378e-14 121.9704755073228
2.630253059281642      19.48707972561016      15.82229265015645   0.002553087659405358     0.7092912335996496     -11.58028200051633  7.300064205260726e-06     0.1260030568495975  0.0009238116293321688       13.6959190992318      309.8445938613524   0.006052798852046262     0.8022695258610179      0.514204190962271      0.280673777760432     0.3783779031465422    0.01820885787337333     0.2966307471598254    0.04670469228580786     0.9614393972218129  2.359386867704378e-14 121.9704748417863
2.630253059281642      19.48707972561016      15.82229265015645   0.002553087659405358     0.7092912335996496     -11.58028200051633  7.300064205260726e-06     0.1260030568495975  0.0009238116293321688       13.6959190992318      309.8445938613524   0.006052798852046262     0.8022695109598567     0.5142042058634322      0.280673777760432     0.3783779031465422    0.01820885787337333     0.2966307471598254    0.04670469228580786     0.9614393972218129  2.359386867704378e-14 121.970474532767
2.630253059281642      19.48707972561016      15.82229265015645   0.002553087659405358     0.7092912335996496     -11.58028200051633  7.300064205260726e-06     0.1260030568495975  0.0009238116293321688       13.6959190992318      309.8445938613524   0.006052798852046262     0.8022695109598567      0.514204190962271     0.2806737926615932     0.3783779031465422    0.01820885787337333     0.2966307471598254    0.04670469228580786     0.9614393972218129  2.359386867704378e-14 121.970474712076
2.630253059281642      19.48707972561016      15.82229265015645   0.002553087659405358     0.7092912335996496     -11.58028200051633  7.300064205260726e-06     0.1260030568495975  0.0009238116293321688       13.6959190992318      309.8445938613524   0.006052798852046262     0.8022695109598567      0.514204190962271      0.280673777760432     0.3783779180477034    0.01820885787337333     0.2966307471598254    0.04670469228580786     0.9614393972218129  2.359386867704378e-14 121.9704743757572
2.630253059281642      19.48707972561016      15.82229265015645   0.002553087659405358     0.7092912335996496     -11.58028200051633  7.300064205260726e-06     0.1260030568495975  0.0009238116293321688       13.6959190992318      309.8445938613524   0.006052798852046262     0.8022695109598567      0.514204190962271      0.280673777760432     0.3783779031465422    0.01820887277453452     0.2966307471598254    0.04670469228580786     0.9614393972218129  2.359386867704378e-14 121.970474402524
2.630253059281642      19.48707972561016      15.82229265015645   0.002553087659405358     0.7092912335996496     -11.58028200051633  7.300064205260726e-06     0.1260030568495975  0.0009238116293321688       13.6959190992318      309.8445938613524   0.006052798852046262     0.8022695109598567      0.514204190962271      0.280673777760432     0.3783779031465422    0.01820885787337333     0.2966307620609866    0.04670469228580786     0.9614393972218129  2.359386867704378e-14 121.9704744024949
2.630253059281642      19.48707972561016      15.82229265015645   0.002553087659405358     0.7092912335996496     -11.58028200051633  7.300064205260726e-06     0.1260030568495975  0.0009238116293321688       13.6959190992318      309.8445938613524   0.006052798852046262     0.8022695109598567      0.514204190962271      0.280673777760432     0.3783779031465422    0.01820885787337333     0.2966307471598254    0.04670470718696905     0.9614393972218129  2.359386867704378e-14 121.9704744025428
2.630253059281642      19.48707972561016      15.82229265015645   0.002553087659405358     0.7092912335996496     -11.58028200051633  7.300064205260726e-06     0.1260030568495975  0.0009238116293321688       13.6959190992318      309.8445938613524   0.006052798852046262     0.8022695109598567      0.514204190962271      0.280673777760432     0.3783779031465422    0.01820885787337333     0.2966307471598254    0.04670469228580786     0.9614394121229741  2.359386867704378e-14 121.9704744025228
2.630253059281642      19.48707972561016      15.82229265015645   0.002553087659405358     0.7092912335996496     -11.58028200051633  7.300064205260726e-06     0.1260030568495975  0.0009238116293321688       13.6959190992318      309.8445938613524   0.006052798852046262     0.8022695109598567      0.514204190962271      0.280673777760432     0.3783779031465422    0.01820885787337333     0.2966307471598254    0.04670469228580786     0.9614393972218129  1.490118478771633e-08 121.9705170126245
2.630234055735665       19.4872378486456      15.82253792022347   0.002551390224619202     0.7093396573296057     -11.58039134379621  7.286932081267713e-06     0.1260363131702637   0.000921898195176103      13.69582122454001      309.8446328492555   0.006048659925384016     0.8022674992336423     0.5141634400721349     0.2806153160059479     0.3784051794914564    0.01820866226417794     0.2966307471598254    0.04670386489105086     0.9614293154133466   2.29334169119487e-14 121.9689463377073
2.630234094929207       19.4872378486456      15.82253792022347   0.002551390224619202     0.7093396573296057     -11.58039134379621  7.286932081267713e-06     0.1260363131702637   0.000921898195176103      13.69582122454001      309.8446328492555   0.006048659925384016     0.8022674992336423     0.5141634400721349     0.2806153160059479     0.3784051794914564    0.01820866226417794     0.2966307471598254    0.04670386489105086     0.9614293154133466   2.29334169119487e-14 121.9689464141019
2.630234055735665      19.48723813902807      15.82253792022347   0.002551390224619202     0.7093396573296057     -11.58039134379621  7.286932081267713e-06     0.1260363131702637   0.000921898195176103      13.69582122454001      309.8446328492555   0.006048659925384016     0.8022674992336423     0.5141634400721349     0.2806153160059479     0.3784051794914564    0.01820866226417794     0.2966307471598254    0.04670386489105086     0.9614293154133466   2.29334169119487e-14 121.9689463562149
2.630234055735665       19.4872378486456      15.82253815599766   0.002551390224619202     0.7093396573296057     -11.58039134379621  7.286932081267713e-06     0.1260363131702637   0.000921898195176103      13.69582122454001      309.8446328492555   0.006048659925384016     0.8022674992336423     0.5141634400721349     0.2806153160059479     0.3784051794914564    0.01820866226417794     0.2966307471598254    0.04670386489105086     0.9614293154133466   2.29334169119487e-14 121.9689463239731
2.630234055735665       19.4872378486456      15.82253792022347   0.002551405125780396     0.7093396573296057     -11.58039134379621  7.286932081267713e-06     0.1260363131702637   0.000921898195176103      13.69582122454001      309.8446328492555   0.006048659925384016     0.8022674992336423     0.5141634400721349     0.2806153160059479     0.3784051794914564    0.01820866226417794     0.2966307471598254    0.04670386489105086     0.9614293154133466   2.29334169119487e-14 121.9689469065306
2.630234055735665       19.4872378486456      15.82253792022347   0.002551390224619202     0.7093396722307669     -11.58039134379621  7.286932081267713e-06     0.1260363131702637   0.000921898195176103      13.69582122454001      309.8446328492555   0.006048659925384016     0.8022674992336423     0.5141634400721349     0.2806153160059479     0.3784051794914564    0.01820866226417794     0.2966307471598254    0.04670386489105086     0.9614293154133466   2.29334169119487e-14 121.9689463073037
2.630234055735665       19.4872378486456      15.82253792022347   0.002551390224619202     0.7093396573296057     -11.58039151635749  7.286932081267713e-06     0.1260363131702637   0.000921898195176103      13.69582122454001      309.8446328492555   0.006048659925384016     0.8022674992336423     0.5141634400721349     0.2806153160059479     0.3784051794914564    0.01820866226417794     0.2966307471598254    0.04670386489105086     0.9614293154133466   2.29334169119487e-14 121.9689462355125
2.630234055735665       19.4872378486456      15.82253792022347   0.002551390224619202     0.7093396573296057     -11.58039134379621   7.30183324246156e-06     0.1260363131702637   0.000921898195176103      13.69582122454001      309.8446328492555   0.006048659925384016     0.8022674992336423     0.5141634400721349     0.2806153160059479     0.3784051794914564    0.01820866226417794     0.2966307471598254    0.04670386489105086     0.9614293154133466   2.29334169119487e-14 121.9689482241226
2.630234055735665       19.4872378486456      15.82253792022347   0.002551390224619202     0.7093396573296057     -11.58039134379621  7.286932081267713e-06     0.1260363280714249   0.000921898195176103      13.69582122454001      309.8446328492555   0.006048659925384016     0.8022674992336423     0.5141634400721349     0.2806153160059479     0.3784051794914564    0.01820866226417794     0.2966307471598254    0.04670386489105086     0.9614293154133466   2.29334169119487e-14 121.9689462836786
2.630234055735665       19.4872378486456      15.82253792022347   0.002551390224619202     0.7093396573296057     -11.58039134379621  7.286932081267713e-06     0.1260363131702637  0.0009219130963372969      13.69582122454001      309.8446328492555   0.006048659925384016     0.8022674992336423     0.5141634400721349     0.2806153160059479     0.3784051794914564    0.01820866226417794     0.2966307471598254    0.04670386489105086     0.9614293154133466   2.29334169119487e-14 121.968949159288
2.630234055735665       19.4872378486456      15.82253792022347   0.002551390224619202     0.7093396573296057     -11.58039134379621  7.286932081267713e-06     0.1260363131702637   0.000921898195176103      13.69582142862365      309.8446328492555   0.006048659925384016     0.8022674992336423     0.5141634400721349     0.2806153160059479     0.3784051794914564    0.01820866226417794     0.2966307471598254    0.04670386489105086     0.9614293154133466   2.29334169119487e-14 121.9689463464191
2.630234055735665       19.4872378486456      15.82253792022347   0.002551390224619202     0.7093396573296057     -11.58039134379621  7.286932081267713e-06     0.1260363131702637   0.000921898195176103      13.69582122454001      309.8446374663003   0.006048659925384016     0.8022674992336423     0.5141634400721349     0.2806153160059479     0.3784051794914564    0.01820866226417794     0.2966307471598254    0.04670386489105086     0.9614293154133466   2.29334169119487e-14 121.9689462880106
2.630234055735665       19.4872378486456      15.82253792022347   0.002551390224619202     0.7093396573296057     -11.58039134379621  7.286932081267713e-06     0.1260363131702637   0.000921898195176103      13.69582122454001      309.8446328492555    0.00604867482654521     0.8022674992336423     0.5141634400721349     0.2806153160059479     0.3784051794914564    0.01820866226417794     0.2966307471598254    0.04670386489105086     0.9614293154133466   2.29334169119487e-14 121.9689416808882
2.630234055735665       19.4872378486456      15.82253792022347   0.002551390224619202     0.7093396573296057     -11.58039134379621  7.286932081267713e-06     0.1260363131702637   0.000921898195176103      13.69582122454001      309.8446328492555   0.006048659925384016     0.8022675141348035     0.5141634400721349     0.2806153160059479     0.3784051794914564    0.01820866226417794     0.2966307471598254    0.04670386489105086     0.9614293154133466   2.29334169119487e-14 121.9689467986198
2.630234055735665       19.4872378486456      15.82253792022347   0.002551390224619202     0.7093396573296057     -11.58039134379621  7.286932081267713e-06     0.1260363131702637   0.000921898195176103      13.69582122454001      309.8446328492555   0.006048659925384016     0.8022674992336423     0.5141634549732961     0.2806153160059479     0.3784051794914564    0.01820866226417794     0.2966307471598254    0.04670386489105086     0.9614293154133466   2.29334169119487e-14 121.9689465191444
2.630234055735665       19.4872378486456      15.82253792022347   0.002551390224619202     0.7093396573296057     -11.58039134379621  7.286932081267713e-06     0.1260363131702637   0.000921898195176103      13.69582122454001      309.8446328492555   0.006048659925384016     0.8022674992336423     0.5141634400721349     0.2806153309071091     0.3784051794914564    0.01820866226417794     0.2966307471598254    0.04670386489105086     0.9614293154133466   2.29334169119487e-14 121.9689464277181
2.630234055735665       19.4872378486456      15.82253792022347   0.002551390224619202     0.7093396573296057     -11.58039134379621  7.286932081267713e-06     0.1260363131702637   0.000921898195176103      13.69582122454001      309.8446328492555   0.006048659925384016     0.8022674992336423     0.5141634400721349     0.2806153160059479     0.3784051943926176    0.01820866226417794     0.2966307471598254    0.04670386489105086     0.9614293154133466   2.29334169119487e-14 121.9689462946034
2.630234055735665       19.4872378486456      15.82253792022347   0.002551390224619202     0.7093396573296057     -11.58039134379621  7.286932081267713e-06     0.1260363131702637   0.000921898195176103      13.69582122454001      309.8446328492555   0.006048659925384016     0.8022674992336423     0.5141634400721349     0.2806153160059479     0.3784051794914564    0.01820867716533914     0.2966307471598254    0.04670386489105086     0.9614293154133466   2.29334169119487e-14 121.9689463376284
2.630234055735665       19.4872378486456      15.82253792022347   0.002551390224619202     0.7093396573296057     -11.58039134379621  7.286932081267713e-06     0.1260363131702637   0.000921898195176103      13.69582122454001      309.8446328492555   0.006048659925384016     0.8022674992336423     0.5141634400721349     0.2806153160059479     0.3784051794914564    0.01820866226417794     0.2966307620609866    0.04670386489105086     0.9614293154133466   2.29334169119487e-14 121.9689463377073
2.630234055735665       19.4872378486456      15.82253792022347   0.002551390224619202     0.7093396573296057     -11.58039134379621  7.286932081267713e-06     0.1260363131702637   0.000921898195176103      13.69582122454001      309.8446328492555   0.006048659925384016     0.8022674992336423     0.5141634400721349     0.2806153160059479     0.3784051794914564    0.01820866226417794     0.2966307471598254    0.04670387979221205     0.9614293154133466   2.29334169119487e-14 121.9689463376356
2.630234055735665       19.4872378486456      15.82253792022347   0.002551390224619202     0.7093396573296057     -11.58039134379621  7.286932081267713e-06     0.1260363131702637   0.000921898195176103      13.69582122454001      309.8446328492555   0.006048659925384016     0.8022674992336423     0.5141634400721349     0.2806153160059479     0.3784051794914564    0.01820866226417794     0.2966307471598254    0.04670386489105086     0.9614293303145078   2.29334169119487e-14 121.9689463376482
2.630234055735665       19.4872378486456      15.82253792022347   0.002551390224619202     0.7093396573296057     -11.58039134379621  7.286932081267713e-06     0.1260363131702637   0.000921898195176103      13.69582122454001      309.8446328492555   0.006048659925384016     0.8022674992336423     0.5141634400721349     0.2806153160059479     0.3784051794914564    0.01820866226417794     0.2966307471598254    0.04670386489105086     0.9614293154133466  1.490118412726457e-08 121.968988946064
2.630223477117895       19.4875799485118      15.82307022687322   0.002551357142770664     0.7093380163607991     -11.58072666705822  7.287720991979466e-06     0.1260374616074102  0.0009218387268489415       13.6958485560126      309.8446709136999   0.006053297249260131      0.802266151572393     0.5141712234878069     0.2806081328951901     0.3784157434379477    0.01820940489007328     0.2966307471598254    0.04672122688473414     0.9614298989981089   2.29014523154036e-14 121.9680579651899
2.630223516311279       19.4875799485118      15.82307022687322   0.002551357142770664     0.7093380163607991     -11.58072666705822  7.287720991979466e-06     0.1260374616074102  0.0009218387268489415       13.6958485560126      309.8446709136999   0.006053297249260131      0.802266151572393     0.5141712234878069     0.2806081328951901     0.3784157434379477    0.01820940489007328     0.2966307471598254    0.04672122688473414     0.9614298989981089   2.29014523154036e-14 121.9680581006636
2.630223477117895      19.48758023889937      15.82307022687322   0.002551357142770664     0.7093380163607991     -11.58072666705822  7.287720991979466e-06     0.1260374616074102  0.0009218387268489415       13.6958485560126      309.8446709136999   0.006053297249260131      0.802266151572393     0.5141712234878069     0.2806081328951901     0.3784157434379477    0.01820940489007328     0.2966307471598254    0.04672122688473414     0.9614298989981089   2.29014523154036e-14 121.9680579879051
2.630223477117895       19.4875799485118      15.82307046265534   0.002551357142770664     0.7093380163607991     -11.58072666705822  7.287720991979466e-06     0.1260374616074102  0.0009218387268489415       13.6958485560126      309.8446709136999   0.006053297249260131      0.802266151572393     0.5141712234878069     0.2806081328951901     0.3784157434379477    0.01820940489007328     0.2966307471598254    0.04672122688473414     0.9614298989981089   2.29014523154036e-14 121.9680579689704
2.630223477117895       19.4875799485118      15.82307022687322   0.002551372043931858     0.7093380163607991     -11.58072666705822  7.287720991979466e-06     0.1260374616074102  0.0009218387268489415       13.6958485560126      309.8446709136999   0.006053297249260131      0.802266151572393     0.5141712234878069     0.2806081328951901     0.3784157434379477    0.01820940489007328     0.2966307471598254    0.04672122688473414     0.9614298989981089   2.29014523154036e-14 121.9680583533559
2.630223477117895       19.4875799485118      15.82307022687322   0.002551357142770664     0.7093380312619603     -11.58072666705822  7.287720991979466e-06     0.1260374616074102  0.0009218387268489415       13.6958485560126      309.8446709136999   0.006053297249260131      0.802266151572393     0.5141712234878069     0.2806081328951901     0.3784157434379477    0.01820940489007328     0.2966307471598254    0.04672122688473414     0.9614298989981089   2.29014523154036e-14 121.9680579735074
2.630223477117895       19.4875799485118      15.82307022687322   0.002551357142770664     0.7093380163607991      -11.5807268396245  7.287720991979466e-06     0.1260374616074102  0.0009218387268489415       13.6958485560126      309.8446709136999   0.006053297249260131      0.802266151572393     0.5141712234878069     0.2806081328951901     0.3784157434379477    0.01820940489007328     0.2966307471598254    0.04672122688473414     0.9614298989981089   2.29014523154036e-14 121.9680579439287
2.630223477117895       19.4875799485118      15.82307022687322   0.002551357142770664     0.7093380163607991     -11.58072666705822  7.302622153173314e-06     0.1260374616074102  0.0009218387268489415       13.6958485560126      309.8446709136999   0.006053297249260131      0.802266151572393     0.5141712234878069     0.2806081328951901     0.3784157434379477    0.01820940489007328     0.2966307471598254    0.04672122688473414     0.9614298989981089   2.29014523154036e-14 121.9680601768301
2.630223477117895       19.4875799485118      15.82307022687322   0.002551357142770664     0.7093380163607991     -11.58072666705822  7.287720991979466e-06     0.1260374765085714  0.0009218387268489415       13.6958485560126      309.8446709136999   0.006053297249260131      0.802266151572393     0.5141712234878069     0.2806081328951901     0.3784157434379477    0.01820940489007328     0.2966307471598254    0.04672122688473414     0.9614298989981089   2.29014523154036e-14 121.9680579083065
2.630223477117895       19.4875799485118      15.82307022687322   0.002551357142770664     0.7093380163607991     -11.58072666705822  7.287720991979466e-06     0.1260374616074102  0.0009218536280101354       13.6958485560126      309.8446709136999   0.006053297249260131      0.802266151572393     0.5141712234878069     0.2806081328951901     0.3784157434379477    0.01820940489007328     0.2966307471598254    0.04672122688473414     0.9614298989981089   2.29014523154036e-14 121.9680608652023
2.630223477117895       19.4875799485118      15.82307022687322   0.002551357142770664     0.7093380163607991     -11.58072666705822  7.287720991979466e-06     0.1260374616074102  0.0009218387268489415      13.69584876009665      309.8446709136999   0.006053297249260131      0.802266151572393     0.5141712234878069     0.2806081328951901     0.3784157434379477    0.01820940489007328     0.2966307471598254    0.04672122688473414     0.9614298989981089   2.29014523154036e-14 121.9680580027804
2.630223477117895       19.4875799485118      15.82307022687322   0.002551357142770664     0.7093380163607991     -11.58072666705822  7.287720991979466e-06     0.1260374616074102  0.0009218387268489415       13.6958485560126      309.8446755307453   0.006053297249260131      0.802266151572393     0.5141712234878069     0.2806081328951901     0.3784157434379477    0.01820940489007328     0.2966307471598254    0.04672122688473414     0.9614298989981089   2.29014523154036e-14 121.968057911126
2.630223477117895       19.4875799485118      15.82307022687322   0.002551357142770664     0.7093380163607991     -11.58072666705822  7.287720991979466e-06     0.1260374616074102  0.0009218387268489415       13.6958485560126      309.8446709136999   0.006053312150421325      0.802266151572393     0.5141712234878069     0.2806081328951901     0.3784157434379477    0.01820940489007328     0.2966307471598254    0.04672122688473414     0.9614298989981089   2.29014523154036e-14 121.9680577913103
2.630223477117895       19.4875799485118      15.82307022687322   0.002551357142770664     0.7093380163607991     -11.58072666705822  7.287720991979466e-06     0.1260374616074102  0.0009218387268489415       13.6958485560126      309.8446709136999   0.006053297249260131     0.8022661664735542     0.5141712234878069     0.2806081328951901     0.3784157434379477    0.01820940489007328     0.2966307471598254    0.04672122688473414     0.9614298989981089   2.29014523154036e-14 121.9680584393797
2.630223477117895       19.4875799485118      15.82307022687322   0.002551357142770664     0.7093380163607991     -11.58072666705822  7.287720991979466e-06     0.1260374616074102  0.0009218387268489415       13.6958485560126      309.8446709136999   0.006053297249260131      0.802266151572393     0.5141712383889681     0.2806081328951901     0.3784157434379477    0.01820940489007328     0.2966307471598254    0.04672122688473414     0.9614298989981089   2.29014523154036e-14 121.9680581095876
2.630223477117895       19.4875799485118      15.82307022687322   0.002551357142770664     0.7093380163607991     -11.58072666705822  7.287720991979466e-06     0.1260374616074102  0.0009218387268489415       13.6958485560126      309.8446709136999   0.006053297249260131      0.802266151572393     0.5141712234878069     0.2806081477963513     0.3784157434379477    0.01820940489007328     0.2966307471598254    0.04672122688473414     0.9614298989981089   2.29014523154036e-14 121.9680582302718
2.630223477117895       19.4875799485118      15.82307022687322   0.002551357142770664     0.7093380163607991     -11.58072666705822  7.287720991979466e-06     0.1260374616074102  0.0009218387268489415       13.6958485560126      309.8446709136999   0.006053297249260131      0.802266151572393     0.5141712234878069     0.2806081328951901     0.3784157583391089    0.01820940489007328     0.2966307471598254    0.04672122688473414     0.9614298989981089   2.29014523154036e-14 121.9680579401907
2.630223477117895       19.4875799485118      15.82307022687322   0.002551357142770664     0.7093380163607991     -11.58072666705822  7.287720991979466e-06     0.1260374616074102  0.0009218387268489415       13.6958485560126      309.8446709136999   0.006053297249260131      0.802266151572393     0.5141712234878069     0.2806081328951901     0.3784157434379477    0.01820941979123447     0.2966307471598254    0.04672122688473414     0.9614298989981089   2.29014523154036e-14 121.968057965199
2.630223477117895       19.4875799485118      15.82307022687322   0.002551357142770664     0.7093380163607991     -11.58072666705822  7.287720991979466e-06     0.1260374616074102  0.0009218387268489415       13.6958485560126      309.8446709136999   0.006053297249260131      0.802266151572393     0.5141712234878069     0.2806081328951901     0.3784157434379477    0.01820940489007328     0.2966307620609866    0.04672122688473414     0.9614298989981089   2.29014523154036e-14 121.9680579651899
2.630223477117895       19.4875799485118      15.82307022687322   0.002551357142770664     0.7093380163607991     -11.58072666705822  7.287720991979466e-06     0.1260374616074102  0.0009218387268489415       13.6958485560126      309.8446709136999   0.006053297249260131      0.802266151572393     0.5141712234878069     0.2806081328951901     0.3784157434379477    0.01820940489007328     0.2966307471598254    0.04672124178589533     0.9614298989981089   2.29014523154036e-14 121.9680579651886
2.630223477117895       19.4875799485118      15.82307022687322   0.002551357142770664     0.7093380163607991     -11.58072666705822  7.287720991979466e-06     0.1260374616074102  0.0009218387268489415       13.6958485560126      309.8446709136999   0.006053297249260131      0.802266151572393     0.5141712234878069     0.2806081328951901     0.3784157434379477    0.01820940489007328     0.2966307471598254    0.04672122688473414     0.9614299138992701   2.29014523154036e-14 121.9680579651984
2.630223477117895       19.4875799485118      15.82307022687322   0.002551357142770664     0.7093380163607991     -11.58072666705822  7.287720991979466e-06     0.1260374616074102  0.0009218387268489415       13.6958485560126      309.8446709136999   0.006053297249260131      0.802266151572393     0.5141712234878069     0.2806081328951901     0.3784157434379477    0.01820940489007328     0.2966307471598254    0.04672122688473414     0.9614298989981089  1.490118409529997e-08 121.9681005737208
2.629913728863194      19.48661484854825      15.82314786832244   0.002548767018547406     0.7090950046880495     -11.58139862574683   7.17121940164781e-06     0.1260802060145725  0.0009199293050884386      13.69642833159625      309.8447360727826   0.006060910257045274     0.8022350314857464     0.5141685001186136     0.2805272176428765     0.3785510308419984     0.0182092364034242     0.2966307471598254    0.04672207786448419      0.961421646484399  4.421177057016085e-14 121.9648906225912
2.629913768051962      19.48661484854825      15.82314786832244   0.002548767018547406     0.7090950046880495     -11.58139862574683   7.17121940164781e-06     0.1260802060145725  0.0009199293050884386      13.69642833159625      309.8447360727826   0.006060910257045274     0.8022350314857464     0.5141685001186136     0.2805272176428765     0.3785510308419984     0.0182092364034242     0.2966307471598254    0.04672207786448419      0.961421646484399  4.421177057016085e-14 121.9648907080442
2.629913728863194      19.48661513892144      15.82314786832244   0.002548767018547406     0.7090950046880495     -11.58139862574683   7.17121940164781e-06     0.1260802060145725  0.0009199293050884386      13.69642833159625      309.8447360727826   0.006060910257045274     0.8022350314857464     0.5141685001186136     0.2805272176428765     0.3785510308419984     0.0182092364034242     0.2966307471598254    0.04672207786448419      0.961421646484399  4.421177057016085e-14 121.9648906277666
2.629913728863194      19.48661484854825      15.82314810410571   0.002548767018547406     0.7090950046880495     -11.58139862574683   7.17121940164781e-06     0.1260802060145725  0.0009199293050884386      13.69642833159625      309.8447360727826   0.006060910257045274     0.8022350314857464     0.5141685001186136     0.2805272176428765     0.3785510308419984     0.0182092364034242     0.2966307471598254    0.04672207786448419      0.961421646484399  4.421177057016085e-14 121.964890616299
2.629913728863194      19.48661484854825      15.82314786832244     0.0025487819197086     0.7090950046880495     -11.58139862574683   7.17121940164781e-06     0.1260802060145725  0.0009199293050884386      13.69642833159625      309.8447360727826   0.006060910257045274     0.8022350314857464     0.5141685001186136     0.2805272176428765     0.3785510308419984     0.0182092364034242     0.2966307471598254    0.04672207786448419      0.961421646484399  4.421177057016085e-14 121.9648906409906
2.629913728863194      19.48661484854825      15.82314786832244   0.002548767018547406     0.7090950195892107     -11.58139862574683   7.17121940164781e-06     0.1260802060145725  0.0009199293050884386      13.69642833159625      309.8447360727826   0.006060910257045274     0.8022350314857464     0.5141685001186136     0.2805272176428765     0.3785510308419984     0.0182092364034242     0.2966307471598254    0.04672207786448419      0.961421646484399  4.421177057016085e-14 121.9648905684686
2.629913728863194      19.48661484854825      15.82314786832244   0.002548767018547406     0.7090950046880495     -11.58139879832312   7.17121940164781e-06     0.1260802060145725  0.0009199293050884386      13.69642833159625      309.8447360727826   0.006060910257045274     0.8022350314857464     0.5141685001186136     0.2805272176428765     0.3785510308419984     0.0182092364034242     0.2966307471598254    0.04672207786448419      0.961421646484399  4.421177057016085e-14 121.964890590684
2.629913728863194      19.48661484854825      15.82314786832244   0.002548767018547406     0.7090950046880495     -11.58139862574683  7.186120562841657e-06     0.1260802060145725  0.0009199293050884386      13.69642833159625      309.8447360727826   0.006060910257045274     0.8022350314857464     0.5141685001186136     0.2805272176428765     0.3785510308419984     0.0182092364034242     0.2966307471598254    0.04672207786448419      0.961421646484399  4.421177057016085e-14 121.9648933273745
2.629913728863194      19.48661484854825      15.82314786832244   0.002548767018547406     0.7090950046880495     -11.58139862574683   7.17121940164781e-06     0.1260802209157337  0.0009199293050884386      13.69642833159625      309.8447360727826   0.006060910257045274     0.8022350314857464     0.5141685001186136     0.2805272176428765     0.3785510308419984     0.0182092364034242     0.2966307471598254    0.04672207786448419      0.961421646484399  4.421177057016085e-14 121.9648905506258
2.629913728863194      19.48661484854825      15.82314786832244   0.002548767018547406     0.7090950046880495     -11.58139862574683   7.17121940164781e-06     0.1260802060145725  0.0009199442062496324      13.69642833159625      309.8447360727826   0.006060910257045274     0.8022350314857464     0.5141685001186136     0.2805272176428765     0.3785510308419984     0.0182092364034242     0.2966307471598254    0.04672207786448419      0.961421646484399  4.421177057016085e-14 121.9648933279816
2.629913728863194      19.48661484854825      15.82314786832244   0.002548767018547406     0.7090950046880495     -11.58139862574683   7.17121940164781e-06     0.1260802060145725  0.0009199293050884386      13.69642853568894      309.8447360727826   0.006060910257045274     0.8022350314857464     0.5141685001186136     0.2805272176428765     0.3785510308419984     0.0182092364034242     0.2966307471598254    0.04672207786448419      0.961421646484399  4.421177057016085e-14 121.9648906393395
2.629913728863194      19.48661484854825      15.82314786832244   0.002548767018547406     0.7090950046880495     -11.58139862574683   7.17121940164781e-06     0.1260802060145725  0.0009199293050884386      13.69642833159625      309.8447406898289   0.006060910257045274     0.8022350314857464     0.5141685001186136     0.2805272176428765     0.3785510308419984     0.0182092364034242     0.2966307471598254    0.04672207786448419      0.961421646484399  4.421177057016085e-14 121.9648905554386
2.629913728863194      19.48661484854825      15.82314786832244   0.002548767018547406     0.7090950046880495     -11.58139862574683   7.17121940164781e-06     0.1260802060145725  0.0009199293050884386      13.69642833159625      309.8447360727826   0.006060925158206468     0.8022350314857464     0.5141685001186136     0.2805272176428765     0.3785510308419984     0.0182092364034242     0.2966307471598254    0.04672207786448419      0.961421646484399  4.421177057016085e-14 121.9648955592841
2.629913728863194      19.48661484854825      15.82314786832244   0.002548767018547406     0.7090950046880495     -11.58139862574683   7.17121940164781e-06     0.1260802060145725  0.0009199293050884386      13.69642833159625      309.8447360727826   0.006060910257045274     0.8022350463869076     0.5141685001186136     0.2805272176428765     0.3785510308419984     0.0182092364034242     0.2966307471598254    0.04672207786448419      0.961421646484399  4.421177057016085e-14 121.9648910822053
2.629913728863194      19.48661484854825      15.82314786832244   0.002548767018547406     0.7090950046880495     -11.58139862574683   7.17121940164781e-06     0.1260802060145725  0.0009199293050884386      13.69642833159625      309.8447360727826   0.006060910257045274     0.8022350314857464     0.5141685150197748     0.2805272176428765     0.3785510308419984     0.0182092364034242     0.2966307471598254    0.04672207786448419      0.961421646484399  4.421177057016085e-14 121.9648906181886
2.629913728863194      19.48661484854825      15.82314786832244   0.002548767018547406     0.7090950046880495     -11.58139862574683   7.17121940164781e-06     0.1260802060145725  0.0009199293050884386      13.69642833159625      309.8447360727826   0.006060910257045274     0.8022350314857464     0.5141685001186136     0.2805272325440377     0.3785510308419984     0.0182092364034242     0.2966307471598254    0.04672207786448419      0.961421646484399  4.421177057016085e-14 121.9648909917041
2.629913728863194      19.48661484854825      15.82314786832244   0.002548767018547406     0.7090950046880495     -11.58139862574683   7.17121940164781e-06     0.1260802060145725  0.0009199293050884386      13.69642833159625      309.8447360727826   0.006060910257045274     0.8022350314857464     0.5141685001186136     0.2805272176428765     0.3785510457431596     0.0182092364034242     0.2966307471598254    0.04672207786448419      0.961421646484399  4.421177057016085e-14 121.9648905727265
2.629913728863194      19.48661484854825      15.82314786832244   0.002548767018547406     0.7090950046880495     -11.58139862574683   7.17121940164781e-06     0.1260802060145725  0.0009199293050884386      13.69642833159625      309.8447360727826   0.006060910257045274     0.8022350314857464     0.5141685001186136     0.2805272176428765     0.3785510308419984    0.01820925130458539     0.2966307471598254    0.04672207786448419      0.961421646484399  4.421177057016085e-14 121.9648906225694
2.629913728863194      19.48661484854825      15.82314786832244   0.002548767018547406     0.7090950046880495     -11.58139862574683   7.17121940164781e-06     0.1260802060145725  0.0009199293050884386      13.69642833159625      309.8447360727826   0.006060910257045274     0.8022350314857464     0.5141685001186136     0.2805272176428765     0.3785510308419984     0.0182092364034242     0.2966307620609866    0.04672207786448419      0.961421646484399  4.421177057016085e-14 121.9648906225912
2.629913728863194      19.48661484854825      15.82314786832244   0.002548767018547406     0.7090950046880495     -11.58139862574683   7.17121940164781e-06     0.1260802060145725  0.0009199293050884386      13.69642833159625      309.8447360727826   0.006060910257045274     0.8022350314857464     0.5141685001186136     0.2805272176428765     0.3785510308419984     0.0182092364034242     0.2966307471598254    0.04672209276564539      0.961421646484399  4.421177057016085e-14 121.9648906225529
2.629913728863194      19.48661484854825      15.82314786832244   0.002548767018547406     0.7090950046880495     -11.58139862574683   7.17121940164781e-06     0.1260802060145725  0.0009199293050884386      13.69642833159625      309.8447360727826   0.006060910257045274     0.8022350314857464     0.5141685001186136     0.2805272176428765     0.3785510308419984     0.0182092364034242     0.2966307471598254    0.04672207786448419     0.9614216613855602  4.421177057016085e-14 121.9648906225466
2.629913728863194      19.48661484854825      15.82314786832244   0.002548767018547406     0.7090950046880495     -11.58139862574683   7.17121940164781e-06     0.1260802060145725  0.0009199293050884386      13.69642833159625      309.8447360727826   0.006060910257045274     0.8022350314857464     0.5141685001186136     0.2805272176428765     0.3785510308419984     0.0182092364034242     0.2966307471598254    0.04672207786448419      0.961421646484399  1.490120540561823e-08 121.9649332249965
2.629842471432278      19.48832889116018      15.82496570285857   0.002549896243163878     0.7093625525501494     -11.58210784689852  7.136540599012214e-06      0.126095762204531  0.0009193504651863931      13.69640093677786      309.8458070624389   0.006059077627157904     0.8022159590805457     0.5142351406292198     0.2804635975349504     0.3787572528228593    0.01821464829981192     0.2966307471598254    0.04696023690132292     0.9614327632871678  4.357520321629609e-14 121.9621624955511
2.629842510619985      19.48832889116018      15.82496570285857   0.002549896243163878     0.7093625525501494     -11.58210784689852  7.136540599012214e-06      0.126095762204531  0.0009193504651863931      13.69640093677786      309.8458070624389   0.006059077627157904     0.8022159590805457     0.5142351406292198     0.2804635975349504     0.3787572528228593    0.01821464829981192     0.2966307471598254    0.04696023690132292     0.9614327632871678  4.357520321629609e-14 121.9621626360237
2.629842471432278      19.48832918155891      15.82496570285857   0.002549896243163878     0.7093625525501494     -11.58210784689852  7.136540599012214e-06      0.126095762204531  0.0009193504651863931      13.69640093677786      309.8458070624389   0.006059077627157904     0.8022159590805457     0.5142351406292198     0.2804635975349504     0.3787572528228593    0.01821464829981192     0.2966307471598254    0.04696023690132292     0.9614327632871678  4.357520321629609e-14 121.9621625185167
2.629842471432278      19.48832889116018      15.82496593866894   0.002549896243163878     0.7093625525501494     -11.58210784689852  7.136540599012214e-06      0.126095762204531  0.0009193504651863931      13.69640093677786      309.8458070624389   0.006059077627157904     0.8022159590805457     0.5142351406292198     0.2804635975349504     0.3787572528228593    0.01821464829981192     0.2966307471598254    0.04696023690132292     0.9614327632871678  4.357520321629609e-14 121.9621624989404
2.629842471432278      19.48832889116018      15.82496570285857   0.002549911144325072     0.7093625525501494     -11.58210784689852  7.136540599012214e-06      0.126095762204531  0.0009193504651863931      13.69640093677786      309.8458070624389   0.006059077627157904     0.8022159590805457     0.5142351406292198     0.2804635975349504     0.3787572528228593    0.01821464829981192     0.2966307471598254    0.04696023690132292     0.9614327632871678  4.357520321629609e-14 121.9621628004058
2.629842471432278      19.48832889116018      15.82496570285857   0.002549896243163878     0.7093625674513105     -11.58210784689852  7.136540599012214e-06      0.126095762204531  0.0009193504651863931      13.69640093677786      309.8458070624389   0.006059077627157904     0.8022159590805457     0.5142351406292198     0.2804635975349504     0.3787572528228593    0.01821464829981192     0.2966307471598254    0.04696023690132292     0.9614327632871678  4.357520321629609e-14 121.9621625149633
2.629842471432278      19.48832889116018      15.82496570285857   0.002549896243163878     0.7093625525501494     -11.58210801948538  7.136540599012214e-06      0.126095762204531  0.0009193504651863931      13.69640093677786      309.8458070624389   0.006059077627157904     0.8022159590805457     0.5142351406292198     0.2804635975349504     0.3787572528228593    0.01821464829981192     0.2966307471598254    0.04696023690132292     0.9614327632871678  4.357520321629609e-14 121.9621625018879
2.629842471432278      19.48832889116018      15.82496570285857   0.002549896243163878     0.7093625525501494     -11.58210784689852  7.151441760206062e-06      0.126095762204531  0.0009193504651863931      13.69640093677786      309.8458070624389   0.006059077627157904     0.8022159590805457     0.5142351406292198     0.2804635975349504     0.3787572528228593    0.01821464829981192     0.2966307471598254    0.04696023690132292     0.9614327632871678  4.357520321629609e-14 121.9621649247711
2.629842471432278      19.48832889116018      15.82496570285857   0.002549896243163878     0.7093625525501494     -11.58210784689852  7.136540599012214e-06     0.1260957771056921  0.0009193504651863931      13.69640093677786      309.8458070624389   0.006059077627157904     0.8022159590805457     0.5142351406292198     0.2804635975349504     0.3787572528228593    0.01821464829981192     0.2966307471598254    0.04696023690132292     0.9614327632871678  4.357520321629609e-14 121.9621624650345
2.629842471432278      19.48832889116018      15.82496570285857   0.002549896243163878     0.7093625525501494     -11.58210784689852  7.136540599012214e-06      0.126095762204531  0.0009193653663475869      13.69640093677786      309.8458070624389   0.006059077627157904     0.8022159590805457     0.5142351406292198     0.2804635975349504     0.3787572528228593    0.01821464829981192     0.2966307471598254    0.04696023690132292     0.9614327632871678  4.357520321629609e-14 121.9621651044433
2.629842471432278      19.48832889116018      15.82496570285857   0.002549896243163878     0.7093625525501494     -11.58210784689852  7.136540599012214e-06      0.126095762204531  0.0009193504651863931      13.69640114087014      309.8458070624389   0.006059077627157904     0.8022159590805457     0.5142351406292198     0.2804635975349504     0.3787572528228593    0.01821464829981192     0.2966307471598254    0.04696023690132292     0.9614327632871678  4.357520321629609e-14 121.9621624755717
2.629842471432278      19.48832889116018      15.82496570285857   0.002549896243163878     0.7093625525501494     -11.58210784689852  7.136540599012214e-06      0.126095762204531  0.0009193504651863931      13.69640093677786      309.8458116795012   0.006059077627157904     0.8022159590805457     0.5142351406292198     0.2804635975349504     0.3787572528228593    0.01821464829981192     0.2966307471598254    0.04696023690132292     0.9614327632871678  4.357520321629609e-14 121.9621624849157
2.629842471432278      19.48832889116018      15.82496570285857   0.002549896243163878     0.7093625525501494     -11.58210784689852  7.136540599012214e-06      0.126095762204531  0.0009193504651863931      13.69640093677786      309.8458070624389   0.006059092528319098     0.8022159590805457     0.5142351406292198     0.2804635975349504     0.3787572528228593    0.01821464829981192     0.2966307471598254    0.04696023690132292     0.9614327632871678  4.357520321629609e-14 121.9621622111597
2.629842471432278      19.48832889116018      15.82496570285857   0.002549896243163878     0.7093625525501494     -11.58210784689852  7.136540599012214e-06      0.126095762204531  0.0009193504651863931      13.69640093677786      309.8458070624389   0.006059077627157904     0.8022159739817069     0.5142351406292198     0.2804635975349504     0.3787572528228593    0.01821464829981192     0.2966307471598254    0.04696023690132292     0.9614327632871678  4.357520321629609e-14 121.962162981829
2.629842471432278      19.48832889116018      15.82496570285857   0.002549896243163878     0.7093625525501494     -11.58210784689852  7.136540599012214e-06      0.126095762204531  0.0009193504651863931      13.69640093677786      309.8458070624389   0.006059077627157904     0.8022159590805457      0.514235155530381     0.2804635975349504     0.3787572528228593    0.01821464829981192     0.2966307471598254    0.04696023690132292     0.9614327632871678  4.357520321629609e-14 121.9621626151756
2.629842471432278      19.48832889116018      15.82496570285857   0.002549896243163878     0.7093625525501494     -11.58210784689852  7.136540599012214e-06      0.126095762204531  0.0009193504651863931      13.69640093677786      309.8458070624389   0.006059077627157904     0.8022159590805457     0.5142351406292198     0.2804636124361116     0.3787572528228593    0.01821464829981192     0.2966307471598254    0.04696023690132292     0.9614327632871678  4.357520321629609e-14 121.9621627068757
2.629842471432278      19.48832889116018      15.82496570285857   0.002549896243163878     0.7093625525501494     -11.58210784689852  7.136540599012214e-06      0.126095762204531  0.0009193504651863931      13.69640093677786      309.8458070624389   0.006059077627157904     0.8022159590805457     0.5142351406292198     0.2804635975349504     0.3787572677240205    0.01821464829981192     0.2966307471598254    0.04696023690132292     0.9614327632871678  4.357520321629609e-14 121.9621624728726
2.629842471432278      19.48832889116018      15.82496570285857   0.002549896243163878     0.7093625525501494     -11.58210784689852  7.136540599012214e-06      0.126095762204531  0.0009193504651863931      13.69640093677786      309.8458070624389   0.006059077627157904     0.8022159590805457     0.5142351406292198     0.2804635975349504     0.3787572528228593    0.01821466320097311     0.2966307471598254    0.04696023690132292     0.9614327632871678  4.357520321629609e-14 121.9621624955299
2.629842471432278      19.48832889116018      15.82496570285857   0.002549896243163878     0.7093625525501494     -11.58210784689852  7.136540599012214e-06      0.126095762204531  0.0009193504651863931      13.69640093677786      309.8458070624389   0.006059077627157904     0.8022159590805457     0.5142351406292198     0.2804635975349504     0.3787572528228593    0.01821464829981192     0.2966307620609866    0.04696023690132292     0.9614327632871678  4.357520321629609e-14 121.9621624955511
2.629842471432278      19.48832889116018      15.82496570285857   0.002549896243163878     0.7093625525501494     -11.58210784689852  7.136540599012214e-06      0.126095762204531  0.0009193504651863931      13.69640093677786      309.8458070624389   0.006059077627157904     0.8022159590805457     0.5142351406292198     0.2804635975349504     0.3787572528228593    0.01821464829981192     0.2966307471598254    0.04696025180248411     0.9614327632871678  4.357520321629609e-14 121.9621624955921
2.629842471432278      19.48832889116018      15.82496570285857   0.002549896243163878     0.7093625525501494     -11.58210784689852  7.136540599012214e-06      0.126095762204531  0.0009193504651863931      13.69640093677786      309.8458070624389   0.006059077627157904     0.8022159590805457     0.5142351406292198     0.2804635975349504     0.3787572528228593    0.01821464829981192     0.2966307471598254    0.04696023690132292      0.961432778188329  4.357520321629609e-14 121.9621624956096
2.629842471432278      19.48832889116018      15.82496570285857   0.002549896243163878     0.7093625525501494     -11.58210784689852  7.136540599012214e-06      0.126095762204531  0.0009193504651863931      13.69640093677786      309.8458070624389   0.006059077627157904     0.8022159590805457     0.5142351406292198     0.2804635975349504     0.3787572528228593    0.01821464829981192     0.2966307471598254    0.04696023690132292     0.9614327632871678  1.490120476905087e-08 121.9622050969284
2.629559558263284      19.48720495739672      15.82314454029377   0.002548965480697766      0.709264184673745     -11.58139811854554  7.114999755499681e-06     0.1261026496042108  0.0009188515600837354       13.6981362046509       309.845723127877   0.006063529235376041     0.8022065247675986     0.5142813097357672     0.2804253167453279     0.3787403337299945    0.01821699656366746     0.2966307471598254    0.04695479407782426     0.9612765781037173  4.310156783793405e-14 121.9613355610988
2.629559597446774      19.48720495739672      15.82314454029377   0.002548965480697766      0.709264184673745     -11.58139811854554  7.114999755499681e-06     0.1261026496042108  0.0009188515600837354       13.6981362046509       309.845723127877   0.006063529235376041     0.8022065247675986     0.5142813097357672     0.2804253167453279     0.3787403337299945    0.01821699656366746     0.2966307471598254    0.04695479407782426     0.9612765781037173  4.310156783793405e-14 121.9613355863518
2.629559558263284      19.48720524777871      15.82314454029377   0.002548965480697766      0.709264184673745     -11.58139811854554  7.114999755499681e-06     0.1261026496042108  0.0009188515600837354       13.6981362046509       309.845723127877   0.006063529235376041     0.8022065247675986     0.5142813097357672     0.2804253167453279     0.3787403337299945    0.01821699656366746     0.2966307471598254    0.04695479407782426     0.9612765781037173  4.310156783793405e-14 121.9613355875018
2.629559558263284      19.48720495739672        15.823144776077   0.002548965480697766      0.709264184673745     -11.58139811854554  7.114999755499681e-06     0.1261026496042108  0.0009188515600837354       13.6981362046509       309.845723127877   0.006063529235376041     0.8022065247675986     0.5142813097357672     0.2804253167453279     0.3787403337299945    0.01821699656366746     0.2966307471598254    0.04695479407782426     0.9612765781037173  4.310156783793405e-14 121.961335563767
2.629559558263284      19.48720495739672      15.82314454029377    0.00254898038185896      0.709264184673745     -11.58139811854554  7.114999755499681e-06     0.1261026496042108  0.0009188515600837354       13.6981362046509       309.845723127877   0.006063529235376041     0.8022065247675986     0.5142813097357672     0.2804253167453279     0.3787403337299945    0.01821699656366746     0.2966307471598254    0.04695479407782426     0.9612765781037173  4.310156783793405e-14 121.961335723872
2.629559558263284      19.48720495739672      15.82314454029377   0.002548965480697766     0.7092641995749062     -11.58139811854554  7.114999755499681e-06     0.1261026496042108  0.0009188515600837354       13.6981362046509       309.845723127877   0.006063529235376041     0.8022065247675986     0.5142813097357672     0.2804253167453279     0.3787403337299945    0.01821699656366746     0.2966307471598254    0.04695479407782426     0.9612765781037173  4.310156783793405e-14 121.9613355531406
2.629559558263284      19.48720495739672      15.82314454029377   0.002548965480697766      0.709264184673745     -11.58139829112182  7.114999755499681e-06     0.1261026496042108  0.0009188515600837354       13.6981362046509       309.845723127877   0.006063529235376041     0.8022065247675986     0.5142813097357672     0.2804253167453279     0.3787403337299945    0.01821699656366746     0.2966307471598254    0.04695479407782426     0.9612765781037173  4.310156783793405e-14 121.9613355208643
2.629559558263284      19.48720495739672      15.82314454029377   0.002548965480697766      0.709264184673745     -11.58139811854554  7.129900916693529e-06     0.1261026496042108  0.0009188515600837354       13.6981362046509       309.845723127877   0.006063529235376041     0.8022065247675986     0.5142813097357672     0.2804253167453279     0.3787403337299945    0.01821699656366746     0.2966307471598254    0.04695479407782426     0.9612765781037173  4.310156783793405e-14 121.9613381557515
2.629559558263284      19.48720495739672      15.82314454029377   0.002548965480697766      0.709264184673745     -11.58139811854554  7.114999755499681e-06      0.126102664505372  0.0009188515600837354       13.6981362046509       309.845723127877   0.006063529235376041     0.8022065247675986     0.5142813097357672     0.2804253167453279     0.3787403337299945    0.01821699656366746     0.2966307471598254    0.04695479407782426     0.9612765781037173  4.310156783793405e-14 121.9613354458017
2.629559558263284      19.48720495739672      15.82314454029377   0.002548965480697766      0.709264184673745     -11.58139811854554  7.114999755499681e-06     0.1261026496042108  0.0009188664612449293       13.6981362046509       309.845723127877   0.006063529235376041     0.8022065247675986     0.5142813097357672     0.2804253167453279     0.3787403337299945    0.01821699656366746     0.2966307471598254    0.04695479407782426     0.9612765781037173  4.310156783793405e-14 121.9613380857033
2.629559558263284      19.48720495739672      15.82314454029377   0.002548965480697766      0.709264184673745     -11.58139811854554  7.114999755499681e-06     0.1261026496042108  0.0009188515600837354      13.69813640876904       309.845723127877   0.006063529235376041     0.8022065247675986     0.5142813097357672     0.2804253167453279     0.3787403337299945    0.01821699656366746     0.2966307471598254    0.04695479407782426     0.9612765781037173  4.310156783793405e-14 121.9613356015947
2.629559558263284      19.48720495739672      15.82314454029377   0.002548965480697766      0.709264184673745     -11.58139811854554  7.114999755499681e-06     0.1261026496042108  0.0009188515600837354       13.6981362046509       309.845727744938   0.006063529235376041     0.8022065247675986     0.5142813097357672     0.2804253167453279     0.3787403337299945    0.01821699656366746     0.2966307471598254    0.04695479407782426     0.9612765781037173  4.310156783793405e-14 121.961335410082
2.629559558263284      19.48720495739672      15.82314454029377   0.002548965480697766      0.709264184673745     -11.58139811854554  7.114999755499681e-06     0.1261026496042108  0.0009188515600837354       13.6981362046509       309.845723127877   0.006063544136537234     0.8022065247675986     0.5142813097357672     0.2804253167453279     0.3787403337299945    0.01821699656366746     0.2966307471598254    0.04695479407782426     0.9612765781037173  4.310156783793405e-14 121.9613378133696
2.629559558263284      19.48720495739672      15.82314454029377   0.002548965480697766      0.709264184673745     -11.58139811854554  7.114999755499681e-06     0.1261026496042108  0.0009188515600837354       13.6981362046509       309.845723127877   0.006063529235376041     0.8022065396687598     0.5142813097357672     0.2804253167453279     0.3787403337299945    0.01821699656366746     0.2966307471598254    0.04695479407782426     0.9612765781037173  4.310156783793405e-14 121.9613360428654
2.629559558263284      19.48720495739672      15.82314454029377   0.002548965480697766      0.709264184673745     -11.58139811854554  7.114999755499681e-06     0.1261026496042108  0.0009188515600837354       13.6981362046509       309.845723127877   0.006063529235376041     0.8022065247675986     0.5142813246369284     0.2804253167453279     0.3787403337299945    0.01821699656366746     0.2966307471598254    0.04695479407782426     0.9612765781037173  4.310156783793405e-14 121.9613356458117
2.629559558263284      19.48720495739672      15.82314454029377   0.002548965480697766      0.709264184673745     -11.58139811854554  7.114999755499681e-06     0.1261026496042108  0.0009188515600837354       13.6981362046509       309.845723127877   0.006063529235376041     0.8022065247675986     0.5142813097357672     0.2804253316464891     0.3787403337299945    0.01821699656366746     0.2966307471598254    0.04695479407782426     0.9612765781037173  4.310156783793405e-14 121.9613358443359
2.629559558263284      19.48720495739672      15.82314454029377   0.002548965480697766      0.709264184673745     -11.58139811854554  7.114999755499681e-06     0.1261026496042108  0.0009188515600837354       13.6981362046509       309.845723127877   0.006063529235376041     0.8022065247675986     0.5142813097357672     0.2804253167453279     0.3787403486311557    0.01821699656366746     0.2966307471598254    0.04695479407782426     0.9612765781037173  4.310156783793405e-14 121.9613355375135
2.629559558263284      19.48720495739672      15.82314454029377   0.002548965480697766      0.709264184673745     -11.58139811854554  7.114999755499681e-06     0.1261026496042108  0.0009188515600837354       13.6981362046509       309.845723127877   0.006063529235376041     0.8022065247675986     0.5142813097357672     0.2804253167453279     0.3787403337299945    0.01821701146482865     0.2966307471598254    0.04695479407782426     0.9612765781037173  4.310156783793405e-14 121.9613355611013
2.629559558263284      19.48720495739672      15.82314454029377   0.002548965480697766      0.709264184673745     -11.58139811854554  7.114999755499681e-06     0.1261026496042108  0.0009188515600837354       13.6981362046509       309.845723127877   0.006063529235376041     0.8022065247675986     0.5142813097357672     0.2804253167453279     0.3787403337299945    0.01821699656366746     0.2966307620609866    0.04695479407782426     0.9612765781037173  4.310156783793405e-14 121.9613355610988
2.629559558263284      19.48720495739672      15.82314454029377   0.002548965480697766      0.709264184673745     -11.58139811854554  7.114999755499681e-06     0.1261026496042108  0.0009188515600837354       13.6981362046509       309.845723127877   0.006063529235376041     0.8022065247675986     0.5142813097357672     0.2804253167453279     0.3787403337299945    0.01821699656366746     0.2966307471598254    0.04695480897898546     0.9612765781037173  4.310156783793405e-14 121.9613355611052
2.629559558263284      19.48720495739672      15.82314454029377   0.002548965480697766      0.709264184673745     -11.58139811854554  7.114999755499681e-06     0.1261026496042108  0.0009188515600837354       13.6981362046509       309.845723127877   0.006063529235376041     0.8022065247675986     0.5142813097357672     0.2804253167453279     0.3787403337299945    0.01821699656366746     0.2966307471598254    0.04695479407782426     0.9612765930048784  4.310156783793405e-14 121.9613355611005
2.629559558263284      19.48720495739672      15.82314454029377   0.002548965480697766      0.709264184673745     -11.58139811854554  7.114999755499681e-06     0.1261026496042108  0.0009188515600837354       13.6981362046509       309.845723127877   0.006063529235376041     0.8022065247675986     0.5142813097357672     0.2804253167453279     0.3787403337299945    0.01821699656366746     0.2966307471598254    0.04695479407782426     0.9612765781037173  1.490120429541549e-08 121.9613781615692
2.62956341124116       19.4872044067662      15.82314147558202   0.002548849027314214      0.709266591397394     -11.58140289408059  7.110568084384904e-06     0.1261328513897296  0.0009182451332160569      13.69817511951056      309.8485966311486   0.006059961481793494     0.8022061822123157     0.5142694080769257     0.2804043674864117     0.3787491146527142    0.01821675966077713     0.2966307471598254    0.04695314073405256     0.9612670726857483  4.261831094132668e-14 121.9606918377574
2.629563450424709       19.4872044067662      15.82314147558202   0.002548849027314214      0.709266591397394     -11.58140289408059  7.110568084384904e-06     0.1261328513897296  0.0009182451332160569      13.69817511951056      309.8485966311486   0.006059961481793494     0.8022061822123157     0.5142694080769257     0.2804043674864117     0.3787491146527142    0.01821675966077713     0.2966307471598254    0.04695314073405256     0.9612670726857483  4.261831094132668e-14 121.9606918690035
2.62956341124116      19.48720469714818      15.82314147558202   0.002548849027314214      0.709266591397394     -11.58140289408059  7.110568084384904e-06     0.1261328513897296  0.0009182451332160569      13.69817511951056      309.8485966311486   0.006059961481793494     0.8022061822123157     0.5142694080769257     0.2804043674864117     0.3787491146527142    0.01821675966077713     0.2966307471598254    0.04695314073405256     0.9612670726857483  4.261831094132668e-14 121.9606918782545
2.62956341124116       19.4872044067662       15.8231417113652   0.002548849027314214      0.709266591397394     -11.58140289408059  7.110568084384904e-06     0.1261328513897296  0.0009182451332160569      13.69817511951056      309.8485966311486   0.006059961481793494     0.8022061822123157     0.5142694080769257     0.2804043674864117     0.3787491146527142    0.01821675966077713     0.2966307471598254    0.04695314073405256     0.9612670726857483  4.261831094132668e-14 121.9606918619336
2.62956341124116       19.4872044067662      15.82314147558202   0.002548863928475408      0.709266591397394     -11.58140289408059  7.110568084384904e-06     0.1261328513897296  0.0009182451332160569      13.69817511951056      309.8485966311486   0.006059961481793494     0.8022061822123157     0.5142694080769257     0.2804043674864117     0.3787491146527142    0.01821675966077713     0.2966307471598254    0.04695314073405256     0.9612670726857483  4.261831094132668e-14 121.9606922701372
2.62956341124116       19.4872044067662      15.82314147558202   0.002548849027314214     0.7092666062985552     -11.58140289408059  7.110568084384904e-06     0.1261328513897296  0.0009182451332160569      13.69817511951056      309.8485966311486   0.006059961481793494     0.8022061822123157     0.5142694080769257     0.2804043674864117     0.3787491146527142    0.01821675966077713     0.2966307471598254    0.04695314073405256     0.9612670726857483  4.261831094132668e-14 121.9606918506133
2.62956341124116       19.4872044067662      15.82314147558202   0.002548849027314214      0.709266591397394     -11.58140306665694  7.110568084384904e-06     0.1261328513897296  0.0009182451332160569      13.69817511951056      309.8485966311486   0.006059961481793494     0.8022061822123157     0.5142694080769257     0.2804043674864117     0.3787491146527142    0.01821675966077713     0.2966307471598254    0.04695314073405256     0.9612670726857483  4.261831094132668e-14 121.9606918357646
2.62956341124116       19.4872044067662      15.82314147558202   0.002548849027314214      0.709266591397394     -11.58140289408059  7.125469245578751e-06     0.1261328513897296  0.0009182451332160569      13.69817511951056      309.8485966311486   0.006059961481793494     0.8022061822123157     0.5142694080769257     0.2804043674864117     0.3787491146527142    0.01821675966077713     0.2966307471598254    0.04695314073405256     0.9612670726857483  4.261831094132668e-14 121.9606944461449
2.62956341124116       19.4872044067662      15.82314147558202   0.002548849027314214      0.709266591397394     -11.58140289408059  7.110568084384904e-06     0.1261328662908908  0.0009182451332160569      13.69817511951056      309.8485966311486   0.006059961481793494     0.8022061822123157     0.5142694080769257     0.2804043674864117     0.3787491146527142    0.01821675966077713     0.2966307471598254    0.04695314073405256     0.9612670726857483  4.261831094132668e-14 121.9606918479802
2.62956341124116       19.4872044067662      15.82314147558202   0.002548849027314214      0.709266591397394     -11.58140289408059  7.110568084384904e-06     0.1261328513897296  0.0009182600343772508      13.69817511951056      309.8485966311486   0.006059961481793494     0.8022061822123157     0.5142694080769257     0.2804043674864117     0.3787491146527142    0.01821675966077713     0.2966307471598254    0.04695314073405256     0.9612670726857483  4.261831094132668e-14 121.9606944709474
2.62956341124116       19.4872044067662      15.82314147558202   0.002548849027314214      0.709266591397394     -11.58140289408059  7.110568084384904e-06     0.1261328513897296  0.0009182451332160569      13.69817532362927      309.8485966311486   0.006059961481793494     0.8022061822123157     0.5142694080769257     0.2804043674864117     0.3787491146527142    0.01821675966077713     0.2966307471598254    0.04695314073405256     0.9612670726857483  4.261831094132668e-14 121.9606918592759
2.62956341124116       19.4872044067662      15.82314147558202   0.002548849027314214      0.709266591397394     -11.58140289408059  7.110568084384904e-06     0.1261328513897296  0.0009182451332160569      13.69817511951056      309.8486012482525   0.006059961481793494     0.8022061822123157     0.5142694080769257     0.2804043674864117     0.3787491146527142    0.01821675966077713     0.2966307471598254    0.04695314073405256     0.9612670726857483  4.261831094132668e-14 121.9606917101907
2.62956341124116       19.4872044067662      15.82314147558202   0.002548849027314214      0.709266591397394     -11.58140289408059  7.110568084384904e-06     0.1261328513897296  0.0009182451332160569      13.69817511951056      309.8485966311486   0.006059976382954688     0.8022061822123157     0.5142694080769257     0.2804043674864117     0.3787491146527142    0.01821675966077713     0.2966307471598254    0.04695314073405256     0.9612670726857483  4.261831094132668e-14 121.9606897909226
2.62956341124116       19.4872044067662      15.82314147558202   0.002548849027314214      0.709266591397394     -11.58140289408059  7.110568084384904e-06     0.1261328513897296  0.0009182451332160569      13.69817511951056      309.8485966311486   0.006059961481793494     0.8022061971134769     0.5142694080769257     0.2804043674864117     0.3787491146527142    0.01821675966077713     0.2966307471598254    0.04695314073405256     0.9612670726857483  4.261831094132668e-14 121.9606923799808
2.62956341124116       19.4872044067662      15.82314147558202   0.002548849027314214      0.709266591397394     -11.58140289408059  7.110568084384904e-06     0.1261328513897296  0.0009182451332160569      13.69817511951056      309.8485966311486   0.006059961481793494     0.8022061822123157     0.5142694229780869     0.2804043674864117     0.3787491146527142    0.01821675966077713     0.2966307471598254    0.04695314073405256     0.9612670726857483  4.261831094132668e-14 121.9606920268529
2.62956341124116       19.4872044067662      15.82314147558202   0.002548849027314214      0.709266591397394     -11.58140289408059  7.110568084384904e-06     0.1261328513897296  0.0009182451332160569      13.69817511951056      309.8485966311486   0.006059961481793494     0.8022061822123157     0.5142694080769257     0.2804043823875729     0.3787491146527142    0.01821675966077713     0.2966307471598254    0.04695314073405256     0.9612670726857483  4.261831094132668e-14 121.9606920201883
2.62956341124116       19.4872044067662      15.82314147558202   0.002548849027314214      0.709266591397394     -11.58140289408059  7.110568084384904e-06     0.1261328513897296  0.0009182451332160569      13.69817511951056      309.8485966311486   0.006059961481793494     0.8022061822123157     0.5142694080769257     0.2804043674864117     0.3787491295538754    0.01821675966077713     0.2966307471598254    0.04695314073405256     0.9612670726857483  4.261831094132668e-14 121.96069185477
2.62956341124116       19.4872044067662      15.82314147558202   0.002548849027314214      0.709266591397394     -11.58140289408059  7.110568084384904e-06     0.1261328513897296  0.0009182451332160569      13.69817511951056      309.8485966311486   0.006059961481793494     0.8022061822123157     0.5142694080769257     0.2804043674864117     0.3787491146527142    0.01821677456193832     0.2966307471598254    0.04695314073405256     0.9612670726857483  4.261831094132668e-14 121.9606918377437
2.62956341124116       19.4872044067662      15.82314147558202   0.002548849027314214      0.709266591397394     -11.58140289408059  7.110568084384904e-06     0.1261328513897296  0.0009182451332160569      13.69817511951056      309.8485966311486   0.006059961481793494     0.8022061822123157     0.5142694080769257     0.2804043674864117     0.3787491146527142    0.01821675966077713     0.2966307620609866    0.04695314073405256     0.9612670726857483  4.261831094132668e-14 121.9606918377574
2.62956341124116       19.4872044067662      15.82314147558202   0.002548849027314214      0.709266591397394     -11.58140289408059  7.110568084384904e-06     0.1261328513897296  0.0009182451332160569      13.69817511951056      309.8485966311486   0.006059961481793494     0.8022061822123157     0.5142694080769257     0.2804043674864117     0.3787491146527142    0.01821675966077713     0.2966307471598254    0.04695315563521375     0.9612670726857483  4.261831094132668e-14 121.9606918377574
2.62956341124116       19.4872044067662      15.82314147558202   0.002548849027314214      0.709266591397394     -11.58140289408059  7.110568084384904e-06     0.1261328513897296  0.0009182451332160569      13.69817511951056      309.8485966311486   0.006059961481793494     0.8022061822123157     0.5142694080769257     0.2804043674864117     0.3787491146527142    0.01821675966077713     0.2966307471598254    0.04695314073405256     0.9612670875869095  4.261831094132668e-14 121.9606918377489
2.62956341124116       19.4872044067662      15.82314147558202   0.002548849027314214      0.709266591397394     -11.58140289408059  7.110568084384904e-06     0.1261328513897296  0.0009182451332160569      13.69817511951056      309.8485966311486   0.006059961481793494     0.8022061822123157     0.5142694080769257     0.2804043674864117     0.3787491146527142    0.01821675966077713     0.2966307471598254    0.04695314073405256     0.9612670726857483   1.49012038121586e-08 121.9607344340401
2.629574609333975         19.48716038082      15.82306728899055   0.002548792699295502     0.7092667059940425     -11.58137461089548   7.11116326348642e-06     0.1261327783283933  0.0009181958650011004      13.69828728241183       309.854344638539   0.006062083654732982     0.8022060229886097     0.5142660640769556     0.2804032531361928     0.3787523416677568    0.01822381992163218     0.2966307471598254    0.04695298922152977     0.9612717667176879  4.257649053219617e-14 121.9604654866207
2.62957464851769         19.48716038082      15.82306728899055   0.002548792699295502     0.7092667059940425     -11.58137461089548   7.11116326348642e-06     0.1261327783283933  0.0009181958650011004      13.69828728241183       309.854344638539   0.006062083654732982     0.8022060229886097     0.5142660640769556     0.2804032531361928     0.3787523416677568    0.01822381992163218     0.2966307471598254    0.04695298922152977     0.9612717667176879  4.257649053219617e-14 121.960465538311
2.629574609333975      19.48716067120132      15.82306728899055   0.002548792699295502     0.7092667059940425     -11.58137461089548   7.11116326348642e-06     0.1261327783283933  0.0009181958650011004      13.69828728241183       309.854344638539   0.006062083654732982     0.8022060229886097     0.5142660640769556     0.2804032531361928     0.3787523416677568    0.01822381992163218     0.2966307471598254    0.04695298922152977     0.9612717667176879  4.257649053219617e-14 121.9604655022917
2.629574609333975         19.48716038082      15.82306752477263   0.002548792699295502     0.7092667059940425     -11.58137461089548   7.11116326348642e-06     0.1261327783283933  0.0009181958650011004      13.69828728241183       309.854344638539   0.006062083654732982     0.8022060229886097     0.5142660640769556     0.2804032531361928     0.3787523416677568    0.01822381992163218     0.2966307471598254    0.04695298922152977     0.9612717667176879  4.257649053219617e-14 121.9604654816359
2.629574609333975         19.48716038082      15.82306728899055   0.002548807600456696     0.7092667059940425     -11.58137461089548   7.11116326348642e-06     0.1261327783283933  0.0009181958650011004      13.69828728241183       309.854344638539   0.006062083654732982     0.8022060229886097     0.5142660640769556     0.2804032531361928     0.3787523416677568    0.01822381992163218     0.2966307471598254    0.04695298922152977     0.9612717667176879  4.257649053219617e-14 121.9604657301256
2.629574609333975         19.48716038082      15.82306728899055   0.002548792699295502     0.7092667208952037     -11.58137461089548   7.11116326348642e-06     0.1261327783283933  0.0009181958650011004      13.69828728241183       309.854344638539   0.006062083654732982     0.8022060229886097     0.5142660640769556     0.2804032531361928     0.3787523416677568    0.01822381992163218     0.2966307471598254    0.04695298922152977     0.9612717667176879  4.257649053219617e-14 121.960465463544
2.629574609333975         19.48716038082      15.82306728899055   0.002548792699295502     0.7092667059940425     -11.58137478347141   7.11116326348642e-06     0.1261327783283933  0.0009181958650011004      13.69828728241183       309.854344638539   0.006062083654732982     0.8022060229886097     0.5142660640769556     0.2804032531361928     0.3787523416677568    0.01822381992163218     0.2966307471598254    0.04695298922152977     0.9612717667176879  4.257649053219617e-14 121.9604654553747
2.629574609333975         19.48716038082      15.82306728899055   0.002548792699295502     0.7092667059940425     -11.58137461089548  7.126064424680267e-06     0.1261327783283933  0.0009181958650011004      13.69828728241183       309.854344638539   0.006062083654732982     0.8022060229886097     0.5142660640769556     0.2804032531361928     0.3787523416677568    0.01822381992163218     0.2966307471598254    0.04695298922152977     0.9612717667176879  4.257649053219617e-14 121.9604682309793
2.629574609333975         19.48716038082      15.82306728899055   0.002548792699295502     0.7092667059940425     -11.58137461089548   7.11116326348642e-06     0.1261327932295545  0.0009181958650011004      13.69828728241183       309.854344638539   0.006062083654732982     0.8022060229886097     0.5142660640769556     0.2804032531361928     0.3787523416677568    0.01822381992163218     0.2966307471598254    0.04695298922152977     0.9612717667176879  4.257649053219617e-14 121.9604654362061
2.629574609333975         19.48716038082      15.82306728899055   0.002548792699295502     0.7092667059940425     -11.58137461089548   7.11116326348642e-06     0.1261327783283933  0.0009182107661622942      13.69828728241183       309.854344638539   0.006062083654732982     0.8022060229886097     0.5142660640769556     0.2804032531361928     0.3787523416677568    0.01822381992163218     0.2966307471598254    0.04695298922152977     0.9612717667176879  4.257649053219617e-14 121.9604680787948
2.629574609333975         19.48716038082      15.82306728899055   0.002548792699295502     0.7092667059940425     -11.58137461089548   7.11116326348642e-06     0.1261327783283933  0.0009181958650011004      13.69828748653221       309.854344638539   0.006062083654732982     0.8022060229886097     0.5142660640769556     0.2804032531361928     0.3787523416677568    0.01822381992163218     0.2966307471598254    0.04695298922152977     0.9612717667176879  4.257649053219617e-14 121.9604655165973
2.629574609333975         19.48716038082      15.82306728899055   0.002548792699295502     0.7092667059940425     -11.58137461089548   7.11116326348642e-06     0.1261327783283933  0.0009181958650011004      13.69828728241183      309.8543492557286   0.006062083654732982     0.8022060229886097     0.5142660640769556     0.2804032531361928     0.3787523416677568    0.01822381992163218     0.2966307471598254    0.04695298922152977     0.9612717667176879  4.257649053219617e-14 121.9604654711836
2.629574609333975         19.48716038082      15.82306728899055   0.002548792699295502     0.7092667059940425     -11.58137461089548   7.11116326348642e-06     0.1261327783283933  0.0009181958650011004      13.69828728241183       309.854344638539   0.006062098555894175     0.8022060229886097     0.5142660640769556     0.2804032531361928     0.3787523416677568    0.01822381992163218     0.2966307471598254    0.04695298922152977     0.9612717667176879  4.257649053219617e-14 121.9604656091225
2.629574609333975         19.48716038082      15.82306728899055   0.002548792699295502     0.7092667059940425     -11.58137461089548   7.11116326348642e-06     0.1261327783283933  0.0009181958650011004      13.69828728241183       309.854344638539   0.006062083654732982     0.8022060378897709     0.5142660640769556     0.2804032531361928     0.3787523416677568    0.01822381992163218     0.2966307471598254    0.04695298922152977     0.9612717667176879  4.257649053219617e-14 121.9604659597129
2.629574609333975         19.48716038082      15.82306728899055   0.002548792699295502     0.7092667059940425     -11.58137461089548   7.11116326348642e-06     0.1261327783283933  0.0009181958650011004      13.69828728241183       309.854344638539   0.006062083654732982     0.8022060229886097     0.5142660789781168     0.2804032531361928     0.3787523416677568    0.01822381992163218     0.2966307471598254    0.04695298922152977     0.9612717667176879  4.257649053219617e-14 121.9604655482396
2.629574609333975         19.48716038082      15.82306728899055   0.002548792699295502     0.7092667059940425     -11.58137461089548   7.11116326348642e-06     0.1261327783283933  0.0009181958650011004      13.69828728241183       309.854344638539   0.006062083654732982     0.8022060229886097     0.5142660640769556      0.280403268037354     0.3787523416677568    0.01822381992163218     0.2966307471598254    0.04695298922152977     0.9612717667176879  4.257649053219617e-14 121.9604656952231
2.629574609333975         19.48716038082      15.82306728899055   0.002548792699295502     0.7092667059940425     -11.58137461089548   7.11116326348642e-06     0.1261327783283933  0.0009181958650011004      13.69828728241183       309.854344638539   0.006062083654732982     0.8022060229886097     0.5142660640769556     0.2804032531361928      0.378752356568918    0.01822381992163218     0.2966307471598254    0.04695298922152977     0.9612717667176879  4.257649053219617e-14 121.9604654570144
2.629574609333975         19.48716038082      15.82306728899055   0.002548792699295502     0.7092667059940425     -11.58137461089548   7.11116326348642e-06     0.1261327783283933  0.0009181958650011004      13.69828728241183       309.854344638539   0.006062083654732982     0.8022060229886097     0.5142660640769556     0.2804032531361928     0.3787523416677568    0.01822383482279338     0.2966307471598254    0.04695298922152977     0.9612717667176879  4.257649053219617e-14 121.960465486627
2.629574609333975         19.48716038082      15.82306728899055   0.002548792699295502     0.7092667059940425     -11.58137461089548   7.11116326348642e-06     0.1261327783283933  0.0009181958650011004      13.69828728241183       309.854344638539   0.006062083654732982     0.8022060229886097     0.5142660640769556     0.2804032531361928     0.3787523416677568    0.01822381992163218     0.2966307620609866    0.04695298922152977     0.9612717667176879  4.257649053219617e-14 121.9604654866207
2.629574609333975         19.48716038082      15.82306728899055   0.002548792699295502     0.7092667059940425     -11.58137461089548   7.11116326348642e-06     0.1261327783283933  0.0009181958650011004      13.69828728241183       309.854344638539   0.006062083654732982     0.8022060229886097     0.5142660640769556     0.2804032531361928     0.3787523416677568    0.01822381992163218     0.2966307471598254    0.04695300412269096     0.9612717667176879  4.257649053219617e-14 121.9604654866232
2.629574609333975         19.48716038082      15.82306728899055   0.002548792699295502     0.7092667059940425     -11.58137461089548   7.11116326348642e-06     0.1261327783283933  0.0009181958650011004      13.69828728241183       309.854344638539   0.006062083654732982     0.8022060229886097     0.5142660640769556     0.2804032531361928     0.3787523416677568    0.01822381992163218     0.2966307471598254    0.04695298922152977     0.9612717816188491  4.257649053219617e-14 121.9604654866238
2.629574609333975         19.48716038082      15.82306728899055   0.002548792699295502     0.7092667059940425     -11.58137461089548   7.11116326348642e-06     0.1261327783283933  0.0009181958650011004      13.69828728241183       309.854344638539   0.006062083654732982     0.8022060229886097     0.5142660640769556     0.2804032531361928     0.3787523416677568    0.01822381992163218     0.2966307471598254    0.04695298922152977     0.9612717667176879  1.490120377033819e-08 121.9605080827008
2.629682811908307      19.48932782062581      15.82764459996966   0.002547434388386718     0.7094769343094461     -11.58376487697296  6.959858868104216e-06     0.1262716081718888  0.0009117561067422136      13.69615620436528      309.8542769963362   0.006062633132785735     0.8021633179502401     0.5142214282372494     0.2802005457391505     0.3792525184752621    0.01822245121715273     0.2966307471598254     0.0469516909755407     0.9612334546101689  3.714186240594199e-14 121.95476001635
2.629682851093635      19.48932782062581      15.82764459996966   0.002547434388386718     0.7094769343094461     -11.58376487697296  6.959858868104216e-06     0.1262716081718888  0.0009117561067422136      13.69615620436528      309.8542769963362   0.006062633132785735     0.8021633179502401     0.5142214282372494     0.2802005457391505     0.3792525184752621    0.01822245121715273     0.2966307471598254     0.0469516909755407     0.9612334546101689  3.714186240594199e-14 121.9547600739134
2.629682811908307      19.48932811103942      15.82764459996966   0.002547434388386718     0.7094769343094461     -11.58376487697296  6.959858868104216e-06     0.1262716081718888  0.0009117561067422136      13.69615620436528      309.8542769963362   0.006062633132785735     0.8021633179502401     0.5142214282372494     0.2802005457391505     0.3792525184752621    0.01822245121715273     0.2966307471598254     0.0469516909755407     0.9612334546101689  3.714186240594199e-14 121.9547600454342
2.629682811908307      19.48932782062581      15.82764483581994   0.002547434388386718     0.7094769343094461     -11.58376487697296  6.959858868104216e-06     0.1262716081718888  0.0009117561067422136      13.69615620436528      309.8542769963362   0.006062633132785735     0.8021633179502401     0.5142214282372494     0.2802005457391505     0.3792525184752621    0.01822245121715273     0.2966307471598254     0.0469516909755407     0.9612334546101689  3.714186240594199e-14 121.9547600171738
2.629682811908307      19.48932782062581      15.82764459996966   0.002547449289547912     0.7094769343094461     -11.58376487697296  6.959858868104216e-06     0.1262716081718888  0.0009117561067422136      13.69615620436528      309.8542769963362   0.006062633132785735     0.8021633179502401     0.5142214282372494     0.2802005457391505     0.3792525184752621    0.01822245121715273     0.2966307471598254     0.0469516909755407     0.9612334546101689  3.714186240594199e-14 121.9547604103438
2.629682811908307      19.48932782062581      15.82764459996966   0.002547434388386718     0.7094769492106073     -11.58376487697296  6.959858868104216e-06     0.1262716081718888  0.0009117561067422136      13.69615620436528      309.8542769963362   0.006062633132785735     0.8021633179502401     0.5142214282372494     0.2802005457391505     0.3792525184752621    0.01822245121715273     0.2966307471598254     0.0469516909755407     0.9612334546101689  3.714186240594199e-14 121.9547600113476
2.629682811908307      19.48932782062581      15.82764459996966   0.002547434388386718     0.7094769343094461      -11.5837650495845  6.959858868104216e-06     0.1262716081718888  0.0009117561067422136      13.69615620436528      309.8542769963362   0.006062633132785735     0.8021633179502401     0.5142214282372494     0.2802005457391505     0.3792525184752621    0.01822245121715273     0.2966307471598254     0.0469516909755407     0.9612334546101689  3.714186240594199e-14 121.9547599812089
2.629682811908307      19.48932782062581      15.82764459996966   0.002547434388386718     0.7094769343094461     -11.58376487697296  6.974760029298064e-06     0.1262716081718888  0.0009117561067422136      13.69615620436528      309.8542769963362   0.006062633132785735     0.8021633179502401     0.5142214282372494     0.2802005457391505     0.3792525184752621    0.01822245121715273     0.2966307471598254     0.0469516909755407     0.9612334546101689  3.714186240594199e-14 121.9547629083549
2.629682811908307      19.48932782062581      15.82764459996966   0.002547434388386718     0.7094769343094461     -11.58376487697296  6.959858868104216e-06       0.12627162307305  0.0009117561067422136      13.69615620436528      309.8542769963362   0.006062633132785735     0.8021633179502401     0.5142214282372494     0.2802005457391505     0.3792525184752621    0.01822245121715273     0.2966307471598254     0.0469516909755407     0.9612334546101689  3.714186240594199e-14 121.9547600118777
2.629682811908307      19.48932782062581      15.82764459996966   0.002547434388386718     0.7094769343094461     -11.58376487697296  6.959858868104216e-06     0.1262716081718888  0.0009117710079034074      13.69615620436528      309.8542769963362   0.006062633132785735     0.8021633179502401     0.5142214282372494     0.2802005457391505     0.3792525184752621    0.01822245121715273     0.2966307471598254     0.0469516909755407     0.9612334546101689  3.714186240594199e-14 121.954761493075
2.629682811908307      19.48932782062581      15.82764459996966   0.002547434388386718     0.7094769343094461     -11.58376487697296  6.959858868104216e-06     0.1262716081718888  0.0009117561067422136      13.69615640845392      309.8542769963362   0.006062633132785735     0.8021633179502401     0.5142214282372494     0.2802005457391505     0.3792525184752621    0.01822245121715273     0.2966307471598254     0.0469516909755407     0.9612334546101689  3.714186240594199e-14 121.9547600342788
2.629682811908307      19.48932782062581      15.82764459996966   0.002547434388386718     0.7094769343094461     -11.58376487697296  6.959858868104216e-06     0.1262716081718888  0.0009117561067422136      13.69615620436528      309.8542816135247   0.006062633132785735     0.8021633179502401     0.5142214282372494     0.2802005457391505     0.3792525184752621    0.01822245121715273     0.2966307471598254     0.0469516909755407     0.9612334546101689  3.714186240594199e-14 121.9547599790731
2.629682811908307      19.48932782062581      15.82764459996966   0.002547434388386718     0.7094769343094461     -11.58376487697296  6.959858868104216e-06     0.1262716081718888  0.0009117561067422136      13.69615620436528      309.8542769963362   0.006062648033946929     0.8021633179502401     0.5142214282372494     0.2802005457391505     0.3792525184752621    0.01822245121715273     0.2966307471598254     0.0469516909755407     0.9612334546101689  3.714186240594199e-14 121.9547542086035
2.629682811908307      19.48932782062581      15.82764459996966   0.002547434388386718     0.7094769343094461     -11.58376487697296  6.959858868104216e-06     0.1262716081718888  0.0009117561067422136      13.69615620436528      309.8542769963362   0.006062633132785735     0.8021633328514013     0.5142214282372494     0.2802005457391505     0.3792525184752621    0.01822245121715273     0.2966307471598254     0.0469516909755407     0.9612334546101689  3.714186240594199e-14 121.9547605236606
2.629682811908307      19.48932782062581      15.82764459996966   0.002547434388386718     0.7094769343094461     -11.58376487697296  6.959858868104216e-06     0.1262716081718888  0.0009117561067422136      13.69615620436528      309.8542769963362   0.006062633132785735     0.8021633179502401     0.5142214431384106     0.2802005457391505     0.3792525184752621    0.01822245121715273     0.2966307471598254     0.0469516909755407     0.9612334546101689  3.714186240594199e-14 121.9547601862006
2.629682811908307      19.48932782062581      15.82764459996966   0.002547434388386718     0.7094769343094461     -11.58376487697296  6.959858868104216e-06     0.1262716081718888  0.0009117561067422136      13.69615620436528      309.8542769963362   0.006062633132785735     0.8021633179502401     0.5142214282372494     0.2802005606403117     0.3792525184752621    0.01822245121715273     0.2966307471598254     0.0469516909755407     0.9612334546101689  3.714186240594199e-14 121.9547600067346
2.629682811908307      19.48932782062581      15.82764459996966   0.002547434388386718     0.7094769343094461     -11.58376487697296  6.959858868104216e-06     0.1262716081718888  0.0009117561067422136      13.69615620436528      309.8542769963362   0.006062633132785735     0.8021633179502401     0.5142214282372494     0.2802005457391505     0.3792525333764233    0.01822245121715273     0.2966307471598254     0.0469516909755407     0.9612334546101689  3.714186240594199e-14 121.9547599994126
2.629682811908307      19.48932782062581      15.82764459996966   0.002547434388386718     0.7094769343094461     -11.58376487697296  6.959858868104216e-06     0.1262716081718888  0.0009117561067422136      13.69615620436528      309.8542769963362   0.006062633132785735     0.8021633179502401     0.5142214282372494     0.2802005457391505     0.3792525184752621    0.01822246611831392     0.2966307471598254     0.0469516909755407     0.9612334546101689  3.714186240594199e-14 121.9547600163534
2.629682811908307      19.48932782062581      15.82764459996966   0.002547434388386718     0.7094769343094461     -11.58376487697296  6.959858868104216e-06     0.1262716081718888  0.0009117561067422136      13.69615620436528      309.8542769963362   0.006062633132785735     0.8021633179502401     0.5142214282372494     0.2802005457391505     0.3792525184752621    0.01822245121715273     0.2966307620609866     0.0469516909755407     0.9612334546101689  3.714186240594199e-14 121.95476001635
2.629682811908307      19.48932782062581      15.82764459996966   0.002547434388386718     0.7094769343094461     -11.58376487697296  6.959858868104216e-06     0.1262716081718888  0.0009117561067422136      13.69615620436528      309.8542769963362   0.006062633132785735     0.8021633179502401     0.5142214282372494     0.2802005457391505     0.3792525184752621    0.01822245121715273     0.2966307471598254     0.0469517058767019     0.9612334546101689  3.714186240594199e-14 121.9547600163571
2.629682811908307      19.48932782062581      15.82764459996966   0.002547434388386718     0.7094769343094461     -11.58376487697296  6.959858868104216e-06     0.1262716081718888  0.0009117561067422136      13.69615620436528      309.8542769963362   0.006062633132785735     0.8021633179502401     0.5142214282372494     0.2802005457391505     0.3792525184752621    0.01822245121715273     0.2966307471598254     0.0469516909755407       0.96123346951133  3.714186240594199e-14 121.9547600163588
2.629682811908307      19.48932782062581      15.82764459996966   0.002547434388386718     0.7094769343094461     -11.58376487697296  6.959858868104216e-06     0.1262716081718888  0.0009117561067422136      13.69615620436528      309.8542769963362   0.006062633132785735     0.8021633179502401     0.5142214282372494     0.2802005457391505     0.3792525184752621    0.01822245121715273     0.2966307471598254     0.0469516909755407     0.9612334546101689  1.490119833571006e-08 121.9548025896722
2.629460210767889      19.49136140646149      15.83628256802417   0.002543525722052693     0.7090423249766727     -11.58975866528597  6.696307567668877e-06     0.1262843540654479  0.0009113175778790685      13.69542778364086       309.857700870759   0.006072213844317847     0.8020574005802014     0.5142993371999713     0.2801042828556536     0.3796760959148783    0.01821973431190031     0.2966307471598254    0.04693761927645548     0.9608917325104835  3.552091572506811e-14 121.947078664127
2.6294602499499      19.49136140646149      15.83628256802417   0.002543525722052693     0.7090423249766727     -11.58975866528597  6.696307567668877e-06     0.1262843540654479  0.0009113175778790685      13.69542778364086       309.857700870759   0.006072213844317847     0.8020574005802014     0.5142993371999713     0.2801042828556536     0.3796760959148783    0.01821973431190031     0.2966307471598254    0.04693761927645548     0.9608917325104835  3.552091572506811e-14 121.9470787084473
2.629460210767889       19.4913616969054      15.83628256802417   0.002543525722052693     0.7090423249766727     -11.58975866528597  6.696307567668877e-06     0.1262843540654479  0.0009113175778790685      13.69542778364086       309.857700870759   0.006072213844317847     0.8020574005802014     0.5142993371999713     0.2801042828556536     0.3796760959148783    0.01821973431190031     0.2966307471598254    0.04693761927645548     0.9608917325104835  3.552091572506811e-14 121.9470787178906
2.629460210767889      19.49136140646149      15.83628280400317   0.002543525722052693     0.7090423249766727     -11.58975866528597  6.696307567668877e-06     0.1262843540654479  0.0009113175778790685      13.69542778364086       309.857700870759   0.006072213844317847     0.8020574005802014     0.5142993371999713     0.2801042828556536     0.3796760959148783    0.01821973431190031     0.2966307471598254    0.04693761927645548     0.9608917325104835  3.552091572506811e-14 121.9470786705183
2.629460210767889      19.49136140646149      15.83628256802417   0.002543540623213887     0.7090423249766727     -11.58975866528597  6.696307567668877e-06     0.1262843540654479  0.0009113175778790685      13.69542778364086       309.857700870759   0.006072213844317847     0.8020574005802014     0.5142993371999713     0.2801042828556536     0.3796760959148783    0.01821973431190031     0.2966307471598254    0.04693761927645548     0.9608917325104835  3.552091572506811e-14 121.9470789096722
2.629460210767889      19.49136140646149      15.83628256802417   0.002543525722052693     0.7090423398778339     -11.58975866528597  6.696307567668877e-06     0.1262843540654479  0.0009113175778790685      13.69542778364086       309.857700870759   0.006072213844317847     0.8020574005802014     0.5142993371999713     0.2801042828556536     0.3796760959148783    0.01821973431190031     0.2966307471598254    0.04693761927645548     0.9608917325104835  3.552091572506811e-14 121.9470786676255
2.629460210767889      19.49136140646149      15.83628256802417   0.002543525722052693     0.7090423249766727     -11.58975883798683  6.696307567668877e-06     0.1262843540654479  0.0009113175778790685      13.69542778364086       309.857700870759   0.006072213844317847     0.8020574005802014     0.5142993371999713     0.2801042828556536     0.3796760959148783    0.01821973431190031     0.2966307471598254    0.04693761927645548     0.9608917325104835  3.552091572506811e-14 121.9470786455658
2.629460210767889      19.49136140646149      15.83628256802417   0.002543525722052693     0.7090423249766727     -11.58975866528597  6.711208728862725e-06     0.1262843540654479  0.0009113175778790685      13.69542778364086       309.857700870759   0.006072213844317847     0.8020574005802014     0.5142993371999713     0.2801042828556536     0.3796760959148783    0.01821973431190031     0.2966307471598254    0.04693761927645548     0.9608917325104835  3.552091572506811e-14 121.9470818727781
2.629460210767889      19.49136140646149      15.83628256802417   0.002543525722052693     0.7090423249766727     -11.58975866528597  6.696307567668877e-06     0.1262843689666091  0.0009113175778790685      13.69542778364086       309.857700870759   0.006072213844317847     0.8020574005802014     0.5142993371999713     0.2801042828556536     0.3796760959148783    0.01821973431190031     0.2966307471598254    0.04693761927645548     0.9608917325104835  3.552091572506811e-14 121.94707863994
2.629460210767889      19.49136140646149      15.83628256802417   0.002543525722052693     0.7090423249766727     -11.58975866528597  6.696307567668877e-06     0.1262843540654479  0.0009113324790402624      13.69542778364086       309.857700870759   0.006072213844317847     0.8020574005802014     0.5142993371999713     0.2801042828556536     0.3796760959148783    0.01821973431190031     0.2966307471598254    0.04693761927645548     0.9608917325104835  3.552091572506811e-14 121.9470800866342
2.629460210767889      19.49136140646149      15.83628256802417   0.002543525722052693     0.7090423249766727     -11.58975866528597  6.696307567668877e-06     0.1262843540654479  0.0009113175778790685      13.69542798771864       309.857700870759   0.006072213844317847     0.8020574005802014     0.5142993371999713     0.2801042828556536     0.3796760959148783    0.01821973431190031     0.2966307471598254    0.04693761927645548     0.9608917325104835  3.552091572506811e-14 121.9470786936673
2.629460210767889      19.49136140646149      15.83628256802417   0.002543525722052693     0.7090423249766727     -11.58975866528597  6.696307567668877e-06     0.1262843540654479  0.0009113175778790685      13.69542778364086      309.8577054879985   0.006072213844317847     0.8020574005802014     0.5142993371999713     0.2801042828556536     0.3796760959148783    0.01821973431190031     0.2966307471598254    0.04693761927645548     0.9608917325104835  3.552091572506811e-14 121.9470786153196
2.629460210767889      19.49136140646149      15.83628256802417   0.002543525722052693     0.7090423249766727     -11.58975866528597  6.696307567668877e-06     0.1262843540654479  0.0009113175778790685      13.69542778364086       309.857700870759    0.00607222874547904     0.8020574005802014     0.5142993371999713     0.2801042828556536     0.3796760959148783    0.01821973431190031     0.2966307471598254    0.04693761927645548     0.9608917325104835  3.552091572506811e-14 121.9470782838769
2.629460210767889      19.49136140646149      15.83628256802417   0.002543525722052693     0.7090423249766727     -11.58975866528597  6.696307567668877e-06     0.1262843540654479  0.0009113175778790685      13.69542778364086       309.857700870759   0.006072213844317847     0.8020574154813626     0.5142993371999713     0.2801042828556536     0.3796760959148783    0.01821973431190031     0.2966307471598254    0.04693761927645548     0.9608917325104835  3.552091572506811e-14 121.9470791654623
2.629460210767889      19.49136140646149      15.83628256802417   0.002543525722052693     0.7090423249766727     -11.58975866528597  6.696307567668877e-06     0.1262843540654479  0.0009113175778790685      13.69542778364086       309.857700870759   0.006072213844317847     0.8020574005802014     0.5142993521011325     0.2801042828556536     0.3796760959148783    0.01821973431190031     0.2966307471598254    0.04693761927645548     0.9608917325104835  3.552091572506811e-14 121.94707873641
2.629460210767889      19.49136140646149      15.83628256802417   0.002543525722052693     0.7090423249766727     -11.58975866528597  6.696307567668877e-06     0.1262843540654479  0.0009113175778790685      13.69542778364086       309.857700870759   0.006072213844317847     0.8020574005802014     0.5142993371999713     0.2801042977568148     0.3796760959148783    0.01821973431190031     0.2966307471598254    0.04693761927645548     0.9608917325104835  3.552091572506811e-14 121.947078790456
2.629460210767889      19.49136140646149      15.83628256802417   0.002543525722052693     0.7090423249766727     -11.58975866528597  6.696307567668877e-06     0.1262843540654479  0.0009113175778790685      13.69542778364086       309.857700870759   0.006072213844317847     0.8020574005802014     0.5142993371999713     0.2801042828556536     0.3796761108160395    0.01821973431190031     0.2966307471598254    0.04693761927645548     0.9608917325104835  3.552091572506811e-14 121.9470786116775
2.629460210767889      19.49136140646149      15.83628256802417   0.002543525722052693     0.7090423249766727     -11.58975866528597  6.696307567668877e-06     0.1262843540654479  0.0009113175778790685      13.69542778364086       309.857700870759   0.006072213844317847     0.8020574005802014     0.5142993371999713     0.2801042828556536     0.3796760959148783    0.01821974921306151     0.2966307471598254    0.04693761927645548     0.9608917325104835  3.552091572506811e-14 121.9470786583121
2.629460210767889      19.49136140646149      15.83628256802417   0.002543525722052693     0.7090423249766727     -11.58975866528597  6.696307567668877e-06     0.1262843540654479  0.0009113175778790685      13.69542778364086       309.857700870759   0.006072213844317847     0.8020574005802014     0.5142993371999713     0.2801042828556536     0.3796760959148783    0.01821973431190031     0.2966307620609866    0.04693761927645548     0.9608917325104835  3.552091572506811e-14 121.947078664127
2.629460210767889      19.49136140646149      15.83628256802417   0.002543525722052693     0.7090423249766727     -11.58975866528597  6.696307567668877e-06     0.1262843540654479  0.0009113175778790685      13.69542778364086       309.857700870759   0.006072213844317847     0.8020574005802014     0.5142993371999713     0.2801042828556536     0.3796760959148783    0.01821973431190031     0.2966307471598254    0.04693763417761668     0.9608917325104835  3.552091572506811e-14 121.947078655556
2.629460210767889      19.49136140646149      15.83628256802417   0.002543525722052693     0.7090423249766727     -11.58975866528597  6.696307567668877e-06     0.1262843540654479  0.0009113175778790685      13.69542778364086       309.857700870759   0.006072213844317847     0.8020574005802014     0.5142993371999713     0.2801042828556536     0.3796760959148783    0.01821973431190031     0.2966307471598254    0.04693761927645548     0.9608917474116447  3.552091572506811e-14 121.9470786564091
2.629460210767889      19.49136140646149      15.83628256802417   0.002543525722052693     0.7090423249766727     -11.58975866528597  6.696307567668877e-06     0.1262843540654479  0.0009113175778790685      13.69542778364086       309.857700870759   0.006072213844317847     0.8020574005802014     0.5142993371999713     0.2801042828556536     0.3796760959148783    0.01821973431190031     0.2966307471598254    0.04693761927645548     0.9608917325104835  1.490119671476338e-08 121.94712121997
2.630073484389727      19.48642825725524      15.83043522047329   0.002541001144174662     0.7089975680011431     -11.58705231647575  6.590765445756143e-06     0.1262870090821679  0.0009113382341224556      13.69025884158065      309.8588354637977   0.006074869068633635     0.8020073687916245     0.5142862453857241     0.2800462526974636     0.3806638616132015    0.01890416214942107     0.2966307471598254    0.06714372068859878     0.9616907179961318  3.458879547860915e-14 121.9433606654349
2.630073523580876      19.48642825725524      15.83043522047329   0.002541001144174662     0.7089975680011431     -11.58705231647575  6.590765445756143e-06     0.1262870090821679  0.0009113382341224556      13.69025884158065      309.8588354637977   0.006074869068633635     0.8020073687916245     0.5142862453857241     0.2800462526974636     0.3806638616132015    0.01890416214942107     0.2966307471598254    0.06714372068859878     0.9616907179961318  3.458879547860915e-14 121.943360707717
2.630073484389727      19.48642854762565      15.83043522047329   0.002541001144174662     0.7089975680011431     -11.58705231647575  6.590765445756143e-06     0.1262870090821679  0.0009113382341224556      13.69025884158065      309.8588354637977   0.006074869068633635     0.8020073687916245     0.5142862453857241     0.2800462526974636     0.3806638616132015    0.01890416214942107     0.2966307471598254    0.06714372068859878     0.9616907179961318  3.458879547860915e-14 121.9433606850594
2.630073484389727      19.48642825725524      15.83043545636515   0.002541001144174662     0.7089975680011431     -11.58705231647575  6.590765445756143e-06     0.1262870090821679  0.0009113382341224556      13.69025884158065      309.8588354637977   0.006074869068633635     0.8020073687916245     0.5142862453857241     0.2800462526974636     0.3806638616132015    0.01890416214942107     0.2966307471598254    0.06714372068859878     0.9616907179961318  3.458879547860915e-14 121.9433606642164
2.630073484389727      19.48642825725524      15.83043522047329   0.002541016045335856     0.7089975680011431     -11.58705231647575  6.590765445756143e-06     0.1262870090821679  0.0009113382341224556      13.69025884158065      309.8588354637977   0.006074869068633635     0.8020073687916245     0.5142862453857241     0.2800462526974636     0.3806638616132015    0.01890416214942107     0.2966307471598254    0.06714372068859878     0.9616907179961318  3.458879547860915e-14 121.9433610627813
2.630073484389727      19.48642825725524      15.83043522047329   0.002541001144174662     0.7089975829023043     -11.58705231647575  6.590765445756143e-06     0.1262870090821679  0.0009113382341224556      13.69025884158065      309.8588354637977   0.006074869068633635     0.8020073687916245     0.5142862453857241     0.2800462526974636     0.3806638616132015    0.01890416214942107     0.2966307471598254    0.06714372068859878     0.9616907179961318  3.458879547860915e-14 121.943360670302
2.630073484389727      19.48642825725524      15.83043522047329   0.002541001144174662     0.7089975680011431     -11.58705248913628  6.590765445756143e-06     0.1262870090821679  0.0009113382341224556      13.69025884158065      309.8588354637977   0.006074869068633635     0.8020073687916245     0.5142862453857241     0.2800462526974636     0.3806638616132015    0.01890416214942107     0.2966307471598254    0.06714372068859878     0.9616907179961318  3.458879547860915e-14 121.9433606468598
2.630073484389727      19.48642825725524      15.83043522047329   0.002541001144174662     0.7089975680011431     -11.58705231647575  6.605666606949991e-06     0.1262870090821679  0.0009113382341224556      13.69025884158065      309.8588354637977   0.006074869068633635     0.8020073687916245     0.5142862453857241     0.2800462526974636     0.3806638616132015    0.01890416214942107     0.2966307471598254    0.06714372068859878     0.9616907179961318  3.458879547860915e-14 121.943363997797
2.630073484389727      19.48642825725524      15.83043522047329   0.002541001144174662     0.7089975680011431     -11.58705231647575  6.590765445756143e-06     0.1262870239833291  0.0009113382341224556      13.69025884158065      309.8588354637977   0.006074869068633635     0.8020073687916245     0.5142862453857241     0.2800462526974636     0.3806638616132015    0.01890416214942107     0.2966307471598254    0.06714372068859878     0.9616907179961318  3.458879547860915e-14 121.943360631296
2.630073484389727      19.48642825725524      15.83043522047329   0.002541001144174662     0.7089975680011431     -11.58705231647575  6.590765445756143e-06     0.1262870090821679  0.0009113531352836495      13.69025884158065      309.8588354637977   0.006074869068633635     0.8020073687916245     0.5142862453857241     0.2800462526974636     0.3806638616132015    0.01890416214942107     0.2966307471598254    0.06714372068859878     0.9616907179961318  3.458879547860915e-14 121.9433620286696
2.630073484389727      19.48642825725524      15.83043522047329   0.002541001144174662     0.7089975680011431     -11.58705231647575  6.590765445756143e-06     0.1262870090821679  0.0009113382341224556       13.6902590455814      309.8588354637977   0.006074869068633635     0.8020073687916245     0.5142862453857241     0.2800462526974636     0.3806638616132015    0.01890416214942107     0.2966307471598254    0.06714372068859878     0.9616907179961318  3.458879547860915e-14 121.9433606878683
2.630073484389727      19.48642825725524      15.83043522047329   0.002541001144174662     0.7089975680011431     -11.58705231647575  6.590765445756143e-06     0.1262870090821679  0.0009113382341224556      13.69025884158065      309.8588400810542   0.006074869068633635     0.8020073687916245     0.5142862453857241     0.2800462526974636     0.3806638616132015    0.01890416214942107     0.2966307471598254    0.06714372068859878     0.9616907179961318  3.458879547860915e-14 121.943360610102
2.630073484389727      19.48642825725524      15.83043522047329   0.002541001144174662     0.7089975680011431     -11.58705231647575  6.590765445756143e-06     0.1262870090821679  0.0009113382341224556      13.69025884158065      309.8588354637977   0.006074883969794829     0.8020073687916245     0.5142862453857241     0.2800462526974636     0.3806638616132015    0.01890416214942107     0.2966307471598254    0.06714372068859878     0.9616907179961318  3.458879547860915e-14 121.9433616359157
2.630073484389727      19.48642825725524      15.83043522047329   0.002541001144174662     0.7089975680011431     -11.58705231647575  6.590765445756143e-06     0.1262870090821679  0.0009113382341224556      13.69025884158065      309.8588354637977   0.006074869068633635     0.8020073836927857     0.5142862453857241     0.2800462526974636     0.3806638616132015    0.01890416214942107     0.2966307471598254    0.06714372068859878     0.9616907179961318  3.458879547860915e-14 121.9433611514999
2.630073484389727      19.48642825725524      15.83043522047329   0.002541001144174662     0.7089975680011431     -11.58705231647575  6.590765445756143e-06     0.1262870090821679  0.0009113382341224556      13.69025884158065      309.8588354637977   0.006074869068633635     0.8020073687916245     0.5142862602868853     0.2800462526974636     0.3806638616132015    0.01890416214942107     0.2966307471598254    0.06714372068859878     0.9616907179961318  3.458879547860915e-14 121.943360669015
2.630073484389727      19.48642825725524      15.83043522047329   0.002541001144174662     0.7089975680011431     -11.58705231647575  6.590765445756143e-06     0.1262870090821679  0.0009113382341224556      13.69025884158065      309.8588354637977   0.006074869068633635     0.8020073687916245     0.5142862453857241     0.2800462675986248     0.3806638616132015    0.01890416214942107     0.2966307471598254    0.06714372068859878     0.9616907179961318  3.458879547860915e-14 121.9433608435227
2.630073484389727      19.48642825725524      15.83043522047329   0.002541001144174662     0.7089975680011431     -11.58705231647575  6.590765445756143e-06     0.1262870090821679  0.0009113382341224556      13.69025884158065      309.8588354637977   0.006074869068633635     0.8020073687916245     0.5142862453857241     0.2800462526974636     0.3806638765143627    0.01890416214942107     0.2966307471598254    0.06714372068859878     0.9616907179961318  3.458879547860915e-14 121.9433606128833
2.630073484389727      19.48642825725524      15.83043522047329   0.002541001144174662     0.7089975680011431     -11.58705231647575  6.590765445756143e-06     0.1262870090821679  0.0009113382341224556      13.69025884158065      309.8588354637977   0.006074869068633635     0.8020073687916245     0.5142862453857241     0.2800462526974636     0.3806638616132015    0.01890417705058227     0.2966307471598254    0.06714372068859878     0.9616907179961318  3.458879547860915e-14 121.9433606654024
2.630073484389727      19.48642825725524      15.83043522047329   0.002541001144174662     0.7089975680011431     -11.58705231647575  6.590765445756143e-06     0.1262870090821679  0.0009113382341224556      13.69025884158065      309.8588354637977   0.006074869068633635     0.8020073687916245     0.5142862453857241     0.2800462526974636     0.3806638616132015    0.01890416214942107     0.2966307620609866    0.06714372068859878     0.9616907179961318  3.458879547860915e-14 121.9433606654349
2.630073484389727      19.48642825725524      15.83043522047329   0.002541001144174662     0.7089975680011431     -11.58705231647575  6.590765445756143e-06     0.1262870090821679  0.0009113382341224556      13.69025884158065      309.8588354637977   0.006074869068633635     0.8020073687916245     0.5142862453857241     0.2800462526974636     0.3806638616132015    0.01890416214942107     0.2966307471598254    0.06714373558975997     0.9616907179961318  3.458879547860915e-14 121.9433606654302
2.630073484389727      19.48642825725524      15.83043522047329   0.002541001144174662     0.7089975680011431     -11.58705231647575  6.590765445756143e-06     0.1262870090821679  0.0009113382341224556      13.69025884158065      309.8588354637977   0.006074869068633635     0.8020073687916245     0.5142862453857241     0.2800462526974636     0.3806638616132015    0.01890416214942107     0.2966307471598254    0.06714372068859878      0.961690732897293  3.458879547860915e-14 121.9433606654288
2.630073484389727      19.48642825725524      15.83043522047329   0.002541001144174662     0.7089975680011431     -11.58705231647575  6.590765445756143e-06     0.1262870090821679  0.0009113382341224556      13.69025884158065      309.8588354637977   0.006074869068633635     0.8020073687916245     0.5142862453857241     0.2800462526974636     0.3806638616132015    0.01890416214942107     0.2966307471598254    0.06714372068859878     0.9616907179961318  1.490119578264314e-08 121.9434032235815
2.63079076570067      19.48323252620987      15.83019229836323   0.002532548267043562     0.7084721066270407     -11.58983938043882  6.303239800279065e-06     0.1263101207141684  0.0009107492746482637      13.68415718826822      309.8594551715776   0.006078531343554752     0.8018940603870555      0.514376858464105     0.2798888161023802     0.3827904186268094    0.01890891499494283     0.2966307471598254    0.06716018912695096     0.9616916643705623  3.244931062510966e-14 121.9341468199631
2.630790804902507      19.48323252620987      15.83019229836323   0.002532548267043562     0.7084721066270407     -11.58983938043882  6.303239800279065e-06     0.1263101207141684  0.0009107492746482637      13.68415718826822      309.8594551715776   0.006078531343554752     0.8018940603870555      0.514376858464105     0.2798888161023802     0.3827904186268094    0.01890891499494283     0.2966307471598254    0.06716018912695096     0.9616916643705623  3.244931062510966e-14 121.9341468940376
2.63079076570067      19.48323281653266      15.83019229836323   0.002532548267043562     0.7084721066270407     -11.58983938043882  6.303239800279065e-06     0.1263101207141684  0.0009107492746482637      13.68415718826822      309.8594551715776   0.006078531343554752     0.8018940603870555      0.514376858464105     0.2798888161023802     0.3827904186268094    0.01890891499494283     0.2966307471598254    0.06716018912695096     0.9616916643705623  3.244931062510966e-14 121.9341468510434
2.63079076570067      19.48323252620987      15.83019253425147   0.002532548267043562     0.7084721066270407     -11.58983938043882  6.303239800279065e-06     0.1263101207141684  0.0009107492746482637      13.68415718826822      309.8594551715776   0.006078531343554752     0.8018940603870555      0.514376858464105     0.2798888161023802     0.3827904186268094    0.01890891499494283     0.2966307471598254    0.06716018912695096     0.9616916643705623  3.244931062510966e-14 121.9341468172313
2.63079076570067      19.48323252620987      15.83019229836323   0.002532563168204756     0.7084721066270407     -11.58983938043882  6.303239800279065e-06     0.1263101207141684  0.0009107492746482637      13.68415718826822      309.8594551715776   0.006078531343554752     0.8018940603870555      0.514376858464105     0.2798888161023802     0.3827904186268094    0.01890891499494283     0.2966307471598254    0.06716018912695096     0.9616916643705623  3.244931062510966e-14 121.9341473473412
2.63079076570067      19.48323252620987      15.83019229836323   0.002532548267043562     0.7084721215282019     -11.58983938043882  6.303239800279065e-06     0.1263101207141684  0.0009107492746482637      13.68415718826822      309.8594551715776   0.006078531343554752     0.8018940603870555      0.514376858464105     0.2798888161023802     0.3827904186268094    0.01890891499494283     0.2966307471598254    0.06716018912695096     0.9616916643705623  3.244931062510966e-14 121.9341468088615
2.63079076570067      19.48323252620987      15.83019229836323   0.002532548267043562     0.7084721066270407     -11.58983955314088  6.303239800279065e-06     0.1263101207141684  0.0009107492746482637      13.68415718826822      309.8594551715776   0.006078531343554752     0.8018940603870555      0.514376858464105     0.2798888161023802     0.3827904186268094    0.01890891499494283     0.2966307471598254    0.06716018912695096     0.9616916643705623  3.244931062510966e-14 121.9341468049181
2.63079076570067      19.48323252620987      15.83019229836323   0.002532548267043562     0.7084721066270407     -11.58983938043882  6.318140961472912e-06     0.1263101207141684  0.0009107492746482637      13.68415718826822      309.8594551715776   0.006078531343554752     0.8018940603870555      0.514376858464105     0.2798888161023802     0.3827904186268094    0.01890891499494283     0.2966307471598254    0.06716018912695096     0.9616916643705623  3.244931062510966e-14 121.9341501367006
2.63079076570067      19.48323252620987      15.83019229836323   0.002532548267043562     0.7084721066270407     -11.58983938043882  6.303239800279065e-06     0.1263101356153296  0.0009107492746482637      13.68415718826822      309.8594551715776   0.006078531343554752     0.8018940603870555      0.514376858464105     0.2798888161023802     0.3827904186268094    0.01890891499494283     0.2966307471598254    0.06716018912695096     0.9616916643705623  3.244931062510966e-14 121.9341467961312
2.63079076570067      19.48323252620987      15.83019229836323   0.002532548267043562     0.7084721066270407     -11.58983938043882  6.303239800279065e-06     0.1263101207141684  0.0009107641758094576      13.68415718826822      309.8594551715776   0.006078531343554752     0.8018940603870555      0.514376858464105     0.2798888161023802     0.3827904186268094    0.01890891499494283     0.2966307471598254    0.06716018912695096     0.9616916643705623  3.244931062510966e-14 121.9341478986783
2.63079076570067      19.48323252620987      15.83019229836323   0.002532548267043562     0.7084721066270407     -11.58983938043882  6.303239800279065e-06     0.1263101207141684  0.0009107492746482637      13.68415739217805      309.8594551715776   0.006078531343554752     0.8018940603870555      0.514376858464105     0.2798888161023802     0.3827904186268094    0.01890891499494283     0.2966307471598254    0.06716018912695096     0.9616916643705623  3.244931062510966e-14 121.9341468578767
2.63079076570067      19.48323252620987      15.83019229836323   0.002532548267043562     0.7084721066270407     -11.58983938043882  6.303239800279065e-06     0.1263101207141684  0.0009107492746482637      13.68415718826822      309.8594597888433   0.006078531343554752     0.8018940603870555      0.514376858464105     0.2798888161023802     0.3827904186268094    0.01890891499494283     0.2966307471598254    0.06716018912695096     0.9616916643705623  3.244931062510966e-14 121.9341467674775
2.63079076570067      19.48323252620987      15.83019229836323   0.002532548267043562     0.7084721066270407     -11.58983938043882  6.303239800279065e-06     0.1263101207141684  0.0009107492746482637      13.68415718826822      309.8594551715776   0.006078546244715946     0.8018940603870555      0.514376858464105     0.2798888161023802     0.3827904186268094    0.01890891499494283     0.2966307471598254    0.06716018912695096     0.9616916643705623  3.244931062510966e-14 121.9341456064772
2.63079076570067      19.48323252620987      15.83019229836323   0.002532548267043562     0.7084721066270407     -11.58983938043882  6.303239800279065e-06     0.1263101207141684  0.0009107492746482637      13.68415718826822      309.8594551715776   0.006078531343554752     0.8018940752882167      0.514376858464105     0.2798888161023802     0.3827904186268094    0.01890891499494283     0.2966307471598254    0.06716018912695096     0.9616916643705623  3.244931062510966e-14 121.934147326593
2.63079076570067      19.48323252620987      15.83019229836323   0.002532548267043562     0.7084721066270407     -11.58983938043882  6.303239800279065e-06     0.1263101207141684  0.0009107492746482637      13.68415718826822      309.8594551715776   0.006078531343554752     0.8018940603870555     0.5143768733652662     0.2798888161023802     0.3827904186268094    0.01890891499494283     0.2966307471598254    0.06716018912695096     0.9616916643705623  3.244931062510966e-14 121.9341468956893
2.63079076570067      19.48323252620987      15.83019229836323   0.002532548267043562     0.7084721066270407     -11.58983938043882  6.303239800279065e-06     0.1263101207141684  0.0009107492746482637      13.68415718826822      309.8594551715776   0.006078531343554752     0.8018940603870555      0.514376858464105     0.2798888310035414     0.3827904186268094    0.01890891499494283     0.2966307471598254    0.06716018912695096     0.9616916643705623  3.244931062510966e-14 121.9341469513066
2.63079076570067      19.48323252620987      15.83019229836323   0.002532548267043562     0.7084721066270407     -11.58983938043882  6.303239800279065e-06     0.1263101207141684  0.0009107492746482637      13.68415718826822      309.8594551715776   0.006078531343554752     0.8018940603870555      0.514376858464105     0.2798888161023802     0.3827904335279706    0.01890891499494283     0.2966307471598254    0.06716018912695096     0.9616916643705623  3.244931062510966e-14 121.9341468015641
2.63079076570067      19.48323252620987      15.83019229836323   0.002532548267043562     0.7084721066270407     -11.58983938043882  6.303239800279065e-06     0.1263101207141684  0.0009107492746482637      13.68415718826822      309.8594551715776   0.006078531343554752     0.8018940603870555      0.514376858464105     0.2798888161023802     0.3827904186268094    0.01890892989610402     0.2966307471598254    0.06716018912695096     0.9616916643705623  3.244931062510966e-14 121.9341468244648
2.63079076570067      19.48323252620987      15.83019229836323   0.002532548267043562     0.7084721066270407     -11.58983938043882  6.303239800279065e-06     0.1263101207141684  0.0009107492746482637      13.68415718826822      309.8594551715776   0.006078531343554752     0.8018940603870555      0.514376858464105     0.2798888161023802     0.3827904186268094    0.01890891499494283     0.2966307620609866    0.06716018912695096     0.9616916643705623  3.244931062510966e-14 121.9341468199631
2.63079076570067      19.48323252620987      15.83019229836323   0.002532548267043562     0.7084721066270407     -11.58983938043882  6.303239800279065e-06     0.1263101207141684  0.0009107492746482637      13.68415718826822      309.8594551715776   0.006078531343554752     0.8018940603870555      0.514376858464105     0.2798888161023802     0.3827904186268094    0.01890891499494283     0.2966307471598254    0.06716020402811215     0.9616916643705623  3.244931062510966e-14 121.9341468193759
2.63079076570067      19.48323252620987      15.83019229836323   0.002532548267043562     0.7084721066270407     -11.58983938043882  6.303239800279065e-06     0.1263101207141684  0.0009107492746482637      13.68415718826822      309.8594551715776   0.006078531343554752     0.8018940603870555      0.514376858464105     0.2798888161023802     0.3827904186268094    0.01890891499494283     0.2966307471598254    0.06716018912695096     0.9616916792717235  3.244931062510966e-14 121.9341468223822
2.63079076570067      19.48323252620987      15.83019229836323   0.002532548267043562     0.7084721066270407     -11.58983938043882  6.303239800279065e-06     0.1263101207141684  0.0009107492746482637      13.68415718826822      309.8594551715776   0.006078531343554752     0.8018940603870555      0.514376858464105     0.2798888161023802     0.3827904186268094    0.01890891499494283     0.2966307471598254    0.06716018912695096     0.9616916643705623  1.490119364315828e-08 121.9341893738112
2.63079679171868      19.48270853707808      15.82962556331224   0.002532319506790897     0.7084900519030558     -11.58952335578108  6.280704060342066e-06      0.126311664195171  0.0009107053934503355      13.68384841871663      309.8607365404894   0.006080379264515277     0.8018857395805895     0.5143856109560794      0.279876024447306     0.3828600585424848    0.01883286674699744     0.2966307471598254    0.07099583251312161     0.9579463013091119  3.224690131138244e-14 121.9335386876901
2.630796830920607      19.48270853707808      15.82962556331224   0.002532319506790897     0.7084900519030558     -11.58952335578108  6.280704060342066e-06      0.126311664195171  0.0009107053934503355      13.68384841871663      309.8607365404894   0.006080379264515277     0.8018857395805895     0.5143856109560794      0.279876024447306     0.3828600585424848    0.01883286674699744     0.2966307471598254    0.07099583251312161     0.9579463013091119  3.224690131138244e-14 121.9335387500762
2.63079679171868      19.48270882739306      15.82962556331224   0.002532319506790897     0.7084900519030558     -11.58952335578108  6.280704060342066e-06      0.126311664195171  0.0009107053934503355      13.68384841871663      309.8607365404894   0.006080379264515277     0.8018857395805895     0.5143856109560794      0.279876024447306     0.3828600585424848    0.01883286674699744     0.2966307471598254    0.07099583251312161     0.9579463013091119  3.224690131138244e-14 121.933538701593
2.63079679171868      19.48270853707808      15.82962579919205   0.002532319506790897     0.7084900519030558     -11.58952335578108  6.280704060342066e-06      0.126311664195171  0.0009107053934503355      13.68384841871663      309.8607365404894   0.006080379264515277     0.8018857395805895     0.5143856109560794      0.279876024447306     0.3828600585424848    0.01883286674699744     0.2966307471598254    0.07099583251312161     0.9579463013091119  3.224690131138244e-14 121.9335386262436
2.63079679171868      19.48270853707808      15.82962556331224   0.002532334407952091     0.7084900519030558     -11.58952335578108  6.280704060342066e-06      0.126311664195171  0.0009107053934503355      13.68384841871663      309.8607365404894   0.006080379264515277     0.8018857395805895     0.5143856109560794      0.279876024447306     0.3828600585424848    0.01883286674699744     0.2966307471598254    0.07099583251312161     0.9579463013091119  3.224690131138244e-14 121.9335391184516
2.63079679171868      19.48270853707808      15.82962556331224   0.002532319506790897      0.708490066804217     -11.58952335578108  6.280704060342066e-06      0.126311664195171  0.0009107053934503355      13.68384841871663      309.8607365404894   0.006080379264515277     0.8018857395805895     0.5143856109560794      0.279876024447306     0.3828600585424848    0.01883286674699744     0.2966307471598254    0.07099583251312161     0.9579463013091119  3.224690131138244e-14 121.9335386836126
2.63079679171868      19.48270853707808      15.82962556331224   0.002532319506790897     0.7084900519030558     -11.58952352847844  6.280704060342066e-06      0.126311664195171  0.0009107053934503355      13.68384841871663      309.8607365404894   0.006080379264515277     0.8018857395805895     0.5143856109560794      0.279876024447306     0.3828600585424848    0.01883286674699744     0.2966307471598254    0.07099583251312161     0.9579463013091119  3.224690131138244e-14 121.9335386460996
2.63079679171868      19.48270853707808      15.82962556331224   0.002532319506790897     0.7084900519030558     -11.58952335578108  6.295605221535913e-06      0.126311664195171  0.0009107053934503355      13.68384841871663      309.8607365404894   0.006080379264515277     0.8018857395805895     0.5143856109560794      0.279876024447306     0.3828600585424848    0.01883286674699744     0.2966307471598254    0.07099583251312161     0.9579463013091119  3.224690131138244e-14 121.9335420965287
2.63079679171868      19.48270853707808      15.82962556331224   0.002532319506790897     0.7084900519030558     -11.58952335578108  6.280704060342066e-06     0.1263116790963322  0.0009107053934503355      13.68384841871663      309.8607365404894   0.006080379264515277     0.8018857395805895     0.5143856109560794      0.279876024447306     0.3828600585424848    0.01883286674699744     0.2966307471598254    0.07099583251312161     0.9579463013091119  3.224690131138244e-14 121.9335386355439
2.63079679171868      19.48270853707808      15.82962556331224   0.002532319506790897     0.7084900519030558     -11.58952335578108  6.280704060342066e-06      0.126311664195171  0.0009107202946115294      13.68384841871663      309.8607365404894   0.006080379264515277     0.8018857395805895     0.5143856109560794      0.279876024447306     0.3828600585424848    0.01883286674699744     0.2966307471598254    0.07099583251312161     0.9579463013091119  3.224690131138244e-14 121.933539778213
2.63079679171868      19.48270853707808      15.82962556331224   0.002532319506790897     0.7084900519030558     -11.58952335578108  6.280704060342066e-06      0.126311664195171  0.0009107053934503355      13.68384862262186      309.8607365404894   0.006080379264515277     0.8018857395805895     0.5143856109560794      0.279876024447306     0.3828600585424848    0.01883286674699744     0.2966307471598254    0.07099583251312161     0.9579463013091119  3.224690131138244e-14 121.9335386910031
2.63079679171868      19.48270853707808      15.82962556331224   0.002532319506790897     0.7084900519030558     -11.58952335578108  6.280704060342066e-06      0.126311664195171  0.0009107053934503355      13.68384841871663      309.8607411577742   0.006080379264515277     0.8018857395805895     0.5143856109560794      0.279876024447306     0.3828600585424848    0.01883286674699744     0.2966307471598254    0.07099583251312161     0.9579463013091119  3.224690131138244e-14 121.9335386226146
2.63079679171868      19.48270853707808      15.82962556331224   0.002532319506790897     0.7084900519030558     -11.58952335578108  6.280704060342066e-06      0.126311664195171  0.0009107053934503355      13.68384841871663      309.8607365404894   0.006080394165676471     0.8018857395805895     0.5143856109560794      0.279876024447306     0.3828600585424848    0.01883286674699744     0.2966307471598254    0.07099583251312161     0.9579463013091119  3.224690131138244e-14 121.9335387664852
2.63079679171868      19.48270853707808      15.82962556331224   0.002532319506790897     0.7084900519030558     -11.58952335578108  6.280704060342066e-06      0.126311664195171  0.0009107053934503355      13.68384841871663      309.8607365404894   0.006080379264515277     0.8018857544817507     0.5143856109560794      0.279876024447306     0.3828600585424848    0.01883286674699744     0.2966307471598254    0.07099583251312161     0.9579463013091119  3.224690131138244e-14 121.9335391612643
2.63079679171868      19.48270853707808      15.82962556331224   0.002532319506790897     0.7084900519030558     -11.58952335578108  6.280704060342066e-06      0.126311664195171  0.0009107053934503355      13.68384841871663      309.8607365404894   0.006080379264515277     0.8018857395805895     0.5143856258572406      0.279876024447306     0.3828600585424848    0.01883286674699744     0.2966307471598254    0.07099583251312161     0.9579463013091119  3.224690131138244e-14 121.9335387136774
2.63079679171868      19.48270853707808      15.82962556331224   0.002532319506790897     0.7084900519030558     -11.58952335578108  6.280704060342066e-06      0.126311664195171  0.0009107053934503355      13.68384841871663      309.8607365404894   0.006080379264515277     0.8018857395805895     0.5143856109560794     0.2798760393484672     0.3828600585424848    0.01883286674699744     0.2966307471598254    0.07099583251312161     0.9579463013091119  3.224690131138244e-14 121.9335388380641
2.63079679171868      19.48270853707808      15.82962556331224   0.002532319506790897     0.7084900519030558     -11.58952335578108  6.280704060342066e-06      0.126311664195171  0.0009107053934503355      13.68384841871663      309.8607365404894   0.006080379264515277     0.8018857395805895     0.5143856109560794      0.279876024447306      0.382860073443646    0.01883286674699744     0.2966307471598254    0.07099583251312161     0.9579463013091119  3.224690131138244e-14 121.9335386464792
2.63079679171868      19.48270853707808      15.82962556331224   0.002532319506790897     0.7084900519030558     -11.58952335578108  6.280704060342066e-06      0.126311664195171  0.0009107053934503355      13.68384841871663      309.8607365404894   0.006080379264515277     0.8018857395805895     0.5143856109560794      0.279876024447306     0.3828600585424848    0.01883288164815864     0.2966307471598254    0.07099583251312161     0.9579463013091119  3.224690131138244e-14 121.933538687716
2.63079679171868      19.48270853707808      15.82962556331224   0.002532319506790897     0.7084900519030558     -11.58952335578108  6.280704060342066e-06      0.126311664195171  0.0009107053934503355      13.68384841871663      309.8607365404894   0.006080379264515277     0.8018857395805895     0.5143856109560794      0.279876024447306     0.3828600585424848    0.01883286674699744     0.2966307620609866    0.07099583251312161     0.9579463013091119  3.224690131138244e-14 121.9335386876901
2.63079679171868      19.48270853707808      15.82962556331224   0.002532319506790897     0.7084900519030558     -11.58952335578108  6.280704060342066e-06      0.126311664195171  0.0009107053934503355      13.68384841871663      309.8607365404894   0.006080379264515277     0.8018857395805895     0.5143856109560794      0.279876024447306     0.3828600585424848    0.01883286674699744     0.2966307471598254     0.0709958474142828     0.9579463013091119  3.224690131138244e-14 121.9335386876905
2.63079679171868      19.48270853707808      15.82962556331224   0.002532319506790897     0.7084900519030558     -11.58952335578108  6.280704060342066e-06      0.126311664195171  0.0009107053934503355      13.68384841871663      309.8607365404894   0.006080379264515277     0.8018857395805895     0.5143856109560794      0.279876024447306     0.3828600585424848    0.01883286674699744     0.2966307471598254    0.07099583251312161      0.957946316210273  3.224690131138244e-14 121.9335386876894
2.63079679171868      19.48270853707808      15.82962556331224   0.002532319506790897     0.7084900519030558     -11.58952335578108  6.280704060342066e-06      0.126311664195171  0.0009107053934503355      13.68384841871663      309.8607365404894   0.006080379264515277     0.8018857395805895     0.5143856109560794      0.279876024447306     0.3828600585424848    0.01883286674699744     0.2966307471598254    0.07099583251312161     0.9579463013091119  1.490119344074897e-08 121.933581238854
2.630584226366052      19.48506098936675      15.83416291100172   0.002529976868137471     0.7084188167121185     -11.59208632191835  6.229178875739704e-06     0.1264302203238988  0.0009084157250181436      13.68470399139773      309.8610858763104   0.006081945739450158      0.801877394907215      0.514416981900782     0.2797439073761898     0.3829877038298459    0.01883192913378906     0.2966307471598254    0.07099575114129869     0.9579463243945781  2.901545722381288e-14 121.9314933033331
2.630584265564812      19.48506098936675      15.83416291100172   0.002529976868137471     0.7084188167121185     -11.59208632191835  6.229178875739704e-06     0.1264302203238988  0.0009084157250181436      13.68470399139773      309.8610858763104   0.006081945739450158      0.801877394907215      0.514416981900782     0.2797439073761898     0.3829877038298459    0.01883192913378906     0.2966307471598254    0.07099575114129869     0.9579463243945781  2.901545722381288e-14 121.9314933907084
2.630584226366052      19.48506127971678      15.83416291100172   0.002529976868137471     0.7084188167121185     -11.59208632191835  6.229178875739704e-06     0.1264302203238988  0.0009084157250181436      13.68470399139773      309.8610858763104   0.006081945739450158      0.801877394907215      0.514416981900782     0.2797439073761898     0.3829877038298459    0.01883192913378906     0.2966307471598254    0.07099575114129869     0.9579463243945781  2.901545722381288e-14 121.9314933189394
2.630584226366052      19.48506098936675      15.83416314694913   0.002529976868137471     0.7084188167121185     -11.59208632191835  6.229178875739704e-06     0.1264302203238988  0.0009084157250181436      13.68470399139773      309.8610858763104   0.006081945739450158      0.801877394907215      0.514416981900782     0.2797439073761898     0.3829877038298459    0.01883192913378906     0.2966307471598254    0.07099575114129869     0.9579463243945781  2.901545722381288e-14 121.9314932980726
2.630584226366052      19.48506098936675      15.83416291100172   0.002529991769298665     0.7084188167121185     -11.59208632191835  6.229178875739704e-06     0.1264302203238988  0.0009084157250181436      13.68470399139773      309.8610858763104   0.006081945739450158      0.801877394907215      0.514416981900782     0.2797439073761898     0.3829877038298459    0.01883192913378906     0.2966307471598254    0.07099575114129869     0.9579463243945781  2.901545722381288e-14 121.9314930070961
2.630584226366052      19.48506098936675      15.83416291100172   0.002529976868137471     0.7084188316132797     -11.59208632191835  6.229178875739704e-06     0.1264302203238988  0.0009084157250181436      13.68470399139773      309.8610858763104   0.006081945739450158      0.801877394907215      0.514416981900782     0.2797439073761898     0.3829877038298459    0.01883192913378906     0.2966307471598254    0.07099575114129869     0.9579463243945781  2.901545722381288e-14 121.9314932542337
2.630584226366052      19.48506098936675      15.83416291100172   0.002529976868137471     0.7084188167121185     -11.59208649465389  6.229178875739704e-06     0.1264302203238988  0.0009084157250181436      13.68470399139773      309.8610858763104   0.006081945739450158      0.801877394907215      0.514416981900782     0.2797439073761898     0.3829877038298459    0.01883192913378906     0.2966307471598254    0.07099575114129869     0.9579463243945781  2.901545722381288e-14 121.9314932509611
2.630584226366052      19.48506098936675      15.83416291100172   0.002529976868137471     0.7084188167121185     -11.59208632191835  6.244080036933552e-06     0.1264302203238988  0.0009084157250181436      13.68470399139773      309.8610858763104   0.006081945739450158      0.801877394907215      0.514416981900782     0.2797439073761898     0.3829877038298459    0.01883192913378906     0.2966307471598254    0.07099575114129869     0.9579463243945781  2.901545722381288e-14 121.9314980285852
2.630584226366052      19.48506098936675      15.83416291100172   0.002529976868137471     0.7084188167121185     -11.59208632191835  6.229178875739704e-06       0.12643023522506  0.0009084157250181436      13.68470399139773      309.8610858763104   0.006081945739450158      0.801877394907215      0.514416981900782     0.2797439073761898     0.3829877038298459    0.01883192913378906     0.2966307471598254    0.07099575114129869     0.9579463243945781  2.901545722381288e-14 121.9314933550262
2.630584226366052      19.48506098936675      15.83416291100172   0.002529976868137471     0.7084188167121185     -11.59208632191835  6.229178875739704e-06     0.1264302203238988  0.0009084306261793374      13.68470399139773      309.8610858763104   0.006081945739450158      0.801877394907215      0.514416981900782     0.2797439073761898     0.3829877038298459    0.01883192913378906     0.2966307471598254    0.07099575114129869     0.9579463243945781  2.901545722381288e-14 121.9314951992845
2.630584226366052      19.48506098936675      15.83416291100172   0.002529976868137471     0.7084188167121185     -11.59208632191835  6.229178875739704e-06     0.1264302203238988  0.0009084157250181436      13.68470419531571      309.8610858763104   0.006081945739450158      0.801877394907215      0.514416981900782     0.2797439073761898     0.3829877038298459    0.01883192913378906     0.2966307471598254    0.07099575114129869     0.9579463243945781  2.901545722381288e-14 121.9314933205184
2.630584226366052      19.48506098936675      15.83416291100172   0.002529976868137471     0.7084188167121185     -11.59208632191835  6.229178875739704e-06     0.1264302203238988  0.0009084157250181436      13.68470399139773      309.8610904936004   0.006081945739450158      0.801877394907215      0.514416981900782     0.2797439073761898     0.3829877038298459    0.01883192913378906     0.2966307471598254    0.07099575114129869     0.9579463243945781  2.901545722381288e-14 121.9314932432083
2.630584226366052      19.48506098936675      15.83416291100172   0.002529976868137471     0.7084188167121185     -11.59208632191835  6.229178875739704e-06     0.1264302203238988  0.0009084157250181436      13.68470399139773      309.8610858763104   0.006081960640611352      0.801877394907215      0.514416981900782     0.2797439073761898     0.3829877038298459    0.01883192913378906     0.2966307471598254    0.07099575114129869     0.9579463243945781  2.901545722381288e-14 121.9314903664872
2.630584226366052      19.48506098936675      15.83416291100172   0.002529976868137471     0.7084188167121185     -11.59208632191835  6.229178875739704e-06     0.1264302203238988  0.0009084157250181436      13.68470399139773      309.8610858763104   0.006081945739450158     0.8018774098083762      0.514416981900782     0.2797439073761898     0.3829877038298459    0.01883192913378906     0.2966307471598254    0.07099575114129869     0.9579463243945781  2.901545722381288e-14 121.9314937967838
2.630584226366052      19.48506098936675      15.83416291100172   0.002529976868137471     0.7084188167121185     -11.59208632191835  6.229178875739704e-06     0.1264302203238988  0.0009084157250181436      13.68470399139773      309.8610858763104   0.006081945739450158      0.801877394907215     0.5144169968019432     0.2797439073761898     0.3829877038298459    0.01883192913378906     0.2966307471598254    0.07099575114129869     0.9579463243945781  2.901545722381288e-14 121.9314933947399
2.630584226366052      19.48506098936675      15.83416291100172   0.002529976868137471     0.7084188167121185     -11.59208632191835  6.229178875739704e-06     0.1264302203238988  0.0009084157250181436      13.68470399139773      309.8610858763104   0.006081945739450158      0.801877394907215      0.514416981900782      0.279743922277351     0.3829877038298459    0.01883192913378906     0.2966307471598254    0.07099575114129869     0.9579463243945781  2.901545722381288e-14 121.9314933526583
2.630584226366052      19.48506098936675      15.83416291100172   0.002529976868137471     0.7084188167121185     -11.59208632191835  6.229178875739704e-06     0.1264302203238988  0.0009084157250181436      13.68470399139773      309.8610858763104   0.006081945739450158      0.801877394907215      0.514416981900782     0.2797439073761898     0.3829877187310071    0.01883192913378906     0.2966307471598254    0.07099575114129869     0.9579463243945781  2.901545722381288e-14 121.9314932912848
2.630584226366052      19.48506098936675      15.83416291100172   0.002529976868137471     0.7084188167121185     -11.59208632191835  6.229178875739704e-06     0.1264302203238988  0.0009084157250181436      13.68470399139773      309.8610858763104   0.006081945739450158      0.801877394907215      0.514416981900782     0.2797439073761898     0.3829877038298459    0.01883194403495026     0.2966307471598254    0.07099575114129869     0.9579463243945781  2.901545722381288e-14 121.9314933033469
2.630584226366052      19.48506098936675      15.83416291100172   0.002529976868137471     0.7084188167121185     -11.59208632191835  6.229178875739704e-06     0.1264302203238988  0.0009084157250181436      13.68470399139773      309.8610858763104   0.006081945739450158      0.801877394907215      0.514416981900782     0.2797439073761898     0.3829877038298459    0.01883192913378906     0.2966307620609866    0.07099575114129869     0.9579463243945781  2.901545722381288e-14 121.9314933033331
2.630584226366052      19.48506098936675      15.83416291100172   0.002529976868137471     0.7084188167121185     -11.59208632191835  6.229178875739704e-06     0.1264302203238988  0.0009084157250181436      13.68470399139773      309.8610858763104   0.006081945739450158      0.801877394907215      0.514416981900782     0.2797439073761898     0.3829877038298459    0.01883192913378906     0.2966307471598254    0.07099576604245989     0.9579463243945781  2.901545722381288e-14 121.9314933033366
2.630584226366052      19.48506098936675      15.83416291100172   0.002529976868137471     0.7084188167121185     -11.59208632191835  6.229178875739704e-06     0.1264302203238988  0.0009084157250181436      13.68470399139773      309.8610858763104   0.006081945739450158      0.801877394907215      0.514416981900782     0.2797439073761898     0.3829877038298459    0.01883192913378906     0.2966307471598254    0.07099575114129869     0.9579463392957393  2.901545722381288e-14 121.9314933033326
2.630584226366052      19.48506098936675      15.83416291100172   0.002529976868137471     0.7084188167121185     -11.59208632191835  6.229178875739704e-06     0.1264302203238988  0.0009084157250181436      13.68470399139773      309.8610858763104   0.006081945739450158      0.801877394907215      0.514416981900782     0.2797439073761898     0.3829877038298459    0.01883192913378906     0.2966307471598254    0.07099575114129869     0.9579463243945781  1.490119020930488e-08 121.9315358457961
2.630317499254417      19.48834938836594      15.83837886830546   0.002534129332740533     0.7086572317308425     -11.59400088223515  6.196221626642065e-06     0.1264326086865135  0.0009082594975142507      13.68603149591007      309.8617502125869   0.006086319975694611      0.801864800673454     0.5145028829412486     0.2797017064873853     0.3829407971626753    0.01883055277056447     0.2966307471598254     0.0709943568041557      0.957946421258847  2.876022939011637e-14 121.9303511336311
2.630317538449202      19.48834938836594      15.83837886830546   0.002534129332740533     0.7086572317308425     -11.59400088223515  6.196221626642065e-06     0.1264326086865135  0.0009082594975142507      13.68603149591007      309.8617502125869   0.006086319975694611      0.801864800673454     0.5145028829412486     0.2797017064873853     0.3829407971626753    0.01883055277056447     0.2966307471598254     0.0709943568041557      0.957946421258847  2.876022939011637e-14 121.9303511804064
2.630317499254417      19.48834967876497      15.83837886830546   0.002534129332740533     0.7086572317308425     -11.59400088223515  6.196221626642065e-06     0.1264326086865135  0.0009082594975142507      13.68603149591007      309.8617502125869   0.006086319975694611      0.801864800673454     0.5145028829412486     0.2797017064873853     0.3829407971626753    0.01883055277056447     0.2966307471598254     0.0709943568041557      0.957946421258847  2.876022939011637e-14 121.9303511446078
2.630317499254417      19.48834938836594      15.83837910431569   0.002534129332740533     0.7086572317308425     -11.59400088223515  6.196221626642065e-06     0.1264326086865135  0.0009082594975142507      13.68603149591007      309.8617502125869   0.006086319975694611      0.801864800673454     0.5145028829412486     0.2797017064873853     0.3829407971626753    0.01883055277056447     0.2966307471598254     0.0709943568041557      0.957946421258847  2.876022939011637e-14 121.9303511236881
2.630317499254417      19.48834938836594      15.83837886830546   0.002534144233901727     0.7086572317308425     -11.59400088223515  6.196221626642065e-06     0.1264326086865135  0.0009082594975142507      13.68603149591007      309.8617502125869   0.006086319975694611      0.801864800673454     0.5145028829412486     0.2797017064873853     0.3829407971626753    0.01883055277056447     0.2966307471598254     0.0709943568041557      0.957946421258847  2.876022939011637e-14 121.9303519709815
2.630317499254417      19.48834938836594      15.83837886830546   0.002534129332740533     0.7086572466320037     -11.59400088223515  6.196221626642065e-06     0.1264326086865135  0.0009082594975142507      13.68603149591007      309.8617502125869   0.006086319975694611      0.801864800673454     0.5145028829412486     0.2797017064873853     0.3829407971626753    0.01883055277056447     0.2966307471598254     0.0709943568041557      0.957946421258847  2.876022939011637e-14 121.9303511298984
2.630317499254417      19.48834938836594      15.83837886830546   0.002534129332740533     0.7086572317308425     -11.59400105499923  6.196221626642065e-06     0.1264326086865135  0.0009082594975142507      13.68603149591007      309.8617502125869   0.006086319975694611      0.801864800673454     0.5145028829412486     0.2797017064873853     0.3829407971626753    0.01883055277056447     0.2966307471598254     0.0709943568041557      0.957946421258847  2.876022939011637e-14 121.9303511253759
2.630317499254417      19.48834938836594      15.83837886830546   0.002534129332740533     0.7086572317308425     -11.59400088223515  6.211122787835913e-06     0.1264326086865135  0.0009082594975142507      13.68603149591007      309.8617502125869   0.006086319975694611      0.801864800673454     0.5145028829412486     0.2797017064873853     0.3829407971626753    0.01883055277056447     0.2966307471598254     0.0709943568041557      0.957946421258847  2.876022939011637e-14 121.9303558987707
2.630317499254417      19.48834938836594      15.83837886830546   0.002534129332740533     0.7086572317308425     -11.59400088223515  6.196221626642065e-06     0.1264326235876747  0.0009082594975142507      13.68603149591007      309.8617502125869   0.006086319975694611      0.801864800673454     0.5145028829412486     0.2797017064873853     0.3829407971626753    0.01883055277056447     0.2966307471598254     0.0709943568041557      0.957946421258847  2.876022939011637e-14 121.9303511790956
2.630317499254417      19.48834938836594      15.83837886830546   0.002534129332740533     0.7086572317308425     -11.59400088223515  6.196221626642065e-06     0.1264326086865135  0.0009082743986754446      13.68603149591007      309.8617502125869   0.006086319975694611      0.801864800673454     0.5145028829412486     0.2797017064873853     0.3829407971626753    0.01883055277056447     0.2966307471598254     0.0709943568041557      0.957946421258847  2.876022939011637e-14 121.9303528505686
2.630317499254417      19.48834938836594      15.83837886830546   0.002534129332740533     0.7086572317308425     -11.59400088223515  6.196221626642065e-06     0.1264326086865135  0.0009082594975142507      13.68603169984783      309.8617502125869   0.006086319975694611      0.801864800673454     0.5145028829412486     0.2797017064873853     0.3829407971626753    0.01883055277056447     0.2966307471598254     0.0709943568041557      0.957946421258847  2.876022939011637e-14 121.930351148138
2.630317499254417      19.48834938836594      15.83837886830546   0.002534129332740533     0.7086572317308425     -11.59400088223515  6.196221626642065e-06     0.1264326086865135  0.0009082594975142507      13.68603149591007      309.8617548298868   0.006086319975694611      0.801864800673454     0.5145028829412486     0.2797017064873853     0.3829407971626753    0.01883055277056447     0.2966307471598254     0.0709943568041557      0.957946421258847  2.876022939011637e-14 121.9303510798947
2.630317499254417      19.48834938836594      15.83837886830546   0.002534129332740533     0.7086572317308425     -11.59400088223515  6.196221626642065e-06     0.1264326086865135  0.0009082594975142507      13.68603149591007      309.8617502125869   0.006086334876855805      0.801864800673454     0.5145028829412486     0.2797017064873853     0.3829407971626753    0.01883055277056447     0.2966307471598254     0.0709943568041557      0.957946421258847  2.876022939011637e-14 121.9303495110507
2.630317499254417      19.48834938836594      15.83837886830546   0.002534129332740533     0.7086572317308425     -11.59400088223515  6.196221626642065e-06     0.1264326086865135  0.0009082594975142507      13.68603149591007      309.8617502125869   0.006086319975694611     0.8018648155746152     0.5145028829412486     0.2797017064873853     0.3829407971626753    0.01883055277056447     0.2966307471598254     0.0709943568041557      0.957946421258847  2.876022939011637e-14 121.9303516241048
2.630317499254417      19.48834938836594      15.83837886830546   0.002534129332740533     0.7086572317308425     -11.59400088223515  6.196221626642065e-06     0.1264326086865135  0.0009082594975142507      13.68603149591007      309.8617502125869   0.006086319975694611      0.801864800673454     0.5145028978424098     0.2797017064873853     0.3829407971626753    0.01883055277056447     0.2966307471598254     0.0709943568041557      0.957946421258847  2.876022939011637e-14 121.9303512071726
2.630317499254417      19.48834938836594      15.83837886830546   0.002534129332740533     0.7086572317308425     -11.59400088223515  6.196221626642065e-06     0.1264326086865135  0.0009082594975142507      13.68603149591007      309.8617502125869   0.006086319975694611      0.801864800673454     0.5145028829412486     0.2797017213885465     0.3829407971626753    0.01883055277056447     0.2966307471598254     0.0709943568041557      0.957946421258847  2.876022939011637e-14 121.9303512046489
2.630317499254417      19.48834938836594      15.83837886830546   0.002534129332740533     0.7086572317308425     -11.59400088223515  6.196221626642065e-06     0.1264326086865135  0.0009082594975142507      13.68603149591007      309.8617502125869   0.006086319975694611      0.801864800673454     0.5145028829412486     0.2797017064873853     0.3829408120638365    0.01883055277056447     0.2966307471598254     0.0709943568041557      0.957946421258847  2.876022939011637e-14 121.9303511074504
2.630317499254417      19.48834938836594      15.83837886830546   0.002534129332740533     0.7086572317308425     -11.59400088223515  6.196221626642065e-06     0.1264326086865135  0.0009082594975142507      13.68603149591007      309.8617502125869   0.006086319975694611      0.801864800673454     0.5145028829412486     0.2797017064873853     0.3829407971626753    0.01883056767172566     0.2966307471598254     0.0709943568041557      0.957946421258847  2.876022939011637e-14 121.930351133538
2.630317499254417      19.48834938836594      15.83837886830546   0.002534129332740533     0.7086572317308425     -11.59400088223515  6.196221626642065e-06     0.1264326086865135  0.0009082594975142507      13.68603149591007      309.8617502125869   0.006086319975694611      0.801864800673454     0.5145028829412486     0.2797017064873853     0.3829407971626753    0.01883055277056447     0.2966307620609866     0.0709943568041557      0.957946421258847  2.876022939011637e-14 121.9303511336311
2.630317499254417      19.48834938836594      15.83837886830546   0.002534129332740533     0.7086572317308425     -11.59400088223515  6.196221626642065e-06     0.1264326086865135  0.0009082594975142507      13.68603149591007      309.8617502125869   0.006086319975694611      0.801864800673454     0.5145028829412486     0.2797017064873853     0.3829407971626753    0.01883055277056447     0.2966307471598254    0.07099437170531689      0.957946421258847  2.876022939011637e-14 121.9303511335913
2.630317499254417      19.48834938836594      15.83837886830546   0.002534129332740533     0.7086572317308425     -11.59400088223515  6.196221626642065e-06     0.1264326086865135  0.0009082594975142507      13.68603149591007      309.8617502125869   0.006086319975694611      0.801864800673454     0.5145028829412486     0.2797017064873853     0.3829407971626753    0.01883055277056447     0.2966307471598254     0.0709943568041557     0.9579464361600082  2.876022939011637e-14 121.9303511336632
2.630317499254417      19.48834938836594      15.83837886830546   0.002534129332740533     0.7086572317308425     -11.59400088223515  6.196221626642065e-06     0.1264326086865135  0.0009082594975142507      13.68603149591007      309.8617502125869   0.006086319975694611      0.801864800673454     0.5145028829412486     0.2797017064873853     0.3829407971626753    0.01883055277056447     0.2966307471598254     0.0709943568041557      0.957946421258847  1.490118995407705e-08 121.9303936687911
2.630327461818121      19.48834414500135      15.83839257890528   0.002534030934984091     0.7086545548855237     -11.59403295874057  6.194709535963534e-06     0.1264324875460307  0.0009082302499785519      13.68612536703479      309.8672741744148   0.006087898175846732     0.8018642644094258     0.5145013533361775     0.2797009363593436      0.382950594419584    0.01891135155094742     0.2966307471598254    0.07212200575089202     0.9569730184240659  2.870758511626106e-14 121.9301560209727
2.630327501013055      19.48834414500135      15.83839257890528   0.002534030934984091     0.7086545548855237     -11.59403295874057  6.194709535963534e-06     0.1264324875460307  0.0009082302499785519      13.68612536703479      309.8672741744148   0.006087898175846732     0.8018642644094258     0.5145013533361775     0.2797009363593436      0.382950594419584    0.01891135155094742     0.2966307471598254    0.07212200575089202     0.9569730184240659  2.870758511626106e-14 121.9301561303486
2.630327461818121       19.4883444354003      15.83839257890528   0.002534030934984091     0.7086545548855237     -11.59403295874057  6.194709535963534e-06     0.1264324875460307  0.0009082302499785519      13.68612536703479      309.8672741744148   0.006087898175846732     0.8018642644094258     0.5145013533361775     0.2797009363593436      0.382950594419584    0.01891135155094742     0.2966307471598254    0.07212200575089202     0.9569730184240659  2.870758511626106e-14 121.930156016204
2.630327461818121      19.48834414500135      15.83839281491572   0.002534030934984091     0.7086545548855237     -11.59403295874057  6.194709535963534e-06     0.1264324875460307  0.0009082302499785519      13.68612536703479      309.8672741744148   0.006087898175846732     0.8018642644094258     0.5145013533361775     0.2797009363593436      0.382950594419584    0.01891135155094742     0.2966307471598254    0.07212200575089202     0.9569730184240659  2.870758511626106e-14 121.9301560060944
2.630327461818121      19.48834414500135      15.83839257890528   0.002534045836145285     0.7086545548855237     -11.59403295874057  6.194709535963534e-06     0.1264324875460307  0.0009082302499785519      13.68612536703479      309.8672741744148   0.006087898175846732     0.8018642644094258     0.5145013533361775     0.2797009363593436      0.382950594419584    0.01891135155094742     0.2966307471598254    0.07212200575089202     0.9569730184240659  2.870758511626106e-14 121.9301567400557
2.630327461818121      19.48834414500135      15.83839257890528   0.002534030934984091     0.7086545697866848     -11.59403295874057  6.194709535963534e-06     0.1264324875460307  0.0009082302499785519      13.68612536703479      309.8672741744148   0.006087898175846732     0.8018642644094258     0.5145013533361775     0.2797009363593436      0.382950594419584    0.01891135155094742     0.2966307471598254    0.07212200575089202     0.9569730184240659  2.870758511626106e-14 121.9301560414805
2.630327461818121      19.48834414500135      15.83839257890528   0.002534030934984091     0.7086545548855237     -11.59403313150512  6.194709535963534e-06     0.1264324875460307  0.0009082302499785519      13.68612536703479      309.8672741744148   0.006087898175846732     0.8018642644094258     0.5145013533361775     0.2797009363593436      0.382950594419584    0.01891135155094742     0.2966307471598254    0.07212200575089202     0.9569730184240659  2.870758511626106e-14 121.9301560217059
2.630327461818121      19.48834414500135      15.83839257890528   0.002534030934984091     0.7086545548855237     -11.59403295874057  6.209610697157382e-06     0.1264324875460307  0.0009082302499785519      13.68612536703479      309.8672741744148   0.006087898175846732     0.8018642644094258     0.5145013533361775     0.2797009363593436      0.382950594419584    0.01891135155094742     0.2966307471598254    0.07212200575089202     0.9569730184240659  2.870758511626106e-14 121.9301608171773
2.630327461818121      19.48834414500135      15.83839257890528   0.002534030934984091     0.7086545548855237     -11.59403295874057  6.194709535963534e-06     0.1264325024471918  0.0009082302499785519      13.68612536703479      309.8672741744148   0.006087898175846732     0.8018642644094258     0.5145013533361775     0.2797009363593436      0.382950594419584    0.01891135155094742     0.2966307471598254    0.07212200575089202     0.9569730184240659  2.870758511626106e-14 121.9301560404573
2.630327461818121      19.48834414500135      15.83839257890528   0.002534030934984091     0.7086545548855237     -11.59403295874057  6.194709535963534e-06     0.1264324875460307  0.0009082451511397457      13.68612536703479      309.8672741744148   0.006087898175846732     0.8018642644094258     0.5145013533361775     0.2797009363593436      0.382950594419584    0.01891135155094742     0.2966307471598254    0.07212200575089202     0.9569730184240659  2.870758511626106e-14 121.9301577462708
2.630327461818121      19.48834414500135      15.83839257890528   0.002534030934984091     0.7086545548855237     -11.59403295874057  6.194709535963534e-06     0.1264324875460307  0.0009082302499785519      13.68612557097395      309.8672741744148   0.006087898175846732     0.8018642644094258     0.5145013533361775     0.2797009363593436      0.382950594419584    0.01891135155094742     0.2966307471598254    0.07212200575089202     0.9569730184240659  2.870758511626106e-14 121.9301560553204
2.630327461818121      19.48834414500135      15.83839257890528   0.002534030934984091     0.7086545548855237     -11.59403295874057  6.194709535963534e-06     0.1264324875460307  0.0009082302499785519      13.68612536703479       309.867278791797   0.006087898175846732     0.8018642644094258     0.5145013533361775     0.2797009363593436      0.382950594419584    0.01891135155094742     0.2966307471598254    0.07212200575089202     0.9569730184240659  2.870758511626106e-14 121.9301559626022
2.630327461818121      19.48834414500135      15.83839257890528   0.002534030934984091     0.7086545548855237     -11.59403295874057  6.194709535963534e-06     0.1264324875460307  0.0009082302499785519      13.68612536703479      309.8672741744148   0.006087913077007926     0.8018642644094258     0.5145013533361775     0.2797009363593436      0.382950594419584    0.01891135155094742     0.2966307471598254    0.07212200575089202     0.9569730184240659  2.870758511626106e-14 121.9301558320346
2.630327461818121      19.48834414500135      15.83839257890528   0.002534030934984091     0.7086545548855237     -11.59403295874057  6.194709535963534e-06     0.1264324875460307  0.0009082302499785519      13.68612536703479      309.8672741744148   0.006087898175846732      0.801864279310587     0.5145013533361775     0.2797009363593436      0.382950594419584    0.01891135155094742     0.2966307471598254    0.07212200575089202     0.9569730184240659  2.870758511626106e-14 121.9301565407293
2.630327461818121      19.48834414500135      15.83839257890528   0.002534030934984091     0.7086545548855237     -11.59403295874057  6.194709535963534e-06     0.1264324875460307  0.0009082302499785519      13.68612536703479      309.8672741744148   0.006087898175846732     0.8018642644094258     0.5145013682373387     0.2797009363593436      0.382950594419584    0.01891135155094742     0.2966307471598254    0.07212200575089202     0.9569730184240659  2.870758511626106e-14 121.9301560761142
2.630327461818121      19.48834414500135      15.83839257890528   0.002534030934984091     0.7086545548855237     -11.59403295874057  6.194709535963534e-06     0.1264324875460307  0.0009082302499785519      13.68612536703479      309.8672741744148   0.006087898175846732     0.8018642644094258     0.5145013533361775     0.2797009512605048      0.382950594419584    0.01891135155094742     0.2966307471598254    0.07212200575089202     0.9569730184240659  2.870758511626106e-14 121.9301561596099
2.630327461818121      19.48834414500135      15.83839257890528   0.002534030934984091     0.7086545548855237     -11.59403295874057  6.194709535963534e-06     0.1264324875460307  0.0009082302499785519      13.68612536703479      309.8672741744148   0.006087898175846732     0.8018642644094258     0.5145013533361775     0.2797009363593436     0.3829506093207452    0.01891135155094742     0.2966307471598254    0.07212200575089202     0.9569730184240659  2.870758511626106e-14 121.9301559876898
2.630327461818121      19.48834414500135      15.83839257890528   0.002534030934984091     0.7086545548855237     -11.59403295874057  6.194709535963534e-06     0.1264324875460307  0.0009082302499785519      13.68612536703479      309.8672741744148   0.006087898175846732     0.8018642644094258     0.5145013533361775     0.2797009363593436      0.382950594419584    0.01891136645210862     0.2966307471598254    0.07212200575089202     0.9569730184240659  2.870758511626106e-14 121.9301560209723
2.630327461818121      19.48834414500135      15.83839257890528   0.002534030934984091     0.7086545548855237     -11.59403295874057  6.194709535963534e-06     0.1264324875460307  0.0009082302499785519      13.68612536703479      309.8672741744148   0.006087898175846732     0.8018642644094258     0.5145013533361775     0.2797009363593436      0.382950594419584    0.01891135155094742     0.2966307620609866    0.07212200575089202     0.9569730184240659  2.870758511626106e-14 121.9301560209727
2.630327461818121      19.48834414500135      15.83839257890528   0.002534030934984091     0.7086545548855237     -11.59403295874057  6.194709535963534e-06     0.1264324875460307  0.0009082302499785519      13.68612536703479      309.8672741744148   0.006087898175846732     0.8018642644094258     0.5145013533361775     0.2797009363593436      0.382950594419584    0.01891135155094742     0.2966307471598254    0.07212202065205321     0.9569730184240659  2.870758511626106e-14 121.9301560209713
2.630327461818121      19.48834414500135      15.83839257890528   0.002534030934984091     0.7086545548855237     -11.59403295874057  6.194709535963534e-06     0.1264324875460307  0.0009082302499785519      13.68612536703479      309.8672741744148   0.006087898175846732     0.8018642644094258     0.5145013533361775     0.2797009363593436      0.382950594419584    0.01891135155094742     0.2966307471598254    0.07212200575089202     0.9569730333252271  2.870758511626106e-14 121.9301560209657
2.630327461818121      19.48834414500135      15.83839257890528   0.002534030934984091     0.7086545548855237     -11.59403295874057  6.194709535963534e-06     0.1264324875460307  0.0009082302499785519      13.68612536703479      309.8672741744148   0.006087898175846732     0.8018642644094258     0.5145013533361775     0.2797009363593436      0.382950594419584    0.01891135155094742     0.2966307471598254    0.07212200575089202     0.9569730184240659  1.490118990143277e-08 121.9301985546045
2.62973406468866      19.49116919875457      15.84752098053304   0.002530991197724836     0.7079567718182593     -11.59999852521762  6.060545481585476e-06     0.1264369116084476  0.0009077639574135908      13.68780403295709      309.8688589874517   0.006095705169864168     0.8018147585797993     0.5146573662041329     0.2795956534922084     0.3833778788882954    0.01891149603605876     0.2966307471598254      0.072147612474055     0.9569781439663279  2.770111241331268e-14 121.9259185334295
2.629734103874751      19.49116919875457      15.84752098053304   0.002530991197724836     0.7079567718182593     -11.59999852521762  6.060545481585476e-06     0.1264369116084476  0.0009077639574135908      13.68780403295709      309.8688589874517   0.006095705169864168     0.8018147585797993     0.5146573662041329     0.2795956534922084     0.3833778788882954    0.01891149603605876     0.2966307471598254      0.072147612474055     0.9569781439663279  2.770111241331268e-14 121.9259186074653
2.62973406468866      19.49116948919562      15.84752098053304   0.002530991197724836     0.7079567718182593     -11.59999852521762  6.060545481585476e-06     0.1264369116084476  0.0009077639574135908      13.68780403295709      309.8688589874517   0.006095705169864168     0.8018147585797993     0.5146573662041329     0.2795956534922084     0.3833778788882954    0.01891149603605876     0.2966307471598254      0.072147612474055     0.9569781439663279  2.770111241331268e-14 121.9259185440775
2.62973406468866      19.49116919875457       15.8475212166795   0.002530991197724836     0.7079567718182593     -11.59999852521762  6.060545481585476e-06     0.1264369116084476  0.0009077639574135908      13.68780403295709      309.8688589874517   0.006095705169864168     0.8018147585797993     0.5146573662041329     0.2795956534922084     0.3833778788882954    0.01891149603605876     0.2966307471598254      0.072147612474055     0.9569781439663279  2.770111241331268e-14 121.9259185367158
2.62973406468866      19.49116919875457      15.84752098053304    0.00253100609888603     0.7079567718182593     -11.59999852521762  6.060545481585476e-06     0.1264369116084476  0.0009077639574135908      13.68780403295709      309.8688589874517   0.006095705169864168     0.8018147585797993     0.5146573662041329     0.2795956534922084     0.3833778788882954    0.01891149603605876     0.2966307471598254      0.072147612474055     0.9569781439663279  2.770111241331268e-14 121.9259190202755
2.62973406468866      19.49116919875457      15.84752098053304   0.002530991197724836     0.7079567867194205     -11.59999852521762  6.060545481585476e-06     0.1264369116084476  0.0009077639574135908      13.68780403295709      309.8688589874517   0.006095705169864168     0.8018147585797993     0.5146573662041329     0.2795956534922084     0.3833778788882954    0.01891149603605876     0.2966307471598254      0.072147612474055     0.9569781439663279  2.770111241331268e-14 121.925918537151
2.62973406468866      19.49116919875457      15.84752098053304   0.002530991197724836     0.7079567718182593     -11.59999869807107  6.060545481585476e-06     0.1264369116084476  0.0009077639574135908      13.68780403295709      309.8688589874517   0.006095705169864168     0.8018147585797993     0.5146573662041329     0.2795956534922084     0.3833778788882954    0.01891149603605876     0.2966307471598254      0.072147612474055     0.9569781439663279  2.770111241331268e-14 121.9259185014402
2.62973406468866      19.49116919875457      15.84752098053304   0.002530991197724836     0.7079567718182593     -11.59999852521762  6.075446642779324e-06     0.1264369116084476  0.0009077639574135908      13.68780403295709      309.8688589874517   0.006095705169864168     0.8018147585797993     0.5146573662041329     0.2795956534922084     0.3833778788882954    0.01891149603605876     0.2966307471598254      0.072147612474055     0.9569781439663279  2.770111241331268e-14 121.925923300932
2.62973406468866      19.49116919875457      15.84752098053304   0.002530991197724836     0.7079567718182593     -11.59999852521762  6.060545481585476e-06     0.1264369265096088  0.0009077639574135908      13.68780403295709      309.8688589874517   0.006095705169864168     0.8018147585797993     0.5146573662041329     0.2795956534922084     0.3833778788882954    0.01891149603605876     0.2966307471598254      0.072147612474055     0.9569781439663279  2.770111241331268e-14 121.9259185467832
2.62973406468866      19.49116919875457      15.84752098053304   0.002530991197724836     0.7079567718182593     -11.59999852521762  6.060545481585476e-06     0.1264369116084476  0.0009077788585747847      13.68780403295709      309.8688589874517   0.006095705169864168     0.8018147585797993     0.5146573662041329     0.2795956534922084     0.3833778788882954    0.01891149603605876     0.2966307471598254      0.072147612474055     0.9569781439663279  2.770111241331268e-14 121.9259201167221
2.62973406468866      19.49116919875457      15.84752098053304   0.002530991197724836     0.7079567718182593     -11.59999852521762  6.060545481585476e-06     0.1264369116084476  0.0009077639574135908      13.68780423692127      309.8688589874517   0.006095705169864168     0.8018147585797993     0.5146573662041329     0.2795956534922084     0.3833778788882954    0.01891149603605876     0.2966307471598254      0.072147612474055     0.9569781439663279  2.770111241331268e-14 121.92591856458
2.62973406468866      19.49116919875457      15.84752098053304   0.002530991197724836     0.7079567718182593     -11.59999852521762  6.060545481585476e-06     0.1264369116084476  0.0009077639574135908      13.68780403295709      309.8688636048575   0.006095705169864168     0.8018147585797993     0.5146573662041329     0.2795956534922084     0.3833778788882954    0.01891149603605876     0.2966307471598254      0.072147612474055     0.9569781439663279  2.770111241331268e-14 121.9259184267494
2.62973406468866      19.49116919875457      15.84752098053304   0.002530991197724836     0.7079567718182593     -11.59999852521762  6.060545481585476e-06     0.1264369116084476  0.0009077639574135908      13.68780403295709      309.8688589874517   0.006095720071025362     0.8018147585797993     0.5146573662041329     0.2795956534922084     0.3833778788882954    0.01891149603605876     0.2966307471598254      0.072147612474055     0.9569781439663279  2.770111241331268e-14 121.9259202992385
2.62973406468866      19.49116919875457      15.84752098053304   0.002530991197724836     0.7079567718182593     -11.59999852521762  6.060545481585476e-06     0.1264369116084476  0.0009077639574135908      13.68780403295709      309.8688589874517   0.006095705169864168     0.8018147734809605     0.5146573662041329     0.2795956534922084     0.3833778788882954    0.01891149603605876     0.2966307471598254      0.072147612474055     0.9569781439663279  2.770111241331268e-14 121.9259190607552
2.62973406468866      19.49116919875457      15.84752098053304   0.002530991197724836     0.7079567718182593     -11.59999852521762  6.060545481585476e-06     0.1264369116084476  0.0009077639574135908      13.68780403295709      309.8688589874517   0.006095705169864168     0.8018147585797993     0.5146573811052941     0.2795956534922084     0.3833778788882954    0.01891149603605876     0.2966307471598254      0.072147612474055     0.9569781439663279  2.770111241331268e-14 121.9259185363185
2.62973406468866      19.49116919875457      15.84752098053304   0.002530991197724836     0.7079567718182593     -11.59999852521762  6.060545481585476e-06     0.1264369116084476  0.0009077639574135908      13.68780403295709      309.8688589874517   0.006095705169864168     0.8018147585797993     0.5146573662041329     0.2795956683933696     0.3833778788882954    0.01891149603605876     0.2966307471598254      0.072147612474055     0.9569781439663279  2.770111241331268e-14 121.925918731549
2.62973406468866      19.49116919875457      15.84752098053304   0.002530991197724836     0.7079567718182593     -11.59999852521762  6.060545481585476e-06     0.1264369116084476  0.0009077639574135908      13.68780403295709      309.8688589874517   0.006095705169864168     0.8018147585797993     0.5146573662041329     0.2795956534922084     0.3833778937894566    0.01891149603605876     0.2966307471598254      0.072147612474055     0.9569781439663279  2.770111241331268e-14 121.9259185000565
2.62973406468866      19.49116919875457      15.84752098053304   0.002530991197724836     0.7079567718182593     -11.59999852521762  6.060545481585476e-06     0.1264369116084476  0.0009077639574135908      13.68780403295709      309.8688589874517   0.006095705169864168     0.8018147585797993     0.5146573662041329     0.2795956534922084     0.3833778788882954    0.01891151093721996     0.2966307471598254      0.072147612474055     0.9569781439663279  2.770111241331268e-14 121.9259185334324
2.62973406468866      19.49116919875457      15.84752098053304   0.002530991197724836     0.7079567718182593     -11.59999852521762  6.060545481585476e-06     0.1264369116084476  0.0009077639574135908      13.68780403295709      309.8688589874517   0.006095705169864168     0.8018147585797993     0.5146573662041329     0.2795956534922084     0.3833778788882954    0.01891149603605876     0.2966307620609866      0.072147612474055     0.9569781439663279  2.770111241331268e-14 121.9259185334295
2.62973406468866      19.49116919875457      15.84752098053304   0.002530991197724836     0.7079567718182593     -11.59999852521762  6.060545481585476e-06     0.1264369116084476  0.0009077639574135908      13.68780403295709      309.8688589874517   0.006095705169864168     0.8018147585797993     0.5146573662041329     0.2795956534922084     0.3833778788882954    0.01891149603605876     0.2966307471598254     0.0721476273752162     0.9569781439663279  2.770111241331268e-14 121.9259185334555
2.62973406468866      19.49116919875457      15.84752098053304   0.002530991197724836     0.7079567718182593     -11.59999852521762  6.060545481585476e-06     0.1264369116084476  0.0009077639574135908      13.68780403295709      309.8688589874517   0.006095705169864168     0.8018147585797993     0.5146573662041329     0.2795956534922084     0.3833778788882954    0.01891149603605876     0.2966307471598254      0.072147612474055     0.9569781588674891  2.770111241331268e-14 121.9259185334731
2.62973406468866      19.49116919875457      15.84752098053304   0.002530991197724836     0.7079567718182593     -11.59999852521762  6.060545481585476e-06     0.1264369116084476  0.0009077639574135908      13.68780403295709      309.8688589874517   0.006095705169864168     0.8018147585797993     0.5146573662041329     0.2795956534922084     0.3833778788882954    0.01891149603605876     0.2966307471598254      0.072147612474055     0.9569781439663279  1.490118889496007e-08 121.9259610659893
2.629747914833385      19.49116461601577      15.84750731542136   0.002530694526485871     0.7079553105475496     -11.60001936028327   6.05468966098001e-06     0.1264365208522144  0.0009074824209001451       13.6880171267855      309.8802457251422   0.006093614136220379     0.8018141514716649     0.5146564795838052     0.2795834538396175     0.3833970865206452    0.01890939908498184     0.2966307471598254    0.07207628897197001     0.9554409983465808  2.746164759390294e-14 121.9255026727559
2.629747954019683      19.49116461601577      15.84750731542136   0.002530694526485871     0.7079553105475496     -11.60001936028327   6.05468966098001e-06     0.1264365208522144  0.0009074824209001451       13.6880171267855      309.8802457251422   0.006093614136220379     0.8018141514716649     0.5146564795838052     0.2795834538396175     0.3833970865206452    0.01890939908498184     0.2966307471598254    0.07207628897197001     0.9554409983465808  2.746164759390294e-14 121.9255026411956
2.629747914833385      19.49116490645676      15.84750731542136   0.002530694526485871     0.7079553105475496     -11.60001936028327   6.05468966098001e-06     0.1264365208522144  0.0009074824209001451       13.6880171267855      309.8802457251422   0.006093614136220379     0.8018141514716649     0.5146564795838052     0.2795834538396175     0.3833970865206452    0.01890939908498184     0.2966307471598254    0.07207628897197001     0.9554409983465808  2.746164759390294e-14 121.9255026681414
2.629747914833385      19.49116461601577      15.84750755156763   0.002530694526485871     0.7079553105475496     -11.60001936028327   6.05468966098001e-06     0.1264365208522144  0.0009074824209001451       13.6880171267855      309.8802457251422   0.006093614136220379     0.8018141514716649     0.5146564795838052     0.2795834538396175     0.3833970865206452    0.01890939908498184     0.2966307471598254    0.07207628897197001     0.9554409983465808  2.746164759390294e-14 121.9255026489094
2.629747914833385      19.49116461601577      15.84750731542136   0.002530709427647064     0.7079553105475496     -11.60001936028327   6.05468966098001e-06     0.1264365208522144  0.0009074824209001451       13.6880171267855      309.8802457251422   0.006093614136220379     0.8018141514716649     0.5146564795838052     0.2795834538396175     0.3833970865206452    0.01890939908498184     0.2966307471598254    0.07207628897197001     0.9554409983465808  2.746164759390294e-14 121.9255032028313
2.629747914833385      19.49116461601577      15.84750731542136   0.002530694526485871     0.7079553254487108     -11.60001936028327   6.05468966098001e-06     0.1264365208522144  0.0009074824209001451       13.6880171267855      309.8802457251422   0.006093614136220379     0.8018141514716649     0.5146564795838052     0.2795834538396175     0.3833970865206452    0.01890939908498184     0.2966307471598254    0.07207628897197001     0.9554409983465808  2.746164759390294e-14 121.925502681051
2.629747914833385      19.49116461601577      15.84750731542136   0.002530694526485871     0.7079553105475496     -11.60001953313703   6.05468966098001e-06     0.1264365208522144  0.0009074824209001451       13.6880171267855      309.8802457251422   0.006093614136220379     0.8018141514716649     0.5146564795838052     0.2795834538396175     0.3833970865206452    0.01890939908498184     0.2966307471598254    0.07207628897197001     0.9554409983465808  2.746164759390294e-14 121.9255026401484
2.629747914833385      19.49116461601577      15.84750731542136   0.002530694526485871     0.7079553105475496     -11.60001936028327  6.069590822173857e-06     0.1264365208522144  0.0009074824209001451       13.6880171267855      309.8802457251422   0.006093614136220379     0.8018141514716649     0.5146564795838052     0.2795834538396175     0.3833970865206452    0.01890939908498184     0.2966307471598254    0.07207628897197001     0.9554409983465808  2.746164759390294e-14 121.9255073181762
2.629747914833385      19.49116461601577      15.84750731542136   0.002530694526485871     0.7079553105475496     -11.60001936028327   6.05468966098001e-06     0.1264365357533756  0.0009074824209001451       13.6880171267855      309.8802457251422   0.006093614136220379     0.8018141514716649     0.5146564795838052     0.2795834538396175     0.3833970865206452    0.01890939908498184     0.2966307471598254    0.07207628897197001     0.9554409983465808  2.746164759390294e-14 121.9255026814324
2.629747914833385      19.49116461601577      15.84750731542136   0.002530694526485871     0.7079553105475496     -11.60001936028327   6.05468966098001e-06     0.1264365208522144  0.0009074973220613389       13.6880171267855      309.8802457251422   0.006093614136220379     0.8018141514716649     0.5146564795838052     0.2795834538396175     0.3833970865206452    0.01890939908498184     0.2966307471598254    0.07207628897197001     0.9554409983465808  2.746164759390294e-14 121.9255040621898
2.629747914833385      19.49116461601577      15.84750731542136   0.002530694526485871     0.7079553105475496     -11.60001936028327   6.05468966098001e-06     0.1264365208522144  0.0009074824209001451      13.68801733075285      309.8802457251422   0.006093614136220379     0.8018141514716649     0.5146564795838052     0.2795834538396175     0.3833970865206452    0.01890939908498184     0.2966307471598254    0.07207628897197001     0.9554409983465808  2.746164759390294e-14 121.9255027182232
2.629747914833385      19.49116461601577      15.84750731542136   0.002530694526485871     0.7079553105475496     -11.60001936028327   6.05468966098001e-06     0.1264365208522144  0.0009074824209001451       13.6880171267855      309.8802503427177   0.006093614136220379     0.8018141514716649     0.5146564795838052     0.2795834538396175     0.3833970865206452    0.01890939908498184     0.2966307471598254    0.07207628897197001     0.9554409983465808  2.746164759390294e-14 121.9255025910185
2.629747914833385      19.49116461601577      15.84750731542136   0.002530694526485871     0.7079553105475496     -11.60001936028327   6.05468966098001e-06     0.1264365208522144  0.0009074824209001451       13.6880171267855      309.8802457251422   0.006093629037381572     0.8018141514716649     0.5146564795838052     0.2795834538396175     0.3833970865206452    0.01890939908498184     0.2966307471598254    0.07207628897197001     0.9554409983465808  2.746164759390294e-14 121.9255021633573
2.629747914833385      19.49116461601577      15.84750731542136   0.002530694526485871     0.7079553105475496     -11.60001936028327   6.05468966098001e-06     0.1264365208522144  0.0009074824209001451       13.6880171267855      309.8802457251422   0.006093614136220379     0.8018141663728261     0.5146564795838052     0.2795834538396175     0.3833970865206452    0.01890939908498184     0.2966307471598254    0.07207628897197001     0.9554409983465808  2.746164759390294e-14 121.9255032057629
2.629747914833385      19.49116461601577      15.84750731542136   0.002530694526485871     0.7079553105475496     -11.60001936028327   6.05468966098001e-06     0.1264365208522144  0.0009074824209001451       13.6880171267855      309.8802457251422   0.006093614136220379     0.8018141514716649     0.5146564944849664     0.2795834538396175     0.3833970865206452    0.01890939908498184     0.2966307471598254    0.07207628897197001     0.9554409983465808  2.746164759390294e-14 121.9255027181099
2.629747914833385      19.49116461601577      15.84750731542136   0.002530694526485871     0.7079553105475496     -11.60001936028327   6.05468966098001e-06     0.1264365208522144  0.0009074824209001451       13.6880171267855      309.8802457251422   0.006093614136220379     0.8018141514716649     0.5146564795838052     0.2795834687407787     0.3833970865206452    0.01890939908498184     0.2966307471598254    0.07207628897197001     0.9554409983465808  2.746164759390294e-14 121.9255027941434
2.629747914833385      19.49116461601577      15.84750731542136   0.002530694526485871     0.7079553105475496     -11.60001936028327   6.05468966098001e-06     0.1264365208522144  0.0009074824209001451       13.6880171267855      309.8802457251422   0.006093614136220379     0.8018141514716649     0.5146564795838052     0.2795834538396175     0.3833971014218064    0.01890939908498184     0.2966307471598254    0.07207628897197001     0.9554409983465808  2.746164759390294e-14 121.9255026493404
2.629747914833385      19.49116461601577      15.84750731542136   0.002530694526485871     0.7079553105475496     -11.60001936028327   6.05468966098001e-06     0.1264365208522144  0.0009074824209001451       13.6880171267855      309.8802457251422   0.006093614136220379     0.8018141514716649     0.5146564795838052     0.2795834538396175     0.3833970865206452    0.01890941398614303     0.2966307471598254    0.07207628897197001     0.9554409983465808  2.746164759390294e-14 121.9255026727571
2.629747914833385      19.49116461601577      15.84750731542136   0.002530694526485871     0.7079553105475496     -11.60001936028327   6.05468966098001e-06     0.1264365208522144  0.0009074824209001451       13.6880171267855      309.8802457251422   0.006093614136220379     0.8018141514716649     0.5146564795838052     0.2795834538396175     0.3833970865206452    0.01890939908498184     0.2966307620609866    0.07207628897197001     0.9554409983465808  2.746164759390294e-14 121.9255026727559
2.629747914833385      19.49116461601577      15.84750731542136   0.002530694526485871     0.7079553105475496     -11.60001936028327   6.05468966098001e-06     0.1264365208522144  0.0009074824209001451       13.6880171267855      309.8802457251422   0.006093614136220379     0.8018141514716649     0.5146564795838052     0.2795834538396175     0.3833970865206452    0.01890939908498184     0.2966307471598254     0.0720763038731312     0.9554409983465808  2.746164759390294e-14 121.9255026727615
2.629747914833385      19.49116461601577      15.84750731542136   0.002530694526485871     0.7079553105475496     -11.60001936028327   6.05468966098001e-06     0.1264365208522144  0.0009074824209001451       13.6880171267855      309.8802457251422   0.006093614136220379     0.8018141514716649     0.5146564795838052     0.2795834538396175     0.3833970865206452    0.01890939908498184     0.2966307471598254    0.07207628897197001      0.955441013247742  2.746164759390294e-14 121.9255026727583
2.629747914833385      19.49116461601577      15.84750731542136   0.002530694526485871     0.7079553105475496     -11.60001936028327   6.05468966098001e-06     0.1264365208522144  0.0009074824209001451       13.6880171267855      309.8802457251422   0.006093614136220379     0.8018141514716649     0.5146564795838052     0.2795834538396175     0.3833970865206452    0.01890939908498184     0.2966307471598254    0.07207628897197001     0.9554409983465808  1.490118865549525e-08 121.9255452051156
2.631201985113306      19.49929361588099      15.86496613563884   0.002527500875485398     0.7076320765493552     -11.61132607718935  5.964064868172387e-06     0.1264357752740467  0.0009075785846246209      13.67739262615195      309.8839030547936    0.00609764944022993     0.8017620145581936     0.5146088465274996     0.2794746252953126     0.3844213186218674    0.01890923380707371     0.2966307471598254     0.0720719478774963     0.9554131947765848  2.655404752182111e-14 121.9207334682621
2.63120202432127      19.49929361588099      15.86496613563884   0.002527500875485398     0.7076320765493552     -11.61132607718935  5.964064868172387e-06     0.1264357752740467  0.0009075785846246209      13.67739262615195      309.8839030547936    0.00609764944022993     0.8017620145581936     0.5146088465274996     0.2794746252953126     0.3844213186218674    0.01890923380707371     0.2966307471598254     0.0720719478774963     0.9554131947765848  2.655404752182111e-14 121.9207335558562
2.631201985113306      19.49929390644311      15.86496613563884   0.002527500875485398     0.7076320765493552     -11.61132607718935  5.964064868172387e-06     0.1264357752740467  0.0009075785846246209      13.67739262615195      309.8839030547936    0.00609764944022993     0.8017620145581936     0.5146088465274996     0.2794746252953126     0.3844213186218674    0.01890923380707371     0.2966307471598254     0.0720719478774963     0.9554131947765848  2.655404752182111e-14 121.9207334827692
2.631201985113306      19.49929361588099      15.86496637204526   0.002527500875485398     0.7076320765493552     -11.61132607718935  5.964064868172387e-06     0.1264357752740467  0.0009075785846246209      13.67739262615195      309.8839030547936    0.00609764944022993     0.8017620145581936     0.5146088465274996     0.2794746252953126     0.3844213186218674    0.01890923380707371     0.2966307471598254     0.0720719478774963     0.9554131947765848  2.655404752182111e-14 121.9207334363851
2.631201985113306      19.49929361588099      15.86496613563884   0.002527515776646591     0.7076320765493552     -11.61132607718935  5.964064868172387e-06     0.1264357752740467  0.0009075785846246209      13.67739262615195      309.8839030547936    0.00609764944022993     0.8017620145581936     0.5146088465274996     0.2794746252953126     0.3844213186218674    0.01890923380707371     0.2966307471598254     0.0720719478774963     0.9554131947765848  2.655404752182111e-14 121.9207338672813
2.631201985113306      19.49929361588099      15.86496613563884   0.002527500875485398     0.7076320914505164     -11.61132607718935  5.964064868172387e-06     0.1264357752740467  0.0009075785846246209      13.67739262615195      309.8839030547936    0.00609764944022993     0.8017620145581936     0.5146088465274996     0.2794746252953126     0.3844213186218674    0.01890923380707371     0.2966307471598254     0.0720719478774963     0.9554131947765848  2.655404752182111e-14 121.9207334751915
2.631201985113306      19.49929361588099      15.86496613563884   0.002527500875485398     0.7076320765493552     -11.61132625021159  5.964064868172387e-06     0.1264357752740467  0.0009075785846246209      13.67739262615195      309.8839030547936    0.00609764944022993     0.8017620145581936     0.5146088465274996     0.2794746252953126     0.3844213186218674    0.01890923380707371     0.2966307471598254     0.0720719478774963     0.9554131947765848  2.655404752182111e-14 121.9207334504203
2.631201985113306      19.49929361588099      15.86496613563884   0.002527500875485398     0.7076320765493552     -11.61132607718935  5.978966029366234e-06     0.1264357752740467  0.0009075785846246209      13.67739262615195      309.8839030547936    0.00609764944022993     0.8017620145581936     0.5146088465274996     0.2794746252953126     0.3844213186218674    0.01890923380707371     0.2966307471598254     0.0720719478774963     0.9554131947765848  2.655404752182111e-14 121.9207380888775
2.631201985113306      19.49929361588099      15.86496613563884   0.002527500875485398     0.7076320765493552     -11.61132607718935  5.964064868172387e-06     0.1264357901752079  0.0009075785846246209      13.67739262615195      309.8839030547936    0.00609764944022993     0.8017620145581936     0.5146088465274996     0.2794746252953126     0.3844213186218674    0.01890923380707371     0.2966307471598254     0.0720719478774963     0.9554131947765848  2.655404752182111e-14 121.9207334940768
2.631201985113306      19.49929361588099      15.86496613563884   0.002527500875485398     0.7076320765493552     -11.61132607718935  5.964064868172387e-06     0.1264357752740467  0.0009075934857858147      13.67739262615195      309.8839030547936    0.00609764944022993     0.8017620145581936     0.5146088465274996     0.2794746252953126     0.3844213186218674    0.01890923380707371     0.2966307471598254     0.0720719478774963     0.9554131947765848  2.655404752182111e-14 121.9207347002002
2.631201985113306      19.49929361588099      15.86496613563884   0.002527500875485398     0.7076320765493552     -11.61132607718935  5.964064868172387e-06     0.1264357752740467  0.0009075785846246209      13.67739282996098      309.8839030547936    0.00609764944022993     0.8017620145581936     0.5146088465274996     0.2794746252953126     0.3844213186218674    0.01890923380707371     0.2966307471598254     0.0720719478774963     0.9554131947765848  2.655404752182111e-14 121.9207335087604
2.631201985113306      19.49929361588099      15.86496613563884   0.002527500875485398     0.7076320765493552     -11.61132607718935  5.964064868172387e-06     0.1264357752740467  0.0009075785846246209      13.67739262615195      309.8839076724236    0.00609764944022993     0.8017620145581936     0.5146088465274996     0.2794746252953126     0.3844213186218674    0.01890923380707371     0.2966307471598254     0.0720719478774963     0.9554131947765848  2.655404752182111e-14 121.9207334135265
2.631201985113306      19.49929361588099      15.86496613563884   0.002527500875485398     0.7076320765493552     -11.61132607718935  5.964064868172387e-06     0.1264357752740467  0.0009075785846246209      13.67739262615195      309.8839030547936   0.006097664341391124     0.8017620145581936     0.5146088465274996     0.2794746252953126     0.3844213186218674    0.01890923380707371     0.2966307471598254     0.0720719478774963     0.9554131947765848  2.655404752182111e-14 121.9207343436373
2.631201985113306      19.49929361588099      15.86496613563884   0.002527500875485398     0.7076320765493552     -11.61132607718935  5.964064868172387e-06     0.1264357752740467  0.0009075785846246209      13.67739262615195      309.8839030547936    0.00609764944022993     0.8017620294593548     0.5146088465274996     0.2794746252953126     0.3844213186218674    0.01890923380707371     0.2966307471598254     0.0720719478774963     0.9554131947765848  2.655404752182111e-14 121.9207339981612
2.631201985113306      19.49929361588099      15.86496613563884   0.002527500875485398     0.7076320765493552     -11.61132607718935  5.964064868172387e-06     0.1264357752740467  0.0009075785846246209      13.67739262615195      309.8839030547936    0.00609764944022993     0.8017620145581936     0.5146088614286608     0.2794746252953126     0.3844213186218674    0.01890923380707371     0.2966307471598254     0.0720719478774963     0.9554131947765848  2.655404752182111e-14 121.9207334918852
2.631201985113306      19.49929361588099      15.86496613563884   0.002527500875485398     0.7076320765493552     -11.61132607718935  5.964064868172387e-06     0.1264357752740467  0.0009075785846246209      13.67739262615195      309.8839030547936    0.00609764944022993     0.8017620145581936     0.5146088465274996     0.2794746401964738     0.3844213186218674    0.01890923380707371     0.2966307471598254     0.0720719478774963     0.9554131947765848  2.655404752182111e-14 121.9207336278426
2.631201985113306      19.49929361588099      15.86496613563884   0.002527500875485398     0.7076320765493552     -11.61132607718935  5.964064868172387e-06     0.1264357752740467  0.0009075785846246209      13.67739262615195      309.8839030547936    0.00609764944022993     0.8017620145581936     0.5146088465274996     0.2794746252953126     0.3844213335230285    0.01890923380707371     0.2966307471598254     0.0720719478774963     0.9554131947765848  2.655404752182111e-14 121.9207334384928
2.631201985113306      19.49929361588099      15.86496613563884   0.002527500875485398     0.7076320765493552     -11.61132607718935  5.964064868172387e-06     0.1264357752740467  0.0009075785846246209      13.67739262615195      309.8839030547936    0.00609764944022993     0.8017620145581936     0.5146088465274996     0.2794746252953126     0.3844213186218674    0.01890924870823491     0.2966307471598254     0.0720719478774963     0.9554131947765848  2.655404752182111e-14 121.9207334682611
2.631201985113306      19.49929361588099      15.86496613563884   0.002527500875485398     0.7076320765493552     -11.61132607718935  5.964064868172387e-06     0.1264357752740467  0.0009075785846246209      13.67739262615195      309.8839030547936    0.00609764944022993     0.8017620145581936     0.5146088465274996     0.2794746252953126     0.3844213186218674    0.01890923380707371     0.2966307620609866     0.0720719478774963     0.9554131947765848  2.655404752182111e-14 121.9207334682621
2.631201985113306      19.49929361588099      15.86496613563884   0.002527500875485398     0.7076320765493552     -11.61132607718935  5.964064868172387e-06     0.1264357752740467  0.0009075785846246209      13.67739262615195      309.8839030547936    0.00609764944022993     0.8017620145581936     0.5146088465274996     0.2794746252953126     0.3844213186218674    0.01890923380707371     0.2966307471598254    0.07207196277865749     0.9554131947765848  2.655404752182111e-14 121.9207334682704
2.631201985113306      19.49929361588099      15.86496613563884   0.002527500875485398     0.7076320765493552     -11.61132607718935  5.964064868172387e-06     0.1264357752740467  0.0009075785846246209      13.67739262615195      309.8839030547936    0.00609764944022993     0.8017620145581936     0.5146088465274996     0.2794746252953126     0.3844213186218674    0.01890923380707371     0.2966307471598254     0.0720719478774963      0.955413209677746  2.655404752182111e-14 121.9207334682602
2.631201985113306      19.49929361588099      15.86496613563884   0.002527500875485398     0.7076320765493552     -11.61132607718935  5.964064868172387e-06     0.1264357752740467  0.0009075785846246209      13.67739262615195      309.8839030547936    0.00609764944022993     0.8017620145581936     0.5146088465274996     0.2794746252953126     0.3844213186218674    0.01890923380707371     0.2966307471598254     0.0720719478774963     0.9554131947765848  1.490118774789518e-08 121.9207759932127
2.630821946311605      19.50723567286871      15.88388053026271   0.002527133520105161     0.7071659059492534     -11.62153238083421  5.831928984987369e-06     0.1264385582131776   0.000907065938176879      13.67763438179637      309.8853319308139   0.006099766007087139     0.8017176827296868     0.5147029111310799     0.2794035253945405     0.3848449950812565    0.01891021173907485     0.2966307471598254    0.07206166414369174     0.9554149062577092  2.542648208625858e-14 121.9167476863928
2.630821985513907      19.50723567286871      15.88388053026271   0.002527133520105161     0.7071659059492534     -11.62153238083421  5.831928984987369e-06     0.1264385582131776   0.000907065938176879      13.67763438179637      309.8853319308139   0.006099766007087139     0.8017176827296868     0.5147029111310799     0.2794035253945405     0.3848449950812565    0.01891021173907485     0.2966307471598254    0.07206166414369174     0.9554149062577092  2.542648208625858e-14 121.9167477211626
2.630821946311605      19.50723596354917      15.88388053026271   0.002527133520105161     0.7071659059492534     -11.62153238083421  5.831928984987369e-06     0.1264385582131776   0.000907065938176879      13.67763438179637      309.8853319308139   0.006099766007087139     0.8017176827296868     0.5147029111310799     0.2794035253945405     0.3848449950812565    0.01891021173907485     0.2966307471598254    0.07206166414369174     0.9554149062577092  2.542648208625858e-14 121.916747714134
2.630821946311605      19.50723567286871      15.88388076695098   0.002527133520105161     0.7071659059492534     -11.62153238083421  5.831928984987369e-06     0.1264385582131776   0.000907065938176879      13.67763438179637      309.8853319308139   0.006099766007087139     0.8017176827296868     0.5147029111310799     0.2794035253945405     0.3848449950812565    0.01891021173907485     0.2966307471598254    0.07206166414369174     0.9554149062577092  2.542648208625858e-14 121.9167477078965
2.630821946311605      19.50723567286871      15.88388053026271   0.002527148421266355     0.7071659059492534     -11.62153238083421  5.831928984987369e-06     0.1264385582131776   0.000907065938176879      13.67763438179637      309.8853319308139   0.006099766007087139     0.8017176827296868     0.5147029111310799     0.2794035253945405     0.3848449950812565    0.01891021173907485     0.2966307471598254    0.07206166414369174     0.9554149062577092  2.542648208625858e-14 121.9167480747526
2.630821946311605      19.50723567286871      15.88388053026271   0.002527133520105161     0.7071659208504146     -11.62153238083421  5.831928984987369e-06     0.1264385582131776   0.000907065938176879      13.67763438179637      309.8853319308139   0.006099766007087139     0.8017176827296868     0.5147029111310799     0.2794035253945405     0.3848449950812565    0.01891021173907485     0.2966307471598254    0.07206166414369174     0.9554149062577092  2.542648208625858e-14 121.9167477161483
2.630821946311605      19.50723567286871      15.88388053026271   0.002527133520105161     0.7071659059492534     -11.62153255400853  5.831928984987369e-06     0.1264385582131776   0.000907065938176879      13.67763438179637      309.8853319308139   0.006099766007087139     0.8017176827296868     0.5147029111310799     0.2794035253945405     0.3848449950812565    0.01891021173907485     0.2966307471598254    0.07206166414369174     0.9554149062577092  2.542648208625858e-14 121.9167476763075
2.630821946311605      19.50723567286871      15.88388053026271   0.002527133520105161     0.7071659059492534     -11.62153238083421  5.846830146181216e-06     0.1264385582131776   0.000907065938176879      13.67763438179637      309.8853319308139   0.006099766007087139     0.8017176827296868     0.5147029111310799     0.2794035253945405     0.3848449950812565    0.01891021173907485     0.2966307471598254    0.07206166414369174     0.9554149062577092  2.542648208625858e-14 121.9167520039408
2.630821946311605      19.50723567286871      15.88388053026271   0.002527133520105161     0.7071659059492534     -11.62153238083421  5.831928984987369e-06     0.1264385731143388   0.000907065938176879      13.67763438179637      309.8853319308139   0.006099766007087139     0.8017176827296868     0.5147029111310799     0.2794035253945405     0.3848449950812565    0.01891021173907485     0.2966307471598254    0.07206166414369174     0.9554149062577092  2.542648208625858e-14 121.9167477111091
2.630821946311605      19.50723567286871      15.88388053026271   0.002527133520105161     0.7071659059492534     -11.62153238083421  5.831928984987369e-06     0.1264385582131776  0.0009070808393380729      13.67763438179637      309.8853319308139   0.006099766007087139     0.8017176827296868     0.5147029111310799     0.2794035253945405     0.3848449950812565    0.01891021173907485     0.2966307471598254    0.07206166414369174     0.9554149062577092  2.542648208625858e-14 121.9167486816051
2.630821946311605      19.50723567286871      15.88388053026271   0.002527133520105161     0.7071659059492534     -11.62153238083421  5.831928984987369e-06     0.1264385582131776   0.000907065938176879        13.677634585609      309.8853319308139   0.006099766007087139     0.8017176827296868     0.5147029111310799     0.2794035253945405     0.3848449950812565    0.01891021173907485     0.2966307471598254    0.07206166414369174     0.9554149062577092  2.542648208625858e-14 121.9167477110686
2.630821946311605      19.50723567286871      15.88388053026271   0.002527133520105161     0.7071659059492534     -11.62153238083421  5.831928984987369e-06     0.1264385582131776   0.000907065938176879      13.67763438179637      309.8853365484652   0.006099766007087139     0.8017176827296868     0.5147029111310799     0.2794035253945405     0.3848449950812565    0.01891021173907485     0.2966307471598254    0.07206166414369174     0.9554149062577092  2.542648208625858e-14 121.9167476621008
2.630821946311605      19.50723567286871      15.88388053026271   0.002527133520105161     0.7071659059492534     -11.62153238083421  5.831928984987369e-06     0.1264385582131776   0.000907065938176879      13.67763438179637      309.8853319308139   0.006099780908248332     0.8017176827296868     0.5147029111310799     0.2794035253945405     0.3848449950812565    0.01891021173907485     0.2966307471598254    0.07206166414369174     0.9554149062577092  2.542648208625858e-14 121.9167466420014
2.630821946311605      19.50723567286871      15.88388053026271   0.002527133520105161     0.7071659059492534     -11.62153238083421  5.831928984987369e-06     0.1264385582131776   0.000907065938176879      13.67763438179637      309.8853319308139   0.006099766007087139      0.801717697630848     0.5147029111310799     0.2794035253945405     0.3848449950812565    0.01891021173907485     0.2966307471598254    0.07206166414369174     0.9554149062577092  2.542648208625858e-14 121.9167482360848
2.630821946311605      19.50723567286871      15.88388053026271   0.002527133520105161     0.7071659059492534     -11.62153238083421  5.831928984987369e-06     0.1264385582131776   0.000907065938176879      13.67763438179637      309.8853319308139   0.006099766007087139     0.8017176827296868     0.5147029260322411     0.2794035253945405     0.3848449950812565    0.01891021173907485     0.2966307471598254    0.07206166414369174     0.9554149062577092  2.542648208625858e-14 121.9167477742917
2.630821946311605      19.50723567286871      15.88388053026271   0.002527133520105161     0.7071659059492534     -11.62153238083421  5.831928984987369e-06     0.1264385582131776   0.000907065938176879      13.67763438179637      309.8853319308139   0.006099766007087139     0.8017176827296868     0.5147029111310799     0.2794035402957017     0.3848449950812565    0.01891021173907485     0.2966307471598254    0.07206166414369174     0.9554149062577092  2.542648208625858e-14 121.916747764386
2.630821946311605      19.50723567286871      15.88388053026271   0.002527133520105161     0.7071659059492534     -11.62153238083421  5.831928984987369e-06     0.1264385582131776   0.000907065938176879      13.67763438179637      309.8853319308139   0.006099766007087139     0.8017176827296868     0.5147029111310799     0.2794035253945405     0.3848450099824177    0.01891021173907485     0.2966307471598254    0.07206166414369174     0.9554149062577092  2.542648208625858e-14 121.9167476650986
2.630821946311605      19.50723567286871      15.88388053026271   0.002527133520105161     0.7071659059492534     -11.62153238083421  5.831928984987369e-06     0.1264385582131776   0.000907065938176879      13.67763438179637      309.8853319308139   0.006099766007087139     0.8017176827296868     0.5147029111310799     0.2794035253945405     0.3848449950812565    0.01891022664023604     0.2966307471598254    0.07206166414369174     0.9554149062577092  2.542648208625858e-14 121.9167476864243
2.630821946311605      19.50723567286871      15.88388053026271   0.002527133520105161     0.7071659059492534     -11.62153238083421  5.831928984987369e-06     0.1264385582131776   0.000907065938176879      13.67763438179637      309.8853319308139   0.006099766007087139     0.8017176827296868     0.5147029111310799     0.2794035253945405     0.3848449950812565    0.01891021173907485     0.2966307620609866    0.07206166414369174     0.9554149062577092  2.542648208625858e-14 121.9167476863928
2.630821946311605      19.50723567286871      15.88388053026271   0.002527133520105161     0.7071659059492534     -11.62153238083421  5.831928984987369e-06     0.1264385582131776   0.000907065938176879      13.67763438179637      309.8853319308139   0.006099766007087139     0.8017176827296868     0.5147029111310799     0.2794035253945405     0.3848449950812565    0.01891021173907485     0.2966307471598254    0.07206167904485293     0.9554149062577092  2.542648208625858e-14 121.9167476875154
2.630821946311605      19.50723567286871      15.88388053026271   0.002527133520105161     0.7071659059492534     -11.62153238083421  5.831928984987369e-06     0.1264385582131776   0.000907065938176879      13.67763438179637      309.8853319308139   0.006099766007087139     0.8017176827296868     0.5147029111310799     0.2794035253945405     0.3848449950812565    0.01891021173907485     0.2966307471598254    0.07206166414369174     0.9554149211588704  2.542648208625858e-14 121.9167476878272
2.630821946311605      19.50723567286871      15.88388053026271   0.002527133520105161     0.7071659059492534     -11.62153238083421  5.831928984987369e-06     0.1264385582131776   0.000907065938176879      13.67763438179637      309.8853319308139   0.006099766007087139     0.8017176827296868     0.5147029111310799     0.2794035253945405     0.3848449950812565    0.01891021173907485     0.2966307471598254    0.07206166414369174     0.9554149062577092  1.490118662032974e-08 121.9167902096862
2.631108310505588      19.49785801292452      15.86972927670832    0.00251977663211051     0.7066907930824476     -11.61637871023522  5.750643122185247e-06     0.1264372169745095  0.0009072184036576982      13.67516467781924      309.8861878770147   0.006100864020982783     0.8016810731766154     0.5146696044979601     0.2793821401576379      0.385317668253625    0.01890009736373102     0.2966307471598254    0.07117999003809786     0.9415687235964907  2.494854512598448e-14 121.9147912363639
2.631108349712157      19.49785801292452      15.86972927670832    0.00251977663211051     0.7066907930824476     -11.61637871023522  5.750643122185247e-06     0.1264372169745095  0.0009072184036576982      13.67516467781924      309.8861878770147   0.006100864020982783     0.8016810731766154     0.5146696044979601     0.2793821401576379      0.385317668253625    0.01890009736373102     0.2966307471598254    0.07117999003809786     0.9415687235964907  2.494854512598448e-14 121.9147912983557
2.631108310505588      19.49785830346525      15.86972927670832    0.00251977663211051     0.7066907930824476     -11.61637871023522  5.750643122185247e-06     0.1264372169745095  0.0009072184036576982      13.67516467781924      309.8861878770147   0.006100864020982783     0.8016810731766154     0.5146696044979601     0.2793821401576379      0.385317668253625    0.01890009736373102     0.2966307471598254    0.07117999003809786     0.9415687235964907  2.494854512598448e-14 121.9147912448091
2.631108310505588      19.49785801292452      15.86972951318571    0.00251977663211051     0.7066907930824476     -11.61637871023522  5.750643122185247e-06     0.1264372169745095  0.0009072184036576982      13.67516467781924      309.8861878770147   0.006100864020982783     0.8016810731766154     0.5146696044979601     0.2793821401576379      0.385317668253625    0.01890009736373102     0.2966307471598254    0.07117999003809786     0.9415687235964907  2.494854512598448e-14 121.9147912231308
2.631108310505588      19.49785801292452      15.86972927670832   0.002519791533271704     0.7066907930824476     -11.61637871023522  5.750643122185247e-06     0.1264372169745095  0.0009072184036576982      13.67516467781924      309.8861878770147   0.006100864020982783     0.8016810731766154     0.5146696044979601     0.2793821401576379      0.385317668253625    0.01890009736373102     0.2966307471598254    0.07117999003809786     0.9415687235964907  2.494854512598448e-14 121.9147915816135
2.631108310505588      19.49785801292452      15.86972927670832    0.00251977663211051     0.7066908079836088     -11.61637871023522  5.750643122185247e-06     0.1264372169745095  0.0009072184036576982      13.67516467781924      309.8861878770147   0.006100864020982783     0.8016810731766154     0.5146696044979601     0.2793821401576379      0.385317668253625    0.01890009736373102     0.2966307471598254    0.07117999003809786     0.9415687235964907  2.494854512598448e-14 121.9147912317549
2.631108310505588      19.49785801292452      15.86972927670832    0.00251977663211051     0.7066907930824476     -11.61637888333275  5.750643122185247e-06     0.1264372169745095  0.0009072184036576982      13.67516467781924      309.8861878770147   0.006100864020982783     0.8016810731766154     0.5146696044979601     0.2793821401576379      0.385317668253625    0.01890009736373102     0.2966307471598254    0.07117999003809786     0.9415687235964907  2.494854512598448e-14 121.9147912128719
2.631108310505588      19.49785801292452      15.86972927670832    0.00251977663211051     0.7066907930824476     -11.61637871023522  5.765544283379095e-06     0.1264372169745095  0.0009072184036576982      13.67516467781924      309.8861878770147   0.006100864020982783     0.8016810731766154     0.5146696044979601     0.2793821401576379      0.385317668253625    0.01890009736373102     0.2966307471598254    0.07117999003809786     0.9415687235964907  2.494854512598448e-14 121.9147956294245
2.631108310505588      19.49785801292452      15.86972927670832    0.00251977663211051     0.7066907930824476     -11.61637871023522  5.750643122185247e-06     0.1264372318756707  0.0009072184036576982      13.67516467781924      309.8861878770147   0.006100864020982783     0.8016810731766154     0.5146696044979601     0.2793821401576379      0.385317668253625    0.01890009736373102     0.2966307471598254    0.07117999003809786     0.9415687235964907  2.494854512598448e-14 121.9147912440613
2.631108310505588      19.49785801292452      15.86972927670832    0.00251977663211051     0.7066907930824476     -11.61637871023522  5.750643122185247e-06     0.1264372169745095   0.000907233304818892      13.67516467781924      309.8861878770147   0.006100864020982783     0.8016810731766154     0.5146696044979601     0.2793821401576379      0.385317668253625    0.01890009736373102     0.2966307471598254    0.07117999003809786     0.9415687235964907  2.494854512598448e-14 121.9147920898245
2.631108310505588      19.49785801292452      15.86972927670832    0.00251977663211051     0.7066907930824476     -11.61637871023522  5.750643122185247e-06     0.1264372169745095  0.0009072184036576982      13.67516488159508      309.8861878770147   0.006100864020982783     0.8016810731766154     0.5146696044979601     0.2793821401576379      0.385317668253625    0.01890009736373102     0.2966307471598254    0.07117999003809786     0.9415687235964907  2.494854512598448e-14 121.9147912505208
2.631108310505588      19.49785801292452      15.86972927670832    0.00251977663211051     0.7066907930824476     -11.61637871023522  5.750643122185247e-06     0.1264372169745095  0.0009072184036576982      13.67516467781924      309.8861924946788   0.006100864020982783     0.8016810731766154     0.5146696044979601     0.2793821401576379      0.385317668253625    0.01890009736373102     0.2966307471598254    0.07117999003809786     0.9415687235964907  2.494854512598448e-14 121.9147911647556
2.631108310505588      19.49785801292452      15.86972927670832    0.00251977663211051     0.7066907930824476     -11.61637871023522  5.750643122185247e-06     0.1264372169745095  0.0009072184036576982      13.67516467781924      309.8861878770147   0.006100878922143977     0.8016810731766154     0.5146696044979601     0.2793821401576379      0.385317668253625    0.01890009736373102     0.2966307471598254    0.07117999003809786     0.9415687235964907  2.494854512598448e-14 121.9147915759404
2.631108310505588      19.49785801292452      15.86972927670832    0.00251977663211051     0.7066907930824476     -11.61637871023522  5.750643122185247e-06     0.1264372169745095  0.0009072184036576982      13.67516467781924      309.8861878770147   0.006100864020982783     0.8016810880777766     0.5146696044979601     0.2793821401576379      0.385317668253625    0.01890009736373102     0.2966307471598254    0.07117999003809786     0.9415687235964907  2.494854512598448e-14 121.9147917595414
2.631108310505588      19.49785801292452      15.86972927670832    0.00251977663211051     0.7066907930824476     -11.61637871023522  5.750643122185247e-06     0.1264372169745095  0.0009072184036576982      13.67516467781924      309.8861878770147   0.006100864020982783     0.8016810731766154     0.5146696193991213     0.2793821401576379      0.385317668253625    0.01890009736373102     0.2966307471598254    0.07117999003809786     0.9415687235964907  2.494854512598448e-14 121.9147912443483
2.631108310505588      19.49785801292452      15.86972927670832    0.00251977663211051     0.7066907930824476     -11.61637871023522  5.750643122185247e-06     0.1264372169745095  0.0009072184036576982      13.67516467781924      309.8861878770147   0.006100864020982783     0.8016810731766154     0.5146696044979601     0.2793821550587991      0.385317668253625    0.01890009736373102     0.2966307471598254    0.07117999003809786     0.9415687235964907  2.494854512598448e-14 121.9147913656533
2.631108310505588      19.49785801292452      15.86972927670832    0.00251977663211051     0.7066907930824476     -11.61637871023522  5.750643122185247e-06     0.1264372169745095  0.0009072184036576982      13.67516467781924      309.8861878770147   0.006100864020982783     0.8016810731766154     0.5146696044979601     0.2793821401576379     0.3853176831547862    0.01890009736373102     0.2966307471598254    0.07117999003809786     0.9415687235964907  2.494854512598448e-14 121.9147912047611
2.631108310505588      19.49785801292452      15.86972927670832    0.00251977663211051     0.7066907930824476     -11.61637871023522  5.750643122185247e-06     0.1264372169745095  0.0009072184036576982      13.67516467781924      309.8861878770147   0.006100864020982783     0.8016810731766154     0.5146696044979601     0.2793821401576379      0.385317668253625    0.01890011226489221     0.2966307471598254    0.07117999003809786     0.9415687235964907  2.494854512598448e-14 121.9147912362751
2.631108310505588      19.49785801292452      15.86972927670832    0.00251977663211051     0.7066907930824476     -11.61637871023522  5.750643122185247e-06     0.1264372169745095  0.0009072184036576982      13.67516467781924      309.8861878770147   0.006100864020982783     0.8016810731766154     0.5146696044979601     0.2793821401576379      0.385317668253625    0.01890009736373102     0.2966307620609866    0.07117999003809786     0.9415687235964907  2.494854512598448e-14 121.9147912363639
2.631108310505588      19.49785801292452      15.86972927670832    0.00251977663211051     0.7066907930824476     -11.61637871023522  5.750643122185247e-06     0.1264372169745095  0.0009072184036576982      13.67516467781924      309.8861878770147   0.006100864020982783     0.8016810731766154     0.5146696044979601     0.2793821401576379      0.385317668253625    0.01890009736373102     0.2966307471598254    0.07118000493925905     0.9415687235964907  2.494854512598448e-14 121.9147912363534
2.631108310505588      19.49785801292452      15.86972927670832    0.00251977663211051     0.7066907930824476     -11.61637871023522  5.750643122185247e-06     0.1264372169745095  0.0009072184036576982      13.67516467781924      309.8861878770147   0.006100864020982783     0.8016810731766154     0.5146696044979601     0.2793821401576379      0.385317668253625    0.01890009736373102     0.2966307471598254    0.07117999003809786     0.9415687384976519  2.494854512598448e-14 121.91479123636
2.631108310505588      19.49785801292452      15.86972927670832    0.00251977663211051     0.7066907930824476     -11.61637871023522  5.750643122185247e-06     0.1264372169745095  0.0009072184036576982      13.67516467781924      309.8861878770147   0.006100864020982783     0.8016810731766154     0.5146696044979601     0.2793821401576379      0.385317668253625    0.01890009736373102     0.2966307471598254    0.07117999003809786     0.9415687235964907  1.490118614239278e-08 121.9148337544511
2.631112510906035      19.49793495113048      15.86987744263343   0.002519122492337104     0.7066945210314249     -11.61649623475392  5.732529028549309e-06     0.1264365345988334  0.0009066908513876552      13.67571354827417      309.9090763290578   0.006099521577477755     0.8016792788281393     0.5146658318632561     0.2793563612504189      0.385362005476991    0.01925180609861771     0.2966307471598254     0.0723574122479886     0.9416008685135657  2.420857039992554e-14 121.9143106321208
2.631112550112667      19.49793495113048      15.86987744263343   0.002519122492337104     0.7066945210314249     -11.61649623475392  5.732529028549309e-06     0.1264365345988334  0.0009066908513876552      13.67571354827417      309.9090763290578   0.006099521577477755     0.8016792788281393     0.5146658318632561     0.2793563612504189      0.385362005476991    0.01925180609861771     0.2966307471598254     0.0723574122479886     0.9416008685135657  2.420857039992554e-14 121.9143106915307
2.631112510906035      19.49793524167235      15.86987744263343   0.002519122492337104     0.7066945210314249     -11.61649623475392  5.732529028549309e-06     0.1264365345988334  0.0009066908513876552      13.67571354827417      309.9090763290578   0.006099521577477755     0.8016792788281393     0.5146658318632561     0.2793563612504189      0.385362005476991    0.01925180609861771     0.2966307471598254     0.0723574122479886     0.9416008685135657  2.420857039992554e-14 121.914310663269
2.631112510906035      19.49793495113048      15.86987767911303   0.002519122492337104     0.7066945210314249     -11.61649623475392  5.732529028549309e-06     0.1264365345988334  0.0009066908513876552      13.67571354827417      309.9090763290578   0.006099521577477755     0.8016792788281393     0.5146658318632561     0.2793563612504189      0.385362005476991    0.01925180609861771     0.2966307471598254     0.0723574122479886     0.9416008685135657  2.420857039992554e-14 121.9143106529074
2.631112510906035      19.49793495113048      15.86987744263343   0.002519137393498298     0.7066945210314249     -11.61649623475392  5.732529028549309e-06     0.1264365345988334  0.0009066908513876552      13.67571354827417      309.9090763290578   0.006099521577477755     0.8016792788281393     0.5146658318632561     0.2793563612504189      0.385362005476991    0.01925180609861771     0.2966307471598254     0.0723574122479886     0.9416008685135657  2.420857039992554e-14 121.9143108296223
2.631112510906035      19.49793495113048      15.86987744263343   0.002519122492337104     0.7066945359325861     -11.61649623475392  5.732529028549309e-06     0.1264365345988334  0.0009066908513876552      13.67571354827417      309.9090763290578   0.006099521577477755     0.8016792788281393     0.5146658318632561     0.2793563612504189      0.385362005476991    0.01925180609861771     0.2966307471598254     0.0723574122479886     0.9416008685135657  2.420857039992554e-14 121.914310623858
2.631112510906035      19.49793495113048      15.86987744263343   0.002519122492337104     0.7066945210314249     -11.61649640785321  5.732529028549309e-06     0.1264365345988334  0.0009066908513876552      13.67571354827417      309.9090763290578   0.006099521577477755     0.8016792788281393     0.5146658318632561     0.2793563612504189      0.385362005476991    0.01925180609861771     0.2966307471598254     0.0723574122479886     0.9416008685135657  2.420857039992554e-14 121.9143106167202
2.631112510906035      19.49793495113048      15.86987744263343   0.002519122492337104     0.7066945210314249     -11.61649623475392  5.747430189743157e-06     0.1264365345988334  0.0009066908513876552      13.67571354827417      309.9090763290578   0.006099521577477755     0.8016792788281393     0.5146658318632561     0.2793563612504189      0.385362005476991    0.01925180609861771     0.2966307471598254     0.0723574122479886     0.9416008685135657  2.420857039992554e-14 121.9143146369568
2.631112510906035      19.49793495113048      15.86987744263343   0.002519122492337104     0.7066945210314249     -11.61649623475392  5.732529028549309e-06     0.1264365494999946  0.0009066908513876552      13.67571354827417      309.9090763290578   0.006099521577477755     0.8016792788281393     0.5146658318632561     0.2793563612504189      0.385362005476991    0.01925180609861771     0.2966307471598254     0.0723574122479886     0.9416008685135657  2.420857039992554e-14 121.9143106529897
2.631112510906035      19.49793495113048      15.86987744263343   0.002519122492337104     0.7066945210314249     -11.61649623475392  5.732529028549309e-06     0.1264365345988334   0.000906705752548849      13.67571354827417      309.9090763290578   0.006099521577477755     0.8016792788281393     0.5146658318632561     0.2793563612504189      0.385362005476991    0.01925180609861771     0.2966307471598254     0.0723574122479886     0.9416008685135657  2.420857039992554e-14 121.914311239263
2.631112510906035      19.49793495113048      15.86987744263343   0.002519122492337104     0.7066945210314249     -11.61649623475392  5.732529028549309e-06     0.1264365345988334  0.0009066908513876552      13.67571375205818      309.9090763290578   0.006099521577477755     0.8016792788281393     0.5146658318632561     0.2793563612504189      0.385362005476991    0.01925180609861771     0.2966307471598254     0.0723574122479886     0.9416008685135657  2.420857039992554e-14 121.9143106672238
2.631112510906035      19.49793495113048      15.86987744263343   0.002519122492337104     0.7066945210314249     -11.61649623475392  5.732529028549309e-06     0.1264365345988334  0.0009066908513876552      13.67571354827417      309.9090809470629   0.006099521577477755     0.8016792788281393     0.5146658318632561     0.2793563612504189      0.385362005476991    0.01925180609861771     0.2966307471598254     0.0723574122479886     0.9416008685135657  2.420857039992554e-14 121.9143105545882
2.631112510906035      19.49793495113048      15.86987744263343   0.002519122492337104     0.7066945210314249     -11.61649623475392  5.732529028549309e-06     0.1264365345988334  0.0009066908513876552      13.67571354827417      309.9090763290578   0.006099536478638949     0.8016792788281393     0.5146658318632561     0.2793563612504189      0.385362005476991    0.01925180609861771     0.2966307471598254     0.0723574122479886     0.9416008685135657  2.420857039992554e-14 121.9143087129628
2.631112510906035      19.49793495113048      15.86987744263343   0.002519122492337104     0.7066945210314249     -11.61649623475392  5.732529028549309e-06     0.1264365345988334  0.0009066908513876552      13.67571354827417      309.9090763290578   0.006099521577477755     0.8016792937293005     0.5146658318632561     0.2793563612504189      0.385362005476991    0.01925180609861771     0.2966307471598254     0.0723574122479886     0.9416008685135657  2.420857039992554e-14 121.9143111749213
2.631112510906035      19.49793495113048      15.86987744263343   0.002519122492337104     0.7066945210314249     -11.61649623475392  5.732529028549309e-06     0.1264365345988334  0.0009066908513876552      13.67571354827417      309.9090763290578   0.006099521577477755     0.8016792788281393     0.5146658467644173     0.2793563612504189      0.385362005476991    0.01925180609861771     0.2966307471598254     0.0723574122479886     0.9416008685135657  2.420857039992554e-14 121.9143106886958
2.631112510906035      19.49793495113048      15.86987744263343   0.002519122492337104     0.7066945210314249     -11.61649623475392  5.732529028549309e-06     0.1264365345988334  0.0009066908513876552      13.67571354827417      309.9090763290578   0.006099521577477755     0.8016792788281393     0.5146658318632561     0.2793563761515801      0.385362005476991    0.01925180609861771     0.2966307471598254     0.0723574122479886     0.9416008685135657  2.420857039992554e-14 121.9143106694325
2.631112510906035      19.49793495113048      15.86987744263343   0.002519122492337104     0.7066945210314249     -11.61649623475392  5.732529028549309e-06     0.1264365345988334  0.0009066908513876552      13.67571354827417      309.9090763290578   0.006099521577477755     0.8016792788281393     0.5146658318632561     0.2793563612504189     0.3853620203781522    0.01925180609861771     0.2966307471598254     0.0723574122479886     0.9416008685135657  2.420857039992554e-14 121.9143106238672
2.631112510906035      19.49793495113048      15.86987744263343   0.002519122492337104     0.7066945210314249     -11.61649623475392  5.732529028549309e-06     0.1264365345988334  0.0009066908513876552      13.67571354827417      309.9090763290578   0.006099521577477755     0.8016792788281393     0.5146658318632561     0.2793563612504189      0.385362005476991    0.01925182099977891     0.2966307471598254     0.0723574122479886     0.9416008685135657  2.420857039992554e-14 121.9143106321301
2.631112510906035      19.49793495113048      15.86987744263343   0.002519122492337104     0.7066945210314249     -11.61649623475392  5.732529028549309e-06     0.1264365345988334  0.0009066908513876552      13.67571354827417      309.9090763290578   0.006099521577477755     0.8016792788281393     0.5146658318632561     0.2793563612504189      0.385362005476991    0.01925180609861771     0.2966307620609866     0.0723574122479886     0.9416008685135657  2.420857039992554e-14 121.9143106321208
2.631112510906035      19.49793495113048      15.86987744263343   0.002519122492337104     0.7066945210314249     -11.61649623475392  5.732529028549309e-06     0.1264365345988334  0.0009066908513876552      13.67571354827417      309.9090763290578   0.006099521577477755     0.8016792788281393     0.5146658318632561     0.2793563612504189      0.385362005476991    0.01925180609861771     0.2966307471598254    0.07235742714914979     0.9416008685135657  2.420857039992554e-14 121.9143106321346
2.631112510906035      19.49793495113048      15.86987744263343   0.002519122492337104     0.7066945210314249     -11.61649623475392  5.732529028549309e-06     0.1264365345988334  0.0009066908513876552      13.67571354827417      309.9090763290578   0.006099521577477755     0.8016792788281393     0.5146658318632561     0.2793563612504189      0.385362005476991    0.01925180609861771     0.2966307471598254     0.0723574122479886     0.9416008834147269  2.420857039992554e-14 121.9143106321299
2.631112510906035      19.49793495113048      15.86987744263343   0.002519122492337104     0.7066945210314249     -11.61649623475392  5.732529028549309e-06     0.1264365345988334  0.0009066908513876552      13.67571354827417      309.9090763290578   0.006099521577477755     0.8016792788281393     0.5146658318632561     0.2793563612504189      0.385362005476991    0.01925180609861771     0.2966307471598254     0.0723574122479886     0.9416008685135657  1.490118540241806e-08 121.9143531457741
2.631180546544554      19.49743986957208      15.86888161994666   0.002518799189153404     0.7067148741480737     -11.61608308254716  5.729802645430154e-06     0.1264363224798694  0.0009066924915022514      13.67663674199828      309.9549882259052   0.006101580382887102     0.8016770497198339     0.5146670006688733      0.279349307513939     0.3853976052591455    0.01920821713980789     0.2966307471598254    0.07212578879648729     0.9394229894652536  2.413074992104604e-14 121.9136911388917
2.631180585752199      19.49743986957208      15.86888161994666   0.002518799189153404     0.7067148741480737     -11.61608308254716  5.729802645430154e-06     0.1264363224798694  0.0009066924915022514      13.67663674199828      309.9549882259052   0.006101580382887102     0.8016770497198339     0.5146670006688733      0.279349307513939     0.3853976052591455    0.01920821713980789     0.2966307471598254    0.07212578879648729     0.9394229894652536  2.413074992104604e-14 121.9136911871324
2.631180546544554      19.49744016010658      15.86888161994666   0.002518799189153404     0.7067148741480737     -11.61608308254716  5.729802645430154e-06     0.1264363224798694  0.0009066924915022514      13.67663674199828      309.9549882259052   0.006101580382887102     0.8016770497198339     0.5146670006688733      0.279349307513939     0.3853976052591455    0.01920821713980789     0.2966307471598254    0.07212578879648729     0.9394229894652536  2.413074992104604e-14 121.9136911442725
2.631180546544554      19.49743986957208      15.86888185641142   0.002518799189153404     0.7067148741480737     -11.61608308254716  5.729802645430154e-06     0.1264363224798694  0.0009066924915022514      13.67663674199828      309.9549882259052   0.006101580382887102     0.8016770497198339     0.5146670006688733      0.279349307513939     0.3853976052591455    0.01920821713980789     0.2966307471598254    0.07212578879648729     0.9394229894652536  2.413074992104604e-14 121.9136911218771
2.631180546544554      19.49743986957208      15.86888161994666   0.002518814090314598     0.7067148741480737     -11.61608308254716  5.729802645430154e-06     0.1264363224798694  0.0009066924915022514      13.67663674199828      309.9549882259052   0.006101580382887102     0.8016770497198339     0.5146670006688733      0.279349307513939     0.3853976052591455    0.01920821713980789     0.2966307471598254    0.07212578879648729     0.9394229894652536  2.413074992104604e-14 121.9136912255665
2.631180546544554      19.49743986957208      15.86888161994666   0.002518799189153404     0.7067148890492349     -11.61608308254716  5.729802645430154e-06     0.1264363224798694  0.0009066924915022514      13.67663674199828      309.9549882259052   0.006101580382887102     0.8016770497198339     0.5146670006688733      0.279349307513939     0.3853976052591455    0.01920821713980789     0.2966307471598254    0.07212578879648729     0.9394229894652536  2.413074992104604e-14 121.9136911072005
2.631180546544554      19.49743986957208      15.86888161994666   0.002518799189153404     0.7067148741480737     -11.61608325564029  5.729802645430154e-06     0.1264363224798694  0.0009066924915022514      13.67663674199828      309.9549882259052   0.006101580382887102     0.8016770497198339     0.5146670006688733      0.279349307513939     0.3853976052591455    0.01920821713980789     0.2966307471598254    0.07212578879648729     0.9394229894652536  2.413074992104604e-14 121.9136911020787
2.631180546544554      19.49743986957208      15.86888161994666   0.002518799189153404     0.7067148741480737     -11.61608308254716  5.744703806624001e-06     0.1264363224798694  0.0009066924915022514      13.67663674199828      309.9549882259052   0.006101580382887102     0.8016770497198339     0.5146670006688733      0.279349307513939     0.3853976052591455    0.01920821713980789     0.2966307471598254    0.07212578879648729     0.9394229894652536  2.413074992104604e-14 121.9136953188631
2.631180546544554      19.49743986957208      15.86888161994666   0.002518799189153404     0.7067148741480737     -11.61608308254716  5.729802645430154e-06     0.1264363373810306  0.0009066924915022514      13.67663674199828      309.9549882259052   0.006101580382887102     0.8016770497198339     0.5146670006688733      0.279349307513939     0.3853976052591455    0.01920821713980789     0.2966307471598254    0.07212578879648729     0.9394229894652536  2.413074992104604e-14 121.9136911387736
2.631180546544554      19.49743986957208      15.86888161994666   0.002518799189153404     0.7067148741480737     -11.61608308254716  5.729802645430154e-06     0.1264363224798694  0.0009067073926634453      13.67663674199828      309.9549882259052   0.006101580382887102     0.8016770497198339     0.5146670006688733      0.279349307513939     0.3853976052591455    0.01920821713980789     0.2966307471598254    0.07212578879648729     0.9394229894652536  2.413074992104604e-14 121.9136917651008
2.631180546544554      19.49743986957208      15.86888161994666   0.002518799189153404     0.7067148741480737     -11.61608308254716  5.729802645430154e-06     0.1264363224798694  0.0009066924915022514      13.67663694579605      309.9549882259052   0.006101580382887102     0.8016770497198339     0.5146670006688733      0.279349307513939     0.3853976052591455    0.01920821713980789     0.2966307471598254    0.07212578879648729     0.9394229894652536  2.413074992104604e-14 121.9136911617923
2.631180546544554      19.49743986957208      15.86888161994666   0.002518799189153404     0.7067148741480737     -11.61608308254716  5.729802645430154e-06     0.1264363224798694  0.0009066924915022514      13.67663674199828      309.9549928445944   0.006101580382887102     0.8016770497198339     0.5146670006688733      0.279349307513939     0.3853976052591455    0.01920821713980789     0.2966307471598254    0.07212578879648729     0.9394229894652536  2.413074992104604e-14 121.9136910684516
2.631180546544554      19.49743986957208      15.86888161994666   0.002518799189153404     0.7067148741480737     -11.61608308254716  5.729802645430154e-06     0.1264363224798694  0.0009066924915022514      13.67663674199828      309.9549882259052   0.006101595284048296     0.8016770497198339     0.5146670006688733      0.279349307513939     0.3853976052591455    0.01920821713980789     0.2966307471598254    0.07212578879648729     0.9394229894652536  2.413074992104604e-14 121.9136911064291
2.631180546544554      19.49743986957208      15.86888161994666   0.002518799189153404     0.7067148741480737     -11.61608308254716  5.729802645430154e-06     0.1264363224798694  0.0009066924915022514      13.67663674199828      309.9549882259052   0.006101580382887102     0.8016770646209951     0.5146670006688733      0.279349307513939     0.3853976052591455    0.01920821713980789     0.2966307471598254    0.07212578879648729     0.9394229894652536  2.413074992104604e-14 121.9136916720638
2.631180546544554      19.49743986957208      15.86888161994666   0.002518799189153404     0.7067148741480737     -11.61608308254716  5.729802645430154e-06     0.1264363224798694  0.0009066924915022514      13.67663674199828      309.9549882259052   0.006101580382887102     0.8016770497198339     0.5146670155700345      0.279349307513939     0.3853976052591455    0.01920821713980789     0.2966307471598254    0.07212578879648729     0.9394229894652536  2.413074992104604e-14 121.9136911503932
2.631180546544554      19.49743986957208      15.86888161994666   0.002518799189153404     0.7067148741480737     -11.61608308254716  5.729802645430154e-06     0.1264363224798694  0.0009066924915022514      13.67663674199828      309.9549882259052   0.006101580382887102     0.8016770497198339     0.5146670006688733     0.2793493224151002     0.3853976052591455    0.01920821713980789     0.2966307471598254    0.07212578879648729     0.9394229894652536  2.413074992104604e-14 121.9136912322909
2.631180546544554      19.49743986957208      15.86888161994666   0.002518799189153404     0.7067148741480737     -11.61608308254716  5.729802645430154e-06     0.1264363224798694  0.0009066924915022514      13.67663674199828      309.9549882259052   0.006101580382887102     0.8016770497198339     0.5146670006688733      0.279349307513939     0.3853976201603067    0.01920821713980789     0.2966307471598254    0.07212578879648729     0.9394229894652536  2.413074992104604e-14 121.9136910958182
2.631180546544554      19.49743986957208      15.86888161994666   0.002518799189153404     0.7067148741480737     -11.61608308254716  5.729802645430154e-06     0.1264363224798694  0.0009066924915022514      13.67663674199828      309.9549882259052   0.006101580382887102     0.8016770497198339     0.5146670006688733      0.279349307513939     0.3853976052591455    0.01920823204096908     0.2966307471598254    0.07212578879648729     0.9394229894652536  2.413074992104604e-14 121.9136911388994
2.631180546544554      19.49743986957208      15.86888161994666   0.002518799189153404     0.7067148741480737     -11.61608308254716  5.729802645430154e-06     0.1264363224798694  0.0009066924915022514      13.67663674199828      309.9549882259052   0.006101580382887102     0.8016770497198339     0.5146670006688733      0.279349307513939     0.3853976052591455    0.01920821713980789     0.2966307620609866    0.07212578879648729     0.9394229894652536  2.413074992104604e-14 121.9136911388917
2.631180546544554      19.49743986957208      15.86888161994666   0.002518799189153404     0.7067148741480737     -11.61608308254716  5.729802645430154e-06     0.1264363224798694  0.0009066924915022514      13.67663674199828      309.9549882259052   0.006101580382887102     0.8016770497198339     0.5146670006688733      0.279349307513939     0.3853976052591455    0.01920821713980789     0.2966307471598254    0.07212580369764848     0.9394229894652536  2.413074992104604e-14 121.9136911388468
2.631180546544554      19.49743986957208      15.86888161994666   0.002518799189153404     0.7067148741480737     -11.61608308254716  5.729802645430154e-06     0.1264363224798694  0.0009066924915022514      13.67663674199828      309.9549882259052   0.006101580382887102     0.8016770497198339     0.5146670006688733      0.279349307513939     0.3853976052591455    0.01920821713980789     0.2966307471598254    0.07212578879648729     0.9394230043664148  2.413074992104604e-14 121.9136911388419
2.631180546544554      19.49743986957208      15.86888161994666   0.002518799189153404     0.7067148741480737     -11.61608308254716  5.729802645430154e-06     0.1264363224798694  0.0009066924915022514      13.67663674199828      309.9549882259052   0.006101580382887102     0.8016770497198339     0.5146670006688733      0.279349307513939     0.3853976052591455    0.01920821713980789     0.2966307471598254    0.07212578879648729     0.9394229894652536  1.490118532459758e-08 121.9137336524393
2.63104307910758      19.51879597885531      15.90449385558345    0.00252544079284015     0.7076795721229306     -11.63380905028178  5.506221167881865e-06     0.1264475522287381  0.0009044728858042888      13.67489793908022      309.9629432725247   0.006118939684984323      0.801577618078246     0.5148958451408013     0.2791078532466899       0.38699341230808    0.01920121528263319     0.2966307471598254    0.07385902771818693     0.9395466592063895  4.196242968457479e-14 121.9056600552064
2.631043118313177      19.51879597885531      15.90449385558345    0.00252544079284015     0.7076795721229306     -11.63380905028178  5.506221167881865e-06     0.1264475522287381  0.0009044728858042888      13.67489793908022      309.9629432725247   0.006118939684984323      0.801577618078246     0.5148958451408013     0.2791078532466899       0.38699341230808    0.01920121528263319     0.2966307471598254    0.07385902771818693     0.9395466592063895  4.196242968457479e-14 121.9056601049395
2.63104307910758      19.51879626970803      15.90449385558345    0.00252544079284015     0.7076795721229306     -11.63380905028178  5.506221167881865e-06     0.1264475522287381  0.0009044728858042888      13.67489793908022      309.9629432725247   0.006118939684984323      0.801577618078246     0.5148958451408013     0.2791078532466899       0.38699341230808    0.01920121528263319     0.2966307471598254    0.07385902771818693     0.9395466592063895  4.196242968457479e-14 121.9056601061779
2.63104307910758      19.51879597885531      15.90449409257888    0.00252544079284015     0.7076795721229306     -11.63380905028178  5.506221167881865e-06     0.1264475522287381  0.0009044728858042888      13.67489793908022      309.9629432725247   0.006118939684984323      0.801577618078246     0.5148958451408013     0.2791078532466899       0.38699341230808    0.01920121528263319     0.2966307471598254    0.07385902771818693     0.9395466592063895  4.196242968457479e-14 121.9056600640209
2.63104307910758      19.51879597885531      15.90449385558345   0.002525455694001344     0.7076795721229306     -11.63380905028178  5.506221167881865e-06     0.1264475522287381  0.0009044728858042888      13.67489793908022      309.9629432725247   0.006118939684984323      0.801577618078246     0.5148958451408013     0.2791078532466899       0.38699341230808    0.01920121528263319     0.2966307471598254    0.07385902771818693     0.9395466592063895  4.196242968457479e-14 121.9056596331943
2.63104307910758      19.51879597885531      15.90449385558345    0.00252544079284015     0.7076795870240918     -11.63380905028178  5.506221167881865e-06     0.1264475522287381  0.0009044728858042888      13.67489793908022      309.9629432725247   0.006118939684984323      0.801577618078246     0.5148958451408013     0.2791078532466899       0.38699341230808    0.01920121528263319     0.2966307471598254    0.07385902771818693     0.9395466592063895  4.196242968457479e-14 121.9056600536131
2.63104307910758      19.51879597885531      15.90449385558345    0.00252544079284015     0.7076795721229306     -11.63380922363904  5.506221167881865e-06     0.1264475522287381  0.0009044728858042888      13.67489793908022      309.9629432725247   0.006118939684984323      0.801577618078246     0.5148958451408013     0.2791078532466899       0.38699341230808    0.01920121528263319     0.2966307471598254    0.07385902771818693     0.9395466592063895  4.196242968457479e-14 121.9056600517102
2.63104307910758      19.51879597885531      15.90449385558345    0.00252544079284015     0.7076795721229306     -11.63380905028178  5.521122329075712e-06     0.1264475522287381  0.0009044728858042888      13.67489793908022      309.9629432725247   0.006118939684984323      0.801577618078246     0.5148958451408013     0.2791078532466899       0.38699341230808    0.01920121528263319     0.2966307471598254    0.07385902771818693     0.9395466592063895  4.196242968457479e-14 121.9056641097463
2.63104307910758      19.51879597885531      15.90449385558345    0.00252544079284015     0.7076795721229306     -11.63380905028178  5.506221167881865e-06     0.1264475671298993  0.0009044728858042888      13.67489793908022      309.9629432725247   0.006118939684984323      0.801577618078246     0.5148958451408013     0.2791078532466899       0.38699341230808    0.01920121528263319     0.2966307471598254    0.07385902771818693     0.9395466592063895  4.196242968457479e-14 121.9056600352547
2.63104307910758      19.51879597885531      15.90449385558345    0.00252544079284015     0.7076795721229306     -11.63380905028178  5.506221167881865e-06     0.1264475522287381  0.0009044877869654826      13.67489793908022      309.9629432725247   0.006118939684984323      0.801577618078246     0.5148958451408013     0.2791078532466899       0.38699341230808    0.01920121528263319     0.2966307471598254    0.07385902771818693     0.9395466592063895  4.196242968457479e-14 121.9056602067619
2.63104307910758      19.51879597885531      15.90449385558345    0.00252544079284015     0.7076795721229306     -11.63380905028178  5.506221167881865e-06     0.1264475522287381  0.0009044728858042888      13.67489814285208      309.9629432725247   0.006118939684984323      0.801577618078246     0.5148958451408013     0.2791078532466899       0.38699341230808    0.01920121528263319     0.2966307471598254    0.07385902771818693     0.9395466592063895  4.196242968457479e-14 121.9056601464349
2.63104307910758      19.51879597885531      15.90449385558345    0.00252544079284015     0.7076795721229306     -11.63380905028178  5.506221167881865e-06     0.1264475522287381  0.0009044728858042888      13.67489793908022      309.9629478913325   0.006118939684984323      0.801577618078246     0.5148958451408013     0.2791078532466899       0.38699341230808    0.01920121528263319     0.2966307471598254    0.07385902771818693     0.9395466592063895  4.196242968457479e-14 121.9056600230689
2.63104307910758      19.51879597885531      15.90449385558345    0.00252544079284015     0.7076795721229306     -11.63380905028178  5.506221167881865e-06     0.1264475522287381  0.0009044728858042888      13.67489793908022      309.9629432725247   0.006118954586145517      0.801577618078246     0.5148958451408013     0.2791078532466899       0.38699341230808    0.01920121528263319     0.2966307471598254    0.07385902771818693     0.9395466592063895  4.196242968457479e-14 121.9056655572763
2.63104307910758      19.51879597885531      15.90449385558345    0.00252544079284015     0.7076795721229306     -11.63380905028178  5.506221167881865e-06     0.1264475522287381  0.0009044728858042888      13.67489793908022      309.9629432725247   0.006118939684984323     0.8015776329794072     0.5148958451408013     0.2791078532466899       0.38699341230808    0.01920121528263319     0.2966307471598254    0.07385902771818693     0.9395466592063895  4.196242968457479e-14 121.9056606231348
2.63104307910758      19.51879597885531      15.90449385558345    0.00252544079284015     0.7076795721229306     -11.63380905028178  5.506221167881865e-06     0.1264475522287381  0.0009044728858042888      13.67489793908022      309.9629432725247   0.006118939684984323      0.801577618078246     0.5148958600419625     0.2791078532466899       0.38699341230808    0.01920121528263319     0.2966307471598254    0.07385902771818693     0.9395466592063895  4.196242968457479e-14 121.9056599893268
2.63104307910758      19.51879597885531      15.90449385558345    0.00252544079284015     0.7076795721229306     -11.63380905028178  5.506221167881865e-06     0.1264475522287381  0.0009044728858042888      13.67489793908022      309.9629432725247   0.006118939684984323      0.801577618078246     0.5148958451408013     0.2791078681478511       0.38699341230808    0.01920121528263319     0.2966307471598254    0.07385902771818693     0.9395466592063895  4.196242968457479e-14 121.9056603541523
2.63104307910758      19.51879597885531      15.90449385558345    0.00252544079284015     0.7076795721229306     -11.63380905028178  5.506221167881865e-06     0.1264475522287381  0.0009044728858042888      13.67489793908022      309.9629432725247   0.006118939684984323      0.801577618078246     0.5148958451408013     0.2791078532466899     0.3869934272092412    0.01920121528263319     0.2966307471598254    0.07385902771818693     0.9395466592063895  4.196242968457479e-14 121.9056600657624
2.63104307910758      19.51879597885531      15.90449385558345    0.00252544079284015     0.7076795721229306     -11.63380905028178  5.506221167881865e-06     0.1264475522287381  0.0009044728858042888      13.67489793908022      309.9629432725247   0.006118939684984323      0.801577618078246     0.5148958451408013     0.2791078532466899       0.38699341230808    0.01920123018379438     0.2966307471598254    0.07385902771818693     0.9395466592063895  4.196242968457479e-14 121.9056600552122
2.63104307910758      19.51879597885531      15.90449385558345    0.00252544079284015     0.7076795721229306     -11.63380905028178  5.506221167881865e-06     0.1264475522287381  0.0009044728858042888      13.67489793908022      309.9629432725247   0.006118939684984323      0.801577618078246     0.5148958451408013     0.2791078532466899       0.38699341230808    0.01920121528263319     0.2966307620609866    0.07385902771818693     0.9395466592063895  4.196242968457479e-14 121.9056600552064
2.63104307910758      19.51879597885531      15.90449385558345    0.00252544079284015     0.7076795721229306     -11.63380905028178  5.506221167881865e-06     0.1264475522287381  0.0009044728858042888      13.67489793908022      309.9629432725247   0.006118939684984323      0.801577618078246     0.5148958451408013     0.2791078532466899       0.38699341230808    0.01920121528263319     0.2966307471598254    0.07385904261934813     0.9395466592063895  4.196242968457479e-14 121.9056600551208
2.63104307910758      19.51879597885531      15.90449385558345    0.00252544079284015     0.7076795721229306     -11.63380905028178  5.506221167881865e-06     0.1264475522287381  0.0009044728858042888      13.67489793908022      309.9629432725247   0.006118939684984323      0.801577618078246     0.5148958451408013     0.2791078532466899       0.38699341230808    0.01920121528263319     0.2966307471598254    0.07385902771818693     0.9395466741075507  4.196242968457479e-14 121.9056600551612
2.63104307910758      19.51879597885531      15.90449385558345    0.00252544079284015     0.7076795721229306     -11.63380905028178  5.506221167881865e-06     0.1264475522287381  0.0009044728858042888      13.67489793908022      309.9629432725247   0.006118939684984323      0.801577618078246     0.5148958451408013     0.2791078532466899       0.38699341230808    0.01920121528263319     0.2966307471598254    0.07385902771818693     0.9395466592063895  1.490120315627734e-08 121.9057025682086
2.632146093083863       19.4950424610983      15.86961377116275   0.002516591862186453     0.7080459350276356     -11.61659104145775  5.310411587682724e-06     0.1264493527317253  0.0009048218021902536       13.6607690594057      309.9602885489529   0.006122718205277474     0.8014935705918349     0.5148445130851372     0.2789730378929781     0.3874446088376029    0.01919646182816938     0.2966307471598254    0.07687371790016426     0.9396579256901563  3.983241520565671e-14 121.901863807141
2.632146132305896       19.4950424610983      15.86961377116275   0.002516591862186453     0.7080459350276356     -11.61659104145775  5.310411587682724e-06     0.1264493527317253  0.0009048218021902536       13.6607690594057      309.9602885489529   0.006122718205277474     0.8014935705918349     0.5148445130851372     0.2789730378929781     0.3874446088376029    0.01919646182816938     0.2966307471598254    0.07687371790016426     0.9396579256901563  3.983241520565671e-14 121.9018638881637
2.632146093083863      19.49504275159707      15.86961377116275   0.002516591862186453     0.7080459350276356     -11.61659104145775  5.310411587682724e-06     0.1264493527317253  0.0009048218021902536       13.6607690594057      309.9602885489529   0.006122718205277474     0.8014935705918349     0.5148445130851372     0.2789730378929781     0.3874446088376029    0.01919646182816938     0.2966307471598254    0.07687371790016426     0.9396579256901563  3.983241520565671e-14 121.9018638301789
2.632146093083863       19.4950424610983      15.86961400763842   0.002516591862186453     0.7080459350276356     -11.61659104145775  5.310411587682724e-06     0.1264493527317253  0.0009048218021902536       13.6607690594057      309.9602885489529   0.006122718205277474     0.8014935705918349     0.5148445130851372     0.2789730378929781     0.3874446088376029    0.01919646182816938     0.2966307471598254    0.07687371790016426     0.9396579256901563  3.983241520565671e-14 121.9018637956406
2.632146093083863       19.4950424610983      15.86961377116275   0.002516606763347647     0.7080459350276356     -11.61659104145775  5.310411587682724e-06     0.1264493527317253  0.0009048218021902536       13.6607690594057      309.9602885489529   0.006122718205277474     0.8014935705918349     0.5148445130851372     0.2789730378929781     0.3874446088376029    0.01919646182816938     0.2966307471598254    0.07687371790016426     0.9396579256901563  3.983241520565671e-14 121.9018641424725
2.632146093083863       19.4950424610983      15.86961377116275   0.002516591862186453     0.7080459499287968     -11.61659104145775  5.310411587682724e-06     0.1264493527317253  0.0009048218021902536       13.6607690594057      309.9602885489529   0.006122718205277474     0.8014935705918349     0.5148445130851372     0.2789730378929781     0.3874446088376029    0.01919646182816938     0.2966307471598254    0.07687371790016426     0.9396579256901563  3.983241520565671e-14 121.901863804589
2.632146093083863       19.4950424610983      15.86961377116275   0.002516591862186453     0.7080459350276356     -11.61659121455844  5.310411587682724e-06     0.1264493527317253  0.0009048218021902536       13.6607690594057      309.9602885489529   0.006122718205277474     0.8014935705918349     0.5148445130851372     0.2789730378929781     0.3874446088376029    0.01919646182816938     0.2966307471598254    0.07687371790016426     0.9396579256901563  3.983241520565671e-14 121.9018638110692
2.632146093083863       19.4950424610983      15.86961377116275   0.002516591862186453     0.7080459350276356     -11.61659104145775  5.325312748876571e-06     0.1264493527317253  0.0009048218021902536       13.6607690594057      309.9602885489529   0.006122718205277474     0.8014935705918349     0.5148445130851372     0.2789730378929781     0.3874446088376029    0.01919646182816938     0.2966307471598254    0.07687371790016426     0.9396579256901563  3.983241520565671e-14 121.9018678863706
2.632146093083863       19.4950424610983      15.86961377116275   0.002516591862186453     0.7080459350276356     -11.61659104145775  5.310411587682724e-06     0.1264493676328865  0.0009048218021902536       13.6607690594057      309.9602885489529   0.006122718205277474     0.8014935705918349     0.5148445130851372     0.2789730378929781     0.3874446088376029    0.01919646182816938     0.2966307471598254    0.07687371790016426     0.9396579256901563  3.983241520565671e-14 121.9018637807392
2.632146093083863       19.4950424610983      15.86961377116275   0.002516591862186453     0.7080459350276356     -11.61659104145775  5.310411587682724e-06     0.1264493527317253  0.0009048367033514474       13.6607690594057      309.9602885489529   0.006122718205277474     0.8014935705918349     0.5148445130851372     0.2789730378929781     0.3874446088376029    0.01919646182816938     0.2966307471598254    0.07687371790016426     0.9396579256901563  3.983241520565671e-14 121.9018636870613
2.632146093083863       19.4950424610983      15.86961377116275   0.002516591862186453     0.7080459350276356     -11.61659104145775  5.310411587682724e-06     0.1264493527317253  0.0009048218021902536      13.66076926296702      309.9602885489529   0.006122718205277474     0.8014935705918349     0.5148445130851372     0.2789730378929781     0.3874446088376029    0.01919646182816938     0.2966307471598254    0.07687371790016426     0.9396579256901563  3.983241520565671e-14 121.9018638001854
2.632146093083863       19.4950424610983      15.86961377116275   0.002516591862186453     0.7080459350276356     -11.61659104145775  5.310411587682724e-06     0.1264493527317253  0.0009048218021902536       13.6607690594057      309.9602931677212   0.006122718205277474     0.8014935705918349     0.5148445130851372     0.2789730378929781     0.3874446088376029    0.01919646182816938     0.2966307471598254    0.07687371790016426     0.9396579256901563  3.983241520565671e-14 121.9018637430483
2.632146093083863       19.4950424610983      15.86961377116275   0.002516591862186453     0.7080459350276356     -11.61659104145775  5.310411587682724e-06     0.1264493527317253  0.0009048218021902536       13.6607690594057      309.9602885489529   0.006122733106438668     0.8014935705918349     0.5148445130851372     0.2789730378929781     0.3874446088376029    0.01919646182816938     0.2966307471598254    0.07687371790016426     0.9396579256901563  3.983241520565671e-14 121.9018700568086
2.632146093083863       19.4950424610983      15.86961377116275   0.002516591862186453     0.7080459350276356     -11.61659104145775  5.310411587682724e-06     0.1264493527317253  0.0009048218021902536       13.6607690594057      309.9602885489529   0.006122718205277474     0.8014935854929961     0.5148445130851372     0.2789730378929781     0.3874446088376029    0.01919646182816938     0.2966307471598254    0.07687371790016426     0.9396579256901563  3.983241520565671e-14 121.9018643136189
2.632146093083863       19.4950424610983      15.86961377116275   0.002516591862186453     0.7080459350276356     -11.61659104145775  5.310411587682724e-06     0.1264493527317253  0.0009048218021902536       13.6607690594057      309.9602885489529   0.006122718205277474     0.8014935705918349     0.5148445279862984     0.2789730378929781     0.3874446088376029    0.01919646182816938     0.2966307471598254    0.07687371790016426     0.9396579256901563  3.983241520565671e-14 121.9018637266866
2.632146093083863       19.4950424610983      15.86961377116275   0.002516591862186453     0.7080459350276356     -11.61659104145775  5.310411587682724e-06     0.1264493527317253  0.0009048218021902536       13.6607690594057      309.9602885489529   0.006122718205277474     0.8014935705918349     0.5148445130851372     0.2789730527941393     0.3874446088376029    0.01919646182816938     0.2966307471598254    0.07687371790016426     0.9396579256901563  3.983241520565671e-14 121.9018640952221
2.632146093083863       19.4950424610983      15.86961377116275   0.002516591862186453     0.7080459350276356     -11.61659104145775  5.310411587682724e-06     0.1264493527317253  0.0009048218021902536       13.6607690594057      309.9602885489529   0.006122718205277474     0.8014935705918349     0.5148445130851372     0.2789730378929781     0.3874446237387641    0.01919646182816938     0.2966307471598254    0.07687371790016426     0.9396579256901563  3.983241520565671e-14 121.901863801347
2.632146093083863       19.4950424610983      15.86961377116275   0.002516591862186453     0.7080459350276356     -11.61659104145775  5.310411587682724e-06     0.1264493527317253  0.0009048218021902536       13.6607690594057      309.9602885489529   0.006122718205277474     0.8014935705918349     0.5148445130851372     0.2789730378929781     0.3874446088376029    0.01919647672933057     0.2966307471598254    0.07687371790016426     0.9396579256901563  3.983241520565671e-14 121.9018638071368
2.632146093083863       19.4950424610983      15.86961377116275   0.002516591862186453     0.7080459350276356     -11.61659104145775  5.310411587682724e-06     0.1264493527317253  0.0009048218021902536       13.6607690594057      309.9602885489529   0.006122718205277474     0.8014935705918349     0.5148445130851372     0.2789730378929781     0.3874446088376029    0.01919646182816938     0.2966307620609866    0.07687371790016426     0.9396579256901563  3.983241520565671e-14 121.901863807141
2.632146093083863       19.4950424610983      15.86961377116275   0.002516591862186453     0.7080459350276356     -11.61659104145775  5.310411587682724e-06     0.1264493527317253  0.0009048218021902536       13.6607690594057      309.9602885489529   0.006122718205277474     0.8014935705918349     0.5148445130851372     0.2789730378929781     0.3874446088376029    0.01919646182816938     0.2966307471598254    0.07687373280132545     0.9396579256901563  3.983241520565671e-14 121.9018638071353
2.632146093083863       19.4950424610983      15.86961377116275   0.002516591862186453     0.7080459350276356     -11.61659104145775  5.310411587682724e-06     0.1264493527317253  0.0009048218021902536       13.6607690594057      309.9602885489529   0.006122718205277474     0.8014935705918349     0.5148445130851372     0.2789730378929781     0.3874446088376029    0.01919646182816938     0.2966307471598254    0.07687371790016426     0.9396579405913175  3.983241520565671e-14 121.9018638071315
2.632146093083863       19.4950424610983      15.86961377116275   0.002516591862186453     0.7080459350276356     -11.61659104145775  5.310411587682724e-06     0.1264493527317253  0.0009048218021902536       13.6607690594057      309.9602885489529   0.006122718205277474     0.8014935705918349     0.5148445130851372     0.2789730378929781     0.3874446088376029    0.01919646182816938     0.2966307471598254    0.07687371790016426     0.9396579256901563  1.490120102626286e-08 121.9019063240751
2.624676452785079      19.48493246483331      15.86971569402072    0.00251479771421167     0.7068648487703509     -11.61309100327421  4.593464847297812e-06     0.1264803789035878  0.0009062531623236912      13.70402605888896      309.9655246925398    0.00615696711342911     0.8012320695321135     0.5160938738977614     0.2784977560834143     0.3861000257977184    0.01920192436520747     0.2966307471598254    0.07705742348324053     0.9396777002817646  3.262527421081979e-14 121.8882220399556
2.624676491895806      19.48493246483331      15.86971569402072    0.00251479771421167     0.7068648487703509     -11.61309100327421  4.593464847297812e-06     0.1264803789035878  0.0009062531623236912      13.70402605888896      309.9655246925398    0.00615696711342911     0.8012320695321135     0.5160938738977614     0.2784977560834143     0.3861000257977184    0.01920192436520747     0.2966307471598254    0.07705742348324053     0.9396777002817646  3.262527421081979e-14 121.8882219952045
2.624676452785079      19.48493275518143      15.86971569402072    0.00251479771421167     0.7068648487703509     -11.61309100327421  4.593464847297812e-06     0.1264803789035878  0.0009062531623236912      13.70402605888896      309.9655246925398    0.00615696711342911     0.8012320695321135     0.5160938738977614     0.2784977560834143     0.3861000257977184    0.01920192436520747     0.2966307471598254    0.07705742348324053     0.9396777002817646  3.262527421081979e-14 121.8882220398742
2.624676452785079      19.48493246483331      15.86971593049791    0.00251479771421167     0.7068648487703509     -11.61309100327421  4.593464847297812e-06     0.1264803789035878  0.0009062531623236912      13.70402605888896      309.9655246925398    0.00615696711342911     0.8012320695321135     0.5160938738977614     0.2784977560834143     0.3861000257977184    0.01920192436520747     0.2966307471598254    0.07705742348324053     0.9396777002817646  3.262527421081979e-14 121.8882219831515
2.624676452785079      19.48493246483331      15.86971569402072   0.002514812615372864     0.7068648487703509     -11.61309100327421  4.593464847297812e-06     0.1264803789035878  0.0009062531623236912      13.70402605888896      309.9655246925398    0.00615696711342911     0.8012320695321135     0.5160938738977614     0.2784977560834143     0.3861000257977184    0.01920192436520747     0.2966307471598254    0.07705742348324053     0.9396777002817646  3.262527421081979e-14 121.8882221745665
2.624676452785079      19.48493246483331      15.86971569402072    0.00251479771421167     0.7068648636715121     -11.61309100327421  4.593464847297812e-06     0.1264803789035878  0.0009062531623236912      13.70402605888896      309.9655246925398    0.00615696711342911     0.8012320695321135     0.5160938738977614     0.2784977560834143     0.3861000257977184    0.01920192436520747     0.2966307471598254    0.07705742348324053     0.9396777002817646  3.262527421081979e-14 121.8882220309575
2.624676452785079      19.48493246483331      15.86971569402072    0.00251479771421167     0.7068648487703509     -11.61309117632275  4.593464847297812e-06     0.1264803789035878  0.0009062531623236912      13.70402605888896      309.9655246925398    0.00615696711342911     0.8012320695321135     0.5160938738977614     0.2784977560834143     0.3861000257977184    0.01920192436520747     0.2966307471598254    0.07705742348324053     0.9396777002817646  3.262527421081979e-14 121.8882219901579
2.624676452785079      19.48493246483331      15.86971569402072    0.00251479771421167     0.7068648487703509     -11.61309100327421   4.60836600849166e-06     0.1264803789035878  0.0009062531623236912      13.70402605888896      309.9655246925398    0.00615696711342911     0.8012320695321135     0.5160938738977614     0.2784977560834143     0.3861000257977184    0.01920192436520747     0.2966307471598254    0.07705742348324053     0.9396777002817646  3.262527421081979e-14 121.8882265876084
2.624676452785079      19.48493246483331      15.86971569402072    0.00251479771421167     0.7068648487703509     -11.61309100327421  4.593464847297812e-06      0.126480393804749  0.0009062531623236912      13.70402605888896      309.9655246925398    0.00615696711342911     0.8012320695321135     0.5160938738977614     0.2784977560834143     0.3861000257977184    0.01920192436520747     0.2966307471598254    0.07705742348324053     0.9396777002817646  3.262527421081979e-14 121.888222026706
2.624676452785079      19.48493246483331      15.86971569402072    0.00251479771421167     0.7068648487703509     -11.61309100327421  4.593464847297812e-06     0.1264803789035878   0.000906268063484885      13.70402605888896      309.9655246925398    0.00615696711342911     0.8012320695321135     0.5160938738977614     0.2784977560834143     0.3861000257977184    0.01920192436520747     0.2966307471598254    0.07705742348324053     0.9396777002817646  3.262527421081979e-14 121.8882238642993
2.624676452785079      19.48493246483331      15.86971569402072    0.00251479771421167     0.7068648487703509     -11.61309100327421  4.593464847297812e-06     0.1264803789035878  0.0009062531623236912      13.70402626309486      309.9655246925398    0.00615696711342911     0.8012320695321135     0.5160938738977614     0.2784977560834143     0.3861000257977184    0.01920192436520747     0.2966307471598254    0.07705742348324053     0.9396777002817646  3.262527421081979e-14 121.8882219428303
2.624676452785079      19.48493246483331      15.86971569402072    0.00251479771421167     0.7068648487703509     -11.61309100327421  4.593464847297812e-06     0.1264803789035878  0.0009062531623236912      13.70402605888896       309.965529311386    0.00615696711342911     0.8012320695321135     0.5160938738977614     0.2784977560834143     0.3861000257977184    0.01920192436520747     0.2966307471598254    0.07705742348324053     0.9396777002817646  3.262527421081979e-14 121.8882218627203
2.624676452785079      19.48493246483331      15.86971569402072    0.00251479771421167     0.7068648487703509     -11.61309100327421  4.593464847297812e-06     0.1264803789035878  0.0009062531623236912      13.70402605888896      309.9655246925398   0.006156982014590304     0.8012320695321135     0.5160938738977614     0.2784977560834143     0.3861000257977184    0.01920192436520747     0.2966307471598254    0.07705742348324053     0.9396777002817646  3.262527421081979e-14 121.8882264110779
2.624676452785079      19.48493246483331      15.86971569402072    0.00251479771421167     0.7068648487703509     -11.61309100327421  4.593464847297812e-06     0.1264803789035878  0.0009062531623236912      13.70402605888896      309.9655246925398    0.00615696711342911     0.8012320844332747     0.5160938738977614     0.2784977560834143     0.3861000257977184    0.01920192436520747     0.2966307471598254    0.07705742348324053     0.9396777002817646  3.262527421081979e-14 121.8882225708475
[truncated: 145,780 more chars]
