# Supplementary material for: Model-Based Quantification of the Systemic Interplay between Glucose and Fatty Acids in the Postprandial State
Source: PLoS One. 2015 Sep 10;10(9):e0135665. doi: 10.1371/journal.pone.0135665 (PMC4565650; doi:10.1371/journal.pone.0135665)
Supplement: S3 File — Zip file containing all Matlab m-files to generate figures. The zip-file includes a README file, containing an overview of the simulation files and basic instructions. (ZIP) [file pone.0135665.s004.zip › GlcNEFA/OPT parameters/OPT_solver1_seed100000000_n100_r25/parameters_it49.txt]

2.151875908699357      17.24141622128848      12.98114764972633  0.0006471430661389269     0.6142027070477908     -10.81869188800689   0.003761743010108115    0.03176347141904436   0.002075268038498061        17.229341505162      251.6100301085701   0.009874801244262894     0.8775880911149327     0.6790914861219487     0.1930774852960169     0.2760202133669995   0.003092432173585527     0.4390537668524295     0.1229008383036766      0.180166679231777  2.304175546952589e-14 169.5143527644836
2.151875940764807      17.24141622128848      12.98114764972633  0.0006471430661389269     0.6142027070477908     -10.81869188800689   0.003761743010108115    0.03176347141904436   0.002075268038498061        17.229341505162      251.6100301085701   0.009874801244262894     0.8775880911149327     0.6790914861219487     0.1930774852960169     0.2760202133669995   0.003092432173585527     0.4390537668524295     0.1229008383036766      0.180166679231777  2.304175546952589e-14 169.5143495955595
2.151875908699357       17.2414164782056      12.98114764972633  0.0006471430661389269     0.6142027070477908     -10.81869188800689   0.003761743010108115    0.03176347141904436   0.002075268038498061        17.229341505162      251.6100301085701   0.009874801244262894     0.8775880911149327     0.6790914861219487     0.1930774852960169     0.2760202133669995   0.003092432173585527     0.4390537668524295     0.1229008383036766      0.180166679231777  2.304175546952589e-14 169.5143550405166
2.151875908699357      17.24141622128848       12.9811478431605  0.0006471430661389269     0.6142027070477908     -10.81869188800689   0.003761743010108115    0.03176347141904436   0.002075268038498061        17.229341505162      251.6100301085701   0.009874801244262894     0.8775880911149327     0.6790914861219487     0.1930774852960169     0.2760202133669995   0.003092432173585527     0.4390537668524295     0.1229008383036766      0.180166679231777  2.304175546952589e-14 169.5143527751694
2.151875908699357      17.24141622128848      12.98114764972633  0.0006471579673001207     0.6142027070477908     -10.81869188800689   0.003761743010108115    0.03176347141904436   0.002075268038498061        17.229341505162      251.6100301085701   0.009874801244262894     0.8775880911149327     0.6790914861219487     0.1930774852960169     0.2760202133669995   0.003092432173585527     0.4390537668524295     0.1229008383036766      0.180166679231777  2.304175546952589e-14 169.5142758753543
2.151875908699357      17.24141622128848      12.98114764972633  0.0006471430661389269      0.614202721948952     -10.81869188800689   0.003761743010108115    0.03176347141904436   0.002075268038498061        17.229341505162      251.6100301085701   0.009874801244262894     0.8775880911149327     0.6790914861219487     0.1930774852960169     0.2760202133669995   0.003092432173585527     0.4390537668524295     0.1229008383036766      0.180166679231777  2.304175546952589e-14 169.5143529995815
2.151875908699357      17.24141622128848      12.98114764972633  0.0006471430661389269     0.6142027070477908     -10.81869204921797   0.003761743010108115    0.03176347141904436   0.002075268038498061        17.229341505162      251.6100301085701   0.009874801244262894     0.8775880911149327     0.6790914861219487     0.1930774852960169     0.2760202133669995   0.003092432173585527     0.4390537668524295     0.1229008383036766      0.180166679231777  2.304175546952589e-14 169.514351414239
2.151875908699357      17.24141622128848      12.98114764972633  0.0006471430661389269     0.6142027070477908     -10.81869188800689   0.003761757911269309    0.03176347141904436   0.002075268038498061        17.229341505162      251.6100301085701   0.009874801244262894     0.8775880911149327     0.6790914861219487     0.1930774852960169     0.2760202133669995   0.003092432173585527     0.4390537668524295     0.1229008383036766      0.180166679231777  2.304175546952589e-14 169.5144030130643
2.151875908699357      17.24141622128848      12.98114764972633  0.0006471430661389269     0.6142027070477908     -10.81869188800689   0.003761743010108115    0.03176348632020555   0.002075268038498061        17.229341505162      251.6100301085701   0.009874801244262894     0.8775880911149327     0.6790914861219487     0.1930774852960169     0.2760202133669995   0.003092432173585527     0.4390537668524295     0.1229008383036766      0.180166679231777  2.304175546952589e-14 169.514346181957
2.151875908699357      17.24141622128848      12.98114764972633  0.0006471430661389269     0.6142027070477908     -10.81869188800689   0.003761743010108115    0.03176347141904436   0.002075282939659254        17.229341505162      251.6100301085701   0.009874801244262894     0.8775880911149327     0.6790914861219487     0.1930774852960169     0.2760202133669995   0.003092432173585527     0.4390537668524295     0.1229008383036766      0.180166679231777  2.304175546952589e-14 169.5145546241883
2.151875908699357      17.24141622128848      12.98114764972633  0.0006471430661389269     0.6142027070477908     -10.81869188800689   0.003761743010108115    0.03176347141904436   0.002075268038498061      17.22934176189919      251.6100301085701   0.009874801244262894     0.8775880911149327     0.6790914861219487     0.1930774852960169     0.2760202133669995   0.003092432173585527     0.4390537668524295     0.1229008383036766      0.180166679231777  2.304175546952589e-14 169.5143520035683
2.151875908699357      17.24141622128848      12.98114764972633  0.0006471430661389269     0.6142027070477908     -10.81869188800689   0.003761743010108115    0.03176347141904436   0.002075268038498061        17.229341505162      251.6100338578517   0.009874801244262894     0.8775880911149327     0.6790914861219487     0.1930774852960169     0.2760202133669995   0.003092432173585527     0.4390537668524295     0.1229008383036766      0.180166679231777  2.304175546952589e-14 169.5143530615287
2.151875908699357      17.24141622128848      12.98114764972633  0.0006471430661389269     0.6142027070477908     -10.81869188800689   0.003761743010108115    0.03176347141904436   0.002075268038498061        17.229341505162      251.6100301085701   0.009874816145424088     0.8775880911149327     0.6790914861219487     0.1930774852960169     0.2760202133669995   0.003092432173585527     0.4390537668524295     0.1229008383036766      0.180166679231777  2.304175546952589e-14 169.5147016353525
2.151875908699357      17.24141622128848      12.98114764972633  0.0006471430661389269     0.6142027070477908     -10.81869188800689   0.003761743010108115    0.03176347141904436   0.002075268038498061        17.229341505162      251.6100301085701   0.009874801244262894     0.8775881060160939     0.6790914861219487     0.1930774852960169     0.2760202133669995   0.003092432173585527     0.4390537668524295     0.1229008383036766      0.180166679231777  2.304175546952589e-14 169.5143577677585
2.151875908699357      17.24141622128848      12.98114764972633  0.0006471430661389269     0.6142027070477908     -10.81869188800689   0.003761743010108115    0.03176347141904436   0.002075268038498061        17.229341505162      251.6100301085701   0.009874801244262894     0.8775880911149327     0.6790915010231099     0.1930774852960169     0.2760202133669995   0.003092432173585527     0.4390537668524295     0.1229008383036766      0.180166679231777  2.304175546952589e-14 169.5143431847361
2.151875908699357      17.24141622128848      12.98114764972633  0.0006471430661389269     0.6142027070477908     -10.81869188800689   0.003761743010108115    0.03176347141904436   0.002075268038498061        17.229341505162      251.6100301085701   0.009874801244262894     0.8775880911149327     0.6790914861219487     0.1930775001971781     0.2760202133669995   0.003092432173585527     0.4390537668524295     0.1229008383036766      0.180166679231777  2.304175546952589e-14 169.5143473042068
2.151875908699357      17.24141622128848      12.98114764972633  0.0006471430661389269     0.6142027070477908     -10.81869188800689   0.003761743010108115    0.03176347141904436   0.002075268038498061        17.229341505162      251.6100301085701   0.009874801244262894     0.8775880911149327     0.6790914861219487     0.1930774852960169     0.2760202282681606   0.003092432173585527     0.4390537668524295     0.1229008383036766      0.180166679231777  2.304175546952589e-14 169.5143537454339
2.151875908699357      17.24141622128848      12.98114764972633  0.0006471430661389269     0.6142027070477908     -10.81869188800689   0.003761743010108115    0.03176347141904436   0.002075268038498061        17.229341505162      251.6100301085701   0.009874801244262894     0.8775880911149327     0.6790914861219487     0.1930774852960169     0.2760202133669995   0.003092447074746721     0.4390537668524295     0.1229008383036766      0.180166679231777  2.304175546952589e-14 169.5143527643693
2.151875908699357      17.24141622128848      12.98114764972633  0.0006471430661389269     0.6142027070477908     -10.81869188800689   0.003761743010108115    0.03176347141904436   0.002075268038498061        17.229341505162      251.6100301085701   0.009874801244262894     0.8775880911149327     0.6790914861219487     0.1930774852960169     0.2760202133669995   0.003092432173585527     0.4390537817535907     0.1229008383036766      0.180166679231777  2.304175546952589e-14 169.5143527644836
2.151875908699357      17.24141622128848      12.98114764972633  0.0006471430661389269     0.6142027070477908     -10.81869188800689   0.003761743010108115    0.03176347141904436   0.002075268038498061        17.229341505162      251.6100301085701   0.009874801244262894     0.8775880911149327     0.6790914861219487     0.1930774852960169     0.2760202133669995   0.003092432173585527     0.4390537668524295     0.1229008532048378      0.180166679231777  2.304175546952589e-14 169.5143527643477
2.151875908699357      17.24141622128848      12.98114764972633  0.0006471430661389269     0.6142027070477908     -10.81869188800689   0.003761743010108115    0.03176347141904436   0.002075268038498061        17.229341505162      251.6100301085701   0.009874801244262894     0.8775880911149327     0.6790914861219487     0.1930774852960169     0.2760202133669995   0.003092432173585527     0.4390537668524295     0.1229008383036766     0.1801666941329382  2.304175546952589e-14 169.5143527643548
2.151875908699357      17.24141622128848      12.98114764972633  0.0006471430661389269     0.6142027070477908     -10.81869188800689   0.003761743010108115    0.03176347141904436   0.002075268038498061        17.229341505162      251.6100301085701   0.009874801244262894     0.8775880911149327     0.6790914861219487     0.1930774852960169     0.2760202133669995   0.003092432173585527     0.4390537668524295     0.1229008383036766      0.180166679231777  1.490118423560313e-08 169.5144197844913
2.173968894112729      18.52459302351423      14.76338784761511  0.0009343654922425868     0.5729405397930631     -11.82053776139933    0.00334770965233511    0.04096041443521631   0.001888923386284581      19.19180139662914      271.9606841314241   0.009009861481888199     0.8520607862980731     0.6701052872000275     0.2168240457826263     0.2625745940714667   0.007110023474409515     0.4390537668524295      0.201790232621957     0.2503349997398174  2.220446049250313e-14 143.7291197495559
2.17396892650739      18.52459302351423      14.76338784761511  0.0009343654922425868     0.5729405397930631     -11.82053776139933    0.00334770965233511    0.04096041443521631   0.001888923386284581      19.19180139662914      271.9606841314241   0.009009861481888199     0.8520607862980731     0.6701052872000275     0.2168240457826263     0.2625745940714667   0.007110023474409515     0.4390537668524295      0.201790232621957     0.2503349997398174  2.220446049250313e-14 143.7291196056356
2.173968894112729      18.52459329955218      14.76338784761511  0.0009343654922425868     0.5729405397930631     -11.82053776139933    0.00334770965233511    0.04096041443521631   0.001888923386284581      19.19180139662914      271.9606841314241   0.009009861481888199     0.8520607862980731     0.6701052872000275     0.2168240457826263     0.2625745940714667   0.007110023474409515     0.4390537668524295      0.201790232621957     0.2503349997398174  2.220446049250313e-14 143.7291189133451
2.173968894112729      18.52459302351423      14.76338806760674  0.0009343654922425868     0.5729405397930631     -11.82053776139933    0.00334770965233511    0.04096041443521631   0.001888923386284581      19.19180139662914      271.9606841314241   0.009009861481888199     0.8520607862980731     0.6701052872000275     0.2168240457826263     0.2625745940714667   0.007110023474409515     0.4390537668524295      0.201790232621957     0.2503349997398174  2.220446049250313e-14 143.7291190706578
2.173968894112729      18.52459302351423      14.76338784761511  0.0009343803934037806     0.5729405397930631     -11.82053776139933    0.00334770965233511    0.04096041443521631   0.001888923386284581      19.19180139662914      271.9606841314241   0.009009861481888199     0.8520607862980731     0.6701052872000275     0.2168240457826263     0.2625745940714667   0.007110023474409515     0.4390537668524295      0.201790232621957     0.2503349997398174  2.220446049250313e-14 143.7291748285353
2.173968894112729      18.52459302351423      14.76338784761511  0.0009343654922425868     0.5729405546942243     -11.82053776139933    0.00334770965233511    0.04096041443521631   0.001888923386284581      19.19180139662914      271.9606841314241   0.009009861481888199     0.8520607862980731     0.6701052872000275     0.2168240457826263     0.2625745940714667   0.007110023474409515     0.4390537668524295      0.201790232621957     0.2503349997398174  2.220446049250313e-14 143.7291198754719
2.173968894112729      18.52459302351423      14.76338784761511  0.0009343654922425868     0.5729405397930631     -11.82053793753907    0.00334770965233511    0.04096041443521631   0.001888923386284581      19.19180139662914      271.9606841314241   0.009009861481888199     0.8520607862980731     0.6701052872000275     0.2168240457826263     0.2625745940714667   0.007110023474409515     0.4390537668524295      0.201790232621957     0.2503349997398174  2.220446049250313e-14 143.7291212215361
2.173968894112729      18.52459302351423      14.76338784761511  0.0009343654922425868     0.5729405397930631     -11.82053776139933   0.003347724553496303    0.04096041443521631   0.001888923386284581      19.19180139662914      271.9606841314241   0.009009861481888199     0.8520607862980731     0.6701052872000275     0.2168240457826263     0.2625745940714667   0.007110023474409515     0.4390537668524295      0.201790232621957     0.2503349997398174  2.220446049250313e-14 143.7291291527492
2.173968894112729      18.52459302351423      14.76338784761511  0.0009343654922425868     0.5729405397930631     -11.82053776139933    0.00334770965233511     0.0409604293363775   0.001888923386284581      19.19180139662914      271.9606841314241   0.009009861481888199     0.8520607862980731     0.6701052872000275     0.2168240457826263     0.2625745940714667   0.007110023474409515     0.4390537668524295      0.201790232621957     0.2503349997398174  2.220446049250313e-14 143.7291197399616
2.173968894112729      18.52459302351423      14.76338784761511  0.0009343654922425868     0.5729405397930631     -11.82053776139933    0.00334770965233511    0.04096041443521631   0.001888938287445775      19.19180139662914      271.9606841314241   0.009009861481888199     0.8520607862980731     0.6701052872000275     0.2168240457826263     0.2625745940714667   0.007110023474409515     0.4390537668524295      0.201790232621957     0.2503349997398174  2.220446049250313e-14 143.7291574395206
2.173968894112729      18.52459302351423      14.76338784761511  0.0009343654922425868     0.5729405397930631     -11.82053776139933    0.00334770965233511    0.04096041443521631   0.001888923386284581      19.19180168260926      271.9606841314241   0.009009861481888199     0.8520607862980731     0.6701052872000275     0.2168240457826263     0.2625745940714667   0.007110023474409515     0.4390537668524295      0.201790232621957     0.2503349997398174  2.220446049250313e-14 143.7291199161507
2.173968894112729      18.52459302351423      14.76338784761511  0.0009343654922425868     0.5729405397930631     -11.82053776139933    0.00334770965233511    0.04096041443521631   0.001888923386284581      19.19180139662914      271.9606881839541   0.009009861481888199     0.8520607862980731     0.6701052872000275     0.2168240457826263     0.2625745940714667   0.007110023474409515     0.4390537668524295      0.201790232621957     0.2503349997398174  2.220446049250313e-14 143.7291197067546
2.173968894112729      18.52459302351423      14.76338784761511  0.0009343654922425868     0.5729405397930631     -11.82053776139933    0.00334770965233511    0.04096041443521631   0.001888923386284581      19.19180139662914      271.9606841314241   0.009009876383049393     0.8520607862980731     0.6701052872000275     0.2168240457826263     0.2625745940714667   0.007110023474409515     0.4390537668524295      0.201790232621957     0.2503349997398174  2.220446049250313e-14 143.7291747901083
2.173968894112729      18.52459302351423      14.76338784761511  0.0009343654922425868     0.5729405397930631     -11.82053776139933    0.00334770965233511    0.04096041443521631   0.001888923386284581      19.19180139662914      271.9606841314241   0.009009861481888199     0.8520608011992343     0.6701052872000275     0.2168240457826263     0.2625745940714667   0.007110023474409515     0.4390537668524295      0.201790232621957     0.2503349997398174  2.220446049250313e-14 143.7291215308493
2.173968894112729      18.52459302351423      14.76338784761511  0.0009343654922425868     0.5729405397930631     -11.82053776139933    0.00334770965233511    0.04096041443521631   0.001888923386284581      19.19180139662914      271.9606841314241   0.009009861481888199     0.8520607862980731     0.6701053021011887     0.2168240457826263     0.2625745940714667   0.007110023474409515     0.4390537668524295      0.201790232621957     0.2503349997398174  2.220446049250313e-14 143.7291190610993
2.173968894112729      18.52459302351423      14.76338784761511  0.0009343654922425868     0.5729405397930631     -11.82053776139933    0.00334770965233511    0.04096041443521631   0.001888923386284581      19.19180139662914      271.9606841314241   0.009009861481888199     0.8520607862980731     0.6701052872000275     0.2168240606837875     0.2625745940714667   0.007110023474409515     0.4390537668524295      0.201790232621957     0.2503349997398174  2.220446049250313e-14 143.7291197495651
2.173968894112729      18.52459302351423      14.76338784761511  0.0009343654922425868     0.5729405397930631     -11.82053776139933    0.00334770965233511    0.04096041443521631   0.001888923386284581      19.19180139662914      271.9606841314241   0.009009861481888199     0.8520607862980731     0.6701052872000275     0.2168240457826263     0.2625746089726279   0.007110023474409515     0.4390537668524295      0.201790232621957     0.2503349997398174  2.220446049250313e-14 143.729119859893
2.173968894112729      18.52459302351423      14.76338784761511  0.0009343654922425868     0.5729405397930631     -11.82053776139933    0.00334770965233511    0.04096041443521631   0.001888923386284581      19.19180139662914      271.9606841314241   0.009009861481888199     0.8520607862980731     0.6701052872000275     0.2168240457826263     0.2625745940714667   0.007110038375570709     0.4390537668524295      0.201790232621957     0.2503349997398174  2.220446049250313e-14 143.7291197488417
2.173968894112729      18.52459302351423      14.76338784761511  0.0009343654922425868     0.5729405397930631     -11.82053776139933    0.00334770965233511    0.04096041443521631   0.001888923386284581      19.19180139662914      271.9606841314241   0.009009861481888199     0.8520607862980731     0.6701052872000275     0.2168240457826263     0.2625745940714667   0.007110023474409515     0.4390537817535907      0.201790232621957     0.2503349997398174  2.220446049250313e-14 143.7291197495559
2.173968894112729      18.52459302351423      14.76338784761511  0.0009343654922425868     0.5729405397930631     -11.82053776139933    0.00334770965233511    0.04096041443521631   0.001888923386284581      19.19180139662914      271.9606841314241   0.009009861481888199     0.8520607862980731     0.6701052872000275     0.2168240457826263     0.2625745940714667   0.007110023474409515     0.4390537668524295     0.2017902475231182     0.2503349997398174  2.220446049250313e-14 143.7291197497123
2.173968894112729      18.52459302351423      14.76338784761511  0.0009343654922425868     0.5729405397930631     -11.82053776139933    0.00334770965233511    0.04096041443521631   0.001888923386284581      19.19180139662914      271.9606841314241   0.009009861481888199     0.8520607862980731     0.6701052872000275     0.2168240457826263     0.2625745940714667   0.007110023474409515     0.4390537668524295      0.201790232621957     0.2503350146409786  2.220446049250313e-14 143.729119749427
2.173968894112729      18.52459302351423      14.76338784761511  0.0009343654922425868     0.5729405397930631     -11.82053776139933    0.00334770965233511    0.04096041443521631   0.001888923386284581      19.19180139662914      271.9606841314241   0.009009861481888199     0.8520607862980731     0.6701052872000275     0.2168240457826263     0.2625745940714667   0.007110023474409515     0.4390537668524295      0.201790232621957     0.2503349997398174  1.490118339830815e-08 143.7291829216272
2.246441074809304      18.64940199111413      14.66254798519847   0.000863590710071661     0.5615740843100793     -11.82156111071812   0.003398698584912639    0.03999880443609265   0.001849813135113541      17.48184586177873      271.9519334899807   0.008633010641271411     0.8084956950870716     0.6463831683676428     0.2236184126053533     0.2766898793599307   0.009376309101078326     0.4390537668524295     0.1993569405987009     0.2578968703639328  2.220446049250313e-14 137.6595365653629
2.246441108283885      18.64940199111413      14.66254798519847   0.000863590710071661     0.5615740843100793     -11.82156111071812   0.003398698584912639    0.03999880443609265   0.001849813135113541      17.48184586177873      271.9519334899807   0.008633010641271411     0.8084956950870716     0.6463831683676428     0.2236184126053533     0.2766898793599307   0.009376309101078326     0.4390537668524295     0.1993569405987009     0.2578968703639328  2.220446049250313e-14 137.6595364229446
2.246441074809304      18.64940226901187      14.66254798519847   0.000863590710071661     0.5615740843100793     -11.82156111071812   0.003398698584912639    0.03999880443609265   0.001849813135113541      17.48184586177873      271.9519334899807   0.008633010641271411     0.8084956950870716     0.6463831683676428     0.2236184126053533     0.2766898793599307   0.009376309101078326     0.4390537668524295     0.1993569405987009     0.2578968703639328  2.220446049250313e-14 137.6595365991072
2.246441074809304      18.64940199111413      14.66254820368746   0.000863590710071661     0.5615740843100793     -11.82156111071812   0.003398698584912639    0.03999880443609265   0.001849813135113541      17.48184586177873      271.9519334899807   0.008633010641271411     0.8084956950870716     0.6463831683676428     0.2236184126053533     0.2766898793599307   0.009376309101078326     0.4390537668524295     0.1993569405987009     0.2578968703639328  2.220446049250313e-14 137.6595365696104
2.246441074809304      18.64940199111413      14.66254798519847  0.0008636056112328548     0.5615740843100793     -11.82156111071812   0.003398698584912639    0.03999880443609265   0.001849813135113541      17.48184586177873      271.9519334899807   0.008633010641271411     0.8084956950870716     0.6463831683676428     0.2236184126053533     0.2766898793599307   0.009376309101078326     0.4390537668524295     0.1993569405987009     0.2578968703639328  2.220446049250313e-14 137.6595414938504
2.246441074809304      18.64940199111413      14.66254798519847   0.000863590710071661     0.5615740992112405     -11.82156111071812   0.003398698584912639    0.03999880443609265   0.001849813135113541      17.48184586177873      271.9519334899807   0.008633010641271411     0.8084956950870716     0.6463831683676428     0.2236184126053533     0.2766898793599307   0.009376309101078326     0.4390537668524295     0.1993569405987009     0.2578968703639328  2.220446049250313e-14 137.6595365747862
2.246441074809304      18.64940199111413      14.66254798519847   0.000863590710071661     0.5615740843100793     -11.82156128687311   0.003398698584912639    0.03999880443609265   0.001849813135113541      17.48184586177873      271.9519334899807   0.008633010641271411     0.8084956950870716     0.6463831683676428     0.2236184126053533     0.2766898793599307   0.009376309101078326     0.4390537668524295     0.1993569405987009     0.2578968703639328  2.220446049250313e-14 137.6595365158862
2.246441074809304      18.64940199111413      14.66254798519847   0.000863590710071661     0.5615740843100793     -11.82156111071812   0.003398713486073833    0.03999880443609265   0.001849813135113541      17.48184586177873      271.9519334899807   0.008633010641271411     0.8084956950870716     0.6463831683676428     0.2236184126053533     0.2766898793599307   0.009376309101078326     0.4390537668524295     0.1993569405987009     0.2578968703639328  2.220446049250313e-14 137.6595366855229
2.246441074809304      18.64940199111413      14.66254798519847   0.000863590710071661     0.5615740843100793     -11.82156111071812   0.003398698584912639    0.03999881933725384   0.001849813135113541      17.48184586177873      271.9519334899807   0.008633010641271411     0.8084956950870716     0.6463831683676428     0.2236184126053533     0.2766898793599307   0.009376309101078326     0.4390537668524295     0.1993569405987009     0.2578968703639328  2.220446049250313e-14 137.6595364578118
2.246441074809304      18.64940199111413      14.66254798519847   0.000863590710071661     0.5615740843100793     -11.82156111071812   0.003398698584912639    0.03999880443609265   0.001849828036274735      17.48184586177873      271.9519334899807   0.008633010641271411     0.8084956950870716     0.6463831683676428     0.2236184126053533     0.2766898793599307   0.009376309101078326     0.4390537668524295     0.1993569405987009     0.2578968703639328  2.220446049250313e-14 137.6595480600377
2.246441074809304      18.64940199111413      14.66254798519847   0.000863590710071661     0.5615740843100793     -11.82156111071812   0.003398698584912639    0.03999880443609265   0.001849813135113541      17.48184612227853      271.9519334899807   0.008633010641271411     0.8084956950870716     0.6463831683676428     0.2236184126053533     0.2766898793599307   0.009376309101078326     0.4390537668524295     0.1993569405987009     0.2578968703639328  2.220446049250313e-14 137.6595365776154
2.246441074809304      18.64940199111413      14.66254798519847   0.000863590710071661     0.5615740843100793     -11.82156111071812   0.003398698584912639    0.03999880443609265   0.001849813135113541      17.48184586177873      271.9519375423803   0.008633010641271411     0.8084956950870716     0.6463831683676428     0.2236184126053533     0.2766898793599307   0.009376309101078326     0.4390537668524295     0.1993569405987009     0.2578968703639328  2.220446049250313e-14 137.6595365616755
2.246441074809304      18.64940199111413      14.66254798519847   0.000863590710071661     0.5615740843100793     -11.82156111071812   0.003398698584912639    0.03999880443609265   0.001849813135113541      17.48184586177873      271.9519334899807   0.008633025542432605     0.8084956950870716     0.6463831683676428     0.2236184126053533     0.2766898793599307   0.009376309101078326     0.4390537668524295     0.1993569405987009     0.2578968703639328  2.220446049250313e-14 137.6595492394971
2.246441074809304      18.64940199111413      14.66254798519847   0.000863590710071661     0.5615740843100793     -11.82156111071812   0.003398698584912639    0.03999880443609265   0.001849813135113541      17.48184586177873      271.9519334899807   0.008633010641271411     0.8084957099882328     0.6463831683676428     0.2236184126053533     0.2766898793599307   0.009376309101078326     0.4390537668524295     0.1993569405987009     0.2578968703639328  2.220446049250313e-14 137.6595380695507
2.246441074809304      18.64940199111413      14.66254798519847   0.000863590710071661     0.5615740843100793     -11.82156111071812   0.003398698584912639    0.03999880443609265   0.001849813135113541      17.48184586177873      271.9519334899807   0.008633010641271411     0.8084956950870716      0.646383183268804     0.2236184126053533     0.2766898793599307   0.009376309101078326     0.4390537668524295     0.1993569405987009     0.2578968703639328  2.220446049250313e-14 137.6595367958143
2.246441074809304      18.64940199111413      14.66254798519847   0.000863590710071661     0.5615740843100793     -11.82156111071812   0.003398698584912639    0.03999880443609265   0.001849813135113541      17.48184586177873      271.9519334899807   0.008633010641271411     0.8084956950870716     0.6463831683676428     0.2236184275065145     0.2766898793599307   0.009376309101078326     0.4390537668524295     0.1993569405987009     0.2578968703639328  2.220446049250313e-14 137.65953681417
2.246441074809304      18.64940199111413      14.66254798519847   0.000863590710071661     0.5615740843100793     -11.82156111071812   0.003398698584912639    0.03999880443609265   0.001849813135113541      17.48184586177873      271.9519334899807   0.008633010641271411     0.8084956950870716     0.6463831683676428     0.2236184126053533     0.2766898942610919   0.009376309101078326     0.4390537668524295     0.1993569405987009     0.2578968703639328  2.220446049250313e-14 137.6595365407434
2.246441074809304      18.64940199111413      14.66254798519847   0.000863590710071661     0.5615740843100793     -11.82156111071812   0.003398698584912639    0.03999880443609265   0.001849813135113541      17.48184586177873      271.9519334899807   0.008633010641271411     0.8084956950870716     0.6463831683676428     0.2236184126053533     0.2766898793599307    0.00937632400223952     0.4390537668524295     0.1993569405987009     0.2578968703639328  2.220446049250313e-14 137.6595365662464
2.246441074809304      18.64940199111413      14.66254798519847   0.000863590710071661     0.5615740843100793     -11.82156111071812   0.003398698584912639    0.03999880443609265   0.001849813135113541      17.48184586177873      271.9519334899807   0.008633010641271411     0.8084956950870716     0.6463831683676428     0.2236184126053533     0.2766898793599307   0.009376309101078326     0.4390537817535907     0.1993569405987009     0.2578968703639328  2.220446049250313e-14 137.6595365653629
2.246441074809304      18.64940199111413      14.66254798519847   0.000863590710071661     0.5615740843100793     -11.82156111071812   0.003398698584912639    0.03999880443609265   0.001849813135113541      17.48184586177873      271.9519334899807   0.008633010641271411     0.8084956950870716     0.6463831683676428     0.2236184126053533     0.2766898793599307   0.009376309101078326     0.4390537668524295      0.199356955499862     0.2578968703639328  2.220446049250313e-14 137.6595365652676
2.246441074809304      18.64940199111413      14.66254798519847   0.000863590710071661     0.5615740843100793     -11.82156111071812   0.003398698584912639    0.03999880443609265   0.001849813135113541      17.48184586177873      271.9519334899807   0.008633010641271411     0.8084956950870716     0.6463831683676428     0.2236184126053533     0.2766898793599307   0.009376309101078326     0.4390537668524295     0.1993569405987009      0.257896885265094  2.220446049250313e-14 137.6595365654023
2.246441074809304      18.64940199111413      14.66254798519847   0.000863590710071661     0.5615740843100793     -11.82156111071812   0.003398698584912639    0.03999880443609265   0.001849813135113541      17.48184586177873      271.9519334899807   0.008633010641271411     0.8084956950870716     0.6463831683676428     0.2236184126053533     0.2766898793599307   0.009376309101078326     0.4390537668524295     0.1993569405987009     0.2578968703639328  1.490118339830815e-08 137.6596031093158
2.332848810580424      18.68641149940406      14.61487602619265  0.0005483471019512732     0.5455206262712891     -11.96376549604865   0.003373133422680165    0.04028375074158983   0.001861007710877732      16.39904093465674      271.9630860408799   0.008376915324722662     0.8004247847543536      0.629291018173522     0.2276065746004248     0.2955119774831108   0.008923911929394197     0.4390537668524295      0.204608062431163     0.2571987144438498  2.435419972778818e-14 136.3395567843612
2.33284884534258      18.68641149940406      14.61487602619265  0.0005483471019512732     0.5455206262712891     -11.96376549604865   0.003373133422680165    0.04028375074158983   0.001861007710877732      16.39904093465674      271.9630860408799   0.008376915324722662     0.8004247847543536      0.629291018173522     0.2276065746004248     0.2955119774831108   0.008923911929394197     0.4390537668524295      0.204608062431163     0.2571987144438498  2.435419972778818e-14 136.3395567877292
2.332848810580424      18.68641177785328      14.61487602619265  0.0005483471019512732     0.5455206262712891     -11.96376549604865   0.003373133422680165    0.04028375074158983   0.001861007710877732      16.39904093465674      271.9630860408799   0.008376915324722662     0.8004247847543536      0.629291018173522     0.2276065746004248     0.2955119774831108   0.008923911929394197     0.4390537668524295      0.204608062431163     0.2571987144438498  2.435419972778818e-14 136.3395567529972
2.332848810580424      18.68641149940406      14.61487624397127  0.0005483471019512732     0.5455206262712891     -11.96376549604865   0.003373133422680165    0.04028375074158983   0.001861007710877732      16.39904093465674      271.9630860408799   0.008376915324722662     0.8004247847543536      0.629291018173522     0.2276065746004248     0.2955119774831108   0.008923911929394197     0.4390537668524295      0.204608062431163     0.2571987144438498  2.435419972778818e-14 136.3395567238993
2.332848810580424      18.68641149940406      14.61487602619265   0.000548362003112467     0.5455206262712891     -11.96376549604865   0.003373133422680165    0.04028375074158983   0.001861007710877732      16.39904093465674      271.9630860408799   0.008376915324722662     0.8004247847543536      0.629291018173522     0.2276065746004248     0.2955119774831108   0.008923911929394197     0.4390537668524295      0.204608062431163     0.2571987144438498  2.435419972778818e-14 136.3395626760081
2.332848810580424      18.68641149940406      14.61487602619265  0.0005483471019512732     0.5455206411724503     -11.96376549604865   0.003373133422680165    0.04028375074158983   0.001861007710877732      16.39904093465674      271.9630860408799   0.008376915324722662     0.8004247847543536      0.629291018173522     0.2276065746004248     0.2955119774831108   0.008923911929394197     0.4390537668524295      0.204608062431163     0.2571987144438498  2.435419972778818e-14 136.3395567823729
2.332848810580424      18.68641149940406      14.61487602619265  0.0005483471019512732     0.5455206262712891     -11.96376567432265   0.003373133422680165    0.04028375074158983   0.001861007710877732      16.39904093465674      271.9630860408799   0.008376915324722662     0.8004247847543536      0.629291018173522     0.2276065746004248     0.2955119774831108   0.008923911929394197     0.4390537668524295      0.204608062431163     0.2571987144438498  2.435419972778818e-14 136.3395568445661
2.332848810580424      18.68641149940406      14.61487602619265  0.0005483471019512732     0.5455206262712891     -11.96376549604865   0.003373148323841359    0.04028375074158983   0.001861007710877732      16.39904093465674      271.9630860408799   0.008376915324722662     0.8004247847543536      0.629291018173522     0.2276065746004248     0.2955119774831108   0.008923911929394197     0.4390537668524295      0.204608062431163     0.2571987144438498  2.435419972778818e-14 136.3395573143311
2.332848810580424      18.68641149940406      14.61487602619265  0.0005483471019512732     0.5455206262712891     -11.96376549604865   0.003373133422680165    0.04028376564275103   0.001861007710877732      16.39904093465674      271.9630860408799   0.008376915324722662     0.8004247847543536      0.629291018173522     0.2276065746004248     0.2955119774831108   0.008923911929394197     0.4390537668524295      0.204608062431163     0.2571987144438498  2.435419972778818e-14 136.3395568773927
2.332848810580424      18.68641149940406      14.61487602619265  0.0005483471019512732     0.5455206262712891     -11.96376549604865   0.003373133422680165    0.04028375074158983   0.001861022612038926      16.39904093465674      271.9630860408799   0.008376915324722662     0.8004247847543536      0.629291018173522     0.2276065746004248     0.2955119774831108   0.008923911929394197     0.4390537668524295      0.204608062431163     0.2571987144438498  2.435419972778818e-14 136.3395459428704
2.332848810580424      18.68641149940406      14.61487602619265  0.0005483471019512732     0.5455206262712891     -11.96376549604865   0.003373133422680165    0.04028375074158983   0.001861007710877732      16.39904117902149      271.9630860408799   0.008376915324722662     0.8004247847543536      0.629291018173522     0.2276065746004248     0.2955119774831108   0.008923911929394197     0.4390537668524295      0.204608062431163     0.2571987144438498  2.435419972778818e-14 136.3395567649332
2.332848810580424      18.68641149940406      14.61487602619265  0.0005483471019512732     0.5455206262712891     -11.96376549604865   0.003373133422680165    0.04028375074158983   0.001861007710877732      16.39904093465674      271.9630900934457   0.008376915324722662     0.8004247847543536      0.629291018173522     0.2276065746004248     0.2955119774831108   0.008923911929394197     0.4390537668524295      0.204608062431163     0.2571987144438498  2.435419972778818e-14 136.339556760507
2.332848810580424      18.68641149940406      14.61487602619265  0.0005483471019512732     0.5455206262712891     -11.96376549604865   0.003373133422680165    0.04028375074158983   0.001861007710877732      16.39904093465674      271.9630860408799   0.008376930225883856     0.8004247847543536      0.629291018173522     0.2276065746004248     0.2955119774831108   0.008923911929394197     0.4390537668524295      0.204608062431163     0.2571987144438498  2.435419972778818e-14 136.3395692189152
2.332848810580424      18.68641149940406      14.61487602619265  0.0005483471019512732     0.5455206262712891     -11.96376549604865   0.003373133422680165    0.04028375074158983   0.001861007710877732      16.39904093465674      271.9630860408799   0.008376915324722662     0.8004247996555148      0.629291018173522     0.2276065746004248     0.2955119774831108   0.008923911929394197     0.4390537668524295      0.204608062431163     0.2571987144438498  2.435419972778818e-14 136.3395583106622
2.332848810580424      18.68641149940406      14.61487602619265  0.0005483471019512732     0.5455206262712891     -11.96376549604865   0.003373133422680165    0.04028375074158983   0.001861007710877732      16.39904093465674      271.9630860408799   0.008376915324722662     0.8004247847543536     0.6292910330746832     0.2276065746004248     0.2955119774831108   0.008923911929394197     0.4390537668524295      0.204608062431163     0.2571987144438498  2.435419972778818e-14 136.3395569881623
2.332848810580424      18.68641149940406      14.61487602619265  0.0005483471019512732     0.5455206262712891     -11.96376549604865   0.003373133422680165    0.04028375074158983   0.001861007710877732      16.39904093465674      271.9630860408799   0.008376915324722662     0.8004247847543536      0.629291018173522      0.227606589501586     0.2955119774831108   0.008923911929394197     0.4390537668524295      0.204608062431163     0.2571987144438498  2.435419972778818e-14 136.3395571230585
2.332848810580424      18.68641149940406      14.61487602619265  0.0005483471019512732     0.5455206262712891     -11.96376549604865   0.003373133422680165    0.04028375074158983   0.001861007710877732      16.39904093465674      271.9630860408799   0.008376915324722662     0.8004247847543536      0.629291018173522     0.2276065746004248      0.295511992384272   0.008923911929394197     0.4390537668524295      0.204608062431163     0.2571987144438498  2.435419972778818e-14 136.3395567767316
2.332848810580424      18.68641149940406      14.61487602619265  0.0005483471019512732     0.5455206262712891     -11.96376549604865   0.003373133422680165    0.04028375074158983   0.001861007710877732      16.39904093465674      271.9630860408799   0.008376915324722662     0.8004247847543536      0.629291018173522     0.2276065746004248     0.2955119774831108   0.008923926830555391     0.4390537668524295      0.204608062431163     0.2571987144438498  2.435419972778818e-14 136.3395567846261
2.332848810580424      18.68641149940406      14.61487602619265  0.0005483471019512732     0.5455206262712891     -11.96376549604865   0.003373133422680165    0.04028375074158983   0.001861007710877732      16.39904093465674      271.9630860408799   0.008376915324722662     0.8004247847543536      0.629291018173522     0.2276065746004248     0.2955119774831108   0.008923911929394197     0.4390537817535907      0.204608062431163     0.2571987144438498  2.435419972778818e-14 136.3395567843612
2.332848810580424      18.68641149940406      14.61487602619265  0.0005483471019512732     0.5455206262712891     -11.96376549604865   0.003373133422680165    0.04028375074158983   0.001861007710877732      16.39904093465674      271.9630860408799   0.008376915324722662     0.8004247847543536      0.629291018173522     0.2276065746004248     0.2955119774831108   0.008923911929394197     0.4390537668524295     0.2046080773323242     0.2571987144438498  2.435419972778818e-14 136.3395567842923
2.332848810580424      18.68641149940406      14.61487602619265  0.0005483471019512732     0.5455206262712891     -11.96376549604865   0.003373133422680165    0.04028375074158983   0.001861007710877732      16.39904093465674      271.9630860408799   0.008376915324722662     0.8004247847543536      0.629291018173522     0.2276065746004248     0.2955119774831108   0.008923911929394197     0.4390537668524295      0.204608062431163      0.257198729345011  2.435419972778818e-14 136.3395567844634
2.332848810580424      18.68641149940406      14.61487602619265  0.0005483471019512732     0.5455206262712891     -11.96376549604865   0.003373133422680165    0.04028375074158983   0.001861007710877732      16.39904093465674      271.9630860408799   0.008376915324722662     0.8004247847543536      0.629291018173522     0.2276065746004248     0.2955119774831108   0.008923911929394197     0.4390537668524295      0.204608062431163     0.2571987144438498  1.490118554804739e-08 136.339622981847
2.362375006271178      18.93326009463038      15.09160762425143  0.0004593200222207718     0.5296918554503093     -12.27566952271111   0.003311530075513621    0.04062058832244718   0.001908838294011958      16.05322133808156      272.0917959149439   0.008183546129929773     0.8000212392377177     0.6196520858649148     0.2316755223619677     0.2989811053883699   0.007535205803132227     0.4390537668524295     0.2397552694461562     0.2399050896684805  2.773265832900187e-14 136.0994544068015
2.362375041473309      18.93326009463038      15.09160762425143  0.0004593200222207718     0.5296918554503093     -12.27566952271111   0.003311530075513621    0.04062058832244718   0.001908838294011958      16.05322133808156      272.0917959149439   0.008183546129929773     0.8000212392377177     0.6196520858649148     0.2316755223619677     0.2989811053883699   0.007535205803132227     0.4390537668524295     0.2397552694461562     0.2399050896684805  2.773265832900187e-14 136.0994544338868
2.362375006271178      18.93326037675795      15.09160762425143  0.0004593200222207718     0.5296918554503093     -12.27566952271111   0.003311530075513621    0.04062058832244718   0.001908838294011958      16.05322133808156      272.0917959149439   0.008183546129929773     0.8000212392377177     0.6196520858649148     0.2316755223619677     0.2989811053883699   0.007535205803132227     0.4390537668524295     0.2397552694461562     0.2399050896684805  2.773265832900187e-14 136.0994545009371
2.362375006271178      18.93326009463038      15.09160784913391  0.0004593200222207718     0.5296918554503093     -12.27566952271111   0.003311530075513621    0.04062058832244718   0.001908838294011958      16.05322133808156      272.0917959149439   0.008183546129929773     0.8000212392377177     0.6196520858649148     0.2316755223619677     0.2989811053883699   0.007535205803132227     0.4390537668524295     0.2397552694461562     0.2399050896684805  2.773265832900187e-14 136.0994544965606
2.362375006271178      18.93326009463038      15.09160762425143  0.0004593349233819657     0.5296918554503093     -12.27566952271111   0.003311530075513621    0.04062058832244718   0.001908838294011958      16.05322133808156      272.0917959149439   0.008183546129929773     0.8000212392377177     0.6196520858649148     0.2316755223619677     0.2989811053883699   0.007535205803132227     0.4390537668524295     0.2397552694461562     0.2399050896684805  2.773265832900187e-14 136.0994505944624
2.362375006271178      18.93326009463038      15.09160762425143  0.0004593200222207718     0.5296918703514705     -12.27566952271111   0.003311530075513621    0.04062058832244718   0.001908838294011958      16.05322133808156      272.0917959149439   0.008183546129929773     0.8000212392377177     0.6196520858649148     0.2316755223619677     0.2989811053883699   0.007535205803132227     0.4390537668524295     0.2397552694461562     0.2399050896684805  2.773265832900187e-14 136.0994544272361
2.362375006271178      18.93326009463038      15.09160762425143  0.0004593200222207718     0.5296918554503093     -12.27566970563284   0.003311530075513621    0.04062058832244718   0.001908838294011958      16.05322133808156      272.0917959149439   0.008183546129929773     0.8000212392377177     0.6196520858649148     0.2316755223619677     0.2989811053883699   0.007535205803132227     0.4390537668524295     0.2397552694461562     0.2399050896684805  2.773265832900187e-14 136.0994542512838
2.362375006271178      18.93326009463038      15.09160762425143  0.0004593200222207718     0.5296918554503093     -12.27566952271111   0.003311544976674815    0.04062058832244718   0.001908838294011958      16.05322133808156      272.0917959149439   0.008183546129929773     0.8000212392377177     0.6196520858649148     0.2316755223619677     0.2989811053883699   0.007535205803132227     0.4390537668524295     0.2397552694461562     0.2399050896684805  2.773265832900187e-14 136.0994542827253
2.362375006271178      18.93326009463038      15.09160762425143  0.0004593200222207718     0.5296918554503093     -12.27566952271111   0.003311530075513621    0.04062060322360837   0.001908838294011958      16.05322133808156      272.0917959149439   0.008183546129929773     0.8000212392377177     0.6196520858649148     0.2316755223619677     0.2989811053883699   0.007535205803132227     0.4390537668524295     0.2397552694461562     0.2399050896684805  2.773265832900187e-14 136.0994544296204
2.362375006271178      18.93326009463038      15.09160762425143  0.0004593200222207718     0.5296918554503093     -12.27566952271111   0.003311530075513621    0.04062058832244718   0.001908853195173152      16.05322133808156      272.0917959149439   0.008183546129929773     0.8000212392377177     0.6196520858649148     0.2316755223619677     0.2989811053883699   0.007535205803132227     0.4390537668524295     0.2397552694461562     0.2399050896684805  2.773265832900187e-14 136.0994511137788
2.362375006271178      18.93326009463038      15.09160762425143  0.0004593200222207718     0.5296918554503093     -12.27566952271111   0.003311530075513621    0.04062058832244718   0.001908838294011958      16.05322157729319      272.0917959149439   0.008183546129929773     0.8000212392377177     0.6196520858649148     0.2316755223619677     0.2989811053883699   0.007535205803132227     0.4390537668524295     0.2397552694461562     0.2399050896684805  2.773265832900187e-14 136.0994544346324
2.362375006271178      18.93326009463038      15.09160762425143  0.0004593200222207718     0.5296918554503093     -12.27566952271111   0.003311530075513621    0.04062058832244718   0.001908838294011958      16.05322133808156      272.0917999694277   0.008183546129929773     0.8000212392377177     0.6196520858649148     0.2316755223619677     0.2989811053883699   0.007535205803132227     0.4390537668524295     0.2397552694461562     0.2399050896684805  2.773265832900187e-14 136.0994543286377
2.362375006271178      18.93326009463038      15.09160762425143  0.0004593200222207718     0.5296918554503093     -12.27566952271111   0.003311530075513621    0.04062058832244718   0.001908838294011958      16.05322133808156      272.0917959149439   0.008183561031090967     0.8000212392377177     0.6196520858649148     0.2316755223619677     0.2989811053883699   0.007535205803132227     0.4390537668524295     0.2397552694461562     0.2399050896684805  2.773265832900187e-14 136.0994532662919
2.362375006271178      18.93326009463038      15.09160762425143  0.0004593200222207718     0.5296918554503093     -12.27566952271111   0.003311530075513621    0.04062058832244718   0.001908838294011958      16.05322133808156      272.0917959149439   0.008183546129929773     0.8000212541388789     0.6196520858649148     0.2316755223619677     0.2989811053883699   0.007535205803132227     0.4390537668524295     0.2397552694461562     0.2399050896684805  2.773265832900187e-14 136.0994559457878
2.362375006271178      18.93326009463038      15.09160762425143  0.0004593200222207718     0.5296918554503093     -12.27566952271111   0.003311530075513621    0.04062058832244718   0.001908838294011958      16.05322133808156      272.0917959149439   0.008183546129929773     0.8000212392377177      0.619652100766076     0.2316755223619677     0.2989811053883699   0.007535205803132227     0.4390537668524295     0.2397552694461562     0.2399050896684805  2.773265832900187e-14 136.099454586675
2.362375006271178      18.93326009463038      15.09160762425143  0.0004593200222207718     0.5296918554503093     -12.27566952271111   0.003311530075513621    0.04062058832244718   0.001908838294011958      16.05322133808156      272.0917959149439   0.008183546129929773     0.8000212392377177     0.6196520858649148     0.2316755372631289     0.2989811053883699   0.007535205803132227     0.4390537668524295     0.2397552694461562     0.2399050896684805  2.773265832900187e-14 136.0994543608467
2.362375006271178      18.93326009463038      15.09160762425143  0.0004593200222207718     0.5296918554503093     -12.27566952271111   0.003311530075513621    0.04062058832244718   0.001908838294011958      16.05322133808156      272.0917959149439   0.008183546129929773     0.8000212392377177     0.6196520858649148     0.2316755223619677     0.2989811202895311   0.007535205803132227     0.4390537668524295     0.2397552694461562     0.2399050896684805  2.773265832900187e-14 136.0994544173976
2.362375006271178      18.93326009463038      15.09160762425143  0.0004593200222207718     0.5296918554503093     -12.27566952271111   0.003311530075513621    0.04062058832244718   0.001908838294011958      16.05322133808156      272.0917959149439   0.008183546129929773     0.8000212392377177     0.6196520858649148     0.2316755223619677     0.2989811053883699   0.007535220704293421     0.4390537668524295     0.2397552694461562     0.2399050896684805  2.773265832900187e-14 136.0994544068061
2.362375006271178      18.93326009463038      15.09160762425143  0.0004593200222207718     0.5296918554503093     -12.27566952271111   0.003311530075513621    0.04062058832244718   0.001908838294011958      16.05322133808156      272.0917959149439   0.008183546129929773     0.8000212392377177     0.6196520858649148     0.2316755223619677     0.2989811053883699   0.007535205803132227     0.4390537817535907     0.2397552694461562     0.2399050896684805  2.773265832900187e-14 136.0994544068015
2.362375006271178      18.93326009463038      15.09160762425143  0.0004593200222207718     0.5296918554503093     -12.27566952271111   0.003311530075513621    0.04062058832244718   0.001908838294011958      16.05322133808156      272.0917959149439   0.008183546129929773     0.8000212392377177     0.6196520858649148     0.2316755223619677     0.2989811053883699   0.007535205803132227     0.4390537668524295     0.2397552843473174     0.2399050896684805  2.773265832900187e-14 136.0994544068071
2.362375006271178      18.93326009463038      15.09160762425143  0.0004593200222207718     0.5296918554503093     -12.27566952271111   0.003311530075513621    0.04062058832244718   0.001908838294011958      16.05322133808156      272.0917959149439   0.008183546129929773     0.8000212392377177     0.6196520858649148     0.2316755223619677     0.2989811053883699   0.007535205803132227     0.4390537668524295     0.2397552694461562     0.2399051045696417  2.773265832900187e-14 136.0994544068043
2.362375006271178      18.93326009463038      15.09160762425143  0.0004593200222207718     0.5296918554503093     -12.27566952271111   0.003311530075513621    0.04062058832244718   0.001908838294011958      16.05322133808156      272.0917959149439   0.008183546129929773     0.8000212392377177     0.6196520858649148     0.2316755223619677     0.2989811053883699   0.007535205803132227     0.4390537668524295     0.2397552694461562     0.2399050896684805  1.490118892650599e-08 136.0995201303356
2.386076182014222      18.71664825219057      14.68325866211213  0.0002311601713655079     0.5160417625520551     -12.15062738322481   0.003247682354404681    0.04123114336271467   0.001945940952642249      15.74966270399942      272.2673337293048    0.00802312211016085     0.8000001618544343     0.6112822055978199     0.2348986360681853     0.2970527397011605   0.007511169857019837     0.4390537668524295     0.2388167714454656      0.239387473462144  2.221549501971161e-14 136.0090867290524
2.386076217569527      18.71664825219057      14.68325866211213  0.0002311601713655079     0.5160417625520551     -12.15062738322481   0.003247682354404681    0.04123114336271467   0.001945940952642249      15.74966270399942      272.2673337293048    0.00802312211016085     0.8000001618544343     0.6112822055978199     0.2348986360681853     0.2970527397011605   0.007511169857019837     0.4390537668524295     0.2388167714454656      0.239387473462144  2.221549501971161e-14 136.0090867577463
2.386076182014222      18.71664853109036      14.68325866211213  0.0002311601713655079     0.5160417625520551     -12.15062738322481   0.003247682354404681    0.04123114336271467   0.001945940952642249      15.74966270399942      272.2673337293048    0.00802312211016085     0.8000001618544343     0.6112822055978199     0.2348986360681853     0.2970527397011605   0.007511169857019837     0.4390537668524295     0.2388167714454656      0.239387473462144  2.221549501971161e-14 136.0090867365696
2.386076182014222      18.71664825219057      14.68325888090974  0.0002311601713655079     0.5160417625520551     -12.15062738322481   0.003247682354404681    0.04123114336271467   0.001945940952642249      15.74966270399942      272.2673337293048    0.00802312211016085     0.8000001618544343     0.6112822055978199     0.2348986360681853     0.2970527397011605   0.007511169857019837     0.4390537668524295     0.2388167714454656      0.239387473462144  2.221549501971161e-14 136.009086723906
2.386076182014222      18.71664825219057      14.68325866211213  0.0002311750725267018     0.5160417625520551     -12.15062738322481   0.003247682354404681    0.04123114336271467   0.001945940952642249      15.74966270399942      272.2673337293048    0.00802312211016085     0.8000001618544343     0.6112822055978199     0.2348986360681853     0.2970527397011605   0.007511169857019837     0.4390537668524295     0.2388167714454656      0.239387473462144  2.221549501971161e-14 136.0090857479202
2.386076182014222      18.71664825219057      14.68325866211213  0.0002311601713655079     0.5160417774532163     -12.15062738322481   0.003247682354404681    0.04123114336271467   0.001945940952642249      15.74966270399942      272.2673337293048    0.00802312211016085     0.8000001618544343     0.6112822055978199     0.2348986360681853     0.2970527397011605   0.007511169857019837     0.4390537668524295     0.2388167714454656      0.239387473462144  2.221549501971161e-14 136.0090867272246
2.386076182014222      18.71664825219057      14.68325866211213  0.0002311601713655079     0.5160417625520551     -12.15062756428327   0.003247682354404681    0.04123114336271467   0.001945940952642249      15.74966270399942      272.2673337293048    0.00802312211016085     0.8000001618544343     0.6112822055978199     0.2348986360681853     0.2970527397011605   0.007511169857019837     0.4390537668524295     0.2388167714454656      0.239387473462144  2.221549501971161e-14 136.0090866903875
2.386076182014222      18.71664825219057      14.68325866211213  0.0002311601713655079     0.5160417625520551     -12.15062738322481   0.003247697255565875    0.04123114336271467   0.001945940952642249      15.74966270399942      272.2673337293048    0.00802312211016085     0.8000001618544343     0.6112822055978199     0.2348986360681853     0.2970527397011605   0.007511169857019837     0.4390537668524295     0.2388167714454656      0.239387473462144  2.221549501971161e-14 136.0090877965785
2.386076182014222      18.71664825219057      14.68325866211213  0.0002311601713655079     0.5160417625520551     -12.15062738322481   0.003247682354404681    0.04123115826387586   0.001945940952642249      15.74966270399942      272.2673337293048    0.00802312211016085     0.8000001618544343     0.6112822055978199     0.2348986360681853     0.2970527397011605   0.007511169857019837     0.4390537668524295     0.2388167714454656      0.239387473462144  2.221549501971161e-14 136.0090867400919
2.386076182014222      18.71664825219057      14.68325866211213  0.0002311601713655079     0.5160417625520551     -12.15062738322481   0.003247682354404681    0.04123114336271467   0.001945955853803443      15.74966270399942      272.2673337293048    0.00802312211016085     0.8000001618544343     0.6112822055978199     0.2348986360681853     0.2970527397011605   0.007511169857019837     0.4390537668524295     0.2388167714454656      0.239387473462144  2.221549501971161e-14 136.0090782611308
2.386076182014222      18.71664825219057      14.68325866211213  0.0002311601713655079     0.5160417625520551     -12.15062738322481   0.003247682354404681    0.04123114336271467   0.001945940952642249      15.74966293868769      272.2673337293048    0.00802312211016085     0.8000001618544343     0.6112822055978199     0.2348986360681853     0.2970527397011605   0.007511169857019837     0.4390537668524295     0.2388167714454656      0.239387473462144  2.221549501971161e-14 136.0090867412287
2.386076182014222      18.71664825219057      14.68325866211213  0.0002311601713655079     0.5160417625520551     -12.15062738322481   0.003247682354404681    0.04123114336271467   0.001945940952642249      15.74966270399942      272.2673377864043    0.00802312211016085     0.8000001618544343     0.6112822055978199     0.2348986360681853     0.2970527397011605   0.007511169857019837     0.4390537668524295     0.2388167714454656      0.239387473462144  2.221549501971161e-14 136.0090866507723
2.386076182014222      18.71664825219057      14.68325866211213  0.0002311601713655079     0.5160417625520551     -12.15062738322481   0.003247682354404681    0.04123114336271467   0.001945940952642249      15.74966270399942      272.2673337293048   0.008023137011322044     0.8000001618544343     0.6112822055978199     0.2348986360681853     0.2970527397011605   0.007511169857019837     0.4390537668524295     0.2388167714454656      0.239387473462144  2.221549501971161e-14 136.0090894164431
2.386076182014222      18.71664825219057      14.68325866211213  0.0002311601713655079     0.5160417625520551     -12.15062738322481   0.003247682354404681    0.04123114336271467   0.001945940952642249      15.74966270399942      272.2673337293048    0.00802312211016085     0.8000001767555955     0.6112822055978199     0.2348986360681853     0.2970527397011605   0.007511169857019837     0.4390537668524295     0.2388167714454656      0.239387473462144  2.221549501971161e-14 136.0090882885184
2.386076182014222      18.71664825219057      14.68325866211213  0.0002311601713655079     0.5160417625520551     -12.15062738322481   0.003247682354404681    0.04123114336271467   0.001945940952642249      15.74966270399942      272.2673337293048    0.00802312211016085     0.8000001618544343     0.6112822204989811     0.2348986360681853     0.2970527397011605   0.007511169857019837     0.4390537668524295     0.2388167714454656      0.239387473462144  2.221549501971161e-14 136.0090868477916
2.386076182014222      18.71664825219057      14.68325866211213  0.0002311601713655079     0.5160417625520551     -12.15062738322481   0.003247682354404681    0.04123114336271467   0.001945940952642249      15.74966270399942      272.2673337293048    0.00802312211016085     0.8000001618544343     0.6112822055978199     0.2348986509693465     0.2970527397011605   0.007511169857019837     0.4390537668524295     0.2388167714454656      0.239387473462144  2.221549501971161e-14 136.0090868627287
2.386076182014222      18.71664825219057      14.68325866211213  0.0002311601713655079     0.5160417625520551     -12.15062738322481   0.003247682354404681    0.04123114336271467   0.001945940952642249      15.74966270399942      272.2673337293048    0.00802312211016085     0.8000001618544343     0.6112822055978199     0.2348986360681853     0.2970527546023217   0.007511169857019837     0.4390537668524295     0.2388167714454656      0.239387473462144  2.221549501971161e-14 136.0090867156078
2.386076182014222      18.71664825219057      14.68325866211213  0.0002311601713655079     0.5160417625520551     -12.15062738322481   0.003247682354404681    0.04123114336271467   0.001945940952642249      15.74966270399942      272.2673337293048    0.00802312211016085     0.8000001618544343     0.6112822055978199     0.2348986360681853     0.2970527397011605   0.007511184758181031     0.4390537668524295     0.2388167714454656      0.239387473462144  2.221549501971161e-14 136.0090867293357
2.386076182014222      18.71664825219057      14.68325866211213  0.0002311601713655079     0.5160417625520551     -12.15062738322481   0.003247682354404681    0.04123114336271467   0.001945940952642249      15.74966270399942      272.2673337293048    0.00802312211016085     0.8000001618544343     0.6112822055978199     0.2348986360681853     0.2970527397011605   0.007511169857019837     0.4390537817535907     0.2388167714454656      0.239387473462144  2.221549501971161e-14 136.0090867290524
2.386076182014222      18.71664825219057      14.68325866211213  0.0002311601713655079     0.5160417625520551     -12.15062738322481   0.003247682354404681    0.04123114336271467   0.001945940952642249      15.74966270399942      272.2673337293048    0.00802312211016085     0.8000001618544343     0.6112822055978199     0.2348986360681853     0.2970527397011605   0.007511169857019837     0.4390537668524295     0.2388167863466268      0.239387473462144  2.221549501971161e-14 136.0090867290112
2.386076182014222      18.71664825219057      14.68325866211213  0.0002311601713655079     0.5160417625520551     -12.15062738322481   0.003247682354404681    0.04123114336271467   0.001945940952642249      15.74966270399942      272.2673337293048    0.00802312211016085     0.8000001618544343     0.6112822055978199     0.2348986360681853     0.2970527397011605   0.007511169857019837     0.4390537668524295     0.2388167714454656     0.2393874883633052  2.221549501971161e-14 136.0090867291077
2.386076182014222      18.71664825219057      14.68325866211213  0.0002311601713655079     0.5160417625520551     -12.15062738322481   0.003247682354404681    0.04123114336271467   0.001945940952642249      15.74966270399942      272.2673337293048    0.00802312211016085     0.8000001618544343     0.6112822055978199     0.2348986360681853     0.2970527397011605   0.007511169857019837     0.4390537668524295     0.2388167714454656      0.239387473462144  1.490118340934268e-08 136.0091519577041
2.402956598825416      18.76047546668286       14.7648451784037  0.0002451679495771388     0.5161135132738276      -12.1920554008454   0.003244514404885259    0.04120357031812613   0.001959502736857894      15.87685417192242      279.5285659268265   0.007998370856158484     0.8000001600455139     0.6090843093989665     0.2352485250646336      0.300712792442558    0.01060056980131407     0.4390537668524295     0.8620535105656386  2.220446049250313e-14    2.9681275088135e-14 135.8448494070936
2.402956634632259      18.76047546668286       14.7648451784037  0.0002451679495771388     0.5161135132738276      -12.1920554008454   0.003244514404885259    0.04120357031812613   0.001959502736857894      15.87685417192242      279.5285659268265   0.007998370856158484     0.8000001600455139     0.6090843093989665     0.2352485250646336      0.300712792442558    0.01060056980131407     0.4390537668524295     0.8620535105656386  2.220446049250313e-14    2.9681275088135e-14 135.8448494421342
2.402956598825416      18.76047574623573       14.7648451784037  0.0002451679495771388     0.5161135132738276      -12.1920554008454   0.003244514404885259    0.04120357031812613   0.001959502736857894      15.87685417192242      279.5285659268265   0.007998370856158484     0.8000001600455139     0.6090843093989665     0.2352485250646336      0.300712792442558    0.01060056980131407     0.4390537668524295     0.8620535105656386  2.220446049250313e-14    2.9681275088135e-14 135.8448494250025
2.402956598825416      18.76047546668286      14.76484539841704  0.0002451679495771388     0.5161135132738276      -12.1920554008454   0.003244514404885259    0.04120357031812613   0.001959502736857894      15.87685417192242      279.5285659268265   0.007998370856158484     0.8000001600455139     0.6090843093989665     0.2352485250646336      0.300712792442558    0.01060056980131407     0.4390537668524295     0.8620535105656386  2.220446049250313e-14    2.9681275088135e-14 135.8448494149981
2.402956598825416      18.76047546668286       14.7648451784037  0.0002451828507383327     0.5161135132738276      -12.1920554008454   0.003244514404885259    0.04120357031812613   0.001959502736857894      15.87685417192242      279.5285659268265   0.007998370856158484     0.8000001600455139     0.6090843093989665     0.2352485250646336      0.300712792442558    0.01060056980131407     0.4390537668524295     0.8620535105656386  2.220446049250313e-14    2.9681275088135e-14 135.8448479549252
2.402956598825416      18.76047546668286       14.7648451784037  0.0002451679495771388     0.5161135281749888      -12.1920554008454   0.003244514404885259    0.04120357031812613   0.001959502736857894      15.87685417192242      279.5285659268265   0.007998370856158484     0.8000001600455139     0.6090843093989665     0.2352485250646336      0.300712792442558    0.01060056980131407     0.4390537668524295     0.8620535105656386  2.220446049250313e-14    2.9681275088135e-14 135.844849406314
2.402956598825416      18.76047546668286       14.7648451784037  0.0002451679495771388     0.5161135132738276     -12.19205558252118   0.003244514404885259    0.04120357031812613   0.001959502736857894      15.87685417192242      279.5285659268265   0.007998370856158484     0.8000001600455139     0.6090843093989665     0.2352485250646336      0.300712792442558    0.01060056980131407     0.4390537668524295     0.8620535105656386  2.220446049250313e-14    2.9681275088135e-14 135.844849350176
2.402956598825416      18.76047546668286       14.7648451784037  0.0002451679495771388     0.5161135132738276      -12.1920554008454   0.003244529306046453    0.04120357031812613   0.001959502736857894      15.87685417192242      279.5285659268265   0.007998370856158484     0.8000001600455139     0.6090843093989665     0.2352485250646336      0.300712792442558    0.01060056980131407     0.4390537668524295     0.8620535105656386  2.220446049250313e-14    2.9681275088135e-14 135.8448520741598
2.402956598825416      18.76047546668286       14.7648451784037  0.0002451679495771388     0.5161135132738276      -12.1920554008454   0.003244514404885259    0.04120358521928733   0.001959502736857894      15.87685417192242      279.5285659268265   0.007998370856158484     0.8000001600455139     0.6090843093989665     0.2352485250646336      0.300712792442558    0.01060056980131407     0.4390537668524295     0.8620535105656386  2.220446049250313e-14    2.9681275088135e-14 135.8448495298392
2.402956598825416      18.76047546668286       14.7648451784037  0.0002451679495771388     0.5161135132738276      -12.1920554008454   0.003244514404885259    0.04120357031812613   0.001959517638019088      15.87685417192242      279.5285659268265   0.007998370856158484     0.8000001600455139     0.6090843093989665     0.2352485250646336      0.300712792442558    0.01060056980131407     0.4390537668524295     0.8620535105656386  2.220446049250313e-14    2.9681275088135e-14 135.8448460164295
2.402956598825416      18.76047546668286       14.7648451784037  0.0002451679495771388     0.5161135132738276      -12.1920554008454   0.003244514404885259    0.04120357031812613   0.001959502736857894      15.87685440850598      279.5285659268265   0.007998370856158484     0.8000001600455139     0.6090843093989665     0.2352485250646336      0.300712792442558    0.01060056980131407     0.4390537668524295     0.8620535105656386  2.220446049250313e-14    2.9681275088135e-14 135.8448494168699
2.402956598825416      18.76047546668286       14.7648451784037  0.0002451679495771388     0.5161135132738276      -12.1920554008454   0.003244514404885259    0.04120357031812613   0.001959502736857894      15.87685417192242      279.5285700921266   0.007998370856158484     0.8000001600455139     0.6090843093989665     0.2352485250646336      0.300712792442558    0.01060056980131407     0.4390537668524295     0.8620535105656386  2.220446049250313e-14    2.9681275088135e-14 135.8448493245844
2.402956598825416      18.76047546668286       14.7648451784037  0.0002451679495771388     0.5161135132738276      -12.1920554008454   0.003244514404885259    0.04120357031812613   0.001959502736857894      15.87685417192242      279.5285659268265   0.007998385757319678     0.8000001600455139     0.6090843093989665     0.2352485250646336      0.300712792442558    0.01060056980131407     0.4390537668524295     0.8620535105656386  2.220446049250313e-14    2.9681275088135e-14 135.8448507464502
2.402956598825416      18.76047546668286       14.7648451784037  0.0002451679495771388     0.5161135132738276      -12.1920554008454   0.003244514404885259    0.04120357031812613   0.001959502736857894      15.87685417192242      279.5285659268265   0.007998370856158484     0.8000001749466751     0.6090843093989665     0.2352485250646336      0.300712792442558    0.01060056980131407     0.4390537668524295     0.8620535105656386  2.220446049250313e-14    2.9681275088135e-14 135.8448509551775
2.402956598825416      18.76047546668286       14.7648451784037  0.0002451679495771388     0.5161135132738276      -12.1920554008454   0.003244514404885259    0.04120357031812613   0.001959502736857894      15.87685417192242      279.5285659268265   0.007998370856158484     0.8000001600455139     0.6090843243001277     0.2352485250646336      0.300712792442558    0.01060056980131407     0.4390537668524295     0.8620535105656386  2.220446049250313e-14    2.9681275088135e-14 135.8448495265954
2.402956598825416      18.76047546668286       14.7648451784037  0.0002451679495771388     0.5161135132738276      -12.1920554008454   0.003244514404885259    0.04120357031812613   0.001959502736857894      15.87685417192242      279.5285659268265   0.007998370856158484     0.8000001600455139     0.6090843093989665     0.2352485399657948      0.300712792442558    0.01060056980131407     0.4390537668524295     0.8620535105656386  2.220446049250313e-14    2.9681275088135e-14 135.8448494519555
2.402956598825416      18.76047546668286       14.7648451784037  0.0002451679495771388     0.5161135132738276      -12.1920554008454   0.003244514404885259    0.04120357031812613   0.001959502736857894      15.87685417192242      279.5285659268265   0.007998370856158484     0.8000001600455139     0.6090843093989665     0.2352485250646336     0.3007128073437192    0.01060056980131407     0.4390537668524295     0.8620535105656386  2.220446049250313e-14    2.9681275088135e-14 135.8448493962784
2.402956598825416      18.76047546668286       14.7648451784037  0.0002451679495771388     0.5161135132738276      -12.1920554008454   0.003244514404885259    0.04120357031812613   0.001959502736857894      15.87685417192242      279.5285659268265   0.007998370856158484     0.8000001600455139     0.6090843093989665     0.2352485250646336      0.300712792442558    0.01060058470247526     0.4390537668524295     0.8620535105656386  2.220446049250313e-14    2.9681275088135e-14 135.8448494071157
2.402956598825416      18.76047546668286       14.7648451784037  0.0002451679495771388     0.5161135132738276      -12.1920554008454   0.003244514404885259    0.04120357031812613   0.001959502736857894      15.87685417192242      279.5285659268265   0.007998370856158484     0.8000001600455139     0.6090843093989665     0.2352485250646336      0.300712792442558    0.01060056980131407     0.4390537817535907     0.8620535105656386  2.220446049250313e-14    2.9681275088135e-14 135.8448494070936
2.402956598825416      18.76047546668286       14.7648451784037  0.0002451679495771388     0.5161135132738276      -12.1920554008454   0.003244514404885259    0.04120357031812613   0.001959502736857894      15.87685417192242      279.5285659268265   0.007998370856158484     0.8000001600455139     0.6090843093989665     0.2352485250646336      0.300712792442558    0.01060056980131407     0.4390537668524295     0.8620535254667998  2.220446049250313e-14    2.9681275088135e-14 135.8448494070791
2.402956598825416      18.76047546668286       14.7648451784037  0.0002451679495771388     0.5161135132738276      -12.1920554008454   0.003244514404885259    0.04120357031812613   0.001959502736857894      15.87685417192242      279.5285659268265   0.007998370856158484     0.8000001600455139     0.6090843093989665     0.2352485250646336      0.300712792442558    0.01060056980131407     0.4390537668524295     0.8620535105656386  1.490118339830815e-08    2.9681275088135e-14 135.8448494070791
2.402956598825416      18.76047546668286       14.7648451784037  0.0002451679495771388     0.5161135132738276      -12.1920554008454   0.003244514404885259    0.04120357031812613   0.001959502736857894      15.87685417192242      279.5285659268265   0.007998370856158484     0.8000001600455139     0.6090843093989665     0.2352485250646336      0.300712792442558    0.01060056980131407     0.4390537668524295     0.8620535105656386  2.220446049250313e-14  1.490119087512274e-08 135.8449042667184
2.425030955315302      18.80772422341203      14.85257949491842  0.0002615197008360216     0.5162742573550703     -12.23655568780127   0.003245216285968752    0.04107908722062747   0.001969369727660676      16.06212953061467      289.5130278827526   0.007966495759856388     0.8000001234277359     0.6062188696517599     0.2357103734824482     0.3053346354911791   0.002831549306652706     0.4390537668524295     0.9317139316942835     0.5049814708172969  2.380697100358798e-14 135.6559808592389
2.425030991451079      18.80772422341203      14.85257949491842  0.0002615197008360216     0.5162742573550703     -12.23655568780127   0.003245216285968752    0.04107908722062747   0.001969369727660676      16.06212953061467      289.5130278827526   0.007966495759856388     0.8000001234277359     0.6062188696517599     0.2357103734824482     0.3053346354911791   0.002831549306652706     0.4390537668524295     0.9317139316942835     0.5049814708172969  2.380697100358798e-14 135.6559808926479
2.425030955315302      18.80772450366897      14.85257949491842  0.0002615197008360216     0.5162742573550703     -12.23655568780127   0.003245216285968752    0.04107908722062747   0.001969369727660676      16.06212953061467      289.5130278827526   0.007966495759856388     0.8000001234277359     0.6062188696517599     0.2357103734824482     0.3053346354911791   0.002831549306652706     0.4390537668524295     0.9317139316942835     0.5049814708172969  2.380697100358798e-14 135.6559808512708
2.425030955315302      18.80772422341203       14.8525797162391  0.0002615197008360216     0.5162742573550703     -12.23655568780127   0.003245216285968752    0.04107908722062747   0.001969369727660676      16.06212953061467      289.5130278827526   0.007966495759856388     0.8000001234277359     0.6062188696517599     0.2357103734824482     0.3053346354911791   0.002831549306652706     0.4390537668524295     0.9317139316942835     0.5049814708172969  2.380697100358798e-14 135.6559808568102
2.425030955315302      18.80772422341203      14.85257949491842  0.0002615346019972155     0.5162742573550703     -12.23655568780127   0.003245216285968752    0.04107908722062747   0.001969369727660676      16.06212953061467      289.5130278827526   0.007966495759856388     0.8000001234277359     0.6062188696517599     0.2357103734824482     0.3053346354911791   0.002831549306652706     0.4390537668524295     0.9317139316942835     0.5049814708172969  2.380697100358798e-14 135.6559808454256
2.425030955315302      18.80772422341203      14.85257949491842  0.0002615197008360216     0.5162742722562315     -12.23655568780127   0.003245216285968752    0.04107908722062747   0.001969369727660676      16.06212953061467      289.5130278827526   0.007966495759856388     0.8000001234277359     0.6062188696517599     0.2357103734824482     0.3053346354911791   0.002831549306652706     0.4390537668524295     0.9317139316942835     0.5049814708172969  2.380697100358798e-14 135.6559808678643
2.425030955315302      18.80772422341203      14.85257949491842  0.0002615197008360216     0.5162742573550703     -12.23655587014016   0.003245216285968752    0.04107908722062747   0.001969369727660676      16.06212953061467      289.5130278827526   0.007966495759856388     0.8000001234277359     0.6062188696517599     0.2357103734824482     0.3053346354911791   0.002831549306652706     0.4390537668524295     0.9317139316942835     0.5049814708172969  2.380697100358798e-14 135.65598084809
2.425030955315302      18.80772422341203      14.85257949491842  0.0002615197008360216     0.5162742573550703     -12.23655568780127   0.003245231187129946    0.04107908722062747   0.001969369727660676      16.06212953061467      289.5130278827526   0.007966495759856388     0.8000001234277359     0.6062188696517599     0.2357103734824482     0.3053346354911791   0.002831549306652706     0.4390537668524295     0.9317139316942835     0.5049814708172969  2.380697100358798e-14 135.6559841995124
2.425030955315302      18.80772422341203      14.85257949491842  0.0002615197008360216     0.5162742573550703     -12.23655568780127   0.003245216285968752    0.04107910212178866   0.001969369727660676      16.06212953061467      289.5130278827526   0.007966495759856388     0.8000001234277359     0.6062188696517599     0.2357103734824482     0.3053346354911791   0.002831549306652706     0.4390537668524295     0.9317139316942835     0.5049814708172969  2.380697100358798e-14 135.6559810393518
2.425030955315302      18.80772422341203      14.85257949491842  0.0002615197008360216     0.5162742573550703     -12.23655568780127   0.003245216285968752    0.04107908722062747    0.00196938462882187      16.06212953061467      289.5130278827526   0.007966495759856388     0.8000001234277359     0.6062188696517599     0.2357103734824482     0.3053346354911791   0.002831549306652706     0.4390537668524295     0.9317139316942835     0.5049814708172969  2.380697100358798e-14 135.6559794089185
2.425030955315302      18.80772422341203      14.85257949491842  0.0002615197008360216     0.5162742573550703     -12.23655568780127   0.003245216285968752    0.04107908722062747   0.001969369727660676      16.06212976995905      289.5130278827526   0.007966495759856388     0.8000001234277359     0.6062188696517599     0.2357103734824482     0.3053346354911791   0.002831549306652706     0.4390537668524295     0.9317139316942835     0.5049814708172969  2.380697100358798e-14 135.6559808933318
2.425030955315302      18.80772422341203      14.85257949491842  0.0002615197008360216     0.5162742573550703     -12.23655568780127   0.003245216285968752    0.04107908722062747   0.001969369727660676      16.06212953061467      289.5130321968329   0.007966495759856388     0.8000001234277359     0.6062188696517599     0.2357103734824482     0.3053346354911791   0.002831549306652706     0.4390537668524295     0.9317139316942835     0.5049814708172969  2.380697100358798e-14 135.6559807822967
2.425030955315302      18.80772422341203      14.85257949491842  0.0002615197008360216     0.5162742573550703     -12.23655568780127   0.003245216285968752    0.04107908722062747   0.001969369727660676      16.06212953061467      289.5130278827526   0.007966510661017582     0.8000001234277359     0.6062188696517599     0.2357103734824482     0.3053346354911791   0.002831549306652706     0.4390537668524295     0.9317139316942835     0.5049814708172969  2.380697100358798e-14 135.6559822405996
2.425030955315302      18.80772422341203      14.85257949491842  0.0002615197008360216     0.5162742573550703     -12.23655568780127   0.003245216285968752    0.04107908722062747   0.001969369727660676      16.06212953061467      289.5130278827526   0.007966495759856388     0.8000001383288971     0.6062188696517599     0.2357103734824482     0.3053346354911791   0.002831549306652706     0.4390537668524295     0.9317139316942835     0.5049814708172969  2.380697100358798e-14 135.6559823960349
2.425030955315302      18.80772422341203      14.85257949491842  0.0002615197008360216     0.5162742573550703     -12.23655568780127   0.003245216285968752    0.04107908722062747   0.001969369727660676      16.06212953061467      289.5130278827526   0.007966495759856388     0.8000001234277359     0.6062188845529211     0.2357103734824482     0.3053346354911791   0.002831549306652706     0.4390537668524295     0.9317139316942835     0.5049814708172969  2.380697100358798e-14 135.6559809875766
2.425030955315302      18.80772422341203      14.85257949491842  0.0002615197008360216     0.5162742573550703     -12.23655568780127   0.003245216285968752    0.04107908722062747   0.001969369727660676      16.06212953061467      289.5130278827526   0.007966495759856388     0.8000001234277359     0.6062188696517599     0.2357103883836094     0.3053346354911791   0.002831549306652706     0.4390537668524295     0.9317139316942835     0.5049814708172969  2.380697100358798e-14 135.6559808897994
2.425030955315302      18.80772422341203      14.85257949491842  0.0002615197008360216     0.5162742573550703     -12.23655568780127   0.003245216285968752    0.04107908722062747   0.001969369727660676      16.06212953061467      289.5130278827526   0.007966495759856388     0.8000001234277359     0.6062188696517599     0.2357103734824482     0.3053346503923403   0.002831549306652706     0.4390537668524295     0.9317139316942835     0.5049814708172969  2.380697100358798e-14 135.655980857063
2.425030955315302      18.80772422341203      14.85257949491842  0.0002615197008360216     0.5162742573550703     -12.23655568780127   0.003245216285968752    0.04107908722062747   0.001969369727660676      16.06212953061467      289.5130278827526   0.007966495759856388     0.8000001234277359     0.6062188696517599     0.2357103734824482     0.3053346354911791     0.0028315642078139     0.4390537668524295     0.9317139316942835     0.5049814708172969  2.380697100358798e-14 135.6559808592456
2.425030955315302      18.80772422341203      14.85257949491842  0.0002615197008360216     0.5162742573550703     -12.23655568780127   0.003245216285968752    0.04107908722062747   0.001969369727660676      16.06212953061467      289.5130278827526   0.007966495759856388     0.8000001234277359     0.6062188696517599     0.2357103734824482     0.3053346354911791   0.002831549306652706     0.4390537817535907     0.9317139316942835     0.5049814708172969  2.380697100358798e-14 135.6559808592389
2.425030955315302      18.80772422341203      14.85257949491842  0.0002615197008360216     0.5162742573550703     -12.23655568780127   0.003245216285968752    0.04107908722062747   0.001969369727660676      16.06212953061467      289.5130278827526   0.007966495759856388     0.8000001234277359     0.6062188696517599     0.2357103734824482     0.3053346354911791   0.002831549306652706     0.4390537668524295     0.9317139465954447     0.5049814708172969  2.380697100358798e-14 135.6559808592707
2.425030955315302      18.80772422341203      14.85257949491842  0.0002615197008360216     0.5162742573550703     -12.23655568780127   0.003245216285968752    0.04107908722062747   0.001969369727660676      16.06212953061467      289.5130278827526   0.007966495759856388     0.8000001234277359     0.6062188696517599     0.2357103734824482     0.3053346354911791   0.002831549306652706     0.4390537668524295     0.9317139316942835     0.5049814857184581  2.380697100358798e-14 135.6559808592435
2.425030955315302      18.80772422341203      14.85257949491842  0.0002615197008360216     0.5162742573550703     -12.23655568780127   0.003245216285968752    0.04107908722062747   0.001969369727660676      16.06212953061467      289.5130278827526   0.007966495759856388     0.8000001234277359     0.6062188696517599     0.2357103734824482     0.3053346354911791   0.002831549306652706     0.4390537668524295     0.9317139316942835     0.5049814708172969  1.490118500081866e-08 135.6560475429735
2.444744789909755      18.83507392461373      14.90473287917323  0.0002679364241114253     0.5162950313848068     -12.26370946136605   0.003239763485959834      0.041045231468475   0.001976717238021309      16.16588736838069      297.1793381932932   0.007931915923516615     0.8000000811070824     0.6034100021998148     0.2362298626097098     0.3092356739510445   0.002227264365878965     0.4390537668524295  2.220446049250313e-14     0.4225976645262725  4.187988137275282e-14 135.525330334732
2.444744826339292      18.83507392461373      14.90473287917323  0.0002679364241114253     0.5162950313848068     -12.26370946136605   0.003239763485959834      0.041045231468475   0.001976717238021309      16.16588736838069      297.1793381932932   0.007931915923516615     0.8000000811070824     0.6034100021998148     0.2362298626097098     0.3092356739510445   0.002227264365878965     0.4390537668524295  2.220446049250313e-14     0.4225976645262725  4.187988137275282e-14 135.5253303947217
2.444744789909755       18.8350742052782      14.90473287917323  0.0002679364241114253     0.5162950313848068     -12.26370946136605   0.003239763485959834      0.041045231468475   0.001976717238021309      16.16588736838069      297.1793381932932   0.007931915923516615     0.8000000811070824     0.6034100021998148     0.2362298626097098     0.3092356739510445   0.002227264365878965     0.4390537668524295  2.220446049250313e-14     0.4225976645262725  4.187988137275282e-14 135.5253303416691
2.444744789909755      18.83507392461373      14.90473310127105  0.0002679364241114253     0.5162950313848068     -12.26370946136605   0.003239763485959834      0.041045231468475   0.001976717238021309      16.16588736838069      297.1793381932932   0.007931915923516615     0.8000000811070824     0.6034100021998148     0.2362298626097098     0.3092356739510445   0.002227264365878965     0.4390537668524295  2.220446049250313e-14     0.4225976645262725  4.187988137275282e-14 135.5253303416845
2.444744789909755      18.83507392461373      14.90473287917323  0.0002679513252726191     0.5162950313848068     -12.26370946136605   0.003239763485959834      0.041045231468475   0.001976717238021309      16.16588736838069      297.1793381932932   0.007931915923516615     0.8000000811070824     0.6034100021998148     0.2362298626097098     0.3092356739510445   0.002227264365878965     0.4390537668524295  2.220446049250313e-14     0.4225976645262725  4.187988137275282e-14 135.5253298432278
2.444744789909755      18.83507392461373      14.90473287917323  0.0002679364241114253      0.516295046285968     -12.26370946136605   0.003239763485959834      0.041045231468475   0.001976717238021309      16.16588736838069      297.1793381932932   0.007931915923516615     0.8000000811070824     0.6034100021998148     0.2362298626097098     0.3092356739510445   0.002227264365878965     0.4390537668524295  2.220446049250313e-14     0.4225976645262725  4.187988137275282e-14 135.5253303408037
2.444744789909755      18.83507392461373      14.90473287917323  0.0002679364241114253     0.5162950313848068     -12.26370964410956   0.003239763485959834      0.041045231468475   0.001976717238021309      16.16588736838069      297.1793381932932   0.007931915923516615     0.8000000811070824     0.6034100021998148     0.2362298626097098     0.3092356739510445   0.002227264365878965     0.4390537668524295  2.220446049250313e-14     0.4225976645262725  4.187988137275282e-14 135.5253303056132
2.444744789909755      18.83507392461373      14.90473287917323  0.0002679364241114253     0.5162950313848068     -12.26370946136605   0.003239778387121028      0.041045231468475   0.001976717238021309      16.16588736838069      297.1793381932932   0.007931915923516615     0.8000000811070824     0.6034100021998148     0.2362298626097098     0.3092356739510445   0.002227264365878965     0.4390537668524295  2.220446049250313e-14     0.4225976645262725  4.187988137275282e-14 135.5253330369415
2.444744789909755      18.83507392461373      14.90473287917323  0.0002679364241114253     0.5162950313848068     -12.26370946136605   0.003239763485959834     0.0410452463696362   0.001976717238021309      16.16588736838069      297.1793381932932   0.007931915923516615     0.8000000811070824     0.6034100021998148     0.2362298626097098     0.3092356739510445   0.002227264365878965     0.4390537668524295  2.220446049250313e-14     0.4225976645262725  4.187988137275282e-14 135.5253305133972
2.444744789909755      18.83507392461373      14.90473287917323  0.0002679364241114253     0.5162950313848068     -12.26370946136605   0.003239763485959834      0.041045231468475   0.001976732139182503      16.16588736838069      297.1793381932932   0.007931915923516615     0.8000000811070824     0.6034100021998148     0.2362298626097098     0.3092356739510445   0.002227264365878965     0.4390537668524295  2.220446049250313e-14     0.4225976645262725  4.187988137275282e-14 135.5253287620729
2.444744789909755      18.83507392461373      14.90473287917323  0.0002679364241114253     0.5162950313848068     -12.26370946136605   0.003239763485959834      0.041045231468475   0.001976717238021309      16.16588760927118      297.1793381932932   0.007931915923516615     0.8000000811070824     0.6034100021998148     0.2362298626097098     0.3092356739510445   0.002227264365878965     0.4390537668524295  2.220446049250313e-14     0.4225976645262725  4.187988137275282e-14 135.5253304085652
2.444744789909755      18.83507392461373      14.90473287917323  0.0002679364241114253     0.5162950313848068     -12.26370946136605   0.003239763485959834      0.041045231468475   0.001976717238021309      16.16588736838069      297.1793426216104   0.007931915923516615     0.8000000811070824     0.6034100021998148     0.2362298626097098     0.3092356739510445   0.002227264365878965     0.4390537668524295  2.220446049250313e-14     0.4225976645262725  4.187988137275282e-14 135.5253303225875
2.444744789909755      18.83507392461373      14.90473287917323  0.0002679364241114253     0.5162950313848068     -12.26370946136605   0.003239763485959834      0.041045231468475   0.001976717238021309      16.16588736838069      297.1793381932932   0.007931930824677809     0.8000000811070824     0.6034100021998148     0.2362298626097098     0.3092356739510445   0.002227264365878965     0.4390537668524295  2.220446049250313e-14     0.4225976645262725  4.187988137275282e-14 135.525331323195
2.444744789909755      18.83507392461373      14.90473287917323  0.0002679364241114253     0.5162950313848068     -12.26370946136605   0.003239763485959834      0.041045231468475   0.001976717238021309      16.16588736838069      297.1793381932932   0.007931915923516615     0.8000000960082436     0.6034100021998148     0.2362298626097098     0.3092356739510445   0.002227264365878965     0.4390537668524295  2.220446049250313e-14     0.4225976645262725  4.187988137275282e-14 135.5253318637914
2.444744789909755      18.83507392461373      14.90473287917323  0.0002679364241114253     0.5162950313848068     -12.26370946136605   0.003239763485959834      0.041045231468475   0.001976717238021309      16.16588736838069      297.1793381932932   0.007931915923516615     0.8000000811070824      0.603410017100976     0.2362298626097098     0.3092356739510445   0.002227264365878965     0.4390537668524295  2.220446049250313e-14     0.4225976645262725  4.187988137275282e-14 135.5253304550077
2.444744789909755      18.83507392461373      14.90473287917323  0.0002679364241114253     0.5162950313848068     -12.26370946136605   0.003239763485959834      0.041045231468475   0.001976717238021309      16.16588736838069      297.1793381932932   0.007931915923516615     0.8000000811070824     0.6034100021998148      0.236229877510871     0.3092356739510445   0.002227264365878965     0.4390537668524295  2.220446049250313e-14     0.4225976645262725  4.187988137275282e-14 135.5253303104043
2.444744789909755      18.83507392461373      14.90473287917323  0.0002679364241114253     0.5162950313848068     -12.26370946136605   0.003239763485959834      0.041045231468475   0.001976717238021309      16.16588736838069      297.1793381932932   0.007931915923516615     0.8000000811070824     0.6034100021998148     0.2362298626097098     0.3092356888522057   0.002227264365878965     0.4390537668524295  2.220446049250313e-14     0.4225976645262725  4.187988137275282e-14 135.5253303206459
2.444744789909755      18.83507392461373      14.90473287917323  0.0002679364241114253     0.5162950313848068     -12.26370946136605   0.003239763485959834      0.041045231468475   0.001976717238021309      16.16588736838069      297.1793381932932   0.007931915923516615     0.8000000811070824     0.6034100021998148     0.2362298626097098     0.3092356739510445   0.002227279267040159     0.4390537668524295  2.220446049250313e-14     0.4225976645262725  4.187988137275282e-14 135.5253303347298
2.444744789909755      18.83507392461373      14.90473287917323  0.0002679364241114253     0.5162950313848068     -12.26370946136605   0.003239763485959834      0.041045231468475   0.001976717238021309      16.16588736838069      297.1793381932932   0.007931915923516615     0.8000000811070824     0.6034100021998148     0.2362298626097098     0.3092356739510445   0.002227264365878965     0.4390537817535907  2.220446049250313e-14     0.4225976645262725  4.187988137275282e-14 135.525330334736
2.444744789909755      18.83507392461373      14.90473287917323  0.0002679364241114253     0.5162950313848068     -12.26370946136605   0.003239763485959834      0.041045231468475   0.001976717238021309      16.16588736838069      297.1793381932932   0.007931915923516615     0.8000000811070824     0.6034100021998148     0.2362298626097098     0.3092356739510445   0.002227264365878965     0.4390537668524295  1.490118339830815e-08     0.4225976645262725  4.187988137275282e-14 135.5253303347513
2.444744789909755      18.83507392461373      14.90473287917323  0.0002679364241114253     0.5162950313848068     -12.26370946136605   0.003239763485959834      0.041045231468475   0.001976717238021309      16.16588736838069      297.1793381932932   0.007931915923516615     0.8000000811070824     0.6034100021998148     0.2362298626097098     0.3092356739510445   0.002227264365878965     0.4390537668524295  2.220446049250313e-14     0.4225976794274337  4.187988137275282e-14 135.5253303347006
2.444744789909755      18.83507392461373      14.90473287917323  0.0002679364241114253     0.5162950313848068     -12.26370946136605   0.003239763485959834      0.041045231468475   0.001976717238021309      16.16588736838069      297.1793381932932   0.007931915923516615     0.8000000811070824     0.6034100021998148     0.2362298626097098     0.3092356739510445   0.002227264365878965     0.4390537668524295  2.220446049250313e-14     0.4225976645262725  1.490120307372903e-08 135.5253962252522
2.463767018784466      18.95797146273113      15.16616040707825  0.0002764315113571587     0.5098250008737765     -12.40692167223139   0.003159179776246993    0.04186874121381386   0.002010150266706625      15.31516882967211      283.5275561360757   0.007733899399850107     0.8000000004325761     0.5948629835521667     0.2405523935219269     0.3145485753317949    0.04972301401029837    0.01907492235832803  2.359054090215276e-14     0.9762653263674676  2.436535623867002e-14 135.6484840130316
2.463767055497455      18.95797146273113      15.16616040707825  0.0002764315113571587     0.5098250008737765     -12.40692167223139   0.003159179776246993    0.04186874121381386   0.002010150266706625      15.31516882967211      283.5275561360757   0.007733899399850107     0.8000000004325761     0.5948629835521667     0.2405523935219269     0.3145485753317949    0.04972301401029837    0.01907492235832803  2.359054090215276e-14     0.9762653263674676  2.436535623867002e-14 135.6484841518009
2.463767018784466      18.95797174522692      15.16616040707825  0.0002764315113571587     0.5098250008737765     -12.40692167223139   0.003159179776246993    0.04186874121381386   0.002010150266706625      15.31516882967211      283.5275561360757   0.007733899399850107     0.8000000004325761     0.5948629835521667     0.2405523935219269     0.3145485753317949    0.04972301401029837    0.01907492235832803  2.359054090215276e-14     0.9762653263674676  2.436535623867002e-14 135.6484841093726
2.463767018784466      18.95797146273113      15.16616063307165  0.0002764315113571587     0.5098250008737765     -12.40692167223139   0.003159179776246993    0.04186874121381386   0.002010150266706625      15.31516882967211      283.5275561360757   0.007733899399850107     0.8000000004325761     0.5948629835521667     0.2405523935219269     0.3145485753317949    0.04972301401029837    0.01907492235832803  2.359054090215276e-14     0.9762653263674676  2.436535623867002e-14 135.6484840904514
2.463767018784466      18.95797146273113      15.16616040707825  0.0002764464125183526     0.5098250008737765     -12.40692167223139   0.003159179776246993    0.04186874121381386   0.002010150266706625      15.31516882967211      283.5275561360757   0.007733899399850107     0.8000000004325761     0.5948629835521667     0.2405523935219269     0.3145485753317949    0.04972301401029837    0.01907492235832803  2.359054090215276e-14     0.9762653263674676  2.436535623867002e-14 135.6484781648339
2.463767018784466      18.95797146273113      15.16616040707825  0.0002764315113571587     0.5098250157749377     -12.40692167223139   0.003159179776246993    0.04186874121381386   0.002010150266706625      15.31516882967211      283.5275561360757   0.007733899399850107     0.8000000004325761     0.5948629835521667     0.2405523935219269     0.3145485753317949    0.04972301401029837    0.01907492235832803  2.359054090215276e-14     0.9762653263674676  2.436535623867002e-14 135.6484840121097
2.463767018784466      18.95797146273113      15.16616040707825  0.0002764315113571587     0.5098250008737765     -12.40692185710893   0.003159179776246993    0.04186874121381386   0.002010150266706625      15.31516882967211      283.5275561360757   0.007733899399850107     0.8000000004325761     0.5948629835521667     0.2405523935219269     0.3145485753317949    0.04972301401029837    0.01907492235832803  2.359054090215276e-14     0.9762653263674676  2.436535623867002e-14 135.6484838249488
2.463767018784466      18.95797146273113      15.16616040707825  0.0002764315113571587     0.5098250008737765     -12.40692167223139   0.003159194677408187    0.04186874121381386   0.002010150266706625      15.31516882967211      283.5275561360757   0.007733899399850107     0.8000000004325761     0.5948629835521667     0.2405523935219269     0.3145485753317949    0.04972301401029837    0.01907492235832803  2.359054090215276e-14     0.9762653263674676  2.436535623867002e-14 135.6484846756777
2.463767018784466      18.95797146273113      15.16616040707825  0.0002764315113571587     0.5098250008737765     -12.40692167223139   0.003159179776246993    0.04186875611497506   0.002010150266706625      15.31516882967211      283.5275561360757   0.007733899399850107     0.8000000004325761     0.5948629835521667     0.2405523935219269     0.3145485753317949    0.04972301401029837    0.01907492235832803  2.359054090215276e-14     0.9762653263674676  2.436535623867002e-14 135.6484840515426
2.463767018784466      18.95797146273113      15.16616040707825  0.0002764315113571587     0.5098250008737765     -12.40692167223139   0.003159179776246993    0.04186874121381386   0.002010165167867819      15.31516882967211      283.5275561360757   0.007733899399850107     0.8000000004325761     0.5948629835521667     0.2405523935219269     0.3145485753317949    0.04972301401029837    0.01907492235832803  2.359054090215276e-14     0.9762653263674676  2.436535623867002e-14 135.64848086105
2.463767018784466      18.95797146273113      15.16616040707825  0.0002764315113571587     0.5098250008737765     -12.40692167223139   0.003159179776246993    0.04186874121381386   0.002010150266706625      15.31516905788591      283.5275561360757   0.007733899399850107     0.8000000004325761     0.5948629835521667     0.2405523935219269     0.3145485753317949    0.04972301401029837    0.01907492235832803  2.359054090215276e-14     0.9762653263674676  2.436535623867002e-14 135.6484839912342
2.463767018784466      18.95797146273113      15.16616040707825  0.0002764315113571587     0.5098250008737765     -12.40692167223139   0.003159179776246993    0.04186874121381386   0.002010150266706625      15.31516882967211      283.5275603609655   0.007733899399850107     0.8000000004325761     0.5948629835521667     0.2405523935219269     0.3145485753317949    0.04972301401029837    0.01907492235832803  2.359054090215276e-14     0.9762653263674676  2.436535623867002e-14 135.6484839801157
2.463767018784466      18.95797146273113      15.16616040707825  0.0002764315113571587     0.5098250008737765     -12.40692167223139   0.003159179776246993    0.04186874121381386   0.002010150266706625      15.31516882967211      283.5275561360757   0.007733914301011301     0.8000000004325761     0.5948629835521667     0.2405523935219269     0.3145485753317949    0.04972301401029837    0.01907492235832803  2.359054090215276e-14     0.9762653263674676  2.436535623867002e-14 135.6484815762321
2.463767018784466      18.95797146273113      15.16616040707825  0.0002764315113571587     0.5098250008737765     -12.40692167223139   0.003159179776246993    0.04186874121381386   0.002010150266706625      15.31516882967211      283.5275561360757   0.007733899399850107     0.8000000153337373     0.5948629835521667     0.2405523935219269     0.3145485753317949    0.04972301401029837    0.01907492235832803  2.359054090215276e-14     0.9762653263674676  2.436535623867002e-14 135.6484856180608
2.463767018784466      18.95797146273113      15.16616040707825  0.0002764315113571587     0.5098250008737765     -12.40692167223139   0.003159179776246993    0.04186874121381386   0.002010150266706625      15.31516882967211      283.5275561360757   0.007733899399850107     0.8000000004325761     0.5948629984533279     0.2405523935219269     0.3145485753317949    0.04972301401029837    0.01907492235832803  2.359054090215276e-14     0.9762653263674676  2.436535623867002e-14 135.6484841936691
2.463767018784466      18.95797146273113      15.16616040707825  0.0002764315113571587     0.5098250008737765     -12.40692167223139   0.003159179776246993    0.04186874121381386   0.002010150266706625      15.31516882967211      283.5275561360757   0.007733899399850107     0.8000000004325761     0.5948629835521667     0.2405524084230881     0.3145485753317949    0.04972301401029837    0.01907492235832803  2.359054090215276e-14     0.9762653263674676  2.436535623867002e-14 135.6484839882262
2.463767018784466      18.95797146273113      15.16616040707825  0.0002764315113571587     0.5098250008737765     -12.40692167223139   0.003159179776246993    0.04186874121381386   0.002010150266706625      15.31516882967211      283.5275561360757   0.007733899399850107     0.8000000004325761     0.5948629835521667     0.2405523935219269     0.3145485902329561    0.04972301401029837    0.01907492235832803  2.359054090215276e-14     0.9762653263674676  2.436535623867002e-14 135.6484840125615
2.463767018784466      18.95797146273113      15.16616040707825  0.0002764315113571587     0.5098250008737765     -12.40692167223139   0.003159179776246993    0.04186874121381386   0.002010150266706625      15.31516882967211      283.5275561360757   0.007733899399850107     0.8000000004325761     0.5948629835521667     0.2405523935219269     0.3145485753317949    0.04972302891145956    0.01907492235832803  2.359054090215276e-14     0.9762653263674676  2.436535623867002e-14 135.6484840132162
2.463767018784466      18.95797146273113      15.16616040707825  0.0002764315113571587     0.5098250008737765     -12.40692167223139   0.003159179776246993    0.04186874121381386   0.002010150266706625      15.31516882967211      283.5275561360757   0.007733899399850107     0.8000000004325761     0.5948629835521667     0.2405523935219269     0.3145485753317949    0.04972301401029837    0.01907493725948922  2.359054090215276e-14     0.9762653263674676  2.436535623867002e-14 135.6484840130316
2.463767018784466      18.95797146273113      15.16616040707825  0.0002764315113571587     0.5098250008737765     -12.40692167223139   0.003159179776246993    0.04186874121381386   0.002010150266706625      15.31516882967211      283.5275561360757   0.007733899399850107     0.8000000004325761     0.5948629835521667     0.2405523935219269     0.3145485753317949    0.04972301401029837    0.01907492235832803  1.490118478438856e-08     0.9762653263674676  2.436535623867002e-14 135.6484840130699
2.463767018784466      18.95797146273113      15.16616040707825  0.0002764315113571587     0.5098250008737765     -12.40692167223139   0.003159179776246993    0.04186874121381386   0.002010150266706625      15.31516882967211      283.5275561360757   0.007733899399850107     0.8000000004325761     0.5948629835521667     0.2405523935219269     0.3145485753317949    0.04972301401029837    0.01907492235832803  2.359054090215276e-14     0.9762653412686287  2.436535623867002e-14 135.648484013078
2.463767018784466      18.95797146273113      15.16616040707825  0.0002764315113571587     0.5098250008737765     -12.40692167223139   0.003159179776246993    0.04186874121381386   0.002010150266706625      15.31516882967211      283.5275561360757   0.007733899399850107     0.8000000004325761     0.5948629835521667     0.2405523935219269     0.3145485753317949    0.04972301401029837    0.01907492235832803  2.359054090215276e-14     0.9762653263674676  1.490118555920389e-08 135.6484868774324
2.44950001127397      18.86579631725811      14.97008552438704  0.0002706467951404093     0.5146776249033492     -12.29951019624855   0.003219608555256069    0.04125108691676212   0.001986934262461669      15.95322143184957      293.7666138946551   0.007882405866510317      0.800000060939617      0.601273300488794     0.2373104472110817     0.3105638298091097    0.01713872819852592     0.3340658611299253   3.92046633080842e-14     0.5610056082902657  3.194752584117745e-14 135.5348706348269
2.449500047774365      18.86579631725811      14.97008552438704  0.0002706467951404093     0.5146776249033492     -12.29951019624855   0.003219608555256069    0.04125108691676212   0.001986934262461669      15.95322143184957      293.7666138946551   0.007882405866510317      0.800000060939617      0.601273300488794     0.2373104472110817     0.3105638298091097    0.01713872819852592     0.3340658611299253   3.92046633080842e-14     0.5610056082902657  3.194752584117745e-14 135.5348705817683
2.44950001127397      18.86579659838038      14.97008552438704  0.0002706467951404093     0.5146776249033492     -12.29951019624855   0.003219608555256069    0.04125108691676212   0.001986934262461669      15.95322143184957      293.7666138946551   0.007882405866510317      0.800000060939617      0.601273300488794     0.2373104472110817     0.3105638298091097    0.01713872819852592     0.3340658611299253   3.92046633080842e-14     0.5610056082902657  3.194752584117745e-14 135.5348706521556
2.44950001127397      18.86579631725811       14.9700857474587  0.0002706467951404093     0.5146776249033492     -12.29951019624855   0.003219608555256069    0.04125108691676212   0.001986934262461669      15.95322143184957      293.7666138946551   0.007882405866510317      0.800000060939617      0.601273300488794     0.2373104472110817     0.3105638298091097    0.01713872819852592     0.3340658611299253   3.92046633080842e-14     0.5610056082902657  3.194752584117745e-14 135.5348706495451
2.44950001127397      18.86579631725811      14.97008552438704  0.0002706616963016032     0.5146776249033492     -12.29951019624855   0.003219608555256069    0.04125108691676212   0.001986934262461669      15.95322143184957      293.7666138946551   0.007882405866510317      0.800000060939617      0.601273300488794     0.2373104472110817     0.3105638298091097    0.01713872819852592     0.3340658611299253   3.92046633080842e-14     0.5610056082902657  3.194752584117745e-14 135.5348692220956
2.44950001127397      18.86579631725811      14.97008552438704  0.0002706467951404093     0.5146776398045104     -12.29951019624855   0.003219608555256069    0.04125108691676212   0.001986934262461669      15.95322143184957      293.7666138946551   0.007882405866510317      0.800000060939617      0.601273300488794     0.2373104472110817     0.3105638298091097    0.01713872819852592     0.3340658611299253   3.92046633080842e-14     0.5610056082902657  3.194752584117745e-14 135.5348706355472
2.44950001127397      18.86579631725811      14.97008552438704  0.0002706467951404093     0.5146776249033492     -12.29951037952553   0.003219608555256069    0.04125108691676212   0.001986934262461669      15.95322143184957      293.7666138946551   0.007882405866510317      0.800000060939617      0.601273300488794     0.2373104472110817     0.3105638298091097    0.01713872819852592     0.3340658611299253   3.92046633080842e-14     0.5610056082902657  3.194752584117745e-14 135.5348705765533
2.44950001127397      18.86579631725811      14.97008552438704  0.0002706467951404093     0.5146776249033492     -12.29951019624855   0.003219623456417263    0.04125108691676212   0.001986934262461669      15.95322143184957      293.7666138946551   0.007882405866510317      0.800000060939617      0.601273300488794     0.2373104472110817     0.3105638298091097    0.01713872819852592     0.3340658611299253   3.92046633080842e-14     0.5610056082902657  3.194752584117745e-14 135.5348732606273
2.44950001127397      18.86579631725811      14.97008552438704  0.0002706467951404093     0.5146776249033492     -12.29951019624855   0.003219608555256069    0.04125110181792331   0.001986934262461669      15.95322143184957      293.7666138946551   0.007882405866510317      0.800000060939617      0.601273300488794     0.2373104472110817     0.3105638298091097    0.01713872819852592     0.3340658611299253   3.92046633080842e-14     0.5610056082902657  3.194752584117745e-14 135.5348707946876
2.44950001127397      18.86579631725811      14.97008552438704  0.0002706467951404093     0.5146776249033492     -12.29951019624855   0.003219608555256069    0.04125108691676212   0.001986949163622863      15.95322143184957      293.7666138946551   0.007882405866510317      0.800000060939617      0.601273300488794     0.2373104472110817     0.3105638298091097    0.01713872819852592     0.3340658611299253   3.92046633080842e-14     0.5610056082902657  3.194752584117745e-14 135.5348697778383
2.44950001127397      18.86579631725811      14.97008552438704  0.0002706467951404093     0.5146776249033492     -12.29951019624855   0.003219608555256069    0.04125108691676212   0.001986934262461669       15.9532216695711      293.7666138946551   0.007882405866510317      0.800000060939617      0.601273300488794     0.2373104472110817     0.3105638298091097    0.01713872819852592     0.3340658611299253   3.92046633080842e-14     0.5610056082902657  3.194752584117745e-14 135.5348706657126
2.44950001127397      18.86579631725811      14.97008552438704  0.0002706467951404093     0.5146776249033492     -12.29951019624855   0.003219608555256069    0.04125108691676212   0.001986934262461669      15.95322143184957      293.7666182721187   0.007882405866510317      0.800000060939617      0.601273300488794     0.2373104472110817     0.3105638298091097    0.01713872819852592     0.3340658611299253   3.92046633080842e-14     0.5610056082902657  3.194752584117745e-14 135.5348705525841
2.44950001127397      18.86579631725811      14.97008552438704  0.0002706467951404093     0.5146776249033492     -12.29951019624855   0.003219608555256069    0.04125108691676212   0.001986934262461669      15.95322143184957      293.7666138946551   0.007882420767671511      0.800000060939617      0.601273300488794     0.2373104472110817     0.3105638298091097    0.01713872819852592     0.3340658611299253   3.92046633080842e-14     0.5610056082902657  3.194752584117745e-14 135.5348701610875
2.44950001127397      18.86579631725811      14.97008552438704  0.0002706467951404093     0.5146776249033492     -12.29951019624855   0.003219608555256069    0.04125108691676212   0.001986934262461669      15.95322143184957      293.7666138946551   0.007882405866510317     0.8000000758407782      0.601273300488794     0.2373104472110817     0.3105638298091097    0.01713872819852592     0.3340658611299253   3.92046633080842e-14     0.5610056082902657  3.194752584117745e-14 135.5348721728439
2.44950001127397      18.86579631725811      14.97008552438704  0.0002706467951404093     0.5146776249033492     -12.29951019624855   0.003219608555256069    0.04125108691676212   0.001986934262461669      15.95322143184957      293.7666138946551   0.007882405866510317      0.800000060939617     0.6012733153899552     0.2373104472110817     0.3105638298091097    0.01713872819852592     0.3340658611299253   3.92046633080842e-14     0.5610056082902657  3.194752584117745e-14 135.5348707580385
2.44950001127397      18.86579631725811      14.97008552438704  0.0002706467951404093     0.5146776249033492     -12.29951019624855   0.003219608555256069    0.04125108691676212   0.001986934262461669      15.95322143184957      293.7666138946551   0.007882405866510317      0.800000060939617      0.601273300488794     0.2373104621122429     0.3105638298091097    0.01713872819852592     0.3340658611299253   3.92046633080842e-14     0.5610056082902657  3.194752584117745e-14 135.534870581241
2.44950001127397      18.86579631725811      14.97008552438704  0.0002706467951404093     0.5146776249033492     -12.29951019624855   0.003219608555256069    0.04125108691676212   0.001986934262461669      15.95322143184957      293.7666138946551   0.007882405866510317      0.800000060939617      0.601273300488794     0.2373104472110817     0.3105638447102709    0.01713872819852592     0.3340658611299253   3.92046633080842e-14     0.5610056082902657  3.194752584117745e-14 135.5348706258963
2.44950001127397      18.86579631725811      14.97008552438704  0.0002706467951404093     0.5146776249033492     -12.29951019624855   0.003219608555256069    0.04125108691676212   0.001986934262461669      15.95322143184957      293.7666138946551   0.007882405866510317      0.800000060939617      0.601273300488794     0.2373104472110817     0.3105638298091097    0.01713874309968711     0.3340658611299253   3.92046633080842e-14     0.5610056082902657  3.194752584117745e-14 135.5348706348333
2.44950001127397      18.86579631725811      14.97008552438704  0.0002706467951404093     0.5146776249033492     -12.29951019624855   0.003219608555256069    0.04125108691676212   0.001986934262461669      15.95322143184957      293.7666138946551   0.007882405866510317      0.800000060939617      0.601273300488794     0.2373104472110817     0.3105638298091097    0.01713872819852592     0.3340658760310865   3.92046633080842e-14     0.5610056082902657  3.194752584117745e-14 135.5348706348269
2.44950001127397      18.86579631725811      14.97008552438704  0.0002706467951404093     0.5146776249033492     -12.29951019624855   0.003219608555256069    0.04125108691676212   0.001986934262461669      15.95322143184957      293.7666138946551   0.007882405866510317      0.800000060939617      0.601273300488794     0.2373104472110817     0.3105638298091097    0.01713872819852592     0.3340658611299253  1.490120039851097e-08     0.5610056082902657  3.194752584117745e-14 135.5348706348178
2.44950001127397      18.86579631725811      14.97008552438704  0.0002706467951404093     0.5146776249033492     -12.29951019624855   0.003219608555256069    0.04125108691676212   0.001986934262461669      15.95322143184957      293.7666138946551   0.007882405866510317      0.800000060939617      0.601273300488794     0.2373104472110817     0.3105638298091097    0.01713872819852592     0.3340658611299253   3.92046633080842e-14     0.5610056231914269  3.194752584117745e-14 135.5348706348212
2.44950001127397      18.86579631725811      14.97008552438704  0.0002706467951404093     0.5146776249033492     -12.29951019624855   0.003219608555256069    0.04125108691676212   0.001986934262461669      15.95322143184957      293.7666138946551   0.007882405866510317      0.800000060939617      0.601273300488794     0.2373104472110817     0.3105638298091097    0.01713872819852592     0.3340658611299253   3.92046633080842e-14     0.5610056082902657   1.49011931413735e-08 135.5349207630551
2.445933568054695      18.84275452234389      14.92107103992773  0.0002691918360711284     0.5158906761257004     -12.27265964783929   0.003234714600904577    0.04109668681813102   0.001981102543969331      16.11272079856458      296.3261571190749   0.007919529413327568     0.8000000760650721     0.6028757425261644     0.2365000303431144      0.309567729267013   0.005955130322455995     0.4128067904318902  4.310785656587852e-14      0.457199650472319  3.939358919096697e-14 135.5263120413107
2.445933604501946      18.84275452234389      14.92107103992773  0.0002691918360711284     0.5158906761257004     -12.27265964783929   0.003234714600904577    0.04109668681813102   0.001981102543969331      16.11272079856458      296.3261571190749   0.007919529413327568     0.8000000760650721     0.6028757425261644     0.2365000303431144      0.309567729267013   0.005955130322455995     0.4128067904318902  4.310785656587852e-14      0.457199650472319  3.939358919096697e-14 135.5263120675188
2.445933568054695      18.84275480312281      14.92107103992773  0.0002691918360711284     0.5158906761257004     -12.27265964783929   0.003234714600904577    0.04109668681813102   0.001981102543969331      16.11272079856458      296.3261571190749   0.007919529413327568     0.8000000760650721     0.6028757425261644     0.2365000303431144      0.309567729267013   0.005955130322455995     0.4128067904318902  4.310785656587852e-14      0.457199650472319  3.939358919096697e-14 135.5263120416528
2.445933568054695      18.84275452234389      14.92107126226901  0.0002691918360711284     0.5158906761257004     -12.27265964783929   0.003234714600904577    0.04109668681813102   0.001981102543969331      16.11272079856458      296.3261571190749   0.007919529413327568     0.8000000760650721     0.6028757425261644     0.2365000303431144      0.309567729267013   0.005955130322455995     0.4128067904318902  4.310785656587852e-14      0.457199650472319  3.939358919096697e-14 135.5263120452755
2.445933568054695      18.84275452234389      14.92107103992773  0.0002692067372323223     0.5158906761257004     -12.27265964783929   0.003234714600904577    0.04109668681813102   0.001981102543969331      16.11272079856458      296.3261571190749   0.007919529413327568     0.8000000760650721     0.6028757425261644     0.2365000303431144      0.309567729267013   0.005955130322455995     0.4128067904318902  4.310785656587852e-14      0.457199650472319  3.939358919096697e-14 135.5263115446972
2.445933568054695      18.84275452234389      14.92107103992773  0.0002691918360711284     0.5158906910268616     -12.27265964783929   0.003234714600904577    0.04109668681813102   0.001981102543969331      16.11272079856458      296.3261571190749   0.007919529413327568     0.8000000760650721     0.6028757425261644     0.2365000303431144      0.309567729267013   0.005955130322455995     0.4128067904318902  4.310785656587852e-14      0.457199650472319  3.939358919096697e-14 135.5263120462631
2.445933568054695      18.84275452234389      14.92107103992773  0.0002691918360711284     0.5158906761257004     -12.27265983071617   0.003234714600904577    0.04109668681813102   0.001981102543969331      16.11272079856458      296.3261571190749   0.007919529413327568     0.8000000760650721     0.6028757425261644     0.2365000303431144      0.309567729267013   0.005955130322455995     0.4128067904318902  4.310785656587852e-14      0.457199650472319  3.939358919096697e-14 135.5263120086605
2.445933568054695      18.84275452234389      14.92107103992773  0.0002691918360711284     0.5158906761257004     -12.27265964783929   0.003234729502065771    0.04109668681813102   0.001981102543969331      16.11272079856458      296.3261571190749   0.007919529413327568     0.8000000760650721     0.6028757425261644     0.2365000303431144      0.309567729267013   0.005955130322455995     0.4128067904318902  4.310785656587852e-14      0.457199650472319  3.939358919096697e-14 135.5263151890713
2.445933568054695      18.84275452234389      14.92107103992773  0.0002691918360711284     0.5158906761257004     -12.27265964783929   0.003234714600904577    0.04109670171929222   0.001981102543969331      16.11272079856458      296.3261571190749   0.007919529413327568     0.8000000760650721     0.6028757425261644     0.2365000303431144      0.309567729267013   0.005955130322455995     0.4128067904318902  4.310785656587852e-14      0.457199650472319  3.939358919096697e-14 135.5263122348705
2.445933568054695      18.84275452234389      14.92107103992773  0.0002691918360711284     0.5158906761257004     -12.27265964783929   0.003234714600904577    0.04109668681813102   0.001981117445130525      16.11272079856458      296.3261571190749   0.007919529413327568     0.8000000760650721     0.6028757425261644     0.2365000303431144      0.309567729267013   0.005955130322455995     0.4128067904318902  4.310785656587852e-14      0.457199650472319  3.939358919096697e-14 135.5263117029262
2.445933568054695      18.84275452234389      14.92107103992773  0.0002691918360711284     0.5158906761257004     -12.27265964783929   0.003234714600904577    0.04109668681813102   0.001981102543969331      16.11272103866283      296.3261571190749   0.007919529413327568     0.8000000760650721     0.6028757425261644     0.2365000303431144      0.309567729267013   0.005955130322455995     0.4128067904318902  4.310785656587852e-14      0.457199650472319  3.939358919096697e-14 135.5263119970001
2.445933568054695      18.84275452234389      14.92107103992773  0.0002691918360711284     0.5158906761257004     -12.27265964783929   0.003234714600904577    0.04109668681813102   0.001981102543969331      16.11272079856458      296.3261615346788   0.007919529413327568     0.8000000760650721     0.6028757425261644     0.2365000303431144      0.309567729267013   0.005955130322455995     0.4128067904318902  4.310785656587852e-14      0.457199650472319  3.939358919096697e-14 135.52631185019
2.445933568054695      18.84275452234389      14.92107103992773  0.0002691918360711284     0.5158906761257004     -12.27265964783929   0.003234714600904577    0.04109668681813102   0.001981102543969331      16.11272079856458      296.3261571190749   0.007919544314488762     0.8000000760650721     0.6028757425261644     0.2365000303431144      0.309567729267013   0.005955130322455995     0.4128067904318902  4.310785656587852e-14      0.457199650472319  3.939358919096697e-14 135.5263126885839
2.445933568054695      18.84275452234389      14.92107103992773  0.0002691918360711284     0.5158906761257004     -12.27265964783929   0.003234714600904577    0.04109668681813102   0.001981102543969331      16.11272079856458      296.3261571190749   0.007919529413327568     0.8000000909662333     0.6028757425261644     0.2365000303431144      0.309567729267013   0.005955130322455995     0.4128067904318902  4.310785656587852e-14      0.457199650472319  3.939358919096697e-14 135.5263135707843
2.445933568054695      18.84275452234389      14.92107103992773  0.0002691918360711284     0.5158906761257004     -12.27265964783929   0.003234714600904577    0.04109668681813102   0.001981102543969331      16.11272079856458      296.3261571190749   0.007919529413327568     0.8000000760650721     0.6028757574273256     0.2365000303431144      0.309567729267013   0.005955130322455995     0.4128067904318902  4.310785656587852e-14      0.457199650472319  3.939358919096697e-14 135.52631215843
2.445933568054695      18.84275452234389      14.92107103992773  0.0002691918360711284     0.5158906761257004     -12.27265964783929   0.003234714600904577    0.04109668681813102   0.001981102543969331      16.11272079856458      296.3261571190749   0.007919529413327568     0.8000000760650721     0.6028757425261644     0.2365000452442756      0.309567729267013   0.005955130322455995     0.4128067904318902  4.310785656587852e-14      0.457199650472319  3.939358919096697e-14 135.5263120093506
2.445933568054695      18.84275452234389      14.92107103992773  0.0002691918360711284     0.5158906761257004     -12.27265964783929   0.003234714600904577    0.04109668681813102   0.001981102543969331      16.11272079856458      296.3261571190749   0.007919529413327568     0.8000000760650721     0.6028757425261644     0.2365000303431144     0.3095677441681742   0.005955130322455995     0.4128067904318902  4.310785656587852e-14      0.457199650472319  3.939358919096697e-14 135.5263120293747
2.445933568054695      18.84275452234389      14.92107103992773  0.0002691918360711284     0.5158906761257004     -12.27265964783929   0.003234714600904577    0.04109668681813102   0.001981102543969331      16.11272079856458      296.3261571190749   0.007919529413327568     0.8000000760650721     0.6028757425261644     0.2365000303431144      0.309567729267013   0.005955145223617189     0.4128067904318902  4.310785656587852e-14      0.457199650472319  3.939358919096697e-14 135.5263120413174
2.445933568054695      18.84275452234389      14.92107103992773  0.0002691918360711284     0.5158906761257004     -12.27265964783929   0.003234714600904577    0.04109668681813102   0.001981102543969331      16.11272079856458      296.3261571190749   0.007919529413327568     0.8000000760650721     0.6028757425261644     0.2365000303431144      0.309567729267013   0.005955130322455995     0.4128068053330514  4.310785656587852e-14      0.457199650472319  3.939358919096697e-14 135.5263120413107
2.445933568054695      18.84275452234389      14.92107103992773  0.0002691918360711284     0.5158906761257004     -12.27265964783929   0.003234714600904577    0.04109668681813102   0.001981102543969331      16.11272079856458      296.3261571190749   0.007919529413327568     0.8000000760650721     0.6028757425261644     0.2365000303431144      0.309567729267013   0.005955130322455995     0.4128067904318902  1.490120430170422e-08      0.457199650472319  3.939358919096697e-14 135.5263120413081
2.445933568054695      18.84275452234389      14.92107103992773  0.0002691918360711284     0.5158906761257004     -12.27265964783929   0.003234714600904577    0.04109668681813102   0.001981102543969331      16.11272079856458      296.3261571190749   0.007919529413327568     0.8000000760650721     0.6028757425261644     0.2365000303431144      0.309567729267013   0.005955130322455995     0.4128067904318902  4.310785656587852e-14     0.4571996653734802  3.939358919096697e-14 135.5263120413127
2.445933568054695      18.84275452234389      14.92107103992773  0.0002691918360711284     0.5158906761257004     -12.27265964783929   0.003234714600904577    0.04109668681813102   0.001981102543969331      16.11272079856458      296.3261571190749   0.007919529413327568     0.8000000760650721     0.6028757425261644     0.2365000303431144      0.309567729267013   0.005955130322455995     0.4128067904318902  4.310785656587852e-14      0.457199650472319  1.490120058743685e-08 135.5263739850415
2.445041957249862      18.83699407361523      14.90881741881269  0.0002688280963024807     0.5161939389312934     -12.26594701073686   0.003238491112316791    0.04105808679347262   0.001979644614342035      16.15259564024401      296.9660429251908    0.00792881030003206     0.8000000798464358      0.603276353035514     0.2362974261261191     0.3093187041314846   0.003159230853390869     0.4324920227577169  4.408365488034372e-14     0.4312481610173901   4.12551050284534e-14 135.525371401185
2.445041993683826      18.83699407361523      14.90881741881269  0.0002688280963024807     0.5161939389312934     -12.26594701073686   0.003238491112316791    0.04105808679347262   0.001979644614342035      16.15259564024401      296.9660429251908    0.00792881030003206     0.8000000798464358      0.603276353035514     0.2362974261261191     0.3093187041314846   0.003159230853390869     0.4324920227577169  4.408365488034372e-14     0.4312481610173901   4.12551050284534e-14 135.5253715127824
2.445041957249862      18.83699435430832      14.90881741881269  0.0002688280963024807     0.5161939389312934     -12.26594701073686   0.003238491112316791    0.04105808679347262   0.001979644614342035      16.15259564024401      296.9660429251908    0.00792881030003206     0.8000000798464358      0.603276353035514     0.2362974261261191     0.3093187041314846   0.003159230853390869     0.4324920227577169  4.408365488034372e-14     0.4312481610173901   4.12551050284534e-14 135.5253713959411
2.445041957249862      18.83699407361523      14.90881764097138  0.0002688280963024807     0.5161939389312934     -12.26594701073686   0.003238491112316791    0.04105808679347262   0.001979644614342035      16.15259564024401      296.9660429251908    0.00792881030003206     0.8000000798464358      0.603276353035514     0.2362974261261191     0.3093187041314846   0.003159230853390869     0.4324920227577169  4.408365488034372e-14     0.4312481610173901   4.12551050284534e-14 135.5253713980352
2.445041957249862      18.83699407361523      14.90881741881269  0.0002688429974636745     0.5161939389312934     -12.26594701073686   0.003238491112316791    0.04105808679347262   0.001979644614342035      16.15259564024401      296.9660429251908    0.00792881030003206     0.8000000798464358      0.603276353035514     0.2362974261261191     0.3093187041314846   0.003159230853390869     0.4324920227577169  4.408365488034372e-14     0.4312481610173901   4.12551050284534e-14 135.5253711215178
2.445041957249862      18.83699407361523      14.90881741881269  0.0002688280963024807     0.5161939538324546     -12.26594701073686   0.003238491112316791    0.04105808679347262   0.001979644614342035      16.15259564024401      296.9660429251908    0.00792881030003206     0.8000000798464358      0.603276353035514     0.2362974261261191     0.3093187041314846   0.003159230853390869     0.4324920227577169  4.408365488034372e-14     0.4312481610173901   4.12551050284534e-14 135.525371402839
2.445041957249862      18.83699407361523      14.90881741881269  0.0002688280963024807     0.5161939389312934     -12.26594719351372   0.003238491112316791    0.04105808679347262   0.001979644614342035      16.15259564024401      296.9660429251908    0.00792881030003206     0.8000000798464358      0.603276353035514     0.2362974261261191     0.3093187041314846   0.003159230853390869     0.4324920227577169  4.408365488034372e-14     0.4312481610173901   4.12551050284534e-14 135.5253713715196
2.445041957249862      18.83699407361523      14.90881741881269  0.0002688280963024807     0.5161939389312934     -12.26594701073686   0.003238506013477985    0.04105808679347262   0.001979644614342035      16.15259564024401      296.9660429251908    0.00792881030003206     0.8000000798464358      0.603276353035514     0.2362974261261191     0.3093187041314846   0.003159230853390869     0.4324920227577169  4.408365488034372e-14     0.4312481610173901   4.12551050284534e-14 135.52537468123
2.445041957249862      18.83699407361523      14.90881741881269  0.0002688280963024807     0.5161939389312934     -12.26594701073686   0.003238491112316791    0.04105810169463381   0.001979644614342035      16.15259564024401      296.9660429251908    0.00792881030003206     0.8000000798464358      0.603276353035514     0.2362974261261191     0.3093187041314846   0.003159230853390869     0.4324920227577169  4.408365488034372e-14     0.4312481610173901   4.12551050284534e-14 135.5253716038733
2.445041957249862      18.83699407361523      14.90881741881269  0.0002688280963024807     0.5161939389312934     -12.26594701073686   0.003238491112316791    0.04105808679347262   0.001979659515503229      16.15259564024401      296.9660429251908    0.00792881030003206     0.8000000798464358      0.603276353035514     0.2362974261261191     0.3093187041314846   0.003159230853390869     0.4324920227577169  4.408365488034372e-14     0.4312481610173901   4.12551050284534e-14 135.5253711891633
2.445041957249862      18.83699407361523      14.90881741881269  0.0002688280963024807     0.5161939389312934     -12.26594701073686   0.003238491112316791    0.04105808679347262   0.001979644614342035      16.15259588093644      296.9660429251908    0.00792881030003206     0.8000000798464358      0.603276353035514     0.2362974261261191     0.3093187041314846   0.003159230853390869     0.4324920227577169  4.408365488034372e-14     0.4312481610173901   4.12551050284534e-14 135.5253713402921
2.445041957249862      18.83699407361523      14.90881741881269  0.0002688280963024807     0.5161939389312934     -12.26594701073686   0.003238491112316791    0.04105808679347262   0.001979644614342035      16.15259564024401      296.9660473503296    0.00792881030003206     0.8000000798464358      0.603276353035514     0.2362974261261191     0.3093187041314846   0.003159230853390869     0.4324920227577169  4.408365488034372e-14     0.4312481610173901   4.12551050284534e-14 135.5253712996303
2.445041957249862      18.83699407361523      14.90881741881269  0.0002688280963024807     0.5161939389312934     -12.26594701073686   0.003238491112316791    0.04105808679347262   0.001979644614342035      16.15259564024401      296.9660429251908   0.007928825201193254     0.8000000798464358      0.603276353035514     0.2362974261261191     0.3093187041314846   0.003159230853390869     0.4324920227577169  4.408365488034372e-14     0.4312481610173901   4.12551050284534e-14 135.5253723633415
2.445041957249862      18.83699407361523      14.90881741881269  0.0002688280963024807     0.5161939389312934     -12.26594701073686   0.003238491112316791    0.04105808679347262   0.001979644614342035      16.15259564024401      296.9660429251908    0.00792881030003206      0.800000094747597      0.603276353035514     0.2362974261261191     0.3093187041314846   0.003159230853390869     0.4324920227577169  4.408365488034372e-14     0.4312481610173901   4.12551050284534e-14 135.5253729265826
2.445041957249862      18.83699407361523      14.90881741881269  0.0002688280963024807     0.5161939389312934     -12.26594701073686   0.003238491112316791    0.04105808679347262   0.001979644614342035      16.15259564024401      296.9660429251908    0.00792881030003206     0.8000000798464358     0.6032763679366752     0.2362974261261191     0.3093187041314846   0.003159230853390869     0.4324920227577169  4.408365488034372e-14     0.4312481610173901   4.12551050284534e-14 135.52537151633
2.445041957249862      18.83699407361523      14.90881741881269  0.0002688280963024807     0.5161939389312934     -12.26594701073686   0.003238491112316791    0.04105808679347262   0.001979644614342035      16.15259564024401      296.9660429251908    0.00792881030003206     0.8000000798464358      0.603276353035514     0.2362974410272803     0.3093187041314846   0.003159230853390869     0.4324920227577169  4.408365488034372e-14     0.4312481610173901   4.12551050284534e-14 135.525371372799
2.445041957249862      18.83699407361523      14.90881741881269  0.0002688280963024807     0.5161939389312934     -12.26594701073686   0.003238491112316791    0.04105808679347262   0.001979644614342035      16.15259564024401      296.9660429251908    0.00792881030003206     0.8000000798464358      0.603276353035514     0.2362974261261191     0.3093187190326457   0.003159230853390869     0.4324920227577169  4.408365488034372e-14     0.4312481610173901   4.12551050284534e-14 135.5253713894349
2.445041957249862      18.83699407361523      14.90881741881269  0.0002688280963024807     0.5161939389312934     -12.26594701073686   0.003238491112316791    0.04105808679347262   0.001979644614342035      16.15259564024401      296.9660429251908    0.00792881030003206     0.8000000798464358      0.603276353035514     0.2362974261261191     0.3093187041314846   0.003159245754552063     0.4324920227577169  4.408365488034372e-14     0.4312481610173901   4.12551050284534e-14 135.525371401187
2.445041957249862      18.83699407361523      14.90881741881269  0.0002688280963024807     0.5161939389312934     -12.26594701073686   0.003238491112316791    0.04105808679347262   0.001979644614342035      16.15259564024401      296.9660429251908    0.00792881030003206     0.8000000798464358      0.603276353035514     0.2362974261261191     0.3093187041314846   0.003159230853390869     0.4324920376588781  4.408365488034372e-14     0.4312481610173901   4.12551050284534e-14 135.525371401185
2.445041957249862      18.83699407361523      14.90881741881269  0.0002688280963024807     0.5161939389312934     -12.26594701073686   0.003238491112316791    0.04105808679347262   0.001979644614342035      16.15259564024401      296.9660429251908    0.00792881030003206     0.8000000798464358      0.603276353035514     0.2362974261261191     0.3093187041314846   0.003159230853390869     0.4324920227577169  1.490120527750254e-08     0.4312481610173901   4.12551050284534e-14 135.5253714011743
2.445041957249862      18.83699407361523      14.90881741881269  0.0002688280963024807     0.5161939389312934     -12.26594701073686   0.003238491112316791    0.04105808679347262   0.001979644614342035      16.15259564024401      296.9660429251908    0.00792881030003206     0.8000000798464358      0.603276353035514     0.2362974261261191     0.3093187041314846   0.003159230853390869     0.4324920227577169  4.408365488034372e-14     0.4312481759185513   4.12551050284534e-14 135.525371401177
2.445041957249862      18.83699407361523      14.90881741881269  0.0002688280963024807     0.5161939389312934     -12.26594701073686   0.003238491112316791    0.04105808679347262   0.001979644614342035      16.15259564024401      296.9660429251908    0.00792881030003206     0.8000000798464358      0.603276353035514     0.2362974261261191     0.3093187041314846   0.003159230853390869     0.4324920227577169  4.408365488034372e-14     0.4312481610173901  1.490120244895269e-08 135.5254362943485
2.444819054548593      18.83555396143268       14.9057540135331  0.0002687371613550089     0.5162697546327123      -12.2642688514608   0.003239435240170195    0.04104843678730546   0.001979280131918363      16.16256435066659      297.1260143767634   0.007931130521708896     0.8000000807917769     0.6033765056628795     0.2362467750718563     0.3092564478475853   0.002460255985934006     0.4374133308405154  4.432760445902654e-14     0.4247602886518889  4.172048398798119e-14 135.5252105303182
2.444819090979236      18.83555396143268       14.9057540135331  0.0002687371613550089     0.5162697546327123      -12.2642688514608   0.003239435240170195    0.04104843678730546   0.001979280131918363      16.16256435066659      297.1260143767634   0.007931130521708896     0.8000000807917769     0.6033765056628795     0.2362467750718563     0.3092564478475853   0.002460255985934006     0.4374133308405154  4.432760445902654e-14     0.4247602886518889  4.172048398798119e-14 135.5252104651358
2.444819054548593      18.83555424210431       14.9057540135331  0.0002687371613550089     0.5162697546327123      -12.2642688514608   0.003239435240170195    0.04104843678730546   0.001979280131918363      16.16256435066659      297.1260143767634   0.007931130521708896     0.8000000807917769     0.6033765056628795     0.2362467750718563     0.3092564478475853   0.002460255985934006     0.4374133308405154  4.432760445902654e-14     0.4247602886518889  4.172048398798119e-14 135.5252105271644
2.444819054548593      18.83555396143268      14.90575423564614  0.0002687371613550089     0.5162697546327123      -12.2642688514608   0.003239435240170195    0.04104843678730546   0.001979280131918363      16.16256435066659      297.1260143767634   0.007931130521708896     0.8000000807917769     0.6033765056628795     0.2362467750718563     0.3092564478475853   0.002460255985934006     0.4374133308405154  4.432760445902654e-14     0.4247602886518889  4.172048398798119e-14 135.5252105298976
2.444819054548593      18.83555396143268       14.9057540135331  0.0002687520625162027     0.5162697546327123      -12.2642688514608   0.003239435240170195    0.04104843678730546   0.001979280131918363      16.16256435066659      297.1260143767634   0.007931130521708896     0.8000000807917769     0.6033765056628795     0.2362467750718563     0.3092564478475853   0.002460255985934006     0.4374133308405154  4.432760445902654e-14     0.4247602886518889  4.172048398798119e-14 135.5252103027912
2.444819054548593      18.83555396143268       14.9057540135331  0.0002687371613550089     0.5162697695338735      -12.2642688514608   0.003239435240170195    0.04104843678730546   0.001979280131918363      16.16256435066659      297.1260143767634   0.007931130521708896     0.8000000807917769     0.6033765056628795     0.2362467750718563     0.3092564478475853   0.002460255985934006     0.4374133308405154  4.432760445902654e-14     0.4247602886518889  4.172048398798119e-14 135.5252105329567
2.444819054548593      18.83555396143268       14.9057540135331  0.0002687371613550089     0.5162697546327123     -12.26426903421265   0.003239435240170195    0.04104843678730546   0.001979280131918363      16.16256435066659      297.1260143767634   0.007931130521708896     0.8000000807917769     0.6033765056628795     0.2362467750718563     0.3092564478475853   0.002460255985934006     0.4374133308405154  4.432760445902654e-14     0.4247602886518889  4.172048398798119e-14 135.5252105067972
2.444819054548593      18.83555396143268       14.9057540135331  0.0002687371613550089     0.5162697546327123      -12.2642688514608   0.003239450141331389    0.04104843678730546   0.001979280131918363      16.16256435066659      297.1260143767634   0.007931130521708896     0.8000000807917769     0.6033765056628795     0.2362467750718563     0.3092564478475853   0.002460255985934006     0.4374133308405154  4.432760445902654e-14     0.4247602886518889  4.172048398798119e-14 135.5252138466339
2.444819054548593      18.83555396143268       14.9057540135331  0.0002687371613550089     0.5162697546327123      -12.2642688514608   0.003239435240170195    0.04104845168846665   0.001979280131918363      16.16256435066659      297.1260143767634   0.007931130521708896     0.8000000807917769     0.6033765056628795     0.2362467750718563     0.3092564478475853   0.002460255985934006     0.4374133308405154  4.432760445902654e-14     0.4247602886518889  4.172048398798119e-14 135.5252107341601
2.444819054548593      18.83555396143268       14.9057540135331  0.0002687371613550089     0.5162697546327123      -12.2642688514608   0.003239435240170195    0.04104843678730546   0.001979295033079557      16.16256435066659      297.1260143767634   0.007931130521708896     0.8000000807917769     0.6033765056628795     0.2362467750718563     0.3092564478475853   0.002460255985934006     0.4374133308405154  4.432760445902654e-14     0.4247602886518889  4.172048398798119e-14 135.5252103516249
2.444819054548593      18.83555396143268       14.9057540135331  0.0002687371613550089     0.5162697546327123      -12.2642688514608   0.003239435240170195    0.04104843678730546   0.001979280131918363      16.16256459150756      297.1260143767634   0.007931130521708896     0.8000000807917769     0.6033765056628795     0.2362467750718563     0.3092564478475853   0.002460255985934006     0.4374133308405154  4.432760445902654e-14     0.4247602886518889  4.172048398798119e-14 135.5252105392217
2.444819054548593      18.83555396143268       14.9057540135331  0.0002687371613550089     0.5162697546327123      -12.2642688514608   0.003239435240170195    0.04104843678730546   0.001979280131918363      16.16256435066659       297.126018804286   0.007931130521708896     0.8000000807917769     0.6033765056628795     0.2362467750718563     0.3092564478475853   0.002460255985934006     0.4374133308405154  4.432760445902654e-14     0.4247602886518889  4.172048398798119e-14 135.5252104890981
2.444819054548593      18.83555396143268       14.9057540135331  0.0002687371613550089     0.5162697546327123      -12.2642688514608   0.003239435240170195    0.04104843678730546   0.001979280131918363      16.16256435066659      297.1260143767634    0.00793114542287009     0.8000000807917769     0.6033765056628795     0.2362467750718563     0.3092564478475853   0.002460255985934006     0.4374133308405154  4.432760445902654e-14     0.4247602886518889  4.172048398798119e-14 135.5252115754711
2.444819054548593      18.83555396143268       14.9057540135331  0.0002687371613550089     0.5162697546327123      -12.2642688514608   0.003239435240170195    0.04104843678730546   0.001979280131918363      16.16256435066659      297.1260143767634   0.007931130521708896     0.8000000956929381     0.6033765056628795     0.2362467750718563     0.3092564478475853   0.002460255985934006     0.4374133308405154  4.432760445902654e-14     0.4247602886518889  4.172048398798119e-14 135.5252120563256
2.444819054548593      18.83555396143268       14.9057540135331  0.0002687371613550089     0.5162697546327123      -12.2642688514608   0.003239435240170195    0.04104843678730546   0.001979280131918363      16.16256435066659      297.1260143767634   0.007931130521708896     0.8000000807917769     0.6033765205640407     0.2362467750718563     0.3092564478475853   0.002460255985934006     0.4374133308405154  4.432760445902654e-14     0.4247602886518889  4.172048398798119e-14 135.5252106459539
2.444819054548593      18.83555396143268       14.9057540135331  0.0002687371613550089     0.5162697546327123      -12.2642688514608   0.003239435240170195    0.04104843678730546   0.001979280131918363      16.16256435066659      297.1260143767634   0.007931130521708896     0.8000000807917769     0.6033765056628795     0.2362467899730175     0.3092564478475853   0.002460255985934006     0.4374133308405154  4.432760445902654e-14     0.4247602886518889  4.172048398798119e-14 135.5252105051183
2.444819054548593      18.83555396143268       14.9057540135331  0.0002687371613550089     0.5162697546327123      -12.2642688514608   0.003239435240170195    0.04104843678730546   0.001979280131918363      16.16256435066659      297.1260143767634   0.007931130521708896     0.8000000807917769     0.6033765056628795     0.2362467750718563     0.3092564627487465   0.002460255985934006     0.4374133308405154  4.432760445902654e-14     0.4247602886518889  4.172048398798119e-14 135.5252105164918
2.444819054548593      18.83555396143268       14.9057540135331  0.0002687371613550089     0.5162697546327123      -12.2642688514608   0.003239435240170195    0.04104843678730546   0.001979280131918363      16.16256435066659      297.1260143767634   0.007931130521708896     0.8000000807917769     0.6033765056628795     0.2362467750718563     0.3092564478475853     0.0024602708870952     0.4374133308405154  4.432760445902654e-14     0.4247602886518889  4.172048398798119e-14 135.5252105303212
2.444819054548593      18.83555396143268       14.9057540135331  0.0002687371613550089     0.5162697546327123      -12.2642688514608   0.003239435240170195    0.04104843678730546   0.001979280131918363      16.16256435066659      297.1260143767634   0.007931130521708896     0.8000000807917769     0.6033765056628795     0.2362467750718563     0.3092564478475853   0.002460255985934006     0.4374133457416766  4.432760445902654e-14     0.4247602886518889  4.172048398798119e-14 135.5252105303182
2.444819054548593      18.83555396143268       14.9057540135331  0.0002687371613550089     0.5162697546327123      -12.2642688514608   0.003239435240170195    0.04104843678730546   0.001979280131918363      16.16256435066659      297.1260143767634   0.007931130521708896     0.8000000807917769     0.6033765056628795     0.2362467750718563     0.3092564478475853   0.002460255985934006     0.4374133308405154  1.490120552145212e-08     0.4247602886518889  4.172048398798119e-14 135.5252105303217
2.444819054548593      18.83555396143268       14.9057540135331  0.0002687371613550089     0.5162697546327123      -12.2642688514608   0.003239435240170195    0.04104843678730546   0.001979280131918363      16.16256435066659      297.1260143767634   0.007931130521708896     0.8000000807917769     0.6033765056628795     0.2362467750718563     0.3092564478475853   0.002460255985934006     0.4374133308405154  4.432760445902654e-14     0.4247603035530501  4.172048398798119e-14 135.5252105303085
2.444819054548593      18.83555396143268       14.9057540135331  0.0002687371613550089     0.5162697546327123      -12.2642688514608   0.003239435240170195    0.04104843678730546   0.001979280131918363      16.16256435066659      297.1260143767634   0.007931130521708896     0.8000000807917769     0.6033765056628795     0.2362467750718563     0.3092564478475853   0.002460255985934006     0.4374133308405154  4.432760445902654e-14     0.4247602886518889  1.490120291433164e-08 135.5252761604225
2.446336254711213      18.84087557276789      14.91549208528766  0.0002703478487154359     0.5161658993185452     -12.26947385938885   0.003238215305121843    0.04105536864296161   0.001980353592120006      16.14782407247433      297.1292782530155   0.007925809471589775     0.8000000787810189     0.6030799392647208     0.2363498134796015     0.3096133092537808   0.002460136869948287     0.4374133308405154  4.432513392824358e-14     0.4248444922716417  4.067961269954218e-14 135.5208545547623
2.446336291164464      18.84087557276789      14.91549208528766  0.0002703478487154359     0.5161658993185452     -12.26947385938885   0.003238215305121843    0.04105536864296161   0.001980353592120006      16.14782407247433      297.1292782530155   0.007925809471589775     0.8000000787810189     0.6030799392647208     0.2363498134796015     0.3096133092537808   0.002460136869948287     0.4374133308405154  4.432513392824358e-14     0.4248444922716417  4.067961269954218e-14 135.5208545706218
2.446336254711213      18.84087585351881      14.91549208528766  0.0002703478487154359     0.5161658993185452     -12.26947385938885   0.003238215305121843    0.04105536864296161   0.001980353592120006      16.14782407247433      297.1292782530155   0.007925809471589775     0.8000000787810189     0.6030799392647208     0.2363498134796015     0.3096133092537808   0.002460136869948287     0.4374133308405154  4.432513392824358e-14     0.4248444922716417  4.067961269954218e-14 135.5208545418082
2.446336254711213      18.84087557276789      14.91549230754582  0.0002703478487154359     0.5161658993185452     -12.26947385938885   0.003238215305121843    0.04105536864296161   0.001980353592120006      16.14782407247433      297.1292782530155   0.007925809471589775     0.8000000787810189     0.6030799392647208     0.2363498134796015     0.3096133092537808   0.002460136869948287     0.4374133308405154  4.432513392824358e-14     0.4248444922716417  4.067961269954218e-14 135.5208545489687
2.446336254711213      18.84087557276789      14.91549208528766  0.0002703627498766298     0.5161658993185452     -12.26947385938885   0.003238215305121843    0.04105536864296161   0.001980353592120006      16.14782407247433      297.1292782530155   0.007925809471589775     0.8000000787810189     0.6030799392647208     0.2363498134796015     0.3096133092537808   0.002460136869948287     0.4374133308405154  4.432513392824358e-14     0.4248444922716417  4.067961269954218e-14 135.5208546285296
2.446336254711213      18.84087557276789      14.91549208528766  0.0002703478487154359     0.5161659142197064     -12.26947385938885   0.003238215305121843    0.04105536864296161   0.001980353592120006      16.14782407247433      297.1292782530155   0.007925809471589775     0.8000000787810189     0.6030799392647208     0.2363498134796015     0.3096133092537808   0.002460136869948287     0.4374133308405154  4.432513392824358e-14     0.4248444922716417  4.067961269954218e-14 135.520854556183
2.446336254711213      18.84087557276789      14.91549208528766  0.0002703478487154359     0.5161658993185452     -12.26947404221826   0.003238215305121843    0.04105536864296161   0.001980353592120006      16.14782407247433      297.1292782530155   0.007925809471589775     0.8000000787810189     0.6030799392647208     0.2363498134796015     0.3096133092537808   0.002460136869948287     0.4374133308405154  4.432513392824358e-14     0.4248444922716417  4.067961269954218e-14 135.5208545354117
2.446336254711213      18.84087557276789      14.91549208528766  0.0002703478487154359     0.5161658993185452     -12.26947385938885   0.003238230206283037    0.04105536864296161   0.001980353592120006      16.14782407247433      297.1292782530155   0.007925809471589775     0.8000000787810189     0.6030799392647208     0.2363498134796015     0.3096133092537808   0.002460136869948287     0.4374133308405154  4.432513392824358e-14     0.4248444922716417  4.067961269954218e-14 135.5208579012493
2.446336254711213      18.84087557276789      14.91549208528766  0.0002703478487154359     0.5161658993185452     -12.26947385938885   0.003238215305121843     0.0410553835441228   0.001980353592120006      16.14782407247433      297.1292782530155   0.007925809471589775     0.8000000787810189     0.6030799392647208     0.2363498134796015     0.3096133092537808   0.002460136869948287     0.4374133308405154  4.432513392824358e-14     0.4248444922716417  4.067961269954218e-14 135.5208547575359
2.446336254711213      18.84087557276789      14.91549208528766  0.0002703478487154359     0.5161658993185452     -12.26947385938885   0.003238215305121843    0.04105536864296161     0.0019803684932812      16.14782407247433      297.1292782530155   0.007925809471589775     0.8000000787810189     0.6030799392647208     0.2363498134796015     0.3096133092537808   0.002460136869948287     0.4374133308405154  4.432513392824358e-14     0.4248444922716417  4.067961269954218e-14 135.5208544279703
2.446336254711213      18.84087557276789      14.91549208528766  0.0002703478487154359     0.5161658993185452     -12.26947385938885   0.003238215305121843    0.04105536864296161   0.001980353592120006      16.14782431309566      297.1292782530155   0.007925809471589775     0.8000000787810189     0.6030799392647208     0.2363498134796015     0.3096133092537808   0.002460136869948287     0.4374133308405154  4.432513392824358e-14     0.4248444922716417  4.067961269954218e-14 135.5208545872432
2.446336254711213      18.84087557276789      14.91549208528766  0.0002703478487154359     0.5161658993185452     -12.26947385938885   0.003238215305121843    0.04105536864296161   0.001980353592120006      16.14782407247433      297.1292826805868   0.007925809471589775     0.8000000787810189     0.6030799392647208     0.2363498134796015     0.3096133092537808   0.002460136869948287     0.4374133308405154  4.432513392824358e-14     0.4248444922716417  4.067961269954218e-14 135.520854478285
2.446336254711213      18.84087557276789      14.91549208528766  0.0002703478487154359     0.5161658993185452     -12.26947385938885   0.003238215305121843    0.04105536864296161   0.001980353592120006      16.14782407247433      297.1292782530155   0.007925824372750969     0.8000000787810189     0.6030799392647208     0.2363498134796015     0.3096133092537808   0.002460136869948287     0.4374133308405154  4.432513392824358e-14     0.4248444922716417  4.067961269954218e-14 135.5208555621318
2.446336254711213      18.84087557276789      14.91549208528766  0.0002703478487154359     0.5161658993185452     -12.26947385938885   0.003238215305121843    0.04105536864296161   0.001980353592120006      16.14782407247433      297.1292782530155   0.007925809471589775     0.8000000936821801     0.6030799392647208     0.2363498134796015     0.3096133092537808   0.002460136869948287     0.4374133308405154  4.432513392824358e-14     0.4248444922716417  4.067961269954218e-14 135.5208560768628
2.446336254711213      18.84087557276789      14.91549208528766  0.0002703478487154359     0.5161658993185452     -12.26947385938885   0.003238215305121843    0.04105536864296161   0.001980353592120006      16.14782407247433      297.1292782530155   0.007925809471589775     0.8000000787810189      0.603079954165882     0.2363498134796015     0.3096133092537808   0.002460136869948287     0.4374133308405154  4.432513392824358e-14     0.4248444922716417  4.067961269954218e-14 135.5208546672859
2.446336254711213      18.84087557276789      14.91549208528766  0.0002703478487154359     0.5161658993185452     -12.26947385938885   0.003238215305121843    0.04105536864296161   0.001980353592120006      16.14782407247433      297.1292782530155   0.007925809471589775     0.8000000787810189     0.6030799392647208     0.2363498283807627     0.3096133092537808   0.002460136869948287     0.4374133308405154  4.432513392824358e-14     0.4248444922716417  4.067961269954218e-14 135.5208545278089
2.446336254711213      18.84087557276789      14.91549208528766  0.0002703478487154359     0.5161658993185452     -12.26947385938885   0.003238215305121843    0.04105536864296161   0.001980353592120006      16.14782407247433      297.1292782530155   0.007925809471589775     0.8000000787810189     0.6030799392647208     0.2363498134796015      0.309613324154942   0.002460136869948287     0.4374133308405154  4.432513392824358e-14     0.4248444922716417  4.067961269954218e-14 135.5208545386546
2.446336254711213      18.84087557276789      14.91549208528766  0.0002703478487154359     0.5161658993185452     -12.26947385938885   0.003238215305121843    0.04105536864296161   0.001980353592120006      16.14782407247433      297.1292782530155   0.007925809471589775     0.8000000787810189     0.6030799392647208     0.2363498134796015     0.3096133092537808   0.002460151771109481     0.4374133308405154  4.432513392824358e-14     0.4248444922716417  4.067961269954218e-14 135.5208545547631
2.446336254711213      18.84087557276789      14.91549208528766  0.0002703478487154359     0.5161658993185452     -12.26947385938885   0.003238215305121843    0.04105536864296161   0.001980353592120006      16.14782407247433      297.1292782530155   0.007925809471589775     0.8000000787810189     0.6030799392647208     0.2363498134796015     0.3096133092537808   0.002460136869948287     0.4374133457416766  4.432513392824358e-14     0.4248444922716417  4.067961269954218e-14 135.5208545547623
2.446336254711213      18.84087557276789      14.91549208528766  0.0002703478487154359     0.5161658993185452     -12.26947385938885   0.003238215305121843    0.04105536864296161   0.001980353592120006      16.14782407247433      297.1292782530155   0.007925809471589775     0.8000000787810189     0.6030799392647208     0.2363498134796015     0.3096133092537808   0.002460136869948287     0.4374133308405154  1.490120551898159e-08     0.4248444922716417  4.067961269954218e-14 135.5208545547542
2.446336254711213      18.84087557276789      14.91549208528766  0.0002703478487154359     0.5161658993185452     -12.26947385938885   0.003238215305121843    0.04105536864296161   0.001980353592120006      16.14782407247433      297.1292782530155   0.007925809471589775     0.8000000787810189     0.6030799392647208     0.2363498134796015     0.3096133092537808   0.002460136869948287     0.4374133308405154  4.432513392824358e-14     0.4248445071728029  4.067961269954218e-14 135.5208545547593
2.446336254711213      18.84087557276789      14.91549208528766  0.0002703478487154359     0.5161658993185452     -12.26947385938885   0.003238215305121843    0.04105536864296161   0.001980353592120006      16.14782407247433      297.1292782530155   0.007925809471589775     0.8000000787810189     0.6030799392647208     0.2363498134796015     0.3096133092537808   0.002460136869948287     0.4374133308405154  4.432513392824358e-14     0.4248444922716417  1.490120187346036e-08 135.520920169383
2.447116134423268      18.84651406918136      14.92559871396723  0.0002713851466665209     0.5160391636120455     -12.27498411052307   0.003237040481686203     0.0410644901072702   0.001981755024921711      16.13885498696546      297.1322337140685   0.007921990854178815      0.800000077203549     0.6028888194770808     0.2364293331454873     0.3098130882748434   0.002460105170281686     0.4374133308405154  9.305568506561797e-05     0.4248639375869467  3.984780544385999e-14 135.5175319432433
2.44711617088814      18.84651406918136      14.92559871396723  0.0002713851466665209     0.5160391636120455     -12.27498411052307   0.003237040481686203     0.0410644901072702   0.001981755024921711      16.13885498696546      297.1322337140685   0.007921990854178815      0.800000077203549     0.6028888194770808     0.2364293331454873     0.3098130882748434   0.002460105170281686     0.4374133308405154  9.305568506561797e-05     0.4248639375869467  3.984780544385999e-14 135.5175318544848
2.447116134423268       18.8465143500163      14.92559871396723  0.0002713851466665209     0.5160391636120455     -12.27498411052307   0.003237040481686203     0.0410644901072702   0.001981755024921711      16.13885498696546      297.1322337140685   0.007921990854178815      0.800000077203549     0.6028888194770808     0.2364293331454873     0.3098130882748434   0.002460105170281686     0.4374133308405154  9.305568506561797e-05     0.4248639375869467  3.984780544385999e-14 135.5175319377422
2.447116134423268      18.84651406918136      14.92559893637598  0.0002713851466665209     0.5160391636120455     -12.27498411052307   0.003237040481686203     0.0410644901072702   0.001981755024921711      16.13885498696546      297.1322337140685   0.007921990854178815      0.800000077203549     0.6028888194770808     0.2364293331454873     0.3098130882748434   0.002460105170281686     0.4374133308405154  9.305568506561797e-05     0.4248639375869467  3.984780544385999e-14 135.5175319421517
2.447116134423268      18.84651406918136      14.92559871396723  0.0002714000478277147     0.5160391636120455     -12.27498411052307   0.003237040481686203     0.0410644901072702   0.001981755024921711      16.13885498696546      297.1322337140685   0.007921990854178815      0.800000077203549     0.6028888194770808     0.2364293331454873     0.3098130882748434   0.002460105170281686     0.4374133308405154  9.305568506561797e-05     0.4248639375869467  3.984780544385999e-14 135.5175318336185
2.447116134423268      18.84651406918136      14.92559871396723  0.0002713851466665209     0.5160391785132067     -12.27498411052307   0.003237040481686203     0.0410644901072702   0.001981755024921711      16.13885498696546      297.1322337140685   0.007921990854178815      0.800000077203549     0.6028888194770808     0.2364293331454873     0.3098130882748434   0.002460105170281686     0.4374133308405154  9.305568506561797e-05     0.4248639375869467  3.984780544385999e-14 135.5175319477878
2.447116134423268      18.84651406918136      14.92559871396723  0.0002713851466665209     0.5160391636120455     -12.27498429343458   0.003237040481686203     0.0410644901072702   0.001981755024921711      16.13885498696546      297.1322337140685   0.007921990854178815      0.800000077203549     0.6028888194770808     0.2364293331454873     0.3098130882748434   0.002460105170281686     0.4374133308405154  9.305568506561797e-05     0.4248639375869467  3.984780544385999e-14 135.5175319210423
2.447116134423268      18.84651406918136      14.92559871396723  0.0002713851466665209     0.5160391636120455     -12.27498411052307   0.003237055382847397     0.0410644901072702   0.001981755024921711      16.13885498696546      297.1322337140685   0.007921990854178815      0.800000077203549     0.6028888194770808     0.2364293331454873     0.3098130882748434   0.002460105170281686     0.4374133308405154  9.305568506561797e-05     0.4248639375869467  3.984780544385999e-14 135.5175354318502
2.447116134423268      18.84651406918136      14.92559871396723  0.0002713851466665209     0.5160391636120455     -12.27498411052307   0.003237040481686203     0.0410645050084314   0.001981755024921711      16.13885498696546      297.1322337140685   0.007921990854178815      0.800000077203549     0.6028888194770808     0.2364293331454873     0.3098130882748434   0.002460105170281686     0.4374133308405154  9.305568506561797e-05     0.4248639375869467  3.984780544385999e-14 135.5175321543455
2.447116134423268      18.84651406918136      14.92559871396723  0.0002713851466665209     0.5160391636120455     -12.27498411052307   0.003237040481686203     0.0410644901072702   0.001981769926082905      16.13885498696546      297.1322337140685   0.007921990854178815      0.800000077203549     0.6028888194770808     0.2364293331454873     0.3098130882748434   0.002460105170281686     0.4374133308405154  9.305568506561797e-05     0.4248639375869467  3.984780544385999e-14 135.5175322954603
2.447116134423268      18.84651406918136      14.92559871396723  0.0002713851466665209     0.5160391636120455     -12.27498411052307   0.003237040481686203     0.0410644901072702   0.001981755024921711      16.13885522745314      297.1322337140685   0.007921990854178815      0.800000077203549     0.6028888194770808     0.2364293331454873     0.3098130882748434   0.002460105170281686     0.4374133308405154  9.305568506561797e-05     0.4248639375869467  3.984780544385999e-14 135.5175319333468
2.447116134423268      18.84651406918136      14.92559871396723  0.0002713851466665209     0.5160391636120455     -12.27498411052307   0.003237040481686203     0.0410644901072702   0.001981755024921711      16.13885498696546      297.1322381416838   0.007921990854178815      0.800000077203549     0.6028888194770808     0.2364293331454873     0.3098130882748434   0.002460105170281686     0.4374133308405154  9.305568506561797e-05     0.4248639375869467  3.984780544385999e-14 135.5175318182383
2.447116134423268      18.84651406918136      14.92559871396723  0.0002713851466665209     0.5160391636120455     -12.27498411052307   0.003237040481686203     0.0410644901072702   0.001981755024921711      16.13885498696546      297.1322337140685   0.007922005755340009      0.800000077203549     0.6028888194770808     0.2364293331454873     0.3098130882748434   0.002460105170281686     0.4374133308405154  9.305568506561797e-05     0.4248639375869467  3.984780544385999e-14 135.5175328006127
2.447116134423268      18.84651406918136      14.92559871396723  0.0002713851466665209     0.5160391636120455     -12.27498411052307   0.003237040481686203     0.0410644901072702   0.001981755024921711      16.13885498696546      297.1322337140685   0.007921990854178815     0.8000000921047102     0.6028888194770808     0.2364293331454873     0.3098130882748434   0.002460105170281686     0.4374133308405154  9.305568506561797e-05     0.4248639375869467  3.984780544385999e-14 135.5175334671518
2.447116134423268      18.84651406918136      14.92559871396723  0.0002713851466665209     0.5160391636120455     -12.27498411052307   0.003237040481686203     0.0410644901072702   0.001981755024921711      16.13885498696546      297.1322337140685   0.007921990854178815      0.800000077203549      0.602888834378242     0.2364293331454873     0.3098130882748434   0.002460105170281686     0.4374133308405154  9.305568506561797e-05     0.4248639375869467  3.984780544385999e-14 135.5175320585184
2.447116134423268      18.84651406918136      14.92559871396723  0.0002713851466665209     0.5160391636120455     -12.27498411052307   0.003237040481686203     0.0410644901072702   0.001981755024921711      16.13885498696546      297.1322337140685   0.007921990854178815      0.800000077203549     0.6028888194770808     0.2364293480466485     0.3098130882748434   0.002460105170281686     0.4374133308405154  9.305568506561797e-05     0.4248639375869467  3.984780544385999e-14 135.5175319129124
2.447116134423268      18.84651406918136      14.92559871396723  0.0002713851466665209     0.5160391636120455     -12.27498411052307   0.003237040481686203     0.0410644901072702   0.001981755024921711      16.13885498696546      297.1322337140685   0.007921990854178815      0.800000077203549     0.6028888194770808     0.2364293331454873     0.3098131031760046   0.002460105170281686     0.4374133308405154  9.305568506561797e-05     0.4248639375869467  3.984780544385999e-14 135.5175319304824
2.447116134423268      18.84651406918136      14.92559871396723  0.0002713851466665209     0.5160391636120455     -12.27498411052307   0.003237040481686203     0.0410644901072702   0.001981755024921711      16.13885498696546      297.1322337140685   0.007921990854178815      0.800000077203549     0.6028888194770808     0.2364293331454873     0.3098130882748434    0.00246012007144288     0.4374133308405154  9.305568506561797e-05     0.4248639375869467  3.984780544385999e-14 135.5175319432468
2.447116134423268      18.84651406918136      14.92559871396723  0.0002713851466665209     0.5160391636120455     -12.27498411052307   0.003237040481686203     0.0410644901072702   0.001981755024921711      16.13885498696546      297.1322337140685   0.007921990854178815      0.800000077203549     0.6028888194770808     0.2364293331454873     0.3098130882748434   0.002460105170281686     0.4374133457416766  9.305568506561797e-05     0.4248639375869467  3.984780544385999e-14 135.5175319432433
2.447116134423268      18.84651406918136      14.92559871396723  0.0002713851466665209     0.5160391636120455     -12.27498411052307   0.003237040481686203     0.0410644901072702   0.001981755024921711      16.13885498696546      297.1322337140685   0.007921990854178815      0.800000077203549     0.6028888194770808     0.2364293331454873     0.3098130882748434   0.002460105170281686     0.4374133308405154  9.307058622681182e-05     0.4248639375869467  3.984780544385999e-14 135.5175319432447
2.447116134423268      18.84651406918136      14.92559871396723  0.0002713851466665209     0.5160391636120455     -12.27498411052307   0.003237040481686203     0.0410644901072702   0.001981755024921711      16.13885498696546      297.1322337140685   0.007921990854178815      0.800000077203549     0.6028888194770808     0.2364293331454873     0.3098130882748434   0.002460105170281686     0.4374133308405154  9.305568506561797e-05     0.4248639524881079  3.984780544385999e-14 135.5175319432563
2.447116134423268      18.84651406918136      14.92559871396723  0.0002713851466665209     0.5160391636120455     -12.27498411052307   0.003237040481686203     0.0410644901072702   0.001981755024921711      16.13885498696546      297.1322337140685   0.007921990854178815      0.800000077203549     0.6028888194770808     0.2364293331454873     0.3098130882748434   0.002460105170281686     0.4374133308405154  9.305568506561797e-05     0.4248639375869467   1.49012010416531e-08 135.5175975538941
2.447188458167962      18.84657316542122      14.92570357634902  0.0002721288814643737     0.5160423317677294     -12.27503254479372   0.003236990837525875      0.041063901214095   0.001981759342571943       16.1392649865067       297.158970930469   0.007921861500542258      0.800000076828592     0.6028800801171225     0.2364303730598342     0.3098292757138875   0.002459675268186522     0.4374133308405154  9.304858049892246e-05     0.4245998741404863  3.982943135374266e-14 135.5171201171572
2.447188494633912      18.84657316542122      14.92570357634902  0.0002721288814643737     0.5160423317677294     -12.27503254479372   0.003236990837525875      0.041063901214095   0.001981759342571943       16.1392649865067       297.158970930469   0.007921861500542258      0.800000076828592     0.6028800801171225     0.2364303730598342     0.3098292757138875   0.002459675268186522     0.4374133308405154  9.304858049892246e-05     0.4245998741404863  3.982943135374266e-14 135.5171201707425
2.447188458167962      18.84657344625704      14.92570357634902  0.0002721288814643737     0.5160423317677294     -12.27503254479372   0.003236990837525875      0.041063901214095   0.001981759342571943       16.1392649865067       297.158970930469   0.007921861500542258      0.800000076828592     0.6028800801171225     0.2364303730598342     0.3098292757138875   0.002459675268186522     0.4374133308405154  9.304858049892246e-05     0.4245998741404863  3.982943135374266e-14 135.517120098604
2.447188458167962      18.84657316542122      14.92570379875933  0.0002721288814643737     0.5160423317677294     -12.27503254479372   0.003236990837525875      0.041063901214095   0.001981759342571943       16.1392649865067       297.158970930469   0.007921861500542258      0.800000076828592     0.6028800801171225     0.2364303730598342     0.3098292757138875   0.002459675268186522     0.4374133308405154  9.304858049892246e-05     0.4245998741404863  3.982943135374266e-14 135.5171201064381
2.447188458167962      18.84657316542122      14.92570357634902  0.0002721437826255675     0.5160423317677294     -12.27503254479372   0.003236990837525875      0.041063901214095   0.001981759342571943       16.1392649865067       297.158970930469   0.007921861500542258      0.800000076828592     0.6028800801171225     0.2364303730598342     0.3098292757138875   0.002459675268186522     0.4374133308405154  9.304858049892246e-05     0.4245998741404863  3.982943135374266e-14 135.5171206157883
2.447188458167962      18.84657316542122      14.92570357634902  0.0002721288814643737     0.5160423466688906     -12.27503254479372   0.003236990837525875      0.041063901214095   0.001981759342571943       16.1392649865067       297.158970930469   0.007921861500542258      0.800000076828592     0.6028800801171225     0.2364303730598342     0.3098292757138875   0.002459675268186522     0.4374133308405154  9.304858049892246e-05     0.4245998741404863  3.982943135374266e-14 135.5171201189116
2.447188458167962      18.84657316542122      14.92570357634902  0.0002721288814643737     0.5160423317677294     -12.27503272770596   0.003236990837525875      0.041063901214095   0.001981759342571943       16.1392649865067       297.158970930469   0.007921861500542258      0.800000076828592     0.6028800801171225     0.2364303730598342     0.3098292757138875   0.002459675268186522     0.4374133308405154  9.304858049892246e-05     0.4245998741404863  3.982943135374266e-14 135.5171201101979
2.447188458167962      18.84657316542122      14.92570357634902  0.0002721288814643737     0.5160423317677294     -12.27503254479372   0.003237005738687069      0.041063901214095   0.001981759342571943       16.1392649865067       297.158970930469   0.007921861500542258      0.800000076828592     0.6028800801171225     0.2364303730598342     0.3098292757138875   0.002459675268186522     0.4374133308405154  9.304858049892246e-05     0.4245998741404863  3.982943135374266e-14 135.5171235851319
2.447188458167962      18.84657316542122      14.92570357634902  0.0002721288814643737     0.5160423317677294     -12.27503254479372   0.003236990837525875    0.04106391611525619   0.001981759342571943       16.1392649865067       297.158970930469   0.007921861500542258      0.800000076828592     0.6028800801171225     0.2364303730598342     0.3098292757138875   0.002459675268186522     0.4374133308405154  9.304858049892246e-05     0.4245998741404863  3.982943135374266e-14 135.5171203309823
2.447188458167962      18.84657316542122      14.92570357634902  0.0002721288814643737     0.5160423317677294     -12.27503254479372   0.003236990837525875      0.041063901214095   0.001981774243733137       16.1392649865067       297.158970930469   0.007921861500542258      0.800000076828592     0.6028800801171225     0.2364303730598342     0.3098292757138875   0.002459675268186522     0.4374133308405154  9.304858049892246e-05     0.4245998741404863  3.982943135374266e-14 135.5171203389975
2.447188458167962      18.84657316542122      14.92570357634902  0.0002721288814643737     0.5160423317677294     -12.27503254479372   0.003236990837525875      0.041063901214095   0.001981759342571943      16.13926522700049       297.158970930469   0.007921861500542258      0.800000076828592     0.6028800801171225     0.2364303730598342     0.3098292757138875   0.002459675268186522     0.4374133308405154  9.304858049892246e-05     0.4245998741404863  3.982943135374266e-14 135.5171200960116
2.447188458167962      18.84657316542122      14.92570357634902  0.0002721288814643737     0.5160423317677294     -12.27503254479372   0.003236990837525875      0.041063901214095   0.001981759342571943       16.1392649865067      297.1589753584827   0.007921861500542258      0.800000076828592     0.6028800801171225     0.2364303730598342     0.3098292757138875   0.002459675268186522     0.4374133308405154  9.304858049892246e-05     0.4245998741404863  3.982943135374266e-14 135.5171199953335
2.447188458167962      18.84657316542122      14.92570357634902  0.0002721288814643737     0.5160423317677294     -12.27503254479372   0.003236990837525875      0.041063901214095   0.001981759342571943       16.1392649865067       297.158970930469   0.007921876401703451      0.800000076828592     0.6028800801171225     0.2364303730598342     0.3098292757138875   0.002459675268186522     0.4374133308405154  9.304858049892246e-05     0.4245998741404863  3.982943135374266e-14 135.5171208821023
2.447188458167962      18.84657316542122      14.92570357634902  0.0002721288814643737     0.5160423317677294     -12.27503254479372   0.003236990837525875      0.041063901214095   0.001981759342571943       16.1392649865067       297.158970930469   0.007921861500542258     0.8000000917297532     0.6028800801171225     0.2364303730598342     0.3098292757138875   0.002459675268186522     0.4374133308405154  9.304858049892246e-05     0.4245998741404863  3.982943135374266e-14 135.5171216424591
2.447188458167962      18.84657316542122      14.92570357634902  0.0002721288814643737     0.5160423317677294     -12.27503254479372   0.003236990837525875      0.041063901214095   0.001981759342571943       16.1392649865067       297.158970930469   0.007921861500542258      0.800000076828592     0.6028800950182837     0.2364303730598342     0.3098292757138875   0.002459675268186522     0.4374133308405154  9.304858049892246e-05     0.4245998741404863  3.982943135374266e-14 135.5171202208129
2.447188458167962      18.84657316542122      14.92570357634902  0.0002721288814643737     0.5160423317677294     -12.27503254479372   0.003236990837525875      0.041063901214095   0.001981759342571943       16.1392649865067       297.158970930469   0.007921861500542258      0.800000076828592     0.6028800801171225     0.2364303879609954     0.3098292757138875   0.002459675268186522     0.4374133308405154  9.304858049892246e-05     0.4245998741404863  3.982943135374266e-14 135.5171200710165
2.447188458167962      18.84657316542122      14.92570357634902  0.0002721288814643737     0.5160423317677294     -12.27503254479372   0.003236990837525875      0.041063901214095   0.001981759342571943       16.1392649865067       297.158970930469   0.007921861500542258      0.800000076828592     0.6028800801171225     0.2364303730598342     0.3098292906150487   0.002459675268186522     0.4374133308405154  9.304858049892246e-05     0.4245998741404863  3.982943135374266e-14 135.5171201060559
2.447188458167962      18.84657316542122      14.92570357634902  0.0002721288814643737     0.5160423317677294     -12.27503254479372   0.003236990837525875      0.041063901214095   0.001981759342571943       16.1392649865067       297.158970930469   0.007921861500542258      0.800000076828592     0.6028800801171225     0.2364303730598342     0.3098292757138875   0.002459690169347716     0.4374133308405154  9.304858049892246e-05     0.4245998741404863  3.982943135374266e-14 135.5171201171518
2.447188458167962      18.84657316542122      14.92570357634902  0.0002721288814643737     0.5160423317677294     -12.27503254479372   0.003236990837525875      0.041063901214095   0.001981759342571943       16.1392649865067       297.158970930469   0.007921861500542258      0.800000076828592     0.6028800801171225     0.2364303730598342     0.3098292757138875   0.002459675268186522     0.4374133457416766  9.304858049892246e-05     0.4245998741404863  3.982943135374266e-14 135.5171201171572
2.447188458167962      18.84657316542122      14.92570357634902  0.0002721288814643737     0.5160423317677294     -12.27503254479372   0.003236990837525875      0.041063901214095   0.001981759342571943       16.1392649865067       297.158970930469   0.007921861500542258      0.800000076828592     0.6028800801171225     0.2364303730598342     0.3098292757138875   0.002459675268186522     0.4374133308405154  9.306348166011631e-05     0.4245998741404863  3.982943135374266e-14 135.5171201171559
2.447188458167962      18.84657316542122      14.92570357634902  0.0002721288814643737     0.5160423317677294     -12.27503254479372   0.003236990837525875      0.041063901214095   0.001981759342571943       16.1392649865067       297.158970930469   0.007921861500542258      0.800000076828592     0.6028800801171225     0.2364303730598342     0.3098292757138875   0.002459675268186522     0.4374133308405154  9.304858049892246e-05     0.4245998890416475  3.982943135374266e-14 135.5171201171528
2.447188458167962      18.84657316542122      14.92570357634902  0.0002721288814643737     0.5160423317677294     -12.27503254479372   0.003236990837525875      0.041063901214095   0.001981759342571943       16.1392649865067       297.158970930469   0.007921861500542258      0.800000076828592     0.6028800801171225     0.2364303730598342     0.3098292757138875   0.002459675268186522     0.4374133308405154  9.304858049892246e-05     0.4245998741404863  1.490120102327901e-08 135.5171857127391
2.447227239879821       18.8466569654798      14.92582798491028  0.0002720722771198158     0.5160427638009231      -12.2751019741502   0.003230619104432582    0.04105832475131757   0.001981522343032598      16.13985506751133      297.1857061582151   0.007918400815344664     0.8000000767360619     0.6028386752447663     0.2364511305922966     0.3098468474389585    0.00248076386682834     0.4374133308405154  0.0001919425071262871     0.4247721498310209  3.833256179031026e-14 135.5157077642539
2.447227276346349       18.8466569654798      14.92582798491028  0.0002720722771198158     0.5160427638009231      -12.2751019741502   0.003230619104432582    0.04105832475131757   0.001981522343032598      16.13985506751133      297.1857061582151   0.007918400815344664     0.8000000767360619     0.6028386752447663     0.2364511305922966     0.3098468474389585    0.00248076386682834     0.4374133308405154  0.0001919425071262871     0.4247721498310209  3.833256179031026e-14 135.5157078185235
2.447227239879821      18.84665724631687      14.92582798491028  0.0002720722771198158     0.5160427638009231      -12.2751019741502   0.003230619104432582    0.04105832475131757   0.001981522343032598      16.13985506751133      297.1857061582151   0.007918400815344664     0.8000000767360619     0.6028386752447663     0.2364511305922966     0.3098468474389585    0.00248076386682834     0.4374133308405154  0.0001919425071262871     0.4247721498310209  3.833256179031026e-14 135.5157077627655
2.447227239879821       18.8466569654798      14.92582820732245  0.0002720722771198158     0.5160427638009231      -12.2751019741502   0.003230619104432582    0.04105832475131757   0.001981522343032598      16.13985506751133      297.1857061582151   0.007918400815344664     0.8000000767360619     0.6028386752447663     0.2364511305922966     0.3098468474389585    0.00248076386682834     0.4374133308405154  0.0001919425071262871     0.4247721498310209  3.833256179031026e-14 135.5157077632122
2.447227239879821       18.8466569654798      14.92582798491028  0.0002720871782810096     0.5160427638009231      -12.2751019741502   0.003230619104432582    0.04105832475131757   0.001981522343032598      16.13985506751133      297.1857061582151   0.007918400815344664     0.8000000767360619     0.6028386752447663     0.2364511305922966     0.3098468474389585    0.00248076386682834     0.4374133308405154  0.0001919425071262871     0.4247721498310209  3.833256179031026e-14 135.515708170336
2.447227239879821       18.8466569654798      14.92582798491028  0.0002720722771198158     0.5160427787020843      -12.2751019741502   0.003230619104432582    0.04105832475131757   0.001981522343032598      16.13985506751133      297.1857061582151   0.007918400815344664     0.8000000767360619     0.6028386752447663     0.2364511305922966     0.3098468474389585    0.00248076386682834     0.4374133308405154  0.0001919425071262871     0.4247721498310209  3.833256179031026e-14 135.5157077686864
2.447227239879821       18.8466569654798      14.92582798491028  0.0002720722771198158     0.5160427638009231     -12.27510215706347   0.003230619104432582    0.04105832475131757   0.001981522343032598      16.13985506751133      297.1857061582151   0.007918400815344664     0.8000000767360619     0.6028386752447663     0.2364511305922966     0.3098468474389585    0.00248076386682834     0.4374133308405154  0.0001919425071262871     0.4247721498310209  3.833256179031026e-14 135.515707744594
2.447227239879821       18.8466569654798      14.92582798491028  0.0002720722771198158     0.5160427638009231      -12.2751019741502   0.003230634005593776    0.04105832475131757   0.001981522343032598      16.13985506751133      297.1857061582151   0.007918400815344664     0.8000000767360619     0.6028386752447663     0.2364511305922966     0.3098468474389585    0.00248076386682834     0.4374133308405154  0.0001919425071262871     0.4247721498310209  3.833256179031026e-14 135.5157084398038
2.447227239879821       18.8466569654798      14.92582798491028  0.0002720722771198158     0.5160427638009231      -12.2751019741502   0.003230619104432582    0.04105833965247877   0.001981522343032598      16.13985506751133      297.1857061582151   0.007918400815344664     0.8000000767360619     0.6028386752447663     0.2364511305922966     0.3098468474389585    0.00248076386682834     0.4374133308405154  0.0001919425071262871     0.4247721498310209  3.833256179031026e-14 135.5157078720055
2.447227239879821       18.8466569654798      14.92582798491028  0.0002720722771198158     0.5160427638009231      -12.2751019741502   0.003230619104432582    0.04105832475131757   0.001981537244193792      16.13985506751133      297.1857061582151   0.007918400815344664     0.8000000767360619     0.6028386752447663     0.2364511305922966     0.3098468474389585    0.00248076386682834     0.4374133308405154  0.0001919425071262871     0.4247721498310209  3.833256179031026e-14 135.5157060589501
2.447227239879821       18.8466569654798      14.92582798491028  0.0002720722771198158     0.5160427638009231      -12.2751019741502   0.003230619104432582    0.04105832475131757   0.001981522343032598      16.13985530801391      297.1857061582151   0.007918400815344664     0.8000000767360619     0.6028386752447663     0.2364511305922966     0.3098468474389585    0.00248076386682834     0.4374133308405154  0.0001919425071262871     0.4247721498310209  3.833256179031026e-14 135.5157078289129
2.447227239879821       18.8466569654798      14.92582798491028  0.0002720722771198158     0.5160427638009231      -12.2751019741502   0.003230619104432582    0.04105832475131757   0.001981522343032598      16.13985506751133      297.1857105866272   0.007918400815344664     0.8000000767360619     0.6028386752447663     0.2364511305922966     0.3098468474389585    0.00248076386682834     0.4374133308405154  0.0001919425071262871     0.4247721498310209  3.833256179031026e-14 135.5157077214066
2.447227239879821       18.8466569654798      14.92582798491028  0.0002720722771198158     0.5160427638009231      -12.2751019741502   0.003230619104432582    0.04105832475131757   0.001981522343032598      16.13985506751133      297.1857061582151   0.007918415716505858     0.8000000767360619     0.6028386752447663     0.2364511305922966     0.3098468474389585    0.00248076386682834     0.4374133308405154  0.0001919425071262871     0.4247721498310209  3.833256179031026e-14 135.5157036719822
2.447227239879821       18.8466569654798      14.92582798491028  0.0002720722771198158     0.5160427638009231      -12.2751019741502   0.003230619104432582    0.04105832475131757   0.001981522343032598      16.13985506751133      297.1857061582151   0.007918400815344664     0.8000000916372231     0.6028386752447663     0.2364511305922966     0.3098468474389585    0.00248076386682834     0.4374133308405154  0.0001919425071262871     0.4247721498310209  3.833256179031026e-14 135.5157092941167
2.447227239879821       18.8466569654798      14.92582798491028  0.0002720722771198158     0.5160427638009231      -12.2751019741502   0.003230619104432582    0.04105832475131757   0.001981522343032598      16.13985506751133      297.1857061582151   0.007918400815344664     0.8000000767360619     0.6028386901459275     0.2364511305922966     0.3098468474389585    0.00248076386682834     0.4374133308405154  0.0001919425071262871     0.4247721498310209  3.833256179031026e-14 135.5157079114621
2.447227239879821       18.8466569654798      14.92582798491028  0.0002720722771198158     0.5160427638009231      -12.2751019741502   0.003230619104432582    0.04105832475131757   0.001981522343032598      16.13985506751133      297.1857061582151   0.007918400815344664     0.8000000767360619     0.6028386752447663     0.2364511454934578     0.3098468474389585    0.00248076386682834     0.4374133308405154  0.0001919425071262871     0.4247721498310209  3.833256179031026e-14 135.5157075706788
2.447227239879821       18.8466569654798      14.92582798491028  0.0002720722771198158     0.5160427638009231      -12.2751019741502   0.003230619104432582    0.04105832475131757   0.001981522343032598      16.13985506751133      297.1857061582151   0.007918400815344664     0.8000000767360619     0.6028386752447663     0.2364511305922966     0.3098468623401197    0.00248076386682834     0.4374133308405154  0.0001919425071262871     0.4247721498310209  3.833256179031026e-14 135.5157077527071
2.447227239879821       18.8466569654798      14.92582798491028  0.0002720722771198158     0.5160427638009231      -12.2751019741502   0.003230619104432582    0.04105832475131757   0.001981522343032598      16.13985506751133      297.1857061582151   0.007918400815344664     0.8000000767360619     0.6028386752447663     0.2364511305922966     0.3098468474389585   0.002480778767989534     0.4374133308405154  0.0001919425071262871     0.4247721498310209  3.833256179031026e-14 135.5157077642389
2.447227239879821       18.8466569654798      14.92582798491028  0.0002720722771198158     0.5160427638009231      -12.2751019741502   0.003230619104432582    0.04105832475131757   0.001981522343032598      16.13985506751133      297.1857061582151   0.007918400815344664     0.8000000767360619     0.6028386752447663     0.2364511305922966     0.3098468474389585    0.00248076386682834     0.4374133457416766  0.0001919425071262871     0.4247721498310209  3.833256179031026e-14 135.5157077642539
2.447227239879821       18.8466569654798      14.92582798491028  0.0002720722771198158     0.5160427638009231      -12.2751019741502   0.003230619104432582    0.04105832475131757   0.001981522343032598      16.13985506751133      297.1857061582151   0.007918400815344664     0.8000000767360619     0.6028386752447663     0.2364511305922966     0.3098468474389585    0.00248076386682834     0.4374133308405154   0.000191957408287481     0.4247721498310209  3.833256179031026e-14 135.5157077642258
2.447227239879821       18.8466569654798      14.92582798491028  0.0002720722771198158     0.5160427638009231      -12.2751019741502   0.003230619104432582    0.04105832475131757   0.001981522343032598      16.13985506751133      297.1857061582151   0.007918400815344664     0.8000000767360619     0.6028386752447663     0.2364511305922966     0.3098468474389585    0.00248076386682834     0.4374133308405154  0.0001919425071262871      0.424772164732182  3.833256179031026e-14 135.5157077642307
2.447227239879821       18.8466569654798      14.92582798491028  0.0002720722771198158     0.5160427638009231      -12.2751019741502   0.003230619104432582    0.04105832475131757   0.001981522343032598      16.13985506751133      297.1857061582151   0.007918400815344664     0.8000000767360619     0.6028386752447663     0.2364511305922966     0.3098468474389585    0.00248076386682834     0.4374133308405154  0.0001919425071262871     0.4247721498310209  1.490119952640945e-08 135.5157733667748
2.451526350636139      18.86713398699136      14.96692232792329  0.0002742352979309733     0.5152749348672022     -12.29755140271416   0.003222591449110501    0.04114799652252228   0.001987915217982221      16.08207164028665      297.1892561114985   0.007895964428908915     0.8000000675463411     0.6016535316653155     0.2369362768130454     0.3107726911853218   0.002536904368713972     0.4374133308405154   0.002122836856445477     0.4256902071738212  3.384561589890146e-14 135.4969874572533
2.451526387166728      18.86713398699136      14.96692232792329  0.0002742352979309733     0.5152749348672022     -12.29755140271416   0.003222591449110501    0.04114799652252228   0.001987915217982221      16.08207164028665      297.1892561114985   0.007895964428908915     0.8000000675463411     0.6016535316653155     0.2369362768130454     0.3107726911853218   0.002536904368713972     0.4374133308405154   0.002122836856445477     0.4256902071738212  3.384561589890146e-14 135.4969874571875
2.451526350636139      18.86713426813357      14.96692232792329  0.0002742352979309733     0.5152749348672022     -12.29755140271416   0.003222591449110501    0.04114799652252228   0.001987915217982221      16.08207164028665      297.1892561114985   0.007895964428908915     0.8000000675463411     0.6016535316653155     0.2369362768130454     0.3107726911853218   0.002536904368713972     0.4374133308405154   0.002122836856445477     0.4256902071738212  3.384561589890146e-14 135.4969874675794
2.451526350636139      18.86713398699136      14.96692255094781  0.0002742352979309733     0.5152749348672022     -12.29755140271416   0.003222591449110501    0.04114799652252228   0.001987915217982221      16.08207164028665      297.1892561114985   0.007895964428908915     0.8000000675463411     0.6016535316653155     0.2369362768130454     0.3107726911853218   0.002536904368713972     0.4374133308405154   0.002122836856445477     0.4256902071738212  3.384561589890146e-14 135.4969874658883
2.451526350636139      18.86713398699136      14.96692232792329  0.0002742501990921671     0.5152749348672022     -12.29755140271416   0.003222591449110501    0.04114799652252228   0.001987915217982221      16.08207164028665      297.1892561114985   0.007895964428908915     0.8000000675463411     0.6016535316653155     0.2369362768130454     0.3107726911853218   0.002536904368713972     0.4374133308405154   0.002122836856445477     0.4256902071738212  3.384561589890146e-14 135.4969869567565
2.451526350636139      18.86713398699136      14.96692232792329  0.0002742352979309733     0.5152749497683634     -12.29755140271416   0.003222591449110501    0.04114799652252228   0.001987915217982221      16.08207164028665      297.1892561114985   0.007895964428908915     0.8000000675463411     0.6016535316653155     0.2369362768130454     0.3107726911853218   0.002536904368713972     0.4374133308405154   0.002122836856445477     0.4256902071738212  3.384561589890146e-14 135.4969874598106
2.451526350636139      18.86713398699136      14.96692232792329  0.0002742352979309733     0.5152749348672022     -12.29755158596195   0.003222591449110501    0.04114799652252228   0.001987915217982221      16.08207164028665      297.1892561114985   0.007895964428908915     0.8000000675463411     0.6016535316653155     0.2369362768130454     0.3107726911853218   0.002536904368713972     0.4374133308405154   0.002122836856445477     0.4256902071738212  3.384561589890146e-14 135.4969874155459
2.451526350636139      18.86713398699136      14.96692232792329  0.0002742352979309733     0.5152749348672022     -12.29755140271416   0.003222606350271695    0.04114799652252228   0.001987915217982221      16.08207164028665      297.1892561114985   0.007895964428908915     0.8000000675463411     0.6016535316653155     0.2369362768130454     0.3107726911853218   0.002536904368713972     0.4374133308405154   0.002122836856445477     0.4256902071738212  3.384561589890146e-14 135.4969889100368
2.451526350636139      18.86713398699136      14.96692232792329  0.0002742352979309733     0.5152749348672022     -12.29755140271416   0.003222591449110501    0.04114801142368347   0.001987915217982221      16.08207164028665      297.1892561114985   0.007895964428908915     0.8000000675463411     0.6016535316653155     0.2369362768130454     0.3107726911853218   0.002536904368713972     0.4374133308405154   0.002122836856445477     0.4256902071738212  3.384561589890146e-14 135.4969875978944
2.451526350636139      18.86713398699136      14.96692232792329  0.0002742352979309733     0.5152749348672022     -12.29755140271416   0.003222591449110501    0.04114799652252228   0.001987930119143415      16.08207164028665      297.1892561114985   0.007895964428908915     0.8000000675463411     0.6016535316653155     0.2369362768130454     0.3107726911853218   0.002536904368713972     0.4374133308405154   0.002122836856445477     0.4256902071738212  3.384561589890146e-14 135.4969873118873
2.451526350636139      18.86713398699136      14.96692232792329  0.0002742352979309733     0.5152749348672022     -12.29755140271416   0.003222591449110501    0.04114799652252228   0.001987915217982221      16.08207187992819      297.1892561114985   0.007895964428908915     0.8000000675463411     0.6016535316653155     0.2369362768130454     0.3107726911853218   0.002536904368713972     0.4374133308405154   0.002122836856445477     0.4256902071738212  3.384561589890146e-14 135.4969874852083
2.451526350636139      18.86713398699136      14.96692232792329  0.0002742352979309733     0.5152749348672022     -12.29755140271416   0.003222591449110501    0.04114799652252228   0.001987915217982221      16.08207164028665      297.1892605399635   0.007895964428908915     0.8000000675463411     0.6016535316653155     0.2369362768130454     0.3107726911853218   0.002536904368713972     0.4374133308405154   0.002122836856445477     0.4256902071738212  3.384561589890146e-14 135.4969873824296
2.451526350636139      18.86713398699136      14.96692232792329  0.0002742352979309733     0.5152749348672022     -12.29755140271416   0.003222591449110501    0.04114799652252228   0.001987915217982221      16.08207164028665      297.1892561114985   0.007895979330070109     0.8000000675463411     0.6016535316653155     0.2369362768130454     0.3107726911853218   0.002536904368713972     0.4374133308405154   0.002122836856445477     0.4256902071738212  3.384561589890146e-14 135.4969842359647
2.451526350636139      18.86713398699136      14.96692232792329  0.0002742352979309733     0.5152749348672022     -12.29755140271416   0.003222591449110501    0.04114799652252228   0.001987915217982221      16.08207164028665      297.1892561114985   0.007895964428908915     0.8000000824475023     0.6016535316653155     0.2369362768130454     0.3107726911853218   0.002536904368713972     0.4374133308405154   0.002122836856445477     0.4256902071738212  3.384561589890146e-14 135.4969889858416
2.451526350636139      18.86713398699136      14.96692232792329  0.0002742352979309733     0.5152749348672022     -12.29755140271416   0.003222591449110501    0.04114799652252228   0.001987915217982221      16.08207164028665      297.1892561114985   0.007895964428908915     0.8000000675463411     0.6016535465664767     0.2369362768130454     0.3107726911853218   0.002536904368713972     0.4374133308405154   0.002122836856445477     0.4256902071738212  3.384561589890146e-14 135.4969875911914
2.451526350636139      18.86713398699136      14.96692232792329  0.0002742352979309733     0.5152749348672022     -12.29755140271416   0.003222591449110501    0.04114799652252228   0.001987915217982221      16.08207164028665      297.1892561114985   0.007895964428908915     0.8000000675463411     0.6016535316653155     0.2369362917142066     0.3107726911853218   0.002536904368713972     0.4374133308405154   0.002122836856445477     0.4256902071738212  3.384561589890146e-14 135.4969872855469
2.451526350636139      18.86713398699136      14.96692232792329  0.0002742352979309733     0.5152749348672022     -12.29755140271416   0.003222591449110501    0.04114799652252228   0.001987915217982221      16.08207164028665      297.1892561114985   0.007895964428908915     0.8000000675463411     0.6016535316653155     0.2369362768130454      0.310772706086483   0.002536904368713972     0.4374133308405154   0.002122836856445477     0.4256902071738212  3.384561589890146e-14 135.4969874437995
2.451526350636139      18.86713398699136      14.96692232792329  0.0002742352979309733     0.5152749348672022     -12.29755140271416   0.003222591449110501    0.04114799652252228   0.001987915217982221      16.08207164028665      297.1892561114985   0.007895964428908915     0.8000000675463411     0.6016535316653155     0.2369362768130454     0.3107726911853218   0.002536919269875166     0.4374133308405154   0.002122836856445477     0.4256902071738212  3.384561589890146e-14 135.4969874572606
2.451526350636139      18.86713398699136      14.96692232792329  0.0002742352979309733     0.5152749348672022     -12.29755140271416   0.003222591449110501    0.04114799652252228   0.001987915217982221      16.08207164028665      297.1892561114985   0.007895964428908915     0.8000000675463411     0.6016535316653155     0.2369362768130454     0.3107726911853218   0.002536904368713972     0.4374133457416766   0.002122836856445477     0.4256902071738212  3.384561589890146e-14 135.4969874572533
2.451526350636139      18.86713398699136      14.96692232792329  0.0002742352979309733     0.5152749348672022     -12.29755140271416   0.003222591449110501    0.04114799652252228   0.001987915217982221      16.08207164028665      297.1892561114985   0.007895964428908915     0.8000000675463411     0.6016535316653155     0.2369362768130454     0.3107726911853218   0.002536904368713972     0.4374133308405154   0.002122851757606671     0.4256902071738212  3.384561589890146e-14 135.4969874572651
2.451526350636139      18.86713398699136      14.96692232792329  0.0002742352979309733     0.5152749348672022     -12.29755140271416   0.003222591449110501    0.04114799652252228   0.001987915217982221      16.08207164028665      297.1892561114985   0.007895964428908915     0.8000000675463411     0.6016535316653155     0.2369362768130454     0.3107726911853218   0.002536904368713972     0.4374133308405154   0.002122836856445477     0.4256902220749824  3.384561589890146e-14 135.4969874572596
2.451526350636139      18.86713398699136      14.96692232792329  0.0002742352979309733     0.5152749348672022     -12.29755140271416   0.003222591449110501    0.04114799652252228   0.001987915217982221      16.08207164028665      297.1892561114985   0.007895964428908915     0.8000000675463411     0.6016535316653155     0.2369362768130454     0.3107726911853218   0.002536904368713972     0.4374133308405154   0.002122836856445477     0.4256902071738212  1.490119503946355e-08 135.4970530451291
2.460235705087194      18.90952140718024      15.04412759358837  0.0002816861082102547      0.514002432323124     -12.34031139142915    0.00321245696269412    0.04123643286400042   0.001993172983239108      15.98820146936808      297.2232618187518   0.007858203066636572     0.8000000533836461     0.5996341287438542     0.2377246309772322      0.312804422580981   0.002534347382468992     0.4374133308405154   0.002119469791575976      0.425324487835859  2.673321113700491e-14 135.4681349024865
2.460235741747563      18.90952140718024      15.04412759358837  0.0002816861082102547      0.514002432323124     -12.34031139142915    0.00321245696269412    0.04123643286400042   0.001993172983239108      15.98820146936808      297.2232618187518   0.007858203066636572     0.8000000533836461     0.5996341287438542     0.2377246309772322      0.312804422580981   0.002534347382468992     0.4374133308405154   0.002119469791575976      0.425324487835859  2.673321113700491e-14 135.4681349631022
2.460235705087194      18.90952168895407      15.04412759358837  0.0002816861082102547      0.514002432323124     -12.34031139142915    0.00321245696269412    0.04123643286400042   0.001993172983239108      15.98820146936808      297.2232618187518   0.007858203066636572     0.8000000533836461     0.5996341287438542     0.2377246309772322      0.312804422580981   0.002534347382468992     0.4374133308405154   0.002119469791575976      0.425324487835859  2.673321113700491e-14 135.4681348986931
2.460235705087194      18.90952140718024      15.04412781776334  0.0002816861082102547      0.514002432323124     -12.34031139142915    0.00321245696269412    0.04123643286400042   0.001993172983239108      15.98820146936808      297.2232618187518   0.007858203066636572     0.8000000533836461     0.5996341287438542     0.2377246309772322      0.312804422580981   0.002534347382468992     0.4374133308405154   0.002119469791575976      0.425324487835859  2.673321113700491e-14 135.4681349068834
2.460235705087194      18.90952140718024      15.04412759358837  0.0002817010093714485      0.514002432323124     -12.34031139142915    0.00321245696269412    0.04123643286400042   0.001993172983239108      15.98820146936808      297.2232618187518   0.007858203066636572     0.8000000533836461     0.5996341287438542     0.2377246309772322      0.312804422580981   0.002534347382468992     0.4374133308405154   0.002119469791575976      0.425324487835859  2.673321113700491e-14 135.4681350374032
2.460235705087194      18.90952140718024      15.04412759358837  0.0002816861082102547     0.5140024472242852     -12.34031139142915    0.00321245696269412    0.04123643286400042   0.001993172983239108      15.98820146936808      297.2232618187518   0.007858203066636572     0.8000000533836461     0.5996341287438542     0.2377246309772322      0.312804422580981   0.002534347382468992     0.4374133308405154   0.002119469791575976      0.425324487835859  2.673321113700491e-14 135.4681349112581
2.460235705087194      18.90952140718024      15.04412759358837  0.0002816861082102547      0.514002432323124     -12.34031157531412    0.00321245696269412    0.04123643286400042   0.001993172983239108      15.98820146936808      297.2232618187518   0.007858203066636572     0.8000000533836461     0.5996341287438542     0.2377246309772322      0.312804422580981   0.002534347382468992     0.4374133308405154   0.002119469791575976      0.425324487835859  2.673321113700491e-14 135.4681348828583
2.460235705087194      18.90952140718024      15.04412759358837  0.0002816861082102547      0.514002432323124     -12.34031139142915   0.003212471863855313    0.04123643286400042   0.001993172983239108      15.98820146936808      297.2232618187518   0.007858203066636572     0.8000000533836461     0.5996341287438542     0.2377246309772322      0.312804422580981   0.002534347382468992     0.4374133308405154   0.002119469791575976      0.425324487835859  2.673321113700491e-14 135.4681363277304
2.460235705087194      18.90952140718024      15.04412759358837  0.0002816861082102547      0.514002432323124     -12.34031139142915    0.00321245696269412    0.04123644776516162   0.001993172983239108      15.98820146936808      297.2232618187518   0.007858203066636572     0.8000000533836461     0.5996341287438542     0.2377246309772322      0.312804422580981   0.002534347382468992     0.4374133308405154   0.002119469791575976      0.425324487835859  2.673321113700491e-14 135.4681350385954
2.460235705087194      18.90952140718024      15.04412759358837  0.0002816861082102547      0.514002432323124     -12.34031139142915    0.00321245696269412    0.04123643286400042   0.001993187884400302      15.98820146936808      297.2232618187518   0.007858203066636572     0.8000000533836461     0.5996341287438542     0.2377246309772322      0.312804422580981   0.002534347382468992     0.4374133308405154   0.002119469791575976      0.425324487835859  2.673321113700491e-14 135.4681340617511
2.460235705087194      18.90952140718024      15.04412759358837  0.0002816861082102547      0.514002432323124     -12.34031139142915    0.00321245696269412    0.04123643286400042   0.001993172983239108      15.98820170761085      297.2232618187518   0.007858203066636572     0.8000000533836461     0.5996341287438542     0.2377246309772322      0.312804422580981   0.002534347382468992     0.4374133308405154   0.002119469791575976      0.425324487835859  2.673321113700491e-14 135.4681349261804
2.460235705087194      18.90952140718024      15.04412759358837  0.0002816861082102547      0.514002432323124     -12.34031139142915    0.00321245696269412    0.04123643286400042   0.001993172983239108      15.98820146936808      297.2232662477236   0.007858203066636572     0.8000000533836461     0.5996341287438542     0.2377246309772322      0.312804422580981   0.002534347382468992     0.4374133308405154   0.002119469791575976      0.425324487835859  2.673321113700491e-14 135.4681348262275
2.460235705087194      18.90952140718024      15.04412759358837  0.0002816861082102547      0.514002432323124     -12.34031139142915    0.00321245696269412    0.04123643286400042   0.001993172983239108      15.98820146936808      297.2232618187518   0.007858217967797766     0.8000000533836461     0.5996341287438542     0.2377246309772322      0.312804422580981   0.002534347382468992     0.4374133308405154   0.002119469791575976      0.425324487835859  2.673321113700491e-14 135.4681325725105
2.460235705087194      18.90952140718024      15.04412759358837  0.0002816861082102547      0.514002432323124     -12.34031139142915    0.00321245696269412    0.04123643286400042   0.001993172983239108      15.98820146936808      297.2232618187518   0.007858203066636572     0.8000000682848073     0.5996341287438542     0.2377246309772322      0.312804422580981   0.002534347382468992     0.4374133308405154   0.002119469791575976      0.425324487835859  2.673321113700491e-14 135.468136436216
2.460235705087194      18.90952140718024      15.04412759358837  0.0002816861082102547      0.514002432323124     -12.34031139142915    0.00321245696269412    0.04123643286400042   0.001993172983239108      15.98820146936808      297.2232618187518   0.007858203066636572     0.8000000533836461     0.5996341436450154     0.2377246309772322      0.312804422580981   0.002534347382468992     0.4374133308405154   0.002119469791575976      0.425324487835859  2.673321113700491e-14 135.4681350321916
2.460235705087194      18.90952140718024      15.04412759358837  0.0002816861082102547      0.514002432323124     -12.34031139142915    0.00321245696269412    0.04123643286400042   0.001993172983239108      15.98820146936808      297.2232618187518   0.007858203066636572     0.8000000533836461     0.5996341287438542     0.2377246458783934      0.312804422580981   0.002534347382468992     0.4374133308405154   0.002119469791575976      0.425324487835859  2.673321113700491e-14 135.4681347733673
2.460235705087194      18.90952140718024      15.04412759358837  0.0002816861082102547      0.514002432323124     -12.34031139142915    0.00321245696269412    0.04123643286400042   0.001993172983239108      15.98820146936808      297.2232618187518   0.007858203066636572     0.8000000533836461     0.5996341287438542     0.2377246309772322     0.3128044374821422   0.002534347382468992     0.4374133308405154   0.002119469791575976      0.425324487835859  2.673321113700491e-14 135.4681348910395
2.460235705087194      18.90952140718024      15.04412759358837  0.0002816861082102547      0.514002432323124     -12.34031139142915    0.00321245696269412    0.04123643286400042   0.001993172983239108      15.98820146936808      297.2232618187518   0.007858203066636572     0.8000000533836461     0.5996341287438542     0.2377246309772322      0.312804422580981   0.002534362283630185     0.4374133308405154   0.002119469791575976      0.425324487835859  2.673321113700491e-14 135.4681349025147
2.460235705087194      18.90952140718024      15.04412759358837  0.0002816861082102547      0.514002432323124     -12.34031139142915    0.00321245696269412    0.04123643286400042   0.001993172983239108      15.98820146936808      297.2232618187518   0.007858203066636572     0.8000000533836461     0.5996341287438542     0.2377246309772322      0.312804422580981   0.002534347382468992     0.4374133457416766   0.002119469791575976      0.425324487835859  2.673321113700491e-14 135.4681349024865
2.460235705087194      18.90952140718024      15.04412759358837  0.0002816861082102547      0.514002432323124     -12.34031139142915    0.00321245696269412    0.04123643286400042   0.001993172983239108      15.98820146936808      297.2232618187518   0.007858203066636572     0.8000000533836461     0.5996341287438542     0.2377246309772322      0.312804422580981   0.002534347382468992     0.4374133308405154    0.00211948469273717      0.425324487835859  2.673321113700491e-14 135.4681349025192
2.460235705087194      18.90952140718024      15.04412759358837  0.0002816861082102547      0.514002432323124     -12.34031139142915    0.00321245696269412    0.04123643286400042   0.001993172983239108      15.98820146936808      297.2232618187518   0.007858203066636572     0.8000000533836461     0.5996341287438542     0.2377246309772322      0.312804422580981   0.002534347382468992     0.4374133308405154   0.002119469791575976     0.4253245027370202  2.673321113700491e-14 135.4681349025083
2.460235705087194      18.90952140718024      15.04412759358837  0.0002816861082102547      0.514002432323124     -12.34031139142915    0.00321245696269412    0.04123643286400042   0.001993172983239108      15.98820146936808      297.2232618187518   0.007858203066636572     0.8000000533836461     0.5996341287438542     0.2377246309772322      0.312804422580981   0.002534347382468992     0.4374133308405154   0.002119469791575976      0.425324487835859  1.490118792705879e-08 135.4682004163717
2.46068775225582      18.91023006209976      15.04529748847511  0.0002817137959672239     0.5139893988627151     -12.34101371746825   0.003212408568083526    0.04123403979683353     0.0019950999493774      15.99190822129259      297.4367457562365    0.00785757702776492     0.8000000527323439     0.5995682936748616     0.2377384189951738     0.3129078105141674   0.002464337491006793     0.4374133308405154   0.002052245147987724     0.4162805723696396  2.659680371173842e-14 135.4646027785779
2.460687788922924      18.91023006209976      15.04529748847511  0.0002817137959672239     0.5139893988627151     -12.34101371746825   0.003212408568083526    0.04123403979683353     0.0019950999493774      15.99190822129259      297.4367457562365    0.00785757702776492     0.8000000527323439     0.5995682936748616     0.2377384189951738     0.3129078105141674   0.002464337491006793     0.4374133308405154   0.002052245147987724     0.4162805723696396  2.659680371173842e-14 135.4646028760819
2.46068775225582      18.91023034388415      15.04529748847511  0.0002817137959672239     0.5139893988627151     -12.34101371746825   0.003212408568083526    0.04123403979683353     0.0019950999493774      15.99190822129259      297.4367457562365    0.00785757702776492     0.8000000527323439     0.5995682936748616     0.2377384189951738     0.3129078105141674   0.002464337491006793     0.4374133308405154   0.002052245147987724     0.4162805723696396  2.659680371173842e-14 135.4646027785707
2.46068775225582      18.91023006209976      15.04529771266751  0.0002817137959672239     0.5139893988627151     -12.34101371746825   0.003212408568083526    0.04123403979683353     0.0019950999493774      15.99190822129259      297.4367457562365    0.00785757702776492     0.8000000527323439     0.5995682936748616     0.2377384189951738     0.3129078105141674   0.002464337491006793     0.4374133308405154   0.002052245147987724     0.4162805723696396  2.659680371173842e-14 135.4646027852546
2.46068775225582      18.91023006209976      15.04529748847511  0.0002817286971284178     0.5139893988627151     -12.34101371746825   0.003212408568083526    0.04123403979683353     0.0019950999493774      15.99190822129259      297.4367457562365    0.00785757702776492     0.8000000527323439     0.5995682936748616     0.2377384189951738     0.3129078105141674   0.002464337491006793     0.4374133308405154   0.002052245147987724     0.4162805723696396  2.659680371173842e-14 135.46460263726
2.46068775225582      18.91023006209976      15.04529748847511  0.0002817137959672239     0.5139894137638763     -12.34101371746825   0.003212408568083526    0.04123403979683353     0.0019950999493774      15.99190822129259      297.4367457562365    0.00785757702776492     0.8000000527323439     0.5995682936748616     0.2377384189951738     0.3129078105141674   0.002464337491006793     0.4374133308405154   0.002052245147987724     0.4162805723696396  2.659680371173842e-14 135.4646027842877
2.46068775225582      18.91023006209976      15.04529748847511  0.0002817137959672239     0.5139893988627151     -12.34101390136368   0.003212408568083526    0.04123403979683353     0.0019950999493774      15.99190822129259      297.4367457562365    0.00785757702776492     0.8000000527323439     0.5995682936748616     0.2377384189951738     0.3129078105141674   0.002464337491006793     0.4374133308405154   0.002052245147987724     0.4162805723696396  2.659680371173842e-14 135.4646027510859
2.46068775225582      18.91023006209976      15.04529748847511  0.0002817137959672239     0.5139893988627151     -12.34101371746825   0.003212423469244719    0.04123403979683353     0.0019950999493774      15.99190822129259      297.4367457562365    0.00785757702776492     0.8000000527323439     0.5995682936748616     0.2377384189951738     0.3129078105141674   0.002464337491006793     0.4374133308405154   0.002052245147987724     0.4162805723696396  2.659680371173842e-14 135.4646046713229
2.46068775225582      18.91023006209976      15.04529748847511  0.0002817137959672239     0.5139893988627151     -12.34101371746825   0.003212408568083526    0.04123405469799472     0.0019950999493774      15.99190822129259      297.4367457562365    0.00785757702776492     0.8000000527323439     0.5995682936748616     0.2377384189951738     0.3129078105141674   0.002464337491006793     0.4374133308405154   0.002052245147987724     0.4162805723696396  2.659680371173842e-14 135.4646029316921
2.46068775225582      18.91023006209976      15.04529748847511  0.0002817137959672239     0.5139893988627151     -12.34101371746825   0.003212408568083526    0.04123403979683353   0.001995114850538594      15.99190822129259      297.4367457562365    0.00785757702776492     0.8000000527323439     0.5995682936748616     0.2377384189951738     0.3129078105141674   0.002464337491006793     0.4374133308405154   0.002052245147987724     0.4162805723696396  2.659680371173842e-14 135.4646030398754
2.46068775225582      18.91023006209976      15.04529748847511  0.0002817137959672239     0.5139893988627151     -12.34101371746825   0.003212408568083526    0.04123403979683353     0.0019950999493774      15.99190845959059      297.4367457562365    0.00785757702776492     0.8000000527323439     0.5995682936748616     0.2377384189951738     0.3129078105141674   0.002464337491006793     0.4374133308405154   0.002052245147987724     0.4162805723696396  2.659680371173842e-14 135.4646028900781
2.46068775225582      18.91023006209976      15.04529748847511  0.0002817137959672239     0.5139893988627151     -12.34101371746825   0.003212408568083526    0.04123403979683353     0.0019950999493774      15.99190822129259      297.4367501883894    0.00785757702776492     0.8000000527323439     0.5995682936748616     0.2377384189951738     0.3129078105141674   0.002464337491006793     0.4374133308405154   0.002052245147987724     0.4162805723696396  2.659680371173842e-14 135.4646027735279
2.46068775225582      18.91023006209976      15.04529748847511  0.0002817137959672239     0.5139893988627151     -12.34101371746825   0.003212408568083526    0.04123403979683353     0.0019950999493774      15.99190822129259      297.4367457562365   0.007857591928926114     0.8000000527323439     0.5995682936748616     0.2377384189951738     0.3129078105141674   0.002464337491006793     0.4374133308405154   0.002052245147987724     0.4162805723696396  2.659680371173842e-14 135.4646009090738
2.46068775225582      18.91023006209976      15.04529748847511  0.0002817137959672239     0.5139893988627151     -12.34101371746825   0.003212408568083526    0.04123403979683353     0.0019950999493774      15.99190822129259      297.4367457562365    0.00785757702776492     0.8000000676335051     0.5995682936748616     0.2377384189951738     0.3129078105141674   0.002464337491006793     0.4374133308405154   0.002052245147987724     0.4162805723696396  2.659680371173842e-14 135.464604308729
2.46068775225582      18.91023006209976      15.04529748847511  0.0002817137959672239     0.5139893988627151     -12.34101371746825   0.003212408568083526    0.04123403979683353     0.0019950999493774      15.99190822129259      297.4367457562365    0.00785757702776492     0.8000000527323439     0.5995683085760228     0.2377384189951738     0.3129078105141674   0.002464337491006793     0.4374133308405154   0.002052245147987724     0.4162805723696396  2.659680371173842e-14 135.4646028987806
2.46068775225582      18.91023006209976      15.04529748847511  0.0002817137959672239     0.5139893988627151     -12.34101371746825   0.003212408568083526    0.04123403979683353     0.0019950999493774      15.99190822129259      297.4367457562365    0.00785757702776492     0.8000000527323439     0.5995682936748616      0.237738433896335     0.3129078105141674   0.002464337491006793     0.4374133308405154   0.002052245147987724     0.4162805723696396  2.659680371173842e-14 135.4646026571031
2.46068775225582      18.91023006209976      15.04529748847511  0.0002817137959672239     0.5139893988627151     -12.34101371746825   0.003212408568083526    0.04123403979683353     0.0019950999493774      15.99190822129259      297.4367457562365    0.00785757702776492     0.8000000527323439     0.5995682936748616     0.2377384189951738     0.3129078254153286   0.002464337491006793     0.4374133308405154   0.002052245147987724     0.4162805723696396  2.659680371173842e-14 135.4646027682179
2.46068775225582      18.91023006209976      15.04529748847511  0.0002817137959672239     0.5139893988627151     -12.34101371746825   0.003212408568083526    0.04123403979683353     0.0019950999493774      15.99190822129259      297.4367457562365    0.00785757702776492     0.8000000527323439     0.5995682936748616     0.2377384189951738     0.3129078105141674   0.002464352392167986     0.4374133308405154   0.002052245147987724     0.4162805723696396  2.659680371173842e-14 135.46460277858
2.46068775225582      18.91023006209976      15.04529748847511  0.0002817137959672239     0.5139893988627151     -12.34101371746825   0.003212408568083526    0.04123403979683353     0.0019950999493774      15.99190822129259      297.4367457562365    0.00785757702776492     0.8000000527323439     0.5995682936748616     0.2377384189951738     0.3129078105141674   0.002464337491006793     0.4374133457416766   0.002052245147987724     0.4162805723696396  2.659680371173842e-14 135.4646027785779
2.46068775225582      18.91023006209976      15.04529748847511  0.0002817137959672239     0.5139893988627151     -12.34101371746825   0.003212408568083526    0.04123403979683353     0.0019950999493774      15.99190822129259      297.4367457562365    0.00785757702776492     0.8000000527323439     0.5995682936748616     0.2377384189951738     0.3129078105141674   0.002464337491006793     0.4374133308405154   0.002052260049148918     0.4162805723696396  2.659680371173842e-14 135.4646027785888
2.46068775225582      18.91023006209976      15.04529748847511  0.0002817137959672239     0.5139893988627151     -12.34101371746825   0.003212408568083526    0.04123403979683353     0.0019950999493774      15.99190822129259      297.4367457562365    0.00785757702776492     0.8000000527323439     0.5995682936748616     0.2377384189951738     0.3129078105141674   0.002464337491006793     0.4374133308405154   0.002052245147987724     0.4162805872708008  2.659680371173842e-14 135.464602778568
2.46068775225582      18.91023006209976      15.04529748847511  0.0002817137959672239     0.5139893988627151     -12.34101371746825   0.003212408568083526    0.04123403979683353     0.0019950999493774      15.99190822129259      297.4367457562365    0.00785757702776492     0.8000000527323439     0.5995682936748616     0.2377384189951738     0.3129078105141674   0.002464337491006793     0.4374133308405154   0.002052245147987724     0.4162805723696396  1.490118779065137e-08 135.4646682893771
2.499476191019116      19.03939141710415      15.33786498840019  0.0003004836582267769     0.5103738774287842     -12.49333236657037   0.003146633317091731    0.04192141708187222   0.002024315024994868      15.43681760304415      297.3414843591879   0.007664530385186523     0.8000000026366172     0.5894200531053251     0.2416039477766776     0.3217796682741376   0.002461240194375837     0.4374133308405154     0.0020398766985153     0.4193780425666052  2.534933565882234e-14 135.3641078665343
2.499476228264213      19.03939141710415      15.33786498840019  0.0003004836582267769     0.5103738774287842     -12.49333236657037   0.003146633317091731    0.04192141708187222   0.002024315024994868      15.43681760304415      297.3414843591879   0.007664530385186523     0.8000000026366172     0.5894200531053251     0.2416039477766776     0.3217796682741376   0.002461240194375837     0.4374133308405154     0.0020398766985153     0.4193780425666052  2.534933565882234e-14 135.3641077354775
2.499476191019116      19.03939170081319      15.33786498840019  0.0003004836582267769     0.5103738774287842     -12.49333236657037   0.003146633317091731    0.04192141708187222   0.002024315024994868      15.43681760304415      297.3414843591879   0.007664530385186523     0.8000000026366172     0.5894200531053251     0.2416039477766776     0.3217796682741376   0.002461240194375837     0.4374133308405154     0.0020398766985153     0.4193780425666052  2.534933565882234e-14 135.3641079376374
2.499476191019116      19.03939141710415      15.33786521695219  0.0003004836582267769     0.5103738774287842     -12.49333236657037   0.003146633317091731    0.04192141708187222   0.002024315024994868      15.43681760304415      297.3414843591879   0.007664530385186523     0.8000000026366172     0.5894200531053251     0.2416039477766776     0.3217796682741376   0.002461240194375837     0.4374133308405154     0.0020398766985153     0.4193780425666052  2.534933565882234e-14 135.3641079317292
2.499476191019116      19.03939141710415      15.33786498840019  0.0003004985593879707     0.5103738774287842     -12.49333236657037   0.003146633317091731    0.04192141708187222   0.002024315024994868      15.43681760304415      297.3414843591879   0.007664530385186523     0.8000000026366172     0.5894200531053251     0.2416039477766776     0.3217796682741376   0.002461240194375837     0.4374133308405154     0.0020398766985153     0.4193780425666052  2.534933565882234e-14 135.3641032061088
2.499476191019116      19.03939141710415      15.33786498840019  0.0003004836582267769     0.5103738923299453     -12.49333236657037   0.003146633317091731    0.04192141708187222   0.002024315024994868      15.43681760304415      297.3414843591879   0.007664530385186523     0.8000000026366172     0.5894200531053251     0.2416039477766776     0.3217796682741376   0.002461240194375837     0.4374133308405154     0.0020398766985153     0.4193780425666052  2.534933565882234e-14 135.3641078869663
2.499476191019116      19.03939141710415      15.33786498840019  0.0003004836582267769     0.5103738774287842     -12.49333255273553   0.003146633317091731    0.04192141708187222   0.002024315024994868      15.43681760304415      297.3414843591879   0.007664530385186523     0.8000000026366172     0.5894200531053251     0.2416039477766776     0.3217796682741376   0.002461240194375837     0.4374133308405154     0.0020398766985153     0.4193780425666052  2.534933565882234e-14 135.3641077236194
2.499476191019116      19.03939141710415      15.33786498840019  0.0003004836582267769     0.5103738774287842     -12.49333236657037   0.003146648218252925    0.04192141708187222   0.002024315024994868      15.43681760304415      297.3414843591879   0.007664530385186523     0.8000000026366172     0.5894200531053251     0.2416039477766776     0.3217796682741376   0.002461240194375837     0.4374133308405154     0.0020398766985153     0.4193780425666052  2.534933565882234e-14 135.3641090500372
2.499476191019116      19.03939141710415      15.33786498840019  0.0003004836582267769     0.5103738774287842     -12.49333236657037   0.003146633317091731    0.04192143198303341   0.002024315024994868      15.43681760304415      297.3414843591879   0.007664530385186523     0.8000000026366172     0.5894200531053251     0.2416039477766776     0.3217796682741376   0.002461240194375837     0.4374133308405154     0.0020398766985153     0.4193780425666052  2.534933565882234e-14 135.3641079438788
2.499476191019116      19.03939141710415      15.33786498840019  0.0003004836582267769     0.5103738774287842     -12.49333236657037   0.003146633317091731    0.04192141708187222   0.002024329926156062      15.43681760304415      297.3414843591879   0.007664530385186523     0.8000000026366172     0.5894200531053251     0.2416039477766776     0.3217796682741376   0.002461240194375837     0.4374133308405154     0.0020398766985153     0.4193780425666052  2.534933565882234e-14 135.3641046425539
2.499476191019116      19.03939141710415      15.33786498840019  0.0003004836582267769     0.5103738774287842     -12.49333236657037   0.003146633317091731    0.04192141708187222   0.002024315024994868      15.43681783307066      297.3414843591879   0.007664530385186523     0.8000000026366172     0.5894200531053251     0.2416039477766776     0.3217796682741376   0.002461240194375837     0.4374133308405154     0.0020398766985153     0.4193780425666052  2.534933565882234e-14 135.3641078293175
2.499476191019116      19.03939141710415      15.33786498840019  0.0003004836582267769     0.5103738774287842     -12.49333236657037   0.003146633317091731    0.04192141708187222   0.002024315024994868      15.43681760304415      297.3414887899213   0.007664530385186523     0.8000000026366172     0.5894200531053251     0.2416039477766776     0.3217796682741376   0.002461240194375837     0.4374133308405154     0.0020398766985153     0.4193780425666052  2.534933565882234e-14 135.3641077453658
2.499476191019116      19.03939141710415      15.33786498840019  0.0003004836582267769     0.5103738774287842     -12.49333236657037   0.003146633317091731    0.04192141708187222   0.002024315024994868      15.43681760304415      297.3414843591879   0.007664545286347717     0.8000000026366172     0.5894200531053251     0.2416039477766776     0.3217796682741376   0.002461240194375837     0.4374133308405154     0.0020398766985153     0.4193780425666052  2.534933565882234e-14 135.3641095459687
2.499476191019116      19.03939141710415      15.33786498840019  0.0003004836582267769     0.5103738774287842     -12.49333236657037   0.003146633317091731    0.04192141708187222   0.002024315024994868      15.43681760304415      297.3414843591879   0.007664530385186523     0.8000000175377784     0.5894200531053251     0.2416039477766776     0.3217796682741376   0.002461240194375837     0.4374133308405154     0.0020398766985153     0.4193780425666052  2.534933565882234e-14 135.3641094435455
2.499476191019116      19.03939141710415      15.33786498840019  0.0003004836582267769     0.5103738774287842     -12.49333236657037   0.003146633317091731    0.04192141708187222   0.002024315024994868      15.43681760304415      297.3414843591879   0.007664530385186523     0.8000000026366172     0.5894200680064863     0.2416039477766776     0.3217796682741376   0.002461240194375837     0.4374133308405154     0.0020398766985153     0.4193780425666052  2.534933565882234e-14 135.3641080124443
2.499476191019116      19.03939141710415      15.33786498840019  0.0003004836582267769     0.5103738774287842     -12.49333236657037   0.003146633317091731    0.04192141708187222   0.002024315024994868      15.43681760304415      297.3414843591879   0.007664530385186523     0.8000000026366172     0.5894200531053251     0.2416039626778388     0.3217796682741376   0.002461240194375837     0.4374133308405154     0.0020398766985153     0.4193780425666052  2.534933565882234e-14 135.364107907714
2.499476191019116      19.03939141710415      15.33786498840019  0.0003004836582267769     0.5103738774287842     -12.49333236657037   0.003146633317091731    0.04192141708187222   0.002024315024994868      15.43681760304415      297.3414843591879   0.007664530385186523     0.8000000026366172     0.5894200531053251     0.2416039477766776     0.3217796831752988   0.002461240194375837     0.4374133308405154     0.0020398766985153     0.4193780425666052  2.534933565882234e-14 135.3641078605117
2.499476191019116      19.03939141710415      15.33786498840019  0.0003004836582267769     0.5103738774287842     -12.49333236657037   0.003146633317091731    0.04192141708187222   0.002024315024994868      15.43681760304415      297.3414843591879   0.007664530385186523     0.8000000026366172     0.5894200531053251     0.2416039477766776     0.3217796682741376   0.002461255095537031     0.4374133308405154     0.0020398766985153     0.4193780425666052  2.534933565882234e-14 135.3641078664973
2.499476191019116      19.03939141710415      15.33786498840019  0.0003004836582267769     0.5103738774287842     -12.49333236657037   0.003146633317091731    0.04192141708187222   0.002024315024994868      15.43681760304415      297.3414843591879   0.007664530385186523     0.8000000026366172     0.5894200531053251     0.2416039477766776     0.3217796682741376   0.002461240194375837     0.4374133457416766     0.0020398766985153     0.4193780425666052  2.534933565882234e-14 135.3641078665343
2.499476191019116      19.03939141710415      15.33786498840019  0.0003004836582267769     0.5103738774287842     -12.49333236657037   0.003146633317091731    0.04192141708187222   0.002024315024994868      15.43681760304415      297.3414843591879   0.007664530385186523     0.8000000026366172     0.5894200531053251     0.2416039477766776     0.3217796682741376   0.002461240194375837     0.4374133308405154   0.002039891599676494     0.4193780425666052  2.534933565882234e-14 135.3641078664624
2.499476191019116      19.03939141710415      15.33786498840019  0.0003004836582267769     0.5103738774287842     -12.49333236657037   0.003146633317091731    0.04192141708187222   0.002024315024994868      15.43681760304415      297.3414843591879   0.007664530385186523     0.8000000026366172     0.5894200531053251     0.2416039477766776     0.3217796682741376   0.002461240194375837     0.4374133308405154     0.0020398766985153     0.4193780574677664  2.534933565882234e-14 135.3641078665353
2.499476191019116      19.03939141710415      15.33786498840019  0.0003004836582267769     0.5103738774287842     -12.49333236657037   0.003146633317091731    0.04192141708187222   0.002024315024994868      15.43681760304415      297.3414843591879   0.007664530385186523     0.8000000026366172     0.5894200531053251     0.2416039477766776     0.3217796682741376   0.002461240194375837     0.4374133308405154     0.0020398766985153     0.4193780425666052  1.490118654318332e-08 135.3641734077066
2.500561905727234       19.0398123541814      15.33819911981426  0.0003063946268728767     0.5103934929494358     -12.49363750658509   0.003146908121084942    0.04191371623172124   0.002028572801533716      15.44403929968077      297.7686795684721   0.007663343115733448     0.8000000094372403     0.5893039589228371     0.2416114326897079     0.3220573738215678   0.003441870138472861     0.4374133308405154    0.02507293171759588      0.418932252489821  2.490445782454984e-14 135.3546540392391
2.50056194298851       19.0398123541814      15.33819911981426  0.0003063946268728767     0.5103934929494358     -12.49363750658509   0.003146908121084942    0.04191371623172124   0.002028572801533716      15.44403929968077      297.7686795684721   0.007663343115733448     0.8000000094372403     0.5893039589228371     0.2416114326897079     0.3220573738215678   0.003441870138472861     0.4374133308405154    0.02507293171759588      0.418932252489821  2.490445782454984e-14 135.3546539760908
2.500561905727234      19.03981263789671      15.33819911981426  0.0003063946268728767     0.5103934929494358     -12.49363750658509   0.003146908121084942    0.04191371623172124   0.002028572801533716      15.44403929968077      297.7686795684721   0.007663343115733448     0.8000000094372403     0.5893039589228371     0.2416114326897079     0.3220573738215678   0.003441870138472861     0.4374133308405154    0.02507293171759588      0.418932252489821  2.490445782454984e-14 135.3546540271582
2.500561905727234       19.0398123541814      15.33819934837124  0.0003063946268728767     0.5103934929494358     -12.49363750658509   0.003146908121084942    0.04191371623172124   0.002028572801533716      15.44403929968077      297.7686795684721   0.007663343115733448     0.8000000094372403     0.5893039589228371     0.2416114326897079     0.3220573738215678   0.003441870138472861     0.4374133308405154    0.02507293171759588      0.418932252489821  2.490445782454984e-14 135.3546540492407
2.500561905727234       19.0398123541814      15.33819911981426  0.0003064095280340705     0.5103934929494358     -12.49363750658509   0.003146908121084942    0.04191371623172124   0.002028572801533716      15.44403929968077      297.7686795684721   0.007663343115733448     0.8000000094372403     0.5893039589228371     0.2416114326897079     0.3220573738215678   0.003441870138472861     0.4374133308405154    0.02507293171759588      0.418932252489821  2.490445782454984e-14 135.3546538519977
2.500561905727234       19.0398123541814      15.33819911981426  0.0003063946268728767      0.510393507850597     -12.49363750658509   0.003146908121084942    0.04191371623172124   0.002028572801533716      15.44403929968077      297.7686795684721   0.007663343115733448     0.8000000094372403     0.5893039589228371     0.2416114326897079     0.3220573738215678   0.003441870138472861     0.4374133308405154    0.02507293171759588      0.418932252489821  2.490445782454984e-14 135.3546540480984
2.500561905727234       19.0398123541814      15.33819911981426  0.0003063946268728767     0.5103934929494358      -12.4936376927548   0.003146908121084942    0.04191371623172124   0.002028572801533716      15.44403929968077      297.7686795684721   0.007663343115733448     0.8000000094372403     0.5893039589228371     0.2416114326897079     0.3220573738215678   0.003441870138472861     0.4374133308405154    0.02507293171759588      0.418932252489821  2.490445782454984e-14 135.354654025104
2.500561905727234       19.0398123541814      15.33819911981426  0.0003063946268728767     0.5103934929494358     -12.49363750658509   0.003146923022246136    0.04191371623172124   0.002028572801533716      15.44403929968077      297.7686795684721   0.007663343115733448     0.8000000094372403     0.5893039589228371     0.2416114326897079     0.3220573738215678   0.003441870138472861     0.4374133308405154    0.02507293171759588      0.418932252489821  2.490445782454984e-14 135.354656363453
2.500561905727234       19.0398123541814      15.33819911981426  0.0003063946268728767     0.5103934929494358     -12.49363750658509   0.003146908121084942    0.04191373113288243   0.002028572801533716      15.44403929968077      297.7686795684721   0.007663343115733448     0.8000000094372403     0.5893039589228371     0.2416114326897079     0.3220573738215678   0.003441870138472861     0.4374133308405154    0.02507293171759588      0.418932252489821  2.490445782454984e-14 135.3546541805571
2.500561905727234       19.0398123541814      15.33819911981426  0.0003063946268728767     0.5103934929494358     -12.49363750658509   0.003146908121084942    0.04191371623172124    0.00202858770269491      15.44403929968077      297.7686795684721   0.007663343115733448     0.8000000094372403     0.5893039589228371     0.2416114326897079     0.3220573738215678   0.003441870138472861     0.4374133308405154    0.02507293171759588      0.418932252489821  2.490445782454984e-14 135.3546524551351
2.500561905727234       19.0398123541814      15.33819911981426  0.0003063946268728767     0.5103934929494358     -12.49363750658509   0.003146908121084942    0.04191371623172124   0.002028572801533716      15.44403952981489      297.7686795684721   0.007663343115733448     0.8000000094372403     0.5893039589228371     0.2416114326897079     0.3220573738215678   0.003441870138472861     0.4374133308405154    0.02507293171759588      0.418932252489821  2.490445782454984e-14 135.3546539893514
2.500561905727234       19.0398123541814      15.33819911981426  0.0003063946268728767     0.5103934929494358     -12.49363750658509   0.003146908121084942    0.04191371623172124   0.002028572801533716      15.44403929968077      297.7686840055712   0.007663343115733448     0.8000000094372403     0.5893039589228371     0.2416114326897079     0.3220573738215678   0.003441870138472861     0.4374133308405154    0.02507293171759588      0.418932252489821  2.490445782454984e-14 135.3546539695941
2.500561905727234       19.0398123541814      15.33819911981426  0.0003063946268728767     0.5103934929494358     -12.49363750658509   0.003146908121084942    0.04191371623172124   0.002028572801533716      15.44403929968077      297.7686795684721   0.007663358016894641     0.8000000094372403     0.5893039589228371     0.2416114326897079     0.3220573738215678   0.003441870138472861     0.4374133308405154    0.02507293171759588      0.418932252489821  2.490445782454984e-14 135.3546558129171
2.500561905727234       19.0398123541814      15.33819911981426  0.0003063946268728767     0.5103934929494358     -12.49363750658509   0.003146908121084942    0.04191371623172124   0.002028572801533716      15.44403929968077      297.7686795684721   0.007663343115733448     0.8000000243384015     0.5893039589228371     0.2416114326897079     0.3220573738215678   0.003441870138472861     0.4374133308405154    0.02507293171759588      0.418932252489821  2.490445782454984e-14 135.3546556147162
2.500561905727234       19.0398123541814      15.33819911981426  0.0003063946268728767     0.5103934929494358     -12.49363750658509   0.003146908121084942    0.04191371623172124   0.002028572801533716      15.44403929968077      297.7686795684721   0.007663343115733448     0.8000000094372403     0.5893039738239982     0.2416114326897079     0.3220573738215678   0.003441870138472861     0.4374133308405154    0.02507293171759588      0.418932252489821  2.490445782454984e-14 135.3546541664475
2.500561905727234       19.0398123541814      15.33819911981426  0.0003063946268728767     0.5103934929494358     -12.49363750658509   0.003146908121084942    0.04191371623172124   0.002028572801533716      15.44403929968077      297.7686795684721   0.007663343115733448     0.8000000094372403     0.5893039589228371     0.2416114475908691     0.3220573738215678   0.003441870138472861     0.4374133308405154    0.02507293171759588      0.418932252489821  2.490445782454984e-14 135.3546540812227
2.500561905727234       19.0398123541814      15.33819911981426  0.0003063946268728767     0.5103934929494358     -12.49363750658509   0.003146908121084942    0.04191371623172124   0.002028572801533716      15.44403929968077      297.7686795684721   0.007663343115733448     0.8000000094372403     0.5893039589228371     0.2416114326897079      0.322057388722729   0.003441870138472861     0.4374133308405154    0.02507293171759588      0.418932252489821  2.490445782454984e-14 135.3546540319611
2.500561905727234       19.0398123541814      15.33819911981426  0.0003063946268728767     0.5103934929494358     -12.49363750658509   0.003146908121084942    0.04191371623172124   0.002028572801533716      15.44403929968077      297.7686795684721   0.007663343115733448     0.8000000094372403     0.5893039589228371     0.2416114326897079     0.3220573738215678   0.003441885039634055     0.4374133308405154    0.02507293171759588      0.418932252489821  2.490445782454984e-14 135.3546540392429
2.500561905727234       19.0398123541814      15.33819911981426  0.0003063946268728767     0.5103934929494358     -12.49363750658509   0.003146908121084942    0.04191371623172124   0.002028572801533716      15.44403929968077      297.7686795684721   0.007663343115733448     0.8000000094372403     0.5893039589228371     0.2416114326897079     0.3220573738215678   0.003441870138472861     0.4374133457416766    0.02507293171759588      0.418932252489821  2.490445782454984e-14 135.3546540392391
2.500561905727234       19.0398123541814      15.33819911981426  0.0003063946268728767     0.5103934929494358     -12.49363750658509   0.003146908121084942    0.04191371623172124   0.002028572801533716      15.44403929968077      297.7686795684721   0.007663343115733448     0.8000000094372403     0.5893039589228371     0.2416114326897079     0.3220573738215678   0.003441870138472861     0.4374133308405154    0.02507294661875707      0.418932252489821  2.490445782454984e-14 135.3546540392302
2.500561905727234       19.0398123541814      15.33819911981426  0.0003063946268728767     0.5103934929494358     -12.49363750658509   0.003146908121084942    0.04191371623172124   0.002028572801533716      15.44403929968077      297.7686795684721   0.007663343115733448     0.8000000094372403     0.5893039589228371     0.2416114326897079     0.3220573738215678   0.003441870138472861     0.4374133308405154    0.02507293171759588     0.4189322673909822  2.490445782454984e-14 135.3546540392441
2.500561905727234       19.0398123541814      15.33819911981426  0.0003063946268728767     0.5103934929494358     -12.49363750658509   0.003146908121084942    0.04191371623172124   0.002028572801533716      15.44403929968077      297.7686795684721   0.007663343115733448     0.8000000094372403     0.5893039589228371     0.2416114326897079     0.3220573738215678   0.003441870138472861     0.4374133308405154    0.02507293171759588      0.418932252489821  1.490118609830548e-08 135.3547193940348
2.501552553385866      19.04026969887368      15.33869481138484  0.0003067956263842362     0.5104331302235851     -12.49394717661645   0.003147141152248769     0.0419068571820985   0.002031265336768731      15.45179464885452      298.1963814113535   0.007661960908095226     0.8000000084143297     0.5891861739741789     0.2416249785169313      0.322287737710277   0.003427000588790374     0.4374133308405154    0.03477038183269277     0.4166226638547987  2.486760867456273e-14 135.3467192926813
2.501552590661904      19.04026969887368      15.33869481138484  0.0003067956263842362     0.5104331302235851     -12.49394717661645   0.003147141152248769     0.0419068571820985   0.002031265336768731      15.45179464885452      298.1963814113535   0.007661960908095226     0.8000000084143297     0.5891861739741789     0.2416249785169313      0.322287737710277   0.003427000588790374     0.4374133308405154    0.03477038183269277     0.4166226638547987  2.486760867456273e-14 135.3467192282309
2.501552553385866      19.04026998259581      15.33869481138484  0.0003067956263842362     0.5104331302235851     -12.49394717661645   0.003147141152248769     0.0419068571820985   0.002031265336768731      15.45179464885452      298.1963814113535   0.007661960908095226     0.8000000084143297     0.5891861739741789     0.2416249785169313      0.322287737710277   0.003427000588790374     0.4374133308405154    0.03477038183269277     0.4166226638547987  2.486760867456273e-14 135.3467192818837
2.501552553385866      19.04026969887368       15.3386950399492  0.0003067956263842362     0.5104331302235851     -12.49394717661645   0.003147141152248769     0.0419068571820985   0.002031265336768731      15.45179464885452      298.1963814113535   0.007661960908095226     0.8000000084143297     0.5891861739741789     0.2416249785169313      0.322287737710277   0.003427000588790374     0.4374133308405154    0.03477038183269277     0.4166226638547987  2.486760867456273e-14 135.3467193052866
2.501552553385866      19.04026969887368      15.33869481138484  0.0003068105275454301     0.5104331302235851     -12.49394717661645   0.003147141152248769     0.0419068571820985   0.002031265336768731      15.45179464885452      298.1963814113535   0.007661960908095226     0.8000000084143297     0.5891861739741789     0.2416249785169313      0.322287737710277   0.003427000588790374     0.4374133308405154    0.03477038183269277     0.4166226638547987  2.486760867456273e-14 135.3467190241053
2.501552553385866      19.04026969887368      15.33869481138484  0.0003067956263842362     0.5104331451247463     -12.49394717661645   0.003147141152248769     0.0419068571820985   0.002031265336768731      15.45179464885452      298.1963814113535   0.007661960908095226     0.8000000084143297     0.5891861739741789     0.2416249785169313      0.322287737710277   0.003427000588790374     0.4374133308405154    0.03477038183269277     0.4166226638547987  2.486760867456273e-14 135.3467193007156
2.501552553385866      19.04026969887368      15.33869481138484  0.0003067956263842362     0.5104331302235851     -12.49394736279077   0.003147141152248769     0.0419068571820985   0.002031265336768731      15.45179464885452      298.1963814113535   0.007661960908095226     0.8000000084143297     0.5891861739741789     0.2416249785169313      0.322287737710277   0.003427000588790374     0.4374133308405154    0.03477038183269277     0.4166226638547987  2.486760867456273e-14 135.3467192743343
2.501552553385866      19.04026969887368      15.33869481138484  0.0003067956263842362     0.5104331302235851     -12.49394717661645   0.003147156053409963     0.0419068571820985   0.002031265336768731      15.45179464885452      298.1963814113535   0.007661960908095226     0.8000000084143297     0.5891861739741789     0.2416249785169313      0.322287737710277   0.003427000588790374     0.4374133308405154    0.03477038183269277     0.4166226638547987  2.486760867456273e-14 135.3467222496325
2.501552553385866      19.04026969887368      15.33869481138484  0.0003067956263842362     0.5104331302235851     -12.49394717661645   0.003147141152248769    0.04190687208325969   0.002031265336768731      15.45179464885452      298.1963814113535   0.007661960908095226     0.8000000084143297     0.5891861739741789     0.2416249785169313      0.322287737710277   0.003427000588790374     0.4374133308405154    0.03477038183269277     0.4166226638547987  2.486760867456273e-14 135.3467194790464
2.501552553385866      19.04026969887368      15.33869481138484  0.0003067956263842362     0.5104331302235851     -12.49394717661645   0.003147141152248769     0.0419068571820985   0.002031280237929924      15.45179464885452      298.1963814113535   0.007661960908095226     0.8000000084143297     0.5891861739741789     0.2416249785169313      0.322287737710277   0.003427000588790374     0.4374133308405154    0.03477038183269277     0.4166226638547987  2.486760867456273e-14 135.3467192127064
2.501552553385866      19.04026969887368      15.33869481138484  0.0003067956263842362     0.5104331302235851     -12.49394717661645   0.003147141152248769     0.0419068571820985   0.002031265336768731       15.4517948791042      298.1963814113535   0.007661960908095226     0.8000000084143297     0.5891861739741789     0.2416249785169313      0.322287737710277   0.003427000588790374     0.4374133308405154    0.03477038183269277     0.4166226638547987  2.486760867456273e-14 135.3467192840356
2.501552553385866      19.04026969887368      15.33869481138484  0.0003067956263842362     0.5104331302235851     -12.49394717661645   0.003147141152248769     0.0419068571820985   0.002031265336768731      15.45179464885452      298.1963858548258   0.007661960908095226     0.8000000084143297     0.5891861739741789     0.2416249785169313      0.322287737710277   0.003427000588790374     0.4374133308405154    0.03477038183269277     0.4166226638547987  2.486760867456273e-14 135.3467192567861
2.501552553385866      19.04026969887368      15.33869481138484  0.0003067956263842362     0.5104331302235851     -12.49394717661645   0.003147141152248769     0.0419068571820985   0.002031265336768731      15.45179464885452      298.1963814113535    0.00766197580925642     0.8000000084143297     0.5891861739741789     0.2416249785169313      0.322287737710277   0.003427000588790374     0.4374133308405154    0.03477038183269277     0.4166226638547987  2.486760867456273e-14 135.3467210385892
2.501552553385866      19.04026969887368      15.33869481138484  0.0003067956263842362     0.5104331302235851     -12.49394717661645   0.003147141152248769     0.0419068571820985   0.002031265336768731      15.45179464885452      298.1963814113535   0.007661960908095226     0.8000000233154909     0.5891861739741789     0.2416249785169313      0.322287737710277   0.003427000588790374     0.4374133308405154    0.03477038183269277     0.4166226638547987  2.486760867456273e-14 135.3467208497686
2.501552553385866      19.04026969887368      15.33869481138484  0.0003067956263842362     0.5104331302235851     -12.49394717661645   0.003147141152248769     0.0419068571820985   0.002031265336768731      15.45179464885452      298.1963814113535   0.007661960908095226     0.8000000084143297     0.5891861888753401     0.2416249785169313      0.322287737710277   0.003427000588790374     0.4374133308405154    0.03477038183269277     0.4166226638547987  2.486760867456273e-14 135.3467194528064
2.501552553385866      19.04026969887368      15.33869481138484  0.0003067956263842362     0.5104331302235851     -12.49394717661645   0.003147141152248769     0.0419068571820985   0.002031265336768731      15.45179464885452      298.1963814113535   0.007661960908095226     0.8000000084143297     0.5891861739741789     0.2416249934180925      0.322287737710277   0.003427000588790374     0.4374133308405154    0.03477038183269277     0.4166226638547987  2.486760867456273e-14 135.3467193657168
2.501552553385866      19.04026969887368      15.33869481138484  0.0003067956263842362     0.5104331302235851     -12.49394717661645   0.003147141152248769     0.0419068571820985   0.002031265336768731      15.45179464885452      298.1963814113535   0.007661960908095226     0.8000000084143297     0.5891861739741789     0.2416249785169313     0.3222877526114382   0.003427000588790374     0.4374133308405154    0.03477038183269277     0.4166226638547987  2.486760867456273e-14 135.3467192909571
2.501552553385866      19.04026969887368      15.33869481138484  0.0003067956263842362     0.5104331302235851     -12.49394717661645   0.003147141152248769     0.0419068571820985   0.002031265336768731      15.45179464885452      298.1963814113535   0.007661960908095226     0.8000000084143297     0.5891861739741789     0.2416249785169313      0.322287737710277   0.003427015489951567     0.4374133308405154    0.03477038183269277     0.4166226638547987  2.486760867456273e-14 135.3467192926807
2.501552553385866      19.04026969887368      15.33869481138484  0.0003067956263842362     0.5104331302235851     -12.49394717661645   0.003147141152248769     0.0419068571820985   0.002031265336768731      15.45179464885452      298.1963814113535   0.007661960908095226     0.8000000084143297     0.5891861739741789     0.2416249785169313      0.322287737710277   0.003427000588790374     0.4374133457416766    0.03477038183269277     0.4166226638547987  2.486760867456273e-14 135.3467192926813
2.501552553385866      19.04026969887368      15.33869481138484  0.0003067956263842362     0.5104331302235851     -12.49394717661645   0.003147141152248769     0.0419068571820985   0.002031265336768731      15.45179464885452      298.1963814113535   0.007661960908095226     0.8000000084143297     0.5891861739741789     0.2416249785169313      0.322287737710277   0.003427000588790374     0.4374133308405154    0.03477039673385396     0.4166226638547987  2.486760867456273e-14 135.3467192926899
2.501552553385866      19.04026969887368      15.33869481138484  0.0003067956263842362     0.5104331302235851     -12.49394717661645   0.003147141152248769     0.0419068571820985   0.002031265336768731      15.45179464885452      298.1963814113535   0.007661960908095226     0.8000000084143297     0.5891861739741789     0.2416249785169313      0.322287737710277   0.003427000588790374     0.4374133308405154    0.03477038183269277     0.4166226787559599  2.486760867456273e-14 135.3467192926853
2.501552553385866      19.04026969887368      15.33869481138484  0.0003067956263842362     0.5104331302235851     -12.49394717661645   0.003147141152248769     0.0419068571820985   0.002031265336768731      15.45179464885452      298.1963814113535   0.007661960908095226     0.8000000084143297     0.5891861739741789     0.2416249785169313      0.322287737710277   0.003427000588790374     0.4374133308405154    0.03477038183269277     0.4166226638547987  1.490118606145633e-08 135.3467846105092
2.549907379496707      19.07445029573623       15.3758760427547  0.0002981413343518306     0.5092373697281164     -12.52603908241684    0.00311919061423965    0.04187219826889482   0.002055456017901302      15.03713410587479      298.2473625839471   0.007485645383323792     0.8000000024471674     0.5795658126619092     0.2447102455835956     0.3313867664513687   0.003432939809063512     0.4374133308405154    0.03470995971449062     0.4162627291413837  2.755041118486658e-14 135.299954225729
2.549907417493288      19.07445029573623       15.3758760427547  0.0002981413343518306     0.5092373697281164     -12.52603908241684    0.00311919061423965    0.04187219826889482   0.002055456017901302      15.03713410587479      298.2473625839471   0.007485645383323792     0.8000000024471674     0.5795658126619092     0.2447102455835956     0.3313867664513687   0.003432939809063512     0.4374133308405154    0.03470995971449062     0.4162627291413837  2.755041118486658e-14 135.2999542899524
2.549907379496707      19.07445057996769       15.3758760427547  0.0002981413343518306     0.5092373697281164     -12.52603908241684    0.00311919061423965    0.04187219826889482   0.002055456017901302      15.03713410587479      298.2473625839471   0.007485645383323792     0.8000000024471674     0.5795658126619092     0.2447102455835956     0.3313867664513687   0.003432939809063512     0.4374133308405154    0.03470995971449062     0.4162627291413837  2.755041118486658e-14 135.299954279925
2.549907379496707      19.07445029573623       15.3758762718731  0.0002981413343518306     0.5092373697281164     -12.52603908241684    0.00311919061423965    0.04187219826889482   0.002055456017901302      15.03713410587479      298.2473625839471   0.007485645383323792     0.8000000024471674     0.5795658126619092     0.2447102455835956     0.3313867664513687   0.003432939809063512     0.4374133308405154    0.03470995971449062     0.4162627291413837  2.755041118486658e-14 135.2999542558487
2.549907379496707      19.07445029573623       15.3758760427547  0.0002981562355130244     0.5092373697281164     -12.52603908241684    0.00311919061423965    0.04187219826889482   0.002055456017901302      15.03713410587479      298.2473625839471   0.007485645383323792     0.8000000024471674     0.5795658126619092     0.2447102455835956     0.3313867664513687   0.003432939809063512     0.4374133308405154    0.03470995971449062     0.4162627291413837  2.755041118486658e-14 135.2999503991761
2.549907379496707      19.07445029573623       15.3758760427547  0.0002981413343518306     0.5092373846292776     -12.52603908241684    0.00311919061423965    0.04187219826889482   0.002055456017901302      15.03713410587479      298.2473625839471   0.007485645383323792     0.8000000024471674     0.5795658126619092     0.2447102455835956     0.3313867664513687   0.003432939809063512     0.4374133308405154    0.03470995971449062     0.4162627291413837  2.755041118486658e-14 135.2999542310768
2.549907379496707      19.07445029573623       15.3758760427547  0.0002981413343518306     0.5092373697281164     -12.52603926906936    0.00311919061423965    0.04187219826889482   0.002055456017901302      15.03713410587479      298.2473625839471   0.007485645383323792     0.8000000024471674     0.5795658126619092     0.2447102455835956     0.3313867664513687   0.003432939809063512     0.4374133308405154    0.03470995971449062     0.4162627291413837  2.755041118486658e-14 135.2999541299855
2.549907379496707      19.07445029573623       15.3758760427547  0.0002981413343518306     0.5092373697281164     -12.52603908241684   0.003119205515400843    0.04187219826889482   0.002055456017901302      15.03713410587479      298.2473625839471   0.007485645383323792     0.8000000024471674     0.5795658126619092     0.2447102455835956     0.3313867664513687   0.003432939809063512     0.4374133308405154    0.03470995971449062     0.4162627291413837  2.755041118486658e-14 135.2999550066604
2.549907379496707      19.07445029573623       15.3758760427547  0.0002981413343518306     0.5092373697281164     -12.52603908241684    0.00311919061423965    0.04187221317005601   0.002055456017901302      15.03713410587479      298.2473625839471   0.007485645383323792     0.8000000024471674     0.5795658126619092     0.2447102455835956     0.3313867664513687   0.003432939809063512     0.4374133308405154    0.03470995971449062     0.4162627291413837  2.755041118486658e-14 135.2999539032503
2.549907379496707      19.07445029573623       15.3758760427547  0.0002981413343518306     0.5092373697281164     -12.52603908241684    0.00311919061423965    0.04187219826889482   0.002055470919062496      15.03713410587479      298.2473625839471   0.007485645383323792     0.8000000024471674     0.5795658126619092     0.2447102455835956     0.3313867664513687   0.003432939809063512     0.4374133308405154    0.03470995971449062     0.4162627291413837  2.755041118486658e-14 135.2999513317724
2.549907379496707      19.07445029573623       15.3758760427547  0.0002981413343518306     0.5092373697281164     -12.52603908241684    0.00311919061423965    0.04187219826889482   0.002055456017901302      15.03713432994555      298.2473625839471   0.007485645383323792     0.8000000024471674     0.5795658126619092     0.2447102455835956     0.3313867664513687   0.003432939809063512     0.4374133308405154    0.03470995971449062     0.4162627291413837  2.755041118486658e-14 135.2999542569459
2.549907379496707      19.07445029573623       15.3758760427547  0.0002981413343518306     0.5092373697281164     -12.52603908241684    0.00311919061423965    0.04187219826889482   0.002055456017901302      15.03713410587479      298.2473670281792   0.007485645383323792     0.8000000024471674     0.5795658126619092     0.2447102455835956     0.3313867664513687   0.003432939809063512     0.4374133308405154    0.03470995971449062     0.4162627291413837  2.755041118486658e-14 135.2999542107201
2.549907379496707      19.07445029573623       15.3758760427547  0.0002981413343518306     0.5092373697281164     -12.52603908241684    0.00311919061423965    0.04187219826889482   0.002055456017901302      15.03713410587479      298.2473625839471   0.007485660284484986     0.8000000024471674     0.5795658126619092     0.2447102455835956     0.3313867664513687   0.003432939809063512     0.4374133308405154    0.03470995971449062     0.4162627291413837  2.755041118486658e-14 135.2999617512773
2.549907379496707      19.07445029573623       15.3758760427547  0.0002981413343518306     0.5092373697281164     -12.52603908241684    0.00311919061423965    0.04187219826889482   0.002055456017901302      15.03713410587479      298.2473625839471   0.007485645383323792     0.8000000173483286     0.5795658126619092     0.2447102455835956     0.3313867664513687   0.003432939809063512     0.4374133308405154    0.03470995971449062     0.4162627291413837  2.755041118486658e-14 135.2999558288111
2.549907379496707      19.07445029573623       15.3758760427547  0.0002981413343518306     0.5092373697281164     -12.52603908241684    0.00311919061423965    0.04187219826889482   0.002055456017901302      15.03713410587479      298.2473625839471   0.007485645383323792     0.8000000024471674     0.5795658275630704     0.2447102455835956     0.3313867664513687   0.003432939809063512     0.4374133308405154    0.03470995971449062     0.4162627291413837  2.755041118486658e-14 135.2999539271814
2.549907379496707      19.07445029573623       15.3758760427547  0.0002981413343518306     0.5092373697281164     -12.52603908241684    0.00311919061423965    0.04187219826889482   0.002055456017901302      15.03713410587479      298.2473625839471   0.007485645383323792     0.8000000024471674     0.5795658126619092     0.2447102604847568     0.3313867664513687   0.003432939809063512     0.4374133308405154    0.03470995971449062     0.4162627291413837  2.755041118486658e-14 135.299954043376
2.549907379496707      19.07445029573623       15.3758760427547  0.0002981413343518306     0.5092373697281164     -12.52603908241684    0.00311919061423965    0.04187219826889482   0.002055456017901302      15.03713410587479      298.2473625839471   0.007485645383323792     0.8000000024471674     0.5795658126619092     0.2447102455835956     0.3313867813525299   0.003432939809063512     0.4374133308405154    0.03470995971449062     0.4162627291413837  2.755041118486658e-14 135.2999542157582
2.549907379496707      19.07445029573623       15.3758760427547  0.0002981413343518306     0.5092373697281164     -12.52603908241684    0.00311919061423965    0.04187219826889482   0.002055456017901302      15.03713410587479      298.2473625839471   0.007485645383323792     0.8000000024471674     0.5795658126619092     0.2447102455835956     0.3313867664513687   0.003432954710224706     0.4374133308405154    0.03470995971449062     0.4162627291413837  2.755041118486658e-14 135.2999542257345
2.549907379496707      19.07445029573623       15.3758760427547  0.0002981413343518306     0.5092373697281164     -12.52603908241684    0.00311919061423965    0.04187219826889482   0.002055456017901302      15.03713410587479      298.2473625839471   0.007485645383323792     0.8000000024471674     0.5795658126619092     0.2447102455835956     0.3313867664513687   0.003432939809063512     0.4374133457416766    0.03470995971449062     0.4162627291413837  2.755041118486658e-14 135.299954225729
2.549907379496707      19.07445029573623       15.3758760427547  0.0002981413343518306     0.5092373697281164     -12.52603908241684    0.00311919061423965    0.04187219826889482   0.002055456017901302      15.03713410587479      298.2473625839471   0.007485645383323792     0.8000000024471674     0.5795658126619092     0.2447102455835956     0.3313867664513687   0.003432939809063512     0.4374133308405154    0.03470997461565181     0.4162627291413837  2.755041118486658e-14 135.2999542257389
2.549907379496707      19.07445029573623       15.3758760427547  0.0002981413343518306     0.5092373697281164     -12.52603908241684    0.00311919061423965    0.04187219826889482   0.002055456017901302      15.03713410587479      298.2473625839471   0.007485645383323792     0.8000000024471674     0.5795658126619092     0.2447102455835956     0.3313867664513687   0.003432939809063512     0.4374133308405154    0.03470995971449062     0.4162627440425449  2.755041118486658e-14 135.2999542257302
2.549907379496707      19.07445029573623       15.3758760427547  0.0002981413343518306     0.5092373697281164     -12.52603908241684    0.00311919061423965    0.04187219826889482   0.002055456017901302      15.03713410587479      298.2473625839471   0.007485645383323792     0.8000000024471674     0.5795658126619092     0.2447102455835956     0.3313867664513687   0.003432939809063512     0.4374133308405154    0.03470995971449062     0.4162627291413837  1.490118874425884e-08 135.3000193632288
2.513274978370924      19.28276525624519       15.6362604208937   0.000326618807087135     0.5032638114784807      -12.6936697876752     0.0030432104997846    0.04311364623433668   0.002070338120623118      15.23395266365644      298.2008912848824   0.007481278630578455     0.8000000002982256     0.5825639965237029      0.246314606670769     0.3273873042670613   0.003422427406530085     0.4374133308405154    0.03451927377182996     0.4159973084900556  2.358198105174646e-14 135.321005810966
2.513275015821639      19.28276525624519       15.6362604208937   0.000326618807087135     0.5032638114784807      -12.6936697876752     0.0030432104997846    0.04311364623433668   0.002070338120623118      15.23395266365644      298.2008912848824   0.007481278630578455     0.8000000002982256     0.5825639965237029      0.246314606670769     0.3273873042670613   0.003422427406530085     0.4374133308405154    0.03451927377182996     0.4159973084900556  2.358198105174646e-14 135.3210057147745
2.513274978370924      19.28276554358078       15.6362604208937   0.000326618807087135     0.5032638114784807      -12.6936697876752     0.0030432104997846    0.04311364623433668   0.002070338120623118      15.23395266365644      298.2008912848824   0.007481278630578455     0.8000000002982256     0.5825639965237029      0.246314606670769     0.3273873042670613   0.003422427406530085     0.4374133308405154    0.03451927377182996     0.4159973084900556  2.358198105174646e-14 135.3210058958363
2.513274978370924      19.28276525624519      15.63626065389214   0.000326618807087135     0.5032638114784807      -12.6936697876752     0.0030432104997846    0.04311364623433668   0.002070338120623118      15.23395266365644      298.2008912848824   0.007481278630578455     0.8000000002982256     0.5825639965237029      0.246314606670769     0.3273873042670613   0.003422427406530085     0.4374133308405154    0.03451927377182996     0.4159973084900556  2.358198105174646e-14 135.3210058591391
2.513274978370924      19.28276525624519       15.6362604208937  0.0003266337082483289     0.5032638114784807      -12.6936697876752     0.0030432104997846    0.04311364623433668   0.002070338120623118      15.23395266365644      298.2008912848824   0.007481278630578455     0.8000000002982256     0.5825639965237029      0.246314606670769     0.3273873042670613   0.003422427406530085     0.4374133308405154    0.03451927377182996     0.4159973084900556  2.358198105174646e-14 135.3210016412536
2.513274978370924      19.28276525624519       15.6362604208937   0.000326618807087135     0.5032638263796418      -12.6936697876752     0.0030432104997846    0.04311364623433668   0.002070338120623118      15.23395266365644      298.2008912848824   0.007481278630578455     0.8000000002982256     0.5825639965237029      0.246314606670769     0.3273873042670613   0.003422427406530085     0.4374133308405154    0.03451927377182996     0.4159973084900556  2.358198105174646e-14 135.3210058243322
2.513274978370924      19.28276525624519       15.6362604208937   0.000326618807087135     0.5032638114784807     -12.69366997682562     0.0030432104997846    0.04311364623433668   0.002070338120623118      15.23395266365644      298.2008912848824   0.007481278630578455     0.8000000002982256     0.5825639965237029      0.246314606670769     0.3273873042670613   0.003422427406530085     0.4374133308405154    0.03451927377182996     0.4159973084900556  2.358198105174646e-14 135.3210056989014
2.513274978370924      19.28276525624519       15.6362604208937   0.000326618807087135     0.5032638114784807      -12.6936697876752   0.003043225400945794    0.04311364623433668   0.002070338120623118      15.23395266365644      298.2008912848824   0.007481278630578455     0.8000000002982256     0.5825639965237029      0.246314606670769     0.3273873042670613   0.003422427406530085     0.4374133308405154    0.03451927377182996     0.4159973084900556  2.358198105174646e-14 135.3210068012317
2.513274978370924      19.28276525624519       15.6362604208937   0.000326618807087135     0.5032638114784807      -12.6936697876752     0.0030432104997846    0.04311366113549787   0.002070338120623118      15.23395266365644      298.2008912848824   0.007481278630578455     0.8000000002982256     0.5825639965237029      0.246314606670769     0.3273873042670613   0.003422427406530085     0.4374133308405154    0.03451927377182996     0.4159973084900556  2.358198105174646e-14 135.3210060429554
2.513274978370924      19.28276525624519       15.6362604208937   0.000326618807087135     0.5032638114784807      -12.6936697876752     0.0030432104997846    0.04311364623433668   0.002070353021784312      15.23395266365644      298.2008912848824   0.007481278630578455     0.8000000002982256     0.5825639965237029      0.246314606670769     0.3273873042670613   0.003422427406530085     0.4374133308405154    0.03451927377182996     0.4159973084900556  2.358198105174646e-14 135.3210062920899
2.513274978370924      19.28276525624519       15.6362604208937   0.000326618807087135     0.5032638114784807      -12.6936697876752     0.0030432104997846    0.04311364623433668   0.002070338120623118      15.23395289066003      298.2008912848824   0.007481278630578455     0.8000000002982256     0.5825639965237029      0.246314606670769     0.3273873042670613   0.003422427406530085     0.4374133308405154    0.03451927377182996     0.4159973084900556  2.358198105174646e-14 135.3210057680115
2.513274978370924      19.28276525624519       15.6362604208937   0.000326618807087135     0.5032638114784807      -12.6936697876752     0.0030432104997846    0.04311364623433668   0.002070338120623118      15.23395266365644      298.2008957284219   0.007481278630578455     0.8000000002982256     0.5825639965237029      0.246314606670769     0.3273873042670613   0.003422427406530085     0.4374133308405154    0.03451927377182996     0.4159973084900556  2.358198105174646e-14 135.3210057860005
2.513274978370924      19.28276525624519       15.6362604208937   0.000326618807087135     0.5032638114784807      -12.6936697876752     0.0030432104997846    0.04311364623433668   0.002070338120623118      15.23395266365644      298.2008912848824   0.007481293531739649     0.8000000002982256     0.5825639965237029      0.246314606670769     0.3273873042670613   0.003422427406530085     0.4374133308405154    0.03451927377182996     0.4159973084900556  2.358198105174646e-14 135.3210123530547
2.513274978370924      19.28276525624519       15.6362604208937   0.000326618807087135     0.5032638114784807      -12.6936697876752     0.0030432104997846    0.04311364623433668   0.002070338120623118      15.23395266365644      298.2008912848824   0.007481278630578455     0.8000000151993868     0.5825639965237029      0.246314606670769     0.3273873042670613   0.003422427406530085     0.4374133308405154    0.03451927377182996     0.4159973084900556  2.358198105174646e-14 135.3210074529782
2.513274978370924      19.28276525624519       15.6362604208937   0.000326618807087135     0.5032638114784807      -12.6936697876752     0.0030432104997846    0.04311364623433668   0.002070338120623118      15.23395266365644      298.2008912848824   0.007481278630578455     0.8000000002982256     0.5825640114248641      0.246314606670769     0.3273873042670613   0.003422427406530085     0.4374133308405154    0.03451927377182996     0.4159973084900556  2.358198105174646e-14 135.3210060782418
2.513274978370924      19.28276525624519       15.6362604208937   0.000326618807087135     0.5032638114784807      -12.6936697876752     0.0030432104997846    0.04311364623433668   0.002070338120623118      15.23395266365644      298.2008912848824   0.007481278630578455     0.8000000002982256     0.5825639965237029     0.2463146215719302     0.3273873042670613   0.003422427406530085     0.4374133308405154    0.03451927377182996     0.4159973084900556  2.358198105174646e-14 135.3210063071571
2.513274978370924      19.28276525624519       15.6362604208937   0.000326618807087135     0.5032638114784807      -12.6936697876752     0.0030432104997846    0.04311364623433668   0.002070338120623118      15.23395266365644      298.2008912848824   0.007481278630578455     0.8000000002982256     0.5825639965237029      0.246314606670769     0.3273873191682225   0.003422427406530085     0.4374133308405154    0.03451927377182996     0.4159973084900556  2.358198105174646e-14 135.3210058943816
2.513274978370924      19.28276525624519       15.6362604208937   0.000326618807087135     0.5032638114784807      -12.6936697876752     0.0030432104997846    0.04311364623433668   0.002070338120623118      15.23395266365644      298.2008912848824   0.007481278630578455     0.8000000002982256     0.5825639965237029      0.246314606670769     0.3273873042670613   0.003422442307691279     0.4374133308405154    0.03451927377182996     0.4159973084900556  2.358198105174646e-14 135.3210058109686
2.513274978370924      19.28276525624519       15.6362604208937   0.000326618807087135     0.5032638114784807      -12.6936697876752     0.0030432104997846    0.04311364623433668   0.002070338120623118      15.23395266365644      298.2008912848824   0.007481278630578455     0.8000000002982256     0.5825639965237029      0.246314606670769     0.3273873042670613   0.003422427406530085     0.4374133457416766    0.03451927377182996     0.4159973084900556  2.358198105174646e-14 135.321005810966
2.513274978370924      19.28276525624519       15.6362604208937   0.000326618807087135     0.5032638114784807      -12.6936697876752     0.0030432104997846    0.04311364623433668   0.002070338120623118      15.23395266365644      298.2008912848824   0.007481278630578455     0.8000000002982256     0.5825639965237029      0.246314606670769     0.3273873042670613   0.003422427406530085     0.4374133308405154    0.03451928867299115     0.4159973084900556  2.358198105174646e-14 135.3210058109729
2.513274978370924      19.28276525624519       15.6362604208937   0.000326618807087135     0.5032638114784807      -12.6936697876752     0.0030432104997846    0.04311364623433668   0.002070338120623118      15.23395266365644      298.2008912848824   0.007481278630578455     0.8000000002982256     0.5825639965237029      0.246314606670769     0.3273873042670613   0.003422427406530085     0.4374133308405154    0.03451927377182996     0.4159973233912168  2.358198105174646e-14 135.3210058109789
2.513274978370924      19.28276525624519       15.6362604208937   0.000326618807087135     0.5032638114784807      -12.6936697876752     0.0030432104997846    0.04311364623433668   0.002070338120623118      15.23395266365644      298.2008912848824   0.007481278630578455     0.8000000002982256     0.5825639965237029      0.246314606670769     0.3273873042670613   0.003422427406530085     0.4374133308405154    0.03451927377182996     0.4159973084900556  1.490118477582871e-08 135.3210707138581
2.540749252246754      19.12652902911847      15.44097213050718  0.0003092287486371665     0.5077439774554431     -12.56794676358443   0.003100193073906245    0.04218289410517801   0.002062177443066642      15.08633870940811      298.2357447600815   0.007484495463324825     0.8000000019099279      0.580315488523124     0.2451114784273445     0.3303869113010681   0.003430311708602821     0.4374133308405154    0.03466228823195278     0.4161963739828813  4.320979160530746e-14 135.2906823013186
2.540749290106868      19.12652902911847      15.44097213050718  0.0003092287486371665     0.5077439774554431     -12.56794676358443   0.003100193073906245    0.04218289410517801   0.002062177443066642      15.08633870940811      298.2357447600815   0.007484495463324825     0.8000000019099279      0.580315488523124     0.2451114784273445     0.3303869113010681   0.003430311708602821     0.4374133308405154    0.03466228823195278     0.4161963739828813  4.320979160530746e-14 135.290682340389
2.540749252246754      19.12652931412596      15.44097213050718  0.0003092287486371665     0.5077439774554431     -12.56794676358443   0.003100193073906245    0.04218289410517801   0.002062177443066642      15.08633870940811      298.2357447600815   0.007484495463324825     0.8000000019099279      0.580315488523124     0.2451114784273445     0.3303869113010681   0.003430311708602821     0.4374133308405154    0.03466228823195278     0.4161963739828813  4.320979160530746e-14 135.2906823061745
2.540749252246754      19.12652902911847       15.4409723605956  0.0003092287486371665     0.5077439774554431     -12.56794676358443   0.003100193073906245    0.04218289410517801   0.002062177443066642      15.08633870940811      298.2357447600815   0.007484495463324825     0.8000000019099279      0.580315488523124     0.2451114784273445     0.3303869113010681   0.003430311708602821     0.4374133308405154    0.03466228823195278     0.4161963739828813  4.320979160530746e-14 135.2906823034975
2.540749252246754      19.12652902911847      15.44097213050718  0.0003092436497983603     0.5077439774554431     -12.56794676358443   0.003100193073906245    0.04218289410517801   0.002062177443066642      15.08633870940811      298.2357447600815   0.007484495463324825     0.8000000019099279      0.580315488523124     0.2451114784273445     0.3303869113010681   0.003430311708602821     0.4374133308405154    0.03466228823195278     0.4161963739828813  4.320979160530746e-14 135.2906815587772
2.540749252246754      19.12652902911847      15.44097213050718  0.0003092287486371665     0.5077439923566043     -12.56794676358443   0.003100193073906245    0.04218289410517801   0.002062177443066642      15.08633870940811      298.2357447600815   0.007484495463324825     0.8000000019099279      0.580315488523124     0.2451114784273445     0.3303869113010681   0.003430311708602821     0.4374133308405154    0.03466228823195278     0.4161963739828813  4.320979160530746e-14 135.2906823123559
2.540749252246754      19.12652902911847      15.44097213050718  0.0003092287486371665     0.5077439774554431     -12.56794695086143   0.003100193073906245    0.04218289410517801   0.002062177443066642      15.08633870940811      298.2357447600815   0.007484495463324825     0.8000000019099279      0.580315488523124     0.2451114784273445     0.3303869113010681   0.003430311708602821     0.4374133308405154    0.03466228823195278     0.4161963739828813  4.320979160530746e-14 135.2906822865754
2.540749252246754      19.12652902911847      15.44097213050718  0.0003092287486371665     0.5077439774554431     -12.56794676358443   0.003100207975067439    0.04218289410517801   0.002062177443066642      15.08633870940811      298.2357447600815   0.007484495463324825     0.8000000019099279      0.580315488523124     0.2451114784273445     0.3303869113010681   0.003430311708602821     0.4374133308405154    0.03466228823195278     0.4161963739828813  4.320979160530746e-14 135.2906839180707
2.540749252246754      19.12652902911847      15.44097213050718  0.0003092287486371665     0.5077439774554431     -12.56794676358443   0.003100193073906245    0.04218290900633921   0.002062177443066642      15.08633870940811      298.2357447600815   0.007484495463324825     0.8000000019099279      0.580315488523124     0.2451114784273445     0.3303869113010681   0.003430311708602821     0.4374133308405154    0.03466228823195278     0.4161963739828813  4.320979160530746e-14 135.2906824144991
2.540749252246754      19.12652902911847      15.44097213050718  0.0003092287486371665     0.5077439774554431     -12.56794676358443   0.003100193073906245    0.04218289410517801   0.002062192344227836      15.08633870940811      298.2357447600815   0.007484495463324825     0.8000000019099279      0.580315488523124     0.2451114784273445     0.3303869113010681   0.003430311708602821     0.4374133308405154    0.03466228823195278     0.4161963739828813  4.320979160530746e-14 135.290681777441
2.540749252246754      19.12652902911847      15.44097213050718  0.0003092287486371665     0.5077439774554431     -12.56794676358443   0.003100193073906245    0.04218289410517801   0.002062177443066642      15.08633893421208      298.2357447600815   0.007484495463324825     0.8000000019099279      0.580315488523124     0.2451114784273445     0.3303869113010681   0.003430311708602821     0.4374133308405154    0.03466228823195278     0.4161963739828813  4.320979160530746e-14 135.2906822932804
2.540749252246754      19.12652902911847      15.44097213050718  0.0003092287486371665     0.5077439774554431     -12.56794676358443   0.003100193073906245    0.04218289410517801   0.002062177443066642      15.08633870940811      298.2357492041404   0.007484495463324825     0.8000000019099279      0.580315488523124     0.2451114784273445     0.3303869113010681   0.003430311708602821     0.4374133308405154    0.03466228823195278     0.4161963739828813  4.320979160530746e-14 135.2906822339887
2.540749252246754      19.12652902911847      15.44097213050718  0.0003092287486371665     0.5077439774554431     -12.56794676358443   0.003100193073906245    0.04218289410517801   0.002062177443066642      15.08633870940811      298.2357447600815   0.007484510364486019     0.8000000019099279      0.580315488523124     0.2451114784273445     0.3303869113010681   0.003430311708602821     0.4374133308405154    0.03466228823195278     0.4161963739828813  4.320979160530746e-14 135.2906891124307
2.540749252246754      19.12652902911847      15.44097213050718  0.0003092287486371665     0.5077439774554431     -12.56794676358443   0.003100193073906245    0.04218289410517801   0.002062177443066642      15.08633870940811      298.2357447600815   0.007484495463324825     0.8000000168110891      0.580315488523124     0.2451114784273445     0.3303869113010681   0.003430311708602821     0.4374133308405154    0.03466228823195278     0.4161963739828813  4.320979160530746e-14 135.2906838825695
2.540749252246754      19.12652902911847      15.44097213050718  0.0003092287486371665     0.5077439774554431     -12.56794676358443   0.003100193073906245    0.04218289410517801   0.002062177443066642      15.08633870940811      298.2357447600815   0.007484495463324825     0.8000000019099279     0.5803155034242852     0.2451114784273445     0.3303869113010681   0.003430311708602821     0.4374133308405154    0.03466228823195278     0.4161963739828813  4.320979160530746e-14 135.2906824118065
2.540749252246754      19.12652902911847      15.44097213050718  0.0003092287486371665     0.5077439774554431     -12.56794676358443   0.003100193073906245    0.04218289410517801   0.002062177443066642      15.08633870940811      298.2357447600815   0.007484495463324825     0.8000000019099279      0.580315488523124     0.2451114933285057     0.3303869113010681   0.003430311708602821     0.4374133308405154    0.03466228823195278     0.4161963739828813  4.320979160530746e-14 135.2906825417574
2.540749252246754      19.12652902911847      15.44097213050718  0.0003092287486371665     0.5077439774554431     -12.56794676358443   0.003100193073906245    0.04218289410517801   0.002062177443066642      15.08633870940811      298.2357447600815   0.007484495463324825     0.8000000019099279      0.580315488523124     0.2451114784273445     0.3303869262022293   0.003430311708602821     0.4374133308405154    0.03466228823195278     0.4161963739828813  4.320979160530746e-14 135.2906822940912
2.540749252246754      19.12652902911847      15.44097213050718  0.0003092287486371665     0.5077439774554431     -12.56794676358443   0.003100193073906245    0.04218289410517801   0.002062177443066642      15.08633870940811      298.2357447600815   0.007484495463324825     0.8000000019099279      0.580315488523124     0.2451114784273445     0.3303869113010681   0.003430326609764015     0.4374133308405154    0.03466228823195278     0.4161963739828813  4.320979160530746e-14 135.2906823013254
2.540749252246754      19.12652902911847      15.44097213050718  0.0003092287486371665     0.5077439774554431     -12.56794676358443   0.003100193073906245    0.04218289410517801   0.002062177443066642      15.08633870940811      298.2357447600815   0.007484495463324825     0.8000000019099279      0.580315488523124     0.2451114784273445     0.3303869113010681   0.003430311708602821     0.4374133457416766    0.03466228823195278     0.4161963739828813  4.320979160530746e-14 135.2906823013186
2.540749252246754      19.12652902911847      15.44097213050718  0.0003092287486371665     0.5077439774554431     -12.56794676358443   0.003100193073906245    0.04218289410517801   0.002062177443066642      15.08633870940811      298.2357447600815   0.007484495463324825     0.8000000019099279      0.580315488523124     0.2451114784273445     0.3303869113010681   0.003430311708602821     0.4374133308405154    0.03466230313311398     0.4161963739828813  4.320979160530746e-14 135.2906823013208
2.540749252246754      19.12652902911847      15.44097213050718  0.0003092287486371665     0.5077439774554431     -12.56794676358443   0.003100193073906245    0.04218289410517801   0.002062177443066642      15.08633870940811      298.2357447600815   0.007484495463324825     0.8000000019099279      0.580315488523124     0.2451114784273445     0.3303869113010681   0.003430311708602821     0.4374133308405154    0.03466228823195278     0.4161963888840425  4.320979160530746e-14 135.2906823013221
2.540749252246754      19.12652902911847      15.44097213050718  0.0003092287486371665     0.5077439774554431     -12.56794676358443   0.003100193073906245    0.04218289410517801   0.002062177443066642      15.08633870940811      298.2357447600815   0.007484495463324825     0.8000000019099279      0.580315488523124     0.2451114784273445     0.3303869113010681   0.003430311708602821     0.4374133308405154    0.03466228823195278     0.4161963739828813  1.490120440363926e-08 135.2907472963543
2.540801018991325      19.12655260959352      15.44102908138179  0.0003106164493448534     0.5077437277410744     -12.56797635213348   0.003100201565194999    0.04218235018069361   0.002063165530674186      15.08676609784724       298.259572765225   0.007484319931641986     0.8000000018884687     0.5803087401942292     0.2451121560914923      0.330400168513733   0.003428087779086031     0.4374133308405154    0.03465516743423749      0.416051154703359  4.317196789189575e-14 135.2901099333646
2.540801056852211      19.12655260959352      15.44102908138179  0.0003106164493448534     0.5077437277410744     -12.56797635213348   0.003100201565194999    0.04218235018069361   0.002063165530674186      15.08676609784724       298.259572765225   0.007484319931641986     0.8000000018884687     0.5803087401942292     0.2451121560914923      0.330400168513733   0.003428087779086031     0.4374133308405154    0.03465516743423749      0.416051154703359  4.317196789189575e-14 135.2901098853274
2.540801018991325      19.12655289460137      15.44102908138179  0.0003106164493448534     0.5077437277410744     -12.56797635213348   0.003100201565194999    0.04218235018069361   0.002063165530674186      15.08676609784724       298.259572765225   0.007484319931641986     0.8000000018884687     0.5803087401942292     0.2451121560914923      0.330400168513733   0.003428087779086031     0.4374133308405154    0.03465516743423749      0.416051154703359  4.317196789189575e-14 135.2901099215201
2.540801018991325      19.12655260959352      15.44102931147106  0.0003106164493448534     0.5077437277410744     -12.56797635213348   0.003100201565194999    0.04218235018069361   0.002063165530674186      15.08676609784724       298.259572765225   0.007484319931641986     0.8000000018884687     0.5803087401942292     0.2451121560914923      0.330400168513733   0.003428087779086031     0.4374133308405154    0.03465516743423749      0.416051154703359  4.317196789189575e-14 135.290109973669
2.540801018991325      19.12655260959352      15.44102908138179  0.0003106313505060473     0.5077437277410744     -12.56797635213348   0.003100201565194999    0.04218235018069361   0.002063165530674186      15.08676609784724       298.259572765225   0.007484319931641986     0.8000000018884687     0.5803087401942292     0.2451121560914923      0.330400168513733   0.003428087779086031     0.4374133308405154    0.03465516743423749      0.416051154703359  4.317196789189575e-14 135.2901102241015
2.540801018991325      19.12655260959352      15.44102908138179  0.0003106164493448534     0.5077437426422355     -12.56797635213348   0.003100201565194999    0.04218235018069361   0.002063165530674186      15.08676609784724       298.259572765225   0.007484319931641986     0.8000000018884687     0.5803087401942292     0.2451121560914923      0.330400168513733   0.003428087779086031     0.4374133308405154    0.03465516743423749      0.416051154703359  4.317196789189575e-14 135.290109942885
2.540801018991325      19.12655260959352      15.44102908138179  0.0003106164493448534     0.5077437277410744     -12.56797653941092   0.003100201565194999    0.04218235018069361   0.002063165530674186      15.08676609784724       298.259572765225   0.007484319931641986     0.8000000018884687     0.5803087401942292     0.2451121560914923      0.330400168513733   0.003428087779086031     0.4374133308405154    0.03465516743423749      0.416051154703359  4.317196789189575e-14 135.2901099450874
2.540801018991325      19.12655260959352      15.44102908138179  0.0003106164493448534     0.5077437277410744     -12.56797635213348   0.003100216466356193    0.04218235018069361   0.002063165530674186      15.08676609784724       298.259572765225   0.007484319931641986     0.8000000018884687     0.5803087401942292     0.2451121560914923      0.330400168513733   0.003428087779086031     0.4374133308405154    0.03465516743423749      0.416051154703359  4.317196789189575e-14 135.2901116993878
2.540801018991325      19.12655260959352      15.44102908138179  0.0003106164493448534     0.5077437277410744     -12.56797635213348   0.003100201565194999    0.04218236508185481   0.002063165530674186      15.08676609784724       298.259572765225   0.007484319931641986     0.8000000018884687     0.5803087401942292     0.2451121560914923      0.330400168513733   0.003428087779086031     0.4374133308405154    0.03465516743423749      0.416051154703359  4.317196789189575e-14 135.2901099152149
2.540801018991325      19.12655260959352      15.44102908138179  0.0003106164493448534     0.5077437277410744     -12.56797635213348   0.003100201565194999    0.04218235018069361    0.00206318043183538      15.08676609784724       298.259572765225   0.007484319931641986     0.8000000018884687     0.5803087401942292     0.2451121560914923      0.330400168513733   0.003428087779086031     0.4374133308405154    0.03465516743423749      0.416051154703359  4.317196789189575e-14 135.2901096996705
2.540801018991325      19.12655260959352      15.44102908138179  0.0003106164493448534     0.5077437277410744     -12.56797635213348   0.003100201565194999    0.04218235018069361   0.002063165530674186      15.08676632265758       298.259572765225   0.007484319931641986     0.8000000018884687     0.5803087401942292     0.2451121560914923      0.330400168513733   0.003428087779086031     0.4374133308405154    0.03465516743423749      0.416051154703359  4.317196789189575e-14 135.2901099088542
2.540801018991325      19.12655260959352      15.44102908138179  0.0003106164493448534     0.5077437277410744     -12.56797635213348   0.003100201565194999    0.04218235018069361   0.002063165530674186      15.08676609784724      298.2595772096389   0.007484319931641986     0.8000000018884687     0.5803087401942292     0.2451121560914923      0.330400168513733   0.003428087779086031     0.4374133308405154    0.03465516743423749      0.416051154703359  4.317196789189575e-14 135.290109844228
2.540801018991325      19.12655260959352      15.44102908138179  0.0003106164493448534     0.5077437277410744     -12.56797635213348   0.003100201565194999    0.04218235018069361   0.002063165530674186      15.08676609784724       298.259572765225    0.00748433483280318     0.8000000018884687     0.5803087401942292     0.2451121560914923      0.330400168513733   0.003428087779086031     0.4374133308405154    0.03465516743423749      0.416051154703359  4.317196789189575e-14 135.2901163594105
2.540801018991325      19.12655260959352      15.44102908138179  0.0003106164493448534     0.5077437277410744     -12.56797635213348   0.003100201565194999    0.04218235018069361   0.002063165530674186      15.08676609784724       298.259572765225   0.007484319931641986     0.8000000167896298     0.5803087401942292     0.2451121560914923      0.330400168513733   0.003428087779086031     0.4374133308405154    0.03465516743423749      0.416051154703359  4.317196789189575e-14 135.2901115316288
2.540801018991325      19.12655260959352      15.44102908138179  0.0003106164493448534     0.5077437277410744     -12.56797635213348   0.003100201565194999    0.04218235018069361   0.002063165530674186      15.08676609784724       298.259572765225   0.007484319931641986     0.8000000018884687     0.5803087550953904     0.2451121560914923      0.330400168513733   0.003428087779086031     0.4374133308405154    0.03465516743423749      0.416051154703359  4.317196789189575e-14 135.2901098007476
2.540801018991325      19.12655260959352      15.44102908138179  0.0003106164493448534     0.5077437277410744     -12.56797635213348   0.003100201565194999    0.04218235018069361   0.002063165530674186      15.08676609784724       298.259572765225   0.007484319931641986     0.8000000018884687     0.5803087401942292     0.2451121709926535      0.330400168513733   0.003428087779086031     0.4374133308405154    0.03465516743423749      0.416051154703359  4.317196789189575e-14 135.2901101086834
2.540801018991325      19.12655260959352      15.44102908138179  0.0003106164493448534     0.5077437277410744     -12.56797635213348   0.003100201565194999    0.04218235018069361   0.002063165530674186      15.08676609784724       298.259572765225   0.007484319931641986     0.8000000018884687     0.5803087401942292     0.2451121560914923     0.3304001834148942   0.003428087779086031     0.4374133308405154    0.03465516743423749      0.416051154703359  4.317196789189575e-14 135.2901099661966
2.540801018991325      19.12655260959352      15.44102908138179  0.0003106164493448534     0.5077437277410744     -12.56797635213348   0.003100201565194999    0.04218235018069361   0.002063165530674186      15.08676609784724       298.259572765225   0.007484319931641986     0.8000000018884687     0.5803087401942292     0.2451121560914923      0.330400168513733   0.003428102680247225     0.4374133308405154    0.03465516743423749      0.416051154703359  4.317196789189575e-14 135.2901099333622
2.540801018991325      19.12655260959352      15.44102908138179  0.0003106164493448534     0.5077437277410744     -12.56797635213348   0.003100201565194999    0.04218235018069361   0.002063165530674186      15.08676609784724       298.259572765225   0.007484319931641986     0.8000000018884687     0.5803087401942292     0.2451121560914923      0.330400168513733   0.003428087779086031     0.4374133457416766    0.03465516743423749      0.416051154703359  4.317196789189575e-14 135.2901099333646
2.540801018991325      19.12655260959352      15.44102908138179  0.0003106164493448534     0.5077437277410744     -12.56797635213348   0.003100201565194999    0.04218235018069361   0.002063165530674186      15.08676609784724       298.259572765225   0.007484319931641986     0.8000000018884687     0.5803087401942292     0.2451121560914923      0.330400168513733   0.003428087779086031     0.4374133308405154    0.03465518233539868      0.416051154703359  4.317196789189575e-14 135.2901099333578
2.540801018991325      19.12655260959352      15.44102908138179  0.0003106164493448534     0.5077437277410744     -12.56797635213348   0.003100201565194999    0.04218235018069361   0.002063165530674186      15.08676609784724       298.259572765225   0.007484319931641986     0.8000000018884687     0.5803087401942292     0.2451121560914923      0.330400168513733   0.003428087779086031     0.4374133308405154    0.03465516743423749     0.4160511696045202  4.317196789189575e-14 135.2901099333654
2.540801018991325      19.12655260959352      15.44102908138179  0.0003106164493448534     0.5077437277410744     -12.56797635213348   0.003100201565194999    0.04218235018069361   0.002063165530674186      15.08676609784724       298.259572765225   0.007484319931641986     0.8000000018884687     0.5803087401942292     0.2451121560914923      0.330400168513733   0.003428087779086031     0.4374133308405154    0.03465516743423749      0.416051154703359  1.490120436581555e-08 135.2901748990157
2.540889203153273      19.12628647451319      15.44053930844165  0.0003105430424844365     0.5077539230443521     -12.56772286420285   0.003100195441003847    0.04218156829175945   0.002065630425319655      15.08779050760619      298.3072160765433   0.007483759587014286     0.8000000018820543     0.5803009216311924     0.2451113357098052     0.3304161951223113    0.00344016301526451     0.4374133308405154    0.03549292735620706     0.4159781832105567  4.311651053483127e-14 135.2890737402841
2.540889241015473      19.12628647451319      15.44053930844165  0.0003105430424844365     0.5077539230443521     -12.56772286420285   0.003100195441003847    0.04218156829175945   0.002065630425319655      15.08779050760619      298.3072160765433   0.007483759587014286     0.8000000018820543     0.5803009216311924     0.2451113357098052     0.3304161951223113    0.00344016301526451     0.4374133308405154    0.03549292735620706     0.4159781832105567  4.311651053483127e-14 135.2890737781996
2.540889203153273      19.12628675951707      15.44053930844165  0.0003105430424844365     0.5077539230443521     -12.56772286420285   0.003100195441003847    0.04218156829175945   0.002065630425319655      15.08779050760619      298.3072160765433   0.007483759587014286     0.8000000018820543     0.5803009216311924     0.2451113357098052     0.3304161951223113    0.00344016301526451     0.4374133308405154    0.03549292735620706     0.4159781832105567  4.311651053483127e-14 135.2890737326612
2.540889203153273      19.12628647451319      15.44053953852362  0.0003105430424844365     0.5077539230443521     -12.56772286420285   0.003100195441003847    0.04218156829175945   0.002065630425319655      15.08779050760619      298.3072160765433   0.007483759587014286     0.8000000018820543     0.5803009216311924     0.2451113357098052     0.3304161951223113    0.00344016301526451     0.4374133308405154    0.03549292735620706     0.4159781832105567  4.311651053483127e-14 135.2890737324976
2.540889203153273      19.12628647451319      15.44053930844165  0.0003105579436456304     0.5077539230443521     -12.56772286420285   0.003100195441003847    0.04218156829175945   0.002065630425319655      15.08779050760619      298.3072160765433   0.007483759587014286     0.8000000018820543     0.5803009216311924     0.2451113357098052     0.3304161951223113    0.00344016301526451     0.4374133308405154    0.03549292735620706     0.4159781832105567  4.311651053483127e-14 135.2890736947499
2.540889203153273      19.12628647451319      15.44053930844165  0.0003105430424844365     0.5077539379455133     -12.56772286420285   0.003100195441003847    0.04218156829175945   0.002065630425319655      15.08779050760619      298.3072160765433   0.007483759587014286     0.8000000018820543     0.5803009216311924     0.2451113357098052     0.3304161951223113    0.00344016301526451     0.4374133308405154    0.03549292735620706     0.4159781832105567  4.311651053483127e-14 135.2890737524864
2.540889203153273      19.12628647451319      15.44053930844165  0.0003105430424844365     0.5077539230443521     -12.56772305147651   0.003100195441003847    0.04218156829175945   0.002065630425319655      15.08779050760619      298.3072160765433   0.007483759587014286     0.8000000018820543     0.5803009216311924     0.2451113357098052     0.3304161951223113    0.00344016301526451     0.4374133308405154    0.03549292735620706     0.4159781832105567  4.311651053483127e-14 135.2890737407294
2.540889203153273      19.12628647451319      15.44053930844165  0.0003105430424844365     0.5077539230443521     -12.56772286420285   0.003100210342165041    0.04218156829175945   0.002065630425319655      15.08779050760619      298.3072160765433   0.007483759587014286     0.8000000018820543     0.5803009216311924     0.2451113357098052     0.3304161951223113    0.00344016301526451     0.4374133308405154    0.03549292735620706     0.4159781832105567  4.311651053483127e-14 135.2890761431016
2.540889203153273      19.12628647451319      15.44053930844165  0.0003105430424844365     0.5077539230443521     -12.56772286420285   0.003100195441003847    0.04218158319292065   0.002065630425319655      15.08779050760619      298.3072160765433   0.007483759587014286     0.8000000018820543     0.5803009216311924     0.2451113357098052     0.3304161951223113    0.00344016301526451     0.4374133308405154    0.03549292735620706     0.4159781832105567  4.311651053483127e-14 135.2890738592323
2.540889203153273      19.12628647451319      15.44053930844165  0.0003105430424844365     0.5077539230443521     -12.56772286420285   0.003100195441003847    0.04218156829175945   0.002065645326480849      15.08779050760619      298.3072160765433   0.007483759587014286     0.8000000018820543     0.5803009216311924     0.2451113357098052     0.3304161951223113    0.00344016301526451     0.4374133308405154    0.03549292735620706     0.4159781832105567  4.311651053483127e-14 135.2890750975998
2.540889203153273      19.12628647451319      15.44053930844165  0.0003105430424844365     0.5077539230443521     -12.56772286420285   0.003100195441003847    0.04218156829175945   0.002065630425319655      15.08779073243179      298.3072160765433   0.007483759587014286     0.8000000018820543     0.5803009216311924     0.2451113357098052     0.3304161951223113    0.00344016301526451     0.4374133308405154    0.03549292735620706     0.4159781832105567  4.311651053483127e-14 135.2890737902009
2.540889203153273      19.12628647451319      15.44053930844165  0.0003105430424844365     0.5077539230443521     -12.56772286420285   0.003100195441003847    0.04218156829175945   0.002065630425319655      15.08779050760619      298.3072205216672   0.007483759587014286     0.8000000018820543     0.5803009216311924     0.2451113357098052     0.3304161951223113    0.00344016301526451     0.4374133308405154    0.03549292735620706     0.4159781832105567  4.311651053483127e-14 135.2890737094708
2.540889203153273      19.12628647451319      15.44053930844165  0.0003105430424844365     0.5077539230443521     -12.56772286420285   0.003100195441003847    0.04218156829175945   0.002065630425319655      15.08779050760619      298.3072160765433    0.00748377448817548     0.8000000018820543     0.5803009216311924     0.2451113357098052     0.3304161951223113    0.00344016301526451     0.4374133308405154    0.03549292735620706     0.4159781832105567  4.311651053483127e-14 135.2890797164388
2.540889203153273      19.12628647451319      15.44053930844165  0.0003105430424844365     0.5077539230443521     -12.56772286420285   0.003100195441003847    0.04218156829175945   0.002065630425319655      15.08779050760619      298.3072160765433   0.007483759587014286     0.8000000167832155     0.5803009216311924     0.2451113357098052     0.3304161951223113    0.00344016301526451     0.4374133308405154    0.03549292735620706     0.4159781832105567  4.311651053483127e-14 135.2890753178123
2.540889203153273      19.12628647451319      15.44053930844165  0.0003105430424844365     0.5077539230443521     -12.56772286420285   0.003100195441003847    0.04218156829175945   0.002065630425319655      15.08779050760619      298.3072160765433   0.007483759587014286     0.8000000018820543     0.5803009365323536     0.2451113357098052     0.3304161951223113    0.00344016301526451     0.4374133308405154    0.03549292735620706     0.4159781832105567  4.311651053483127e-14 135.2890738125882
2.540889203153273      19.12628647451319      15.44053930844165  0.0003105430424844365     0.5077539230443521     -12.56772286420285   0.003100195441003847    0.04218156829175945   0.002065630425319655      15.08779050760619      298.3072160765433   0.007483759587014286     0.8000000018820543     0.5803009216311924     0.2451113506109664     0.3304161951223113    0.00344016301526451     0.4374133308405154    0.03549292735620706     0.4159781832105567  4.311651053483127e-14 135.2890739097791
2.540889203153273      19.12628647451319      15.44053930844165  0.0003105430424844365     0.5077539230443521     -12.56772286420285   0.003100195441003847    0.04218156829175945   0.002065630425319655      15.08779050760619      298.3072160765433   0.007483759587014286     0.8000000018820543     0.5803009216311924     0.2451113357098052     0.3304162100234725    0.00344016301526451     0.4374133308405154    0.03549292735620706     0.4159781832105567  4.311651053483127e-14 135.2890737356504
2.540889203153273      19.12628647451319      15.44053930844165  0.0003105430424844365     0.5077539230443521     -12.56772286420285   0.003100195441003847    0.04218156829175945   0.002065630425319655      15.08779050760619      298.3072160765433   0.007483759587014286     0.8000000018820543     0.5803009216311924     0.2451113357098052     0.3304161951223113   0.003440177916425704     0.4374133308405154    0.03549292735620706     0.4159781832105567  4.311651053483127e-14 135.2890737401394
2.540889203153273      19.12628647451319      15.44053930844165  0.0003105430424844365     0.5077539230443521     -12.56772286420285   0.003100195441003847    0.04218156829175945   0.002065630425319655      15.08779050760619      298.3072160765433   0.007483759587014286     0.8000000018820543     0.5803009216311924     0.2451113357098052     0.3304161951223113    0.00344016301526451     0.4374133457416766    0.03549292735620706     0.4159781832105567  4.311651053483127e-14 135.2890737402841
2.540889203153273      19.12628647451319      15.44053930844165  0.0003105430424844365     0.5077539230443521     -12.56772286420285   0.003100195441003847    0.04218156829175945   0.002065630425319655      15.08779050760619      298.3072160765433   0.007483759587014286     0.8000000018820543     0.5803009216311924     0.2451113357098052     0.3304161951223113    0.00344016301526451     0.4374133308405154    0.03549294225736825     0.4159781832105567  4.311651053483127e-14 135.2890737403415
2.540889203153273      19.12628647451319      15.44053930844165  0.0003105430424844365     0.5077539230443521     -12.56772286420285   0.003100195441003847    0.04218156829175945   0.002065630425319655      15.08779050760619      298.3072160765433   0.007483759587014286     0.8000000018820543     0.5803009216311924     0.2451113357098052     0.3304161951223113    0.00344016301526451     0.4374133308405154    0.03549292735620706     0.4159781981117179  4.311651053483127e-14 135.2890737402543
2.540889203153273      19.12628647451319      15.44053930844165  0.0003105430424844365     0.5077539230443521     -12.56772286420285   0.003100195441003847    0.04218156829175945   0.002065630425319655      15.08779050760619      298.3072160765433   0.007483759587014286     0.8000000018820543     0.5803009216311924     0.2451113357098052     0.3304161951223113    0.00344016301526451     0.4374133308405154    0.03549292735620706     0.4159781832105567  1.490120431035819e-08 135.2891387036772
2.551602328206199      19.15397832536864      15.51617433307489  0.0003143567454790636     0.5058144169166231     -12.60627046708189    0.00308661037099184     0.0423198669200287   0.002070891289588684      14.97163298257323      298.3137380199853   0.007428108915699905     0.8000000013524694      0.577608980587719     0.2460712713618479     0.3330668717892566   0.004517257042974197     0.4374133308405154    0.03518642279887715     0.4186716662666568  3.138103098486379e-14 135.2777053568869
2.551602366228037      19.15397832536864      15.51617433307489  0.0003143567454790636     0.5058144169166231     -12.60627046708189    0.00308661037099184     0.0423198669200287   0.002070891289588684      14.97163298257323      298.3137380199853   0.007428108915699905     0.8000000013524694      0.577608980587719     0.2460712713618479     0.3330668717892566   0.004517257042974197     0.4374133308405154    0.03518642279887715     0.4186716662666568  3.138103098486379e-14 135.2777055040893
2.551602328206199      19.15397861078516      15.51617433307489  0.0003143567454790636     0.5058144169166231     -12.60627046708189    0.00308661037099184     0.0423198669200287   0.002070891289588684      14.97163298257323      298.3137380199853   0.007428108915699905     0.8000000013524694      0.577608980587719     0.2460712713618479     0.3330668717892566   0.004517257042974197     0.4374133308405154    0.03518642279887715     0.4186716662666568  3.138103098486379e-14 135.2777053303416
2.551602328206199      19.15397832536864       15.5161745642839  0.0003143567454790636     0.5058144169166231     -12.60627046708189    0.00308661037099184     0.0423198669200287   0.002070891289588684      14.97163298257323      298.3137380199853   0.007428108915699905     0.8000000013524694      0.577608980587719     0.2460712713618479     0.3330668717892566   0.004517257042974197     0.4374133308405154    0.03518642279887715     0.4186716662666568  3.138103098486379e-14 135.2777053399509
2.551602328206199      19.15397832536864      15.51617433307489  0.0003143716466402574     0.5058144169166231     -12.60627046708189    0.00308661037099184     0.0423198669200287   0.002070891289588684      14.97163298257323      298.3137380199853   0.007428108915699905     0.8000000013524694      0.577608980587719     0.2460712713618479     0.3330668717892566   0.004517257042974197     0.4374133308405154    0.03518642279887715     0.4186716662666568  3.138103098486379e-14 135.2777067563455
2.551602328206199      19.15397832536864      15.51617433307489  0.0003143567454790636     0.5058144318177843     -12.60627046708189    0.00308661037099184     0.0423198669200287   0.002070891289588684      14.97163298257323      298.3137380199853   0.007428108915699905     0.8000000013524694      0.577608980587719     0.2460712713618479     0.3330668717892566   0.004517257042974197     0.4374133308405154    0.03518642279887715     0.4186716662666568  3.138103098486379e-14 135.2777053667161
2.551602328206199      19.15397832536864      15.51617433307489  0.0003143567454790636     0.5058144169166231     -12.60627065492995    0.00308661037099184     0.0423198669200287   0.002070891289588684      14.97163298257323      298.3137380199853   0.007428108915699905     0.8000000013524694      0.577608980587719     0.2460712713618479     0.3330668717892566   0.004517257042974197     0.4374133308405154    0.03518642279887715     0.4186716662666568  3.138103098486379e-14 135.2777053917876
2.551602328206199      19.15397832536864      15.51617433307489  0.0003143567454790636     0.5058144169166231     -12.60627046708189   0.003086625272153034     0.0423198669200287   0.002070891289588684      14.97163298257323      298.3137380199853   0.007428108915699905     0.8000000013524694      0.577608980587719     0.2460712713618479     0.3330668717892566   0.004517257042974197     0.4374133308405154    0.03518642279887715     0.4186716662666568  3.138103098486379e-14 135.2777069492288
2.551602328206199      19.15397832536864      15.51617433307489  0.0003143567454790636     0.5058144169166231     -12.60627046708189    0.00308661037099184    0.04231988182118989   0.002070891289588684      14.97163298257323      298.3137380199853   0.007428108915699905     0.8000000013524694      0.577608980587719     0.2460712713618479     0.3330668717892566   0.004517257042974197     0.4374133308405154    0.03518642279887715     0.4186716662666568  3.138103098486379e-14 135.2777054763023
2.551602328206199      19.15397832536864      15.51617433307489  0.0003143567454790636     0.5058144169166231     -12.60627046708189    0.00308661037099184     0.0423198669200287   0.002070906190749878      14.97163298257323      298.3137380199853   0.007428108915699905     0.8000000013524694      0.577608980587719     0.2460712713618479     0.3330668717892566   0.004517257042974197     0.4374133308405154    0.03518642279887715     0.4186716662666568  3.138103098486379e-14 135.2777048741151
2.551602328206199      19.15397832536864      15.51617433307489  0.0003143567454790636     0.5058144169166231     -12.60627046708189    0.00308661037099184     0.0423198669200287   0.002070891289588684      14.97163320566794      298.3137380199853   0.007428108915699905     0.8000000013524694      0.577608980587719     0.2460712713618479     0.3330668717892566   0.004517257042974197     0.4374133308405154    0.03518642279887715     0.4186716662666568  3.138103098486379e-14 135.2777053112385
2.551602328206199      19.15397832536864      15.51617433307489  0.0003143567454790636     0.5058144169166231     -12.60627046708189    0.00308661037099184     0.0423198669200287   0.002070891289588684      14.97163298257323      298.3137424652064   0.007428108915699905     0.8000000013524694      0.577608980587719     0.2460712713618479     0.3330668717892566   0.004517257042974197     0.4374133308405154    0.03518642279887715     0.4186716662666568  3.138103098486379e-14 135.2777052823982
2.551602328206199      19.15397832536864      15.51617433307489  0.0003143567454790636     0.5058144169166231     -12.60627046708189    0.00308661037099184     0.0423198669200287   0.002070891289588684      14.97163298257323      298.3137380199853   0.007428123816861099     0.8000000013524694      0.577608980587719     0.2460712713618479     0.3330668717892566   0.004517257042974197     0.4374133308405154    0.03518642279887715     0.4186716662666568  3.138103098486379e-14 135.2777069434536
2.551602328206199      19.15397832536864      15.51617433307489  0.0003143567454790636     0.5058144169166231     -12.60627046708189    0.00308661037099184     0.0423198669200287   0.002070891289588684      14.97163298257323      298.3137380199853   0.007428108915699905     0.8000000162536306      0.577608980587719     0.2460712713618479     0.3330668717892566   0.004517257042974197     0.4374133308405154    0.03518642279887715     0.4186716662666568  3.138103098486379e-14 135.2777069459422
2.551602328206199      19.15397832536864      15.51617433307489  0.0003143567454790636     0.5058144169166231     -12.60627046708189    0.00308661037099184     0.0423198669200287   0.002070891289588684      14.97163298257323      298.3137380199853   0.007428108915699905     0.8000000013524694     0.5776089954888802     0.2460712713618479     0.3330668717892566   0.004517257042974197     0.4374133308405154    0.03518642279887715     0.4186716662666568  3.138103098486379e-14 135.2777054620038
2.551602328206199      19.15397832536864      15.51617433307489  0.0003143567454790636     0.5058144169166231     -12.60627046708189    0.00308661037099184     0.0423198669200287   0.002070891289588684      14.97163298257323      298.3137380199853   0.007428108915699905     0.8000000013524694      0.577608980587719     0.2460712862630091     0.3330668717892566   0.004517257042974197     0.4374133308405154    0.03518642279887715     0.4186716662666568  3.138103098486379e-14 135.2777053946766
2.551602328206199      19.15397832536864      15.51617433307489  0.0003143567454790636     0.5058144169166231     -12.60627046708189    0.00308661037099184     0.0423198669200287   0.002070891289588684      14.97163298257323      298.3137380199853   0.007428108915699905     0.8000000013524694      0.577608980587719     0.2460712713618479     0.3330668866904178   0.004517257042974197     0.4374133308405154    0.03518642279887715     0.4186716662666568  3.138103098486379e-14 135.2777053504097
2.551602328206199      19.15397832536864      15.51617433307489  0.0003143567454790636     0.5058144169166231     -12.60627046708189    0.00308661037099184     0.0423198669200287   0.002070891289588684      14.97163298257323      298.3137380199853   0.007428108915699905     0.8000000013524694      0.577608980587719     0.2460712713618479     0.3330668717892566   0.004517271944135391     0.4374133308405154    0.03518642279887715     0.4186716662666568  3.138103098486379e-14 135.2777053568849
2.551602328206199      19.15397832536864      15.51617433307489  0.0003143567454790636     0.5058144169166231     -12.60627046708189    0.00308661037099184     0.0423198669200287   0.002070891289588684      14.97163298257323      298.3137380199853   0.007428108915699905     0.8000000013524694      0.577608980587719     0.2460712713618479     0.3330668717892566   0.004517257042974197     0.4374133457416766    0.03518642279887715     0.4186716662666568  3.138103098486379e-14 135.2777053568869
2.551602328206199      19.15397832536864      15.51617433307489  0.0003143567454790636     0.5058144169166231     -12.60627046708189    0.00308661037099184     0.0423198669200287   0.002070891289588684      14.97163298257323      298.3137380199853   0.007428108915699905     0.8000000013524694      0.577608980587719     0.2460712713618479     0.3330668717892566   0.004517257042974197     0.4374133308405154    0.03518643770003834     0.4186716662666568  3.138103098486379e-14 135.2777053568923
2.551602328206199      19.15397832536864      15.51617433307489  0.0003143567454790636     0.5058144169166231     -12.60627046708189    0.00308661037099184     0.0423198669200287   0.002070891289588684      14.97163298257323      298.3137380199853   0.007428108915699905     0.8000000013524694      0.577608980587719     0.2460712713618479     0.3330668717892566   0.004517257042974197     0.4374133308405154    0.03518642279887715     0.4186716811678179  3.138103098486379e-14 135.277705356898
2.551602328206199      19.15397832536864      15.51617433307489  0.0003143567454790636     0.5058144169166231     -12.60627046708189    0.00308661037099184     0.0423198669200287   0.002070891289588684      14.97163298257323      298.3137380199853   0.007428108915699905     0.8000000013524694      0.577608980587719     0.2460712713618479     0.3330668717892566   0.004517257042974197     0.4374133308405154    0.03518642279887715     0.4186716662666568  1.490119257487864e-08 135.277770230242
2.540139881228154      19.16136800796178      15.51843830491005  0.0003084942742545824     0.5038273292751296     -12.61276179012907   0.003085205164839551    0.04233215784784372   0.002070802806247144      15.06550109139032       298.319263730702   0.007446233146106007     0.8000000012091852      0.578912106754344     0.2459876922510379     0.3299190336845975   0.004520553477576298     0.4374133308405154    0.03518045319615216      0.418527938655138  2.730354705335629e-14 135.2760953225654
2.540139919079187      19.16136800796178      15.51843830491005  0.0003084942742545824     0.5038273292751296     -12.61276179012907   0.003085205164839551    0.04233215784784372   0.002070802806247144      15.06550109139032       298.319263730702   0.007446233146106007     0.8000000012091852      0.578912106754344     0.2459876922510379     0.3299190336845975   0.004520553477576298     0.4374133308405154    0.03518045319615216      0.418527938655138  2.730354705335629e-14 135.2760953315265
2.540139881228154      19.16136829348842      15.51843830491005  0.0003084942742545824     0.5038273292751296     -12.61276179012907   0.003085205164839551    0.04233215784784372   0.002070802806247144      15.06550109139032       298.319263730702   0.007446233146106007     0.8000000012091852      0.578912106754344     0.2459876922510379     0.3299190336845975   0.004520553477576298     0.4374133308405154    0.03518045319615216      0.418527938655138  2.730354705335629e-14 135.2760953039362
2.540139881228154      19.16136800796178      15.51843853615281  0.0003084942742545824     0.5038273292751296     -12.61276179012907   0.003085205164839551    0.04233215784784372   0.002070802806247144      15.06550109139032       298.319263730702   0.007446233146106007     0.8000000012091852      0.578912106754344     0.2459876922510379     0.3299190336845975   0.004520553477576298     0.4374133308405154    0.03518045319615216      0.418527938655138  2.730354705335629e-14 135.2760953078136
2.540139881228154      19.16136800796178      15.51843830491005  0.0003085091754157763     0.5038273292751296     -12.61276179012907   0.003085205164839551    0.04233215784784372   0.002070802806247144      15.06550109139032       298.319263730702   0.007446233146106007     0.8000000012091852      0.578912106754344     0.2459876922510379     0.3299190336845975   0.004520553477576298     0.4374133308405154    0.03518045319615216      0.418527938655138  2.730354705335629e-14 135.2760961202937
2.540139881228154      19.16136800796178      15.51843830491005  0.0003084942742545824     0.5038273441762908     -12.61276179012907   0.003085205164839551    0.04233215784784372   0.002070802806247144      15.06550109139032       298.319263730702   0.007446233146106007     0.8000000012091852      0.578912106754344     0.2459876922510379     0.3299190336845975   0.004520553477576298     0.4374133308405154    0.03518045319615216      0.418527938655138  2.730354705335629e-14 135.2760953312413
2.540139881228154      19.16136800796178      15.51843830491005  0.0003084942742545824     0.5038273292751296     -12.61276197807386   0.003085205164839551    0.04233215784784372   0.002070802806247144      15.06550109139032       298.319263730702   0.007446233146106007     0.8000000012091852      0.578912106754344     0.2459876922510379     0.3299190336845975   0.004520553477576298     0.4374133308405154    0.03518045319615216      0.418527938655138  2.730354705335629e-14 135.2760953417772
2.540139881228154      19.16136800796178      15.51843830491005  0.0003084942742545824     0.5038273292751296     -12.61276179012907   0.003085220066000745    0.04233215784784372   0.002070802806247144      15.06550109139032       298.319263730702   0.007446233146106007     0.8000000012091852      0.578912106754344     0.2459876922510379     0.3299190336845975   0.004520553477576298     0.4374133308405154    0.03518045319615216      0.418527938655138  2.730354705335629e-14 135.2760970083971
2.540139881228154      19.16136800796178      15.51843830491005  0.0003084942742545824     0.5038273292751296     -12.61276179012907   0.003085205164839551    0.04233217274900492   0.002070802806247144      15.06550109139032       298.319263730702   0.007446233146106007     0.8000000012091852      0.578912106754344     0.2459876922510379     0.3299190336845975   0.004520553477576298     0.4374133308405154    0.03518045319615216      0.418527938655138  2.730354705335629e-14 135.2760954020785
2.540139881228154      19.16136800796178      15.51843830491005  0.0003084942742545824     0.5038273292751296     -12.61276179012907   0.003085205164839551    0.04233215784784372   0.002070817707408338      15.06550109139032       298.319263730702   0.007446233146106007     0.8000000012091852      0.578912106754344     0.2459876922510379     0.3299190336845975   0.004520553477576298     0.4374133308405154    0.03518045319615216      0.418527938655138  2.730354705335629e-14 135.2760959549892
2.540139881228154      19.16136800796178      15.51843830491005  0.0003084942742545824     0.5038273292751296     -12.61276179012907   0.003085205164839551    0.04233215784784372   0.002070802806247144      15.06550131588378       298.319263730702   0.007446233146106007     0.8000000012091852      0.578912106754344     0.2459876922510379     0.3299190336845975   0.004520553477576298     0.4374133308405154    0.03518045319615216      0.418527938655138  2.730354705335629e-14 135.2760952606633
2.540139881228154      19.16136800796178      15.51843830491005  0.0003084942742545824     0.5038273292751296     -12.61276179012907   0.003085205164839551    0.04233215784784372   0.002070802806247144      15.06550109139032      298.3192681760054   0.007446233146106007     0.8000000012091852      0.578912106754344     0.2459876922510379     0.3299190336845975   0.004520553477576298     0.4374133308405154    0.03518045319615216      0.418527938655138  2.730354705335629e-14 135.2760952332849
2.540139881228154      19.16136800796178      15.51843830491005  0.0003084942742545824     0.5038273292751296     -12.61276179012907   0.003085205164839551    0.04233215784784372   0.002070802806247144      15.06550109139032       298.319263730702   0.007446248047267201     0.8000000012091852      0.578912106754344     0.2459876922510379     0.3299190336845975   0.004520553477576298     0.4374133308405154    0.03518045319615216      0.418527938655138  2.730354705335629e-14 135.2760982819792
2.540139881228154      19.16136800796178      15.51843830491005  0.0003084942742545824     0.5038273292751296     -12.61276179012907   0.003085205164839551    0.04233215784784372   0.002070802806247144      15.06550109139032       298.319263730702   0.007446233146106007     0.8000000161103464      0.578912106754344     0.2459876922510379     0.3299190336845975   0.004520553477576298     0.4374133308405154    0.03518045319615216      0.418527938655138  2.730354705335629e-14 135.2760969091993
2.540139881228154      19.16136800796178      15.51843830491005  0.0003084942742545824     0.5038273292751296     -12.61276179012907   0.003085205164839551    0.04233215784784372   0.002070802806247144      15.06550109139032       298.319263730702   0.007446233146106007     0.8000000012091852     0.5789121216555052     0.2459876922510379     0.3299190336845975   0.004520553477576298     0.4374133308405154    0.03518045319615216      0.418527938655138  2.730354705335629e-14 135.276095392014
2.540139881228154      19.16136800796178      15.51843830491005  0.0003084942742545824     0.5038273292751296     -12.61276179012907   0.003085205164839551    0.04233215784784372   0.002070802806247144      15.06550109139032       298.319263730702   0.007446233146106007     0.8000000012091852      0.578912106754344     0.2459877071521991     0.3299190336845975   0.004520553477576298     0.4374133308405154    0.03518045319615216      0.418527938655138  2.730354705335629e-14 135.2760953985336
2.540139881228154      19.16136800796178      15.51843830491005  0.0003084942742545824     0.5038273292751296     -12.61276179012907   0.003085205164839551    0.04233215784784372   0.002070802806247144      15.06550109139032       298.319263730702   0.007446233146106007     0.8000000012091852      0.578912106754344     0.2459876922510379     0.3299190485857587   0.004520553477576298     0.4374133308405154    0.03518045319615216      0.418527938655138  2.730354705335629e-14 135.2760953167441
2.540139881228154      19.16136800796178      15.51843830491005  0.0003084942742545824     0.5038273292751296     -12.61276179012907   0.003085205164839551    0.04233215784784372   0.002070802806247144      15.06550109139032       298.319263730702   0.007446233146106007     0.8000000012091852      0.578912106754344     0.2459876922510379     0.3299190336845975   0.004520568378737492     0.4374133308405154    0.03518045319615216      0.418527938655138  2.730354705335629e-14 135.2760953225691
2.540139881228154      19.16136800796178      15.51843830491005  0.0003084942742545824     0.5038273292751296     -12.61276179012907   0.003085205164839551    0.04233215784784372   0.002070802806247144      15.06550109139032       298.319263730702   0.007446233146106007     0.8000000012091852      0.578912106754344     0.2459876922510379     0.3299190336845975   0.004520553477576298     0.4374133457416766    0.03518045319615216      0.418527938655138  2.730354705335629e-14 135.2760953225654
2.540139881228154      19.16136800796178      15.51843830491005  0.0003084942742545824     0.5038273292751296     -12.61276179012907   0.003085205164839551    0.04233215784784372   0.002070802806247144      15.06550109139032       298.319263730702   0.007446233146106007     0.8000000012091852      0.578912106754344     0.2459876922510379     0.3299190336845975   0.004520553477576298     0.4374133308405154    0.03518046809731336      0.418527938655138  2.730354705335629e-14 135.276095322564
2.540139881228154      19.16136800796178      15.51843830491005  0.0003084942742545824     0.5038273292751296     -12.61276179012907   0.003085205164839551    0.04233215784784372   0.002070802806247144      15.06550109139032       298.319263730702   0.007446233146106007     0.8000000012091852      0.578912106754344     0.2459876922510379     0.3299190336845975   0.004520553477576298     0.4374133308405154    0.03518045319615216     0.4185279535562992  2.730354705335629e-14 135.276095322564
2.540139881228154      19.16136800796178      15.51843830491005  0.0003084942742545824     0.5038273292751296     -12.61276179012907   0.003085205164839551    0.04233215784784372   0.002070802806247144      15.06550109139032       298.319263730702   0.007446233146106007     0.8000000012091852      0.578912106754344     0.2459876922510379     0.3299190336845975   0.004520553477576298     0.4374133308405154    0.03518045319615216      0.418527938655138  1.490118849739471e-08 135.2761601871707
2.54018234290455      19.16139519332873      15.51847451888581    0.00030847427775659     0.5038274924562821     -12.61278359558153   0.003084736647180706    0.04233123586185977   0.002070681752983402      15.06604302354959      298.3430903912435   0.007444101962422026     0.8000000011994881     0.5789041667464925     0.2459859075645647      0.329930851885905   0.004519509546215131     0.4374133308405154    0.03525903665810479     0.4185642028423491  2.712000237354901e-14 135.275362842243
2.540182380756217      19.16139519332873      15.51847451888581    0.00030847427775659     0.5038274924562821     -12.61278359558153   0.003084736647180706    0.04233123586185977   0.002070681752983402      15.06604302354959      298.3430903912435   0.007444101962422026     0.8000000011994881     0.5789041667464925     0.2459859075645647      0.329930851885905   0.004519509546215131     0.4374133308405154    0.03525903665810479     0.4185642028423491  2.712000237354901e-14 135.275362837216
2.54018234290455      19.16139547885577      15.51847451888581    0.00030847427775659     0.5038274924562821     -12.61278359558153   0.003084736647180706    0.04233123586185977   0.002070681752983402      15.06604302354959      298.3430903912435   0.007444101962422026     0.8000000011994881     0.5789041667464925     0.2459859075645647      0.329930851885905   0.004519509546215131     0.4374133308405154    0.03525903665810479     0.4185642028423491  2.712000237354901e-14 135.2753628345594
2.54018234290455      19.16139519332873       15.5184747501291    0.00030847427775659     0.5038274924562821     -12.61278359558153   0.003084736647180706    0.04233123586185977   0.002070681752983402      15.06604302354959      298.3430903912435   0.007444101962422026     0.8000000011994881     0.5789041667464925     0.2459859075645647      0.329930851885905   0.004519509546215131     0.4374133308405154    0.03525903665810479     0.4185642028423491  2.712000237354901e-14 135.2753628353482
2.54018234290455      19.16139519332873      15.51847451888581  0.0003084891789177838     0.5038274924562821     -12.61278359558153   0.003084736647180706    0.04233123586185977   0.002070681752983402      15.06604302354959      298.3430903912435   0.007444101962422026     0.8000000011994881     0.5789041667464925     0.2459859075645647      0.329930851885905   0.004519509546215131     0.4374133308405154    0.03525903665810479     0.4185642028423491  2.712000237354901e-14 135.2753636367708
2.54018234290455      19.16139519332873      15.51847451888581    0.00030847427775659     0.5038275073574433     -12.61278359558153   0.003084736647180706    0.04233123586185977   0.002070681752983402      15.06604302354959      298.3430903912435   0.007444101962422026     0.8000000011994881     0.5789041667464925     0.2459859075645647      0.329930851885905   0.004519509546215131     0.4374133308405154    0.03525903665810479     0.4185642028423491  2.712000237354901e-14 135.2753628489231
2.54018234290455      19.16139519332873      15.51847451888581    0.00030847427775659     0.5038274924562821     -12.61278378352665   0.003084736647180706    0.04233123586185977   0.002070681752983402      15.06604302354959      298.3430903912435   0.007444101962422026     0.8000000011994881     0.5789041667464925     0.2459859075645647      0.329930851885905   0.004519509546215131     0.4374133308405154    0.03525903665810479     0.4185642028423491  2.712000237354901e-14 135.2753628522123
2.54018234290455      19.16139519332873      15.51847451888581    0.00030847427775659     0.5038274924562821     -12.61278359558153   0.003084751548341899    0.04233123586185977   0.002070681752983402      15.06604302354959      298.3430903912435   0.007444101962422026     0.8000000011994881     0.5789041667464925     0.2459859075645647      0.329930851885905   0.004519509546215131     0.4374133308405154    0.03525903665810479     0.4185642028423491  2.712000237354901e-14 135.2753639896863
2.54018234290455      19.16139519332873      15.51847451888581    0.00030847427775659     0.5038274924562821     -12.61278359558153   0.003084736647180706    0.04233125076302096   0.002070681752983402      15.06604302354959      298.3430903912435   0.007444101962422026     0.8000000011994881     0.5789041667464925     0.2459859075645647      0.329930851885905   0.004519509546215131     0.4374133308405154    0.03525903665810479     0.4185642028423491  2.712000237354901e-14 135.2753629152107
2.54018234290455      19.16139519332873      15.51847451888581    0.00030847427775659     0.5038274924562821     -12.61278359558153   0.003084736647180706    0.04233123586185977   0.002070696654144596      15.06604302354959      298.3430903912435   0.007444101962422026     0.8000000011994881     0.5789041667464925     0.2459859075645647      0.329930851885905   0.004519509546215131     0.4374133308405154    0.03525903665810479     0.4185642028423491  2.712000237354901e-14 135.2753631937225
2.54018234290455      19.16139519332873      15.51847451888581    0.00030847427775659     0.5038274924562821     -12.61278359558153   0.003084736647180706    0.04233123586185977   0.002070681752983402      15.06604324805113      298.3430903912435   0.007444101962422026     0.8000000011994881     0.5789041667464925     0.2459859075645647      0.329930851885905   0.004519509546215131     0.4374133308405154    0.03525903665810479     0.4185642028423491  2.712000237354901e-14 135.2753627918866
2.54018234290455      19.16139519332873      15.51847451888581    0.00030847427775659     0.5038274924562821     -12.61278359558153   0.003084736647180706    0.04233123586185977   0.002070681752983402      15.06604302354959       298.343094836902   0.007444101962422026     0.8000000011994881     0.5789041667464925     0.2459859075645647      0.329930851885905   0.004519509546215131     0.4374133308405154    0.03525903665810479     0.4185642028423491  2.712000237354901e-14 135.2753627215886
2.54018234290455      19.16139519332873      15.51847451888581    0.00030847427775659     0.5038274924562821     -12.61278359558153   0.003084736647180706    0.04233123586185977   0.002070681752983402      15.06604302354959      298.3430903912435   0.007444116863583219     0.8000000011994881     0.5789041667464925     0.2459859075645647      0.329930851885905   0.004519509546215131     0.4374133308405154    0.03525903665810479     0.4185642028423491  2.712000237354901e-14 135.2753623560038
2.54018234290455      19.16139519332873      15.51847451888581    0.00030847427775659     0.5038274924562821     -12.61278359558153   0.003084736647180706    0.04233123586185977   0.002070681752983402      15.06604302354959      298.3430903912435   0.007444101962422026     0.8000000161006493     0.5789041667464925     0.2459859075645647      0.329930851885905   0.004519509546215131     0.4374133308405154    0.03525903665810479     0.4185642028423491  2.712000237354901e-14 135.2753644305645
2.54018234290455      19.16139519332873      15.51847451888581    0.00030847427775659     0.5038274924562821     -12.61278359558153   0.003084736647180706    0.04233123586185977   0.002070681752983402      15.06604302354959      298.3430903912435   0.007444101962422026     0.8000000011994881     0.5789041816476537     0.2459859075645647      0.329930851885905   0.004519509546215131     0.4374133308405154    0.03525903665810479     0.4185642028423491  2.712000237354901e-14 135.2753629408146
2.54018234290455      19.16139519332873      15.51847451888581    0.00030847427775659     0.5038274924562821     -12.61278359558153   0.003084736647180706    0.04233123586185977   0.002070681752983402      15.06604302354959      298.3430903912435   0.007444101962422026     0.8000000011994881     0.5789041667464925     0.2459859224657259      0.329930851885905   0.004519509546215131     0.4374133308405154    0.03525903665810479     0.4185642028423491  2.712000237354901e-14 135.2753628130971
2.54018234290455      19.16139519332873      15.51847451888581    0.00030847427775659     0.5038274924562821     -12.61278359558153   0.003084736647180706    0.04233123586185977   0.002070681752983402      15.06604302354959      298.3430903912435   0.007444101962422026     0.8000000011994881     0.5789041667464925     0.2459859075645647     0.3299308667870662   0.004519509546215131     0.4374133308405154    0.03525903665810479     0.4185642028423491  2.712000237354901e-14 135.2753628337253
2.54018234290455      19.16139519332873      15.51847451888581    0.00030847427775659     0.5038274924562821     -12.61278359558153   0.003084736647180706    0.04233123586185977   0.002070681752983402      15.06604302354959      298.3430903912435   0.007444101962422026     0.8000000011994881     0.5789041667464925     0.2459859075645647      0.329930851885905   0.004519524447376325     0.4374133308405154    0.03525903665810479     0.4185642028423491  2.712000237354901e-14 135.2753628422349
2.54018234290455      19.16139519332873      15.51847451888581    0.00030847427775659     0.5038274924562821     -12.61278359558153   0.003084736647180706    0.04233123586185977   0.002070681752983402      15.06604302354959      298.3430903912435   0.007444101962422026     0.8000000011994881     0.5789041667464925     0.2459859075645647      0.329930851885905   0.004519509546215131     0.4374133457416766    0.03525903665810479     0.4185642028423491  2.712000237354901e-14 135.275362842243
2.54018234290455      19.16139519332873      15.51847451888581    0.00030847427775659     0.5038274924562821     -12.61278359558153   0.003084736647180706    0.04233123586185977   0.002070681752983402      15.06604302354959      298.3430903912435   0.007444101962422026     0.8000000011994881     0.5789041667464925     0.2459859075645647      0.329930851885905   0.004519509546215131     0.4374133308405154    0.03525905155926599     0.4185642028423491  2.712000237354901e-14 135.2753628422308
2.54018234290455      19.16139519332873      15.51847451888581    0.00030847427775659     0.5038274924562821     -12.61278359558153   0.003084736647180706    0.04233123586185977   0.002070681752983402      15.06604302354959      298.3430903912435   0.007444101962422026     0.8000000011994881     0.5789041667464925     0.2459859075645647      0.329930851885905   0.004519509546215131     0.4374133308405154    0.03525903665810479     0.4185642177435103  2.712000237354901e-14 135.2753628422255
2.54018234290455      19.16139519332873      15.51847451888581    0.00030847427775659     0.5038274924562821     -12.61278359558153   0.003084736647180706    0.04233123586185977   0.002070681752983402      15.06604302354959      298.3430903912435   0.007444101962422026     0.8000000011994881     0.5789041667464925     0.2459859075645647      0.329930851885905   0.004519509546215131     0.4374133308405154    0.03525903665810479     0.4185642028423491  1.490118831385003e-08 135.2754277072517
2.540284000799795      19.16141250056874      15.51847646492246  0.0003084727749484242     0.5038314256003982     -12.61278759679387   0.003084709143335503    0.04232998673842015   0.002070672268705037      15.06700777987433      298.3907187173934   0.007444558610075334     0.8000000011855364     0.5788920787264613     0.2459869339898669     0.3299568824967193     0.0045580380138313     0.4374133308405154    0.03632363533814525     0.4194838205358199  2.706557059964249e-14 135.2743818713657
2.540284038652976      19.16141250056874      15.51847646492246  0.0003084727749484242     0.5038314256003982     -12.61278759679387   0.003084709143335503    0.04232998673842015   0.002070672268705037      15.06700777987433      298.3907187173934   0.007444558610075334     0.8000000011855364     0.5788920787264613     0.2459869339898669     0.3299568824967193     0.0045580380138313     0.4374133308405154    0.03632363533814525     0.4194838205358199  2.706557059964249e-14 135.2743818402624
2.540284000799795      19.16141278609603      15.51847646492246  0.0003084727749484242     0.5038314256003982     -12.61278759679387   0.003084709143335503    0.04232998673842015   0.002070672268705037      15.06700777987433      298.3907187173934   0.007444558610075334     0.8000000011855364     0.5788920787264613     0.2459869339898669     0.3299568824967193     0.0045580380138313     0.4374133308405154    0.03632363533814525     0.4194838205358199  2.706557059964249e-14 135.2743818551043
2.540284000799795      19.16141250056874      15.51847669616578  0.0003084727749484242     0.5038314256003982     -12.61278759679387   0.003084709143335503    0.04232998673842015   0.002070672268705037      15.06700777987433      298.3907187173934   0.007444558610075334     0.8000000011855364     0.5788920787264613     0.2459869339898669     0.3299568824967193     0.0045580380138313     0.4374133308405154    0.03632363533814525     0.4194838205358199  2.706557059964249e-14 135.2743818637697
2.540284000799795      19.16141250056874      15.51847646492246  0.0003084876761096181     0.5038314256003982     -12.61278759679387   0.003084709143335503    0.04232998673842015   0.002070672268705037      15.06700777987433      298.3907187173934   0.007444558610075334     0.8000000011855364     0.5788920787264613     0.2459869339898669     0.3299568824967193     0.0045580380138313     0.4374133308405154    0.03632363533814525     0.4194838205358199  2.706557059964249e-14 135.2743826747918
2.540284000799795      19.16141250056874      15.51847646492246  0.0003084727749484242     0.5038314405015594     -12.61278759679387   0.003084709143335503    0.04232998673842015   0.002070672268705037      15.06700777987433      298.3907187173934   0.007444558610075334     0.8000000011855364     0.5788920787264613     0.2459869339898669     0.3299568824967193     0.0045580380138313     0.4374133308405154    0.03632363533814525     0.4194838205358199  2.706557059964249e-14 135.274381836063
2.540284000799795      19.16141250056874      15.51847646492246  0.0003084727749484242     0.5038314256003982     -12.61278778473905   0.003084709143335503    0.04232998673842015   0.002070672268705037      15.06700777987433      298.3907187173934   0.007444558610075334     0.8000000011855364     0.5788920787264613     0.2459869339898669     0.3299568824967193     0.0045580380138313     0.4374133308405154    0.03632363533814525     0.4194838205358199  2.706557059964249e-14 135.2743818443158
2.540284000799795      19.16141250056874      15.51847646492246  0.0003084727749484242     0.5038314256003982     -12.61278759679387   0.003084724044496696    0.04232998673842015   0.002070672268705037      15.06700777987433      298.3907187173934   0.007444558610075334     0.8000000011855364     0.5788920787264613     0.2459869339898669     0.3299568824967193     0.0045580380138313     0.4374133308405154    0.03632363533814525     0.4194838205358199  2.706557059964249e-14 135.2743830482406
2.540284000799795      19.16141250056874      15.51847646492246  0.0003084727749484242     0.5038314256003982     -12.61278759679387   0.003084709143335503    0.04233000163958135   0.002070672268705037      15.06700777987433      298.3907187173934   0.007444558610075334     0.8000000011855364     0.5788920787264613     0.2459869339898669     0.3299568824967193     0.0045580380138313     0.4374133308405154    0.03632363533814525     0.4194838205358199  2.706557059964249e-14 135.2743819046285
2.540284000799795      19.16141250056874      15.51847646492246  0.0003084727749484242     0.5038314256003982     -12.61278759679387   0.003084709143335503    0.04232998673842015    0.00207068716986623      15.06700777987433      298.3907187173934   0.007444558610075334     0.8000000011855364     0.5788920787264613     0.2459869339898669     0.3299568824967193     0.0045580380138313     0.4374133308405154    0.03632363533814525     0.4194838205358199  2.706557059964249e-14 135.2743822231844
2.540284000799795      19.16141250056874      15.51847646492246  0.0003084727749484242     0.5038314256003982     -12.61278759679387   0.003084709143335503    0.04232998673842015   0.002070672268705037      15.06700800439024      298.3907187173934   0.007444558610075334     0.8000000011855364     0.5788920787264613     0.2459869339898669     0.3299568824967193     0.0045580380138313     0.4374133308405154    0.03632363533814525     0.4194838205358199  2.706557059964249e-14 135.2743818106517
2.540284000799795      19.16141250056874      15.51847646492246  0.0003084727749484242     0.5038314256003982     -12.61278759679387   0.003084709143335503    0.04232998673842015   0.002070672268705037      15.06700777987433      298.3907231637617   0.007444558610075334     0.8000000011855364     0.5788920787264613     0.2459869339898669     0.3299568824967193     0.0045580380138313     0.4374133308405154    0.03632363533814525     0.4194838205358199  2.706557059964249e-14 135.2743818103213
2.540284000799795      19.16141250056874      15.51847646492246  0.0003084727749484242     0.5038314256003982     -12.61278759679387   0.003084709143335503    0.04232998673842015   0.002070672268705037      15.06700777987433      298.3907187173934   0.007444573511236528     0.8000000011855364     0.5788920787264613     0.2459869339898669     0.3299568824967193     0.0045580380138313     0.4374133308405154    0.03632363533814525     0.4194838205358199  2.706557059964249e-14 135.2743824342506
2.540284000799795      19.16141250056874      15.51847646492246  0.0003084727749484242     0.5038314256003982     -12.61278759679387   0.003084709143335503    0.04232998673842015   0.002070672268705037      15.06700777987433      298.3907187173934   0.007444558610075334     0.8000000160866976     0.5788920787264613     0.2459869339898669     0.3299568824967193     0.0045580380138313     0.4374133308405154    0.03632363533814525     0.4194838205358199  2.706557059964249e-14 135.2743834593752
2.540284000799795      19.16141250056874      15.51847646492246  0.0003084727749484242     0.5038314256003982     -12.61278759679387   0.003084709143335503    0.04232998673842015   0.002070672268705037      15.06700777987433      298.3907187173934   0.007444558610075334     0.8000000011855364     0.5788920936276225     0.2459869339898669     0.3299568824967193     0.0045580380138313     0.4374133308405154    0.03632363533814525     0.4194838205358199  2.706557059964249e-14 135.2743819658051
2.540284000799795      19.16141250056874      15.51847646492246  0.0003084727749484242     0.5038314256003982     -12.61278759679387   0.003084709143335503    0.04232998673842015   0.002070672268705037      15.06700777987433      298.3907187173934   0.007444558610075334     0.8000000011855364     0.5788920787264613     0.2459869488910281     0.3299568824967193     0.0045580380138313     0.4374133308405154    0.03632363533814525     0.4194838205358199  2.706557059964249e-14 135.2743818397265
2.540284000799795      19.16141250056874      15.51847646492246  0.0003084727749484242     0.5038314256003982     -12.61278759679387   0.003084709143335503    0.04232998673842015   0.002070672268705037      15.06700777987433      298.3907187173934   0.007444558610075334     0.8000000011855364     0.5788920787264613     0.2459869339898669     0.3299568973978805     0.0045580380138313     0.4374133308405154    0.03632363533814525     0.4194838205358199  2.706557059964249e-14 135.2743819799584
2.540284000799795      19.16141250056874      15.51847646492246  0.0003084727749484242     0.5038314256003982     -12.61278759679387   0.003084709143335503    0.04232998673842015   0.002070672268705037      15.06700777987433      298.3907187173934   0.007444558610075334     0.8000000011855364     0.5788920787264613     0.2459869339898669     0.3299568824967193   0.004558052914992494     0.4374133308405154    0.03632363533814525     0.4194838205358199  2.706557059964249e-14 135.2743818713821
2.540284000799795      19.16141250056874      15.51847646492246  0.0003084727749484242     0.5038314256003982     -12.61278759679387   0.003084709143335503    0.04232998673842015   0.002070672268705037      15.06700777987433      298.3907187173934   0.007444558610075334     0.8000000011855364     0.5788920787264613     0.2459869339898669     0.3299568824967193     0.0045580380138313     0.4374133457416766    0.03632363533814525     0.4194838205358199  2.706557059964249e-14 135.2743818713657
2.540284000799795      19.16141250056874      15.51847646492246  0.0003084727749484242     0.5038314256003982     -12.61278759679387   0.003084709143335503    0.04232998673842015   0.002070672268705037      15.06700777987433      298.3907187173934   0.007444558610075334     0.8000000011855364     0.5788920787264613     0.2459869339898669     0.3299568824967193     0.0045580380138313     0.4374133308405154    0.03632365023930644     0.4194838205358199  2.706557059964249e-14 135.2743818713832
2.540284000799795      19.16141250056874      15.51847646492246  0.0003084727749484242     0.5038314256003982     -12.61278759679387   0.003084709143335503    0.04232998673842015   0.002070672268705037      15.06700777987433      298.3907187173934   0.007444558610075334     0.8000000011855364     0.5788920787264613     0.2459869339898669     0.3299568824967193     0.0045580380138313     0.4374133308405154    0.03632363533814525     0.4194838354369811  2.706557059964249e-14 135.2743818713812
2.540284000799795      19.16141250056874      15.51847646492246  0.0003084727749484242     0.5038314256003982     -12.61278759679387   0.003084709143335503    0.04232998673842015   0.002070672268705037      15.06700777987433      298.3907187173934   0.007444558610075334     0.8000000011855364     0.5788920787264613     0.2459869339898669     0.3299568824967193     0.0045580380138313     0.4374133308405154    0.03632363533814525     0.4194838205358199  1.490118825941826e-08 135.2744467334908
2.537996367906414       19.1842159664838      15.54573474026531  0.0003129374189300834     0.5039496262039224     -12.62960622776886   0.003082749909816513    0.04231917963688272   0.002069309898058129      15.08820193672276      298.4062970458855   0.007445448772025483     0.8000000011225408     0.5790651009321203     0.2460133266828438     0.3272362945971397   0.004553828940255041     0.4374133308405154      0.036288108188994      0.419114543641047  2.409689231698493e-14 135.2749548243017
2.537996405725508       19.1842159664838      15.54573474026531  0.0003129374189300834     0.5039496262039224     -12.62960622776886   0.003082749909816513    0.04231917963688272   0.002069309898058129      15.08820193672276      298.4062970458855   0.007445448772025483     0.8000000011225408     0.5790651009321203     0.2460133266828438     0.3272362945971397   0.004553828940255041     0.4374133308405154      0.036288108188994      0.419114543641047  2.409689231698493e-14 135.2749549352231
2.537996367906414      19.18421625235089      15.54573474026531  0.0003129374189300834     0.5039496262039224     -12.62960622776886   0.003082749909816513    0.04231917963688272   0.002069309898058129      15.08820193672276      298.4062970458855   0.007445448772025483     0.8000000011225408     0.5790651009321203     0.2460133266828438     0.3272362945971397   0.004553828940255041     0.4374133308405154      0.036288108188994      0.419114543641047  2.409689231698493e-14 135.2749548320226
2.537996367906414       19.1842159664838      15.54573497191481  0.0003129374189300834     0.5039496262039224     -12.62960622776886   0.003082749909816513    0.04231917963688272   0.002069309898058129      15.08820193672276      298.4062970458855   0.007445448772025483     0.8000000011225408     0.5790651009321203     0.2460133266828438     0.3272362945971397   0.004553828940255041     0.4374133308405154      0.036288108188994      0.419114543641047  2.409689231698493e-14 135.2749548243705
2.537996367906414       19.1842159664838      15.54573474026531  0.0003129523200912772     0.5039496262039224     -12.62960622776886   0.003082749909816513    0.04231917963688272   0.002069309898058129      15.08820193672276      298.4062970458855   0.007445448772025483     0.8000000011225408     0.5790651009321203     0.2460133266828438     0.3272362945971397   0.004553828940255041     0.4374133308405154      0.036288108188994      0.419114543641047  2.409689231698493e-14 135.2749552219478
2.537996367906414       19.1842159664838      15.54573474026531  0.0003129374189300834     0.5039496411050836     -12.62960622776886   0.003082749909816513    0.04231917963688272   0.002069309898058129      15.08820193672276      298.4062970458855   0.007445448772025483     0.8000000011225408     0.5790651009321203     0.2460133266828438     0.3272362945971397   0.004553828940255041     0.4374133308405154      0.036288108188994      0.419114543641047  2.409689231698493e-14 135.2749548306791
2.537996367906414       19.1842159664838      15.54573474026531  0.0003129374189300834     0.5039496262039224     -12.62960641596466   0.003082749909816513    0.04231917963688272   0.002069309898058129      15.08820193672276      298.4062970458855   0.007445448772025483     0.8000000011225408     0.5790651009321203     0.2460133266828438     0.3272362945971397   0.004553828940255041     0.4374133308405154      0.036288108188994      0.419114543641047  2.409689231698493e-14 135.2749548308875
2.537996367906414       19.1842159664838      15.54573474026531  0.0003129374189300834     0.5039496262039224     -12.62960622776886   0.003082764810977707    0.04231917963688272   0.002069309898058129      15.08820193672276      298.4062970458855   0.007445448772025483     0.8000000011225408     0.5790651009321203     0.2460133266828438     0.3272362945971397   0.004553828940255041     0.4374133308405154      0.036288108188994      0.419114543641047  2.409689231698493e-14 135.2749545502735
2.537996367906414       19.1842159664838      15.54573474026531  0.0003129374189300834     0.5039496262039224     -12.62960622776886   0.003082749909816513    0.04231919453804391   0.002069309898058129      15.08820193672276      298.4062970458855   0.007445448772025483     0.8000000011225408     0.5790651009321203     0.2460133266828438     0.3272362945971397   0.004553828940255041     0.4374133308405154      0.036288108188994      0.419114543641047  2.409689231698493e-14 135.2749548419815
2.537996367906414       19.1842159664838      15.54573474026531  0.0003129374189300834     0.5039496262039224     -12.62960622776886   0.003082749909816513    0.04231917963688272   0.002069324799219323      15.08820193672276      298.4062970458855   0.007445448772025483     0.8000000011225408     0.5790651009321203     0.2460133266828438     0.3272362945971397   0.004553828940255041     0.4374133308405154      0.036288108188994      0.419114543641047  2.409689231698493e-14 135.2749542970625
2.537996367906414       19.1842159664838      15.54573474026531  0.0003129374189300834     0.5039496262039224     -12.62960622776886   0.003082749909816513    0.04231917963688272   0.002069309898058129      15.08820216155449      298.4062970458855   0.007445448772025483     0.8000000011225408     0.5790651009321203     0.2460133266828438     0.3272362945971397   0.004553828940255041     0.4374133308405154      0.036288108188994      0.419114543641047  2.409689231698493e-14 135.2749548750616
2.537996367906414       19.1842159664838      15.54573474026531  0.0003129374189300834     0.5039496262039224     -12.62960622776886   0.003082749909816513    0.04231917963688272   0.002069309898058129      15.08820193672276      298.4063014924859   0.007445448772025483     0.8000000011225408     0.5790651009321203     0.2460133266828438     0.3272362945971397   0.004553828940255041     0.4374133308405154      0.036288108188994      0.419114543641047  2.409689231698493e-14 135.2749548134864
2.537996367906414       19.1842159664838      15.54573474026531  0.0003129374189300834     0.5039496262039224     -12.62960622776886   0.003082749909816513    0.04231917963688272   0.002069309898058129      15.08820193672276      298.4062970458855   0.007445463673186677     0.8000000011225408     0.5790651009321203     0.2460133266828438     0.3272362945971397   0.004553828940255041     0.4374133308405154      0.036288108188994      0.419114543641047  2.409689231698493e-14 135.274952454958
2.537996367906414       19.1842159664838      15.54573474026531  0.0003129374189300834     0.5039496262039224     -12.62960622776886   0.003082749909816513    0.04231917963688272   0.002069309898058129      15.08820193672276      298.4062970458855   0.007445448772025483      0.800000016023702     0.5790651009321203     0.2460133266828438     0.3272362945971397   0.004553828940255041     0.4374133308405154      0.036288108188994      0.419114543641047  2.409689231698493e-14 135.2749564182936
2.537996367906414       19.1842159664838      15.54573474026531  0.0003129374189300834     0.5039496262039224     -12.62960622776886   0.003082749909816513    0.04231917963688272   0.002069309898058129      15.08820193672276      298.4062970458855   0.007445448772025483     0.8000000011225408     0.5790651158332815     0.2460133266828438     0.3272362945971397   0.004553828940255041     0.4374133308405154      0.036288108188994      0.419114543641047  2.409689231698493e-14 135.2749549335301
2.537996367906414       19.1842159664838      15.54573474026531  0.0003129374189300834     0.5039496262039224     -12.62960622776886   0.003082749909816513    0.04231917963688272   0.002069309898058129      15.08820193672276      298.4062970458855   0.007445448772025483     0.8000000011225408     0.5790651009321203      0.246013341584005     0.3272362945971397   0.004553828940255041     0.4374133308405154      0.036288108188994      0.419114543641047  2.409689231698493e-14 135.2749547242347
2.537996367906414       19.1842159664838      15.54573474026531  0.0003129374189300834     0.5039496262039224     -12.62960622776886   0.003082749909816513    0.04231917963688272   0.002069309898058129      15.08820193672276      298.4062970458855   0.007445448772025483     0.8000000011225408     0.5790651009321203     0.2460133266828438     0.3272363094983009   0.004553828940255041     0.4374133308405154      0.036288108188994      0.419114543641047  2.409689231698493e-14 135.274954820144
2.537996367906414       19.1842159664838      15.54573474026531  0.0003129374189300834     0.5039496262039224     -12.62960622776886   0.003082749909816513    0.04231917963688272   0.002069309898058129      15.08820193672276      298.4062970458855   0.007445448772025483     0.8000000011225408     0.5790651009321203     0.2460133266828438     0.3272362945971397   0.004553843841416235     0.4374133308405154      0.036288108188994      0.419114543641047  2.409689231698493e-14 135.2749548242964
2.537996367906414       19.1842159664838      15.54573474026531  0.0003129374189300834     0.5039496262039224     -12.62960622776886   0.003082749909816513    0.04231917963688272   0.002069309898058129      15.08820193672276      298.4062970458855   0.007445448772025483     0.8000000011225408     0.5790651009321203     0.2460133266828438     0.3272362945971397   0.004553828940255041     0.4374133457416766      0.036288108188994      0.419114543641047  2.409689231698493e-14 135.2749548243017
2.537996367906414       19.1842159664838      15.54573474026531  0.0003129374189300834     0.5039496262039224     -12.62960622776886   0.003082749909816513    0.04231917963688272   0.002069309898058129      15.08820193672276      298.4062970458855   0.007445448772025483     0.8000000011225408     0.5790651009321203     0.2460133266828438     0.3272362945971397   0.004553828940255041     0.4374133308405154    0.03628812309015519      0.419114543641047  2.409689231698493e-14 135.2749548243081
2.537996367906414       19.1842159664838      15.54573474026531  0.0003129374189300834     0.5039496262039224     -12.62960622776886   0.003082749909816513    0.04231917963688272   0.002069309898058129      15.08820193672276      298.4062970458855   0.007445448772025483     0.8000000011225408     0.5790651009321203     0.2460133266828438     0.3272362945971397   0.004553828940255041     0.4374133308405154      0.036288108188994     0.4191145585422082  2.409689231698493e-14 135.2749548242994
2.537996367906414       19.1842159664838      15.54573474026531  0.0003129374189300834     0.5039496262039224     -12.62960622776886   0.003082749909816513    0.04231917963688272   0.002069309898058129      15.08820193672276      298.4062970458855   0.007445448772025483     0.8000000011225408     0.5790651009321203     0.2460133266828438     0.3272362945971397   0.004553828940255041     0.4374133308405154      0.036288108188994      0.419114543641047  1.490118529073997e-08 135.2750196842186
2.539715646746629      19.16711131360808      15.52528827149682  0.0003094443405910408      0.503881648676172      -12.6169916301348   0.003082097211728323    0.04232646133640712   0.002069910600825892      15.07230630950298      298.3946116767979   0.007442377023839272     0.8000000011686914     0.5789032812077973     0.2460075148489992     0.3292560442683606   0.004556986172647817     0.4374133308405154    0.03631475715260139     0.4193915388046578  2.529505787471346e-14 135.2743321347732
2.539715684591342      19.16711131360808      15.52528827149682  0.0003094443405910408      0.503881648676172      -12.6169916301348   0.003082097211728323    0.04232646133640712   0.002069910600825892      15.07230630950298      298.3946116767979   0.007442377023839272     0.8000000011686914     0.5789032812077973     0.2460075148489992     0.3292560442683606   0.004556986172647817     0.4374133308405154    0.03631475715260139     0.4193915388046578  2.529505787471346e-14 135.2743321540453
2.539715646746629       19.1671115992203      15.52528827149682  0.0003094443405910408      0.503881648676172      -12.6169916301348   0.003082097211728323    0.04232646133640712   0.002069910600825892      15.07230630950298      298.3946116767979   0.007442377023839272     0.8000000011686914     0.5789032812077973     0.2460075148489992     0.3292560442683606   0.004556986172647817     0.4374133308405154    0.03631475715260139     0.4193915388046578  2.529505787471346e-14 135.2743321306364
2.539715646746629      19.16711131360808      15.52528850284164  0.0003094443405910408      0.503881648676172      -12.6169916301348   0.003082097211728323    0.04232646133640712   0.002069910600825892      15.07230630950298      298.3946116767979   0.007442377023839272     0.8000000011686914     0.5789032812077973     0.2460075148489992     0.3292560442683606   0.004556986172647817     0.4374133308405154    0.03631475715260139     0.4193915388046578  2.529505787471346e-14 135.2743321293777
2.539715646746629      19.16711131360808      15.52528827149682  0.0003094592417522346      0.503881648676172      -12.6169916301348   0.003082097211728323    0.04232646133640712   0.002069910600825892      15.07230630950298      298.3946116767979   0.007442377023839272     0.8000000011686914     0.5789032812077973     0.2460075148489992     0.3292560442683606   0.004556986172647817     0.4374133308405154    0.03631475715260139     0.4193915388046578  2.529505787471346e-14 135.2743327536253
2.539715646746629      19.16711131360808      15.52528827149682  0.0003094443405910408     0.5038816635773332      -12.6169916301348   0.003082097211728323    0.04232646133640712   0.002069910600825892      15.07230630950298      298.3946116767979   0.007442377023839272     0.8000000011686914     0.5789032812077973     0.2460075148489992     0.3292560442683606   0.004556986172647817     0.4374133308405154    0.03631475715260139     0.4193915388046578  2.529505787471346e-14 135.2743321365576
2.539715646746629      19.16711131360808      15.52528827149682  0.0003094443405910408      0.503881648676172     -12.61699181814263   0.003082097211728323    0.04232646133640712   0.002069910600825892      15.07230630950298      298.3946116767979   0.007442377023839272     0.8000000011686914     0.5789032812077973     0.2460075148489992     0.3292560442683606   0.004556986172647817     0.4374133308405154    0.03631475715260139     0.4193915388046578  2.529505787471346e-14 135.2743321296048
2.539715646746629      19.16711131360808      15.52528827149682  0.0003094443405910408      0.503881648676172      -12.6169916301348   0.003082112112889517    0.04232646133640712   0.002069910600825892      15.07230630950298      298.3946116767979   0.007442377023839272     0.8000000011686914     0.5789032812077973     0.2460075148489992     0.3292560442683606   0.004556986172647817     0.4374133308405154    0.03631475715260139     0.4193915388046578  2.529505787471346e-14 135.2743318290891
2.539715646746629      19.16711131360808      15.52528827149682  0.0003094443405910408      0.503881648676172      -12.6169916301348   0.003082097211728323    0.04232647623756831   0.002069910600825892      15.07230630950298      298.3946116767979   0.007442377023839272     0.8000000011686914     0.5789032812077973     0.2460075148489992     0.3292560442683606   0.004556986172647817     0.4374133308405154    0.03631475715260139     0.4193915388046578  2.529505787471346e-14 135.2743321173692
2.539715646746629      19.16711131360808      15.52528827149682  0.0003094443405910408      0.503881648676172      -12.6169916301348   0.003082097211728323    0.04232646133640712   0.002069925501987086      15.07230630950298      298.3946116767979   0.007442377023839272     0.8000000011686914     0.5789032812077973     0.2460075148489992     0.3292560442683606   0.004556986172647817     0.4374133308405154    0.03631475715260139     0.4193915388046578  2.529505787471346e-14 135.274331377926
2.539715646746629      19.16711131360808      15.52528827149682  0.0003094443405910408      0.503881648676172      -12.6169916301348   0.003082097211728323    0.04232646133640712   0.002069910600825892      15.07230653409785      298.3946116767979   0.007442377023839272     0.8000000011686914     0.5789032812077973     0.2460075148489992     0.3292560442683606   0.004556986172647817     0.4374133308405154    0.03631475715260139     0.4193915388046578  2.529505787471346e-14 135.2743321468501
2.539715646746629      19.16711131360808      15.52528827149682  0.0003094443405910408      0.503881648676172      -12.6169916301348   0.003082097211728323    0.04232646133640712   0.002069910600825892      15.07230630950298      298.3946161232241   0.007442377023839272     0.8000000011686914     0.5789032812077973     0.2460075148489992     0.3292560442683606   0.004556986172647817     0.4374133308405154    0.03631475715260139     0.4193915388046578  2.529505787471346e-14 135.2743320809908
2.539715646746629      19.16711131360808      15.52528827149682  0.0003094443405910408      0.503881648676172      -12.6169916301348   0.003082097211728323    0.04232646133640712   0.002069910600825892      15.07230630950298      298.3946116767979   0.007442391925000466     0.8000000011686914     0.5789032812077973     0.2460075148489992     0.3292560442683606   0.004556986172647817     0.4374133308405154    0.03631475715260139     0.4193915388046578  2.529505787471346e-14 135.2743288123195
2.539715646746629      19.16711131360808      15.52528827149682  0.0003094443405910408      0.503881648676172      -12.6169916301348   0.003082097211728323    0.04232646133640712   0.002069910600825892      15.07230630950298      298.3946116767979   0.007442377023839272     0.8000000160698526     0.5789032812077973     0.2460075148489992     0.3292560442683606   0.004556986172647817     0.4374133308405154    0.03631475715260139     0.4193915388046578  2.529505787471346e-14 135.2743337230802
2.539715646746629      19.16711131360808      15.52528827149682  0.0003094443405910408      0.503881648676172      -12.6169916301348   0.003082097211728323    0.04232646133640712   0.002069910600825892      15.07230630950298      298.3946116767979   0.007442377023839272     0.8000000011686914     0.5789032961089585     0.2460075148489992     0.3292560442683606   0.004556986172647817     0.4374133308405154    0.03631475715260139     0.4193915388046578  2.529505787471346e-14 135.2743319973515
2.539715646746629      19.16711131360808      15.52528827149682  0.0003094443405910408      0.503881648676172      -12.6169916301348   0.003082097211728323    0.04232646133640712   0.002069910600825892      15.07230630950298      298.3946116767979   0.007442377023839272     0.8000000011686914     0.5789032812077973     0.2460075297501604     0.3292560442683606   0.004556986172647817     0.4374133308405154    0.03631475715260139     0.4193915388046578  2.529505787471346e-14 135.2743317200711
2.539715646746629      19.16711131360808      15.52528827149682  0.0003094443405910408      0.503881648676172      -12.6169916301348   0.003082097211728323    0.04232646133640712   0.002069910600825892      15.07230630950298      298.3946116767979   0.007442377023839272     0.8000000011686914     0.5789032812077973     0.2460075148489992     0.3292560591695218   0.004556986172647817     0.4374133308405154    0.03631475715260139     0.4193915388046578  2.529505787471346e-14 135.2743320885778
2.539715646746629      19.16711131360808      15.52528827149682  0.0003094443405910408      0.503881648676172      -12.6169916301348   0.003082097211728323    0.04232646133640712   0.002069910600825892      15.07230630950298      298.3946116767979   0.007442377023839272     0.8000000011686914     0.5789032812077973     0.2460075148489992     0.3292560442683606   0.004557001073809011     0.4374133308405154    0.03631475715260139     0.4193915388046578  2.529505787471346e-14 135.2743321347917
2.539715646746629      19.16711131360808      15.52528827149682  0.0003094443405910408      0.503881648676172      -12.6169916301348   0.003082097211728323    0.04232646133640712   0.002069910600825892      15.07230630950298      298.3946116767979   0.007442377023839272     0.8000000011686914     0.5789032812077973     0.2460075148489992     0.3292560442683606   0.004556986172647817     0.4374133457416766    0.03631475715260139     0.4193915388046578  2.529505787471346e-14 135.2743321347732
2.539715646746629      19.16711131360808      15.52528827149682  0.0003094443405910408      0.503881648676172      -12.6169916301348   0.003082097211728323    0.04232646133640712   0.002069910600825892      15.07230630950298      298.3946116767979   0.007442377023839272     0.8000000011686914     0.5789032812077973     0.2460075148489992     0.3292560442683606   0.004556986172647817     0.4374133308405154    0.03631477205376258     0.4193915388046578  2.529505787471346e-14 135.2743321347857
2.539715646746629      19.16711131360808      15.52528827149682  0.0003094443405910408      0.503881648676172      -12.6169916301348   0.003082097211728323    0.04232646133640712   0.002069910600825892      15.07230630950298      298.3946116767979   0.007442377023839272     0.8000000011686914     0.5789032812077973     0.2460075148489992     0.3292560442683606   0.004556986172647817     0.4374133308405154    0.03631475715260139      0.419391553705819  2.529505787471346e-14 135.2743321347786
2.539715646746629      19.16711131360808      15.52528827149682  0.0003094443405910408      0.503881648676172      -12.6169916301348   0.003082097211728323    0.04232646133640712   0.002069910600825892      15.07230630950298      298.3946116767979   0.007442377023839272     0.8000000011686914     0.5789032812077973     0.2460075148489992     0.3292560442683606   0.004556986172647817     0.4374133308405154    0.03631475715260139     0.4193915388046578  1.490118648890553e-08 135.2743970012874
2.539721000599689      19.16712599737021      15.52530876312588  0.0003094458639176113     0.5038817074187817     -12.61700403820526   0.003082807660664283    0.04232647062070151   0.002071664524137014      15.07236631982785      298.3975892193132   0.007442738457170984     0.8000000011684874     0.5789028133130969     0.2460083977390477     0.3292591295717396   0.004555249950753004     0.4374133308405154    0.03630525652879459     0.4193444155425096  2.528827696653063e-14 135.2741876037874
2.539721038444481      19.16712599737021      15.52530876312588  0.0003094458639176113     0.5038817074187817     -12.61700403820526   0.003082807660664283    0.04232647062070151   0.002071664524137014      15.07236631982785      298.3975892193132   0.007442738457170984     0.8000000011684874     0.5789028133130969     0.2460083977390477     0.3292591295717396   0.004555249950753004     0.4374133308405154    0.03630525652879459     0.4193444155425096  2.528827696653063e-14 135.2741876352565
2.539721000599689      19.16712628298265      15.52530876312588  0.0003094458639176113     0.5038817074187817     -12.61700403820526   0.003082807660664283    0.04232647062070151   0.002071664524137014      15.07236631982785      298.3975892193132   0.007442738457170984     0.8000000011684874     0.5789028133130969     0.2460083977390477     0.3292591295717396   0.004555249950753004     0.4374133308405154    0.03630525652879459     0.4193444155425096  2.528827696653063e-14 135.2741876052787
2.539721000599689      19.16712599737021      15.52530899447101  0.0003094458639176113     0.5038817074187817     -12.61700403820526   0.003082807660664283    0.04232647062070151   0.002071664524137014      15.07236631982785      298.3975892193132   0.007442738457170984     0.8000000011684874     0.5789028133130969     0.2460083977390477     0.3292591295717396   0.004555249950753004     0.4374133308405154    0.03630525652879459     0.4193444155425096  2.528827696653063e-14 135.2741876021231
2.539721000599689      19.16712599737021      15.52530876312588  0.0003094607650788051     0.5038817074187817     -12.61700403820526   0.003082807660664283    0.04232647062070151   0.002071664524137014      15.07236631982785      298.3975892193132   0.007442738457170984     0.8000000011684874     0.5789028133130969     0.2460083977390477     0.3292591295717396   0.004555249950753004     0.4374133308405154    0.03630525652879459     0.4193444155425096  2.528827696653063e-14 135.274187979938
2.539721000599689      19.16712599737021      15.52530876312588  0.0003094458639176113     0.5038817223199429     -12.61700403820526   0.003082807660664283    0.04232647062070151   0.002071664524137014      15.07236631982785      298.3975892193132   0.007442738457170984     0.8000000011684874     0.5789028133130969     0.2460083977390477     0.3292591295717396   0.004555249950753004     0.4374133308405154    0.03630525652879459     0.4193444155425096  2.528827696653063e-14 135.2741876089663
2.539721000599689      19.16712599737021      15.52530876312588  0.0003094458639176113     0.5038817074187817     -12.61700422621327   0.003082807660664283    0.04232647062070151   0.002071664524137014      15.07236631982785      298.3975892193132   0.007442738457170984     0.8000000011684874     0.5789028133130969     0.2460083977390477     0.3292591295717396   0.004555249950753004     0.4374133308405154    0.03630525652879459     0.4193444155425096  2.528827696653063e-14 135.2741875962055
2.539721000599689      19.16712599737021      15.52530876312588  0.0003094458639176113     0.5038817074187817     -12.61700403820526   0.003082822561825477    0.04232647062070151   0.002071664524137014      15.07236631982785      298.3975892193132   0.007442738457170984     0.8000000011684874     0.5789028133130969     0.2460083977390477     0.3292591295717396   0.004555249950753004     0.4374133308405154    0.03630525652879459     0.4193444155425096  2.528827696653063e-14 135.2741880599309
2.539721000599689      19.16712599737021      15.52530876312588  0.0003094458639176113     0.5038817074187817     -12.61700403820526   0.003082807660664283     0.0423264855218627   0.002071664524137014      15.07236631982785      298.3975892193132   0.007442738457170984     0.8000000011684874     0.5789028133130969     0.2460083977390477     0.3292591295717396   0.004555249950753004     0.4374133308405154    0.03630525652879459     0.4193444155425096  2.528827696653063e-14 135.2741876525966
2.539721000599689      19.16712599737021      15.52530876312588  0.0003094458639176113     0.5038817074187817     -12.61700403820526   0.003082807660664283    0.04232647062070151   0.002071679425298208      15.07236631982785      298.3975892193132   0.007442738457170984     0.8000000011684874     0.5789028133130969     0.2460083977390477     0.3292591295717396   0.004555249950753004     0.4374133308405154    0.03630525652879459     0.4193444155425096  2.528827696653063e-14 135.274188153704
2.539721000599689      19.16712599737021      15.52530876312588  0.0003094458639176113     0.5038817074187817     -12.61700403820526   0.003082807660664283    0.04232647062070151   0.002071664524137014      15.07236654442361      298.3975892193132   0.007442738457170984     0.8000000011684874     0.5789028133130969     0.2460083977390477     0.3292591295717396   0.004555249950753004     0.4374133308405154    0.03630525652879459     0.4193444155425096  2.528827696653063e-14 135.2741876261605
2.539721000599689      19.16712599737021      15.52530876312588  0.0003094458639176113     0.5038817074187817     -12.61700403820526   0.003082807660664283    0.04232647062070151   0.002071664524137014      15.07236631982785      298.3975936657838   0.007442738457170984     0.8000000011684874     0.5789028133130969     0.2460083977390477     0.3292591295717396   0.004555249950753004     0.4374133308405154    0.03630525652879459     0.4193444155425096  2.528827696653063e-14 135.2741875878984
2.539721000599689      19.16712599737021      15.52530876312588  0.0003094458639176113     0.5038817074187817     -12.61700403820526   0.003082807660664283    0.04232647062070151   0.002071664524137014      15.07236631982785      298.3975892193132   0.007442753358332178     0.8000000011684874     0.5789028133130969     0.2460083977390477     0.3292591295717396   0.004555249950753004     0.4374133308405154    0.03630525652879459     0.4193444155425096  2.528827696653063e-14 135.2741850821804
2.539721000599689      19.16712599737021      15.52530876312588  0.0003094458639176113     0.5038817074187817     -12.61700403820526   0.003082807660664283    0.04232647062070151   0.002071664524137014      15.07236631982785      298.3975892193132   0.007442738457170984     0.8000000160696486     0.5789028133130969     0.2460083977390477     0.3292591295717396   0.004555249950753004     0.4374133308405154    0.03630525652879459     0.4193444155425096  2.528827696653063e-14 135.274189190385
2.539721000599689      19.16712599737021      15.52530876312588  0.0003094458639176113     0.5038817074187817     -12.61700403820526   0.003082807660664283    0.04232647062070151   0.002071664524137014      15.07236631982785      298.3975892193132   0.007442738457170984     0.8000000011684874     0.5789028282142581     0.2460083977390477     0.3292591295717396   0.004555249950753004     0.4374133308405154    0.03630525652879459     0.4193444155425096  2.528827696653063e-14 135.2741877137966
2.539721000599689      19.16712599737021      15.52530876312588  0.0003094458639176113     0.5038817074187817     -12.61700403820526   0.003082807660664283    0.04232647062070151   0.002071664524137014      15.07236631982785      298.3975892193132   0.007442738457170984     0.8000000011684874     0.5789028133130969     0.2460084126402089     0.3292591295717396   0.004555249950753004     0.4374133308405154    0.03630525652879459     0.4193444155425096  2.528827696653063e-14 135.2741875003956
2.539721000599689      19.16712599737021      15.52530876312588  0.0003094458639176113     0.5038817074187817     -12.61700403820526   0.003082807660664283    0.04232647062070151   0.002071664524137014      15.07236631982785      298.3975892193132   0.007442738457170984     0.8000000011684874     0.5789028133130969     0.2460083977390477     0.3292591444729008   0.004555249950753004     0.4374133308405154    0.03630525652879459     0.4193444155425096  2.528827696653063e-14 135.2741875930564
2.539721000599689      19.16712599737021      15.52530876312588  0.0003094458639176113     0.5038817074187817     -12.61700403820526   0.003082807660664283    0.04232647062070151   0.002071664524137014      15.07236631982785      298.3975892193132   0.007442738457170984     0.8000000011684874     0.5789028133130969     0.2460083977390477     0.3292591295717396   0.004555264851914198     0.4374133308405154    0.03630525652879459     0.4193444155425096  2.528827696653063e-14 135.2741876037951
2.539721000599689      19.16712599737021      15.52530876312588  0.0003094458639176113     0.5038817074187817     -12.61700403820526   0.003082807660664283    0.04232647062070151   0.002071664524137014      15.07236631982785      298.3975892193132   0.007442738457170984     0.8000000011684874     0.5789028133130969     0.2460083977390477     0.3292591295717396   0.004555249950753004     0.4374133457416766    0.03630525652879459     0.4193444155425096  2.528827696653063e-14 135.2741876037874
2.539721000599689      19.16712599737021      15.52530876312588  0.0003094458639176113     0.5038817074187817     -12.61700403820526   0.003082807660664283    0.04232647062070151   0.002071664524137014      15.07236631982785      298.3975892193132   0.007442738457170984     0.8000000011684874     0.5789028133130969     0.2460083977390477     0.3292591295717396   0.004555249950753004     0.4374133308405154    0.03630527142995578     0.4193444155425096  2.528827696653063e-14 135.2741876038045
2.539721000599689      19.16712599737021      15.52530876312588  0.0003094458639176113     0.5038817074187817     -12.61700403820526   0.003082807660664283    0.04232647062070151   0.002071664524137014      15.07236631982785      298.3975892193132   0.007442738457170984     0.8000000011684874     0.5789028133130969     0.2460083977390477     0.3292591295717396   0.004555249950753004     0.4374133308405154    0.03630525652879459     0.4193444304436708  2.528827696653063e-14 135.2741876037956
2.539721000599689      19.16712599737021      15.52530876312588  0.0003094458639176113     0.5038817074187817     -12.61700403820526   0.003082807660664283    0.04232647062070151   0.002071664524137014      15.07236631982785      298.3975892193132   0.007442738457170984     0.8000000011684874     0.5789028133130969     0.2460083977390477     0.3292591295717396   0.004555249950753004     0.4374133308405154    0.03630525652879459     0.4193444155425096  1.490118648212462e-08 135.2742524697015
2.540248909012418      19.16904663651183      15.53001615164348  0.0003093346376548919     0.5037138121570763     -12.61958105635356   0.003081925929999287    0.04233500957850695   0.002072028644245875      15.06631957384521      298.3980003323679   0.007440830967974464     0.8000000011346721      0.578739193347473      0.246078163004667      0.329428789123725   0.004554645251944207     0.4374133308405154    0.03629476995888029      0.419284080345341   2.45334536501907e-14 135.2732627677236
2.540248946865077      19.16904663651183      15.53001615164348  0.0003093346376548919     0.5037138121570763     -12.61958105635356   0.003081925929999287    0.04233500957850695   0.002072028644245875      15.06631957384521      298.3980003323679   0.007440830967974464     0.8000000011346721      0.578739193347473      0.246078163004667      0.329428789123725   0.004554645251944207     0.4374133308405154    0.03629476995888029      0.419284080345341   2.45334536501907e-14 135.2732626380698
2.540248909012418      19.16904692215288      15.53001615164348  0.0003093346376548919     0.5037138121570763     -12.61958105635356   0.003081925929999287    0.04233500957850695   0.002072028644245875      15.06631957384521      298.3980003323679   0.007440830967974464     0.8000000011346721      0.578739193347473      0.246078163004667      0.329428789123725   0.004554645251944207     0.4374133308405154    0.03629476995888029      0.419284080345341   2.45334536501907e-14 135.273262766026
2.540248909012418      19.16904663651183      15.53001638305876  0.0003093346376548919     0.5037138121570763     -12.61958105635356   0.003081925929999287    0.04233500957850695   0.002072028644245875      15.06631957384521      298.3980003323679   0.007440830967974464     0.8000000011346721      0.578739193347473      0.246078163004667      0.329428789123725   0.004554645251944207     0.4374133308405154    0.03629476995888029      0.419284080345341   2.45334536501907e-14 135.2732627646819
2.540248909012418      19.16904663651183      15.53001615164348  0.0003093495388160857     0.5037138121570763     -12.61958105635356   0.003081925929999287    0.04233500957850695   0.002072028644245875      15.06631957384521      298.3980003323679   0.007440830967974464     0.8000000011346721      0.578739193347473      0.246078163004667      0.329428789123725   0.004554645251944207     0.4374133308405154    0.03629476995888029      0.419284080345341   2.45334536501907e-14 135.2732631030995
2.540248909012418      19.16904663651183      15.53001615164348  0.0003093346376548919     0.5037138270582375     -12.61958105635356   0.003081925929999287    0.04233500957850695   0.002072028644245875      15.06631957384521      298.3980003323679   0.007440830967974464     0.8000000011346721      0.578739193347473      0.246078163004667      0.329428789123725   0.004554645251944207     0.4374133308405154    0.03629476995888029      0.419284080345341   2.45334536501907e-14 135.2732627761283
2.540248909012418      19.16904663651183      15.53001615164348  0.0003093346376548919     0.5037138121570763     -12.61958124439997   0.003081925929999287    0.04233500957850695   0.002072028644245875      15.06631957384521      298.3980003323679   0.007440830967974464     0.8000000011346721      0.578739193347473      0.246078163004667      0.329428789123725   0.004554645251944207     0.4374133308405154    0.03629476995888029      0.419284080345341   2.45334536501907e-14 135.2732627686322
2.540248909012418      19.16904663651183      15.53001615164348  0.0003093346376548919     0.5037138121570763     -12.61958105635356   0.003081940831160481    0.04233500957850695   0.002072028644245875      15.06631957384521      298.3980003323679   0.007440830967974464     0.8000000011346721      0.578739193347473      0.246078163004667      0.329428789123725   0.004554645251944207     0.4374133308405154    0.03629476995888029      0.419284080345341   2.45334536501907e-14 135.2732634506376
2.540248909012418      19.16904663651183      15.53001615164348  0.0003093346376548919     0.5037138121570763     -12.61958105635356   0.003081925929999287    0.04233502447966814   0.002072028644245875      15.06631957384521      298.3980003323679   0.007440830967974464     0.8000000011346721      0.578739193347473      0.246078163004667      0.329428789123725   0.004554645251944207     0.4374133308405154    0.03629476995888029      0.419284080345341   2.45334536501907e-14 135.2732628099919
2.540248909012418      19.16904663651183      15.53001615164348  0.0003093346376548919     0.5037138121570763     -12.61958105635356   0.003081925929999287    0.04233500957850695   0.002072043545407069      15.06631957384521      298.3980003323679   0.007440830967974464     0.8000000011346721      0.578739193347473      0.246078163004667      0.329428789123725   0.004554645251944207     0.4374133308405154    0.03629476995888029      0.419284080345341   2.45334536501907e-14 135.2732633132383
2.540248909012418      19.16904663651183      15.53001615164348  0.0003093346376548919     0.5037138121570763     -12.61958105635356   0.003081925929999287    0.04233500957850695   0.002072028644245875      15.06631979835087      298.3980003323679   0.007440830967974464     0.8000000011346721      0.578739193347473      0.246078163004667      0.329428789123725   0.004554645251944207     0.4374133308405154    0.03629476995888029      0.419284080345341   2.45334536501907e-14 135.2732627125582
2.540248909012418      19.16904663651183      15.53001615164348  0.0003093346376548919     0.5037138121570763     -12.61958105635356   0.003081925929999287    0.04233500957850695   0.002072028644245875      15.06631957384521      298.3980047788446   0.007440830967974464     0.8000000011346721      0.578739193347473      0.246078163004667      0.329428789123725   0.004554645251944207     0.4374133308405154    0.03629476995888029      0.419284080345341   2.45334536501907e-14 135.2732627690588
2.540248909012418      19.16904663651183      15.53001615164348  0.0003093346376548919     0.5037138121570763     -12.61958105635356   0.003081925929999287    0.04233500957850695   0.002072028644245875      15.06631957384521      298.3980003323679   0.007440845869135658     0.8000000011346721      0.578739193347473      0.246078163004667      0.329428789123725   0.004554645251944207     0.4374133308405154    0.03629476995888029      0.419284080345341   2.45334536501907e-14 135.2732628591716
2.540248909012418      19.16904663651183      15.53001615164348  0.0003093346376548919     0.5037138121570763     -12.61958105635356   0.003081925929999287    0.04233500957850695   0.002072028644245875      15.06631957384521      298.3980003323679   0.007440830967974464     0.8000000160358333      0.578739193347473      0.246078163004667      0.329428789123725   0.004554645251944207     0.4374133308405154    0.03629476995888029      0.419284080345341   2.45334536501907e-14 135.2732643526295
[truncated: 80,322 more chars]
