# Supplementary material for: Model-Based Quantification of the Systemic Interplay between Glucose and Fatty Acids in the Postprandial State
Source: PLoS One. 2015 Sep 10;10(9):e0135665. doi: 10.1371/journal.pone.0135665 (PMC4565650; doi:10.1371/journal.pone.0135665)
Supplement: S3 File — Zip file containing all Matlab m-files to generate figures. The zip-file includes a README file, containing an overview of the simulation files and basic instructions. (ZIP) [file pone.0135665.s004.zip › GlcNEFA/OPT parameters/OPT_solver1_seed100000000_n100_r25/parameters_it5.txt]

2.889386436284019      19.40939600743106      14.69263843713076   0.007753336808610501     0.9634037727149731     -9.595714733827927   0.001300578245713318     0.1321644743536795   0.004669097747421842      13.09664206239876      336.5688998206535   0.006360964212714787     0.9547123325738722     0.5780992800074342     0.2751071083300505     0.3386673472922409    0.00214481286446757      0.307488523033524    0.08655913593416494    0.07389995473126132  2.220446049250313e-14 250.7320065985976
2.889386479339232      19.40939600743106      14.69263843713076   0.007753336808610501     0.9634037727149731     -9.595714733827927   0.001300578245713318     0.1321644743536795   0.004669097747421842      13.09664206239876      336.5688998206535   0.006360964212714787     0.9547123325738722     0.5780992800074342     0.2751071083300505     0.3386673472922409    0.00214481286446757      0.307488523033524    0.08655913593416494    0.07389995473126132  2.220446049250313e-14 250.7320093654891
2.889386436284019       19.4093962966536      14.69263843713076   0.007753336808610501     0.9634037727149731     -9.595714733827927   0.001300578245713318     0.1321644743536795   0.004669097747421842      13.09664206239876      336.5688998206535   0.006360964212714787     0.9547123325738722     0.5780992800074342     0.2751071083300505     0.3386673472922409    0.00214481286446757      0.307488523033524    0.08655913593416494    0.07389995473126132  2.220446049250313e-14 250.7320073285954
2.889386436284019      19.40939600743106      14.69263865606813   0.007753336808610501     0.9634037727149731     -9.595714733827927   0.001300578245713318     0.1321644743536795   0.004669097747421842      13.09664206239876      336.5688998206535   0.006360964212714787     0.9547123325738722     0.5780992800074342     0.2751071083300505     0.3386673472922409    0.00214481286446757      0.307488523033524    0.08655913593416494    0.07389995473126132  2.220446049250313e-14 250.7320071375533
2.889386436284019      19.40939600743106      14.69263843713076   0.007753351709771695     0.9634037727149731     -9.595714733827927   0.001300578245713318     0.1321644743536795   0.004669097747421842      13.09664206239876      336.5688998206535   0.006360964212714787     0.9547123325738722     0.5780992800074342     0.2751071083300505     0.3386673472922409    0.00214481286446757      0.307488523033524    0.08655913593416494    0.07389995473126132  2.220446049250313e-14 250.7321092047266
2.889386436284019      19.40939600743106      14.69263843713076   0.007753336808610501     0.9634037876161343     -9.595714733827927   0.001300578245713318     0.1321644743536795   0.004669097747421842      13.09664206239876      336.5688998206535   0.006360964212714787     0.9547123325738722     0.5780992800074342     0.2751071083300505     0.3386673472922409    0.00214481286446757      0.307488523033524    0.08655913593416494    0.07389995473126132  2.220446049250313e-14 250.7320071859204
2.889386436284019      19.40939600743106      14.69263843713076   0.007753336808610501     0.9634037727149731     -9.595714876815219   0.001300578245713318     0.1321644743536795   0.004669097747421842      13.09664206239876      336.5688998206535   0.006360964212714787     0.9547123325738722     0.5780992800074342     0.2751071083300505     0.3386673472922409    0.00214481286446757      0.307488523033524    0.08655913593416494    0.07389995473126132  2.220446049250313e-14 250.7320085577466
2.889386436284019      19.40939600743106      14.69263843713076   0.007753336808610501     0.9634037727149731     -9.595714733827927   0.001300593146874511     0.1321644743536795   0.004669097747421842      13.09664206239876      336.5688998206535   0.006360964212714787     0.9547123325738722     0.5780992800074342     0.2751071083300505     0.3386673472922409    0.00214481286446757      0.307488523033524    0.08655913593416494    0.07389995473126132  2.220446049250313e-14 250.7320823175479
2.889386436284019      19.40939600743106      14.69263843713076   0.007753336808610501     0.9634037727149731     -9.595714733827927   0.001300578245713318     0.1321644892548407   0.004669097747421842      13.09664206239876      336.5688998206535   0.006360964212714787     0.9547123325738722     0.5780992800074342     0.2751071083300505     0.3386673472922409    0.00214481286446757      0.307488523033524    0.08655913593416494    0.07389995473126132  2.220446049250313e-14 250.7320105043509
2.889386436284019      19.40939600743106      14.69263843713076   0.007753336808610501     0.9634037727149731     -9.595714733827927   0.001300578245713318     0.1321644743536795   0.004669112648583036      13.09664206239876      336.5688998206535   0.006360964212714787     0.9547123325738722     0.5780992800074342     0.2751071083300505     0.3386673472922409    0.00214481286446757      0.307488523033524    0.08655913593416494    0.07389995473126132  2.220446049250313e-14 250.7320362842587
2.889386436284019      19.40939600743106      14.69263843713076   0.007753336808610501     0.9634037727149731     -9.595714733827927   0.001300578245713318     0.1321644743536795   0.004669097747421842      13.09664225755394      336.5688998206535   0.006360964212714787     0.9547123325738722     0.5780992800074342     0.2751071083300505     0.3386673472922409    0.00214481286446757      0.307488523033524    0.08655913593416494    0.07389995473126132  2.220446049250313e-14 250.7320065380776
2.889386436284019      19.40939600743106      14.69263843713076   0.007753336808610501     0.9634037727149731     -9.595714733827927   0.001300578245713318     0.1321644743536795   0.004669097747421842      13.09664206239876       336.568904835921   0.006360964212714787     0.9547123325738722     0.5780992800074342     0.2751071083300505     0.3386673472922409    0.00214481286446757      0.307488523033524    0.08655913593416494    0.07389995473126132  2.220446049250313e-14 250.7320088775919
2.889386436284019      19.40939600743106      14.69263843713076   0.007753336808610501     0.9634037727149731     -9.595714733827927   0.001300578245713318     0.1321644743536795   0.004669097747421842      13.09664206239876      336.5688998206535   0.006360979113875981     0.9547123325738722     0.5780992800074342     0.2751071083300505     0.3386673472922409    0.00214481286446757      0.307488523033524    0.08655913593416494    0.07389995473126132  2.220446049250313e-14 250.730369411395
2.889386436284019      19.40939600743106      14.69263843713076   0.007753336808610501     0.9634037727149731     -9.595714733827927   0.001300578245713318     0.1321644743536795   0.004669097747421842      13.09664206239876      336.5688998206535   0.006360964212714787     0.9547123474750334     0.5780992800074342     0.2751071083300505     0.3386673472922409    0.00214481286446757      0.307488523033524    0.08655913593416494    0.07389995473126132  2.220446049250313e-14 250.7320062193657
2.889386436284019      19.40939600743106      14.69263843713076   0.007753336808610501     0.9634037727149731     -9.595714733827927   0.001300578245713318     0.1321644743536795   0.004669097747421842      13.09664206239876      336.5688998206535   0.006360964212714787     0.9547123325738722     0.5780992949085954     0.2751071083300505     0.3386673472922409    0.00214481286446757      0.307488523033524    0.08655913593416494    0.07389995473126132  2.220446049250313e-14 250.732033917486
2.889386436284019      19.40939600743106      14.69263843713076   0.007753336808610501     0.9634037727149731     -9.595714733827927   0.001300578245713318     0.1321644743536795   0.004669097747421842      13.09664206239876      336.5688998206535   0.006360964212714787     0.9547123325738722     0.5780992800074342     0.2751071232312117     0.3386673472922409    0.00214481286446757      0.307488523033524    0.08655913593416494    0.07389995473126132  2.220446049250313e-14 250.7319769312108
2.889386436284019      19.40939600743106      14.69263843713076   0.007753336808610501     0.9634037727149731     -9.595714733827927   0.001300578245713318     0.1321644743536795   0.004669097747421842      13.09664206239876      336.5688998206535   0.006360964212714787     0.9547123325738722     0.5780992800074342     0.2751071083300505      0.338667362193402    0.00214481286446757      0.307488523033524    0.08655913593416494    0.07389995473126132  2.220446049250313e-14 250.732006455493
2.889386436284019      19.40939600743106      14.69263843713076   0.007753336808610501     0.9634037727149731     -9.595714733827927   0.001300578245713318     0.1321644743536795   0.004669097747421842      13.09664206239876      336.5688998206535   0.006360964212714787     0.9547123325738722     0.5780992800074342     0.2751071083300505     0.3386673472922409   0.002144827765628764      0.307488523033524    0.08655913593416494    0.07389995473126132  2.220446049250313e-14 250.7320065986734
2.889386436284019      19.40939600743106      14.69263843713076   0.007753336808610501     0.9634037727149731     -9.595714733827927   0.001300578245713318     0.1321644743536795   0.004669097747421842      13.09664206239876      336.5688998206535   0.006360964212714787     0.9547123325738722     0.5780992800074342     0.2751071083300505     0.3386673472922409    0.00214481286446757     0.3074885379346852    0.08655913593416494    0.07389995473126132  2.220446049250313e-14 250.7320065985976
2.889386436284019      19.40939600743106      14.69263843713076   0.007753336808610501     0.9634037727149731     -9.595714733827927   0.001300578245713318     0.1321644743536795   0.004669097747421842      13.09664206239876      336.5688998206535   0.006360964212714787     0.9547123325738722     0.5780992800074342     0.2751071083300505     0.3386673472922409    0.00214481286446757      0.307488523033524    0.08655915083532613    0.07389995473126132  2.220446049250313e-14 250.7320065989662
2.889386436284019      19.40939600743106      14.69263843713076   0.007753336808610501     0.9634037727149731     -9.595714733827927   0.001300578245713318     0.1321644743536795   0.004669097747421842      13.09664206239876      336.5688998206535   0.006360964212714787     0.9547123325738722     0.5780992800074342     0.2751071083300505     0.3386673472922409    0.00214481286446757      0.307488523033524    0.08655913593416494    0.07389996963242251  2.220446049250313e-14 250.732006598934
2.889386436284019      19.40939600743106      14.69263843713076   0.007753336808610501     0.9634037727149731     -9.595714733827927   0.001300578245713318     0.1321644743536795   0.004669097747421842      13.09664206239876      336.5688998206535   0.006360964212714787     0.9547123325738722     0.5780992800074342     0.2751071083300505     0.3386673472922409    0.00214481286446757      0.307488523033524    0.08655913593416494    0.07389995473126132  1.490118339830815e-08 250.7320383049045
2.743363563420463      18.75910621903121      10.56993600120275   0.006277310319110049     0.9000522532193969     -8.318783568612815   0.001203789456991922    0.08575124549722039    0.00122074126356104      13.11429063032627      323.5233764244265   0.006373246831252758     0.9283586645008269     0.5640721902499892      0.281151972322592     0.2962941164143533   0.002123892070957516      0.307488523033524    0.07697375127459234    0.06654129802081291  2.331468351712829e-14 189.2531656641438
2.743363604299766      18.75910621903121      10.56993600120275   0.006277310319110049     0.9000522532193969     -8.318783568612815   0.001203789456991922    0.08575124549722039    0.00122074126356104      13.11429063032627      323.5233764244265   0.006373246831252758     0.9283586645008269     0.5640721902499892      0.281151972322592     0.2962941164143533   0.002123892070957516      0.307488523033524    0.07697375127459234    0.06654129802081291  2.331468351712829e-14 189.2531660570282
2.743363563420463      18.75910649856368      10.56993600120275   0.006277310319110049     0.9000522532193969     -8.318783568612815   0.001203789456991922    0.08575124549722039    0.00122074126356104      13.11429063032627      323.5233764244265   0.006373246831252758     0.9283586645008269     0.5640721902499892      0.281151972322592     0.2962941164143533   0.002123892070957516      0.307488523033524    0.07697375127459234    0.06654129802081291  2.331468351712829e-14 189.2531626674771
2.743363563420463      18.75910621903121      10.56993615870707   0.006277310319110049     0.9000522532193969     -8.318783568612815   0.001203789456991922    0.08575124549722039    0.00122074126356104      13.11429063032627      323.5233764244265   0.006373246831252758     0.9283586645008269     0.5640721902499892      0.281151972322592     0.2962941164143533   0.002123892070957516      0.307488523033524    0.07697375127459234    0.06654129802081291  2.331468351712829e-14 189.2531630185693
2.743363563420463      18.75910621903121      10.56993600120275   0.006277325220271243     0.9000522532193969     -8.318783568612815   0.001203789456991922    0.08575124549722039    0.00122074126356104      13.11429063032627      323.5233764244265   0.006373246831252758     0.9283586645008269     0.5640721902499892      0.281151972322592     0.2962941164143533   0.002123892070957516      0.307488523033524    0.07697375127459234    0.06654129802081291  2.331468351712829e-14 189.2534162732037
2.743363563420463      18.75910621903121      10.56993600120275   0.006277310319110049     0.9000522681205581     -8.318783568612815   0.001203789456991922    0.08575124549722039    0.00122074126356104      13.11429063032627      323.5233764244265   0.006373246831252758     0.9283586645008269     0.5640721902499892      0.281151972322592     0.2962941164143533   0.002123892070957516      0.307488523033524    0.07697375127459234    0.06654129802081291  2.331468351712829e-14 189.2531650089044
2.743363563420463      18.75910621903121      10.56993600120275   0.006277310319110049     0.9000522532193969      -8.31878369257235   0.001203789456991922    0.08575124549722039    0.00122074126356104      13.11429063032627      323.5233764244265   0.006373246831252758     0.9283586645008269     0.5640721902499892      0.281151972322592     0.2962941164143533   0.002123892070957516      0.307488523033524    0.07697375127459234    0.06654129802081291  2.331468351712829e-14 189.2531691520196
2.743363563420463      18.75910621903121      10.56993600120275   0.006277310319110049     0.9000522532193969     -8.318783568612815   0.001203804358153116    0.08575124549722039    0.00122074126356104      13.11429063032627      323.5233764244265   0.006373246831252758     0.9283586645008269     0.5640721902499892      0.281151972322592     0.2962941164143533   0.002123892070957516      0.307488523033524    0.07697375127459234    0.06654129802081291  2.331468351712829e-14 189.2529816809976
2.743363563420463      18.75910621903121      10.56993600120275   0.006277310319110049     0.9000522532193969     -8.318783568612815   0.001203789456991922    0.08575126039838159    0.00122074126356104      13.11429063032627      323.5233764244265   0.006373246831252758     0.9283586645008269     0.5640721902499892      0.281151972322592     0.2962941164143533   0.002123892070957516      0.307488523033524    0.07697375127459234    0.06654129802081291  2.331468351712829e-14 189.2531509883485
2.743363563420463      18.75910621903121      10.56993600120275   0.006277310319110049     0.9000522532193969     -8.318783568612815   0.001203789456991922    0.08575124549722039   0.001220756164722234      13.11429063032627      323.5233764244265   0.006373246831252758     0.9283586645008269     0.5640721902499892      0.281151972322592     0.2962941164143533   0.002123892070957516      0.307488523033524    0.07697375127459234    0.06654129802081291  2.331468351712829e-14 189.252786813864
2.743363563420463      18.75910621903121      10.56993600120275   0.006277310319110049     0.9000522532193969     -8.318783568612815   0.001203789456991922    0.08575124549722039    0.00122074126356104      13.11429082574443      323.5233764244265   0.006373246831252758     0.9283586645008269     0.5640721902499892      0.281151972322592     0.2962941164143533   0.002123892070957516      0.307488523033524    0.07697375127459234    0.06654129802081291  2.331468351712829e-14 189.2531631648189
2.743363563420463      18.75910621903121      10.56993600120275   0.006277310319110049     0.9000522532193969     -8.318783568612815   0.001203789456991922    0.08575124549722039    0.00122074126356104      13.11429063032627      323.5233812453005   0.006373246831252758     0.9283586645008269     0.5640721902499892      0.281151972322592     0.2962941164143533   0.002123892070957516      0.307488523033524    0.07697375127459234    0.06654129802081291  2.331468351712829e-14 189.2531669989647
2.743363563420463      18.75910621903121      10.56993600120275   0.006277310319110049     0.9000522532193969     -8.318783568612815   0.001203789456991922    0.08575124549722039    0.00122074126356104      13.11429063032627      323.5233764244265   0.006373261732413951     0.9283586645008269     0.5640721902499892      0.281151972322592     0.2962941164143533   0.002123892070957516      0.307488523033524    0.07697375127459234    0.06654129802081291  2.331468351712829e-14 189.2522157655303
2.743363563420463      18.75910621903121      10.56993600120275   0.006277310319110049     0.9000522532193969     -8.318783568612815   0.001203789456991922    0.08575124549722039    0.00122074126356104      13.11429063032627      323.5233764244265   0.006373246831252758     0.9283586794019881     0.5640721902499892      0.281151972322592     0.2962941164143533   0.002123892070957516      0.307488523033524    0.07697375127459234    0.06654129802081291  2.331468351712829e-14 189.2531657555385
2.743363563420463      18.75910621903121      10.56993600120275   0.006277310319110049     0.9000522532193969     -8.318783568612815   0.001203789456991922    0.08575124549722039    0.00122074126356104      13.11429063032627      323.5233764244265   0.006373246831252758     0.9283586645008269     0.5640722051511504      0.281151972322592     0.2962941164143533   0.002123892070957516      0.307488523033524    0.07697375127459234    0.06654129802081291  2.331468351712829e-14 189.2531856308524
2.743363563420463      18.75910621903121      10.56993600120275   0.006277310319110049     0.9000522532193969     -8.318783568612815   0.001203789456991922    0.08575124549722039    0.00122074126356104      13.11429063032627      323.5233764244265   0.006373246831252758     0.9283586645008269     0.5640721902499892     0.2811519872237532     0.2962941164143533   0.002123892070957516      0.307488523033524    0.07697375127459234    0.06654129802081291  2.331468351712829e-14 189.2531485107037
2.743363563420463      18.75910621903121      10.56993600120275   0.006277310319110049     0.9000522532193969     -8.318783568612815   0.001203789456991922    0.08575124549722039    0.00122074126356104      13.11429063032627      323.5233764244265   0.006373246831252758     0.9283586645008269     0.5640721902499892      0.281151972322592     0.2962941313155145   0.002123892070957516      0.307488523033524    0.07697375127459234    0.06654129802081291  2.331468351712829e-14 189.25316429495
2.743363563420463      18.75910621903121      10.56993600120275   0.006277310319110049     0.9000522532193969     -8.318783568612815   0.001203789456991922    0.08575124549722039    0.00122074126356104      13.11429063032627      323.5233764244265   0.006373246831252758     0.9283586645008269     0.5640721902499892      0.281151972322592     0.2962941164143533    0.00212390697211871      0.307488523033524    0.07697375127459234    0.06654129802081291  2.331468351712829e-14 189.2531656641766
2.743363563420463      18.75910621903121      10.56993600120275   0.006277310319110049     0.9000522532193969     -8.318783568612815   0.001203789456991922    0.08575124549722039    0.00122074126356104      13.11429063032627      323.5233764244265   0.006373246831252758     0.9283586645008269     0.5640721902499892      0.281151972322592     0.2962941164143533   0.002123892070957516     0.3074885379346852    0.07697375127459234    0.06654129802081291  2.331468351712829e-14 189.2531656641438
2.743363563420463      18.75910621903121      10.56993600120275   0.006277310319110049     0.9000522532193969     -8.318783568612815   0.001203789456991922    0.08575124549722039    0.00122074126356104      13.11429063032627      323.5233764244265   0.006373246831252758     0.9283586645008269     0.5640721902499892      0.281151972322592     0.2962941164143533   0.002123892070957516      0.307488523033524    0.07697376617575354    0.06654129802081291  2.331468351712829e-14 189.2531656640871
2.743363563420463      18.75910621903121      10.56993600120275   0.006277310319110049     0.9000522532193969     -8.318783568612815   0.001203789456991922    0.08575124549722039    0.00122074126356104      13.11429063032627      323.5233764244265   0.006373246831252758     0.9283586645008269     0.5640721902499892      0.281151972322592     0.2962941164143533   0.002123892070957516      0.307488523033524    0.07697375127459234     0.0665413129219741  2.331468351712829e-14 189.2531656642026
2.743363563420463      18.75910621903121      10.56993600120275   0.006277310319110049     0.9000522532193969     -8.318783568612815   0.001203789456991922    0.08575124549722039    0.00122074126356104      13.11429063032627      323.5233764244265   0.006373246831252758     0.9283586645008269     0.5640721902499892      0.281151972322592     0.2962941164143533   0.002123892070957516      0.307488523033524    0.07697375127459234    0.06654129802081291  1.490118450853117e-08 189.2532070786862
2.669756323559791      20.05637112655921      15.00116792320042   0.006188658346246395     0.9179641277888063     -10.03840735182054   0.001643176164813064    0.08176828000666496   0.001725267931327966      13.88615651129012      327.2653978183886   0.006424253050817517      0.829582215362886     0.5519376440421978     0.2755806039427818     0.3469735779729486   0.002055835932177555      0.307488523033524    0.03940917315626171    0.06479495229196003  2.733111907200079e-14 146.8701565602648
2.66975636334226      20.05637112655921      15.00116792320042   0.006188658346246395     0.9179641277888063     -10.03840735182054   0.001643176164813064    0.08176828000666496   0.001725267931327966      13.88615651129012      327.2653978183886   0.006424253050817517      0.829582215362886     0.5519376440421978     0.2755806039427818     0.3469735779729486   0.002055835932177555      0.307488523033524    0.03940917315626171    0.06479495229196003  2.733111907200079e-14 146.8701572577053
2.669756323559791      20.05637142542243      15.00116792320042   0.006188658346246395     0.9179641277888063     -10.03840735182054   0.001643176164813064    0.08176828000666496   0.001725267931327966      13.88615651129012      327.2653978183886   0.006424253050817517      0.829582215362886     0.5519376440421978     0.2755806039427818     0.3469735779729486   0.002055835932177555      0.307488523033524    0.03940917315626171    0.06479495229196003  2.733111907200079e-14 146.8701567222842
2.669756323559791      20.05637112655921      15.00116814673524   0.006188658346246395     0.9179641277888063     -10.03840735182054   0.001643176164813064    0.08176828000666496   0.001725267931327966      13.88615651129012      327.2653978183886   0.006424253050817517      0.829582215362886     0.5519376440421978     0.2755806039427818     0.3469735779729486   0.002055835932177555      0.307488523033524    0.03940917315626171    0.06479495229196003  2.733111907200079e-14 146.8701565095269
2.669756323559791      20.05637112655921      15.00116792320042   0.006188673247407589     0.9179641277888063     -10.03840735182054   0.001643176164813064    0.08176828000666496   0.001725267931327966      13.88615651129012      327.2653978183886   0.006424253050817517      0.829582215362886     0.5519376440421978     0.2755806039427818     0.3469735779729486   0.002055835932177555      0.307488523033524    0.03940917315626171    0.06479495229196003  2.733111907200079e-14 146.8702102568387
2.669756323559791      20.05637112655921      15.00116792320042   0.006188658346246395     0.9179641426899675     -10.03840735182054   0.001643176164813064    0.08176828000666496   0.001725267931327966      13.88615651129012      327.2653978183886   0.006424253050817517      0.829582215362886     0.5519376440421978     0.2755806039427818     0.3469735779729486   0.002055835932177555      0.307488523033524    0.03940917315626171    0.06479495229196003  2.733111907200079e-14 146.8701563464059
2.669756323559791      20.05637112655921      15.00116792320042   0.006188658346246395     0.9179641277888063     -10.03840750140446   0.001643176164813064    0.08176828000666496   0.001725267931327966      13.88615651129012      327.2653978183886   0.006424253050817517      0.829582215362886     0.5519376440421978     0.2755806039427818     0.3469735779729486   0.002055835932177555      0.307488523033524    0.03940917315626171    0.06479495229196003  2.733111907200079e-14 146.8701564269966
2.669756323559791      20.05637112655921      15.00116792320042   0.006188658346246395     0.9179641277888063     -10.03840735182054   0.001643191065974258    0.08176828000666496   0.001725267931327966      13.88615651129012      327.2653978183886   0.006424253050817517      0.829582215362886     0.5519376440421978     0.2755806039427818     0.3469735779729486   0.002055835932177555      0.307488523033524    0.03940917315626171    0.06479495229196003  2.733111907200079e-14 146.8701804764368
2.669756323559791      20.05637112655921      15.00116792320042   0.006188658346246395     0.9179641277888063     -10.03840735182054   0.001643176164813064    0.08176829490782615   0.001725267931327966      13.88615651129012      327.2653978183886   0.006424253050817517      0.829582215362886     0.5519376440421978     0.2755806039427818     0.3469735779729486   0.002055835932177555      0.307488523033524    0.03940917315626171    0.06479495229196003  2.733111907200079e-14 146.8701560156402
2.669756323559791      20.05637112655921      15.00116792320042   0.006188658346246395     0.9179641277888063     -10.03840735182054   0.001643176164813064    0.08176828000666496    0.00172528283248916      13.88615651129012      327.2653978183886   0.006424253050817517      0.829582215362886     0.5519376440421978     0.2755806039427818     0.3469735779729486   0.002055835932177555      0.307488523033524    0.03940917315626171    0.06479495229196003  2.733111907200079e-14 146.8702810402498
2.669756323559791      20.05637112655921      15.00116792320042   0.006188658346246395     0.9179641277888063     -10.03840735182054   0.001643176164813064    0.08176828000666496   0.001725267931327966      13.88615671820998      327.2653978183886   0.006424253050817517      0.829582215362886     0.5519376440421978     0.2755806039427818     0.3469735779729486   0.002055835932177555      0.307488523033524    0.03940917315626171    0.06479495229196003  2.733111907200079e-14 146.8701556325415
2.669756323559791      20.05637112655921      15.00116792320042   0.006188658346246395     0.9179641277888063     -10.03840735182054   0.001643176164813064    0.08176828000666496   0.001725267931327966      13.88615651129012      327.2654026950231   0.006424253050817517      0.829582215362886     0.5519376440421978     0.2755806039427818     0.3469735779729486   0.002055835932177555      0.307488523033524    0.03940917315626171    0.06479495229196003  2.733111907200079e-14 146.8701572046173
2.669756323559791      20.05637112655921      15.00116792320042   0.006188658346246395     0.9179641277888063     -10.03840735182054   0.001643176164813064    0.08176828000666496   0.001725267931327966      13.88615651129012      327.2653978183886   0.006424267951978711      0.829582215362886     0.5519376440421978     0.2755806039427818     0.3469735779729486   0.002055835932177555      0.307488523033524    0.03940917315626171    0.06479495229196003  2.733111907200079e-14 146.8695968909815
2.669756323559791      20.05637112655921      15.00116792320042   0.006188658346246395     0.9179641277888063     -10.03840735182054   0.001643176164813064    0.08176828000666496   0.001725267931327966      13.88615651129012      327.2653978183886   0.006424253050817517     0.8295822302640472     0.5519376440421978     0.2755806039427818     0.3469735779729486   0.002055835932177555      0.307488523033524    0.03940917315626171    0.06479495229196003  2.733111907200079e-14 146.8701569244386
2.669756323559791      20.05637112655921      15.00116792320042   0.006188658346246395     0.9179641277888063     -10.03840735182054   0.001643176164813064    0.08176828000666496   0.001725267931327966      13.88615651129012      327.2653978183886   0.006424253050817517      0.829582215362886      0.551937658943359     0.2755806039427818     0.3469735779729486   0.002055835932177555      0.307488523033524    0.03940917315626171    0.06479495229196003  2.733111907200079e-14 146.8701683572288
2.669756323559791      20.05637112655921      15.00116792320042   0.006188658346246395     0.9179641277888063     -10.03840735182054   0.001643176164813064    0.08176828000666496   0.001725267931327966      13.88615651129012      327.2653978183886   0.006424253050817517      0.829582215362886     0.5519376440421978      0.275580618843943     0.3469735779729486   0.002055835932177555      0.307488523033524    0.03940917315626171    0.06479495229196003  2.733111907200079e-14 146.870145741463
2.669756323559791      20.05637112655921      15.00116792320042   0.006188658346246395     0.9179641277888063     -10.03840735182054   0.001643176164813064    0.08176828000666496   0.001725267931327966      13.88615651129012      327.2653978183886   0.006424253050817517      0.829582215362886     0.5519376440421978     0.2755806039427818     0.3469735928741098   0.002055835932177555      0.307488523033524    0.03940917315626171    0.06479495229196003  2.733111907200079e-14 146.870156156778
2.669756323559791      20.05637112655921      15.00116792320042   0.006188658346246395     0.9179641277888063     -10.03840735182054   0.001643176164813064    0.08176828000666496   0.001725267931327966      13.88615651129012      327.2653978183886   0.006424253050817517      0.829582215362886     0.5519376440421978     0.2755806039427818     0.3469735779729486   0.002055850833338748      0.307488523033524    0.03940917315626171    0.06479495229196003  2.733111907200079e-14 146.8701565602295
2.669756323559791      20.05637112655921      15.00116792320042   0.006188658346246395     0.9179641277888063     -10.03840735182054   0.001643176164813064    0.08176828000666496   0.001725267931327966      13.88615651129012      327.2653978183886   0.006424253050817517      0.829582215362886     0.5519376440421978     0.2755806039427818     0.3469735779729486   0.002055835932177555     0.3074885379346852    0.03940917315626171    0.06479495229196003  2.733111907200079e-14 146.8701565602648
2.669756323559791      20.05637112655921      15.00116792320042   0.006188658346246395     0.9179641277888063     -10.03840735182054   0.001643176164813064    0.08176828000666496   0.001725267931327966      13.88615651129012      327.2653978183886   0.006424253050817517      0.829582215362886     0.5519376440421978     0.2755806039427818     0.3469735779729486   0.002055835932177555      0.307488523033524     0.0394091880574229    0.06479495229196003  2.733111907200079e-14 146.8701565603627
2.669756323559791      20.05637112655921      15.00116792320042   0.006188658346246395     0.9179641277888063     -10.03840735182054   0.001643176164813064    0.08176828000666496   0.001725267931327966      13.88615651129012      327.2653978183886   0.006424253050817517      0.829582215362886     0.5519376440421978     0.2755806039427818     0.3469735779729486   0.002055835932177555      0.307488523033524    0.03940917315626171    0.06479496719312122  2.733111907200079e-14 146.8701565603296
2.669756323559791      20.05637112655921      15.00116792320042   0.006188658346246395     0.9179641277888063     -10.03840735182054   0.001643176164813064    0.08176828000666496   0.001725267931327966      13.88615651129012      327.2653978183886   0.006424253050817517      0.829582215362886     0.5519376440421978     0.2755806039427818     0.3469735779729486   0.002055835932177555      0.307488523033524    0.03940917315626171    0.06479495229196003  1.490118852496673e-08 146.8702043349009
2.652666165884889      19.56822834060352      15.36057012520307   0.003894228632964149     0.7429167923294279     -10.99396463735922  0.0008815440301042164     0.1055204485960502   0.001136609075193991      14.05090213364671      326.2635214269886    0.00657228432845638     0.8062457776047881     0.5307518818731637     0.2700976805773086     0.4322956465521302   0.002387196744280815      0.307488523033524    0.03877677442970198    0.06416233800300608  2.245294614979773e-14 125.7987276646309
2.652666205412694      19.56822834060352      15.36057012520307   0.003894228632964149     0.7429167923294279     -10.99396463735922  0.0008815440301042164     0.1055204485960502   0.001136609075193991      14.05090213364671      326.2635214269886    0.00657228432845638     0.8062457776047881     0.5307518818731637     0.2700976805773086     0.4322956465521302   0.002387196744280815      0.307488523033524    0.03877677442970198    0.06416233800300608  2.245294614979773e-14 125.7987276887857
2.652666165884889      19.56822863219285      15.36057012520307   0.003894228632964149     0.7429167923294279     -10.99396463735922  0.0008815440301042164     0.1055204485960502   0.001136609075193991      14.05090213364671      326.2635214269886    0.00657228432845638     0.8062457776047881     0.5307518818731637     0.2700976805773086     0.4322956465521302   0.002387196744280815      0.307488523033524    0.03877677442970198    0.06416233800300608  2.245294614979773e-14 125.7987261724044
2.652666165884889      19.56822834060352       15.3605703540934   0.003894228632964149     0.7429167923294279     -10.99396463735922  0.0008815440301042164     0.1055204485960502   0.001136609075193991      14.05090213364671      326.2635214269886    0.00657228432845638     0.8062457776047881     0.5307518818731637     0.2700976805773086     0.4322956465521302   0.002387196744280815      0.307488523033524    0.03877677442970198    0.06416233800300608  2.245294614979773e-14 125.7987264694087
2.652666165884889      19.56822834060352      15.36057012520307   0.003894243534125343     0.7429167923294279     -10.99396463735922  0.0008815440301042164     0.1055204485960502   0.001136609075193991      14.05090213364671      326.2635214269886    0.00657228432845638     0.8062457776047881     0.5307518818731637     0.2700976805773086     0.4322956465521302   0.002387196744280815      0.307488523033524    0.03877677442970198    0.06416233800300608  2.245294614979773e-14 125.7988440557643
2.652666165884889      19.56822834060352      15.36057012520307   0.003894228632964149     0.7429168072305891     -10.99396463735922  0.0008815440301042164     0.1055204485960502   0.001136609075193991      14.05090213364671      326.2635214269886    0.00657228432845638     0.8062457776047881     0.5307518818731637     0.2700976805773086     0.4322956465521302   0.002387196744280815      0.307488523033524    0.03877677442970198    0.06416233800300608  2.245294614979773e-14 125.798727584719
2.652666165884889      19.56822834060352      15.36057012520307   0.003894228632964149     0.7429167923294279     -10.99396480118206  0.0008815440301042164     0.1055204485960502   0.001136609075193991      14.05090213364671      326.2635214269886    0.00657228432845638     0.8062457776047881     0.5307518818731637     0.2700976805773086     0.4322956465521302   0.002387196744280815      0.307488523033524    0.03877677442970198    0.06416233800300608  2.245294614979773e-14 125.79872979028
2.652666165884889      19.56822834060352      15.36057012520307   0.003894228632964149     0.7429167923294279     -10.99396463735922  0.0008815589312654102     0.1055204485960502   0.001136609075193991      14.05090213364671      326.2635214269886    0.00657228432845638     0.8062457776047881     0.5307518818731637     0.2700976805773086     0.4322956465521302   0.002387196744280815      0.307488523033524    0.03877677442970198    0.06416233800300608  2.245294614979773e-14 125.7987405119296
2.652666165884889      19.56822834060352      15.36057012520307   0.003894228632964149     0.7429167923294279     -10.99396463735922  0.0008815440301042164     0.1055204634972114   0.001136609075193991      14.05090213364671      326.2635214269886    0.00657228432845638     0.8062457776047881     0.5307518818731637     0.2700976805773086     0.4322956465521302   0.002387196744280815      0.307488523033524    0.03877677442970198    0.06416233800300608  2.245294614979773e-14 125.79872744302
2.652666165884889      19.56822834060352      15.36057012520307   0.003894228632964149     0.7429167923294279     -10.99396463735922  0.0008815440301042164     0.1055204485960502   0.001136623976355185      14.05090213364671      326.2635214269886    0.00657228432845638     0.8062457776047881     0.5307518818731637     0.2700976805773086     0.4322956465521302   0.002387196744280815      0.307488523033524    0.03877677442970198    0.06416233800300608  2.245294614979773e-14 125.7987410581049
2.652666165884889      19.56822834060352      15.36057012520307   0.003894228632964149     0.7429167923294279     -10.99396463735922  0.0008815440301042164     0.1055204485960502   0.001136609075193991      14.05090234302146      326.2635214269886    0.00657228432845638     0.8062457776047881     0.5307518818731637     0.2700976805773086     0.4322956465521302   0.002387196744280815      0.307488523033524    0.03877677442970198    0.06416233800300608  2.245294614979773e-14 125.7987273853714
2.652666165884889      19.56822834060352      15.36057012520307   0.003894228632964149     0.7429167923294279     -10.99396463735922  0.0008815440301042164     0.1055204485960502   0.001136609075193991      14.05090213364671      326.2635262886939    0.00657228432845638     0.8062457776047881     0.5307518818731637     0.2700976805773086     0.4322956465521302   0.002387196744280815      0.307488523033524    0.03877677442970198    0.06416233800300608  2.245294614979773e-14 125.7987277335659
2.652666165884889      19.56822834060352      15.36057012520307   0.003894228632964149     0.7429167923294279     -10.99396463735922  0.0008815440301042164     0.1055204485960502   0.001136609075193991      14.05090213364671      326.2635214269886   0.006572299229617573     0.8062457776047881     0.5307518818731637     0.2700976805773086     0.4322956465521302   0.002387196744280815      0.307488523033524    0.03877677442970198    0.06416233800300608  2.245294614979773e-14 125.7986918560838
2.652666165884889      19.56822834060352      15.36057012520307   0.003894228632964149     0.7429167923294279     -10.99396463735922  0.0008815440301042164     0.1055204485960502   0.001136609075193991      14.05090213364671      326.2635214269886    0.00657228432845638     0.8062457925059493     0.5307518818731637     0.2700976805773086     0.4322956465521302   0.002387196744280815      0.307488523033524    0.03877677442970198    0.06416233800300608  2.245294614979773e-14 125.7987283152998
2.652666165884889      19.56822834060352      15.36057012520307   0.003894228632964149     0.7429167923294279     -10.99396463735922  0.0008815440301042164     0.1055204485960502   0.001136609075193991      14.05090213364671      326.2635214269886    0.00657228432845638     0.8062457776047881     0.5307518967743249     0.2700976805773086     0.4322956465521302   0.002387196744280815      0.307488523033524    0.03877677442970198    0.06416233800300608  2.245294614979773e-14 125.7987287449944
2.652666165884889      19.56822834060352      15.36057012520307   0.003894228632964149     0.7429167923294279     -10.99396463735922  0.0008815440301042164     0.1055204485960502   0.001136609075193991      14.05090213364671      326.2635214269886    0.00657228432845638     0.8062457776047881     0.5307518818731637     0.2700976954784698     0.4322956465521302   0.002387196744280815      0.307488523033524    0.03877677442970198    0.06416233800300608  2.245294614979773e-14 125.7987266108403
2.652666165884889      19.56822834060352      15.36057012520307   0.003894228632964149     0.7429167923294279     -10.99396463735922  0.0008815440301042164     0.1055204485960502   0.001136609075193991      14.05090213364671      326.2635214269886    0.00657228432845638     0.8062457776047881     0.5307518818731637     0.2700976805773086     0.4322956614532914   0.002387196744280815      0.307488523033524    0.03877677442970198    0.06416233800300608  2.245294614979773e-14 125.7987276751365
2.652666165884889      19.56822834060352      15.36057012520307   0.003894228632964149     0.7429167923294279     -10.99396463735922  0.0008815440301042164     0.1055204485960502   0.001136609075193991      14.05090213364671      326.2635214269886    0.00657228432845638     0.8062457776047881     0.5307518818731637     0.2700976805773086     0.4322956465521302   0.002387211645442009      0.307488523033524    0.03877677442970198    0.06416233800300608  2.245294614979773e-14 125.7987276668577
2.652666165884889      19.56822834060352      15.36057012520307   0.003894228632964149     0.7429167923294279     -10.99396463735922  0.0008815440301042164     0.1055204485960502   0.001136609075193991      14.05090213364671      326.2635214269886    0.00657228432845638     0.8062457776047881     0.5307518818731637     0.2700976805773086     0.4322956465521302   0.002387196744280815     0.3074885379346852    0.03877677442970198    0.06416233800300608  2.245294614979773e-14 125.7987276646309
2.652666165884889      19.56822834060352      15.36057012520307   0.003894228632964149     0.7429167923294279     -10.99396463735922  0.0008815440301042164     0.1055204485960502   0.001136609075193991      14.05090213364671      326.2635214269886    0.00657228432845638     0.8062457776047881     0.5307518818731637     0.2700976805773086     0.4322956465521302   0.002387196744280815      0.307488523033524    0.03877678933086318    0.06416233800300608  2.245294614979773e-14 125.7987276658636
2.652666165884889      19.56822834060352      15.36057012520307   0.003894228632964149     0.7429167923294279     -10.99396463735922  0.0008815440301042164     0.1055204485960502   0.001136609075193991      14.05090213364671      326.2635214269886    0.00657228432845638     0.8062457776047881     0.5307518818731637     0.2700976805773086     0.4322956465521302   0.002387196744280815      0.307488523033524    0.03877677442970198    0.06416235290416728  2.245294614979773e-14 125.7987276669551
2.652666165884889      19.56822834060352      15.36057012520307   0.003894228632964149     0.7429167923294279     -10.99396463735922  0.0008815440301042164     0.1055204485960502   0.001136609075193991      14.05090213364671      326.2635214269886    0.00657228432845638     0.8062457776047881     0.5307518818731637     0.2700976805773086     0.4322956465521302   0.002387196744280815      0.307488523033524    0.03877677442970198    0.06416233800300608  1.490118364679381e-08 125.7987712051394
2.673646771609825      20.18960577148464      16.68146326708241   0.003614229342042614     0.7679902745746061     -11.70301866481973  0.0005609472863872836     0.1126888808057442   0.001065673146644047      15.81380078799838      380.3138427680951   0.006417753995175665     0.8026111162587736     0.5225215020508969     0.2742789271356187     0.4121800583369886  0.0002480448547949915      0.307488523033524  2.220446049250313e-14    0.00539169690926479  2.440633730011702e-14 123.3407806360725
2.673646811450267      20.18960577148464      16.68146326708241   0.003614229342042614     0.7679902745746061     -11.70301866481973  0.0005609472863872836     0.1126888808057442   0.001065673146644047      15.81380078799838      380.3138427680951   0.006417753995175665     0.8026111162587736     0.5225215020508969     0.2742789271356187     0.4121800583369886  0.0002480448547949915      0.307488523033524  2.220446049250313e-14    0.00539169690926479  2.440633730011702e-14 123.3407807334145
2.673646771609825      20.18960607233321      16.68146326708241   0.003614229342042614     0.7679902745746061     -11.70301866481973  0.0005609472863872836     0.1126888808057442   0.001065673146644047      15.81380078799838      380.3138427680951   0.006417753995175665     0.8026111162587736     0.5225215020508969     0.2742789271356187     0.4121800583369886  0.0002480448547949915      0.307488523033524  2.220446049250313e-14    0.00539169690926479  2.440633730011702e-14 123.3407803813782
2.673646771609825      20.18960577148464      16.68146351565558   0.003614229342042614     0.7679902745746061     -11.70301866481973  0.0005609472863872836     0.1126888808057442   0.001065673146644047      15.81380078799838      380.3138427680951   0.006417753995175665     0.8026111162587736     0.5225215020508969     0.2742789271356187     0.4121800583369886  0.0002480448547949915      0.307488523033524  2.220446049250313e-14    0.00539169690926479  2.440633730011702e-14 123.3407804376247
2.673646771609825      20.18960577148464      16.68146326708241   0.003614244243203807     0.7679902745746061     -11.70301866481973  0.0005609472863872836     0.1126888808057442   0.001065673146644047      15.81380078799838      380.3138427680951   0.006417753995175665     0.8026111162587736     0.5225215020508969     0.2742789271356187     0.4121800583369886  0.0002480448547949915      0.307488523033524  2.220446049250313e-14    0.00539169690926479  2.440633730011702e-14 123.3408085465168
2.673646771609825      20.18960577148464      16.68146326708241   0.003614229342042614     0.7679902894757673     -11.70301866481973  0.0005609472863872836     0.1126888808057442   0.001065673146644047      15.81380078799838      380.3138427680951   0.006417753995175665     0.8026111162587736     0.5225215020508969     0.2742789271356187     0.4121800583369886  0.0002480448547949915      0.307488523033524  2.220446049250313e-14    0.00539169690926479  2.440633730011702e-14 123.3407806487781
2.673646771609825      20.18960577148464      16.68146326708241   0.003614229342042614     0.7679902745746061     -11.70301883920829  0.0005609472863872836     0.1126888808057442   0.001065673146644047      15.81380078799838      380.3138427680951   0.006417753995175665     0.8026111162587736     0.5225215020508969     0.2742789271356187     0.4121800583369886  0.0002480448547949915      0.307488523033524  2.220446049250313e-14    0.00539169690926479  2.440633730011702e-14 123.3407810284518
2.673646771609825      20.18960577148464      16.68146326708241   0.003614229342042614     0.7679902745746061     -11.70301866481973  0.0005609621875484774     0.1126888808057442   0.001065673146644047      15.81380078799838      380.3138427680951   0.006417753995175665     0.8026111162587736     0.5225215020508969     0.2742789271356187     0.4121800583369886  0.0002480448547949915      0.307488523033524  2.220446049250313e-14    0.00539169690926479  2.440633730011702e-14 123.3407896326354
2.673646771609825      20.18960577148464      16.68146326708241   0.003614229342042614     0.7679902745746061     -11.70301866481973  0.0005609472863872836     0.1126888957069054   0.001065673146644047      15.81380078799838      380.3138427680951   0.006417753995175665     0.8026111162587736     0.5225215020508969     0.2742789271356187     0.4121800583369886  0.0002480448547949915      0.307488523033524  2.220446049250313e-14    0.00539169690926479  2.440633730011702e-14 123.34078049589
2.673646771609825      20.18960577148464      16.68146326708241   0.003614229342042614     0.7679902745746061     -11.70301866481973  0.0005609472863872836     0.1126888808057442    0.00106568804780524      15.81380078799838      380.3138427680951   0.006417753995175665     0.8026111162587736     0.5225215020508969     0.2742789271356187     0.4121800583369886  0.0002480448547949915      0.307488523033524  2.220446049250313e-14    0.00539169690926479  2.440633730011702e-14 123.3408227245861
2.673646771609825      20.18960577148464      16.68146326708241   0.003614229342042614     0.7679902745746061     -11.70301866481973  0.0005609472863872836     0.1126888808057442   0.001065673146644047      15.81380102364238      380.3138427680951   0.006417753995175665     0.8026111162587736     0.5225215020508969     0.2742789271356187     0.4121800583369886  0.0002480448547949915      0.307488523033524  2.220446049250313e-14    0.00539169690926479  2.440633730011702e-14 123.3407806764256
2.673646771609825      20.18960577148464      16.68146326708241   0.003614229342042614     0.7679902745746061     -11.70301866481973  0.0005609472863872836     0.1126888808057442   0.001065673146644047      15.81380078799838       380.313848435213   0.006417753995175665     0.8026111162587736     0.5225215020508969     0.2742789271356187     0.4121800583369886  0.0002480448547949915      0.307488523033524  2.220446049250313e-14    0.00539169690926479  2.440633730011702e-14 123.3407806135735
2.673646771609825      20.18960577148464      16.68146326708241   0.003614229342042614     0.7679902745746061     -11.70301866481973  0.0005609472863872836     0.1126888808057442   0.001065673146644047      15.81380078799838      380.3138427680951   0.006417768896336859     0.8026111162587736     0.5225215020508969     0.2742789271356187     0.4121800583369886  0.0002480448547949915      0.307488523033524  2.220446049250313e-14    0.00539169690926479  2.440633730011702e-14 123.3407978370985
2.673646771609825      20.18960577148464      16.68146326708241   0.003614229342042614     0.7679902745746061     -11.70301866481973  0.0005609472863872836     0.1126888808057442   0.001065673146644047      15.81380078799838      380.3138427680951   0.006417753995175665     0.8026111311599348     0.5225215020508969     0.2742789271356187     0.4121800583369886  0.0002480448547949915      0.307488523033524  2.220446049250313e-14    0.00539169690926479  2.440633730011702e-14 123.3407811481401
2.673646771609825      20.18960577148464      16.68146326708241   0.003614229342042614     0.7679902745746061     -11.70301866481973  0.0005609472863872836     0.1126888808057442   0.001065673146644047      15.81380078799838      380.3138427680951   0.006417753995175665     0.8026111162587736     0.5225215169520581     0.2742789271356187     0.4121800583369886  0.0002480448547949915      0.307488523033524  2.220446049250313e-14    0.00539169690926479  2.440633730011702e-14 123.3407807074721
2.673646771609825      20.18960577148464      16.68146326708241   0.003614229342042614     0.7679902745746061     -11.70301866481973  0.0005609472863872836     0.1126888808057442   0.001065673146644047      15.81380078799838      380.3138427680951   0.006417753995175665     0.8026111162587736     0.5225215020508969     0.2742789420367799     0.4121800583369886  0.0002480448547949915      0.307488523033524  2.220446049250313e-14    0.00539169690926479  2.440633730011702e-14 123.3407814492132
2.673646771609825      20.18960577148464      16.68146326708241   0.003614229342042614     0.7679902745746061     -11.70301866481973  0.0005609472863872836     0.1126888808057442   0.001065673146644047      15.81380078799838      380.3138427680951   0.006417753995175665     0.8026111162587736     0.5225215020508969     0.2742789271356187     0.4121800732381498  0.0002480448547949915      0.307488523033524  2.220446049250313e-14    0.00539169690926479  2.440633730011702e-14 123.3407806735614
2.673646771609825      20.18960577148464      16.68146326708241   0.003614229342042614     0.7679902745746061     -11.70301866481973  0.0005609472863872836     0.1126888808057442   0.001065673146644047      15.81380078799838      380.3138427680951   0.006417753995175665     0.8026111162587736     0.5225215020508969     0.2742789271356187     0.4121800583369886  0.0002480597559561854      0.307488523033524  2.220446049250313e-14    0.00539169690926479  2.440633730011702e-14 123.3407806361926
2.673646771609825      20.18960577148464      16.68146326708241   0.003614229342042614     0.7679902745746061     -11.70301866481973  0.0005609472863872836     0.1126888808057442   0.001065673146644047      15.81380078799838      380.3138427680951   0.006417753995175665     0.8026111162587736     0.5225215020508969     0.2742789271356187     0.4121800583369886  0.0002480448547949915     0.3074885379346852  2.220446049250313e-14    0.00539169690926479  2.440633730011702e-14 123.3407806360725
2.673646771609825      20.18960577148464      16.68146326708241   0.003614229342042614     0.7679902745746061     -11.70301866481973  0.0005609472863872836     0.1126888808057442   0.001065673146644047      15.81380078799838      380.3138427680951   0.006417753995175665     0.8026111162587736     0.5225215020508969     0.2742789271356187     0.4121800583369886  0.0002480448547949915      0.307488523033524  1.490118339830815e-08    0.00539169690926479  2.440633730011702e-14 123.3407806359855
2.673646771609825      20.18960577148464      16.68146326708241   0.003614229342042614     0.7679902745746061     -11.70301866481973  0.0005609472863872836     0.1126888808057442   0.001065673146644047      15.81380078799838      380.3138427680951   0.006417753995175665     0.8026111162587736     0.5225215020508969     0.2742789271356187     0.4121800583369886  0.0002480448547949915      0.307488523033524  2.220446049250313e-14   0.005391711810425984  2.440633730011702e-14 123.3407806363725
2.673646771609825      20.18960577148464      16.68146326708241   0.003614229342042614     0.7679902745746061     -11.70301866481973  0.0005609472863872836     0.1126888808057442   0.001065673146644047      15.81380078799838      380.3138427680951   0.006417753995175665     0.8026111162587736     0.5225215020508969     0.2742789271356187     0.4121800583369886  0.0002480448547949915      0.307488523033524  2.220446049250313e-14    0.00539169690926479  1.490118560018496e-08 123.3408241315735
2.667713344738096      19.44321833652065      15.63309010255041   0.002842504320979218     0.7253701309387793     -11.38641971268019  0.0002771721391521884     0.1205092033065248  0.0009370618257641501      15.65325742193614      380.2872085247683   0.006189242477693261     0.8002859132915594     0.5131257661234917     0.2768222963020637     0.3897339837995767  0.0002276030981922449      0.307488523033524    0.05650289540390724    0.00436314245668219  2.342477735750898e-14 122.3920974669405
2.667713384490122      19.44321833652065      15.63309010255041   0.002842504320979218     0.7253701309387793     -11.38641971268019  0.0002771721391521884     0.1205092033065248  0.0009370618257641501      15.65325742193614      380.2872085247683   0.006189242477693261     0.8002859132915594     0.5131257661234917     0.2768222963020637     0.3897339837995767  0.0002276030981922449      0.307488523033524    0.05650289540390724    0.00436314245668219  2.342477735750898e-14 122.392097411786
2.667713344738096      19.44321862624718      15.63309010255041   0.002842504320979218     0.7253701309387793     -11.38641971268019  0.0002771721391521884     0.1205092033065248  0.0009370618257641501      15.65325742193614      380.2872085247683   0.006189242477693261     0.8002859132915594     0.5131257661234917     0.2768222963020637     0.3897339837995767  0.0002276030981922449      0.307488523033524    0.05650289540390724    0.00436314245668219  2.342477735750898e-14 122.392096971273
2.667713344738096      19.44321833652065       15.6330903355016   0.002842504320979218     0.7253701309387793     -11.38641971268019  0.0002771721391521884     0.1205092033065248  0.0009370618257641501      15.65325742193614      380.2872085247683   0.006189242477693261     0.8002859132915594     0.5131257661234917     0.2768222963020637     0.3897339837995767  0.0002276030981922449      0.307488523033524    0.05650289540390724    0.00436314245668219  2.342477735750898e-14 122.3920970766128
2.667713344738096      19.44321833652065      15.63309010255041   0.002842519222140412     0.7253701309387793     -11.38641971268019  0.0002771721391521884     0.1205092033065248  0.0009370618257641501      15.65325742193614      380.2872085247683   0.006189242477693261     0.8002859132915594     0.5131257661234917     0.2768222963020637     0.3897339837995767  0.0002276030981922449      0.307488523033524    0.05650289540390724    0.00436314245668219  2.342477735750898e-14 122.3921310054206
2.667713344738096      19.44321833652065      15.63309010255041   0.002842504320979218     0.7253701458399405     -11.38641971268019  0.0002771721391521884     0.1205092033065248  0.0009370618257641501      15.65325742193614      380.2872085247683   0.006189242477693261     0.8002859132915594     0.5131257661234917     0.2768222963020637     0.3897339837995767  0.0002276030981922449      0.307488523033524    0.05650289540390724    0.00436314245668219  2.342477735750898e-14 122.392097437165
2.667713344738096      19.44321833652065      15.63309010255041   0.002842504320979218     0.7253701309387793     -11.38641988235106  0.0002771721391521884     0.1205092033065248  0.0009370618257641501      15.65325742193614      380.2872085247683   0.006189242477693261     0.8002859132915594     0.5131257661234917     0.2768222963020637     0.3897339837995767  0.0002276030981922449      0.307488523033524    0.05650289540390724    0.00436314245668219  2.342477735750898e-14 122.3920981289317
2.667713344738096      19.44321833652065      15.63309010255041   0.002842504320979218     0.7253701309387793     -11.38641971268019  0.0002771870403133823     0.1205092033065248  0.0009370618257641501      15.65325742193614      380.2872085247683   0.006189242477693261     0.8002859132915594     0.5131257661234917     0.2768222963020637     0.3897339837995767  0.0002276030981922449      0.307488523033524    0.05650289540390724    0.00436314245668219  2.342477735750898e-14 122.3921049894506
2.667713344738096      19.44321833652065      15.63309010255041   0.002842504320979218     0.7253701309387793     -11.38641971268019  0.0002771721391521884      0.120509218207686  0.0009370618257641501      15.65325742193614      380.2872085247683   0.006189242477693261     0.8002859132915594     0.5131257661234917     0.2768222963020637     0.3897339837995767  0.0002276030981922449      0.307488523033524    0.05650289540390724    0.00436314245668219  2.342477735750898e-14 122.3920974600978
2.667713344738096      19.44321833652065      15.63309010255041   0.002842504320979218     0.7253701309387793     -11.38641971268019  0.0002771721391521884     0.1205092033065248  0.0009370767269253439      15.65325742193614      380.2872085247683   0.006189242477693261     0.8002859132915594     0.5131257661234917     0.2768222963020637     0.3897339837995767  0.0002276030981922449      0.307488523033524    0.05650289540390724    0.00436314245668219  2.342477735750898e-14 122.3920990651322
2.667713344738096      19.44321833652065      15.63309010255041   0.002842504320979218     0.7253701309387793     -11.38641971268019  0.0002771721391521884     0.1205092033065248  0.0009370618257641501      15.65325765518785      380.2872085247683   0.006189242477693261     0.8002859132915594     0.5131257661234917     0.2768222963020637     0.3897339837995767  0.0002276030981922449      0.307488523033524    0.05650289540390724    0.00436314245668219  2.342477735750898e-14 122.3920974896275
2.667713344738096      19.44321833652065      15.63309010255041   0.002842504320979218     0.7253701309387793     -11.38641971268019  0.0002771721391521884     0.1205092033065248  0.0009370618257641501      15.65325742193614      380.2872141914893   0.006189242477693261     0.8002859132915594     0.5131257661234917     0.2768222963020637     0.3897339837995767  0.0002276030981922449      0.307488523033524    0.05650289540390724    0.00436314245668219  2.342477735750898e-14 122.3920974975349
2.667713344738096      19.44321833652065      15.63309010255041   0.002842504320979218     0.7253701309387793     -11.38641971268019  0.0002771721391521884     0.1205092033065248  0.0009370618257641501      15.65325742193614      380.2872085247683   0.006189257378854455     0.8002859132915594     0.5131257661234917     0.2768222963020637     0.3897339837995767  0.0002276030981922449      0.307488523033524    0.05650289540390724    0.00436314245668219  2.342477735750898e-14 122.3921137836731
2.667713344738096      19.44321833652065      15.63309010255041   0.002842504320979218     0.7253701309387793     -11.38641971268019  0.0002771721391521884     0.1205092033065248  0.0009370618257641501      15.65325742193614      380.2872085247683   0.006189242477693261     0.8002859281927206     0.5131257661234917     0.2768222963020637     0.3897339837995767  0.0002276030981922449      0.307488523033524    0.05650289540390724    0.00436314245668219  2.342477735750898e-14 122.392097959104
2.667713344738096      19.44321833652065      15.63309010255041   0.002842504320979218     0.7253701309387793     -11.38641971268019  0.0002771721391521884     0.1205092033065248  0.0009370618257641501      15.65325742193614      380.2872085247683   0.006189242477693261     0.8002859132915594     0.5131257810246529     0.2768222963020637     0.3897339837995767  0.0002276030981922449      0.307488523033524    0.05650289540390724    0.00436314245668219  2.342477735750898e-14 122.3920971366774
2.667713344738096      19.44321833652065      15.63309010255041   0.002842504320979218     0.7253701309387793     -11.38641971268019  0.0002771721391521884     0.1205092033065248  0.0009370618257641501      15.65325742193614      380.2872085247683   0.006189242477693261     0.8002859132915594     0.5131257661234917     0.2768223112032249     0.3897339837995767  0.0002276030981922449      0.307488523033524    0.05650289540390724    0.00436314245668219  2.342477735750898e-14 122.3920979345734
2.667713344738096      19.44321833652065      15.63309010255041   0.002842504320979218     0.7253701309387793     -11.38641971268019  0.0002771721391521884     0.1205092033065248  0.0009370618257641501      15.65325742193614      380.2872085247683   0.006189242477693261     0.8002859132915594     0.5131257661234917     0.2768222963020637     0.3897339987007379  0.0002276030981922449      0.307488523033524    0.05650289540390724    0.00436314245668219  2.342477735750898e-14 122.3920974143551
2.667713344738096      19.44321833652065      15.63309010255041   0.002842504320979218     0.7253701309387793     -11.38641971268019  0.0002771721391521884     0.1205092033065248  0.0009370618257641501      15.65325742193614      380.2872085247683   0.006189242477693261     0.8002859132915594     0.5131257661234917     0.2768222963020637     0.3897339837995767  0.0002276179993534387      0.307488523033524    0.05650289540390724    0.00436314245668219  2.342477735750898e-14 122.3920974669377
2.667713344738096      19.44321833652065      15.63309010255041   0.002842504320979218     0.7253701309387793     -11.38641971268019  0.0002771721391521884     0.1205092033065248  0.0009370618257641501      15.65325742193614      380.2872085247683   0.006189242477693261     0.8002859132915594     0.5131257661234917     0.2768222963020637     0.3897339837995767  0.0002276030981922449     0.3074885379346852    0.05650289540390724    0.00436314245668219  2.342477735750898e-14 122.3920974669405
2.667713344738096      19.44321833652065      15.63309010255041   0.002842504320979218     0.7253701309387793     -11.38641971268019  0.0002771721391521884     0.1205092033065248  0.0009370618257641501      15.65325742193614      380.2872085247683   0.006189242477693261     0.8002859132915594     0.5131257661234917     0.2768222963020637     0.3897339837995767  0.0002276030981922449      0.307488523033524    0.05650291030506843    0.00436314245668219  2.342477735750898e-14 122.3920974669284
2.667713344738096      19.44321833652065      15.63309010255041   0.002842504320979218     0.7253701309387793     -11.38641971268019  0.0002771721391521884     0.1205092033065248  0.0009370618257641501      15.65325742193614      380.2872085247683   0.006189242477693261     0.8002859132915594     0.5131257661234917     0.2768222963020637     0.3897339837995767  0.0002276030981922449      0.307488523033524    0.05650289540390724   0.004363157357843384  2.342477735750898e-14 122.3920974669609
2.667713344738096      19.44321833652065      15.63309010255041   0.002842504320979218     0.7253701309387793     -11.38641971268019  0.0002771721391521884     0.1205092033065248  0.0009370618257641501      15.65325742193614      380.2872085247683   0.006189242477693261     0.8002859132915594     0.5131257661234917     0.2768222963020637     0.3897339837995767  0.0002276030981922449      0.307488523033524    0.05650289540390724    0.00436314245668219  1.490118461862502e-08 122.3921398736886
2.692605265062277      20.09434597809734      16.81507365967733   0.002838819876387698     0.7343866195525229      -12.0429403662189  0.0001292450598094775     0.1235274378845981  0.0009338425126915805      14.71501333494446      356.0124451310637   0.005978313788652307     0.8000230546793162     0.5087716178844757     0.2804073095544223     0.4346991382214264  0.0003285421261338898      0.307488523033524    0.07105140179235613   0.004282508429059865  2.220446049250313e-14 121.907396472768
2.692605305185222      20.09434597809734      16.81507365967733   0.002838819876387698     0.7343866195525229      -12.0429403662189  0.0001292450598094775     0.1235274378845981  0.0009338425126915805      14.71501333494446      356.0124451310637   0.005978313788652307     0.8000230546793162     0.5087716178844757     0.2804073095544223     0.4346991382214264  0.0003285421261338898      0.307488523033524    0.07105140179235613   0.004282508429059865  2.220446049250313e-14 121.9073964688288
2.692605265062277      20.09434627752643      16.81507365967733   0.002838819876387698     0.7343866195525229      -12.0429403662189  0.0001292450598094775     0.1235274378845981  0.0009338425126915805      14.71501333494446      356.0124451310637   0.005978313788652307     0.8000230546793162     0.5087716178844757     0.2804073095544223     0.4346991382214264  0.0003285421261338898      0.307488523033524    0.07105140179235613   0.004282508429059865  2.220446049250313e-14 121.9073964507702
2.692605265062277      20.09434597809734      16.81507391024146   0.002838819876387698     0.7343866195525229      -12.0429403662189  0.0001292450598094775     0.1235274378845981  0.0009338425126915805      14.71501333494446      356.0124451310637   0.005978313788652307     0.8000230546793162     0.5087716178844757     0.2804073095544223     0.4346991382214264  0.0003285421261338898      0.307488523033524    0.07105140179235613   0.004282508429059865  2.220446049250313e-14 121.9073964799367
2.692605265062277      20.09434597809734      16.81507365967733   0.002838834777548891     0.7343866195525229      -12.0429403662189  0.0001292450598094775     0.1235274378845981  0.0009338425126915805      14.71501333494446      356.0124451310637   0.005978313788652307     0.8000230546793162     0.5087716178844757     0.2804073095544223     0.4346991382214264  0.0003285421261338898      0.307488523033524    0.07105140179235613   0.004282508429059865  2.220446049250313e-14 121.9073994170495
2.692605265062277      20.09434597809734      16.81507365967733   0.002838819876387698     0.7343866344536841      -12.0429403662189  0.0001292450598094775     0.1235274378845981  0.0009338425126915805      14.71501333494446      356.0124451310637   0.005978313788652307     0.8000230546793162     0.5087716178844757     0.2804073095544223     0.4346991382214264  0.0003285421261338898      0.307488523033524    0.07105140179235613   0.004282508429059865  2.220446049250313e-14 121.9073964989408
2.692605265062277      20.09434597809734      16.81507365967733   0.002838819876387698     0.7343866195525229     -12.04294054567269  0.0001292450598094775     0.1235274378845981  0.0009338425126915805      14.71501333494446      356.0124451310637   0.005978313788652307     0.8000230546793162     0.5087716178844757     0.2804073095544223     0.4346991382214264  0.0003285421261338898      0.307488523033524    0.07105140179235613   0.004282508429059865  2.220446049250313e-14 121.9073965334223
2.692605265062277      20.09434597809734      16.81507365967733   0.002838819876387698     0.7343866195525229      -12.0429403662189  0.0001292599609706713     0.1235274378845981  0.0009338425126915805      14.71501333494446      356.0124451310637   0.005978313788652307     0.8000230546793162     0.5087716178844757     0.2804073095544223     0.4346991382214264  0.0003285421261338898      0.307488523033524    0.07105140179235613   0.004282508429059865  2.220446049250313e-14 121.9074011408917
2.692605265062277      20.09434597809734      16.81507365967733   0.002838819876387698     0.7343866195525229      -12.0429403662189  0.0001292450598094775     0.1235274527857593  0.0009338425126915805      14.71501333494446      356.0124451310637   0.005978313788652307     0.8000230546793162     0.5087716178844757     0.2804073095544223     0.4346991382214264  0.0003285421261338898      0.307488523033524    0.07105140179235613   0.004282508429059865  2.220446049250313e-14 121.9073965344942
2.692605265062277      20.09434597809734      16.81507365967733   0.002838819876387698     0.7343866195525229      -12.0429403662189  0.0001292450598094775     0.1235274378845981  0.0009338574138527744      14.71501333494446      356.0124451310637   0.005978313788652307     0.8000230546793162     0.5087716178844757     0.2804073095544223     0.4346991382214264  0.0003285421261338898      0.307488523033524    0.07105140179235613   0.004282508429059865  2.220446049250313e-14 121.9074060489305
2.692605265062277      20.09434597809734      16.81507365967733   0.002838819876387698     0.7343866195525229      -12.0429403662189  0.0001292450598094775     0.1235274378845981  0.0009338425126915805      14.71501355421524      356.0124451310637   0.005978313788652307     0.8000230546793162     0.5087716178844757     0.2804073095544223     0.4346991382214264  0.0003285421261338898      0.307488523033524    0.07105140179235613   0.004282508429059865  2.220446049250313e-14 121.9073964921159
2.692605265062277      20.09434597809734      16.81507365967733   0.002838819876387698     0.7343866195525229      -12.0429403662189  0.0001292450598094775     0.1235274378845981  0.0009338425126915805      14.71501333494446      356.0124504360625   0.005978313788652307     0.8000230546793162     0.5087716178844757     0.2804073095544223     0.4346991382214264  0.0003285421261338898      0.307488523033524    0.07105140179235613   0.004282508429059865  2.220446049250313e-14 121.9073964100652
2.692605265062277      20.09434597809734      16.81507365967733   0.002838819876387698     0.7343866195525229      -12.0429403662189  0.0001292450598094775     0.1235274378845981  0.0009338425126915805      14.71501333494446      356.0124451310637   0.005978328689813501     0.8000230546793162     0.5087716178844757     0.2804073095544223     0.4346991382214264  0.0003285421261338898      0.307488523033524    0.07105140179235613   0.004282508429059865  2.220446049250313e-14 121.9073925224921
2.692605265062277      20.09434597809734      16.81507365967733   0.002838819876387698     0.7343866195525229      -12.0429403662189  0.0001292450598094775     0.1235274378845981  0.0009338425126915805      14.71501333494446      356.0124451310637   0.005978313788652307     0.8000230695804774     0.5087716178844757     0.2804073095544223     0.4346991382214264  0.0003285421261338898      0.307488523033524    0.07105140179235613   0.004282508429059865  2.220446049250313e-14 121.9073969622368
2.692605265062277      20.09434597809734      16.81507365967733   0.002838819876387698     0.7343866195525229      -12.0429403662189  0.0001292450598094775     0.1235274378845981  0.0009338425126915805      14.71501333494446      356.0124451310637   0.005978313788652307     0.8000230546793162     0.5087716327856369     0.2804073095544223     0.4346991382214264  0.0003285421261338898      0.307488523033524    0.07105140179235613   0.004282508429059865  2.220446049250313e-14 121.9073966603366
2.692605265062277      20.09434597809734      16.81507365967733   0.002838819876387698     0.7343866195525229      -12.0429403662189  0.0001292450598094775     0.1235274378845981  0.0009338425126915805      14.71501333494446      356.0124451310637   0.005978313788652307     0.8000230546793162     0.5087716178844757     0.2804073244555835     0.4346991382214264  0.0003285421261338898      0.307488523033524    0.07105140179235613   0.004282508429059865  2.220446049250313e-14 121.907396534143
2.692605265062277      20.09434597809734      16.81507365967733   0.002838819876387698     0.7343866195525229      -12.0429403662189  0.0001292450598094775     0.1235274378845981  0.0009338425126915805      14.71501333494446      356.0124451310637   0.005978313788652307     0.8000230546793162     0.5087716178844757     0.2804073095544223     0.4346991531225876  0.0003285421261338898      0.307488523033524    0.07105140179235613   0.004282508429059865  2.220446049250313e-14 121.9073964801828
2.692605265062277      20.09434597809734      16.81507365967733   0.002838819876387698     0.7343866195525229      -12.0429403662189  0.0001292450598094775     0.1235274378845981  0.0009338425126915805      14.71501333494446      356.0124451310637   0.005978313788652307     0.8000230546793162     0.5087716178844757     0.2804073095544223     0.4346991382214264  0.0003285570272950837      0.307488523033524    0.07105140179235613   0.004282508429059865  2.220446049250313e-14 121.9073964727655
2.692605265062277      20.09434597809734      16.81507365967733   0.002838819876387698     0.7343866195525229      -12.0429403662189  0.0001292450598094775     0.1235274378845981  0.0009338425126915805      14.71501333494446      356.0124451310637   0.005978313788652307     0.8000230546793162     0.5087716178844757     0.2804073095544223     0.4346991382214264  0.0003285421261338898     0.3074885379346852    0.07105140179235613   0.004282508429059865  2.220446049250313e-14 121.907396472768
2.692605265062277      20.09434597809734      16.81507365967733   0.002838819876387698     0.7343866195525229      -12.0429403662189  0.0001292450598094775     0.1235274378845981  0.0009338425126915805      14.71501333494446      356.0124451310637   0.005978313788652307     0.8000230546793162     0.5087716178844757     0.2804073095544223     0.4346991382214264  0.0003285421261338898      0.307488523033524    0.07105141669351732   0.004282508429059865  2.220446049250313e-14 121.9073964727881
2.692605265062277      20.09434597809734      16.81507365967733   0.002838819876387698     0.7343866195525229      -12.0429403662189  0.0001292450598094775     0.1235274378845981  0.0009338425126915805      14.71501333494446      356.0124451310637   0.005978313788652307     0.8000230546793162     0.5087716178844757     0.2804073095544223     0.4346991382214264  0.0003285421261338898      0.307488523033524    0.07105140179235613   0.004282523330221059  2.220446049250313e-14 121.9073964728052
2.692605265062277      20.09434597809734      16.81507365967733   0.002838819876387698     0.7343866195525229      -12.0429403662189  0.0001292450598094775     0.1235274378845981  0.0009338425126915805      14.71501333494446      356.0124451310637   0.005978313788652307     0.8000230546793162     0.5087716178844757     0.2804073095544223     0.4346991382214264  0.0003285421261338898      0.307488523033524    0.07105140179235613   0.004282508429059865  1.490118339830815e-08 121.9074387183337
2.719163159272498      19.41970516175444      15.69323352375064   0.002444926651193956     0.7192302491824136     -11.56076249519578  5.414925873579073e-05     0.1253677509510589  0.0009117285021506621      14.52676822020665      356.1532664154598    0.00592982824992389     0.8000024667727255     0.5046060080908311      0.279533109300502     0.4416309672681221  0.0004602055771978788      0.307488523033524    0.06991536945515452   0.004156494925002385  2.231684506143218e-14 121.7260106037606
2.719163199791187      19.41970516175444      15.69323352375064   0.002444926651193956     0.7192302491824136     -11.56076249519578  5.414925873579073e-05     0.1253677509510589  0.0009117285021506621      14.52676822020665      356.1532664154598    0.00592982824992389     0.8000024667727255     0.5046060080908311      0.279533109300502     0.4416309672681221  0.0004602055771978788      0.307488523033524    0.06991536945515452   0.004156494925002385  2.231684506143218e-14 121.7260105842358
2.719163159272498       19.4197054511306      15.69323352375064   0.002444926651193956     0.7192302491824136     -11.56076249519578  5.414925873579073e-05     0.1253677509510589  0.0009117285021506621      14.52676822020665      356.1532664154598    0.00592982824992389     0.8000024667727255     0.5046060080908311      0.279533109300502     0.4416309672681221  0.0004602055771978788      0.307488523033524    0.06991536945515452   0.004156494925002385  2.231684506143218e-14 121.7260104931792
2.719163159272498      19.41970516175444      15.69323375759804   0.002444926651193956     0.7192302491824136     -11.56076249519578  5.414925873579073e-05     0.1253677509510589  0.0009117285021506621      14.52676822020665      356.1532664154598    0.00592982824992389     0.8000024667727255     0.5046060080908311      0.279533109300502     0.4416309672681221  0.0004602055771978788      0.307488523033524    0.06991536945515452   0.004156494925002385  2.231684506143218e-14 121.7260104987627
2.719163159272498      19.41970516175444      15.69323352375064    0.00244494155235515     0.7192302491824136     -11.56076249519578  5.414925873579073e-05     0.1253677509510589  0.0009117285021506621      14.52676822020665      356.1532664154598    0.00592982824992389     0.8000024667727255     0.5046060080908311      0.279533109300502     0.4416309672681221  0.0004602055771978788      0.307488523033524    0.06991536945515452   0.004156494925002385  2.231684506143218e-14 121.7260183191249
2.719163159272498      19.41970516175444      15.69323352375064   0.002444926651193956     0.7192302640835748     -11.56076249519578  5.414925873579073e-05     0.1253677509510589  0.0009117285021506621      14.52676822020665      356.1532664154598    0.00592982824992389     0.8000024667727255     0.5046060080908311      0.279533109300502     0.4416309672681221  0.0004602055771978788      0.307488523033524    0.06991536945515452   0.004156494925002385  2.231684506143218e-14 121.7260106270419
2.719163159272498      19.41970516175444      15.69323352375064   0.002444926651193956     0.7192302491824136     -11.56076266746456  5.414925873579073e-05     0.1253677509510589  0.0009117285021506621      14.52676822020665      356.1532664154598    0.00592982824992389     0.8000024667727255     0.5046060080908311      0.279533109300502     0.4416309672681221  0.0004602055771978788      0.307488523033524    0.06991536945515452   0.004156494925002385  2.231684506143218e-14 121.7260108020079
2.719163159272498      19.41970516175444      15.69323352375064   0.002444926651193956     0.7192302491824136     -11.56076249519578  5.416415989698457e-05     0.1253677509510589  0.0009117285021506621      14.52676822020665      356.1532664154598    0.00592982824992389     0.8000024667727255     0.5046060080908311      0.279533109300502     0.4416309672681221  0.0004602055771978788      0.307488523033524    0.06991536945515452   0.004156494925002385  2.231684506143218e-14 121.7260139179423
2.719163159272498      19.41970516175444      15.69323352375064   0.002444926651193956     0.7192302491824136     -11.56076249519578  5.414925873579073e-05     0.1253677658522201  0.0009117285021506621      14.52676822020665      356.1532664154598    0.00592982824992389     0.8000024667727255     0.5046060080908311      0.279533109300502     0.4416309672681221  0.0004602055771978788      0.307488523033524    0.06991536945515452   0.004156494925002385  2.231684506143218e-14 121.7260106013081
2.719163159272498      19.41970516175444      15.69323352375064   0.002444926651193956     0.7192302491824136     -11.56076249519578  5.414925873579073e-05     0.1253677509510589  0.0009117434033118559      14.52676822020665      356.1532664154598    0.00592982824992389     0.8000024667727255     0.5046060080908311      0.279533109300502     0.4416309672681221  0.0004602055771978788      0.307488523033524    0.06991536945515452   0.004156494925002385  2.231684506143218e-14 121.7260033103235
2.719163159272498      19.41970516175444      15.69323352375064   0.002444926651193956     0.7192302491824136     -11.56076249519578  5.414925873579073e-05     0.1253677509510589  0.0009117285021506621      14.52676843667236      356.1532664154598    0.00592982824992389     0.8000024667727255     0.5046060080908311      0.279533109300502     0.4416309672681221  0.0004602055771978788      0.307488523033524    0.06991536945515452   0.004156494925002385  2.231684506143218e-14 121.7260106251773
2.719163159272498      19.41970516175444      15.69323352375064   0.002444926651193956     0.7192302491824136     -11.56076249519578  5.414925873579073e-05     0.1253677509510589  0.0009117285021506621      14.52676822020665       356.153271722557    0.00592982824992389     0.8000024667727255     0.5046060080908311      0.279533109300502     0.4416309672681221  0.0004602055771978788      0.307488523033524    0.06991536945515452   0.004156494925002385  2.231684506143218e-14 121.726010636812
2.719163159272498      19.41970516175444      15.69323352375064   0.002444926651193956     0.7192302491824136     -11.56076249519578  5.414925873579073e-05     0.1253677509510589  0.0009117285021506621      14.52676822020665      356.1532664154598   0.005929843151085084     0.8000024667727255     0.5046060080908311      0.279533109300502     0.4416309672681221  0.0004602055771978788      0.307488523033524    0.06991536945515452   0.004156494925002385  2.231684506143218e-14 121.7260162674378
2.719163159272498      19.41970516175444      15.69323352375064   0.002444926651193956     0.7192302491824136     -11.56076249519578  5.414925873579073e-05     0.1253677509510589  0.0009117285021506621      14.52676822020665      356.1532664154598    0.00592982824992389     0.8000024816738867     0.5046060080908311      0.279533109300502     0.4416309672681221  0.0004602055771978788      0.307488523033524    0.06991536945515452   0.004156494925002385  2.231684506143218e-14 121.726011139419
2.719163159272498      19.41970516175444      15.69323352375064   0.002444926651193956     0.7192302491824136     -11.56076249519578  5.414925873579073e-05     0.1253677509510589  0.0009117285021506621      14.52676822020665      356.1532664154598    0.00592982824992389     0.8000024667727255     0.5046060229919923      0.279533109300502     0.4416309672681221  0.0004602055771978788      0.307488523033524    0.06991536945515452   0.004156494925002385  2.231684506143218e-14 121.7260105068023
2.719163159272498      19.41970516175444      15.69323352375064   0.002444926651193956     0.7192302491824136     -11.56076249519578  5.414925873579073e-05     0.1253677509510589  0.0009117285021506621      14.52676822020665      356.1532664154598    0.00592982824992389     0.8000024667727255     0.5046060080908311     0.2795331242016632     0.4416309672681221  0.0004602055771978788      0.307488523033524    0.06991536945515452   0.004156494925002385  2.231684506143218e-14 121.7260108053219
2.719163159272498      19.41970516175444      15.69323352375064   0.002444926651193956     0.7192302491824136     -11.56076249519578  5.414925873579073e-05     0.1253677509510589  0.0009117285021506621      14.52676822020665      356.1532664154598    0.00592982824992389     0.8000024667727255     0.5046060080908311      0.279533109300502     0.4416309821692833  0.0004602055771978788      0.307488523033524    0.06991536945515452   0.004156494925002385  2.231684506143218e-14 121.7260105869027
2.719163159272498      19.41970516175444      15.69323352375064   0.002444926651193956     0.7192302491824136     -11.56076249519578  5.414925873579073e-05     0.1253677509510589  0.0009117285021506621      14.52676822020665      356.1532664154598    0.00592982824992389     0.8000024667727255     0.5046060080908311      0.279533109300502     0.4416309672681221  0.0004602204783590726      0.307488523033524    0.06991536945515452   0.004156494925002385  2.231684506143218e-14 121.7260106037624
2.719163159272498      19.41970516175444      15.69323352375064   0.002444926651193956     0.7192302491824136     -11.56076249519578  5.414925873579073e-05     0.1253677509510589  0.0009117285021506621      14.52676822020665      356.1532664154598    0.00592982824992389     0.8000024667727255     0.5046060080908311      0.279533109300502     0.4416309672681221  0.0004602055771978788     0.3074885379346852    0.06991536945515452   0.004156494925002385  2.231684506143218e-14 121.7260106037606
2.719163159272498      19.41970516175444      15.69323352375064   0.002444926651193956     0.7192302491824136     -11.56076249519578  5.414925873579073e-05     0.1253677509510589  0.0009117285021506621      14.52676822020665      356.1532664154598    0.00592982824992389     0.8000024667727255     0.5046060080908311      0.279533109300502     0.4416309672681221  0.0004602055771978788      0.307488523033524    0.06991538435631571   0.004156494925002385  2.231684506143218e-14 121.7260106037541
2.719163159272498      19.41970516175444      15.69323352375064   0.002444926651193956     0.7192302491824136     -11.56076249519578  5.414925873579073e-05     0.1253677509510589  0.0009117285021506621      14.52676822020665      356.1532664154598    0.00592982824992389     0.8000024667727255     0.5046060080908311      0.279533109300502     0.4416309672681221  0.0004602055771978788      0.307488523033524    0.06991536945515452   0.004156509826163579  2.231684506143218e-14 121.7260106037569
2.719163159272498      19.41970516175444      15.69323352375064   0.002444926651193956     0.7192302491824136     -11.56076249519578  5.414925873579073e-05     0.1253677509510589  0.0009117285021506621      14.52676822020665      356.1532664154598    0.00592982824992389     0.8000024667727255     0.5046060080908311      0.279533109300502     0.4416309672681221  0.0004602055771978788      0.307488523033524    0.06991536945515452   0.004156494925002385  1.490118351069272e-08 121.7260525472688
2.721405032614292      19.31549231734728      15.71823752454019   0.002353854559688388     0.7031227964294555     -11.56742635488992  1.850848881530936e-05     0.1255317910755596  0.0009435289290544886      13.67390927226379      329.1366254121543   0.005952439581798669     0.8000002410927951     0.5050425897613587      0.278806173632779     0.4656169775959103  0.0004592887559814101      0.307488523033524     0.0758144661869137   0.007816160379772556  2.230854976676086e-14 121.7410599110693
2.721405073166387      19.31549231734728      15.71823752454019   0.002353854559688388     0.7031227964294555     -11.56742635488992  1.850848881530936e-05     0.1255317910755596  0.0009435289290544886      13.67390927226379      329.1366254121543   0.005952439581798669     0.8000002410927951     0.5050425897613587      0.278806173632779     0.4656169775959103  0.0004592887559814101      0.307488523033524     0.0758144661869137   0.007816160379772556  2.230854976676086e-14 121.7410599563567
2.721405032614292      19.31549260517055      15.71823752454019   0.002353854559688388     0.7031227964294555     -11.56742635488992  1.850848881530936e-05     0.1255317910755596  0.0009435289290544886      13.67390927226379      329.1366254121543   0.005952439581798669     0.8000002410927951     0.5050425897613587      0.278806173632779     0.4656169775959103  0.0004592887559814101      0.307488523033524     0.0758144661869137   0.007816160379772556  2.230854976676086e-14 121.7410600493371
2.721405032614292      19.31549231734728      15.71823775876018   0.002353854559688388     0.7031227964294555     -11.56742635488992  1.850848881530936e-05     0.1255317910755596  0.0009435289290544886      13.67390927226379      329.1366254121543   0.005952439581798669     0.8000002410927951     0.5050425897613587      0.278806173632779     0.4656169775959103  0.0004592887559814101      0.307488523033524     0.0758144661869137   0.007816160379772556  2.230854976676086e-14 121.741059992812
2.721405032614292      19.31549231734728      15.71823752454019   0.002353869460849582     0.7031227964294555     -11.56742635488992  1.850848881530936e-05     0.1255317910755596  0.0009435289290544886      13.67390927226379      329.1366254121543   0.005952439581798669     0.8000002410927951     0.5050425897613587      0.278806173632779     0.4656169775959103  0.0004592887559814101      0.307488523033524     0.0758144661869137   0.007816160379772556  2.230854976676086e-14 121.7410539345175
2.721405032614292      19.31549231734728      15.71823752454019   0.002353854559688388     0.7031228113306167     -11.56742635488992  1.850848881530936e-05     0.1255317910755596  0.0009435289290544886      13.67390927226379      329.1366254121543   0.005952439581798669     0.8000002410927951     0.5050425897613587      0.278806173632779     0.4656169775959103  0.0004592887559814101      0.307488523033524     0.0758144661869137   0.007816160379772556  2.230854976676086e-14 121.741059923362
2.721405032614292      19.31549231734728      15.71823752454019   0.002353854559688388     0.7031227964294555       -11.567426527258  1.850848881530936e-05     0.1255317910755596  0.0009435289290544886      13.67390927226379      329.1366254121543   0.005952439581798669     0.8000002410927951     0.5050425897613587      0.278806173632779     0.4656169775959103  0.0004592887559814101      0.307488523033524     0.0758144661869137   0.007816160379772556  2.230854976676086e-14 121.7410597340779
2.721405032614292      19.31549231734728      15.71823752454019   0.002353854559688388     0.7031227964294555     -11.56742635488992   1.85233899765032e-05     0.1255317910755596  0.0009435289290544886      13.67390927226379      329.1366254121543   0.005952439581798669     0.8000002410927951     0.5050425897613587      0.278806173632779     0.4656169775959103  0.0004592887559814101      0.307488523033524     0.0758144661869137   0.007816160379772556  2.230854976676086e-14 121.7410615377707
2.721405032614292      19.31549231734728      15.71823752454019   0.002353854559688388     0.7031227964294555     -11.56742635488992  1.850848881530936e-05     0.1255318059767208  0.0009435289290544886      13.67390927226379      329.1366254121543   0.005952439581798669     0.8000002410927951     0.5050425897613587      0.278806173632779     0.4656169775959103  0.0004592887559814101      0.307488523033524     0.0758144661869137   0.007816160379772556  2.230854976676086e-14 121.7410598137577
2.721405032614292      19.31549231734728      15.71823752454019   0.002353854559688388     0.7031227964294555     -11.56742635488992  1.850848881530936e-05     0.1255317910755596  0.0009435438302156825      13.67390927226379      329.1366254121543   0.005952439581798669     0.8000002410927951     0.5050425897613587      0.278806173632779     0.4656169775959103  0.0004592887559814101      0.307488523033524     0.0758144661869137   0.007816160379772556  2.230854976676086e-14 121.7410599560825
2.721405032614292      19.31549231734728      15.71823752454019   0.002353854559688388     0.7031227964294555     -11.56742635488992  1.850848881530936e-05     0.1255317910755596  0.0009435289290544886      13.67390947602092      329.1366254121543   0.005952439581798669     0.8000002410927951     0.5050425897613587      0.278806173632779     0.4656169775959103  0.0004592887559814101      0.307488523033524     0.0758144661869137   0.007816160379772556  2.230854976676086e-14 121.741059935526
2.721405032614292      19.31549231734728      15.71823752454019   0.002353854559688388     0.7031227964294555     -11.56742635488992  1.850848881530936e-05     0.1255317910755596  0.0009435289290544886      13.67390927226379      329.1366303166723   0.005952439581798669     0.8000002410927951     0.5050425897613587      0.278806173632779     0.4656169775959103  0.0004592887559814101      0.307488523033524     0.0758144661869137   0.007816160379772556  2.230854976676086e-14 121.7410599402302
2.721405032614292      19.31549231734728      15.71823752454019   0.002353854559688388     0.7031227964294555     -11.56742635488992  1.850848881530936e-05     0.1255317910755596  0.0009435289290544886      13.67390927226379      329.1366254121543   0.005952454482959863     0.8000002410927951     0.5050425897613587      0.278806173632779     0.4656169775959103  0.0004592887559814101      0.307488523033524     0.0758144661869137   0.007816160379772556  2.230854976676086e-14 121.7410715717039
2.721405032614292      19.31549231734728      15.71823752454019   0.002353854559688388     0.7031227964294555     -11.56742635488992  1.850848881530936e-05     0.1255317910755596  0.0009435289290544886      13.67390927226379      329.1366254121543   0.005952439581798669     0.8000002559939563     0.5050425897613587      0.278806173632779     0.4656169775959103  0.0004592887559814101      0.307488523033524     0.0758144661869137   0.007816160379772556  2.230854976676086e-14 121.7410605383382
2.721405032614292      19.31549231734728      15.71823752454019   0.002353854559688388     0.7031227964294555     -11.56742635488992  1.850848881530936e-05     0.1255317910755596  0.0009435289290544886      13.67390927226379      329.1366254121543   0.005952439581798669     0.8000002410927951     0.5050426046625199      0.278806173632779     0.4656169775959103  0.0004592887559814101      0.307488523033524     0.0758144661869137   0.007816160379772556  2.230854976676086e-14 121.7410597524485
2.721405032614292      19.31549231734728      15.71823752454019   0.002353854559688388     0.7031227964294555     -11.56742635488992  1.850848881530936e-05     0.1255317910755596  0.0009435289290544886      13.67390927226379      329.1366254121543   0.005952439581798669     0.8000002410927951     0.5050425897613587     0.2788061885339402     0.4656169775959103  0.0004592887559814101      0.307488523033524     0.0758144661869137   0.007816160379772556  2.230854976676086e-14 121.7410602026811
2.721405032614292      19.31549231734728      15.71823752454019   0.002353854559688388     0.7031227964294555     -11.56742635488992  1.850848881530936e-05     0.1255317910755596  0.0009435289290544886      13.67390927226379      329.1366254121543   0.005952439581798669     0.8000002410927951     0.5050425897613587      0.278806173632779     0.4656169924970715  0.0004592887559814101      0.307488523033524     0.0758144661869137   0.007816160379772556  2.230854976676086e-14 121.7410599002485
2.721405032614292      19.31549231734728      15.71823752454019   0.002353854559688388     0.7031227964294555     -11.56742635488992  1.850848881530936e-05     0.1255317910755596  0.0009435289290544886      13.67390927226379      329.1366254121543   0.005952439581798669     0.8000002410927951     0.5050425897613587      0.278806173632779     0.4656169775959103  0.0004593036571426039      0.307488523033524     0.0758144661869137   0.007816160379772556  2.230854976676086e-14 121.7410599110693
2.721405032614292      19.31549231734728      15.71823752454019   0.002353854559688388     0.7031227964294555     -11.56742635488992  1.850848881530936e-05     0.1255317910755596  0.0009435289290544886      13.67390927226379      329.1366254121543   0.005952439581798669     0.8000002410927951     0.5050425897613587      0.278806173632779     0.4656169775959103  0.0004592887559814101     0.3074885379346852     0.0758144661869137   0.007816160379772556  2.230854976676086e-14 121.7410599110693
2.721405032614292      19.31549231734728      15.71823752454019   0.002353854559688388     0.7031227964294555     -11.56742635488992  1.850848881530936e-05     0.1255317910755596  0.0009435289290544886      13.67390927226379      329.1366254121543   0.005952439581798669     0.8000002410927951     0.5050425897613587      0.278806173632779     0.4656169775959103  0.0004592887559814101      0.307488523033524     0.0758144810880749   0.007816160379772556  2.230854976676086e-14 121.7410599110721
2.721405032614292      19.31549231734728      15.71823752454019   0.002353854559688388     0.7031227964294555     -11.56742635488992  1.850848881530936e-05     0.1255317910755596  0.0009435289290544886      13.67390927226379      329.1366254121543   0.005952439581798669     0.8000002410927951     0.5050425897613587      0.278806173632779     0.4656169775959103  0.0004592887559814101      0.307488523033524     0.0758144661869137    0.00781617528093375  2.230854976676086e-14 121.7410599110652
2.721405032614292      19.31549231734728      15.71823752454019   0.002353854559688388     0.7031227964294555     -11.56742635488992  1.850848881530936e-05     0.1255317910755596  0.0009435289290544886      13.67390927226379      329.1366254121543   0.005952439581798669     0.8000002410927951     0.5050425897613587      0.278806173632779     0.4656169775959103  0.0004592887559814101      0.307488523033524     0.0758144661869137   0.007816160379772556  1.490118350239742e-08 121.7411020860775
2.719723630363445      19.39365196513996      15.69948453202482   0.002422131599448334     0.7152033629615124     -11.56242843512658  4.523881129111455e-05     0.1254087644979654  0.0009301421950452837      14.31355350425186      349.3991077562456   0.005935432990244413     0.8000017898046149     0.5047152223579263     0.2793512946424392     0.4476274925672906  0.0004599763719482174      0.307488523033524    0.07139014328889011   0.005071411071959846   3.89667757679351e-14 121.6921750906158
2.719723670890486      19.39365196513996      15.69948453202482   0.002422131599448334     0.7152033629615124     -11.56242843512658  4.523881129111455e-05     0.1254087644979654  0.0009301421950452837      14.31355350425186      349.3991077562456   0.005935432990244413     0.8000017898046149     0.5047152223579263     0.2793512946424392     0.4476274925672906  0.0004599763719482174      0.307488523033524    0.07139014328889011   0.005071411071959846   3.89667757679351e-14 121.6921750490609
2.719723630363445      19.39365225412789      15.69948453202482   0.002422131599448334     0.7152033629615124     -11.56242843512658  4.523881129111455e-05     0.1254087644979654  0.0009301421950452837      14.31355350425186      349.3991077562456   0.005935432990244413     0.8000017898046149     0.5047152223579263     0.2793512946424392     0.4476274925672906  0.0004599763719482174      0.307488523033524    0.07139014328889011   0.005071411071959846   3.89667757679351e-14 121.692175066345
2.719723630363445      19.39365196513996      15.69948476596537   0.002422131599448334     0.7152033629615124     -11.56242843512658  4.523881129111455e-05     0.1254087644979654  0.0009301421950452837      14.31355350425186      349.3991077562456   0.005935432990244413     0.8000017898046149     0.5047152223579263     0.2793512946424392     0.4476274925672906  0.0004599763719482174      0.307488523033524    0.07139014328889011   0.005071411071959846   3.89667757679351e-14 121.6921750494423
2.719723630363445      19.39365196513996      15.69948453202482   0.002422146500609528     0.7152033629615124     -11.56242843512658  4.523881129111455e-05     0.1254087644979654  0.0009301421950452837      14.31355350425186      349.3991077562456   0.005935432990244413     0.8000017898046149     0.5047152223579263     0.2793512946424392     0.4476274925672906  0.0004599763719482174      0.307488523033524    0.07139014328889011   0.005071411071959846   3.89667757679351e-14 121.6921784851948
2.719723630363445      19.39365196513996      15.69948453202482   0.002422131599448334     0.7152033778626736     -11.56242843512658  4.523881129111455e-05     0.1254087644979654  0.0009301421950452837      14.31355350425186      349.3991077562456   0.005935432990244413     0.8000017898046149     0.5047152223579263     0.2793512946424392     0.4476274925672906  0.0004599763719482174      0.307488523033524    0.07139014328889011   0.005071411071959846   3.89667757679351e-14 121.6921750868536
2.719723630363445      19.39365196513996      15.69948453202482   0.002422131599448334     0.7152033629615124     -11.56242860742019  4.523881129111455e-05     0.1254087644979654  0.0009301421950452837      14.31355350425186      349.3991077562456   0.005935432990244413     0.8000017898046149     0.5047152223579263     0.2793512946424392     0.4476274925672906  0.0004599763719482174      0.307488523033524    0.07139014328889011   0.005071411071959846   3.89667757679351e-14 121.6921751916027
2.719723630363445      19.39365196513996      15.69948453202482   0.002422131599448334     0.7152033629615124     -11.56242843512658   4.52537124523084e-05     0.1254087644979654  0.0009301421950452837      14.31355350425186      349.3991077562456   0.005935432990244413     0.8000017898046149     0.5047152223579263     0.2793512946424392     0.4476274925672906  0.0004599763719482174      0.307488523033524    0.07139014328889011   0.005071411071959846   3.89667757679351e-14 121.6921807969562
2.719723630363445      19.39365196513996      15.69948453202482   0.002422131599448334     0.7152033629615124     -11.56242843512658  4.523881129111455e-05     0.1254087793991266  0.0009301421950452837      14.31355350425186      349.3991077562456   0.005935432990244413     0.8000017898046149     0.5047152223579263     0.2793512946424392     0.4476274925672906  0.0004599763719482174      0.307488523033524    0.07139014328889011   0.005071411071959846   3.89667757679351e-14 121.6921752063472
2.719723630363445      19.39365196513996      15.69948453202482   0.002422131599448334     0.7152033629615124     -11.56242843512658  4.523881129111455e-05     0.1254087644979654  0.0009301570962064775      14.31355350425186      349.3991077562456   0.005935432990244413     0.8000017898046149     0.5047152223579263     0.2793512946424392     0.4476274925672906  0.0004599763719482174      0.307488523033524    0.07139014328889011   0.005071411071959846   3.89667757679351e-14 121.6921751106334
2.719723630363445      19.39365196513996      15.69948453202482   0.002422131599448334     0.7152033629615124     -11.56242843512658  4.523881129111455e-05     0.1254087644979654  0.0009301421950452837      14.31355371754043      349.3991077562456   0.005935432990244413     0.8000017898046149     0.5047152223579263     0.2793512946424392     0.4476274925672906  0.0004599763719482174      0.307488523033524    0.07139014328889011   0.005071411071959846   3.89667757679351e-14 121.6921751932602
2.719723630363445      19.39365196513996      15.69948453202482   0.002422131599448334     0.7152033629615124     -11.56242843512658  4.523881129111455e-05     0.1254087644979654  0.0009301421950452837      14.31355350425186       349.399112962698   0.005935432990244413     0.8000017898046149     0.5047152223579263     0.2793512946424392     0.4476274925672906  0.0004599763719482174      0.307488523033524    0.07139014328889011   0.005071411071959846   3.89667757679351e-14 121.6921750980594
2.719723630363445      19.39365196513996      15.69948453202482   0.002422131599448334     0.7152033629615124     -11.56242843512658  4.523881129111455e-05     0.1254087644979654  0.0009301421950452837      14.31355350425186      349.3991077562456   0.005935447891405606     0.8000017898046149     0.5047152223579263     0.2793512946424392     0.4476274925672906  0.0004599763719482174      0.307488523033524    0.07139014328889011   0.005071411071959846   3.89667757679351e-14 121.692182323871
2.719723630363445      19.39365196513996      15.69948453202482   0.002422131599448334     0.7152033629615124     -11.56242843512658  4.523881129111455e-05     0.1254087644979654  0.0009301421950452837      14.31355350425186      349.3991077562456   0.005935432990244413     0.8000018047057761     0.5047152223579263     0.2793512946424392     0.4476274925672906  0.0004599763719482174      0.307488523033524    0.07139014328889011   0.005071411071959846   3.89667757679351e-14 121.6921756681963
2.719723630363445      19.39365196513996      15.69948453202482   0.002422131599448334     0.7152033629615124     -11.56242843512658  4.523881129111455e-05     0.1254087644979654  0.0009301421950452837      14.31355350425186      349.3991077562456   0.005935432990244413     0.8000017898046149     0.5047152372590875     0.2793512946424392     0.4476274925672906  0.0004599763719482174      0.307488523033524    0.07139014328889011   0.005071411071959846   3.89667757679351e-14 121.6921749296003
2.719723630363445      19.39365196513996      15.69948453202482   0.002422131599448334     0.7152033629615124     -11.56242843512658  4.523881129111455e-05     0.1254087644979654  0.0009301421950452837      14.31355350425186      349.3991077562456   0.005935432990244413     0.8000017898046149     0.5047152223579263     0.2793513095436004     0.4476274925672906  0.0004599763719482174      0.307488523033524    0.07139014328889011   0.005071411071959846   3.89667757679351e-14 121.6921752855855
2.719723630363445      19.39365196513996      15.69948453202482   0.002422131599448334     0.7152033629615124     -11.56242843512658  4.523881129111455e-05     0.1254087644979654  0.0009301421950452837      14.31355350425186      349.3991077562456   0.005935432990244413     0.8000017898046149     0.5047152223579263     0.2793512946424392     0.4476275074684518  0.0004599763719482174      0.307488523033524    0.07139014328889011   0.005071411071959846   3.89667757679351e-14 121.6921750924194
2.719723630363445      19.39365196513996      15.69948453202482   0.002422131599448334     0.7152033629615124     -11.56242843512658  4.523881129111455e-05     0.1254087644979654  0.0009301421950452837      14.31355350425186      349.3991077562456   0.005935432990244413     0.8000017898046149     0.5047152223579263     0.2793512946424392     0.4476274925672906  0.0004599912731094112      0.307488523033524    0.07139014328889011   0.005071411071959846   3.89667757679351e-14 121.6921750905582
2.719723630363445      19.39365196513996      15.69948453202482   0.002422131599448334     0.7152033629615124     -11.56242843512658  4.523881129111455e-05     0.1254087644979654  0.0009301421950452837      14.31355350425186      349.3991077562456   0.005935432990244413     0.8000017898046149     0.5047152223579263     0.2793512946424392     0.4476274925672906  0.0004599763719482174     0.3074885379346852    0.07139014328889011   0.005071411071959846   3.89667757679351e-14 121.6921750906158
2.719723630363445      19.39365196513996      15.69948453202482   0.002422131599448334     0.7152033629615124     -11.56242843512658  4.523881129111455e-05     0.1254087644979654  0.0009301421950452837      14.31355350425186      349.3991077562456   0.005935432990244413     0.8000017898046149     0.5047152223579263     0.2793512946424392     0.4476274925672906  0.0004599763719482174      0.307488523033524     0.0713901581900513   0.005071411071959846   3.89667757679351e-14 121.6921750906496
2.719723630363445      19.39365196513996      15.69948453202482   0.002422131599448334     0.7152033629615124     -11.56242843512658  4.523881129111455e-05     0.1254087644979654  0.0009301421950452837      14.31355350425186      349.3991077562456   0.005935432990244413     0.8000017898046149     0.5047152223579263     0.2793512946424392     0.4476274925672906  0.0004599763719482174      0.307488523033524    0.07139014328889011    0.00507142597312104   3.89667757679351e-14 121.692175090501
2.719723630363445      19.39365196513996      15.69948453202482   0.002422131599448334     0.7152033629615124     -11.56242843512658  4.523881129111455e-05     0.1254087644979654  0.0009301421950452837      14.31355350425186      349.3991077562456   0.005935432990244413     0.8000017898046149     0.5047152223579263     0.2793512946424392     0.4476274925672906  0.0004599763719482174      0.307488523033524    0.07139014328889011   0.005071411071959846  1.490120016062342e-08 121.692217117683
2.724516082865319      19.30811586211908      15.56657953375383   0.002401624255295372     0.7184072556431516     -11.48748118558189    4.1562124445327e-05     0.1254154825104228  0.0009332553255251239      14.09428073279423      343.5568202209833   0.005916127866163145     0.8000014615101536     0.5041952200083516      0.279232465696012     0.4502560100670612  0.0009149332883277254      0.307488523033524    0.07104139282329339    0.02061210521289151  3.256314351777523e-14 121.6870991945286
2.724516123463773      19.30811586211908      15.56657953375383   0.002401624255295372     0.7184072556431516     -11.48748118558189    4.1562124445327e-05     0.1254154825104228  0.0009332553255251239      14.09428073279423      343.5568202209833   0.005916127866163145     0.8000014615101536     0.5041952200083516      0.279232465696012     0.4502560100670612  0.0009149332883277254      0.307488523033524    0.07104139282329339    0.02061210521289151  3.256314351777523e-14 121.6870992317223
2.724516082865319      19.30811614983243      15.56657953375383   0.002401624255295372     0.7184072556431516     -11.48748118558189    4.1562124445327e-05     0.1254154825104228  0.0009332553255251239      14.09428073279423      343.5568202209833   0.005916127866163145     0.8000014615101536     0.5041952200083516      0.279232465696012     0.4502560100670612  0.0009149332883277254      0.307488523033524    0.07104139282329339    0.02061210521289151  3.256314351777523e-14 121.687099189062
2.724516082865319      19.30811586211908      15.56657976571394   0.002401624255295372     0.7184072556431516     -11.48748118558189    4.1562124445327e-05     0.1254154825104228  0.0009332553255251239      14.09428073279423      343.5568202209833   0.005916127866163145     0.8000014615101536     0.5041952200083516      0.279232465696012     0.4502560100670612  0.0009149332883277254      0.307488523033524    0.07104139282329339    0.02061210521289151  3.256314351777523e-14 121.6870991696747
2.724516082865319      19.30811586211908      15.56657953375383   0.002401639156456566     0.7184072556431516     -11.48748118558189    4.1562124445327e-05     0.1254154825104228  0.0009332553255251239      14.09428073279423      343.5568202209833   0.005916127866163145     0.8000014615101536     0.5041952200083516      0.279232465696012     0.4502560100670612  0.0009149332883277254      0.307488523033524    0.07104139282329339    0.02061210521289151  3.256314351777523e-14 121.6871008975471
2.724516082865319      19.30811586211908      15.56657953375383   0.002401624255295372     0.7184072705443128     -11.48748118558189    4.1562124445327e-05     0.1254154825104228  0.0009332553255251239      14.09428073279423      343.5568202209833   0.005916127866163145     0.8000014615101536     0.5041952200083516      0.279232465696012     0.4502560100670612  0.0009149332883277254      0.307488523033524    0.07104139282329339    0.02061210521289151  3.256314351777523e-14 121.6870991874392
2.724516082865319      19.30811586211908      15.56657953375383   0.002401624255295372     0.7184072556431516      -11.4874813567587    4.1562124445327e-05     0.1254154825104228  0.0009332553255251239      14.09428073279423      343.5568202209833   0.005916127866163145     0.8000014615101536     0.5041952200083516      0.279232465696012     0.4502560100670612  0.0009149332883277254      0.307488523033524    0.07104139282329339    0.02061210521289151  3.256314351777523e-14 121.6870991998065
2.724516082865319      19.30811586211908      15.56657953375383   0.002401624255295372     0.7184072556431516     -11.48748118558189  4.157702560652084e-05     0.1254154825104228  0.0009332553255251239      14.09428073279423      343.5568202209833   0.005916127866163145     0.8000014615101536     0.5041952200083516      0.279232465696012     0.4502560100670612  0.0009149332883277254      0.307488523033524    0.07104139282329339    0.02061210521289151  3.256314351777523e-14 121.6871036870181
2.724516082865319      19.30811586211908      15.56657953375383   0.002401624255295372     0.7184072556431516     -11.48748118558189    4.1562124445327e-05      0.125415497411584  0.0009332553255251239      14.09428073279423      343.5568202209833   0.005916127866163145     0.8000014615101536     0.5041952200083516      0.279232465696012     0.4502560100670612  0.0009149332883277254      0.307488523033524    0.07104139282329339    0.02061210521289151  3.256314351777523e-14 121.6870992923021
2.724516082865319      19.30811586211908      15.56657953375383   0.002401624255295372     0.7184072556431516     -11.48748118558189    4.1562124445327e-05     0.1254154825104228  0.0009332702266863178      14.09428073279423      343.5568202209833   0.005916127866163145     0.8000014615101536     0.5041952200083516      0.279232465696012     0.4502560100670612  0.0009149332883277254      0.307488523033524    0.07104139282329339    0.02061210521289151  3.256314351777523e-14 121.6870991317119
2.724516082865319      19.30811586211908      15.56657953375383   0.002401624255295372     0.7184072556431516     -11.48748118558189    4.1562124445327e-05     0.1254154825104228  0.0009332553255251239      14.09428094281538      343.5568202209833   0.005916127866163145     0.8000014615101536     0.5041952200083516      0.279232465696012     0.4502560100670612  0.0009149332883277254      0.307488523033524    0.07104139282329339    0.02061210521289151  3.256314351777523e-14 121.6870991733179
2.724516082865319      19.30811586211908      15.56657953375383   0.002401624255295372     0.7184072556431516     -11.48748118558189    4.1562124445327e-05     0.1254154825104228  0.0009332553255251239      14.09428073279423      343.5568253403789   0.005916127866163145     0.8000014615101536     0.5041952200083516      0.279232465696012     0.4502560100670612  0.0009149332883277254      0.307488523033524    0.07104139282329339    0.02061210521289151  3.256314351777523e-14 121.6870991491539
2.724516082865319      19.30811586211908      15.56657953375383   0.002401624255295372     0.7184072556431516     -11.48748118558189    4.1562124445327e-05     0.1254154825104228  0.0009332553255251239      14.09428073279423      343.5568202209833   0.005916142767324339     0.8000014615101536     0.5041952200083516      0.279232465696012     0.4502560100670612  0.0009149332883277254      0.307488523033524    0.07104139282329339    0.02061210521289151  3.256314351777523e-14 121.6870974349005
2.724516082865319      19.30811586211908      15.56657953375383   0.002401624255295372     0.7184072556431516     -11.48748118558189    4.1562124445327e-05     0.1254154825104228  0.0009332553255251239      14.09428073279423      343.5568202209833   0.005916127866163145     0.8000014764113148     0.5041952200083516      0.279232465696012     0.4502560100670612  0.0009149332883277254      0.307488523033524    0.07104139282329339    0.02061210521289151  3.256314351777523e-14 121.6870997772003
2.724516082865319      19.30811586211908      15.56657953375383   0.002401624255295372     0.7184072556431516     -11.48748118558189    4.1562124445327e-05     0.1254154825104228  0.0009332553255251239      14.09428073279423      343.5568202209833   0.005916127866163145     0.8000014615101536     0.5041952349095128      0.279232465696012     0.4502560100670612  0.0009149332883277254      0.307488523033524    0.07104139282329339    0.02061210521289151  3.256314351777523e-14 121.6870992232294
2.724516082865319      19.30811586211908      15.56657953375383   0.002401624255295372     0.7184072556431516     -11.48748118558189    4.1562124445327e-05     0.1254154825104228  0.0009332553255251239      14.09428073279423      343.5568202209833   0.005916127866163145     0.8000014615101536     0.5041952200083516     0.2792324805971732     0.4502560100670612  0.0009149332883277254      0.307488523033524    0.07104139282329339    0.02061210521289151  3.256314351777523e-14 121.6870990648393
2.724516082865319      19.30811586211908      15.56657953375383   0.002401624255295372     0.7184072556431516     -11.48748118558189    4.1562124445327e-05     0.1254154825104228  0.0009332553255251239      14.09428073279423      343.5568202209833   0.005916127866163145     0.8000014615101536     0.5041952200083516      0.279232465696012     0.4502560249682224  0.0009149332883277254      0.307488523033524    0.07104139282329339    0.02061210521289151  3.256314351777523e-14 121.6870991859866
2.724516082865319      19.30811586211908      15.56657953375383   0.002401624255295372     0.7184072556431516     -11.48748118558189    4.1562124445327e-05     0.1254154825104228  0.0009332553255251239      14.09428073279423      343.5568202209833   0.005916127866163145     0.8000014615101536     0.5041952200083516      0.279232465696012     0.4502560100670612  0.0009149481894889192      0.307488523033524    0.07104139282329339    0.02061210521289151  3.256314351777523e-14 121.6870991940674
2.724516082865319      19.30811586211908      15.56657953375383   0.002401624255295372     0.7184072556431516     -11.48748118558189    4.1562124445327e-05     0.1254154825104228  0.0009332553255251239      14.09428073279423      343.5568202209833   0.005916127866163145     0.8000014615101536     0.5041952200083516      0.279232465696012     0.4502560100670612  0.0009149332883277254     0.3074885379346852    0.07104139282329339    0.02061210521289151  3.256314351777523e-14 121.6870991945286
2.724516082865319      19.30811586211908      15.56657953375383   0.002401624255295372     0.7184072556431516     -11.48748118558189    4.1562124445327e-05     0.1254154825104228  0.0009332553255251239      14.09428073279423      343.5568202209833   0.005916127866163145     0.8000014615101536     0.5041952200083516      0.279232465696012     0.4502560100670612  0.0009149332883277254      0.307488523033524    0.07104140772445458    0.02061210521289151  3.256314351777523e-14 121.6870991899902
2.724516082865319      19.30811586211908      15.56657953375383   0.002401624255295372     0.7184072556431516     -11.48748118558189    4.1562124445327e-05     0.1254154825104228  0.0009332553255251239      14.09428073279423      343.5568202209833   0.005916127866163145     0.8000014615101536     0.5041952200083516      0.279232465696012     0.4502560100670612  0.0009149332883277254      0.307488523033524    0.07104139282329339     0.0206121201140527  3.256314351777523e-14 121.687099189998
2.724516082865319      19.30811586211908      15.56657953375383   0.002401624255295372     0.7184072556431516     -11.48748118558189    4.1562124445327e-05     0.1254154825104228  0.0009332553255251239      14.09428073279423      343.5568202209833   0.005916127866163145     0.8000014615101536     0.5041952200083516      0.279232465696012     0.4502560100670612  0.0009149332883277254      0.307488523033524    0.07104139282329339    0.02061210521289151  1.490119375699118e-08 121.6871413372321
2.722900031203241      19.32493912590749      15.59168293635403   0.002411771297915701     0.7184008316150147     -11.49886428457506  4.058516072822284e-05     0.1254158748084314  0.0009346382592089156       14.1044729170084      343.5628663797928   0.005920386177541722     0.8000013556904182     0.5043717536373064     0.2792766101394762     0.4497852289724235   0.001701577574898335      0.307488523033524     0.1275343553946976    0.08013584437525356  3.079155833918151e-14 121.6857505140688
2.722900071777614      19.32493912590749      15.59168293635403   0.002411771297915701     0.7184008316150147     -11.49886428457506  4.058516072822284e-05     0.1254158748084314  0.0009346382592089156       14.1044729170084      343.5628663797928   0.005920386177541722     0.8000013556904182     0.5043717536373064     0.2792766101394762     0.4497852289724235   0.001701577574898335      0.307488523033524     0.1275343553946976    0.08013584437525356  3.079155833918151e-14 121.6857505355592
2.722900031203241      19.32493941387152      15.59168293635403   0.002411771297915701     0.7184008316150147     -11.49886428457506  4.058516072822284e-05     0.1254158748084314  0.0009346382592089156       14.1044729170084      343.5628663797928   0.005920386177541722     0.8000013556904182     0.5043717536373064     0.2792766101394762     0.4497852289724235   0.001701577574898335      0.307488523033524     0.1275343553946976    0.08013584437525356  3.079155833918151e-14 121.6857505093563
2.722900031203241      19.32493912590749      15.59168316868821   0.002411771297915701     0.7184008316150147     -11.49886428457506  4.058516072822284e-05     0.1254158748084314  0.0009346382592089156       14.1044729170084      343.5628663797928   0.005920386177541722     0.8000013556904182     0.5043717536373064     0.2792766101394762     0.4497852289724235   0.001701577574898335      0.307488523033524     0.1275343553946976    0.08013584437525356  3.079155833918151e-14 121.6857504867883
2.722900031203241      19.32493912590749      15.59168293635403   0.002411786199076895     0.7184008316150147     -11.49886428457506  4.058516072822284e-05     0.1254158748084314  0.0009346382592089156       14.1044729170084      343.5628663797928   0.005920386177541722     0.8000013556904182     0.5043717536373064     0.2792766101394762     0.4497852289724235   0.001701577574898335      0.307488523033524     0.1275343553946976    0.08013584437525356  3.079155833918151e-14 121.6857524341407
2.722900031203241      19.32493912590749      15.59168293635403   0.002411771297915701     0.7184008465161759     -11.49886428457506  4.058516072822284e-05     0.1254158748084314  0.0009346382592089156       14.1044729170084      343.5628663797928   0.005920386177541722     0.8000013556904182     0.5043717536373064     0.2792766101394762     0.4497852289724235   0.001701577574898335      0.307488523033524     0.1275343553946976    0.08013584437525356  3.079155833918151e-14 121.685750501984
2.722900031203241      19.32493912590749      15.59168293635403   0.002411771297915701     0.7184008316150147     -11.49886445592149  4.058516072822284e-05     0.1254158748084314  0.0009346382592089156       14.1044729170084      343.5628663797928   0.005920386177541722     0.8000013556904182     0.5043717536373064     0.2792766101394762     0.4497852289724235   0.001701577574898335      0.307488523033524     0.1275343553946976    0.08013584437525356  3.079155833918151e-14 121.6857505201203
2.722900031203241      19.32493912590749      15.59168293635403   0.002411771297915701     0.7184008316150147     -11.49886428457506  4.060006188941669e-05     0.1254158748084314  0.0009346382592089156       14.1044729170084      343.5628663797928   0.005920386177541722     0.8000013556904182     0.5043717536373064     0.2792766101394762     0.4497852289724235   0.001701577574898335      0.307488523033524     0.1275343553946976    0.08013584437525356  3.079155833918151e-14 121.6857552097907
2.722900031203241      19.32493912590749      15.59168293635403   0.002411771297915701     0.7184008316150147     -11.49886428457506  4.058516072822284e-05     0.1254158897095926  0.0009346382592089156       14.1044729170084      343.5628663797928   0.005920386177541722     0.8000013556904182     0.5043717536373064     0.2792766101394762     0.4497852289724235   0.001701577574898335      0.307488523033524     0.1275343553946976    0.08013584437525356  3.079155833918151e-14 121.6857506076285
2.722900031203241      19.32493912590749      15.59168293635403   0.002411771297915701     0.7184008316150147     -11.49886428457506  4.058516072822284e-05     0.1254158748084314  0.0009346531603701095       14.1044729170084      343.5628663797928   0.005920386177541722     0.8000013556904182     0.5043717536373064     0.2792766101394762     0.4497852289724235   0.001701577574898335      0.307488523033524     0.1275343553946976    0.08013584437525356  3.079155833918151e-14 121.6857511289217
2.722900031203241      19.32493912590749      15.59168293635403   0.002411771297915701     0.7184008316150147     -11.49886428457506  4.058516072822284e-05     0.1254158748084314  0.0009346382592089156      14.10447312718142      343.5628663797928   0.005920386177541722     0.8000013556904182     0.5043717536373064     0.2792766101394762     0.4497852289724235   0.001701577574898335      0.307488523033524     0.1275343553946976    0.08013584437525356  3.079155833918151e-14 121.6857505357266
2.722900031203241      19.32493912590749      15.59168293635403   0.002411771297915701     0.7184008316150147     -11.49886428457506  4.058516072822284e-05     0.1254158748084314  0.0009346382592089156       14.1044729170084      343.5628714992784   0.005920386177541722     0.8000013556904182     0.5043717536373064     0.2792766101394762     0.4497852289724235   0.001701577574898335      0.307488523033524     0.1275343553946976    0.08013584437525356  3.079155833918151e-14 121.6857504667227
2.722900031203241      19.32493912590749      15.59168293635403   0.002411771297915701     0.7184008316150147     -11.49886428457506  4.058516072822284e-05     0.1254158748084314  0.0009346382592089156       14.1044729170084      343.5628663797928   0.005920401078702915     0.8000013556904182     0.5043717536373064     0.2792766101394762     0.4497852289724235   0.001701577574898335      0.307488523033524     0.1275343553946976    0.08013584437525356  3.079155833918151e-14 121.6857505123063
2.722900031203241      19.32493912590749      15.59168293635403   0.002411771297915701     0.7184008316150147     -11.49886428457506  4.058516072822284e-05     0.1254158748084314  0.0009346382592089156       14.1044729170084      343.5628663797928   0.005920386177541722     0.8000013705915794     0.5043717536373064     0.2792766101394762     0.4497852289724235   0.001701577574898335      0.307488523033524     0.1275343553946976    0.08013584437525356  3.079155833918151e-14 121.6857510934842
2.722900031203241      19.32493912590749      15.59168293635403   0.002411771297915701     0.7184008316150147     -11.49886428457506  4.058516072822284e-05     0.1254158748084314  0.0009346382592089156       14.1044729170084      343.5628663797928   0.005920386177541722     0.8000013556904182     0.5043717685384676     0.2792766101394762     0.4497852289724235   0.001701577574898335      0.307488523033524     0.1275343553946976    0.08013584437525356  3.079155833918151e-14 121.6857504674994
2.722900031203241      19.32493912590749      15.59168293635403   0.002411771297915701     0.7184008316150147     -11.49886428457506  4.058516072822284e-05     0.1254158748084314  0.0009346382592089156       14.1044729170084      343.5628663797928   0.005920386177541722     0.8000013556904182     0.5043717536373064     0.2792766250406374     0.4497852289724235   0.001701577574898335      0.307488523033524     0.1275343553946976    0.08013584437525356  3.079155833918151e-14 121.6857504757785
2.722900031203241      19.32493912590749      15.59168293635403   0.002411771297915701     0.7184008316150147     -11.49886428457506  4.058516072822284e-05     0.1254158748084314  0.0009346382592089156       14.1044729170084      343.5628663797928   0.005920386177541722     0.8000013556904182     0.5043717536373064     0.2792766101394762     0.4497852438735847   0.001701577574898335      0.307488523033524     0.1275343553946976    0.08013584437525356  3.079155833918151e-14 121.6857505014232
2.722900031203241      19.32493912590749      15.59168293635403   0.002411771297915701     0.7184008316150147     -11.49886428457506  4.058516072822284e-05     0.1254158748084314  0.0009346382592089156       14.1044729170084      343.5628663797928   0.005920386177541722     0.8000013556904182     0.5043717536373064     0.2792766101394762     0.4497852289724235   0.001701592476059529      0.307488523033524     0.1275343553946976    0.08013584437525356  3.079155833918151e-14 121.6857505142216
2.722900031203241      19.32493912590749      15.59168293635403   0.002411771297915701     0.7184008316150147     -11.49886428457506  4.058516072822284e-05     0.1254158748084314  0.0009346382592089156       14.1044729170084      343.5628663797928   0.005920386177541722     0.8000013556904182     0.5043717536373064     0.2792766101394762     0.4497852289724235   0.001701577574898335     0.3074885379346852     0.1275343553946976    0.08013584437525356  3.079155833918151e-14 121.6857505140688
2.722900031203241      19.32493912590749      15.59168293635403   0.002411771297915701     0.7184008316150147     -11.49886428457506  4.058516072822284e-05     0.1254158748084314  0.0009346382592089156       14.1044729170084      343.5628663797928   0.005920386177541722     0.8000013556904182     0.5043717536373064     0.2792766101394762     0.4497852289724235   0.001701577574898335      0.307488523033524     0.1275343702958588    0.08013584437525356  3.079155833918151e-14 121.6857505140457
2.722900031203241      19.32493912590749      15.59168293635403   0.002411771297915701     0.7184008316150147     -11.49886428457506  4.058516072822284e-05     0.1254158748084314  0.0009346382592089156       14.1044729170084      343.5628663797928   0.005920386177541722     0.8000013556904182     0.5043717536373064     0.2792766101394762     0.4497852289724235   0.001701577574898335      0.307488523033524     0.1275343553946976    0.08013585927641476  3.079155833918151e-14 121.6857505141551
2.722900031203241      19.32493912590749      15.59168293635403   0.002411771297915701     0.7184008316150147     -11.49886428457506  4.058516072822284e-05     0.1254158748084314  0.0009346382592089156       14.1044729170084      343.5628663797928   0.005920386177541722     0.8000013556904182     0.5043717536373064     0.2792766101394762     0.4497852289724235   0.001701577574898335      0.307488523033524     0.1275343553946976    0.08013584437525356    1.4901191985406e-08 121.6857925192096
2.722978347858611      19.33424869594134      15.60955694919819   0.002408141933766093     0.7184135487565854     -11.50868122103213  3.965948880989038e-05     0.1254124804121461  0.0009342348921302158      14.10223834749152      343.5662155180442   0.005922834207613767     0.8000013006620071     0.5044521649448173     0.2792751081407465     0.4504388058858113   0.001693975901113247      0.307488523033524     0.1281776610242396    0.07992426139875872  2.834183474527328e-14 121.6837432451911
2.72297838843415      19.33424869594134      15.60955694919819   0.002408141933766093     0.7184135487565854     -11.50868122103213  3.965948880989038e-05     0.1254124804121461  0.0009342348921302158      14.10223834749152      343.5662155180442   0.005922834207613767     0.8000013006620071     0.5044521649448173     0.2792751081407465     0.4504388058858113   0.001693975901113247      0.307488523033524     0.1281776610242396    0.07992426139875872  2.834183474527328e-14 121.6837432739204
2.722978347858611       19.3342489840441      15.60955694919819   0.002408141933766093     0.7184135487565854     -11.50868122103213  3.965948880989038e-05     0.1254124804121461  0.0009342348921302158      14.10223834749152      343.5662155180442   0.005922834207613767     0.8000013006620071     0.5044521649448173     0.2792751081407465     0.4504388058858113   0.001693975901113247      0.307488523033524     0.1281776610242396    0.07992426139875872  2.834183474527328e-14 121.6837432845486
2.722978347858611      19.33424869594134      15.60955718179872   0.002408141933766093     0.7184135487565854     -11.50868122103213  3.965948880989038e-05     0.1254124804121461  0.0009342348921302158      14.10223834749152      343.5662155180442   0.005922834207613767     0.8000013006620071     0.5044521649448173     0.2792751081407465     0.4504388058858113   0.001693975901113247      0.307488523033524     0.1281776610242396    0.07992426139875872  2.834183474527328e-14 121.6837432553321
2.722978347858611      19.33424869594134      15.60955694919819   0.002408156834927286     0.7184135487565854     -11.50868122103213  3.965948880989038e-05     0.1254124804121461  0.0009342348921302158      14.10223834749152      343.5662155180442   0.005922834207613767     0.8000013006620071     0.5044521649448173     0.2792751081407465     0.4504388058858113   0.001693975901113247      0.307488523033524     0.1281776610242396    0.07992426139875872  2.834183474527328e-14 121.6837427802202
2.722978347858611      19.33424869594134      15.60955694919819   0.002408141933766093     0.7184135636577466     -11.50868122103213  3.965948880989038e-05     0.1254124804121461  0.0009342348921302158      14.10223834749152      343.5662155180442   0.005922834207613767     0.8000013006620071     0.5044521649448173     0.2792751081407465     0.4504388058858113   0.001693975901113247      0.307488523033524     0.1281776610242396    0.07992426139875872  2.834183474527328e-14 121.683743245378
2.722978347858611      19.33424869594134      15.60955694919819   0.002408141933766093     0.7184135487565854     -11.50868139252484  3.965948880989038e-05     0.1254124804121461  0.0009342348921302158      14.10223834749152      343.5662155180442   0.005922834207613767     0.8000013006620071     0.5044521649448173     0.2792751081407465     0.4504388058858113   0.001693975901113247      0.307488523033524     0.1281776610242396    0.07992426139875872  2.834183474527328e-14 121.6837432147223
2.722978347858611      19.33424869594134      15.60955694919819   0.002408141933766093     0.7184135487565854     -11.50868122103213  3.967438997108423e-05     0.1254124804121461  0.0009342348921302158      14.10223834749152      343.5662155180442   0.005922834207613767     0.8000013006620071     0.5044521649448173     0.2792751081407465     0.4504388058858113   0.001693975901113247      0.307488523033524     0.1281776610242396    0.07992426139875872  2.834183474527328e-14 121.6837475531542
2.722978347858611      19.33424869594134      15.60955694919819   0.002408141933766093     0.7184135487565854     -11.50868122103213  3.965948880989038e-05     0.1254124953133073  0.0009342348921302158      14.10223834749152      343.5662155180442   0.005922834207613767     0.8000013006620071     0.5044521649448173     0.2792751081407465     0.4504388058858113   0.001693975901113247      0.307488523033524     0.1281776610242396    0.07992426139875872  2.834183474527328e-14 121.6837433046387
2.722978347858611      19.33424869594134      15.60955694919819   0.002408141933766093     0.7184135487565854     -11.50868122103213  3.965948880989038e-05     0.1254124804121461  0.0009342497932914096      14.10223834749152      343.5662155180442   0.005922834207613767     0.8000013006620071     0.5044521649448173     0.2792751081407465     0.4504388058858113   0.001693975901113247      0.307488523033524     0.1281776610242396    0.07992426139875872  2.834183474527328e-14 121.683743803432
2.722978347858611      19.33424869594134      15.60955694919819   0.002408141933766093     0.7184135487565854     -11.50868122103213  3.965948880989038e-05     0.1254124804121461  0.0009342348921302158      14.10223855763124      343.5662155180442   0.005922834207613767     0.8000013006620071     0.5044521649448173     0.2792751081407465     0.4504388058858113   0.001693975901113247      0.307488523033524     0.1281776610242396    0.07992426139875872  2.834183474527328e-14 121.6837432656861
2.722978347858611      19.33424869594134      15.60955694919819   0.002408141933766093     0.7184135487565854     -11.50868122103213  3.965948880989038e-05     0.1254124804121461  0.0009342348921302158      14.10223834749152      343.5662206375797   0.005922834207613767     0.8000013006620071     0.5044521649448173     0.2792751081407465     0.4504388058858113   0.001693975901113247      0.307488523033524     0.1281776610242396    0.07992426139875872  2.834183474527328e-14 121.6837432178332
2.722978347858611      19.33424869594134      15.60955694919819   0.002408141933766093     0.7184135487565854     -11.50868122103213  3.965948880989038e-05     0.1254124804121461  0.0009342348921302158      14.10223834749152      343.5662155180442   0.005922849108774961     0.8000013006620071     0.5044521649448173     0.2792751081407465     0.4504388058858113   0.001693975901113247      0.307488523033524     0.1281776610242396    0.07992426139875872  2.834183474527328e-14 121.6837443521296
2.722978347858611      19.33424869594134      15.60955694919819   0.002408141933766093     0.7184135487565854     -11.50868122103213  3.965948880989038e-05     0.1254124804121461  0.0009342348921302158      14.10223834749152      343.5662155180442   0.005922834207613767     0.8000013155631683     0.5044521649448173     0.2792751081407465     0.4504388058858113   0.001693975901113247      0.307488523033524     0.1281776610242396    0.07992426139875872  2.834183474527328e-14 121.6837437873783
2.722978347858611      19.33424869594134      15.60955694919819   0.002408141933766093     0.7184135487565854     -11.50868122103213  3.965948880989038e-05     0.1254124804121461  0.0009342348921302158      14.10223834749152      343.5662155180442   0.005922834207613767     0.8000013006620071     0.5044521798459785     0.2792751081407465     0.4504388058858113   0.001693975901113247      0.307488523033524     0.1281776610242396    0.07992426139875872  2.834183474527328e-14 121.6837432130581
2.722978347858611      19.33424869594134      15.60955694919819   0.002408141933766093     0.7184135487565854     -11.50868122103213  3.965948880989038e-05     0.1254124804121461  0.0009342348921302158      14.10223834749152      343.5662155180442   0.005922834207613767     0.8000013006620071     0.5044521649448173     0.2792751230419077     0.4504388058858113   0.001693975901113247      0.307488523033524     0.1281776610242396    0.07992426139875872  2.834183474527328e-14 121.6837432098989
2.722978347858611      19.33424869594134      15.60955694919819   0.002408141933766093     0.7184135487565854     -11.50868122103213  3.965948880989038e-05     0.1254124804121461  0.0009342348921302158      14.10223834749152      343.5662155180442   0.005922834207613767     0.8000013006620071     0.5044521649448173     0.2792751081407465     0.4504388207869725   0.001693975901113247      0.307488523033524     0.1281776610242396    0.07992426139875872  2.834183474527328e-14 121.683743233493
2.722978347858611      19.33424869594134      15.60955694919819   0.002408141933766093     0.7184135487565854     -11.50868122103213  3.965948880989038e-05     0.1254124804121461  0.0009342348921302158      14.10223834749152      343.5662155180442   0.005922834207613767     0.8000013006620071     0.5044521649448173     0.2792751081407465     0.4504388058858113   0.001693990802274441      0.307488523033524     0.1281776610242396    0.07992426139875872  2.834183474527328e-14 121.6837432451798
2.722978347858611      19.33424869594134      15.60955694919819   0.002408141933766093     0.7184135487565854     -11.50868122103213  3.965948880989038e-05     0.1254124804121461  0.0009342348921302158      14.10223834749152      343.5662155180442   0.005922834207613767     0.8000013006620071     0.5044521649448173     0.2792751081407465     0.4504388058858113   0.001693975901113247     0.3074885379346852     0.1281776610242396    0.07992426139875872  2.834183474527328e-14 121.6837432451911
2.722978347858611      19.33424869594134      15.60955694919819   0.002408141933766093     0.7184135487565854     -11.50868122103213  3.965948880989038e-05     0.1254124804121461  0.0009342348921302158      14.10223834749152      343.5662155180442   0.005922834207613767     0.8000013006620071     0.5044521649448173     0.2792751081407465     0.4504388058858113   0.001693975901113247      0.307488523033524     0.1281776759254008    0.07992426139875872  2.834183474527328e-14 121.6837432451766
2.722978347858611      19.33424869594134      15.60955694919819   0.002408141933766093     0.7184135487565854     -11.50868122103213  3.965948880989038e-05     0.1254124804121461  0.0009342348921302158      14.10223834749152      343.5662155180442   0.005922834207613767     0.8000013006620071     0.5044521649448173     0.2792751081407465     0.4504388058858113   0.001693975901113247      0.307488523033524     0.1281776610242396    0.07992427629991991  2.834183474527328e-14 121.6837432451832
2.722978347858611      19.33424869594134      15.60955694919819   0.002408141933766093     0.7184135487565854     -11.50868122103213  3.965948880989038e-05     0.1254124804121461  0.0009342348921302158      14.10223834749152      343.5662155180442   0.005922834207613767     0.8000013006620071     0.5044521649448173     0.2792751081407465     0.4504388058858113   0.001693975901113247      0.307488523033524     0.1281776610242396    0.07992426139875872   1.49011895356824e-08 121.6837852593511
2.723853238708469      19.31998062573702      15.59366988653705   0.002395409951429215      0.717594241826961     -11.50404139320271  3.677005928131785e-05     0.1254457908908721  0.0009350563886059377        14.090940192128      343.5707033254609   0.005912519111938939     0.8000011376438297     0.5041679801255415     0.2794103009065165     0.4525386618569195   0.001755636395965775      0.307488523033524     0.1294491235099761    0.08066735681580363  2.492615126599202e-14 121.6810760376017
2.723853279297045      19.31998062573702      15.59366988653705   0.002395409951429215      0.717594241826961     -11.50404139320271  3.677005928131785e-05     0.1254457908908721  0.0009350563886059377        14.090940192128      343.5707033254609   0.005912519111938939     0.8000011376438297     0.5041679801255415     0.2794103009065165     0.4525386618569195   0.001755636395965775      0.307488523033524     0.1294491235099761    0.08066735681580363  2.492615126599202e-14 121.681076121451
2.723853238708469      19.31998091362717      15.59366988653705   0.002395409951429215      0.717594241826961     -11.50404139320271  3.677005928131785e-05     0.1254457908908721  0.0009350563886059377        14.090940192128      343.5707033254609   0.005912519111938939     0.8000011376438297     0.5041679801255415     0.2794103009065165     0.4525386618569195   0.001755636395965775      0.307488523033524     0.1294491235099761    0.08066735681580363  2.492615126599202e-14 121.6810760280358
2.723853238708469      19.31998062573702      15.59367011890084   0.002395409951429215      0.717594241826961     -11.50404139320271  3.677005928131785e-05     0.1254457908908721  0.0009350563886059377        14.090940192128      343.5707033254609   0.005912519111938939     0.8000011376438297     0.5041679801255415     0.2794103009065165     0.4525386618569195   0.001755636395965775      0.307488523033524     0.1294491235099761    0.08066735681580363  2.492615126599202e-14 121.6810760148548
2.723853238708469      19.31998062573702      15.59366988653705   0.002395424852590409      0.717594241826961     -11.50404139320271  3.677005928131785e-05     0.1254457908908721  0.0009350563886059377        14.090940192128      343.5707033254609   0.005912519111938939     0.8000011376438297     0.5041679801255415     0.2794103009065165     0.4525386618569195   0.001755636395965775      0.307488523033524     0.1294491235099761    0.08066735681580363  2.492615126599202e-14 121.6810760343794
2.723853238708469      19.31998062573702      15.59366988653705   0.002395409951429215     0.7175942567281222     -11.50404139320271  3.677005928131785e-05     0.1254457908908721  0.0009350563886059377        14.090940192128      343.5707033254609   0.005912519111938939     0.8000011376438297     0.5041679801255415     0.2794103009065165     0.4525386618569195   0.001755636395965775      0.307488523033524     0.1294491235099761    0.08066735681580363  2.492615126599202e-14 121.681076050157
2.723853238708469      19.31998062573702      15.59366988653705   0.002395409951429215      0.717594241826961     -11.50404156462628  3.677005928131785e-05     0.1254457908908721  0.0009350563886059377        14.090940192128      343.5707033254609   0.005912519111938939     0.8000011376438297     0.5041679801255415     0.2794103009065165     0.4525386618569195   0.001755636395965775      0.307488523033524     0.1294491235099761    0.08066735681580363  2.492615126599202e-14 121.6810760141241
2.723853238708469      19.31998062573702      15.59366988653705   0.002395409951429215      0.717594241826961     -11.50404139320271  3.678496044251169e-05     0.1254457908908721  0.0009350563886059377        14.090940192128      343.5707033254609   0.005912519111938939     0.8000011376438297     0.5041679801255415     0.2794103009065165     0.4525386618569195   0.001755636395965775      0.307488523033524     0.1294491235099761    0.08066735681580363  2.492615126599202e-14 121.6810801365484
2.723853238708469      19.31998062573702      15.59366988653705   0.002395409951429215      0.717594241826961     -11.50404139320271  3.677005928131785e-05     0.1254458057920333  0.0009350563886059377        14.090940192128      343.5707033254609   0.005912519111938939     0.8000011376438297     0.5041679801255415     0.2794103009065165     0.4525386618569195   0.001755636395965775      0.307488523033524     0.1294491235099761    0.08066735681580363  2.492615126599202e-14 121.6810760406577
2.723853238708469      19.31998062573702      15.59366988653705   0.002395409951429215      0.717594241826961     -11.50404139320271  3.677005928131785e-05     0.1254457908908721  0.0009350712897671315        14.090940192128      343.5707033254609   0.005912519111938939     0.8000011376438297     0.5041679801255415     0.2794103009065165     0.4525386618569195   0.001755636395965775      0.307488523033524     0.1294491235099761    0.08066735681580363  2.492615126599202e-14 121.6810761848703
2.723853238708469      19.31998062573702      15.59366988653705   0.002395409951429215      0.717594241826961     -11.50404139320271  3.677005928131785e-05     0.1254457908908721  0.0009350563886059377      14.09094040209937      343.5707033254609   0.005912519111938939     0.8000011376438297     0.5041679801255415     0.2794103009065165     0.4525386618569195   0.001755636395965775      0.307488523033524     0.1294491235099761    0.08066735681580363  2.492615126599202e-14 121.6810762743576
2.723853238708469      19.31998062573702      15.59366988653705   0.002395409951429215      0.717594241826961     -11.50404139320271  3.677005928131785e-05     0.1254457908908721  0.0009350563886059377        14.090940192128      343.5707084450633   0.005912519111938939     0.8000011376438297     0.5041679801255415     0.2794103009065165     0.4525386618569195   0.001755636395965775      0.307488523033524     0.1294491235099761    0.08066735681580363  2.492615126599202e-14 121.6810760905285
2.723853238708469      19.31998062573702      15.59366988653705   0.002395409951429215      0.717594241826961     -11.50404139320271  3.677005928131785e-05     0.1254457908908721  0.0009350563886059377        14.090940192128      343.5707033254609   0.005912534013100133     0.8000011376438297     0.5041679801255415     0.2794103009065165     0.4525386618569195   0.001755636395965775      0.307488523033524     0.1294491235099761    0.08066735681580363  2.492615126599202e-14 121.6810774136697
2.723853238708469      19.31998062573702      15.59366988653705   0.002395409951429215      0.717594241826961     -11.50404139320271  3.677005928131785e-05     0.1254457908908721  0.0009350563886059377        14.090940192128      343.5707033254609   0.005912519111938939     0.8000011525449909     0.5041679801255415     0.2794103009065165     0.4525386618569195   0.001755636395965775      0.307488523033524     0.1294491235099761    0.08066735681580363  2.492615126599202e-14 121.6810766203999
2.723853238708469      19.31998062573702      15.59366988653705   0.002395409951429215      0.717594241826961     -11.50404139320271  3.677005928131785e-05     0.1254457908908721  0.0009350563886059377        14.090940192128      343.5707033254609   0.005912519111938939     0.8000011376438297     0.5041679950267027     0.2794103009065165     0.4525386618569195   0.001755636395965775      0.307488523033524     0.1294491235099761    0.08066735681580363  2.492615126599202e-14 121.6810760437022
2.723853238708469      19.31998062573702      15.59366988653705   0.002395409951429215      0.717594241826961     -11.50404139320271  3.677005928131785e-05     0.1254457908908721  0.0009350563886059377        14.090940192128      343.5707033254609   0.005912519111938939     0.8000011376438297     0.5041679801255415     0.2794103158076777     0.4525386618569195   0.001755636395965775      0.307488523033524     0.1294491235099761    0.08066735681580363  2.492615126599202e-14 121.681076026753
2.723853238708469      19.31998062573702      15.59366988653705   0.002395409951429215      0.717594241826961     -11.50404139320271  3.677005928131785e-05     0.1254457908908721  0.0009350563886059377        14.090940192128      343.5707033254609   0.005912519111938939     0.8000011376438297     0.5041679801255415     0.2794103009065165     0.4525386767580807   0.001755636395965775      0.307488523033524     0.1294491235099761    0.08066735681580363  2.492615126599202e-14 121.6810760103725
2.723853238708469      19.31998062573702      15.59366988653705   0.002395409951429215      0.717594241826961     -11.50404139320271  3.677005928131785e-05     0.1254457908908721  0.0009350563886059377        14.090940192128      343.5707033254609   0.005912519111938939     0.8000011376438297     0.5041679801255415     0.2794103009065165     0.4525386618569195   0.001755651297126969      0.307488523033524     0.1294491235099761    0.08066735681580363  2.492615126599202e-14 121.6810760376022
2.723853238708469      19.31998062573702      15.59366988653705   0.002395409951429215      0.717594241826961     -11.50404139320271  3.677005928131785e-05     0.1254457908908721  0.0009350563886059377        14.090940192128      343.5707033254609   0.005912519111938939     0.8000011376438297     0.5041679801255415     0.2794103009065165     0.4525386618569195   0.001755636395965775     0.3074885379346852     0.1294491235099761    0.08066735681580363  2.492615126599202e-14 121.6810760376017
2.723853238708469      19.31998062573702      15.59366988653705   0.002395409951429215      0.717594241826961     -11.50404139320271  3.677005928131785e-05     0.1254457908908721  0.0009350563886059377        14.090940192128      343.5707033254609   0.005912519111938939     0.8000011376438297     0.5041679801255415     0.2794103009065165     0.4525386618569195   0.001755636395965775      0.307488523033524     0.1294491384111373    0.08066735681580363  2.492615126599202e-14 121.681076037598
2.723853238708469      19.31998062573702      15.59366988653705   0.002395409951429215      0.717594241826961     -11.50404139320271  3.677005928131785e-05     0.1254457908908721  0.0009350563886059377        14.090940192128      343.5707033254609   0.005912519111938939     0.8000011376438297     0.5041679801255415     0.2794103009065165     0.4525386618569195   0.001755636395965775      0.307488523033524     0.1294491235099761    0.08066737171696482  2.492615126599202e-14 121.6810760375964
2.723853238708469      19.31998062573702      15.59366988653705   0.002395409951429215      0.717594241826961     -11.50404139320271  3.677005928131785e-05     0.1254457908908721  0.0009350563886059377        14.090940192128      343.5707033254609   0.005912519111938939     0.8000011376438297     0.5041679801255415     0.2794103009065165     0.4525386618569195   0.001755636395965775      0.307488523033524     0.1294491235099761    0.08066735681580363  1.490118611999892e-08 121.6811180483819
2.723712296284664      19.32160504720451      15.59764699940664   0.002396890934267945     0.7174735500262394     -11.50610563841871  3.653686538863159e-05     0.1254499426124255  0.0009350289970055032      14.07965250471422      343.1629904357242   0.005910721887324122     0.8000011320049921     0.5041712121766044     0.2794193812677501     0.4526049127715921   0.001755629071037888      0.307488523033524     0.1294574838196662    0.08068527067145277  2.461057581480805e-14 121.6811184371537
2.72371233687114      19.32160504720451      15.59764699940664   0.002396890934267945     0.7174735500262394     -11.50610563841871  3.653686538863159e-05     0.1254499426124255  0.0009350289970055032      14.07965250471422      343.1629904357242   0.005910721887324122     0.8000011320049921     0.5041712121766044     0.2794193812677501     0.4526049127715921   0.001755629071037888      0.307488523033524     0.1294574838196662    0.08068527067145277  2.461057581480805e-14 121.6811185622587
2.723712296284664      19.32160533511886      15.59764699940664   0.002396890934267945     0.7174735500262394     -11.50610563841871  3.653686538863159e-05     0.1254499426124255  0.0009350289970055032      14.07965250471422      343.1629904357242   0.005910721887324122     0.8000011320049921     0.5041712121766044     0.2794193812677501     0.4526049127715921   0.001755629071037888      0.307488523033524     0.1294574838196662    0.08068527067145277  2.461057581480805e-14 121.6811184947675
2.723712296284664      19.32160504720451      15.59764723182969   0.002396890934267945     0.7174735500262394     -11.50610563841871  3.653686538863159e-05     0.1254499426124255  0.0009350289970055032      14.07965250471422      343.1629904357242   0.005910721887324122     0.8000011320049921     0.5041712121766044     0.2794193812677501     0.4526049127715921   0.001755629071037888      0.307488523033524     0.1294574838196662    0.08068527067145277  2.461057581480805e-14 121.6811184783898
2.723712296284664      19.32160504720451      15.59764699940664   0.002396905835429139     0.7174735500262394     -11.50610563841871  3.653686538863159e-05     0.1254499426124255  0.0009350289970055032      14.07965250471422      343.1629904357242   0.005910721887324122     0.8000011320049921     0.5041712121766044     0.2794193812677501     0.4526049127715921   0.001755629071037888      0.307488523033524     0.1294574838196662    0.08068527067145277  2.461057581480805e-14 121.6811192611801
2.723712296284664      19.32160504720451      15.59764699940664   0.002396890934267945     0.7174735649274006     -11.50610563841871  3.653686538863159e-05     0.1254499426124255  0.0009350289970055032      14.07965250471422      343.1629904357242   0.005910721887324122     0.8000011320049921     0.5041712121766044     0.2794193812677501     0.4526049127715921   0.001755629071037888      0.307488523033524     0.1294574838196662    0.08068527067145277  2.461057581480805e-14 121.6811184901693
2.723712296284664      19.32160504720451      15.59764699940664   0.002396890934267945     0.7174735500262394     -11.50610580987304  3.653686538863159e-05     0.1254499426124255  0.0009350289970055032      14.07965250471422      343.1629904357242   0.005910721887324122     0.8000011320049921     0.5041712121766044     0.2794193812677501     0.4526049127715921   0.001755629071037888      0.307488523033524     0.1294574838196662    0.08068527067145277  2.461057581480805e-14 121.6811184590177
2.723712296284664      19.32160504720451      15.59764699940664   0.002396890934267945     0.7174735500262394     -11.50610563841871  3.655176654982544e-05     0.1254499426124255  0.0009350289970055032      14.07965250471422      343.1629904357242   0.005910721887324122     0.8000011320049921     0.5041712121766044     0.2794193812677501     0.4526049127715921   0.001755629071037888      0.307488523033524     0.1294574838196662    0.08068527067145277  2.461057581480805e-14 121.6811224644519
2.723712296284664      19.32160504720451      15.59764699940664   0.002396890934267945     0.7174735500262394     -11.50610563841871  3.653686538863159e-05     0.1254499575135867  0.0009350289970055032      14.07965250471422      343.1629904357242   0.005910721887324122     0.8000011320049921     0.5041712121766044     0.2794193812677501     0.4526049127715921   0.001755629071037888      0.307488523033524     0.1294574838196662    0.08068527067145277  2.461057581480805e-14 121.6811185062525
2.723712296284664      19.32160504720451      15.59764699940664   0.002396890934267945     0.7174735500262394     -11.50610563841871  3.653686538863159e-05     0.1254499426124255   0.000935043898166697      14.07965250471422      343.1629904357242   0.005910721887324122     0.8000011320049921     0.5041712121766044     0.2794193812677501     0.4526049127715921   0.001755629071037888      0.307488523033524     0.1294574838196662    0.08068527067145277  2.461057581480805e-14 121.6811184897666
2.723712296284664      19.32160504720451      15.59764699940664   0.002396890934267945     0.7174735500262394     -11.50610563841871  3.653686538863159e-05     0.1254499426124255  0.0009350289970055032      14.07965271451739      343.1629904357242   0.005910721887324122     0.8000011320049921     0.5041712121766044     0.2794193812677501     0.4526049127715921   0.001755629071037888      0.307488523033524     0.1294574838196662    0.08068527067145277  2.461057581480805e-14 121.6811184894474
2.723712296284664      19.32160504720451      15.59764699940664   0.002396890934267945     0.7174735500262394     -11.50610563841871  3.653686538863159e-05     0.1254499426124255  0.0009350289970055032      14.07965250471422      343.1629955492512   0.005910721887324122     0.8000011320049921     0.5041712121766044     0.2794193812677501     0.4526049127715921   0.001755629071037888      0.307488523033524     0.1294574838196662    0.08068527067145277  2.461057581480805e-14 121.6811184711048
2.723712296284664      19.32160504720451      15.59764699940664   0.002396890934267945     0.7174735500262394     -11.50610563841871  3.653686538863159e-05     0.1254499426124255  0.0009350289970055032      14.07965250471422      343.1629904357242   0.005910736788485316     0.8000011320049921     0.5041712121766044     0.2794193812677501     0.4526049127715921   0.001755629071037888      0.307488523033524     0.1294574838196662    0.08068527067145277  2.461057581480805e-14 121.6811183810969
2.723712296284664      19.32160504720451      15.59764699940664   0.002396890934267945     0.7174735500262394     -11.50610563841871  3.653686538863159e-05     0.1254499426124255  0.0009350289970055032      14.07965250471422      343.1629904357242   0.005910721887324122     0.8000011469061533     0.5041712121766044     0.2794193812677501     0.4526049127715921   0.001755629071037888      0.307488523033524     0.1294574838196662    0.08068527067145277  2.461057581480805e-14 121.6811190684476
2.723712296284664      19.32160504720451      15.59764699940664   0.002396890934267945     0.7174735500262394     -11.50610563841871  3.653686538863159e-05     0.1254499426124255  0.0009350289970055032      14.07965250471422      343.1629904357242   0.005910721887324122     0.8000011320049921     0.5041712270777656     0.2794193812677501     0.4526049127715921   0.001755629071037888      0.307488523033524     0.1294574838196662    0.08068527067145277  2.461057581480805e-14 121.6811184604352
2.723712296284664      19.32160504720451      15.59764699940664   0.002396890934267945     0.7174735500262394     -11.50610563841871  3.653686538863159e-05     0.1254499426124255  0.0009350289970055032      14.07965250471422      343.1629904357242   0.005910721887324122     0.8000011320049921     0.5041712121766044     0.2794193961689113     0.4526049127715921   0.001755629071037888      0.307488523033524     0.1294574838196662    0.08068527067145277  2.461057581480805e-14 121.6811183823601
2.723712296284664      19.32160504720451      15.59764699940664   0.002396890934267945     0.7174735500262394     -11.50610563841871  3.653686538863159e-05     0.1254499426124255  0.0009350289970055032      14.07965250471422      343.1629904357242   0.005910721887324122     0.8000011320049921     0.5041712121766044     0.2794193812677501     0.4526049276727533   0.001755629071037888      0.307488523033524     0.1294574838196662    0.08068527067145277  2.461057581480805e-14 121.6811184304546
2.723712296284664      19.32160504720451      15.59764699940664   0.002396890934267945     0.7174735500262394     -11.50610563841871  3.653686538863159e-05     0.1254499426124255  0.0009350289970055032      14.07965250471422      343.1629904357242   0.005910721887324122     0.8000011320049921     0.5041712121766044     0.2794193812677501     0.4526049127715921   0.001755643972199082      0.307488523033524     0.1294574838196662    0.08068527067145277  2.461057581480805e-14 121.6811184371254
2.723712296284664      19.32160504720451      15.59764699940664   0.002396890934267945     0.7174735500262394     -11.50610563841871  3.653686538863159e-05     0.1254499426124255  0.0009350289970055032      14.07965250471422      343.1629904357242   0.005910721887324122     0.8000011320049921     0.5041712121766044     0.2794193812677501     0.4526049127715921   0.001755629071037888     0.3074885379346852     0.1294574838196662    0.08068527067145277  2.461057581480805e-14 121.6811184371537
2.723712296284664      19.32160504720451      15.59764699940664   0.002396890934267945     0.7174735500262394     -11.50610563841871  3.653686538863159e-05     0.1254499426124255  0.0009350289970055032      14.07965250471422      343.1629904357242   0.005910721887324122     0.8000011320049921     0.5041712121766044     0.2794193812677501     0.4526049127715921   0.001755629071037888      0.307488523033524     0.1294574987208274    0.08068527067145277  2.461057581480805e-14 121.6811184371548
2.723712296284664      19.32160504720451      15.59764699940664   0.002396890934267945     0.7174735500262394     -11.50610563841871  3.653686538863159e-05     0.1254499426124255  0.0009350289970055032      14.07965250471422      343.1629904357242   0.005910721887324122     0.8000011320049921     0.5041712121766044     0.2794193812677501     0.4526049127715921   0.001755629071037888      0.307488523033524     0.1294574838196662    0.08068528557261397  2.461057581480805e-14 121.6811184371231
2.723712296284664      19.32160504720451      15.59764699940664   0.002396890934267945     0.7174735500262394     -11.50610563841871  3.653686538863159e-05     0.1254499426124255  0.0009350289970055032      14.07965250471422      343.1629904357242   0.005910721887324122     0.8000011320049921     0.5041712121766044     0.2794193812677501     0.4526049127715921   0.001755629071037888      0.307488523033524     0.1294574838196662    0.08068527067145277  1.490118580442347e-08 121.6811604403602
2.72381273534815      19.32038667761366      15.59466406802831   0.002396778906105987     0.7175628259038855     -11.50455758272183  3.669084614079383e-05      0.125446775342768  0.0009350309141531931      14.08808621818825      343.4687984459026   0.005910945666102728     0.8000011361424054     0.5041683607306707     0.2794136578015729     0.4525590036486797   0.001755634565166107      0.307488523033524     0.1294512134037287    0.08067183460715653  2.470175627181757e-14 121.6810439147136
2.723812775936122      19.32038667761366      15.59466406802831   0.002396778906105987     0.7175628259038855     -11.50455758272183  3.669084614079383e-05      0.125446775342768  0.0009350309141531931      14.08808621818825      343.4687984459026   0.005910945666102728     0.8000011361424054     0.5041683607306707     0.2794136578015729     0.4525590036486797   0.001755634565166107      0.307488523033524     0.1294512134037287    0.08067183460715653  2.470175627181757e-14 121.6810439732406
2.72381273534815      19.32038696550985      15.59466406802831   0.002396778906105987     0.7175628259038855     -11.50455758272183  3.669084614079383e-05      0.125446775342768  0.0009350309141531931      14.08808621818825      343.4687984459026   0.005910945666102728     0.8000011361424054     0.5041683607306707     0.2794136578015729     0.4525590036486797   0.001755634565166107      0.307488523033524     0.1294512134037287    0.08067183460715653  2.470175627181757e-14 121.681043991472
2.72381273534815      19.32038667761366      15.59466430040692   0.002396778906105987     0.7175628259038855     -11.50455758272183  3.669084614079383e-05      0.125446775342768  0.0009350309141531931      14.08808621818825      343.4687984459026   0.005910945666102728     0.8000011361424054     0.5041683607306707     0.2794136578015729     0.4525590036486797   0.001755634565166107      0.307488523033524     0.1294512134037287    0.08067183460715653  2.470175627181757e-14 121.6810439550266
2.72381273534815      19.32038667761366      15.59466406802831   0.002396793807267181     0.7175628259038855     -11.50455758272183  3.669084614079383e-05      0.125446775342768  0.0009350309141531931      14.08808621818825      343.4687984459026   0.005910945666102728     0.8000011361424054     0.5041683607306707     0.2794136578015729     0.4525590036486797   0.001755634565166107      0.307488523033524     0.1294512134037287    0.08067183460715653  2.470175627181757e-14 121.6810447305481
2.72381273534815      19.32038667761366      15.59466406802831   0.002396778906105987     0.7175628408050467     -11.50455758272183  3.669084614079383e-05      0.125446775342768  0.0009350309141531931      14.08808621818825      343.4687984459026   0.005910945666102728     0.8000011361424054     0.5041683607306707     0.2794136578015729     0.4525590036486797   0.001755634565166107      0.307488523033524     0.1294512134037287    0.08067183460715653  2.470175627181757e-14 121.6810438784165
2.72381273534815      19.32038667761366      15.59466406802831   0.002396778906105987     0.7175628259038855      -11.5045577541531  3.669084614079383e-05      0.125446775342768  0.0009350309141531931      14.08808621818825      343.4687984459026   0.005910945666102728     0.8000011361424054     0.5041683607306707     0.2794136578015729     0.4525590036486797   0.001755634565166107      0.307488523033524     0.1294512134037287    0.08067183460715653  2.470175627181757e-14 121.6810439323367
2.72381273534815      19.32038667761366      15.59466406802831   0.002396778906105987     0.7175628259038855     -11.50455758272183  3.670574730198768e-05      0.125446775342768  0.0009350309141531931      14.08808621818825      343.4687984459026   0.005910945666102728     0.8000011361424054     0.5041683607306707     0.2794136578015729     0.4525590036486797   0.001755634565166107      0.307488523033524     0.1294512134037287    0.08067183460715653  2.470175627181757e-14 121.6810479307394
2.72381273534815      19.32038667761366      15.59466406802831   0.002396778906105987     0.7175628259038855     -11.50455758272183  3.669084614079383e-05     0.1254467902439292  0.0009350309141531931      14.08808621818825      343.4687984459026   0.005910945666102728     0.8000011361424054     0.5041683607306707     0.2794136578015729     0.4525590036486797   0.001755634565166107      0.307488523033524     0.1294512134037287    0.08067183460715653  2.470175627181757e-14 121.6810440197598
2.72381273534815      19.32038667761366      15.59466406802831   0.002396778906105987     0.7175628259038855     -11.50455758272183  3.669084614079383e-05      0.125446775342768   0.000935045815314387      14.08808621818825      343.4687984459026   0.005910945666102728     0.8000011361424054     0.5041683607306707     0.2794136578015729     0.4525590036486797   0.001755634565166107      0.307488523033524     0.1294512134037287    0.08067183460715653  2.470175627181757e-14 121.6810439196252
2.72381273534815      19.32038667761366      15.59466406802831   0.002396778906105987     0.7175628259038855     -11.50455758272183  3.669084614079383e-05      0.125446775342768  0.0009350309141531931      14.08808642811709      343.4687984459026   0.005910945666102728     0.8000011361424054     0.5041683607306707     0.2794136578015729     0.4525590036486797   0.001755634565166107      0.307488523033524     0.1294512134037287    0.08067183460715653  2.470175627181757e-14 121.6810438709543
2.72381273534815      19.32038667761366      15.59466406802831   0.002396778906105987     0.7175628259038855     -11.50455758272183  3.669084614079383e-05      0.125446775342768  0.0009350309141531931      14.08808621818825      343.4688035639866   0.005910945666102728     0.8000011361424054     0.5041683607306707     0.2794136578015729     0.4525590036486797   0.001755634565166107      0.307488523033524     0.1294512134037287    0.08067183460715653  2.470175627181757e-14 121.6810438848098
2.72381273534815      19.32038667761366      15.59466406802831   0.002396778906105987     0.7175628259038855     -11.50455758272183  3.669084614079383e-05      0.125446775342768  0.0009350309141531931      14.08808621818825      343.4687984459026   0.005910960567263921     0.8000011361424054     0.5041683607306707     0.2794136578015729     0.4525590036486797   0.001755634565166107      0.307488523033524     0.1294512134037287    0.08067183460715653  2.470175627181757e-14 121.6810437355546
2.72381273534815      19.32038667761366      15.59466406802831   0.002396778906105987     0.7175628259038855     -11.50455758272183  3.669084614079383e-05      0.125446775342768  0.0009350309141531931      14.08808621818825      343.4687984459026   0.005910945666102728     0.8000011510435666     0.5041683607306707     0.2794136578015729     0.4525590036486797   0.001755634565166107      0.307488523033524     0.1294512134037287    0.08067183460715653  2.470175627181757e-14 121.6810444950133
2.72381273534815      19.32038667761366      15.59466406802831   0.002396778906105987     0.7175628259038855     -11.50455758272183  3.669084614079383e-05      0.125446775342768  0.0009350309141531931      14.08808621818825      343.4687984459026   0.005910945666102728     0.8000011361424054     0.5041683756318319     0.2794136578015729     0.4525590036486797   0.001755634565166107      0.307488523033524     0.1294512134037287    0.08067183460715653  2.470175627181757e-14 121.6810439811798
2.72381273534815      19.32038667761366      15.59466406802831   0.002396778906105987     0.7175628259038855     -11.50455758272183  3.669084614079383e-05      0.125446775342768  0.0009350309141531931      14.08808621818825      343.4687984459026   0.005910945666102728     0.8000011361424054     0.5041683607306707      0.279413672702734     0.4525590036486797   0.001755634565166107      0.307488523033524     0.1294512134037287    0.08067183460715653  2.470175627181757e-14 121.6810439151322
2.72381273534815      19.32038667761366      15.59466406802831   0.002396778906105987     0.7175628259038855     -11.50455758272183  3.669084614079383e-05      0.125446775342768  0.0009350309141531931      14.08808621818825      343.4687984459026   0.005910945666102728     0.8000011361424054     0.5041683607306707     0.2794136578015729     0.4525590185498409   0.001755634565166107      0.307488523033524     0.1294512134037287    0.08067183460715653  2.470175627181757e-14 121.6810439564747
2.72381273534815      19.32038667761366      15.59466406802831   0.002396778906105987     0.7175628259038855     -11.50455758272183  3.669084614079383e-05      0.125446775342768  0.0009350309141531931      14.08808621818825      343.4687984459026   0.005910945666102728     0.8000011361424054     0.5041683607306707     0.2794136578015729     0.4525590036486797   0.001755649466327301      0.307488523033524     0.1294512134037287    0.08067183460715653  2.470175627181757e-14 121.681043914758
2.72381273534815      19.32038667761366      15.59466406802831   0.002396778906105987     0.7175628259038855     -11.50455758272183  3.669084614079383e-05      0.125446775342768  0.0009350309141531931      14.08808621818825      343.4687984459026   0.005910945666102728     0.8000011361424054     0.5041683607306707     0.2794136578015729     0.4525590036486797   0.001755634565166107     0.3074885379346852     0.1294512134037287    0.08067183460715653  2.470175627181757e-14 121.6810439147136
2.72381273534815      19.32038667761366      15.59466406802831   0.002396778906105987     0.7175628259038855     -11.50455758272183  3.669084614079383e-05      0.125446775342768  0.0009350309141531931      14.08808621818825      343.4687984459026   0.005910945666102728     0.8000011361424054     0.5041683607306707     0.2794136578015729     0.4525590036486797   0.001755634565166107      0.307488523033524     0.1294512283048899    0.08067183460715653  2.470175627181757e-14 121.6810439147164
2.72381273534815      19.32038667761366      15.59466406802831   0.002396778906105987     0.7175628259038855     -11.50455758272183  3.669084614079383e-05      0.125446775342768  0.0009350309141531931      14.08808621818825      343.4687984459026   0.005910945666102728     0.8000011361424054     0.5041683607306707     0.2794136578015729     0.4525590036486797   0.001755634565166107      0.307488523033524     0.1294512134037287    0.08067184950831773  2.470175627181757e-14 121.6810439147452
2.72381273534815      19.32038667761366      15.59466406802831   0.002396778906105987     0.7175628259038855     -11.50455758272183  3.669084614079383e-05      0.125446775342768  0.0009350309141531931      14.08808621818825      343.4687984459026   0.005910945666102728     0.8000011361424054     0.5041683607306707     0.2794136578015729     0.4525590036486797   0.001755634565166107      0.307488523033524     0.1294512134037287    0.08067183460715653  1.490118589560393e-08 121.681085917065
2.723776296187228      19.31985831522872      15.59351005937462   0.002396486952854603     0.7175885461193995     -11.50396561718885  3.667183546585313e-05     0.1254454493368318  0.0009350309259394203      14.08829890592721      343.4688478159383   0.005912334103162721     0.8000011354994534     0.5041773154339295     0.2794073756605219     0.4525219281269735   0.001755598694681256      0.307488523033524     0.1294511038073391    0.08067066598912118  2.459005741075347e-14 121.6811351742719
2.723776336774658      19.31985831522872      15.59351005937462   0.002396486952854603     0.7175885461193995     -11.50396561718885  3.667183546585313e-05     0.1254454493368318  0.0009350309259394203      14.08829890592721      343.4688478159383   0.005912334103162721     0.8000011354994534     0.5041773154339295     0.2794073756605219     0.4525219281269735   0.001755598694681256      0.307488523033524     0.1294511038073391    0.08067066598912118  2.459005741075347e-14 121.6811352021662
2.723776296187228      19.31985860311704      15.59351005937462   0.002396486952854603     0.7175885461193995     -11.50396561718885  3.667183546585313e-05     0.1254454493368318  0.0009350309259394203      14.08829890592721      343.4688478159383   0.005912334103162721     0.8000011354994534     0.5041773154339295     0.2794073756605219     0.4525219281269735   0.001755598694681256      0.307488523033524     0.1294511038073391    0.08067066598912118  2.459005741075347e-14 121.6811351386393
2.723776296187228      19.31985831522872      15.59351029173602   0.002396486952854603     0.7175885461193995     -11.50396561718885  3.667183546585313e-05     0.1254454493368318  0.0009350309259394203      14.08829890592721      343.4688478159383   0.005912334103162721     0.8000011354994534     0.5041773154339295     0.2794073756605219     0.4525219281269735   0.001755598694681256      0.307488523033524     0.1294511038073391    0.08067066598912118  2.459005741075347e-14 121.6811351617874
2.723776296187228      19.31985831522872      15.59351005937462   0.002396501854015797     0.7175885461193995     -11.50396561718885  3.667183546585313e-05     0.1254454493368318  0.0009350309259394203      14.08829890592721      343.4688478159383   0.005912334103162721     0.8000011354994534     0.5041773154339295     0.2794073756605219     0.4525219281269735   0.001755598694681256      0.307488523033524     0.1294511038073391    0.08067066598912118  2.459005741075347e-14 121.6811358024224
2.723776296187228      19.31985831522872      15.59351005937462   0.002396486952854603     0.7175885610205607     -11.50396561718885  3.667183546585313e-05     0.1254454493368318  0.0009350309259394203      14.08829890592721      343.4688478159383   0.005912334103162721     0.8000011354994534     0.5041773154339295     0.2794073756605219     0.4525219281269735   0.001755598694681256      0.307488523033524     0.1294511038073391    0.08067066598912118  2.459005741075347e-14 121.6811351737983
2.723776296187228      19.31985831522872      15.59351005937462   0.002396486952854603     0.7175885461193995      -11.5039657886113  3.667183546585313e-05     0.1254454493368318  0.0009350309259394203      14.08829890592721      343.4688478159383   0.005912334103162721     0.8000011354994534     0.5041773154339295     0.2794073756605219     0.4525219281269735   0.001755598694681256      0.307488523033524     0.1294511038073391    0.08067066598912118  2.459005741075347e-14 121.681135182218
2.723776296187228      19.31985831522872      15.59351005937462   0.002396486952854603     0.7175885461193995     -11.50396561718885  3.668673662704698e-05     0.1254454493368318  0.0009350309259394203      14.08829890592721      343.4688478159383   0.005912334103162721     0.8000011354994534     0.5041773154339295     0.2794073756605219     0.4525219281269735   0.001755598694681256      0.307488523033524     0.1294511038073391    0.08067066598912118  2.459005741075347e-14 121.6811391943652
2.723776296187228      19.31985831522872      15.59351005937462   0.002396486952854603     0.7175885461193995     -11.50396561718885  3.667183546585313e-05      0.125445464237993  0.0009350309259394203      14.08829890592721      343.4688478159383   0.005912334103162721     0.8000011354994534     0.5041773154339295     0.2794073756605219     0.4525219281269735   0.001755598694681256      0.307488523033524     0.1294511038073391    0.08067066598912118  2.459005741075347e-14 121.68113525051
2.723776296187228      19.31985831522872      15.59351005937462   0.002396486952854603     0.7175885461193995     -11.50396561718885  3.667183546585313e-05     0.1254454493368318  0.0009350458271006141      14.08829890592721      343.4688478159383   0.005912334103162721     0.8000011354994534     0.5041773154339295     0.2794073756605219     0.4525219281269735   0.001755598694681256      0.307488523033524     0.1294511038073391    0.08067066598912118  2.459005741075347e-14 121.6811351233574
2.723776296187228      19.31985831522872      15.59351005937462   0.002396486952854603     0.7175885461193995     -11.50396561718885  3.667183546585313e-05     0.1254454493368318  0.0009350309259394203      14.08829911585923      343.4688478159383   0.005912334103162721     0.8000011354994534     0.5041773154339295     0.2794073756605219     0.4525219281269735   0.001755598694681256      0.307488523033524     0.1294511038073391    0.08067066598912118  2.459005741075347e-14 121.6811352136537
2.723776296187228      19.31985831522872      15.59351005937462   0.002396486952854603     0.7175885461193995     -11.50396561718885  3.667183546585313e-05     0.1254454493368318  0.0009350309259394203      14.08829890592721       343.468852934023   0.005912334103162721     0.8000011354994534     0.5041773154339295     0.2794073756605219     0.4525219281269735   0.001755598694681256      0.307488523033524     0.1294511038073391    0.08067066598912118  2.459005741075347e-14 121.6811351581205
2.723776296187228      19.31985831522872      15.59351005937462   0.002396486952854603     0.7175885461193995     -11.50396561718885  3.667183546585313e-05     0.1254454493368318  0.0009350309259394203      14.08829890592721      343.4688478159383   0.005912349004323915     0.8000011354994534     0.5041773154339295     0.2794073756605219     0.4525219281269735   0.001755598694681256      0.307488523033524     0.1294511038073391    0.08067066598912118  2.459005741075347e-14 121.6811360804744
2.723776296187228      19.31985831522872      15.59351005937462   0.002396486952854603     0.7175885461193995     -11.50396561718885  3.667183546585313e-05     0.1254454493368318  0.0009350309259394203      14.08829890592721      343.4688478159383   0.005912334103162721     0.8000011504006146     0.5041773154339295     0.2794073756605219     0.4525219281269735   0.001755598694681256      0.307488523033524     0.1294511038073391    0.08067066598912118  2.459005741075347e-14 121.6811357345884
2.723776296187228      19.31985831522872      15.59351005937462   0.002396486952854603     0.7175885461193995     -11.50396561718885  3.667183546585313e-05     0.1254454493368318  0.0009350309259394203      14.08829890592721      343.4688478159383   0.005912334103162721     0.8000011354994534     0.5041773303350907     0.2794073756605219     0.4525219281269735   0.001755598694681256      0.307488523033524     0.1294511038073391    0.08067066598912118  2.459005741075347e-14 121.6811351880795
2.723776296187228      19.31985831522872      15.59351005937462   0.002396486952854603     0.7175885461193995     -11.50396561718885  3.667183546585313e-05     0.1254454493368318  0.0009350309259394203      14.08829890592721      343.4688478159383   0.005912334103162721     0.8000011354994534     0.5041773154339295     0.2794073905616831     0.4525219281269735   0.001755598694681256      0.307488523033524     0.1294511038073391    0.08067066598912118  2.459005741075347e-14 121.6811351802883
2.723776296187228      19.31985831522872      15.59351005937462   0.002396486952854603     0.7175885461193995     -11.50396561718885  3.667183546585313e-05     0.1254454493368318  0.0009350309259394203      14.08829890592721      343.4688478159383   0.005912334103162721     0.8000011354994534     0.5041773154339295     0.2794073756605219     0.4525219430281346   0.001755598694681256      0.307488523033524     0.1294511038073391    0.08067066598912118  2.459005741075347e-14 121.6811351700038
2.723776296187228      19.31985831522872      15.59351005937462   0.002396486952854603     0.7175885461193995     -11.50396561718885  3.667183546585313e-05     0.1254454493368318  0.0009350309259394203      14.08829890592721      343.4688478159383   0.005912334103162721     0.8000011354994534     0.5041773154339295     0.2794073756605219     0.4525219281269735    0.00175561359584245      0.307488523033524     0.1294511038073391    0.08067066598912118  2.459005741075347e-14 121.6811351743153
2.723776296187228      19.31985831522872      15.59351005937462   0.002396486952854603     0.7175885461193995     -11.50396561718885  3.667183546585313e-05     0.1254454493368318  0.0009350309259394203      14.08829890592721      343.4688478159383   0.005912334103162721     0.8000011354994534     0.5041773154339295     0.2794073756605219     0.4525219281269735   0.001755598694681256     0.3074885379346852     0.1294511038073391    0.08067066598912118  2.459005741075347e-14 121.6811351742719
2.723776296187228      19.31985831522872      15.59351005937462   0.002396486952854603     0.7175885461193995     -11.50396561718885  3.667183546585313e-05     0.1254454493368318  0.0009350309259394203      14.08829890592721      343.4688478159383   0.005912334103162721     0.8000011354994534     0.5041773154339295     0.2794073756605219     0.4525219281269735   0.001755598694681256      0.307488523033524     0.1294511187085003    0.08067066598912118  2.459005741075347e-14 121.6811351742844
2.723776296187228      19.31985831522872      15.59351005937462   0.002396486952854603     0.7175885461193995     -11.50396561718885  3.667183546585313e-05     0.1254454493368318  0.0009350309259394203      14.08829890592721      343.4688478159383   0.005912334103162721     0.8000011354994534     0.5041773154339295     0.2794073756605219     0.4525219281269735   0.001755598694681256      0.307488523033524     0.1294511038073391    0.08067068089028237  2.459005741075347e-14 121.6811351743024
2.723776296187228      19.31985831522872      15.59351005937462   0.002396486952854603     0.7175885461193995     -11.50396561718885  3.667183546585313e-05     0.1254454493368318  0.0009350309259394203      14.08829890592721      343.4688478159383   0.005912334103162721     0.8000011354994534     0.5041773154339295     0.2794073756605219     0.4525219281269735   0.001755598694681256      0.307488523033524     0.1294511038073391    0.08067066598912118  1.490118578390507e-08 121.681177177698
2.723801748451064      19.32025451864524      15.59437585129695    0.00239656717019207     0.7175718358053149     -11.50440972308135  3.667559230909443e-05      0.125445504018222  0.0009350308502640081      14.08813952518372      343.4688107745214   0.005911957775784273     0.8000011359348784     0.5041682044561794     0.2794120816998315     0.4525484011226501   0.001755625606585334      0.307488523033524     0.1294511860231255    0.08067154274667256   2.45998342403174e-14 121.6810648064302
2.723801789038873      19.32025451864524      15.59437585129695    0.00239656717019207     0.7175718358053149     -11.50440972308135  3.667559230909443e-05      0.125445504018222  0.0009350308502640081      14.08813952518372      343.4688107745214   0.005911957775784273     0.8000011359348784     0.5041682044561794     0.2794120816998315     0.4525484011226501   0.001755625606585334      0.307488523033524     0.1294511860231255    0.08067154274667256   2.45998342403174e-14 121.6810648458496
2.723801748451064      19.32025480653947      15.59437585129695    0.00239656717019207     0.7175718358053149     -11.50440972308135  3.667559230909443e-05      0.125445504018222  0.0009350308502640081      14.08813952518372      343.4688107745214   0.005911957775784273     0.8000011359348784     0.5041682044561794     0.2794120816998315     0.4525484011226501   0.001755625606585334      0.307488523033524     0.1294511860231255    0.08067154274667256   2.45998342403174e-14 121.6810648260378
2.723801748451064      19.32025451864524      15.59437608367126    0.00239656717019207     0.7175718358053149     -11.50440972308135  3.667559230909443e-05      0.125445504018222  0.0009350308502640081      14.08813952518372      343.4688107745214   0.005911957775784273     0.8000011359348784     0.5041682044561794     0.2794120816998315     0.4525484011226501   0.001755625606585334      0.307488523033524     0.1294511860231255    0.08067154274667256   2.45998342403174e-14 121.6810647881924
2.723801748451064      19.32025451864524      15.59437585129695   0.002396582071353264     0.7175718358053149     -11.50440972308135  3.667559230909443e-05      0.125445504018222  0.0009350308502640081      14.08813952518372      343.4688107745214   0.005911957775784273     0.8000011359348784     0.5041682044561794     0.2794120816998315     0.4525484011226501   0.001755625606585334      0.307488523033524     0.1294511860231255    0.08067154274667256   2.45998342403174e-14 121.6810654427294
2.723801748451064      19.32025451864524      15.59437585129695    0.00239656717019207     0.7175718507064761     -11.50440972308135  3.667559230909443e-05      0.125445504018222  0.0009350308502640081      14.08813952518372      343.4688107745214   0.005911957775784273     0.8000011359348784     0.5041682044561794     0.2794120816998315     0.4525484011226501   0.001755625606585334      0.307488523033524     0.1294511860231255    0.08067154274667256   2.45998342403174e-14 121.6810647931009
2.723801748451064      19.32025451864524      15.59437585129695    0.00239656717019207     0.7175718358053149     -11.50440989451041  3.667559230909443e-05      0.125445504018222  0.0009350308502640081      14.08813952518372      343.4688107745214   0.005911957775784273     0.8000011359348784     0.5041682044561794     0.2794120816998315     0.4525484011226501   0.001755625606585334      0.307488523033524     0.1294511860231255    0.08067154274667256   2.45998342403174e-14 121.6810647683611
2.723801748451064      19.32025451864524      15.59437585129695    0.00239656717019207     0.7175718358053149     -11.50440972308135  3.669049347028828e-05      0.125445504018222  0.0009350308502640081      14.08813952518372      343.4688107745214   0.005911957775784273     0.8000011359348784     0.5041682044561794     0.2794120816998315     0.4525484011226501   0.001755625606585334      0.307488523033524     0.1294511860231255    0.08067154274667256   2.45998342403174e-14 121.6810688351047
2.723801748451064      19.32025451864524      15.59437585129695    0.00239656717019207     0.7175718358053149     -11.50440972308135  3.667559230909443e-05     0.1254455189193832  0.0009350308502640081      14.08813952518372      343.4688107745214   0.005911957775784273     0.8000011359348784     0.5041682044561794     0.2794120816998315     0.4525484011226501   0.001755625606585334      0.307488523033524     0.1294511860231255    0.08067154274667256   2.45998342403174e-14 121.6810649036655
2.723801748451064      19.32025451864524      15.59437585129695    0.00239656717019207     0.7175718358053149     -11.50440972308135  3.667559230909443e-05      0.125445504018222  0.0009350457514252019      14.08813952518372      343.4688107745214   0.005911957775784273     0.8000011359348784     0.5041682044561794     0.2794120816998315     0.4525484011226501   0.001755625606585334      0.307488523033524     0.1294511860231255    0.08067154274667256   2.45998342403174e-14 121.6810648184661
2.723801748451064      19.32025451864524      15.59437585129695    0.00239656717019207     0.7175718358053149     -11.50440972308135  3.667559230909443e-05      0.125445504018222  0.0009350308502640081      14.08813973511335      343.4688107745214   0.005911957775784273     0.8000011359348784     0.5041682044561794     0.2794120816998315     0.4525484011226501   0.001755625606585334      0.307488523033524     0.1294511860231255    0.08067154274667256   2.45998342403174e-14 121.681064807688
2.723801748451064      19.32025451864524      15.59437585129695    0.00239656717019207     0.7175718358053149     -11.50440972308135  3.667559230909443e-05      0.125445504018222  0.0009350308502640081      14.08813952518372      343.4688158926056   0.005911957775784273     0.8000011359348784     0.5041682044561794     0.2794120816998315     0.4525484011226501   0.001755625606585334      0.307488523033524     0.1294511860231255    0.08067154274667256   2.45998342403174e-14 121.6810648561957
2.723801748451064      19.32025451864524      15.59437585129695    0.00239656717019207     0.7175718358053149     -11.50440972308135  3.667559230909443e-05      0.125445504018222  0.0009350308502640081      14.08813952518372      343.4688107745214   0.005911972676945466     0.8000011359348784     0.5041682044561794     0.2794120816998315     0.4525484011226501   0.001755625606585334      0.307488523033524     0.1294511860231255    0.08067154274667256   2.45998342403174e-14 121.6810656321715
2.723801748451064      19.32025451864524      15.59437585129695    0.00239656717019207     0.7175718358053149     -11.50440972308135  3.667559230909443e-05      0.125445504018222  0.0009350308502640081      14.08813952518372      343.4688107745214   0.005911957775784273     0.8000011508360396     0.5041682044561794     0.2794120816998315     0.4525484011226501   0.001755625606585334      0.307488523033524     0.1294511860231255    0.08067154274667256   2.45998342403174e-14 121.6810654291478
2.723801748451064      19.32025451864524      15.59437585129695    0.00239656717019207     0.7175718358053149     -11.50440972308135  3.667559230909443e-05      0.125445504018222  0.0009350308502640081      14.08813952518372      343.4688107745214   0.005911957775784273     0.8000011359348784     0.5041682193573406     0.2794120816998315     0.4525484011226501   0.001755625606585334      0.307488523033524     0.1294511860231255    0.08067154274667256   2.45998342403174e-14 121.6810648232092
2.723801748451064      19.32025451864524      15.59437585129695    0.00239656717019207     0.7175718358053149     -11.50440972308135  3.667559230909443e-05      0.125445504018222  0.0009350308502640081      14.08813952518372      343.4688107745214   0.005911957775784273     0.8000011359348784     0.5041682044561794     0.2794120966009927     0.4525484011226501   0.001755625606585334      0.307488523033524     0.1294511860231255    0.08067154274667256   2.45998342403174e-14 121.6810647841231
2.723801748451064      19.32025451864524      15.59437585129695    0.00239656717019207     0.7175718358053149     -11.50440972308135  3.667559230909443e-05      0.125445504018222  0.0009350308502640081      14.08813952518372      343.4688107745214   0.005911957775784273     0.8000011359348784     0.5041682044561794     0.2794120816998315     0.4525484160238112   0.001755625606585334      0.307488523033524     0.1294511860231255    0.08067154274667256   2.45998342403174e-14 121.6810647781766
2.723801748451064      19.32025451864524      15.59437585129695    0.00239656717019207     0.7175718358053149     -11.50440972308135  3.667559230909443e-05      0.125445504018222  0.0009350308502640081      14.08813952518372      343.4688107745214   0.005911957775784273     0.8000011359348784     0.5041682044561794     0.2794120816998315     0.4525484011226501   0.001755640507746528      0.307488523033524     0.1294511860231255    0.08067154274667256   2.45998342403174e-14 121.681064806455
2.723801748451064      19.32025451864524      15.59437585129695    0.00239656717019207     0.7175718358053149     -11.50440972308135  3.667559230909443e-05      0.125445504018222  0.0009350308502640081      14.08813952518372      343.4688107745214   0.005911957775784273     0.8000011359348784     0.5041682044561794     0.2794120816998315     0.4525484011226501   0.001755625606585334     0.3074885379346852     0.1294511860231255    0.08067154274667256   2.45998342403174e-14 121.6810648064302
2.723801748451064      19.32025451864524      15.59437585129695    0.00239656717019207     0.7175718358053149     -11.50440972308135  3.667559230909443e-05      0.125445504018222  0.0009350308502640081      14.08813952518372      343.4688107745214   0.005911957775784273     0.8000011359348784     0.5041682044561794     0.2794120816998315     0.4525484011226501   0.001755625606585334      0.307488523033524     0.1294512009242867    0.08067154274667256   2.45998342403174e-14 121.6810648064165
2.723801748451064      19.32025451864524      15.59437585129695    0.00239656717019207     0.7175718358053149     -11.50440972308135  3.667559230909443e-05      0.125445504018222  0.0009350308502640081      14.08813952518372      343.4688107745214   0.005911957775784273     0.8000011359348784     0.5041682044561794     0.2794120816998315     0.4525484011226501   0.001755625606585334      0.307488523033524     0.1294511860231255    0.08067155764783375   2.45998342403174e-14 121.6810648064294
2.723801748451064      19.32025451864524      15.59437585129695    0.00239656717019207     0.7175718358053149     -11.50440972308135  3.667559230909443e-05      0.125445504018222  0.0009350308502640081      14.08813952518372      343.4688107745214   0.005911957775784273     0.8000011359348784     0.5041682044561794     0.2794120816998315     0.4525484011226501   0.001755625606585334      0.307488523033524     0.1294511860231255    0.08067154274667256   1.49011857936819e-08 121.6811068084859
2.723808132284381      19.32035370494454      15.59459259245335    0.00239658814584108     0.7175676359103073     -11.50452090003282  3.667660046130669e-05     0.1254455237626861  0.0009350308317500061       14.0880996248193       343.468801501635   0.005911859280965601     0.8000011360441846     0.5041659390383998     0.2794132598490878     0.4525550369850983   0.001755632343673221      0.307488523033524     0.1294512066049676    0.08067176223291733  2.460275855990031e-14 121.6810469844701
2.723808172872285      19.32035370494454      15.59459259245335    0.00239658814584108     0.7175676359103073     -11.50452090003282  3.667660046130669e-05     0.1254455237626861  0.0009350308317500061       14.0880996248193       343.468801501635   0.005911859280965601     0.8000011360441846     0.5041659390383998     0.2794132598490878     0.4525550369850983   0.001755632343673221      0.307488523033524     0.1294512066049676    0.08067176223291733  2.460275855990031e-14 121.6810471078423
2.723808132284381      19.32035399284025      15.59459259245335    0.00239658814584108     0.7175676359103073     -11.50452090003282  3.667660046130669e-05     0.1254455237626861  0.0009350308317500061       14.0880996248193       343.468801501635   0.005911859280965601     0.8000011360441846     0.5041659390383998     0.2794132598490878     0.4525550369850983   0.001755632343673221      0.307488523033524     0.1294512066049676    0.08067176223291733  2.460275855990031e-14 121.681047005051
2.723808132284381      19.32035370494454      15.59459282483089    0.00239658814584108     0.7175676359103073     -11.50452090003282  3.667660046130669e-05     0.1254455237626861  0.0009350308317500061       14.0880996248193       343.468801501635   0.005911859280965601     0.8000011360441846     0.5041659390383998     0.2794132598490878     0.4525550369850983   0.001755632343673221      0.307488523033524     0.1294512066049676    0.08067176223291733  2.460275855990031e-14 121.6810469981557
2.723808132284381      19.32035370494454      15.59459259245335   0.002396603047002274     0.7175676359103073     -11.50452090003282  3.667660046130669e-05     0.1254455237626861  0.0009350308317500061       14.0880996248193       343.468801501635   0.005911859280965601     0.8000011360441846     0.5041659390383998     0.2794132598490878     0.4525550369850983   0.001755632343673221      0.307488523033524     0.1294512066049676    0.08067176223291733  2.460275855990031e-14 121.6810476529366
2.723808132284381      19.32035370494454      15.59459259245335    0.00239658814584108     0.7175676508114685     -11.50452090003282  3.667660046130669e-05     0.1254455237626861  0.0009350308317500061       14.0880996248193       343.468801501635   0.005911859280965601     0.8000011360441846     0.5041659390383998     0.2794132598490878     0.4525550369850983   0.001755632343673221      0.307488523033524     0.1294512066049676    0.08067176223291733  2.460275855990031e-14 121.6810470132567
2.723808132284381      19.32035370494454      15.59459259245335    0.00239658814584108     0.7175676359103073     -11.50452107146354  3.667660046130669e-05     0.1254455237626861  0.0009350308317500061       14.0880996248193       343.468801501635   0.005911859280965601     0.8000011360441846     0.5041659390383998     0.2794132598490878     0.4525550369850983   0.001755632343673221      0.307488523033524     0.1294512066049676    0.08067176223291733  2.460275855990031e-14 121.6810469418746
2.723808132284381      19.32035370494454      15.59459259245335    0.00239658814584108     0.7175676359103073     -11.50452090003282  3.669150162250053e-05     0.1254455237626861  0.0009350308317500061       14.0880996248193       343.468801501635   0.005911859280965601     0.8000011360441846     0.5041659390383998     0.2794132598490878     0.4525550369850983   0.001755632343673221      0.307488523033524     0.1294512066049676    0.08067176223291733  2.460275855990031e-14 121.6810510179337
2.723808132284381      19.32035370494454      15.59459259245335    0.00239658814584108     0.7175676359103073     -11.50452090003282  3.667660046130669e-05     0.1254455386638473  0.0009350308317500061       14.0880996248193       343.468801501635   0.005911859280965601     0.8000011360441846     0.5041659390383998     0.2794132598490878     0.4525550369850983   0.001755632343673221      0.307488523033524     0.1294512066049676    0.08067176223291733  2.460275855990031e-14 121.6810470523345
2.723808132284381      19.32035370494454      15.59459259245335    0.00239658814584108     0.7175676359103073     -11.50452090003282  3.667660046130669e-05     0.1254455237626861     0.0009350457329112       14.0880996248193       343.468801501635   0.005911859280965601     0.8000011360441846     0.5041659390383998     0.2794132598490878     0.4525550369850983   0.001755632343673221      0.307488523033524     0.1294512066049676    0.08067176223291733  2.460275855990031e-14 121.6810469855328
2.723808132284381      19.32035370494454      15.59459259245335    0.00239658814584108     0.7175676359103073     -11.50452090003282  3.667660046130669e-05     0.1254455237626861  0.0009350308317500061      14.08809983474835       343.468801501635   0.005911859280965601     0.8000011360441846     0.5041659390383998     0.2794132598490878     0.4525550369850983   0.001755632343673221      0.307488523033524     0.1294512066049676    0.08067176223291733  2.460275855990031e-14 121.6810470235724
2.723808132284381      19.32035370494454      15.59459259245335    0.00239658814584108     0.7175676359103073     -11.50452090003282  3.667660046130669e-05     0.1254455237626861  0.0009350308317500061       14.0880996248193       343.468806619719   0.005911859280965601     0.8000011360441846     0.5041659390383998     0.2794132598490878     0.4525550369850983   0.001755632343673221      0.307488523033524     0.1294512066049676    0.08067176223291733  2.460275855990031e-14 121.6810469403932
2.723808132284381      19.32035370494454      15.59459259245335    0.00239658814584108     0.7175676359103073     -11.50452090003282  3.667660046130669e-05     0.1254455237626861  0.0009350308317500061       14.0880996248193       343.468801501635   0.005911874182126795     0.8000011360441846     0.5041659390383998     0.2794132598490878     0.4525550369850983   0.001755632343673221      0.307488523033524     0.1294512066049676    0.08067176223291733  2.460275855990031e-14 121.6810478133964
2.723808132284381      19.32035370494454      15.59459259245335    0.00239658814584108     0.7175676359103073     -11.50452090003282  3.667660046130669e-05     0.1254455237626861  0.0009350308317500061       14.0880996248193       343.468801501635   0.005911859280965601     0.8000011509453457     0.5041659390383998     0.2794132598490878     0.4525550369850983   0.001755632343673221      0.307488523033524     0.1294512066049676    0.08067176223291733  2.460275855990031e-14 121.6810475812192
2.723808132284381      19.32035370494454      15.59459259245335    0.00239658814584108     0.7175676359103073     -11.50452090003282  3.667660046130669e-05     0.1254455237626861  0.0009350308317500061       14.0880996248193       343.468801501635   0.005911859280965601     0.8000011360441846      0.504165953939561     0.2794132598490878     0.4525550369850983   0.001755632343673221      0.307488523033524     0.1294512066049676    0.08067176223291733  2.460275855990031e-14 121.6810469880509
2.723808132284381      19.32035370494454      15.59459259245335    0.00239658814584108     0.7175676359103073     -11.50452090003282  3.667660046130669e-05     0.1254455237626861  0.0009350308317500061       14.0880996248193       343.468801501635   0.005911859280965601     0.8000011360441846     0.5041659390383998      0.279413274750249     0.4525550369850983   0.001755632343673221      0.307488523033524     0.1294512066049676    0.08067176223291733  2.460275855990031e-14 121.6810469977302
2.723808132284381      19.32035370494454      15.59459259245335    0.00239658814584108     0.7175676359103073     -11.50452090003282  3.667660046130669e-05     0.1254455237626861  0.0009350308317500061       14.0880996248193       343.468801501635   0.005911859280965601     0.8000011360441846     0.5041659390383998     0.2794132598490878     0.4525550518862594   0.001755632343673221      0.307488523033524     0.1294512066049676    0.08067176223291733  2.460275855990031e-14 121.681046970356
2.723808132284381      19.32035370494454      15.59459259245335    0.00239658814584108     0.7175676359103073     -11.50452090003282  3.667660046130669e-05     0.1254455237626861  0.0009350308317500061       14.0880996248193       343.468801501635   0.005911859280965601     0.8000011360441846     0.5041659390383998     0.2794132598490878     0.4525550369850983   0.001755647244834414      0.307488523033524     0.1294512066049676    0.08067176223291733  2.460275855990031e-14 121.6810469845064
2.723808132284381      19.32035370494454      15.59459259245335    0.00239658814584108     0.7175676359103073     -11.50452090003282  3.667660046130669e-05     0.1254455237626861  0.0009350308317500061       14.0880996248193       343.468801501635   0.005911859280965601     0.8000011360441846     0.5041659390383998     0.2794132598490878     0.4525550369850983   0.001755632343673221     0.3074885379346852     0.1294512066049676    0.08067176223291733  2.460275855990031e-14 121.6810469844701
2.723808132284381      19.32035370494454      15.59459259245335    0.00239658814584108     0.7175676359103073     -11.50452090003282  3.667660046130669e-05     0.1254455237626861  0.0009350308317500061       14.0880996248193       343.468801501635   0.005911859280965601     0.8000011360441846     0.5041659390383998     0.2794132598490878     0.4525550369850983   0.001755632343673221      0.307488523033524     0.1294512215061288    0.08067176223291733  2.460275855990031e-14 121.6810469844617
2.723808132284381      19.32035370494454      15.59459259245335    0.00239658814584108     0.7175676359103073     -11.50452090003282  3.667660046130669e-05     0.1254455237626861  0.0009350308317500061       14.0880996248193       343.468801501635   0.005911859280965601     0.8000011360441846     0.5041659390383998     0.2794132598490878     0.4525550369850983   0.001755632343673221      0.307488523033524     0.1294512066049676    0.08067177713407853  2.460275855990031e-14 121.6810469844901
2.723808132284381      19.32035370494454      15.59459259245335    0.00239658814584108     0.7175676359103073     -11.50452090003282  3.667660046130669e-05     0.1254455237626861  0.0009350308317500061       14.0880996248193       343.468801501635   0.005911859280965601     0.8000011360441846     0.5041659390383998     0.2794132598490878     0.4525550369850983   0.001755632343673221      0.307488523033524     0.1294512066049676    0.08067176223291733  1.490118579660622e-08 121.6810889875388
2.723809816275726      19.32037904450197      15.59464795193762   0.002396597437245589     0.7175664898959864     -11.50454929698762   3.66771556747774e-05     0.1254455554476379  0.0009350308289151055      14.08808942824991      343.4687991332251   0.005911815269243638     0.8000011360734337     0.5041654282160615     0.2794135609707994     0.4525567699530237   0.001755634064438597      0.307488523033524     0.1294512118621744    0.08067181829340411  2.460560319093185e-14 121.6810420667876
2.723809856863655      19.32037904450197      15.59464795193762   0.002396597437245589     0.7175664898959864     -11.50454929698762   3.66771556747774e-05     0.1254455554476379  0.0009350308289151055      14.08808942824991      343.4687991332251   0.005911815269243638     0.8000011360734337     0.5041654282160615     0.2794135609707994     0.4525567699530237   0.001755634064438597      0.307488523033524     0.1294512118621744    0.08067181829340411  2.460560319093185e-14 121.6810420832843
2.723809816275726      19.32037933239806      15.59464795193762   0.002396597437245589     0.7175664898959864     -11.50454929698762   3.66771556747774e-05     0.1254455554476379  0.0009350308289151055      14.08808942824991      343.4687991332251   0.005911815269243638     0.8000011360734337     0.5041654282160615     0.2794135609707994     0.4525567699530237   0.001755634064438597      0.307488523033524     0.1294512118621744    0.08067181829340411  2.460560319093185e-14 121.681042075559
2.723809816275726      19.32037904450197      15.59464818431598   0.002396597437245589     0.7175664898959864     -11.50454929698762   3.66771556747774e-05     0.1254455554476379  0.0009350308289151055      14.08808942824991      343.4687991332251   0.005911815269243638     0.8000011360734337     0.5041654282160615     0.2794135609707994     0.4525567699530237   0.001755634064438597      0.307488523033524     0.1294512118621744    0.08067181829340411  2.460560319093185e-14 121.6810420336459
2.723809816275726      19.32037904450197      15.59464795193762   0.002396612338406782     0.7175664898959864     -11.50454929698762   3.66771556747774e-05     0.1254455554476379  0.0009350308289151055      14.08808942824991      343.4687991332251   0.005911815269243638     0.8000011360734337     0.5041654282160615     0.2794135609707994     0.4525567699530237   0.001755634064438597      0.307488523033524     0.1294512118621744    0.08067181829340411  2.460560319093185e-14 121.6810426134191
2.723809816275726      19.32037904450197      15.59464795193762   0.002396597437245589     0.7175665047971476     -11.50454929698762   3.66771556747774e-05     0.1254455554476379  0.0009350308289151055      14.08808942824991      343.4687991332251   0.005911815269243638     0.8000011360734337     0.5041654282160615     0.2794135609707994     0.4525567699530237   0.001755634064438597      0.307488523033524     0.1294512118621744    0.08067181829340411  2.460560319093185e-14 121.6810420553459
2.723809816275726      19.32037904450197      15.59464795193762   0.002396597437245589     0.7175664898959864     -11.50454946841876   3.66771556747774e-05     0.1254455554476379  0.0009350308289151055      14.08808942824991      343.4687991332251   0.005911815269243638     0.8000011360734337     0.5041654282160615     0.2794135609707994     0.4525567699530237   0.001755634064438597      0.307488523033524     0.1294512118621744    0.08067181829340411  2.460560319093185e-14 121.6810420050779
2.723809816275726      19.32037904450197      15.59464795193762   0.002396597437245589     0.7175664898959864     -11.50454929698762  3.669205683597125e-05     0.1254455554476379  0.0009350308289151055      14.08808942824991      343.4687991332251   0.005911815269243638     0.8000011360734337     0.5041654282160615     0.2794135609707994     0.4525567699530237   0.001755634064438597      0.307488523033524     0.1294512118621744    0.08067181829340411  2.460560319093185e-14 121.6810460855361
2.723809816275726      19.32037904450197      15.59464795193762   0.002396597437245589     0.7175664898959864     -11.50454929698762   3.66771556747774e-05     0.1254455703487991  0.0009350308289151055      14.08808942824991      343.4687991332251   0.005911815269243638     0.8000011360734337     0.5041654282160615     0.2794135609707994     0.4525567699530237   0.001755634064438597      0.307488523033524     0.1294512118621744    0.08067181829340411  2.460560319093185e-14 121.6810421372613
2.723809816275726      19.32037904450197      15.59464795193762   0.002396597437245589     0.7175664898959864     -11.50454929698762   3.66771556747774e-05     0.1254455554476379  0.0009350457300762994      14.08808942824991      343.4687991332251   0.005911815269243638     0.8000011360734337     0.5041654282160615     0.2794135609707994     0.4525567699530237   0.001755634064438597      0.307488523033524     0.1294512118621744    0.08067181829340411  2.460560319093185e-14 121.6810420742645
2.723809816275726      19.32037904450197      15.59464795193762   0.002396597437245589     0.7175664898959864     -11.50454929698762   3.66771556747774e-05     0.1254455554476379  0.0009350308289151055       14.0880896381788      343.4687991332251   0.005911815269243638     0.8000011360734337     0.5041654282160615     0.2794135609707994     0.4525567699530237   0.001755634064438597      0.307488523033524     0.1294512118621744    0.08067181829340411  2.460560319093185e-14 121.6810421196472
2.723809816275726      19.32037904450197      15.59464795193762   0.002396597437245589     0.7175664898959864     -11.50454929698762   3.66771556747774e-05     0.1254455554476379  0.0009350308289151055      14.08808942824991      343.4688042513091   0.005911815269243638     0.8000011360734337     0.5041654282160615     0.2794135609707994     0.4525567699530237   0.001755634064438597      0.307488523033524     0.1294512118621744    0.08067181829340411  2.460560319093185e-14 121.6810419345584
2.723809816275726      19.32037904450197      15.59464795193762   0.002396597437245589     0.7175664898959864     -11.50454929698762   3.66771556747774e-05     0.1254455554476379  0.0009350308289151055      14.08808942824991      343.4687991332251   0.005911830170404832     0.8000011360734337     0.5041654282160615     0.2794135609707994     0.4525567699530237   0.001755634064438597      0.307488523033524     0.1294512118621744    0.08067181829340411  2.460560319093185e-14 121.6810428126182
2.723809816275726      19.32037904450197      15.59464795193762   0.002396597437245589     0.7175664898959864     -11.50454929698762   3.66771556747774e-05     0.1254455554476379  0.0009350308289151055      14.08808942824991      343.4687991332251   0.005911815269243638     0.8000011509745949     0.5041654282160615     0.2794135609707994     0.4525567699530237   0.001755634064438597      0.307488523033524     0.1294512118621744    0.08067181829340411  2.460560319093185e-14 121.6810426609326
2.723809816275726      19.32037904450197      15.59464795193762   0.002396597437245589     0.7175664898959864     -11.50454929698762   3.66771556747774e-05     0.1254455554476379  0.0009350308289151055      14.08808942824991      343.4687991332251   0.005911815269243638     0.8000011360734337     0.5041654431172227     0.2794135609707994     0.4525567699530237   0.001755634064438597      0.307488523033524     0.1294512118621744    0.08067181829340411  2.460560319093185e-14 121.6810419938049
2.723809816275726      19.32037904450197      15.59464795193762   0.002396597437245589     0.7175664898959864     -11.50454929698762   3.66771556747774e-05     0.1254455554476379  0.0009350308289151055      14.08808942824991      343.4687991332251   0.005911815269243638     0.8000011360734337     0.5041654282160615     0.2794135758719606     0.4525567699530237   0.001755634064438597      0.307488523033524     0.1294512118621744    0.08067181829340411  2.460560319093185e-14 121.6810420625824
2.723809816275726      19.32037904450197      15.59464795193762   0.002396597437245589     0.7175664898959864     -11.50454929698762   3.66771556747774e-05     0.1254455554476379  0.0009350308289151055      14.08808942824991      343.4687991332251   0.005911815269243638     0.8000011360734337     0.5041654282160615     0.2794135609707994     0.4525567848541849   0.001755634064438597      0.307488523033524     0.1294512118621744    0.08067181829340411  2.460560319093185e-14 121.6810420670596
2.723809816275726      19.32037904450197      15.59464795193762   0.002396597437245589     0.7175664898959864     -11.50454929698762   3.66771556747774e-05     0.1254455554476379  0.0009350308289151055      14.08808942824991      343.4687991332251   0.005911815269243638     0.8000011360734337     0.5041654282160615     0.2794135609707994     0.4525567699530237   0.001755648965599791      0.307488523033524     0.1294512118621744    0.08067181829340411  2.460560319093185e-14 121.6810420668101
2.723809816275726      19.32037904450197      15.59464795193762   0.002396597437245589     0.7175664898959864     -11.50454929698762   3.66771556747774e-05     0.1254455554476379  0.0009350308289151055      14.08808942824991      343.4687991332251   0.005911815269243638     0.8000011360734337     0.5041654282160615     0.2794135609707994     0.4525567699530237   0.001755634064438597     0.3074885379346852     0.1294512118621744    0.08067181829340411  2.460560319093185e-14 121.6810420667876
2.723809816275726      19.32037904450197      15.59464795193762   0.002396597437245589     0.7175664898959864     -11.50454929698762   3.66771556747774e-05     0.1254455554476379  0.0009350308289151055      14.08808942824991      343.4687991332251   0.005911815269243638     0.8000011360734337     0.5041654282160615     0.2794135609707994     0.4525567699530237   0.001755634064438597      0.307488523033524     0.1294512267633356    0.08067181829340411  2.460560319093185e-14 121.681042066774
2.723809816275726      19.32037904450197      15.59464795193762   0.002396597437245589     0.7175664898959864     -11.50454929698762   3.66771556747774e-05     0.1254455554476379  0.0009350308289151055      14.08808942824991      343.4687991332251   0.005911815269243638     0.8000011360734337     0.5041654282160615     0.2794135609707994     0.4525567699530237   0.001755634064438597      0.307488523033524     0.1294512118621744    0.08067183319456531  2.460560319093185e-14 121.6810420667938
2.723809816275726      19.32037904450197      15.59464795193762   0.002396597437245589     0.7175664898959864     -11.50454929698762   3.66771556747774e-05     0.1254455554476379  0.0009350308289151055      14.08808942824991      343.4687991332251   0.005911815269243638     0.8000011360734337     0.5041654282160615     0.2794135609707994     0.4525567699530237   0.001755634064438597      0.307488523033524     0.1294512118621744    0.08067181829340411  1.490118579945085e-08 121.6810840698194
2.723809359443294      19.32037904223764       15.5946481287569   0.002396517878098574     0.7175671894508338     -11.50454965083108  3.666814413271728e-05      0.125445014662119  0.0009350306250138801      14.08808618939216       343.468799163233   0.005911548347242044     0.8000011360321103     0.5041676422006194     0.2794137467935345     0.4525567625656665   0.001755634061236963      0.307488523033524     0.1294512128291357    0.08067181825290543  2.454237645859342e-14 121.6810218663612
2.723809400031216      19.32037904223764       15.5946481287569   0.002396517878098574     0.7175671894508338     -11.50454965083108  3.666814413271728e-05      0.125445014662119  0.0009350306250138801      14.08808618939216       343.468799163233   0.005911548347242044     0.8000011360321103     0.5041676422006194     0.2794137467935345     0.4525567625656665   0.001755634061236963      0.307488523033524     0.1294512128291357    0.08067181825290543  2.454237645859342e-14 121.6810219098413
2.723809359443294      19.32037933013372       15.5946481287569   0.002396517878098574     0.7175671894508338     -11.50454965083108  3.666814413271728e-05      0.125445014662119  0.0009350306250138801      14.08808618939216       343.468799163233   0.005911548347242044     0.8000011360321103     0.5041676422006194     0.2794137467935345     0.4525567625656665   0.001755634061236963      0.307488523033524     0.1294512128291357    0.08067181825290543  2.454237645859342e-14 121.681021876592
2.723809359443294      19.32037904223764      15.59464836113527   0.002396517878098574     0.7175671894508338     -11.50454965083108  3.666814413271728e-05      0.125445014662119  0.0009350306250138801      14.08808618939216       343.468799163233   0.005911548347242044     0.8000011360321103     0.5041676422006194     0.2794137467935345     0.4525567625656665   0.001755634061236963      0.307488523033524     0.1294512128291357    0.08067181825290543  2.454237645859342e-14 121.6810218424987
2.723809359443294      19.32037904223764       15.5946481287569   0.002396532779259768     0.7175671894508338     -11.50454965083108  3.666814413271728e-05      0.125445014662119  0.0009350306250138801      14.08808618939216       343.468799163233   0.005911548347242044     0.8000011360321103     0.5041676422006194     0.2794137467935345     0.4525567625656665   0.001755634061236963      0.307488523033524     0.1294512128291357    0.08067181825290543  2.454237645859342e-14 121.6810224916754
2.723809359443294      19.32037904223764       15.5946481287569   0.002396517878098574      0.717567204351995     -11.50454965083108  3.666814413271728e-05      0.125445014662119  0.0009350306250138801      14.08808618939216       343.468799163233   0.005911548347242044     0.8000011360321103     0.5041676422006194     0.2794137467935345     0.4525567625656665   0.001755634061236963      0.307488523033524     0.1294512128291357    0.08067181825290543  2.454237645859342e-14 121.6810218435125
2.723809359443294      19.32037904223764       15.5946481287569   0.002396517878098574     0.7175671894508338     -11.50454982226223  3.666814413271728e-05      0.125445014662119  0.0009350306250138801      14.08808618939216       343.468799163233   0.005911548347242044     0.8000011360321103     0.5041676422006194     0.2794137467935345     0.4525567625656665   0.001755634061236963      0.307488523033524     0.1294512128291357    0.08067181825290543  2.454237645859342e-14 121.6810218167462
2.723809359443294      19.32037904223764       15.5946481287569   0.002396517878098574     0.7175671894508338     -11.50454965083108  3.668304529391113e-05      0.125445014662119  0.0009350306250138801      14.08808618939216       343.468799163233   0.005911548347242044     0.8000011360321103     0.5041676422006194     0.2794137467935345     0.4525567625656665   0.001755634061236963      0.307488523033524     0.1294512128291357    0.08067181825290543  2.454237645859342e-14 121.6810258322195
2.723809359443294      19.32037904223764       15.5946481287569   0.002396517878098574     0.7175671894508338     -11.50454965083108  3.666814413271728e-05     0.1254450295632802  0.0009350306250138801      14.08808618939216       343.468799163233   0.005911548347242044     0.8000011360321103     0.5041676422006194     0.2794137467935345     0.4525567625656665   0.001755634061236963      0.307488523033524     0.1294512128291357    0.08067181825290543  2.454237645859342e-14 121.6810218655183
2.723809359443294      19.32037904223764       15.5946481287569   0.002396517878098574     0.7175671894508338     -11.50454965083108  3.666814413271728e-05      0.125445014662119  0.0009350455261750739      14.08808618939216       343.468799163233   0.005911548347242044     0.8000011360321103     0.5041676422006194     0.2794137467935345     0.4525567625656665   0.001755634061236963      0.307488523033524     0.1294512128291357    0.08067181825290543  2.454237645859342e-14 121.6810218582165
2.723809359443294      19.32037904223764       15.5946481287569   0.002396517878098574     0.7175671894508338     -11.50454965083108  3.666814413271728e-05      0.125445014662119  0.0009350306250138801        14.088086399321       343.468799163233   0.005911548347242044     0.8000011360321103     0.5041676422006194     0.2794137467935345     0.4525567625656665   0.001755634061236963      0.307488523033524     0.1294512128291357    0.08067181825290543  2.454237645859342e-14 121.6810219320439
2.723809359443294      19.32037904223764       15.5946481287569   0.002396517878098574     0.7175671894508338     -11.50454965083108  3.666814413271728e-05      0.125445014662119  0.0009350306250138801      14.08808618939216       343.468804281317   0.005911548347242044     0.8000011360321103     0.5041676422006194     0.2794137467935345     0.4525567625656665   0.001755634061236963      0.307488523033524     0.1294512128291357    0.08067181825290543  2.454237645859342e-14 121.6810218358966
2.723809359443294      19.32037904223764       15.5946481287569   0.002396517878098574     0.7175671894508338     -11.50454965083108  3.666814413271728e-05      0.125445014662119  0.0009350306250138801      14.08808618939216       343.468799163233   0.005911563248403238     0.8000011360321103     0.5041676422006194     0.2794137467935345     0.4525567625656665   0.001755634061236963      0.307488523033524     0.1294512128291357    0.08067181825290543  2.454237645859342e-14 121.6810223733773
2.723809359443294      19.32037904223764       15.5946481287569   0.002396517878098574     0.7175671894508338     -11.50454965083108  3.666814413271728e-05      0.125445014662119  0.0009350306250138801      14.08808618939216       343.468799163233   0.005911548347242044     0.8000011509332715     0.5041676422006194     0.2794137467935345     0.4525567625656665   0.001755634061236963      0.307488523033524     0.1294512128291357    0.08067181825290543  2.454237645859342e-14 121.6810224441994
2.723809359443294      19.32037904223764       15.5946481287569   0.002396517878098574     0.7175671894508338     -11.50454965083108  3.666814413271728e-05      0.125445014662119  0.0009350306250138801      14.08808618939216       343.468799163233   0.005911548347242044     0.8000011360321103     0.5041676571017806     0.2794137467935345     0.4525567625656665   0.001755634061236963      0.307488523033524     0.1294512128291357    0.08067181825290543  2.454237645859342e-14 121.6810218703857
2.723809359443294      19.32037904223764       15.5946481287569   0.002396517878098574     0.7175671894508338     -11.50454965083108  3.666814413271728e-05      0.125445014662119  0.0009350306250138801      14.08808618939216       343.468799163233   0.005911548347242044     0.8000011360321103     0.5041676422006194     0.2794137616946957     0.4525567625656665   0.001755634061236963      0.307488523033524     0.1294512128291357    0.08067181825290543  2.454237645859342e-14 121.68102181986
2.723809359443294      19.32037904223764       15.5946481287569   0.002396517878098574     0.7175671894508338     -11.50454965083108  3.666814413271728e-05      0.125445014662119  0.0009350306250138801      14.08808618939216       343.468799163233   0.005911548347242044     0.8000011360321103     0.5041676422006194     0.2794137467935345     0.4525567774668277   0.001755634061236963      0.307488523033524     0.1294512128291357    0.08067181825290543  2.454237645859342e-14 121.6810218306588
2.723809359443294      19.32037904223764       15.5946481287569   0.002396517878098574     0.7175671894508338     -11.50454965083108  3.666814413271728e-05      0.125445014662119  0.0009350306250138801      14.08808618939216       343.468799163233   0.005911548347242044     0.8000011360321103     0.5041676422006194     0.2794137467935345     0.4525567625656665   0.001755648962398157      0.307488523033524     0.1294512128291357    0.08067181825290543  2.454237645859342e-14 121.6810218664045
2.723809359443294      19.32037904223764       15.5946481287569   0.002396517878098574     0.7175671894508338     -11.50454965083108  3.666814413271728e-05      0.125445014662119  0.0009350306250138801      14.08808618939216       343.468799163233   0.005911548347242044     0.8000011360321103     0.5041676422006194     0.2794137467935345     0.4525567625656665   0.001755634061236963     0.3074885379346852     0.1294512128291357    0.08067181825290543  2.454237645859342e-14 121.6810218663612
2.723809359443294      19.32037904223764       15.5946481287569   0.002396517878098574     0.7175671894508338     -11.50454965083108  3.666814413271728e-05      0.125445014662119  0.0009350306250138801      14.08808618939216       343.468799163233   0.005911548347242044     0.8000011360321103     0.5041676422006194     0.2794137467935345     0.4525567625656665   0.001755634061236963      0.307488523033524     0.1294512277302969    0.08067181825290543  2.454237645859342e-14 121.6810218663608
2.723809359443294      19.32037904223764       15.5946481287569   0.002396517878098574     0.7175671894508338     -11.50454965083108  3.666814413271728e-05      0.125445014662119  0.0009350306250138801      14.08808618939216       343.468799163233   0.005911548347242044     0.8000011360321103     0.5041676422006194     0.2794137467935345     0.4525567625656665   0.001755634061236963      0.307488523033524     0.1294512128291357    0.08067183315406662  2.454237645859342e-14 121.6810218663854
2.723809359443294      19.32037904223764       15.5946481287569   0.002396517878098574     0.7175671894508338     -11.50454965083108  3.666814413271728e-05      0.125445014662119  0.0009350306250138801      14.08808618939216       343.468799163233   0.005911548347242044     0.8000011360321103     0.5041676422006194     0.2794137467935345     0.4525567625656665   0.001755634061236963      0.307488523033524     0.1294512128291357    0.08067181825290543  1.490118573622412e-08 121.6810638696927
2.723808128027444      19.32037936408072      15.59464890378459   0.002396422309209024     0.7175686558161465     -11.50455030237074  3.665880104361556e-05      0.125445069351816  0.0009358045752442867      14.08808167181891      343.4687991727994   0.005911358815404639     0.8000011359891177     0.5041675089072986     0.2794158991062916     0.4525590952472428   0.001755634021442243      0.307488523033524     0.1294512128233942    0.08067181722045583  2.447617590214103e-14 121.6810126706676
2.723808168615348      19.32037936408072      15.59464890378459   0.002396422309209024     0.7175686558161465     -11.50455030237074  3.665880104361556e-05      0.125445069351816  0.0009358045752442867      14.08808167181891      343.4687991727994   0.005911358815404639     0.8000011359891177     0.5041675089072986     0.2794158991062916     0.4525590952472428   0.001755634021442243      0.307488523033524     0.1294512128233942    0.08067181722045583  2.447617590214103e-14 121.681012642126
2.723808128027444       19.3203796519768      15.59464890378459   0.002396422309209024     0.7175686558161465     -11.50455030237074  3.665880104361556e-05      0.125445069351816  0.0009358045752442867      14.08808167181891      343.4687991727994   0.005911358815404639     0.8000011359891177     0.5041675089072986     0.2794158991062916     0.4525590952472428   0.001755634021442243      0.307488523033524     0.1294512128233942    0.08067181722045583  2.447617590214103e-14 121.6810126864182
2.723808128027444      19.32037936408072      15.59464913616297   0.002396422309209024     0.7175686558161465     -11.50455030237074  3.665880104361556e-05      0.125445069351816  0.0009358045752442867      14.08808167181891      343.4687991727994   0.005911358815404639     0.8000011359891177     0.5041675089072986     0.2794158991062916     0.4525590952472428   0.001755634021442243      0.307488523033524     0.1294512128233942    0.08067181722045583  2.447617590214103e-14 121.6810126652195
2.723808128027444      19.32037936408072      15.59464890378459   0.002396437210370217     0.7175686558161465     -11.50455030237074  3.665880104361556e-05      0.125445069351816  0.0009358045752442867      14.08808167181891      343.4687991727994   0.005911358815404639     0.8000011359891177     0.5041675089072986     0.2794158991062916     0.4525590952472428   0.001755634021442243      0.307488523033524     0.1294512128233942    0.08067181722045583  2.447617590214103e-14 121.6810131716693
2.723808128027444      19.32037936408072      15.59464890378459   0.002396422309209024     0.7175686707173077     -11.50455030237074  3.665880104361556e-05      0.125445069351816  0.0009358045752442867      14.08808167181891      343.4687991727994   0.005911358815404639     0.8000011359891177     0.5041675089072986     0.2794158991062916     0.4525590952472428   0.001755634021442243      0.307488523033524     0.1294512128233942    0.08067181722045583  2.447617590214103e-14 121.681012666836
2.723808128027444      19.32037936408072      15.59464890378459   0.002396422309209024     0.7175686558161465      -11.5045504738019  3.665880104361556e-05      0.125445069351816  0.0009358045752442867      14.08808167181891      343.4687991727994   0.005911358815404639     0.8000011359891177     0.5041675089072986     0.2794158991062916     0.4525590952472428   0.001755634021442243      0.307488523033524     0.1294512128233942    0.08067181722045583  2.447617590214103e-14 121.681012652279
2.723808128027444      19.32037936408072      15.59464890378459   0.002396422309209024     0.7175686558161465     -11.50455030237074  3.667370220480941e-05      0.125445069351816  0.0009358045752442867      14.08808167181891      343.4687991727994   0.005911358815404639     0.8000011359891177     0.5041675089072986     0.2794158991062916     0.4525590952472428   0.001755634021442243      0.307488523033524     0.1294512128233942    0.08067181722045583  2.447617590214103e-14 121.68101685729
2.723808128027444      19.32037936408072      15.59464890378459   0.002396422309209024     0.7175686558161465     -11.50455030237074  3.665880104361556e-05     0.1254450842529772  0.0009358045752442867      14.08808167181891      343.4687991727994   0.005911358815404639     0.8000011359891177     0.5041675089072986     0.2794158991062916     0.4525590952472428   0.001755634021442243      0.307488523033524     0.1294512128233942    0.08067181722045583  2.447617590214103e-14 121.6810127311425
2.723808128027444      19.32037936408072      15.59464890378459   0.002396422309209024     0.7175686558161465     -11.50455030237074  3.665880104361556e-05      0.125445069351816  0.0009358194764054806      14.08808167181891      343.4687991727994   0.005911358815404639     0.8000011359891177     0.5041675089072986     0.2794158991062916     0.4525590952472428   0.001755634021442243      0.307488523033524     0.1294512128233942    0.08067181722045583  2.447617590214103e-14 121.6810130878799
2.723808128027444      19.32037936408072      15.59464890378459   0.002396422309209024     0.7175686558161465     -11.50455030237074  3.665880104361556e-05      0.125445069351816  0.0009358045752442867      14.08808188174769      343.4687991727994   0.005911358815404639     0.8000011359891177     0.5041675089072986     0.2794158991062916     0.4525590952472428   0.001755634021442243      0.307488523033524     0.1294512128233942    0.08067181722045583  2.447617590214103e-14 121.6810126442295
2.723808128027444      19.32037936408072      15.59464890378459   0.002396422309209024     0.7175686558161465     -11.50455030237074  3.665880104361556e-05      0.125445069351816  0.0009358045752442867      14.08808167181891      343.4688042908833   0.005911358815404639     0.8000011359891177     0.5041675089072986     0.2794158991062916     0.4525590952472428   0.001755634021442243      0.307488523033524     0.1294512128233942    0.08067181722045583  2.447617590214103e-14 121.6810126466644
2.723808128027444      19.32037936408072      15.59464890378459   0.002396422309209024     0.7175686558161465     -11.50455030237074  3.665880104361556e-05      0.125445069351816  0.0009358045752442867      14.08808167181891      343.4687991727994   0.005911373716565833     0.8000011359891177     0.5041675089072986     0.2794158991062916     0.4525590952472428   0.001755634021442243      0.307488523033524     0.1294512128233942    0.08067181722045583  2.447617590214103e-14 121.6810130798112
2.723808128027444      19.32037936408072      15.59464890378459   0.002396422309209024     0.7175686558161465     -11.50455030237074  3.665880104361556e-05      0.125445069351816  0.0009358045752442867      14.08808167181891      343.4687991727994   0.005911358815404639     0.8000011508902789     0.5041675089072986     0.2794158991062916     0.4525590952472428   0.001755634021442243      0.307488523033524     0.1294512128233942    0.08067181722045583  2.447617590214103e-14 121.6810132701998
2.723808128027444      19.32037936408072      15.59464890378459   0.002396422309209024     0.7175686558161465     -11.50455030237074  3.665880104361556e-05      0.125445069351816  0.0009358045752442867      14.08808167181891      343.4687991727994   0.005911358815404639     0.8000011359891177     0.5041675238084598     0.2794158991062916     0.4525590952472428   0.001755634021442243      0.307488523033524     0.1294512128233942    0.08067181722045583  2.447617590214103e-14 121.6810127024643
2.723808128027444      19.32037936408072      15.59464890378459   0.002396422309209024     0.7175686558161465     -11.50455030237074  3.665880104361556e-05      0.125445069351816  0.0009358045752442867      14.08808167181891      343.4687991727994   0.005911358815404639     0.8000011359891177     0.5041675089072986     0.2794159140074528     0.4525590952472428   0.001755634021442243      0.307488523033524     0.1294512128233942    0.08067181722045583  2.447617590214103e-14 121.6810126327172
2.723808128027444      19.32037936408072      15.59464890378459   0.002396422309209024     0.7175686558161465     -11.50455030237074  3.665880104361556e-05      0.125445069351816  0.0009358045752442867      14.08808167181891      343.4687991727994   0.005911358815404639     0.8000011359891177     0.5041675089072986     0.2794158991062916     0.4525591101484039   0.001755634021442243      0.307488523033524     0.1294512128233942    0.08067181722045583  2.447617590214103e-14 121.681012650895
2.723808128027444      19.32037936408072      15.59464890378459   0.002396422309209024     0.7175686558161465     -11.50455030237074  3.665880104361556e-05      0.125445069351816  0.0009358045752442867      14.08808167181891      343.4687991727994   0.005911358815404639     0.8000011359891177     0.5041675089072986     0.2794158991062916     0.4525590952472428   0.001755648922603437      0.307488523033524     0.1294512128233942    0.08067181722045583  2.447617590214103e-14 121.6810126707057
2.723808128027444      19.32037936408072      15.59464890378459   0.002396422309209024     0.7175686558161465     -11.50455030237074  3.665880104361556e-05      0.125445069351816  0.0009358045752442867      14.08808167181891      343.4687991727994   0.005911358815404639     0.8000011359891177     0.5041675089072986     0.2794158991062916     0.4525590952472428   0.001755634021442243     0.3074885379346852     0.1294512128233942    0.08067181722045583  2.447617590214103e-14 121.6810126706676
2.723808128027444      19.32037936408072      15.59464890378459   0.002396422309209024     0.7175686558161465     -11.50455030237074  3.665880104361556e-05      0.125445069351816  0.0009358045752442867      14.08808167181891      343.4687991727994   0.005911358815404639     0.8000011359891177     0.5041675089072986     0.2794158991062916     0.4525590952472428   0.001755634021442243      0.307488523033524     0.1294512277245554    0.08067181722045583  2.447617590214103e-14 121.6810126706724
2.723808128027444      19.32037936408072      15.59464890378459   0.002396422309209024     0.7175686558161465     -11.50455030237074  3.665880104361556e-05      0.125445069351816  0.0009358045752442867      14.08808167181891      343.4687991727994   0.005911358815404639     0.8000011359891177     0.5041675089072986     0.2794158991062916     0.4525590952472428   0.001755634021442243      0.307488523033524     0.1294512128233942    0.08067183212161702  2.447617590214103e-14 121.6810126706943
2.723808128027444      19.32037936408072      15.59464890378459   0.002396422309209024     0.7175686558161465     -11.50455030237074  3.665880104361556e-05      0.125445069351816  0.0009358045752442867      14.08808167181891      343.4687991727994   0.005911358815404639     0.8000011359891177     0.5041675089072986     0.2794158991062916     0.4525590952472428   0.001755634021442243      0.307488523033524     0.1294512128233942    0.08067181722045583  1.490118567002356e-08 121.6810546764179
2.723808359710191      19.32037929882432      15.59464893175462   0.002396326956961425     0.7175689625468975     -11.50455043034123  3.664652234759808e-05     0.1254444621112235  0.0009357736131808625      14.08808182204919      343.4687991783939   0.005911168882816346     0.8000011359345968      0.504166225735513     0.2794180889086639     0.4525606781024895   0.001755634016095385      0.307488523033524     0.1294512127734294    0.08067181704774824  2.439387031258917e-14 121.6809924178585
2.723808400298098      19.32037929882432      15.59464893175462   0.002396326956961425     0.7175689625468975     -11.50455043034123  3.664652234759808e-05     0.1254444621112235  0.0009357736131808625      14.08808182204919      343.4687991783939   0.005911168882816346     0.8000011359345968      0.504166225735513     0.2794180889086639     0.4525606781024895   0.001755634016095385      0.307488523033524     0.1294512127734294    0.08067181704774824  2.439387031258917e-14 121.6809924751025
2.723808359710191      19.32037958672041      15.59464893175462   0.002396326956961425     0.7175689625468975     -11.50455043034123  3.664652234759808e-05     0.1254444621112235  0.0009357736131808625      14.08808182204919      343.4687991783939   0.005911168882816346     0.8000011359345968      0.504166225735513     0.2794180889086639     0.4525606781024895   0.001755634016095385      0.307488523033524     0.1294512127734294    0.08067181704774824  2.439387031258917e-14 121.6809924400711
2.723808359710191      19.32037929882432      15.59464916413299   0.002396326956961425     0.7175689625468975     -11.50455043034123  3.664652234759808e-05     0.1254444621112235  0.0009357736131808625      14.08808182204919      343.4687991783939   0.005911168882816346     0.8000011359345968      0.504166225735513     0.2794180889086639     0.4525606781024895   0.001755634016095385      0.307488523033524     0.1294512127734294    0.08067181704774824  2.439387031258917e-14 121.6809924202363
2.723808359710191      19.32037929882432      15.59464893175462   0.002396341858122619     0.7175689625468975     -11.50455043034123  3.664652234759808e-05     0.1254444621112235  0.0009357736131808625      14.08808182204919      343.4687991783939   0.005911168882816346     0.8000011359345968      0.504166225735513     0.2794180889086639     0.4525606781024895   0.001755634016095385      0.307488523033524     0.1294512127734294    0.08067181704774824  2.439387031258917e-14 121.68099289094
2.723808359710191      19.32037929882432      15.59464893175462   0.002396326956961425     0.7175689774480587     -11.50455043034123  3.664652234759808e-05     0.1254444621112235  0.0009357736131808625      14.08808182204919      343.4687991783939   0.005911168882816346     0.8000011359345968      0.504166225735513     0.2794180889086639     0.4525606781024895   0.001755634016095385      0.307488523033524     0.1294512127734294    0.08067181704774824  2.439387031258917e-14 121.6809924122481
2.723808359710191      19.32037929882432      15.59464893175462   0.002396326956961425     0.7175689625468975     -11.50455060177239  3.664652234759808e-05     0.1254444621112235  0.0009357736131808625      14.08808182204919      343.4687991783939   0.005911168882816346     0.8000011359345968      0.504166225735513     0.2794180889086639     0.4525606781024895   0.001755634016095385      0.307488523033524     0.1294512127734294    0.08067181704774824  2.439387031258917e-14 121.6809924051266
2.723808359710191      19.32037929882432      15.59464893175462   0.002396326956961425     0.7175689625468975     -11.50455043034123  3.666142350879193e-05     0.1254444621112235  0.0009357736131808625      14.08808182204919      343.4687991783939   0.005911168882816346     0.8000011359345968      0.504166225735513     0.2794180889086639     0.4525606781024895   0.001755634016095385      0.307488523033524     0.1294512127734294    0.08067181704774824  2.439387031258917e-14 121.6809965895859
2.723808359710191      19.32037929882432      15.59464893175462   0.002396326956961425     0.7175689625468975     -11.50455043034123  3.664652234759808e-05     0.1254444770123847  0.0009357736131808625      14.08808182204919      343.4687991783939   0.005911168882816346     0.8000011359345968      0.504166225735513     0.2794180889086639     0.4525606781024895   0.001755634016095385      0.307488523033524     0.1294512127734294    0.08067181704774824  2.439387031258917e-14 121.6809925000836
2.723808359710191      19.32037929882432      15.59464893175462   0.002396326956961425     0.7175689625468975     -11.50455043034123  3.664652234759808e-05     0.1254444621112235  0.0009357885143420564      14.08808182204919      343.4687991783939   0.005911168882816346     0.8000011359345968      0.504166225735513     0.2794180889086639     0.4525606781024895   0.001755634016095385      0.307488523033524     0.1294512127734294    0.08067181704774824  2.439387031258917e-14 121.6809928002004
2.723808359710191      19.32037929882432      15.59464893175462   0.002396326956961425     0.7175689625468975     -11.50455043034123  3.664652234759808e-05     0.1254444621112235  0.0009357736131808625      14.08808203197797      343.4687991783939   0.005911168882816346     0.8000011359345968      0.504166225735513     0.2794180889086639     0.4525606781024895   0.001755634016095385      0.307488523033524     0.1294512127734294    0.08067181704774824  2.439387031258917e-14 121.6809923784561
2.723808359710191      19.32037929882432      15.59464893175462   0.002396326956961425     0.7175689625468975     -11.50455043034123  3.664652234759808e-05     0.1254444621112235  0.0009357736131808625      14.08808182204919      343.4688042964778   0.005911168882816346     0.8000011359345968      0.504166225735513     0.2794180889086639     0.4525606781024895   0.001755634016095385      0.307488523033524     0.1294512127734294    0.08067181704774824  2.439387031258917e-14 121.6809924145125
2.723808359710191      19.32037929882432      15.59464893175462   0.002396326956961425     0.7175689625468975     -11.50455043034123  3.664652234759808e-05     0.1254444621112235  0.0009357736131808625      14.08808182204919      343.4687991783939    0.00591118378397754     0.8000011359345968      0.504166225735513     0.2794180889086639     0.4525606781024895   0.001755634016095385      0.307488523033524     0.1294512127734294    0.08067181704774824  2.439387031258917e-14 121.6809927497688
2.723808359710191      19.32037929882432      15.59464893175462   0.002396326956961425     0.7175689625468975     -11.50455043034123  3.664652234759808e-05     0.1254444621112235  0.0009357736131808625      14.08808182204919      343.4687991783939   0.005911168882816346      0.800001150835758      0.504166225735513     0.2794180889086639     0.4525606781024895   0.001755634016095385      0.307488523033524     0.1294512127734294    0.08067181704774824  2.439387031258917e-14 121.6809930586387
2.723808359710191      19.32037929882432      15.59464893175462   0.002396326956961425     0.7175689625468975     -11.50455043034123  3.664652234759808e-05     0.1254444621112235  0.0009357736131808625      14.08808182204919      343.4687991783939   0.005911168882816346     0.8000011359345968     0.5041662406366742     0.2794180889086639     0.4525606781024895   0.001755634016095385      0.307488523033524     0.1294512127734294    0.08067181704774824  2.439387031258917e-14 121.6809924620003
2.723808359710191      19.32037929882432      15.59464893175462   0.002396326956961425     0.7175689625468975     -11.50455043034123  3.664652234759808e-05     0.1254444621112235  0.0009357736131808625      14.08808182204919      343.4687991783939   0.005911168882816346     0.8000011359345968      0.504166225735513     0.2794181038098251     0.4525606781024895   0.001755634016095385      0.307488523033524     0.1294512127734294    0.08067181704774824  2.439387031258917e-14 121.6809923883579
2.723808359710191      19.32037929882432      15.59464893175462   0.002396326956961425     0.7175689625468975     -11.50455043034123  3.664652234759808e-05     0.1254444621112235  0.0009357736131808625      14.08808182204919      343.4687991783939   0.005911168882816346     0.8000011359345968      0.504166225735513     0.2794180889086639     0.4525606930036507   0.001755634016095385      0.307488523033524     0.1294512127734294    0.08067181704774824  2.439387031258917e-14 121.6809924605671
2.723808359710191      19.32037929882432      15.59464893175462   0.002396326956961425     0.7175689625468975     -11.50455043034123  3.664652234759808e-05     0.1254444621112235  0.0009357736131808625      14.08808182204919      343.4687991783939   0.005911168882816346     0.8000011359345968      0.504166225735513     0.2794180889086639     0.4525606781024895   0.001755648917256579      0.307488523033524     0.1294512127734294    0.08067181704774824  2.439387031258917e-14 121.6809924179095
2.723808359710191      19.32037929882432      15.59464893175462   0.002396326956961425     0.7175689625468975     -11.50455043034123  3.664652234759808e-05     0.1254444621112235  0.0009357736131808625      14.08808182204919      343.4687991783939   0.005911168882816346     0.8000011359345968      0.504166225735513     0.2794180889086639     0.4525606781024895   0.001755634016095385     0.3074885379346852     0.1294512127734294    0.08067181704774824  2.439387031258917e-14 121.6809924178585
2.723808359710191      19.32037929882432      15.59464893175462   0.002396326956961425     0.7175689625468975     -11.50455043034123  3.664652234759808e-05     0.1254444621112235  0.0009357736131808625      14.08808182204919      343.4687991783939   0.005911168882816346     0.8000011359345968      0.504166225735513     0.2794180889086639     0.4525606781024895   0.001755634016095385      0.307488523033524     0.1294512276745906    0.08067181704774824  2.439387031258917e-14 121.6809924178609
2.723808359710191      19.32037929882432      15.59464893175462   0.002396326956961425     0.7175689625468975     -11.50455043034123  3.664652234759808e-05     0.1254444621112235  0.0009357736131808625      14.08808182204919      343.4687991783939   0.005911168882816346     0.8000011359345968      0.504166225735513     0.2794180889086639     0.4525606781024895   0.001755634016095385      0.307488523033524     0.1294512127734294    0.08067183194890944  2.439387031258917e-14 121.680992417893
2.723808359710191      19.32037929882432      15.59464893175462   0.002396326956961425     0.7175689625468975     -11.50455043034123  3.664652234759808e-05     0.1254444621112235  0.0009357736131808625      14.08808182204919      343.4687991783939   0.005911168882816346     0.8000011359345968      0.504166225735513     0.2794180889086639     0.4525606781024895   0.001755634016095385      0.307488523033524     0.1294512127734294    0.08067181704774824  1.490118558771797e-08 121.6810344238826
