# Supplementary material for: Model-Based Quantification of the Systemic Interplay between Glucose and Fatty Acids in the Postprandial State
Source: PLoS One. 2015 Sep 10;10(9):e0135665. doi: 10.1371/journal.pone.0135665 (PMC4565650; doi:10.1371/journal.pone.0135665)
Supplement: S3 File — Zip file containing all Matlab m-files to generate figures. The zip-file includes a README file, containing an overview of the simulation files and basic instructions. (ZIP) [file pone.0135665.s004.zip › GlcNEFA/OPT parameters/OPT_solver1_seed100000000_n100_r25/parameters_it50.txt]

2.870902572449205      16.62981233392807      20.86448885520639   0.001645275254886995      0.432073648249291     -13.06547145673931  1.703090145354324e-05     0.1228697082814386   0.001150867861312365      18.78077769255321      415.2067950880504    0.02000870048930604     0.8235430855907556      0.748546654355668    0.06668283097516102      0.212054791874959   0.001652072011871261     0.4517396467208985    0.05561017297261636    0.06702000083129278  2.261197037379273e-14 233.6161142607837
2.870902615228987      16.62981233392807      20.86448885520639   0.001645275254886995      0.432073648249291     -13.06547145673931  1.703090145354324e-05     0.1228697082814386   0.001150867861312365      18.78077769255321      415.2067950880504    0.02000870048930604     0.8235430855907556      0.748546654355668    0.06668283097516102      0.212054791874959   0.001652072011871261     0.4517396467208985    0.05561017297261636    0.06702000083129278  2.261197037379273e-14 233.6161156683832
2.870902572449205      16.62981258173159      20.86448885520639   0.001645275254886995      0.432073648249291     -13.06547145673931  1.703090145354324e-05     0.1228697082814386   0.001150867861312365      18.78077769255321      415.2067950880504    0.02000870048930604     0.8235430855907556      0.748546654355668    0.06668283097516102      0.212054791874959   0.001652072011871261     0.4517396467208985    0.05561017297261636    0.06702000083129278  2.261197037379273e-14 233.6161052910835
2.870902572449205      16.62981233392807       20.8644891661115   0.001645275254886995      0.432073648249291     -13.06547145673931  1.703090145354324e-05     0.1228697082814386   0.001150867861312365      18.78077769255321      415.2067950880504    0.02000870048930604     0.8235430855907556      0.748546654355668    0.06668283097516102      0.212054791874959   0.001652072011871261     0.4517396467208985    0.05561017297261636    0.06702000083129278  2.261197037379273e-14 233.6161087663237
2.870902572449205      16.62981233392807      20.86448885520639   0.001645290156048189      0.432073648249291     -13.06547145673931  1.703090145354324e-05     0.1228697082814386   0.001150867861312365      18.78077769255321      415.2067950880504    0.02000870048930604     0.8235430855907556      0.748546654355668    0.06668283097516102      0.212054791874959   0.001652072011871261     0.4517396467208985    0.05561017297261636    0.06702000083129278  2.261197037379273e-14 233.6164837806224
2.870902572449205      16.62981233392807      20.86448885520639   0.001645275254886995     0.4320736631504522     -13.06547145673931  1.703090145354324e-05     0.1228697082814386   0.001150867861312365      18.78077769255321      415.2067950880504    0.02000870048930604     0.8235430855907556      0.748546654355668    0.06668283097516102      0.212054791874959   0.001652072011871261     0.4517396467208985    0.05561017297261636    0.06702000083129278  2.261197037379273e-14 233.6161140473088
2.870902572449205      16.62981233392807      20.86448885520639   0.001645275254886995      0.432073648249291     -13.06547165143001  1.703090145354324e-05     0.1228697082814386   0.001150867861312365      18.78077769255321      415.2067950880504    0.02000870048930604     0.8235430855907556      0.748546654355668    0.06668283097516102      0.212054791874959   0.001652072011871261     0.4517396467208985    0.05561017297261636    0.06702000083129278  2.261197037379273e-14 233.6161265169294
2.870902572449205      16.62981233392807      20.86448885520639   0.001645275254886995      0.432073648249291     -13.06547145673931  1.704580261473709e-05     0.1228697082814386   0.001150867861312365      18.78077769255321      415.2067950880504    0.02000870048930604     0.8235430855907556      0.748546654355668    0.06668283097516102      0.212054791874959   0.001652072011871261     0.4517396467208985    0.05561017297261636    0.06702000083129278  2.261197037379273e-14 233.6161671220878
2.870902572449205      16.62981233392807      20.86448885520639   0.001645275254886995      0.432073648249291     -13.06547145673931  1.703090145354324e-05     0.1228697231825998   0.001150867861312365      18.78077769255321      415.2067950880504    0.02000870048930604     0.8235430855907556      0.748546654355668    0.06668283097516102      0.212054791874959   0.001652072011871261     0.4517396467208985    0.05561017297261636    0.06702000083129278  2.261197037379273e-14 233.6161155829964
2.870902572449205      16.62981233392807      20.86448885520639   0.001645275254886995      0.432073648249291     -13.06547145673931  1.703090145354324e-05     0.1228697082814386   0.001150882762473559      18.78077769255321      415.2067950880504    0.02000870048930604     0.8235430855907556      0.748546654355668    0.06668283097516102      0.212054791874959   0.001652072011871261     0.4517396467208985    0.05561017297261636    0.06702000083129278  2.261197037379273e-14 233.616140887965
2.870902572449205      16.62981233392807      20.86448885520639   0.001645275254886995      0.432073648249291     -13.06547145673931  1.703090145354324e-05     0.1228697082814386   0.001150867861312365       18.7807779724086      415.2067950880504    0.02000870048930604     0.8235430855907556      0.748546654355668    0.06668283097516102      0.212054791874959   0.001652072011871261     0.4517396467208985    0.05561017297261636    0.06702000083129278  2.261197037379273e-14 233.6161150521141
2.870902572449205      16.62981233392807      20.86448885520639   0.001645275254886995      0.432073648249291     -13.06547145673931  1.703090145354324e-05     0.1228697082814386   0.001150867861312365      18.78077769255321      415.2068012751138    0.02000870048930604     0.8235430855907556      0.748546654355668    0.06668283097516102      0.212054791874959   0.001652072011871261     0.4517396467208985    0.05561017297261636    0.06702000083129278  2.261197037379273e-14 233.6161133706056
2.870902572449205      16.62981233392807      20.86448885520639   0.001645275254886995      0.432073648249291     -13.06547145673931  1.703090145354324e-05     0.1228697082814386   0.001150867861312365      18.78077769255321      415.2067950880504    0.02000871539046723     0.8235430855907556      0.748546654355668    0.06668283097516102      0.212054791874959   0.001652072011871261     0.4517396467208985    0.05561017297261636    0.06702000083129278  2.261197037379273e-14 233.6161959772402
2.870902572449205      16.62981233392807      20.86448885520639   0.001645275254886995      0.432073648249291     -13.06547145673931  1.703090145354324e-05     0.1228697082814386   0.001150867861312365      18.78077769255321      415.2067950880504    0.02000870048930604     0.8235431004919168      0.748546654355668    0.06668283097516102      0.212054791874959   0.001652072011871261     0.4517396467208985    0.05561017297261636    0.06702000083129278  2.261197037379273e-14 233.6161166518725
2.870902572449205      16.62981233392807      20.86448885520639   0.001645275254886995      0.432073648249291     -13.06547145673931  1.703090145354324e-05     0.1228697082814386   0.001150867861312365      18.78077769255321      415.2067950880504    0.02000870048930604     0.8235430855907556     0.7485466692568292    0.06668283097516102      0.212054791874959   0.001652072011871261     0.4517396467208985    0.05561017297261636    0.06702000083129278  2.261197037379273e-14 233.6161152148081
2.870902572449205      16.62981233392807      20.86448885520639   0.001645275254886995      0.432073648249291     -13.06547145673931  1.703090145354324e-05     0.1228697082814386   0.001150867861312365      18.78077769255321      415.2067950880504    0.02000870048930604     0.8235430855907556      0.748546654355668    0.06668284587632221      0.212054791874959   0.001652072011871261     0.4517396467208985    0.05561017297261636    0.06702000083129278  2.261197037379273e-14 233.6161155966408
2.870902572449205      16.62981233392807      20.86448885520639   0.001645275254886995      0.432073648249291     -13.06547145673931  1.703090145354324e-05     0.1228697082814386   0.001150867861312365      18.78077769255321      415.2067950880504    0.02000870048930604     0.8235430855907556      0.748546654355668    0.06668283097516102     0.2120548067761202   0.001652072011871261     0.4517396467208985    0.05561017297261636    0.06702000083129278  2.261197037379273e-14 233.6161125345946
2.870902572449205      16.62981233392807      20.86448885520639   0.001645275254886995      0.432073648249291     -13.06547145673931  1.703090145354324e-05     0.1228697082814386   0.001150867861312365      18.78077769255321      415.2067950880504    0.02000870048930604     0.8235430855907556      0.748546654355668    0.06668283097516102      0.212054791874959   0.001652086913032455     0.4517396467208985    0.05561017297261636    0.06702000083129278  2.261197037379273e-14 233.6161142607865
2.870902572449205      16.62981233392807      20.86448885520639   0.001645275254886995      0.432073648249291     -13.06547145673931  1.703090145354324e-05     0.1228697082814386   0.001150867861312365      18.78077769255321      415.2067950880504    0.02000870048930604     0.8235430855907556      0.748546654355668    0.06668283097516102      0.212054791874959   0.001652072011871261     0.4517396616220596    0.05561017297261636    0.06702000083129278  2.261197037379273e-14 233.6161142607837
2.870902572449205      16.62981233392807      20.86448885520639   0.001645275254886995      0.432073648249291     -13.06547145673931  1.703090145354324e-05     0.1228697082814386   0.001150867861312365      18.78077769255321      415.2067950880504    0.02000870048930604     0.8235430855907556      0.748546654355668    0.06668283097516102      0.212054791874959   0.001652072011871261     0.4517396467208985    0.05561018787377756    0.06702000083129278  2.261197037379273e-14 233.6161142607822
2.870902572449205      16.62981233392807      20.86448885520639   0.001645275254886995      0.432073648249291     -13.06547145673931  1.703090145354324e-05     0.1228697082814386   0.001150867861312365      18.78077769255321      415.2067950880504    0.02000870048930604     0.8235430855907556      0.748546654355668    0.06668283097516102      0.212054791874959   0.001652072011871261     0.4517396467208985    0.05561017297261636    0.06702001573245398  2.261197037379273e-14 233.6161142607838
2.870902572449205      16.62981233392807      20.86448885520639   0.001645275254886995      0.432073648249291     -13.06547145673931  1.703090145354324e-05     0.1228697082814386   0.001150867861312365      18.78077769255321      415.2067950880504    0.02000870048930604     0.8235430855907556      0.748546654355668    0.06668283097516102      0.212054791874959   0.001652072011871261     0.4517396467208985    0.05561017297261636    0.06702000083129278  1.490118380581803e-08 233.6161678676671
2.804970131351738      18.68270769943569      19.20856329058116   0.001638035236378023     0.7505741293372525     -13.02394135006664  2.529452402167201e-05      0.119323301375184   0.001276818565226133      18.26211970903538      415.2289295808137    0.01552501340570371      0.805367070824368      0.745587109911799     0.1015551685862521      0.387167517056585   0.001651884453252412     0.4517396467208985     0.0558168349037045    0.06699269458895328  2.242326126618304e-14 177.5474102186311
2.80497017314905      18.68270769943569      19.20856329058116   0.001638035236378023     0.7505741293372525     -13.02394135006664  2.529452402167201e-05      0.119323301375184   0.001276818565226133      18.26211970903538      415.2289295808137    0.01552501340570371      0.805367070824368      0.745587109911799     0.1015551685862521      0.387167517056585   0.001651884453252412     0.4517396467208985     0.0558168349037045    0.06699269458895328  2.242326126618304e-14 177.5474112799422
2.804970131351738      18.68270797782973      19.20856329058116   0.001638035236378023     0.7505741293372525     -13.02394135006664  2.529452402167201e-05      0.119323301375184   0.001276818565226133      18.26211970903538      415.2289295808137    0.01552501340570371      0.805367070824368      0.745587109911799     0.1015551685862521      0.387167517056585   0.001651884453252412     0.4517396467208985     0.0558168349037045    0.06699269458895328  2.242326126618304e-14 177.547407826107
2.804970131351738      18.68270769943569      19.20856357681106   0.001638035236378023     0.7505741293372525     -13.02394135006664  2.529452402167201e-05      0.119323301375184   0.001276818565226133      18.26211970903538      415.2289295808137    0.01552501340570371      0.805367070824368      0.745587109911799     0.1015551685862521      0.387167517056585   0.001651884453252412     0.4517396467208985     0.0558168349037045    0.06699269458895328  2.242326126618304e-14 177.5474094411346
2.804970131351738      18.68270769943569      19.20856329058116   0.001638050137539217     0.7505741293372525     -13.02394135006664  2.529452402167201e-05      0.119323301375184   0.001276818565226133      18.26211970903538      415.2289295808137    0.01552501340570371      0.805367070824368      0.745587109911799     0.1015551685862521      0.387167517056585   0.001651884453252412     0.4517396467208985     0.0558168349037045    0.06699269458895328  2.242326126618304e-14 177.5474758797758
2.804970131351738      18.68270769943569      19.20856329058116   0.001638035236378023     0.7505741442384137     -13.02394135006664  2.529452402167201e-05      0.119323301375184   0.001276818565226133      18.26211970903538      415.2289295808137    0.01552501340570371      0.805367070824368      0.745587109911799     0.1015551685862521      0.387167517056585   0.001651884453252412     0.4517396467208985     0.0558168349037045    0.06699269458895328  2.242326126618304e-14 177.5474104907279
2.804970131351738      18.68270769943569      19.20856329058116   0.001638035236378023     0.7505741293372525     -13.02394154413849  2.529452402167201e-05      0.119323301375184   0.001276818565226133      18.26211970903538      415.2289295808137    0.01552501340570371      0.805367070824368      0.745587109911799     0.1015551685862521      0.387167517056585   0.001651884453252412     0.4517396467208985     0.0558168349037045    0.06699269458895328  2.242326126618304e-14 177.5474130258852
2.804970131351738      18.68270769943569      19.20856329058116   0.001638035236378023     0.7505741293372525     -13.02394135006664  2.530942518286586e-05      0.119323301375184   0.001276818565226133      18.26211970903538      415.2289295808137    0.01552501340570371      0.805367070824368      0.745587109911799     0.1015551685862521      0.387167517056585   0.001651884453252412     0.4517396467208985     0.0558168349037045    0.06699269458895328  2.242326126618304e-14 177.5474286112864
2.804970131351738      18.68270769943569      19.20856329058116   0.001638035236378023     0.7505741293372525     -13.02394135006664  2.529452402167201e-05     0.1193233162763452   0.001276818565226133      18.26211970903538      415.2289295808137    0.01552501340570371      0.805367070824368      0.745587109911799     0.1015551685862521      0.387167517056585   0.001651884453252412     0.4517396467208985     0.0558168349037045    0.06699269458895328  2.242326126618304e-14 177.5474101447658
2.804970131351738      18.68270769943569      19.20856329058116   0.001638035236378023     0.7505741293372525     -13.02394135006664  2.529452402167201e-05      0.119323301375184   0.001276833466387327      18.26211970903538      415.2289295808137    0.01552501340570371      0.805367070824368      0.745587109911799     0.1015551685862521      0.387167517056585   0.001651884453252412     0.4517396467208985     0.0558168349037045    0.06699269458895328  2.242326126618304e-14 177.5475655272822
2.804970131351738      18.68270769943569      19.20856329058116   0.001638035236378023     0.7505741293372525     -13.02394135006664  2.529452402167201e-05      0.119323301375184   0.001276818565226133      18.26211998116217      415.2289295808137    0.01552501340570371      0.805367070824368      0.745587109911799     0.1015551685862521      0.387167517056585   0.001651884453252412     0.4517396467208985     0.0558168349037045    0.06699269458895328  2.242326126618304e-14 177.5474109615756
2.804970131351738      18.68270769943569      19.20856329058116   0.001638035236378023     0.7505741293372525     -13.02394135006664  2.529452402167201e-05      0.119323301375184   0.001276818565226133      18.26211970903538       415.228935768207    0.01552501340570371      0.805367070824368      0.745587109911799     0.1015551685862521      0.387167517056585   0.001651884453252412     0.4517396467208985     0.0558168349037045    0.06699269458895328  2.242326126618304e-14 177.5474094932216
2.804970131351738      18.68270769943569      19.20856329058116   0.001638035236378023     0.7505741293372525     -13.02394135006664  2.529452402167201e-05      0.119323301375184   0.001276818565226133      18.26211970903538      415.2289295808137     0.0155250283068649      0.805367070824368      0.745587109911799     0.1015551685862521      0.387167517056585   0.001651884453252412     0.4517396467208985     0.0558168349037045    0.06699269458895328  2.242326126618304e-14 177.5475459607163
2.804970131351738      18.68270769943569      19.20856329058116   0.001638035236378023     0.7505741293372525     -13.02394135006664  2.529452402167201e-05      0.119323301375184   0.001276818565226133      18.26211970903538      415.2289295808137    0.01552501340570371     0.8053670857255292      0.745587109911799     0.1015551685862521      0.387167517056585   0.001651884453252412     0.4517396467208985     0.0558168349037045    0.06699269458895328  2.242326126618304e-14 177.5474119962194
2.804970131351738      18.68270769943569      19.20856329058116   0.001638035236378023     0.7505741293372525     -13.02394135006664  2.529452402167201e-05      0.119323301375184   0.001276818565226133      18.26211970903538      415.2289295808137    0.01552501340570371      0.805367070824368     0.7455871248129602     0.1015551685862521      0.387167517056585   0.001651884453252412     0.4517396467208985     0.0558168349037045    0.06699269458895328  2.242326126618304e-14 177.5474115807617
2.804970131351738      18.68270769943569      19.20856329058116   0.001638035236378023     0.7505741293372525     -13.02394135006664  2.529452402167201e-05      0.119323301375184   0.001276818565226133      18.26211970903538      415.2289295808137    0.01552501340570371      0.805367070824368      0.745587109911799     0.1015551834874133      0.387167517056585   0.001651884453252412     0.4517396467208985     0.0558168349037045    0.06699269458895328  2.242326126618304e-14 177.5474135141365
2.804970131351738      18.68270769943569      19.20856329058116   0.001638035236378023     0.7505741293372525     -13.02394135006664  2.529452402167201e-05      0.119323301375184   0.001276818565226133      18.26211970903538      415.2289295808137    0.01552501340570371      0.805367070824368      0.745587109911799     0.1015551685862521     0.3871675319577462   0.001651884453252412     0.4517396467208985     0.0558168349037045    0.06699269458895328  2.242326126618304e-14 177.5474098695091
2.804970131351738      18.68270769943569      19.20856329058116   0.001638035236378023     0.7505741293372525     -13.02394135006664  2.529452402167201e-05      0.119323301375184   0.001276818565226133      18.26211970903538      415.2289295808137    0.01552501340570371      0.805367070824368      0.745587109911799     0.1015551685862521      0.387167517056585   0.001651899354413605     0.4517396467208985     0.0558168349037045    0.06699269458895328  2.242326126618304e-14 177.5474102187297
2.804970131351738      18.68270769943569      19.20856329058116   0.001638035236378023     0.7505741293372525     -13.02394135006664  2.529452402167201e-05      0.119323301375184   0.001276818565226133      18.26211970903538      415.2289295808137    0.01552501340570371      0.805367070824368      0.745587109911799     0.1015551685862521      0.387167517056585   0.001651884453252412     0.4517396616220596     0.0558168349037045    0.06699269458895328  2.242326126618304e-14 177.5474102186311
2.804970131351738      18.68270769943569      19.20856329058116   0.001638035236378023     0.7505741293372525     -13.02394135006664  2.529452402167201e-05      0.119323301375184   0.001276818565226133      18.26211970903538      415.2289295808137    0.01552501340570371      0.805367070824368      0.745587109911799     0.1015551685862521      0.387167517056585   0.001651884453252412     0.4517396467208985     0.0558168498048657    0.06699269458895328  2.242326126618304e-14 177.547410218578
2.804970131351738      18.68270769943569      19.20856329058116   0.001638035236378023     0.7505741293372525     -13.02394135006664  2.529452402167201e-05      0.119323301375184   0.001276818565226133      18.26211970903538      415.2289295808137    0.01552501340570371      0.805367070824368      0.745587109911799     0.1015551685862521      0.387167517056585   0.001651884453252412     0.4517396467208985     0.0558168349037045    0.06699270949011447  2.242326126618304e-14 177.5474102186147
2.804970131351738      18.68270769943569      19.20856329058116   0.001638035236378023     0.7505741293372525     -13.02394135006664  2.529452402167201e-05      0.119323301375184   0.001276818565226133      18.26211970903538      415.2289295808137    0.01552501340570371      0.805367070824368      0.745587109911799     0.1015551685862521      0.387167517056585   0.001651884453252412     0.4517396467208985     0.0558168349037045    0.06699269458895328  1.490118361710892e-08 177.5474692706415
2.845120947233611      18.43898446650173      15.20833296655566   0.001400662797705763     0.7673134707249035     -11.55035113494809  6.886378459272841e-05     0.1219843162283373   0.001054277394233824      16.63602422769836      415.4871968244432    0.01203731797403312     0.8003545890196736      0.678121803137957     0.1409270042130775     0.6748660007272432   0.001570258583146301     0.4517396467208985    0.08224587694610333    0.07513850299459721  2.227736160779665e-14 145.4931870075332
2.845120989629217      18.43898446650173      15.20833296655566   0.001400662797705763     0.7673134707249035     -11.55035113494809  6.886378459272841e-05     0.1219843162283373   0.001054277394233824      16.63602422769836      415.4871968244432    0.01203731797403312     0.8003545890196736      0.678121803137957     0.1409270042130775     0.6748660007272432   0.001570258583146301     0.4517396467208985    0.08224587694610333    0.07513850299459721  2.227736160779665e-14 145.4931871318677
2.845120947233611      18.43898474126401      15.20833296655566   0.001400662797705763     0.7673134707249035     -11.55035113494809  6.886378459272841e-05     0.1219843162283373   0.001054277394233824      16.63602422769836      415.4871968244432    0.01203731797403312     0.8003545890196736      0.678121803137957     0.1409270042130775     0.6748660007272432   0.001570258583146301     0.4517396467208985    0.08224587694610333    0.07513850299459721  2.227736160779665e-14 145.4931860890897
2.845120947233611      18.43898446650173      15.20833319317748   0.001400662797705763     0.7673134707249035     -11.55035113494809  6.886378459272841e-05     0.1219843162283373   0.001054277394233824      16.63602422769836      415.4871968244432    0.01203731797403312     0.8003545890196736      0.678121803137957     0.1409270042130775     0.6748660007272432   0.001570258583146301     0.4517396467208985    0.08224587694610333    0.07513850299459721  2.227736160779665e-14 145.4931864034451
2.845120947233611      18.43898446650173      15.20833296655566   0.001400677698866957     0.7673134707249035     -11.55035113494809  6.886378459272841e-05     0.1219843162283373   0.001054277394233824      16.63602422769836      415.4871968244432    0.01203731797403312     0.8003545890196736      0.678121803137957     0.1409270042130775     0.6748660007272432   0.001570258583146301     0.4517396467208985    0.08224587694610333    0.07513850299459721  2.227736160779665e-14 145.493260013274
2.845120947233611      18.43898446650173      15.20833296655566   0.001400662797705763     0.7673134856260647     -11.55035113494809  6.886378459272841e-05     0.1219843162283373   0.001054277394233824      16.63602422769836      415.4871968244432    0.01203731797403312     0.8003545890196736      0.678121803137957     0.1409270042130775     0.6748660007272432   0.001570258583146301     0.4517396467208985    0.08224587694610333    0.07513850299459721  2.227736160779665e-14 145.4931870361331
2.845120947233611      18.43898446650173      15.20833296655566   0.001400662797705763     0.7673134707249035     -11.55035130706174  6.886378459272841e-05     0.1219843162283373   0.001054277394233824      16.63602422769836      415.4871968244432    0.01203731797403312     0.8003545890196736      0.678121803137957     0.1409270042130775     0.6748660007272432   0.001570258583146301     0.4517396467208985    0.08224587694610333    0.07513850299459721  2.227736160779665e-14 145.4931885706731
2.845120947233611      18.43898446650173      15.20833296655566   0.001400662797705763     0.7673134707249035     -11.55035113494809  6.887868575392226e-05     0.1219843162283373   0.001054277394233824      16.63602422769836      415.4871968244432    0.01203731797403312     0.8003545890196736      0.678121803137957     0.1409270042130775     0.6748660007272432   0.001570258583146301     0.4517396467208985    0.08224587694610333    0.07513850299459721  2.227736160779665e-14 145.4931282974274
2.845120947233611      18.43898446650173      15.20833296655566   0.001400662797705763     0.7673134707249035     -11.55035113494809  6.886378459272841e-05     0.1219843311294985   0.001054277394233824      16.63602422769836      415.4871968244432    0.01203731797403312     0.8003545890196736      0.678121803137957     0.1409270042130775     0.6748660007272432   0.001570258583146301     0.4517396467208985    0.08224587694610333    0.07513850299459721  2.227736160779665e-14 145.493186353322
2.845120947233611      18.43898446650173      15.20833296655566   0.001400662797705763     0.7673134707249035     -11.55035113494809  6.886378459272841e-05     0.1219843162283373   0.001054292295395018      16.63602422769836      415.4871968244432    0.01203731797403312     0.8003545890196736      0.678121803137957     0.1409270042130775     0.6748660007272432   0.001570258583146301     0.4517396467208985    0.08224587694610333    0.07513850299459721  2.227736160779665e-14 145.4931896800865
2.845120947233611      18.43898446650173      15.20833296655566   0.001400662797705763     0.7673134707249035     -11.55035113494809  6.886378459272841e-05     0.1219843162283373   0.001054277394233824      16.63602447559444      415.4871968244432    0.01203731797403312     0.8003545890196736      0.678121803137957     0.1409270042130775     0.6748660007272432   0.001570258583146301     0.4517396467208985    0.08224587694610333    0.07513850299459721  2.227736160779665e-14 145.4931873622694
2.845120947233611      18.43898446650173      15.20833296655566   0.001400662797705763     0.7673134707249035     -11.55035113494809  6.886378459272841e-05     0.1219843162283373   0.001054277394233824      16.63602422769836      415.4872030156849    0.01203731797403312     0.8003545890196736      0.678121803137957     0.1409270042130775     0.6748660007272432   0.001570258583146301     0.4517396467208985    0.08224587694610333    0.07513850299459721  2.227736160779665e-14 145.4931872896412
2.845120947233611      18.43898446650173      15.20833296655566   0.001400662797705763     0.7673134707249035     -11.55035113494809  6.886378459272841e-05     0.1219843162283373   0.001054277394233824      16.63602422769836      415.4871968244432    0.01203733287519432     0.8003545890196736      0.678121803137957     0.1409270042130775     0.6748660007272432   0.001570258583146301     0.4517396467208985    0.08224587694610333    0.07513850299459721  2.227736160779665e-14 145.4931396266285
2.845120947233611      18.43898446650173      15.20833296655566   0.001400662797705763     0.7673134707249035     -11.55035113494809  6.886378459272841e-05     0.1219843162283373   0.001054277394233824      16.63602422769836      415.4871968244432    0.01203731797403312     0.8003546039208348      0.678121803137957     0.1409270042130775     0.6748660007272432   0.001570258583146301     0.4517396467208985    0.08224587694610333    0.07513850299459721  2.227736160779665e-14 145.4931883515735
2.845120947233611      18.43898446650173      15.20833296655566   0.001400662797705763     0.7673134707249035     -11.55035113494809  6.886378459272841e-05     0.1219843162283373   0.001054277394233824      16.63602422769836      415.4871968244432    0.01203731797403312     0.8003545890196736     0.6781218180391182     0.1409270042130775     0.6748660007272432   0.001570258583146301     0.4517396467208985    0.08224587694610333    0.07513850299459721  2.227736160779665e-14 145.4931876159987
2.845120947233611      18.43898446650173      15.20833296655566   0.001400662797705763     0.7673134707249035     -11.55035113494809  6.886378459272841e-05     0.1219843162283373   0.001054277394233824      16.63602422769836      415.4871968244432    0.01203731797403312     0.8003545890196736      0.678121803137957     0.1409270191142387     0.6748660007272432   0.001570258583146301     0.4517396467208985    0.08224587694610333    0.07513850299459721  2.227736160779665e-14 145.4931821690131
2.845120947233611      18.43898446650173      15.20833296655566   0.001400662797705763     0.7673134707249035     -11.55035113494809  6.886378459272841e-05     0.1219843162283373   0.001054277394233824      16.63602422769836      415.4871968244432    0.01203731797403312     0.8003545890196736      0.678121803137957     0.1409270042130775     0.6748660156284044   0.001570258583146301     0.4517396467208985    0.08224587694610333    0.07513850299459721  2.227736160779665e-14 145.493187074862
2.845120947233611      18.43898446650173      15.20833296655566   0.001400662797705763     0.7673134707249035     -11.55035113494809  6.886378459272841e-05     0.1219843162283373   0.001054277394233824      16.63602422769836      415.4871968244432    0.01203731797403312     0.8003545890196736      0.678121803137957     0.1409270042130775     0.6748660007272432   0.001570273484307495     0.4517396467208985    0.08224587694610333    0.07513850299459721  2.227736160779665e-14 145.4931870075314
2.845120947233611      18.43898446650173      15.20833296655566   0.001400662797705763     0.7673134707249035     -11.55035113494809  6.886378459272841e-05     0.1219843162283373   0.001054277394233824      16.63602422769836      415.4871968244432    0.01203731797403312     0.8003545890196736      0.678121803137957     0.1409270042130775     0.6748660007272432   0.001570258583146301     0.4517396616220596    0.08224587694610333    0.07513850299459721  2.227736160779665e-14 145.4931870075332
2.845120947233611      18.43898446650173      15.20833296655566   0.001400662797705763     0.7673134707249035     -11.55035113494809  6.886378459272841e-05     0.1219843162283373   0.001054277394233824      16.63602422769836      415.4871968244432    0.01203731797403312     0.8003545890196736      0.678121803137957     0.1409270042130775     0.6748660007272432   0.001570258583146301     0.4517396467208985    0.08224589184726452    0.07513850299459721  2.227736160779665e-14 145.4931870075265
2.845120947233611      18.43898446650173      15.20833296655566   0.001400662797705763     0.7673134707249035     -11.55035113494809  6.886378459272841e-05     0.1219843162283373   0.001054277394233824      16.63602422769836      415.4871968244432    0.01203731797403312     0.8003545890196736      0.678121803137957     0.1409270042130775     0.6748660007272432   0.001570258583146301     0.4517396467208985    0.08224587694610333     0.0751385178957584  2.227736160779665e-14 145.4931870075326
2.845120947233611      18.43898446650173      15.20833296655566   0.001400662797705763     0.7673134707249035     -11.55035113494809  6.886378459272841e-05     0.1219843162283373   0.001054277394233824      16.63602422769836      415.4871968244432    0.01203731797403312     0.8003545890196736      0.678121803137957     0.1409270042130775     0.6748660007272432   0.001570258583146301     0.4517396467208985    0.08224587694610333    0.07513850299459721  1.490118347120926e-08 145.4932467097764
2.611280604293196      18.50009740643947      13.45957357648024   0.001512739255732108     0.7711128748867472     -10.80966573234735  0.0009649728187367564     0.1042904873950478   0.001076895736229853      13.49726995824267      289.6622054880711   0.009781233565471243     0.8002357717285931     0.6168404824157996     0.2274285160360143     0.4766728205214013   0.001591975335365753     0.4517396467208985      0.085924482067448    0.07535637258931208  2.220446049250313e-14 152.7006457722946
2.611280643204309      18.50009740643947      13.45957357648024   0.001512739255732108     0.7711128748867472     -10.80966573234735  0.0009649728187367564     0.1042904873950478   0.001076895736229853      13.49726995824267      289.6622054880711   0.009781233565471243     0.8002357717285931     0.6168404824157996     0.2274285160360143     0.4766728205214013   0.001591975335365753     0.4517396467208985      0.085924482067448    0.07535637258931208  2.220446049250313e-14 152.7006462625826
2.611280604293196       18.5000976821124      13.45957357648024   0.001512739255732108     0.7711128748867472     -10.80966573234735  0.0009649728187367564     0.1042904873950478   0.001076895736229853      13.49726995824267      289.6622054880711   0.009781233565471243     0.8002357717285931     0.6168404824157996     0.2274285160360143     0.4766728205214013   0.001591975335365753     0.4517396467208985      0.085924482067448    0.07535637258931208  2.220446049250313e-14 152.7006489099886
2.611280604293196      18.50009740643947      13.45957377704351   0.001512739255732108     0.7711128748867472     -10.80966573234735  0.0009649728187367564     0.1042904873950478   0.001076895736229853      13.49726995824267      289.6622054880711   0.009781233565471243     0.8002357717285931     0.6168404824157996     0.2274285160360143     0.4766728205214013   0.001591975335365753     0.4517396467208985      0.085924482067448    0.07535637258931208  2.220446049250313e-14 152.7006472161715
2.611280604293196      18.50009740643947      13.45957357648024   0.001512754156893302     0.7711128748867472     -10.80966573234735  0.0009649728187367564     0.1042904873950478   0.001076895736229853      13.49726995824267      289.6622054880711   0.009781233565471243     0.8002357717285931     0.6168404824157996     0.2274285160360143     0.4766728205214013   0.001591975335365753     0.4517396467208985      0.085924482067448    0.07535637258931208  2.220446049250313e-14 152.7004908946474
2.611280604293196      18.50009740643947      13.45957357648024   0.001512739255732108     0.7711128897879084     -10.80966573234735  0.0009649728187367564     0.1042904873950478   0.001076895736229853      13.49726995824267      289.6622054880711   0.009781233565471243     0.8002357717285931     0.6168404824157996     0.2274285160360143     0.4766728205214013   0.001591975335365753     0.4517396467208985      0.085924482067448    0.07535637258931208  2.220446049250313e-14 152.7006462088895
2.611280604293196      18.50009740643947      13.45957357648024   0.001512739255732108     0.7711128748867472     -10.80966589342392  0.0009649728187367564     0.1042904873950478   0.001076895736229853      13.49726995824267      289.6622054880711   0.009781233565471243     0.8002357717285931     0.6168404824157996     0.2274285160360143     0.4766728205214013   0.001591975335365753     0.4517396467208985      0.085924482067448    0.07535637258931208  2.220446049250313e-14 152.7006431994112
2.611280604293196      18.50009740643947      13.45957357648024   0.001512739255732108     0.7711128748867472     -10.80966573234735  0.0009649877198979502     0.1042904873950478   0.001076895736229853      13.49726995824267      289.6622054880711   0.009781233565471243     0.8002357717285931     0.6168404824157996     0.2274285160360143     0.4766728205214013   0.001591975335365753     0.4517396467208985      0.085924482067448    0.07535637258931208  2.220446049250313e-14 152.7006897533919
2.611280604293196      18.50009740643947      13.45957357648024   0.001512739255732108     0.7711128748867472     -10.80966573234735  0.0009649728187367564      0.104290502296209   0.001076895736229853      13.49726995824267      289.6622054880711   0.009781233565471243     0.8002357717285931     0.6168404824157996     0.2274285160360143     0.4766728205214013   0.001591975335365753     0.4517396467208985      0.085924482067448    0.07535637258931208  2.220446049250313e-14 152.7006417635266
2.611280604293196      18.50009740643947      13.45957357648024   0.001512739255732108     0.7711128748867472     -10.80966573234735  0.0009649728187367564     0.1042904873950478   0.001076910637391047      13.49726995824267      289.6622054880711   0.009781233565471243     0.8002357717285931     0.6168404824157996     0.2274285160360143     0.4766728205214013   0.001591975335365753     0.4517396467208985      0.085924482067448    0.07535637258931208  2.220446049250313e-14 152.7006579843473
2.611280604293196      18.50009740643947      13.45957357648024   0.001512739255732108     0.7711128748867472     -10.80966573234735  0.0009649728187367564     0.1042904873950478   0.001076895736229853      13.49727015936767      289.6622054880711   0.009781233565471243     0.8002357717285931     0.6168404824157996     0.2274285160360143     0.4766728205214013   0.001591975335365753     0.4517396467208985      0.085924482067448    0.07535637258931208  2.220446049250313e-14 152.7006450363722
2.611280604293196      18.50009740643947      13.45957357648024   0.001512739255732108     0.7711128748867472     -10.80966573234735  0.0009649728187367564     0.1042904873950478   0.001076895736229853      13.49726995824267      289.6622098043743   0.009781233565471243     0.8002357717285931     0.6168404824157996     0.2274285160360143     0.4766728205214013   0.001591975335365753     0.4517396467208985      0.085924482067448    0.07535637258931208  2.220446049250313e-14 152.7006463759792
2.611280604293196      18.50009740643947      13.45957357648024   0.001512739255732108     0.7711128748867472     -10.80966573234735  0.0009649728187367564     0.1042904873950478   0.001076895736229853      13.49726995824267      289.6622054880711   0.009781248466632437     0.8002357717285931     0.6168404824157996     0.2274285160360143     0.4766728205214013   0.001591975335365753     0.4517396467208985      0.085924482067448    0.07535637258931208  2.220446049250313e-14 152.7010054438824
2.611280604293196      18.50009740643947      13.45957357648024   0.001512739255732108     0.7711128748867472     -10.80966573234735  0.0009649728187367564     0.1042904873950478   0.001076895736229853      13.49726995824267      289.6622054880711   0.009781233565471243     0.8002357866297543     0.6168404824157996     0.2274285160360143     0.4766728205214013   0.001591975335365753     0.4517396467208985      0.085924482067448    0.07535637258931208  2.220446049250313e-14 152.7006477872712
2.611280604293196      18.50009740643947      13.45957357648024   0.001512739255732108     0.7711128748867472     -10.80966573234735  0.0009649728187367564     0.1042904873950478   0.001076895736229853      13.49726995824267      289.6622054880711   0.009781233565471243     0.8002357717285931     0.6168404973169608     0.2274285160360143     0.4766728205214013   0.001591975335365753     0.4517396467208985      0.085924482067448    0.07535637258931208  2.220446049250313e-14 152.7006472587067
2.611280604293196      18.50009740643947      13.45957357648024   0.001512739255732108     0.7711128748867472     -10.80966573234735  0.0009649728187367564     0.1042904873950478   0.001076895736229853      13.49726995824267      289.6622054880711   0.009781233565471243     0.8002357717285931     0.6168404824157996     0.2274285309371755     0.4766728205214013   0.001591975335365753     0.4517396467208985      0.085924482067448    0.07535637258931208  2.220446049250313e-14 152.7006615471732
2.611280604293196      18.50009740643947      13.45957357648024   0.001512739255732108     0.7711128748867472     -10.80966573234735  0.0009649728187367564     0.1042904873950478   0.001076895736229853      13.49726995824267      289.6622054880711   0.009781233565471243     0.8002357717285931     0.6168404824157996     0.2274285160360143     0.4766728354225625   0.001591975335365753     0.4517396467208985      0.085924482067448    0.07535637258931208  2.220446049250313e-14 152.7006460291055
2.611280604293196      18.50009740643947      13.45957357648024   0.001512739255732108     0.7711128748867472     -10.80966573234735  0.0009649728187367564     0.1042904873950478   0.001076895736229853      13.49726995824267      289.6622054880711   0.009781233565471243     0.8002357717285931     0.6168404824157996     0.2274285160360143     0.4766728205214013   0.001591990236526947     0.4517396467208985      0.085924482067448    0.07535637258931208  2.220446049250313e-14 152.7006457721905
2.611280604293196      18.50009740643947      13.45957357648024   0.001512739255732108     0.7711128748867472     -10.80966573234735  0.0009649728187367564     0.1042904873950478   0.001076895736229853      13.49726995824267      289.6622054880711   0.009781233565471243     0.8002357717285931     0.6168404824157996     0.2274285160360143     0.4766728205214013   0.001591975335365753     0.4517396616220596      0.085924482067448    0.07535637258931208  2.220446049250313e-14 152.7006457722946
2.611280604293196      18.50009740643947      13.45957357648024   0.001512739255732108     0.7711128748867472     -10.80966573234735  0.0009649728187367564     0.1042904873950478   0.001076895736229853      13.49726995824267      289.6622054880711   0.009781233565471243     0.8002357717285931     0.6168404824157996     0.2274285160360143     0.4766728205214013   0.001591975335365753     0.4517396467208985     0.0859244969686092    0.07535637258931208  2.220446049250313e-14 152.7006457723118
2.611280604293196      18.50009740643947      13.45957357648024   0.001512739255732108     0.7711128748867472     -10.80966573234735  0.0009649728187367564     0.1042904873950478   0.001076895736229853      13.49726995824267      289.6622054880711   0.009781233565471243     0.8002357717285931     0.6168404824157996     0.2274285160360143     0.4766728205214013   0.001591975335365753     0.4517396467208985      0.085924482067448    0.07535638749047327  2.220446049250313e-14 152.7006457722106
2.611280604293196      18.50009740643947      13.45957357648024   0.001512739255732108     0.7711128748867472     -10.80966573234735  0.0009649728187367564     0.1042904873950478   0.001076895736229853      13.49726995824267      289.6622054880711   0.009781233565471243     0.8002357717285931     0.6168404824157996     0.2274285160360143     0.4766728205214013   0.001591975335365753     0.4517396467208985      0.085924482067448    0.07535637258931208  1.490118339830815e-08 152.7007114919415
2.786660736532753      18.45426281093745      14.77114326389512   0.001428453208452706     0.7682632725596922     -11.36517950532818  0.0004242123654155589     0.1175623228605442   0.001059925686021579      15.85133496744317      384.0309523897338     0.0114779349136653     0.8003248836347494     0.6628005520378566     0.1625616764727223       0.62531761039428   0.001575687770723079     0.4517396467208985    0.08316552812251457    0.07519297038775324   3.89095076127289e-14 139.5773300569121
2.786660778057234      18.45426281093745      14.77114326389512   0.001428453208452706     0.7682632725596922     -11.36517950532818  0.0004242123654155589     0.1175623228605442   0.001059925686021579      15.85133496744317      384.0309523897338     0.0114779349136653     0.8003248836347494     0.6628005520378566     0.1625616764727223       0.62531761039428   0.001575687770723079     0.4517396467208985    0.08316552812251457    0.07519297038775324   3.89095076127289e-14 139.5773300812645
2.786660736532753      18.45426308592739      14.77114326389512   0.001428453208452706     0.7682632725596922     -11.36517950532818  0.0004242123654155589     0.1175623228605442   0.001059925686021579      15.85133496744317      384.0309523897338     0.0114779349136653     0.8003248836347494     0.6628005520378566     0.1625616764727223       0.62531761039428   0.001575687770723079     0.4517396467208985    0.08316552812251457    0.07519297038775324   3.89095076127289e-14 139.5773295551172
2.786660736532753      18.45426281093745       14.7711434840023   0.001428453208452706     0.7682632725596922     -11.36517950532818  0.0004242123654155589     0.1175623228605442   0.001059925686021579      15.85133496744317      384.0309523897338     0.0114779349136653     0.8003248836347494     0.6628005520378566     0.1625616764727223       0.62531761039428   0.001575687770723079     0.4517396467208985    0.08316552812251457    0.07519297038775324   3.89095076127289e-14 139.5773295689928
2.786660736532753      18.45426281093745      14.77114326389512   0.001428468109613899     0.7682632725596922     -11.36517950532818  0.0004242123654155589     0.1175623228605442   0.001059925686021579      15.85133496744317      384.0309523897338     0.0114779349136653     0.8003248836347494     0.6628005520378566     0.1625616764727223       0.62531761039428   0.001575687770723079     0.4517396467208985    0.08316552812251457    0.07519297038775324   3.89095076127289e-14 139.5773579817426
2.786660736532753      18.45426281093745      14.77114326389512   0.001428453208452706     0.7682632874608534     -11.36517950532818  0.0004242123654155589     0.1175623228605442   0.001059925686021579      15.85133496744317      384.0309523897338     0.0114779349136653     0.8003248836347494     0.6628005520378566     0.1625616764727223       0.62531761039428   0.001575687770723079     0.4517396467208985    0.08316552812251457    0.07519297038775324   3.89095076127289e-14 139.5773299113036
2.786660736532753      18.45426281093745      14.77114326389512   0.001428453208452706     0.7682632725596922     -11.36517967468256  0.0004242123654155589     0.1175623228605442   0.001059925686021579      15.85133496744317      384.0309523897338     0.0114779349136653     0.8003248836347494     0.6628005520378566     0.1625616764727223       0.62531761039428   0.001575687770723079     0.4517396467208985    0.08316552812251457    0.07519297038775324   3.89095076127289e-14 139.5773301161416
2.786660736532753      18.45426281093745      14.77114326389512   0.001428453208452706     0.7682632725596922     -11.36517950532818  0.0004242272665767527     0.1175623228605442   0.001059925686021579      15.85133496744317      384.0309523897338     0.0114779349136653     0.8003248836347494     0.6628005520378566     0.1625616764727223       0.62531761039428   0.001575687770723079     0.4517396467208985    0.08316552812251457    0.07519297038775324   3.89095076127289e-14 139.5773424923053
2.786660736532753      18.45426281093745      14.77114326389512   0.001428453208452706     0.7682632725596922     -11.36517950532818  0.0004242123654155589     0.1175623377617053   0.001059925686021579      15.85133496744317      384.0309523897338     0.0114779349136653     0.8003248836347494     0.6628005520378566     0.1625616764727223       0.62531761039428   0.001575687770723079     0.4517396467208985    0.08316552812251457    0.07519297038775324   3.89095076127289e-14 139.5773302575379
2.786660736532753      18.45426281093745      14.77114326389512   0.001428453208452706     0.7682632725596922     -11.36517950532818  0.0004242123654155589     0.1175623228605442   0.001059940587182773      15.85133496744317      384.0309523897338     0.0114779349136653     0.8003248836347494     0.6628005520378566     0.1625616764727223       0.62531761039428   0.001575687770723079     0.4517396467208985    0.08316552812251457    0.07519297038775324   3.89095076127289e-14 139.5773816317555
2.786660736532753      18.45426281093745      14.77114326389512   0.001428453208452706     0.7682632725596922     -11.36517950532818  0.0004242123654155589     0.1175623228605442   0.001059925686021579      15.85133520364647      384.0309523897338     0.0114779349136653     0.8003248836347494     0.6628005520378566     0.1625616764727223       0.62531761039428   0.001575687770723079     0.4517396467208985    0.08316552812251457    0.07519297038775324   3.89095076127289e-14 139.5773298096087
2.786660736532753      18.45426281093745      14.77114326389512   0.001428453208452706     0.7682632725596922     -11.36517950532818  0.0004242123654155589     0.1175623228605442   0.001059925686021579      15.85133496744317      384.0309581122409     0.0114779349136653     0.8003248836347494     0.6628005520378566     0.1625616764727223       0.62531761039428   0.001575687770723079     0.4517396467208985    0.08316552812251457    0.07519297038775324   3.89095076127289e-14 139.5773297665163
2.786660736532753      18.45426281093745      14.77114326389512   0.001428453208452706     0.7682632725596922     -11.36517950532818  0.0004242123654155589     0.1175623228605442   0.001059925686021579      15.85133496744317      384.0309523897338    0.01147794981482649     0.8003248836347494     0.6628005520378566     0.1625616764727223       0.62531761039428   0.001575687770723079     0.4517396467208985    0.08316552812251457    0.07519297038775324   3.89095076127289e-14 139.577372485033
2.786660736532753      18.45426281093745      14.77114326389512   0.001428453208452706     0.7682632725596922     -11.36517950532818  0.0004242123654155589     0.1175623228605442   0.001059925686021579      15.85133496744317      384.0309523897338     0.0114779349136653     0.8003248985359106     0.6628005520378566     0.1625616764727223       0.62531761039428   0.001575687770723079     0.4517396467208985    0.08316552812251457    0.07519297038775324   3.89095076127289e-14 139.5773312868664
2.786660736532753      18.45426281093745      14.77114326389512   0.001428453208452706     0.7682632725596922     -11.36517950532818  0.0004242123654155589     0.1175623228605442   0.001059925686021579      15.85133496744317      384.0309523897338     0.0114779349136653     0.8003248836347494     0.6628005669390178     0.1625616764727223       0.62531761039428   0.001575687770723079     0.4517396467208985    0.08316552812251457    0.07519297038775324   3.89095076127289e-14 139.5773304074234
2.786660736532753      18.45426281093745      14.77114326389512   0.001428453208452706     0.7682632725596922     -11.36517950532818  0.0004242123654155589     0.1175623228605442   0.001059925686021579      15.85133496744317      384.0309523897338     0.0114779349136653     0.8003248836347494     0.6628005520378566     0.1625616913738835       0.62531761039428   0.001575687770723079     0.4517396467208985    0.08316552812251457    0.07519297038775324   3.89095076127289e-14 139.577328760798
2.786660736532753      18.45426281093745      14.77114326389512   0.001428453208452706     0.7682632725596922     -11.36517950532818  0.0004242123654155589     0.1175623228605442   0.001059925686021579      15.85133496744317      384.0309523897338     0.0114779349136653     0.8003248836347494     0.6628005520378566     0.1625616764727223     0.6253176252954412   0.001575687770723079     0.4517396467208985    0.08316552812251457    0.07519297038775324   3.89095076127289e-14 139.5773299847689
2.786660736532753      18.45426281093745      14.77114326389512   0.001428453208452706     0.7682632725596922     -11.36517950532818  0.0004242123654155589     0.1175623228605442   0.001059925686021579      15.85133496744317      384.0309523897338     0.0114779349136653     0.8003248836347494     0.6628005520378566     0.1625616764727223       0.62531761039428   0.001575702671884273     0.4517396467208985    0.08316552812251457    0.07519297038775324   3.89095076127289e-14 139.5773300569115
2.786660736532753      18.45426281093745      14.77114326389512   0.001428453208452706     0.7682632725596922     -11.36517950532818  0.0004242123654155589     0.1175623228605442   0.001059925686021579      15.85133496744317      384.0309523897338     0.0114779349136653     0.8003248836347494     0.6628005520378566     0.1625616764727223       0.62531761039428   0.001575687770723079     0.4517396616220596    0.08316552812251457    0.07519297038775324   3.89095076127289e-14 139.5773300569121
2.786660736532753      18.45426281093745      14.77114326389512   0.001428453208452706     0.7682632725596922     -11.36517950532818  0.0004242123654155589     0.1175623228605442   0.001059925686021579      15.85133496744317      384.0309523897338     0.0114779349136653     0.8003248836347494     0.6628005520378566     0.1625616764727223       0.62531761039428   0.001575687770723079     0.4517396467208985    0.08316554302367576    0.07519297038775324   3.89095076127289e-14 139.5773300569149
2.786660736532753      18.45426281093745      14.77114326389512   0.001428453208452706     0.7682632725596922     -11.36517950532818  0.0004242123654155589     0.1175623228605442   0.001059925686021579      15.85133496744317      384.0309523897338     0.0114779349136653     0.8003248836347494     0.6628005520378566     0.1625616764727223       0.62531761039428   0.001575687770723079     0.4517396467208985    0.08316552812251457    0.07519298528891444   3.89095076127289e-14 139.5773300569263
2.786660736532753      18.45426281093745      14.77114326389512   0.001428453208452706     0.7682632725596922     -11.36517950532818  0.0004242123654155589     0.1175623228605442   0.001059925686021579      15.85133496744317      384.0309523897338     0.0114779349136653     0.8003248836347494     0.6628005520378566     0.1625616764727223       0.62531761039428   0.001575687770723079     0.4517396467208985    0.08316552812251457    0.07519297038775324  1.490120010335527e-08 139.5773911069666
2.769339457996793      19.31981777277892      15.95407053350015   0.001571291090977128     0.7486604222068674     -12.06299662671323  0.0004168364099804006     0.1174494408098924   0.001025881778826275      15.74835730040596      384.0898438755111    0.01071073137648721     0.8002872720144056     0.6444843547734086     0.1813337992406151     0.6373139577700975   0.001552027447254803     0.4517396467208985    0.08305292513535138    0.07499618142945319  2.895140964524749e-14 135.3521306861979
2.769339499263167      19.31981777277892      15.95407053350015   0.001571291090977128     0.7486604222068674     -12.06299662671323  0.0004168364099804006     0.1174494408098924   0.001025881778826275      15.74835730040596      384.0898438755111    0.01071073137648721     0.8002872720144056     0.6444843547734086     0.1813337992406151     0.6373139577700975   0.001552027447254803     0.4517396467208985    0.08305292513535138    0.07499618142945319  2.895140964524749e-14 135.3521307202754
2.769339457996793      19.31981806066664      15.95407053350015   0.001571291090977128     0.7486604222068674     -12.06299662671323  0.0004168364099804006     0.1174494408098924   0.001025881778826275      15.74835730040596      384.0898438755111    0.01071073137648721     0.8002872720144056     0.6444843547734086     0.1813337992406151     0.6373139577700975   0.001552027447254803     0.4517396467208985    0.08305292513535138    0.07499618142945319  2.895140964524749e-14 135.3521306162584
2.769339457996793      19.31981777277892      15.95407077123433   0.001571291090977128     0.7486604222068674     -12.06299662671323  0.0004168364099804006     0.1174494408098924   0.001025881778826275      15.74835730040596      384.0898438755111    0.01071073137648721     0.8002872720144056     0.6444843547734086     0.1813337992406151     0.6373139577700975   0.001552027447254803     0.4517396467208985    0.08305292513535138    0.07499618142945319  2.895140964524749e-14 135.352130541341
2.769339457996793      19.31981777277892      15.95407053350015   0.001571305992138322     0.7486604222068674     -12.06299662671323  0.0004168364099804006     0.1174494408098924   0.001025881778826275      15.74835730040596      384.0898438755111    0.01071073137648721     0.8002872720144056     0.6444843547734086     0.1813337992406151     0.6373139577700975   0.001552027447254803     0.4517396467208985    0.08305292513535138    0.07499618142945319  2.895140964524749e-14 135.3521419736478
2.769339457996793      19.31981777277892      15.95407053350015   0.001571291090977128     0.7486604371080285     -12.06299662671323  0.0004168364099804006     0.1174494408098924   0.001025881778826275      15.74835730040596      384.0898438755111    0.01071073137648721     0.8002872720144056     0.6444843547734086     0.1813337992406151     0.6373139577700975   0.001552027447254803     0.4517396467208985    0.08305292513535138    0.07499618142945319  2.895140964524749e-14 135.3521306953028
2.769339457996793      19.31981777277892      15.95407053350015   0.001571291090977128     0.7486604222068674     -12.06299680646589  0.0004168364099804006     0.1174494408098924   0.001025881778826275      15.74835730040596      384.0898438755111    0.01071073137648721     0.8002872720144056     0.6444843547734086     0.1813337992406151     0.6373139577700975   0.001552027447254803     0.4517396467208985    0.08305292513535138    0.07499618142945319  2.895140964524749e-14 135.3521310162255
2.769339457996793      19.31981777277892      15.95407053350015   0.001571291090977128     0.7486604222068674     -12.06299662671323  0.0004168513111415945     0.1174494408098924   0.001025881778826275      15.74835730040596      384.0898438755111    0.01071073137648721     0.8002872720144056     0.6444843547734086     0.1813337992406151     0.6373139577700975   0.001552027447254803     0.4517396467208985    0.08305292513535138    0.07499618142945319  2.895140964524749e-14 135.3521315225144
2.769339457996793      19.31981777277892      15.95407053350015   0.001571291090977128     0.7486604222068674     -12.06299662671323  0.0004168364099804006     0.1174494557110536   0.001025881778826275      15.74835730040596      384.0898438755111    0.01071073137648721     0.8002872720144056     0.6444843547734086     0.1813337992406151     0.6373139577700975   0.001552027447254803     0.4517396467208985    0.08305292513535138    0.07499618142945319  2.895140964524749e-14 135.3521299572675
2.769339457996793      19.31981777277892      15.95407053350015   0.001571291090977128     0.7486604222068674     -12.06299662671323  0.0004168364099804006     0.1174494408098924   0.001025896679987469      15.74835730040596      384.0898438755111    0.01071073137648721     0.8002872720144056     0.6444843547734086     0.1813337992406151     0.6373139577700975   0.001552027447254803     0.4517396467208985    0.08305292513535138    0.07499618142945319  2.895140964524749e-14 135.3521567415036
2.769339457996793      19.31981777277892      15.95407053350015   0.001571291090977128     0.7486604222068674     -12.06299662671323  0.0004168364099804006     0.1174494408098924   0.001025881778826275      15.74835753507477      384.0898438755111    0.01071073137648721     0.8002872720144056     0.6444843547734086     0.1813337992406151     0.6373139577700975   0.001552027447254803     0.4517396467208985    0.08305292513535138    0.07499618142945319  2.895140964524749e-14 135.352130700205
2.769339457996793      19.31981777277892      15.95407053350015   0.001571291090977128     0.7486604222068674     -12.06299662671323  0.0004168364099804006     0.1174494408098924   0.001025881778826275      15.74835730040596      384.0898495988958    0.01071073137648721     0.8002872720144056     0.6444843547734086     0.1813337992406151     0.6373139577700975   0.001552027447254803     0.4517396467208985    0.08305292513535138    0.07499618142945319  2.895140964524749e-14 135.352130757545
2.769339457996793      19.31981777277892      15.95407053350015   0.001571291090977128     0.7486604222068674     -12.06299662671323  0.0004168364099804006     0.1174494408098924   0.001025881778826275      15.74835730040596      384.0898438755111     0.0107107462776484     0.8002872720144056     0.6444843547734086     0.1813337992406151     0.6373139577700975   0.001552027447254803     0.4517396467208985    0.08305292513535138    0.07499618142945319  2.895140964524749e-14 135.35215793883
2.769339457996793      19.31981777277892      15.95407053350015   0.001571291090977128     0.7486604222068674     -12.06299662671323  0.0004168364099804006     0.1174494408098924   0.001025881778826275      15.74835730040596      384.0898438755111    0.01071073137648721     0.8002872869155668     0.6444843547734086     0.1813337992406151     0.6373139577700975   0.001552027447254803     0.4517396467208985    0.08305292513535138    0.07499618142945319  2.895140964524749e-14 135.3521313816902
2.769339457996793      19.31981777277892      15.95407053350015   0.001571291090977128     0.7486604222068674     -12.06299662671323  0.0004168364099804006     0.1174494408098924   0.001025881778826275      15.74835730040596      384.0898438755111    0.01071073137648721     0.8002872720144056     0.6444843696745698     0.1813337992406151     0.6373139577700975   0.001552027447254803     0.4517396467208985    0.08305292513535138    0.07499618142945319  2.895140964524749e-14 135.35213176728
2.769339457996793      19.31981777277892      15.95407053350015   0.001571291090977128     0.7486604222068674     -12.06299662671323  0.0004168364099804006     0.1174494408098924   0.001025881778826275      15.74835730040596      384.0898438755111    0.01071073137648721     0.8002872720144056     0.6444843547734086     0.1813338141417763     0.6373139577700975   0.001552027447254803     0.4517396467208985    0.08305292513535138    0.07499618142945319  2.895140964524749e-14 135.3521297986713
2.769339457996793      19.31981777277892      15.95407053350015   0.001571291090977128     0.7486604222068674     -12.06299662671323  0.0004168364099804006     0.1174494408098924   0.001025881778826275      15.74835730040596      384.0898438755111    0.01071073137648721     0.8002872720144056     0.6444843547734086     0.1813337992406151     0.6373139726712587   0.001552027447254803     0.4517396467208985    0.08305292513535138    0.07499618142945319  2.895140964524749e-14 135.3521303242813
2.769339457996793      19.31981777277892      15.95407053350015   0.001571291090977128     0.7486604222068674     -12.06299662671323  0.0004168364099804006     0.1174494408098924   0.001025881778826275      15.74835730040596      384.0898438755111    0.01071073137648721     0.8002872720144056     0.6444843547734086     0.1813337992406151     0.6373139577700975   0.001552042348415996     0.4517396467208985    0.08305292513535138    0.07499618142945319  2.895140964524749e-14 135.3521306858601
2.769339457996793      19.31981777277892      15.95407053350015   0.001571291090977128     0.7486604222068674     -12.06299662671323  0.0004168364099804006     0.1174494408098924   0.001025881778826275      15.74835730040596      384.0898438755111    0.01071073137648721     0.8002872720144056     0.6444843547734086     0.1813337992406151     0.6373139577700975   0.001552027447254803     0.4517396616220596    0.08305292513535138    0.07499618142945319  2.895140964524749e-14 135.3521306861979
2.769339457996793      19.31981777277892      15.95407053350015   0.001571291090977128     0.7486604222068674     -12.06299662671323  0.0004168364099804006     0.1174494408098924   0.001025881778826275      15.74835730040596      384.0898438755111    0.01071073137648721     0.8002872720144056     0.6444843547734086     0.1813337992406151     0.6373139577700975   0.001552027447254803     0.4517396467208985    0.08305294003651258    0.07499618142945319  2.895140964524749e-14 135.3521306863035
2.769339457996793      19.31981777277892      15.95407053350015   0.001571291090977128     0.7486604222068674     -12.06299662671323  0.0004168364099804006     0.1174494408098924   0.001025881778826275      15.74835730040596      384.0898438755111    0.01071073137648721     0.8002872720144056     0.6444843547734086     0.1813337992406151     0.6373139577700975   0.001552027447254803     0.4517396467208985    0.08305292513535138    0.07499619633061438  2.895140964524749e-14 135.3521306858648
2.769339457996793      19.31981777277892      15.95407053350015   0.001571291090977128     0.7486604222068674     -12.06299662671323  0.0004168364099804006     0.1174494408098924   0.001025881778826275      15.74835730040596      384.0898438755111    0.01071073137648721     0.8002872720144056     0.6444843547734086     0.1813337992406151     0.6373139577700975   0.001552027447254803     0.4517396467208985    0.08305292513535138    0.07499618142945319   1.49011901452573e-08 135.3521916633636
2.98846697289984      19.15612846795887      15.56828701469962    0.00164573992075431     0.7422259373139333     -11.80591743621213  0.0002859107988247491     0.1196703496976351   0.001018464695342425      13.81537485994062      391.9609784554732     0.0102512304939118      0.800183494453099     0.6070670654636855     0.1977811073985464      1.065143001750199   0.004769349499940472     0.4517396467208985    0.08131606933692015     0.1291232358878747  3.678111817844057e-14 135.3288859182644
2.988467017431468      19.15612846795887      15.56828701469962    0.00164573992075431     0.7422259373139333     -11.80591743621213  0.0002859107988247491     0.1196703496976351   0.001018464695342425      13.81537485994062      391.9609784554732     0.0102512304939118      0.800183494453099     0.6070670654636855     0.1977811073985464      1.065143001750199   0.004769349499940472     0.4517396467208985    0.08131606933692015     0.1291232358878747  3.678111817844057e-14 135.3288862832389
2.98846697289984      19.15612875340742      15.56828701469962    0.00164573992075431     0.7422259373139333     -11.80591743621213  0.0002859107988247491     0.1196703496976351   0.001018464695342425      13.81537485994062      391.9609784554732     0.0102512304939118      0.800183494453099     0.6070670654636855     0.1977811073985464      1.065143001750199   0.004769349499940472     0.4517396467208985    0.08131606933692015     0.1291232358878747  3.678111817844057e-14 135.328886396578
2.98846697289984      19.15612846795887      15.56828724668517    0.00164573992075431     0.7422259373139333     -11.80591743621213  0.0002859107988247491     0.1196703496976351   0.001018464695342425      13.81537485994062      391.9609784554732     0.0102512304939118      0.800183494453099     0.6070670654636855     0.1977811073985464      1.065143001750199   0.004769349499940472     0.4517396467208985    0.08131606933692015     0.1291232358878747  3.678111817844057e-14 135.3288861164054
2.98846697289984      19.15612846795887      15.56828701469962   0.001645754821915504     0.7422259373139333     -11.80591743621213  0.0002859107988247491     0.1196703496976351   0.001018464695342425      13.81537485994062      391.9609784554732     0.0102512304939118      0.800183494453099     0.6070670654636855     0.1977811073985464      1.065143001750199   0.004769349499940472     0.4517396467208985    0.08131606933692015     0.1291232358878747  3.678111817844057e-14 135.3288585590956
2.98846697289984      19.15612846795887      15.56828701469962    0.00164573992075431     0.7422259522150945     -11.80591743621213  0.0002859107988247491     0.1196703496976351   0.001018464695342425      13.81537485994062      391.9609784554732     0.0102512304939118      0.800183494453099     0.6070670654636855     0.1977811073985464      1.065143001750199   0.004769349499940472     0.4517396467208985    0.08131606933692015     0.1291232358878747  3.678111817844057e-14 135.3288858029393
2.98846697289984      19.15612846795887      15.56828701469962    0.00164573992075431     0.7422259373139333     -11.80591761213401  0.0002859107988247491     0.1196703496976351   0.001018464695342425      13.81537485994062      391.9609784554732     0.0102512304939118      0.800183494453099     0.6070670654636855     0.1977811073985464      1.065143001750199   0.004769349499940472     0.4517396467208985    0.08131606933692015     0.1291232358878747  3.678111817844057e-14 135.3288853090974
2.98846697289984      19.15612846795887      15.56828701469962    0.00164573992075431     0.7422259373139333     -11.80591743621213   0.000285925699985943     0.1196703496976351   0.001018464695342425      13.81537485994062      391.9609784554732     0.0102512304939118      0.800183494453099     0.6070670654636855     0.1977811073985464      1.065143001750199   0.004769349499940472     0.4517396467208985    0.08131606933692015     0.1291232358878747  3.678111817844057e-14 135.3288961604874
2.98846697289984      19.15612846795887      15.56828701469962    0.00164573992075431     0.7422259373139333     -11.80591743621213  0.0002859107988247491     0.1196703645987963   0.001018464695342425      13.81537485994062      391.9609784554732     0.0102512304939118      0.800183494453099     0.6070670654636855     0.1977811073985464      1.065143001750199   0.004769349499940472     0.4517396467208985    0.08131606933692015     0.1291232358878747  3.678111817844057e-14 135.328884433956
2.98846697289984      19.15612846795887      15.56828701469962    0.00164573992075431     0.7422259373139333     -11.80591743621213  0.0002859107988247491     0.1196703496976351   0.001018479596503619      13.81537485994062      391.9609784554732     0.0102512304939118      0.800183494453099     0.6070670654636855     0.1977811073985464      1.065143001750199   0.004769349499940472     0.4517396467208985    0.08131606933692015     0.1291232358878747  3.678111817844057e-14 135.3288774982232
2.98846697289984      19.15612846795887      15.56828701469962    0.00164573992075431     0.7422259373139333     -11.80591743621213  0.0002859107988247491     0.1196703496976351   0.001018464695342425      13.81537506580575      391.9609784554732     0.0102512304939118      0.800183494453099     0.6070670654636855     0.1977811073985464      1.065143001750199   0.004769349499940472     0.4517396467208985    0.08131606933692015     0.1291232358878747  3.678111817844057e-14 135.3288853186681
2.98846697289984      19.15612846795887      15.56828701469962    0.00164573992075431     0.7422259373139333     -11.80591743621213  0.0002859107988247491     0.1196703496976351   0.001018464695342425      13.81537485994062      391.9609842961469     0.0102512304939118      0.800183494453099     0.6070670654636855     0.1977811073985464      1.065143001750199   0.004769349499940472     0.4517396467208985    0.08131606933692015     0.1291232358878747  3.678111817844057e-14 135.3288862431448
2.98846697289984      19.15612846795887      15.56828701469962    0.00164573992075431     0.7422259373139333     -11.80591743621213  0.0002859107988247491     0.1196703496976351   0.001018464695342425      13.81537485994062      391.9609784554732      0.010251245395073      0.800183494453099     0.6070670654636855     0.1977811073985464      1.065143001750199   0.004769349499940472     0.4517396467208985    0.08131606933692015     0.1291232358878747  3.678111817844057e-14 135.3290107291924
2.98846697289984      19.15612846795887      15.56828701469962    0.00164573992075431     0.7422259373139333     -11.80591743621213  0.0002859107988247491     0.1196703496976351   0.001018464695342425      13.81537485994062      391.9609784554732     0.0102512304939118     0.8001835093542602     0.6070670654636855     0.1977811073985464      1.065143001750199   0.004769349499940472     0.4517396467208985    0.08131606933692015     0.1291232358878747  3.678111817844057e-14 135.3288870375267
2.98846697289984      19.15612846795887      15.56828701469962    0.00164573992075431     0.7422259373139333     -11.80591743621213  0.0002859107988247491     0.1196703496976351   0.001018464695342425      13.81537485994062      391.9609784554732     0.0102512304939118      0.800183494453099     0.6070670803648467     0.1977811073985464      1.065143001750199   0.004769349499940472     0.4517396467208985    0.08131606933692015     0.1291232358878747  3.678111817844057e-14 135.3288874202142
2.98846697289984      19.15612846795887      15.56828701469962    0.00164573992075431     0.7422259373139333     -11.80591743621213  0.0002859107988247491     0.1196703496976351   0.001018464695342425      13.81537485994062      391.9609784554732     0.0102512304939118      0.800183494453099     0.6070670654636855     0.1977811222997076      1.065143001750199   0.004769349499940472     0.4517396467208985    0.08131606933692015     0.1291232358878747  3.678111817844057e-14 135.3288909049395
2.98846697289984      19.15612846795887      15.56828701469962    0.00164573992075431     0.7422259373139333     -11.80591743621213  0.0002859107988247491     0.1196703496976351   0.001018464695342425      13.81537485994062      391.9609784554732     0.0102512304939118      0.800183494453099     0.6070670654636855     0.1977811073985464      1.065143017622066   0.004769349499940472     0.4517396467208985    0.08131606933692015     0.1291232358878747  3.678111817844057e-14 135.3288859324902
2.98846697289984      19.15612846795887      15.56828701469962    0.00164573992075431     0.7422259373139333     -11.80591743621213  0.0002859107988247491     0.1196703496976351   0.001018464695342425      13.81537485994062      391.9609784554732     0.0102512304939118      0.800183494453099     0.6070670654636855     0.1977811073985464      1.065143001750199   0.004769364401101666     0.4517396467208985    0.08131606933692015     0.1291232358878747  3.678111817844057e-14 135.3288859183018
2.98846697289984      19.15612846795887      15.56828701469962    0.00164573992075431     0.7422259373139333     -11.80591743621213  0.0002859107988247491     0.1196703496976351   0.001018464695342425      13.81537485994062      391.9609784554732     0.0102512304939118      0.800183494453099     0.6070670654636855     0.1977811073985464      1.065143001750199   0.004769349499940472     0.4517396616220596    0.08131606933692015     0.1291232358878747  3.678111817844057e-14 135.3288859182644
2.98846697289984      19.15612846795887      15.56828701469962    0.00164573992075431     0.7422259373139333     -11.80591743621213  0.0002859107988247491     0.1196703496976351   0.001018464695342425      13.81537485994062      391.9609784554732     0.0102512304939118      0.800183494453099     0.6070670654636855     0.1977811073985464      1.065143001750199   0.004769349499940472     0.4517396467208985    0.08131608423808134     0.1291232358878747  3.678111817844057e-14 135.328885918231
2.98846697289984      19.15612846795887      15.56828701469962    0.00164573992075431     0.7422259373139333     -11.80591743621213  0.0002859107988247491     0.1196703496976351   0.001018464695342425      13.81537485994062      391.9609784554732     0.0102512304939118      0.800183494453099     0.6070670654636855     0.1977811073985464      1.065143001750199   0.004769349499940472     0.4517396467208985    0.08131606933692015     0.1291232507890359  3.678111817844057e-14 135.3288859182845
2.98846697289984      19.15612846795887      15.56828701469962    0.00164573992075431     0.7422259373139333     -11.80591743621213  0.0002859107988247491     0.1196703496976351   0.001018464695342425      13.81537485994062      391.9609784554732     0.0102512304939118      0.800183494453099     0.6070670654636855     0.1977811073985464      1.065143001750199   0.004769349499940472     0.4517396467208985    0.08131606933692015     0.1291232358878747  1.490119797496584e-08 135.3289469716467
2.974583781789339      19.13418878813451      15.52752957191523   0.001711626039912311     0.7442332623078801     -11.77335341350899   0.000277953037520836     0.1198907857661698   0.001031214400837725        13.803921898881      387.5035334000999    0.01015650446790969     0.8001727007508276     0.6057626187219047     0.1991787198873913      1.067796109231108   0.004761087188163266     0.4517396467208985    0.08288097549908595     0.1289972076609252  3.472721699183854e-14 134.5504417909571
2.974583826114091      19.13418878813451      15.52752957191523   0.001711626039912311     0.7442332623078801     -11.77335341350899   0.000277953037520836     0.1198907857661698   0.001031214400837725        13.803921898881      387.5035334000999    0.01015650446790969     0.8001727007508276     0.6057626187219047     0.1991787198873913      1.067796109231108   0.004761087188163266     0.4517396467208985    0.08288097549908595     0.1289972076609252  3.472721699183854e-14 134.5504422274673
2.974583781789339      19.13418907325614      15.52752957191523   0.001711626039912311     0.7442332623078801     -11.77335341350899   0.000277953037520836     0.1198907857661698   0.001031214400837725        13.803921898881      387.5035334000999    0.01015650446790969     0.8001727007508276     0.6057626187219047     0.1991787198873913      1.067796109231108   0.004761087188163266     0.4517396467208985    0.08288097549908595     0.1289972076609252  3.472721699183854e-14 134.5504417457553
2.974583781789339      19.13418878813451      15.52752980329345   0.001711626039912311     0.7442332623078801     -11.77335341350899   0.000277953037520836     0.1198907857661698   0.001031214400837725        13.803921898881      387.5035334000999    0.01015650446790969     0.8001727007508276     0.6057626187219047     0.1991787198873913      1.067796109231108   0.004761087188163266     0.4517396467208985    0.08288097549908595     0.1289972076609252  3.472721699183854e-14 134.5504416642476
2.974583781789339      19.13418878813451      15.52752957191523   0.001711640941073505     0.7442332623078801     -11.77335341350899   0.000277953037520836     0.1198907857661698   0.001031214400837725        13.803921898881      387.5035334000999    0.01015650446790969     0.8001727007508276     0.6057626187219047     0.1991787198873913      1.067796109231108   0.004761087188163266     0.4517396467208985    0.08288097549908595     0.1289972076609252  3.472721699183854e-14 134.5504445975193
2.974583781789339      19.13418878813451      15.52752957191523   0.001711626039912311     0.7442332772090413     -11.77335341350899   0.000277953037520836     0.1198907857661698   0.001031214400837725        13.803921898881      387.5035334000999    0.01015650446790969     0.8001727007508276     0.6057626187219047     0.1991787198873913      1.067796109231108   0.004761087188163266     0.4517396467208985    0.08288097549908595     0.1289972076609252  3.472721699183854e-14 134.5504416894363
2.974583781789339      19.13418878813451      15.52752957191523   0.001711626039912311     0.7442332623078801     -11.77335358894562   0.000277953037520836     0.1198907857661698   0.001031214400837725        13.803921898881      387.5035334000999    0.01015650446790969     0.8001727007508276     0.6057626187219047     0.1991787198873913      1.067796109231108   0.004761087188163266     0.4517396467208985    0.08288097549908595     0.1289972076609252  3.472721699183854e-14 134.5504419472151
2.974583781789339      19.13418878813451      15.52752957191523   0.001711626039912311     0.7442332623078801     -11.77335341350899  0.0002779679386820298     0.1198907857661698   0.001031214400837725        13.803921898881      387.5035334000999    0.01015650446790969     0.8001727007508276     0.6057626187219047     0.1991787198873913      1.067796109231108   0.004761087188163266     0.4517396467208985    0.08288097549908595     0.1289972076609252  3.472721699183854e-14 134.5504549583278
2.974583781789339      19.13418878813451      15.52752957191523   0.001711626039912311     0.7442332623078801     -11.77335341350899   0.000277953037520836      0.119890800667331   0.001031214400837725        13.803921898881      387.5035334000999    0.01015650446790969     0.8001727007508276     0.6057626187219047     0.1991787198873913      1.067796109231108   0.004761087188163266     0.4517396467208985    0.08288097549908595     0.1289972076609252  3.472721699183854e-14 134.5504406710111
2.974583781789339      19.13418878813451      15.52752957191523   0.001711626039912311     0.7442332623078801     -11.77335341350899   0.000277953037520836     0.1198907857661698   0.001031229301998919        13.803921898881      387.5035334000999    0.01015650446790969     0.8001727007508276     0.6057626187219047     0.1991787198873913      1.067796109231108   0.004761087188163266     0.4517396467208985    0.08288097549908595     0.1289972076609252  3.472721699183854e-14 134.5504376392078
2.974583781789339      19.13418878813451      15.52752957191523   0.001711626039912311     0.7442332623078801     -11.77335341350899   0.000277953037520836     0.1198907857661698   0.001031214400837725      13.80392210457547      387.5035334000999    0.01015650446790969     0.8001727007508276     0.6057626187219047     0.1991787198873913      1.067796109231108   0.004761087188163266     0.4517396467208985    0.08288097549908595     0.1289972076609252  3.472721699183854e-14 134.5504413360932
2.974583781789339      19.13418878813451      15.52752957191523   0.001711626039912311     0.7442332623078801     -11.77335341350899   0.000277953037520836     0.1198907857661698   0.001031214400837725        13.803921898881      387.5035391743525    0.01015650446790969     0.8001727007508276     0.6057626187219047     0.1991787198873913      1.067796109231108   0.004761087188163266     0.4517396467208985    0.08288097549908595     0.1289972076609252  3.472721699183854e-14 134.5504420560977
2.974583781789339      19.13418878813451      15.52752957191523   0.001711626039912311     0.7442332623078801     -11.77335341350899   0.000277953037520836     0.1198907857661698   0.001031214400837725        13.803921898881      387.5035334000999    0.01015651936907089     0.8001727007508276     0.6057626187219047     0.1991787198873913      1.067796109231108   0.004761087188163266     0.4517396467208985    0.08288097549908595     0.1289972076609252  3.472721699183854e-14 134.550557414443
2.974583781789339      19.13418878813451      15.52752957191523   0.001711626039912311     0.7442332623078801     -11.77335341350899   0.000277953037520836     0.1198907857661698   0.001031214400837725        13.803921898881      387.5035334000999    0.01015650446790969     0.8001727156519888     0.6057626187219047     0.1991787198873913      1.067796109231108   0.004761087188163266     0.4517396467208985    0.08288097549908595     0.1289972076609252  3.472721699183854e-14 134.5504428364004
2.974583781789339      19.13418878813451      15.52752957191523   0.001711626039912311     0.7442332623078801     -11.77335341350899   0.000277953037520836     0.1198907857661698   0.001031214400837725        13.803921898881      387.5035334000999    0.01015650446790969     0.8001727007508276     0.6057626336230659     0.1991787198873913      1.067796109231108   0.004761087188163266     0.4517396467208985    0.08288097549908595     0.1289972076609252  3.472721699183854e-14 134.5504432562319
2.974583781789339      19.13418878813451      15.52752957191523   0.001711626039912311     0.7442332623078801     -11.77335341350899   0.000277953037520836     0.1198907857661698   0.001031214400837725        13.803921898881      387.5035334000999    0.01015650446790969     0.8001727007508276     0.6057626187219047     0.1991787347885524      1.067796109231108   0.004761087188163266     0.4517396467208985    0.08288097549908595     0.1289972076609252  3.472721699183854e-14 134.5504463605248
2.974583781789339      19.13418878813451      15.52752957191523   0.001711626039912311     0.7442332623078801     -11.77335341350899   0.000277953037520836     0.1198907857661698   0.001031214400837725        13.803921898881      387.5035334000999    0.01015650446790969     0.8001727007508276     0.6057626187219047     0.1991787198873913       1.06779612514251   0.004761087188163266     0.4517396467208985    0.08288097549908595     0.1289972076609252  3.472721699183854e-14 134.5504417471864
2.974583781789339      19.13418878813451      15.52752957191523   0.001711626039912311     0.7442332623078801     -11.77335341350899   0.000277953037520836     0.1198907857661698   0.001031214400837725        13.803921898881      387.5035334000999    0.01015650446790969     0.8001727007508276     0.6057626187219047     0.1991787198873913      1.067796109231108    0.00476110208932446     0.4517396467208985    0.08288097549908595     0.1289972076609252  3.472721699183854e-14 134.5504417909607
2.974583781789339      19.13418878813451      15.52752957191523   0.001711626039912311     0.7442332623078801     -11.77335341350899   0.000277953037520836     0.1198907857661698   0.001031214400837725        13.803921898881      387.5035334000999    0.01015650446790969     0.8001727007508276     0.6057626187219047     0.1991787198873913      1.067796109231108   0.004761087188163266     0.4517396616220596    0.08288097549908595     0.1289972076609252  3.472721699183854e-14 134.5504417909571
2.974583781789339      19.13418878813451      15.52752957191523   0.001711626039912311     0.7442332623078801     -11.77335341350899   0.000277953037520836     0.1198907857661698   0.001031214400837725        13.803921898881      387.5035334000999    0.01015650446790969     0.8001727007508276     0.6057626187219047     0.1991787198873913      1.067796109231108   0.004761087188163266     0.4517396467208985    0.08288099040024714     0.1289972076609252  3.472721699183854e-14 134.5504417909518
2.974583781789339      19.13418878813451      15.52752957191523   0.001711626039912311     0.7442332623078801     -11.77335341350899   0.000277953037520836     0.1198907857661698   0.001031214400837725        13.803921898881      387.5035334000999    0.01015650446790969     0.8001727007508276     0.6057626187219047     0.1991787198873913      1.067796109231108   0.004761087188163266     0.4517396467208985    0.08288097549908595     0.1289972225620863  3.472721699183854e-14 134.5504417909586
2.974583781789339      19.13418878813451      15.52752957191523   0.001711626039912311     0.7442332623078801     -11.77335341350899   0.000277953037520836     0.1198907857661698   0.001031214400837725        13.803921898881      387.5035334000999    0.01015650446790969     0.8001727007508276     0.6057626187219047     0.1991787198873913      1.067796109231108   0.004761087188163266     0.4517396467208985    0.08288097549908595     0.1289972076609252  1.490119592106465e-08 134.5505027704761
2.916677433296336      19.11661139711164       15.4932763103477   0.001725383024089592     0.7481075477941501     -11.74423223347161  0.0002687077236813285     0.1201790903647742   0.001091277135373097      14.02364218980717      380.2206312643526   0.009973512597314729     0.8001536656073182      0.607111310299975     0.2003294552632286     0.9036279405275802   0.004760362231030915     0.4517396467208985    0.08328451922586419     0.1290034030678155  3.135165059241462e-14 132.7859030541102
2.916677476758217      19.11661139711164       15.4932763103477   0.001725383024089592     0.7481075477941501     -11.74423223347161  0.0002687077236813285     0.1201790903647742   0.001091277135373097      14.02364218980717      380.2206312643526   0.009973512597314729     0.8001536656073182      0.607111310299975     0.2003294552632286     0.9036279405275802   0.004760362231030915     0.4517396467208985    0.08328451922586419     0.1290034030678155  3.135165059241462e-14 132.7859033916699
2.916677433296336      19.11661168197135       15.4932763103477   0.001725383024089592     0.7481075477941501     -11.74423223347161  0.0002687077236813285     0.1201790903647742   0.001091277135373097      14.02364218980717      380.2206312643526   0.009973512597314729     0.8001536656073182      0.607111310299975     0.2003294552632286     0.9036279405275802   0.004760362231030915     0.4517396467208985    0.08328451922586419     0.1290034030678155  3.135165059241462e-14 132.7859030819228
2.916677433296336      19.11661139711164       15.4932765412155   0.001725383024089592     0.7481075477941501     -11.74423223347161  0.0002687077236813285     0.1201790903647742   0.001091277135373097      14.02364218980717      380.2206312643526   0.009973512597314729     0.8001536656073182      0.607111310299975     0.2003294552632286     0.9036279405275802   0.004760362231030915     0.4517396467208985    0.08328451922586419     0.1290034030678155  3.135165059241462e-14 132.7859030082219
2.916677433296336      19.11661139711164       15.4932763103477   0.001725397925250786     0.7481075477941501     -11.74423223347161  0.0002687077236813285     0.1201790903647742   0.001091277135373097      14.02364218980717      380.2206312643526   0.009973512597314729     0.8001536656073182      0.607111310299975     0.2003294552632286     0.9036279405275802   0.004760362231030915     0.4517396467208985    0.08328451922586419     0.1290034030678155  3.135165059241462e-14 132.7859053156988
2.916677433296336      19.11661139711164       15.4932763103477   0.001725383024089592     0.7481075626953113     -11.74423223347161  0.0002687077236813285     0.1201790903647742   0.001091277135373097      14.02364218980717      380.2206312643526   0.009973512597314729     0.8001536656073182      0.607111310299975     0.2003294552632286     0.9036279405275802   0.004760362231030915     0.4517396467208985    0.08328451922586419     0.1290034030678155  3.135165059241462e-14 132.785902968548
2.916677433296336      19.11661139711164       15.4932763103477   0.001725383024089592     0.7481075477941501     -11.74423240847431  0.0002687077236813285     0.1201790903647742   0.001091277135373097      14.02364218980717      380.2206312643526   0.009973512597314729     0.8001536656073182      0.607111310299975     0.2003294552632286     0.9036279405275802   0.004760362231030915     0.4517396467208985    0.08328451922586419     0.1290034030678155  3.135165059241462e-14 132.7859030696039
2.916677433296336      19.11661139711164       15.4932763103477   0.001725383024089592     0.7481075477941501     -11.74423223347161  0.0002687226248425224     0.1201790903647742   0.001091277135373097      14.02364218980717      380.2206312643526   0.009973512597314729     0.8001536656073182      0.607111310299975     0.2003294552632286     0.9036279405275802   0.004760362231030915     0.4517396467208985    0.08328451922586419     0.1290034030678155  3.135165059241462e-14 132.7859267415016
2.916677433296336      19.11661139711164       15.4932763103477   0.001725383024089592     0.7481075477941501     -11.74423223347161  0.0002687077236813285     0.1201791052659354   0.001091277135373097      14.02364218980717      380.2206312643526   0.009973512597314729     0.8001536656073182      0.607111310299975     0.2003294552632286     0.9036279405275802   0.004760362231030915     0.4517396467208985    0.08328451922586419     0.1290034030678155  3.135165059241462e-14 132.7859032088031
2.916677433296336      19.11661139711164       15.4932763103477   0.001725383024089592     0.7481075477941501     -11.74423223347161  0.0002687077236813285     0.1201790903647742   0.001091292036534291      14.02364218980717      380.2206312643526   0.009973512597314729     0.8001536656073182      0.607111310299975     0.2003294552632286     0.9036279405275802   0.004760362231030915     0.4517396467208985    0.08328451922586419     0.1290034030678155  3.135165059241462e-14 132.7859360965809
2.916677433296336      19.11661139711164       15.4932763103477   0.001725383024089592     0.7481075477941501     -11.74423223347161  0.0002687077236813285     0.1201790903647742   0.001091277135373097      14.02364239877572      380.2206312643526   0.009973512597314729     0.8001536656073182      0.607111310299975     0.2003294552632286     0.9036279405275802   0.004760362231030915     0.4517396467208985    0.08328451922586419     0.1290034030678155  3.135165059241462e-14 132.7859026359388
2.916677433296336      19.11661139711164       15.4932763103477   0.001725383024089592     0.7481075477941501     -11.74423223347161  0.0002687077236813285     0.1201790903647742   0.001091277135373097      14.02364218980717      380.2206369300815   0.009973512597314729     0.8001536656073182      0.607111310299975     0.2003294552632286     0.9036279405275802   0.004760362231030915     0.4517396467208985    0.08328451922586419     0.1290034030678155  3.135165059241462e-14 132.7859033388517
2.916677433296336      19.11661139711164       15.4932763103477   0.001725383024089592     0.7481075477941501     -11.74423223347161  0.0002687077236813285     0.1201790903647742   0.001091277135373097      14.02364218980717      380.2206312643526   0.009973527498475923     0.8001536656073182      0.607111310299975     0.2003294552632286     0.9036279405275802   0.004760362231030915     0.4517396467208985    0.08328451922586419     0.1290034030678155  3.135165059241462e-14 132.7859763412243
2.916677433296336      19.11661139711164       15.4932763103477   0.001725383024089592     0.7481075477941501     -11.74423223347161  0.0002687077236813285     0.1201790903647742   0.001091277135373097      14.02364218980717      380.2206312643526   0.009973512597314729     0.8001536805084794      0.607111310299975     0.2003294552632286     0.9036279405275802   0.004760362231030915     0.4517396467208985    0.08328451922586419     0.1290034030678155  3.135165059241462e-14 132.7859039722746
2.916677433296336      19.11661139711164       15.4932763103477   0.001725383024089592     0.7481075477941501     -11.74423223347161  0.0002687077236813285     0.1201790903647742   0.001091277135373097      14.02364218980717      380.2206312643526   0.009973512597314729     0.8001536656073182     0.6071113252011362     0.2003294552632286     0.9036279405275802   0.004760362231030915     0.4517396467208985    0.08328451922586419     0.1290034030678155  3.135165059241462e-14 132.7859045608516
2.916677433296336      19.11661139711164       15.4932763103477   0.001725383024089592     0.7481075477941501     -11.74423223347161  0.0002687077236813285     0.1201790903647742   0.001091277135373097      14.02364218980717      380.2206312643526   0.009973512597314729     0.8001536656073182      0.607111310299975     0.2003294701643898     0.9036279405275802   0.004760362231030915     0.4517396467208985    0.08328451922586419     0.1290034030678155  3.135165059241462e-14 132.7859055122926
2.916677433296336      19.11661139711164       15.4932763103477   0.001725383024089592     0.7481075477941501     -11.74423223347161  0.0002687077236813285     0.1201790903647742   0.001091277135373097      14.02364218980717      380.2206312643526   0.009973512597314729     0.8001536656073182      0.607111310299975     0.2003294552632286     0.9036279554287414   0.004760362231030915     0.4517396467208985    0.08328451922586419     0.1290034030678155  3.135165059241462e-14 132.7859030261697
2.916677433296336      19.11661139711164       15.4932763103477   0.001725383024089592     0.7481075477941501     -11.74423223347161  0.0002687077236813285     0.1201790903647742   0.001091277135373097      14.02364218980717      380.2206312643526   0.009973512597314729     0.8001536656073182      0.607111310299975     0.2003294552632286     0.9036279405275802   0.004760377132192109     0.4517396467208985    0.08328451922586419     0.1290034030678155  3.135165059241462e-14 132.7859030542192
2.916677433296336      19.11661139711164       15.4932763103477   0.001725383024089592     0.7481075477941501     -11.74423223347161  0.0002687077236813285     0.1201790903647742   0.001091277135373097      14.02364218980717      380.2206312643526   0.009973512597314729     0.8001536656073182      0.607111310299975     0.2003294552632286     0.9036279405275802   0.004760362231030915     0.4517396616220596    0.08328451922586419     0.1290034030678155  3.135165059241462e-14 132.7859030541102
2.916677433296336      19.11661139711164       15.4932763103477   0.001725383024089592     0.7481075477941501     -11.74423223347161  0.0002687077236813285     0.1201790903647742   0.001091277135373097      14.02364218980717      380.2206312643526   0.009973512597314729     0.8001536656073182      0.607111310299975     0.2003294552632286     0.9036279405275802   0.004760362231030915     0.4517396467208985    0.08328453412702538     0.1290034030678155  3.135165059241462e-14 132.7859030540101
2.916677433296336      19.11661139711164       15.4932763103477   0.001725383024089592     0.7481075477941501     -11.74423223347161  0.0002687077236813285     0.1201790903647742   0.001091277135373097      14.02364218980717      380.2206312643526   0.009973512597314729     0.8001536656073182      0.607111310299975     0.2003294552632286     0.9036279405275802   0.004760362231030915     0.4517396467208985    0.08328451922586419     0.1290034179689767  3.135165059241462e-14 132.7859030541362
2.916677433296336      19.11661139711164       15.4932763103477   0.001725383024089592     0.7481075477941501     -11.74423223347161  0.0002687077236813285     0.1201790903647742   0.001091277135373097      14.02364218980717      380.2206312643526   0.009973512597314729     0.8001536656073182      0.607111310299975     0.2003294552632286     0.9036279405275802   0.004760362231030915     0.4517396467208985    0.08328451922586419     0.1290034030678155  1.490119254549825e-08 132.7859644760575
2.827710343116464      18.90299275099204      15.09212748177455   0.001690172417376771     0.7414558472782676     -11.52358242261333  0.0002547018114618598     0.1204226486162355   0.001062923739468316      14.25147502133779      366.0385153859201   0.009338510130823045      0.800114344862718     0.5993793359092848     0.2092988865404629     0.7480909530192926   0.004651129504904111     0.4517396467208985     0.1029750537139756     0.1282632434093176  2.296940612720589e-14 129.745005938885
2.827710385252632      18.90299275099204      15.09212748177455   0.001690172417376771     0.7414558472782676     -11.52358242261333  0.0002547018114618598     0.1204226486162355   0.001062923739468316      14.25147502133779      366.0385153859201   0.009338510130823045      0.800114344862718     0.5993793359092848     0.2092988865404629     0.7480909530192926   0.004651129504904111     0.4517396467208985     0.1029750537139756     0.1282632434093176  2.296940612720589e-14 129.7450061496533
2.827710343116464      18.90299303266858      15.09212748177455   0.001690172417376771     0.7414558472782676     -11.52358242261333  0.0002547018114618598     0.1204226486162355   0.001062923739468316      14.25147502133779      366.0385153859201   0.009338510130823045      0.800114344862718     0.5993793359092848     0.2092988865404629     0.7480909530192926   0.004651129504904111     0.4517396467208985     0.1029750537139756     0.1282632434093176  2.296940612720589e-14 129.7450059333832
2.827710343116464      18.90299275099204      15.09212770666477   0.001690172417376771     0.7414558472782676     -11.52358242261333  0.0002547018114618598     0.1204226486162355   0.001062923739468316      14.25147502133779      366.0385153859201   0.009338510130823045      0.800114344862718     0.5993793359092848     0.2092988865404629     0.7480909530192926   0.004651129504904111     0.4517396467208985     0.1029750537139756     0.1282632434093176  2.296940612720589e-14 129.7450059201526
2.827710343116464      18.90299275099204      15.09212748177455   0.001690187318537964     0.7414558472782676     -11.52358242261333  0.0002547018114618598     0.1204226486162355   0.001062923739468316      14.25147502133779      366.0385153859201   0.009338510130823045      0.800114344862718     0.5993793359092848     0.2092988865404629     0.7480909530192926   0.004651129504904111     0.4517396467208985     0.1029750537139756     0.1282632434093176  2.296940612720589e-14 129.7450181002388
2.827710343116464      18.90299275099204      15.09212748177455   0.001690172417376771     0.7414558621794288     -11.52358242261333  0.0002547018114618598     0.1204226486162355   0.001062923739468316      14.25147502133779      366.0385153859201   0.009338510130823045      0.800114344862718     0.5993793359092848     0.2092988865404629     0.7480909530192926   0.004651129504904111     0.4517396467208985     0.1029750537139756     0.1282632434093176  2.296940612720589e-14 129.7450058496492
2.827710343116464      18.90299275099204      15.09212748177455   0.001690172417376771     0.7414558472782676     -11.52358259432809  0.0002547018114618598     0.1204226486162355   0.001062923739468316      14.25147502133779      366.0385153859201   0.009338510130823045      0.800114344862718     0.5993793359092848     0.2092988865404629     0.7480909530192926   0.004651129504904111     0.4517396467208985     0.1029750537139756     0.1282632434093176  2.296940612720589e-14 129.7450060068044
2.827710343116464      18.90299275099204      15.09212748177455   0.001690172417376771     0.7414558472782676     -11.52358242261333  0.0002547167126230537     0.1204226486162355   0.001062923739468316      14.25147502133779      366.0385153859201   0.009338510130823045      0.800114344862718     0.5993793359092848     0.2092988865404629     0.7480909530192926   0.004651129504904111     0.4517396467208985     0.1029750537139756     0.1282632434093176  2.296940612720589e-14 129.7450087957207
2.827710343116464      18.90299275099204      15.09212748177455   0.001690172417376771     0.7414558472782676     -11.52358242261333  0.0002547018114618598     0.1204226635173967   0.001062923739468316      14.25147502133779      366.0385153859201   0.009338510130823045      0.800114344862718     0.5993793359092848     0.2092988865404629     0.7480909530192926   0.004651129504904111     0.4517396467208985     0.1029750537139756     0.1282632434093176  2.296940612720589e-14 129.7450064332037
2.827710343116464      18.90299275099204      15.09212748177455   0.001690172417376771     0.7414558472782676     -11.52358242261333  0.0002547018114618598     0.1204226486162355    0.00106293864062951      14.25147502133779      366.0385153859201   0.009338510130823045      0.800114344862718     0.5993793359092848     0.2092988865404629     0.7480909530192926   0.004651129504904111     0.4517396467208985     0.1029750537139756     0.1282632434093176  2.296940612720589e-14 129.7450263589163
2.827710343116464      18.90299275099204      15.09212748177455   0.001690172417376771     0.7414558472782676     -11.52358242261333  0.0002547018114618598     0.1204226486162355   0.001062923739468316      14.25147523370131      366.0385153859201   0.009338510130823045      0.800114344862718     0.5993793359092848     0.2092988865404629     0.7480909530192926   0.004651129504904111     0.4517396467208985     0.1029750537139756     0.1282632434093176  2.296940612720589e-14 129.7450056220764
2.827710343116464      18.90299275099204      15.09212748177455   0.001690172417376771     0.7414558472782676     -11.52358242261333  0.0002547018114618598     0.1204226486162355   0.001062923739468316      14.25147502133779       366.038520840319   0.009338510130823045      0.800114344862718     0.5993793359092848     0.2092988865404629     0.7480909530192926   0.004651129504904111     0.4517396467208985     0.1029750537139756     0.1282632434093176  2.296940612720589e-14 129.7450061355184
2.827710343116464      18.90299275099204      15.09212748177455   0.001690172417376771     0.7414558472782676     -11.52358242261333  0.0002547018114618598     0.1204226486162355   0.001062923739468316      14.25147502133779      366.0385153859201   0.009338525031984239      0.800114344862718     0.5993793359092848     0.2092988865404629     0.7480909530192926   0.004651129504904111     0.4517396467208985     0.1029750537139756     0.1282632434093176  2.296940612720589e-14 129.7449787632585
2.827710343116464      18.90299275099204      15.09212748177455   0.001690172417376771     0.7414558472782676     -11.52358242261333  0.0002547018114618598     0.1204226486162355   0.001062923739468316      14.25147502133779      366.0385153859201   0.009338510130823045     0.8001143597638792     0.5993793359092848     0.2092988865404629     0.7480909530192926   0.004651129504904111     0.4517396467208985     0.1029750537139756     0.1282632434093176  2.296940612720589e-14 129.7450067879837
2.827710343116464      18.90299275099204      15.09212748177455   0.001690172417376771     0.7414558472782676     -11.52358242261333  0.0002547018114618598     0.1204226486162355   0.001062923739468316      14.25147502133779      366.0385153859201   0.009338510130823045      0.800114344862718      0.599379350810446     0.2092988865404629     0.7480909530192926   0.004651129504904111     0.4517396467208985     0.1029750537139756     0.1282632434093176  2.296940612720589e-14 129.7450078285837
2.827710343116464      18.90299275099204      15.09212748177455   0.001690172417376771     0.7414558472782676     -11.52358242261333  0.0002547018114618598     0.1204226486162355   0.001062923739468316      14.25147502133779      366.0385153859201   0.009338510130823045      0.800114344862718     0.5993793359092848     0.2092989014416241     0.7480909530192926   0.004651129504904111     0.4517396467208985     0.1029750537139756     0.1282632434093176  2.296940612720589e-14 129.7450044688996
2.827710343116464      18.90299275099204      15.09212748177455   0.001690172417376771     0.7414558472782676     -11.52358242261333  0.0002547018114618598     0.1204226486162355   0.001062923739468316      14.25147502133779      366.0385153859201   0.009338510130823045      0.800114344862718     0.5993793359092848     0.2092988865404629     0.7480909679204538   0.004651129504904111     0.4517396467208985     0.1029750537139756     0.1282632434093176  2.296940612720589e-14 129.7450056013958
2.827710343116464      18.90299275099204      15.09212748177455   0.001690172417376771     0.7414558472782676     -11.52358242261333  0.0002547018114618598     0.1204226486162355   0.001062923739468316      14.25147502133779      366.0385153859201   0.009338510130823045      0.800114344862718     0.5993793359092848     0.2092988865404629     0.7480909530192926   0.004651144406065305     0.4517396467208985     0.1029750537139756     0.1282632434093176  2.296940612720589e-14 129.7450059388811
2.827710343116464      18.90299275099204      15.09212748177455   0.001690172417376771     0.7414558472782676     -11.52358242261333  0.0002547018114618598     0.1204226486162355   0.001062923739468316      14.25147502133779      366.0385153859201   0.009338510130823045      0.800114344862718     0.5993793359092848     0.2092988865404629     0.7480909530192926   0.004651129504904111     0.4517396616220596     0.1029750537139756     0.1282632434093176  2.296940612720589e-14 129.745005938885
2.827710343116464      18.90299275099204      15.09212748177455   0.001690172417376771     0.7414558472782676     -11.52358242261333  0.0002547018114618598     0.1204226486162355   0.001062923739468316      14.25147502133779      366.0385153859201   0.009338510130823045      0.800114344862718     0.5993793359092848     0.2092988865404629     0.7480909530192926   0.004651129504904111     0.4517396467208985     0.1029750686151368     0.1282632434093176  2.296940612720589e-14 129.7450059388811
2.827710343116464      18.90299275099204      15.09212748177455   0.001690172417376771     0.7414558472782676     -11.52358242261333  0.0002547018114618598     0.1204226486162355   0.001062923739468316      14.25147502133779      366.0385153859201   0.009338510130823045      0.800114344862718     0.5993793359092848     0.2092988865404629     0.7480909530192926   0.004651129504904111     0.4517396467208985     0.1029750537139756     0.1282632583104787  2.296940612720589e-14 129.7450059388934
2.827710343116464      18.90299275099204      15.09212748177455   0.001690172417376771     0.7414558472782676     -11.52358242261333  0.0002547018114618598     0.1204226486162355   0.001062923739468316      14.25147502133779      366.0385153859201   0.009338510130823045      0.800114344862718     0.5993793359092848     0.2092988865404629     0.7480909530192926   0.004651129504904111     0.4517396467208985     0.1029750537139756     0.1282632434093176  1.490118416325378e-08 129.7450677077756
2.991385517155823      18.86258039384533       15.0137690627823   0.001754263281716927     0.7286339540402238      -11.4372262698508  0.0004060360204222547     0.1163397891650341   0.001057220319029411      13.13210908884447      378.0802522594683   0.009136497877164815     0.8000573844048962     0.5764070427108875     0.2210353345531444      1.293885138954036    0.00467908350164075     0.4517396467208985     0.1035388699072992     0.1281099968284907  2.970206809758225e-14 133.4115908779626
2.991385561730941      18.86258039384533       15.0137690627823   0.001754263281716927     0.7286339540402238      -11.4372262698508  0.0004060360204222547     0.1163397891650341   0.001057220319029411      13.13210908884447      378.0802522594683   0.009136497877164815     0.8000573844048962     0.5764070427108875     0.2210353345531444      1.293885138954036    0.00467908350164075     0.4517396467208985     0.1035388699072992     0.1281099968284907  2.970206809758225e-14 133.4115909960272
2.991385517155823      18.86258067491968       15.0137690627823   0.001754263281716927     0.7286339540402238      -11.4372262698508  0.0004060360204222547     0.1163397891650341   0.001057220319029411      13.13210908884447      378.0802522594683   0.009136497877164815     0.8000573844048962     0.5764070427108875     0.2210353345531444      1.293885138954036    0.00467908350164075     0.4517396467208985     0.1035388699072992     0.1281099968284907  2.970206809758225e-14 133.4115914408411
2.991385517155823      18.86258039384533      15.01376928650489   0.001754263281716927     0.7286339540402238      -11.4372262698508  0.0004060360204222547     0.1163397891650341   0.001057220319029411      13.13210908884447      378.0802522594683   0.009136497877164815     0.8000573844048962     0.5764070427108875     0.2210353345531444      1.293885138954036    0.00467908350164075     0.4517396467208985     0.1035388699072992     0.1281099968284907  2.970206809758225e-14 133.411590997743
2.991385517155823      18.86258039384533       15.0137690627823   0.001754278182878121     0.7286339540402238      -11.4372262698508  0.0004060360204222547     0.1163397891650341   0.001057220319029411      13.13210908884447      378.0802522594683   0.009136497877164815     0.8000573844048962     0.5764070427108875     0.2210353345531444      1.293885138954036    0.00467908350164075     0.4517396467208985     0.1035388699072992     0.1281099968284907  2.970206809758225e-14 133.4115574008829
2.991385517155823      18.86258039384533       15.0137690627823   0.001754263281716927      0.728633968941385      -11.4372262698508  0.0004060360204222547     0.1163397891650341   0.001057220319029411      13.13210908884447      378.0802522594683   0.009136497877164815     0.8000573844048962     0.5764070427108875     0.2210353345531444      1.293885138954036    0.00467908350164075     0.4517396467208985     0.1035388699072992     0.1281099968284907  2.970206809758225e-14 133.4115907672137
2.991385517155823      18.86258039384533       15.0137690627823   0.001754263281716927     0.7286339540402238     -11.43722644027875  0.0004060360204222547     0.1163397891650341   0.001057220319029411      13.13210908884447      378.0802522594683   0.009136497877164815     0.8000573844048962     0.5764070427108875     0.2210353345531444      1.293885138954036    0.00467908350164075     0.4517396467208985     0.1035388699072992     0.1281099968284907  2.970206809758225e-14 133.4115900628457
2.991385517155823      18.86258039384533       15.0137690627823   0.001754263281716927     0.7286339540402238      -11.4372262698508  0.0004060509215834485     0.1163397891650341   0.001057220319029411      13.13210908884447      378.0802522594683   0.009136497877164815     0.8000573844048962     0.5764070427108875     0.2210353345531444      1.293885138954036    0.00467908350164075     0.4517396467208985     0.1035388699072992     0.1281099968284907  2.970206809758225e-14 133.4116032671571
2.991385517155823      18.86258039384533       15.0137690627823   0.001754263281716927     0.7286339540402238      -11.4372262698508  0.0004060360204222547     0.1163398040661953   0.001057220319029411      13.13210908884447      378.0802522594683   0.009136497877164815     0.8000573844048962     0.5764070427108875     0.2210353345531444      1.293885138954036    0.00467908350164075     0.4517396467208985     0.1035388699072992     0.1281099968284907  2.970206809758225e-14 133.4115888252694
2.991385517155823      18.86258039384533       15.0137690627823   0.001754263281716927     0.7286339540402238      -11.4372262698508  0.0004060360204222547     0.1163397891650341   0.001057235220190605      13.13210908884447      378.0802522594683   0.009136497877164815     0.8000573844048962     0.5764070427108875     0.2210353345531444      1.293885138954036    0.00467908350164075     0.4517396467208985     0.1035388699072992     0.1281099968284907  2.970206809758225e-14 133.4115767581616
2.991385517155823      18.86258039384533       15.0137690627823   0.001754263281716927     0.7286339540402238      -11.4372262698508  0.0004060360204222547     0.1163397891650341   0.001057220319029411      13.13210928452815      378.0802522594683   0.009136497877164815     0.8000573844048962     0.5764070427108875     0.2210353345531444      1.293885138954036    0.00467908350164075     0.4517396467208985     0.1035388699072992     0.1281099968284907  2.970206809758225e-14 133.4115900859143
2.991385517155823      18.86258039384533       15.0137690627823   0.001754263281716927     0.7286339540402238      -11.4372262698508  0.0004060360204222547     0.1163397891650341   0.001057220319029411      13.13210908884447      378.0802578933031   0.009136497877164815     0.8000573844048962     0.5764070427108875     0.2210353345531444      1.293885138954036    0.00467908350164075     0.4517396467208985     0.1035388699072992     0.1281099968284907  2.970206809758225e-14 133.4115912933448
2.991385517155823      18.86258039384533       15.0137690627823   0.001754263281716927     0.7286339540402238      -11.4372262698508  0.0004060360204222547     0.1163397891650341   0.001057220319029411      13.13210908884447      378.0802522594683   0.009136512778326009     0.8000573844048962     0.5764070427108875     0.2210353345531444      1.293885138954036    0.00467908350164075     0.4517396467208985     0.1035388699072992     0.1281099968284907  2.970206809758225e-14 133.4117607960364
2.991385517155823      18.86258039384533       15.0137690627823   0.001754263281716927     0.7286339540402238      -11.4372262698508  0.0004060360204222547     0.1163397891650341   0.001057220319029411      13.13210908884447      378.0802522594683   0.009136497877164815     0.8000573993060574     0.5764070427108875     0.2210353345531444      1.293885138954036    0.00467908350164075     0.4517396467208985     0.1035388699072992     0.1281099968284907  2.970206809758225e-14 133.4115917755532
2.991385517155823      18.86258039384533       15.0137690627823   0.001754263281716927     0.7286339540402238      -11.4372262698508  0.0004060360204222547     0.1163397891650341   0.001057220319029411      13.13210908884447      378.0802522594683   0.009136497877164815     0.8000573844048962     0.5764070576120487     0.2210353345531444      1.293885138954036    0.00467908350164075     0.4517396467208985     0.1035388699072992     0.1281099968284907  2.970206809758225e-14 133.4115922078711
2.991385517155823      18.86258039384533       15.0137690627823   0.001754263281716927     0.7286339540402238      -11.4372262698508  0.0004060360204222547     0.1163397891650341   0.001057220319029411      13.13210908884447      378.0802522594683   0.009136497877164815     0.8000573844048962     0.5764070427108875     0.2210353494543056      1.293885138954036    0.00467908350164075     0.4517396467208985     0.1035388699072992     0.1281099968284907  2.970206809758225e-14 133.4115986994981
2.991385517155823      18.86258039384533       15.0137690627823   0.001754263281716927     0.7286339540402238      -11.4372262698508  0.0004060360204222547     0.1163397891650341   0.001057220319029411      13.13210908884447      378.0802522594683   0.009136497877164815     0.8000573844048962     0.5764070427108875     0.2210353345531444      1.293885158234427    0.00467908350164075     0.4517396467208985     0.1035388699072992     0.1281099968284907  2.970206809758225e-14 133.4115906796787
2.991385517155823      18.86258039384533       15.0137690627823   0.001754263281716927     0.7286339540402238      -11.4372262698508  0.0004060360204222547     0.1163397891650341   0.001057220319029411      13.13210908884447      378.0802522594683   0.009136497877164815     0.8000573844048962     0.5764070427108875     0.2210353345531444      1.293885138954036   0.004679098402801943     0.4517396467208985     0.1035388699072992     0.1281099968284907  2.970206809758225e-14 133.4115908779582
2.991385517155823      18.86258039384533       15.0137690627823   0.001754263281716927     0.7286339540402238      -11.4372262698508  0.0004060360204222547     0.1163397891650341   0.001057220319029411      13.13210908884447      378.0802522594683   0.009136497877164815     0.8000573844048962     0.5764070427108875     0.2210353345531444      1.293885138954036    0.00467908350164075     0.4517396616220596     0.1035388699072992     0.1281099968284907  2.970206809758225e-14 133.4115908779626
2.991385517155823      18.86258039384533       15.0137690627823   0.001754263281716927     0.7286339540402238      -11.4372262698508  0.0004060360204222547     0.1163397891650341   0.001057220319029411      13.13210908884447      378.0802522594683   0.009136497877164815     0.8000573844048962     0.5764070427108875     0.2210353345531444      1.293885138954036    0.00467908350164075     0.4517396467208985     0.1035388848084604     0.1281099968284907  2.970206809758225e-14 133.4115908779604
2.991385517155823      18.86258039384533       15.0137690627823   0.001754263281716927     0.7286339540402238      -11.4372262698508  0.0004060360204222547     0.1163397891650341   0.001057220319029411      13.13210908884447      378.0802522594683   0.009136497877164815     0.8000573844048962     0.5764070427108875     0.2210353345531444      1.293885138954036    0.00467908350164075     0.4517396467208985     0.1035388699072992     0.1281100117296519  2.970206809758225e-14 133.4115908779528
2.991385517155823      18.86258039384533       15.0137690627823   0.001754263281716927     0.7286339540402238      -11.4372262698508  0.0004060360204222547     0.1163397891650341   0.001057220319029411      13.13210908884447      378.0802522594683   0.009136497877164815     0.8000573844048962     0.5764070427108875     0.2210353345531444      1.293885138954036    0.00467908350164075     0.4517396467208985     0.1035388699072992     0.1281099968284907  1.490119089591576e-08 133.4116530171609
2.868624910488629      18.89288981976203      15.07253820812405   0.001705447078162475      0.738253668500093     -11.50199348502584  0.0002925083527936745     0.1193997821813161   0.001060708101410464      13.97163843173687      369.0488985086258   0.009333967490192238      0.800100101422503     0.5935951236726624     0.2122752586503831     0.8845497909062738   0.004658117909292256     0.4517396467208985     0.1031160058333342     0.1282249322839652  4.125433627351057e-14 129.876683554069
2.868624953234471      18.89288981976203      15.07253820812405   0.001705447078162475      0.738253668500093     -11.50199348502584  0.0002925083527936745     0.1193997821813161   0.001060708101410464      13.97163843173687      369.0488985086258   0.009333967490192238      0.800100101422503     0.5935951236726624     0.2122752586503831     0.8845497909062738   0.004658117909292256     0.4517396467208985     0.1031160058333342     0.1282249322839652  4.125433627351057e-14 129.8766836404993
2.868624910488629      18.89289010128802      15.07253820812405   0.001705447078162475      0.738253668500093     -11.50199348502584  0.0002925083527936745     0.1193997821813161   0.001060708101410464      13.97163843173687      369.0488985086258   0.009333967490192238      0.800100101422503     0.5935951236726624     0.2122752586503831     0.8845497909062738   0.004658117909292256     0.4517396467208985     0.1031160058333342     0.1282249322839652  4.125433627351057e-14 129.8766835146498
2.868624910488629      18.89288981976203      15.07253843272237   0.001705447078162475      0.738253668500093     -11.50199348502584  0.0002925083527936745     0.1193997821813161   0.001060708101410464      13.97163843173687      369.0488985086258   0.009333967490192238      0.800100101422503     0.5935951236726624     0.2122752586503831     0.8845497909062738   0.004658117909292256     0.4517396467208985     0.1031160058333342     0.1282249322839652  4.125433627351057e-14 129.876683571996
2.868624910488629      18.89288981976203      15.07253820812405   0.001705461979323669      0.738253668500093     -11.50199348502584  0.0002925083527936745     0.1193997821813161   0.001060708101410464      13.97163843173687      369.0488985086258   0.009333967490192238      0.800100101422503     0.5935951236726624     0.2122752586503831     0.8845497909062738   0.004658117909292256     0.4517396467208985     0.1031160058333342     0.1282249322839652  4.125433627351057e-14 129.876681878433
2.868624910488629      18.89288981976203      15.07253820812405   0.001705447078162475     0.7382536834012542     -11.50199348502584  0.0002925083527936745     0.1193997821813161   0.001060708101410464      13.97163843173687      369.0488985086258   0.009333967490192238      0.800100101422503     0.5935951236726624     0.2122752586503831     0.8845497909062738   0.004658117909292256     0.4517396467208985     0.1031160058333342     0.1282249322839652  4.125433627351057e-14 129.8766833054368
2.868624910488629      18.89288981976203      15.07253820812405   0.001705447078162475      0.738253668500093      -11.5019936564189  0.0002925083527936745     0.1193997821813161   0.001060708101410464      13.97163843173687      369.0488985086258   0.009333967490192238      0.800100101422503     0.5935951236726624     0.2122752586503831     0.8845497909062738   0.004658117909292256     0.4517396467208985     0.1031160058333342     0.1282249322839652  4.125433627351057e-14 129.876683405526
2.868624910488629      18.89288981976203      15.07253820812405   0.001705447078162475      0.738253668500093     -11.50199348502584  0.0002925232539548683     0.1193997821813161   0.001060708101410464      13.97163843173687      369.0488985086258   0.009333967490192238      0.800100101422503     0.5935951236726624     0.2122752586503831     0.8845497909062738   0.004658117909292256     0.4517396467208985     0.1031160058333342     0.1282249322839652  4.125433627351057e-14 129.8766924010293
2.868624910488629      18.89288981976203      15.07253820812405   0.001705447078162475      0.738253668500093     -11.50199348502584  0.0002925083527936745     0.1193997970824773   0.001060708101410464      13.97163843173687      369.0488985086258   0.009333967490192238      0.800100101422503     0.5935951236726624     0.2122752586503831     0.8845497909062738   0.004658117909292256     0.4517396467208985     0.1031160058333342     0.1282249322839652  4.125433627351057e-14 129.8766832474479
2.868624910488629      18.89288981976203      15.07253820812405   0.001705447078162475      0.738253668500093     -11.50199348502584  0.0002925083527936745     0.1193997821813161   0.001060723002571658      13.97163843173687      369.0488985086258   0.009333967490192238      0.800100101422503     0.5935951236726624     0.2122752586503831     0.8845497909062738   0.004658117909292256     0.4517396467208985     0.1031160058333342     0.1282249322839652  4.125433627351057e-14 129.8766972684366
2.868624910488629      18.89288981976203      15.07253820812405   0.001705447078162475      0.738253668500093     -11.50199348502584  0.0002925083527936745     0.1193997821813161   0.001060708101410464      13.97163863993051      369.0488985086258   0.009333967490192238      0.800100101422503     0.5935951236726624     0.2122752586503831     0.8845497909062738   0.004658117909292256     0.4517396467208985     0.1031160058333342     0.1282249322839652  4.125433627351057e-14 129.8766832259526
2.868624910488629      18.89288981976203      15.07253820812405   0.001705447078162475      0.738253668500093     -11.50199348502584  0.0002925083527936745     0.1193997821813161   0.001060708101410464      13.97163843173687      369.0489040078829   0.009333967490192238      0.800100101422503     0.5935951236726624     0.2122752586503831     0.8845497909062738   0.004658117909292256     0.4517396467208985     0.1031160058333342     0.1282249322839652  4.125433627351057e-14 129.8766837851955
2.868624910488629      18.89288981976203      15.07253820812405   0.001705447078162475      0.738253668500093     -11.50199348502584  0.0002925083527936745     0.1193997821813161   0.001060708101410464      13.97163843173687      369.0488985086258   0.009333982391353432      0.800100101422503     0.5935951236726624     0.2122752586503831     0.8845497909062738   0.004658117909292256     0.4517396467208985     0.1031160058333342     0.1282249322839652  4.125433627351057e-14 129.8767304688814
2.868624910488629      18.89288981976203      15.07253820812405   0.001705447078162475      0.738253668500093     -11.50199348502584  0.0002925083527936745     0.1193997821813161   0.001060708101410464      13.97163843173687      369.0488985086258   0.009333967490192238     0.8001001163236642     0.5935951236726624     0.2122752586503831     0.8845497909062738   0.004658117909292256     0.4517396467208985     0.1031160058333342     0.1282249322839652  4.125433627351057e-14 129.8766841755353
2.868624910488629      18.89288981976203      15.07253820812405   0.001705447078162475      0.738253668500093     -11.50199348502584  0.0002925083527936745     0.1193997821813161   0.001060708101410464      13.97163843173687      369.0488985086258   0.009333967490192238      0.800100101422503     0.5935951385738236     0.2122752586503831     0.8845497909062738   0.004658117909292256     0.4517396467208985     0.1031160058333342     0.1282249322839652  4.125433627351057e-14 129.8766850168973
2.868624910488629      18.89288981976203      15.07253820812405   0.001705447078162475      0.738253668500093     -11.50199348502584  0.0002925083527936745     0.1193997821813161   0.001060708101410464      13.97163843173687      369.0488985086258   0.009333967490192238      0.800100101422503     0.5935951236726624     0.2122752735515442     0.8845497909062738   0.004658117909292256     0.4517396467208985     0.1031160058333342     0.1282249322839652  4.125433627351057e-14 129.8766851865979
2.868624910488629      18.89288981976203      15.07253820812405   0.001705447078162475      0.738253668500093     -11.50199348502584  0.0002925083527936745     0.1193997821813161   0.001060708101410464      13.97163843173687      369.0488985086258   0.009333967490192238      0.800100101422503     0.5935951236726624     0.2122752586503831      0.884549805807435   0.004658117909292256     0.4517396467208985     0.1031160058333342     0.1282249322839652  4.125433627351057e-14 129.8766834178489
2.868624910488629      18.89288981976203      15.07253820812405   0.001705447078162475      0.738253668500093     -11.50199348502584  0.0002925083527936745     0.1193997821813161   0.001060708101410464      13.97163843173687      369.0488985086258   0.009333967490192238      0.800100101422503     0.5935951236726624     0.2122752586503831     0.8845497909062738    0.00465813281045345     0.4517396467208985     0.1031160058333342     0.1282249322839652  4.125433627351057e-14 129.8766835544948
2.868624910488629      18.89288981976203      15.07253820812405   0.001705447078162475      0.738253668500093     -11.50199348502584  0.0002925083527936745     0.1193997821813161   0.001060708101410464      13.97163843173687      369.0488985086258   0.009333967490192238      0.800100101422503     0.5935951236726624     0.2122752586503831     0.8845497909062738   0.004658117909292256     0.4517396616220596     0.1031160058333342     0.1282249322839652  4.125433627351057e-14 129.876683554069
2.868624910488629      18.89288981976203      15.07253820812405   0.001705447078162475      0.738253668500093     -11.50199348502584  0.0002925083527936745     0.1193997821813161   0.001060708101410464      13.97163843173687      369.0488985086258   0.009333967490192238      0.800100101422503     0.5935951236726624     0.2122752586503831     0.8845497909062738   0.004658117909292256     0.4517396467208985     0.1031160207344954     0.1282249322839652  4.125433627351057e-14 129.8766835534897
2.868624910488629      18.89288981976203      15.07253820812405   0.001705447078162475      0.738253668500093     -11.50199348502584  0.0002925083527936745     0.1193997821813161   0.001060708101410464      13.97163843173687      369.0488985086258   0.009333967490192238      0.800100101422503     0.5935951236726624     0.2122752586503831     0.8845497909062738   0.004658117909292256     0.4517396467208985     0.1031160058333342     0.1282249471851264  4.125433627351057e-14 129.8766835543613
2.868624910488629      18.89288981976203      15.07253820812405   0.001705447078162475      0.738253668500093     -11.50199348502584  0.0002925083527936745     0.1193997821813161   0.001060708101410464      13.97163843173687      369.0488985086258   0.009333967490192238      0.800100101422503     0.5935951236726624     0.2122752586503831     0.8845497909062738   0.004658117909292256     0.4517396467208985     0.1031160058333342     0.1282249322839652  1.490120244818393e-08 129.8767454183633
2.837935129962394      18.90046716981095      15.08723047962113   0.001693315002379986      0.740658282851937      -11.5181852979005  0.0002641290023986375     0.1201649883788013   0.001061656052932262      14.18152053973483      366.7910623718178   0.009378911940397486     0.8001107810093345     0.5978961079059688     0.2100811702273582     0.7822148449184389   0.004652876514254306     0.4517396467208985     0.1030102898779782     0.1282536661311013  4.414737054431786e-14 129.6853313198523
2.837935172250923      18.90046716981095      15.08723047962113   0.001693315002379986      0.740658282851937      -11.5181852979005  0.0002641290023986375     0.1201649883788013   0.001061656052932262      14.18152053973483      366.7910623718178   0.009378911940397486     0.8001107810093345     0.5978961079059688     0.2100811702273582     0.7822148449184389   0.004652876514254306     0.4517396467208985     0.1030102898779782     0.1282536661311013  4.414737054431786e-14 129.6853314249593
2.837935129962394      18.90046745144986      15.08723047962113   0.001693315002379986      0.740658282851937      -11.5181852979005  0.0002641290023986375     0.1201649883788013   0.001061656052932262      14.18152053973483      366.7910623718178   0.009378911940397486     0.8001107810093345     0.5978961079059688     0.2100811702273582     0.7822148449184389   0.004652876514254306     0.4517396467208985     0.1030102898779782     0.1282536661311013  4.414737054431786e-14 129.6853311467198
2.837935129962394      18.90046716981095      15.08723070443838   0.001693315002379986      0.740658282851937      -11.5181852979005  0.0002641290023986375     0.1201649883788013   0.001061656052932262      14.18152053973483      366.7910623718178   0.009378911940397486     0.8001107810093345     0.5978961079059688     0.2100811702273582     0.7822148449184389   0.004652876514254306     0.4517396467208985     0.1030102898779782     0.1282536661311013  4.414737054431786e-14 129.6853313237145
2.837935129962394      18.90046716981095      15.08723047962113    0.00169332990354118      0.740658282851937      -11.5181852979005  0.0002641290023986375     0.1201649883788013   0.001061656052932262      14.18152053973483      366.7910623718178   0.009378911940397486     0.8001107810093345     0.5978961079059688     0.2100811702273582     0.7822148449184389   0.004652876514254306     0.4517396467208985     0.1030102898779782     0.1282536661311013  4.414737054431786e-14 129.68533792592
2.837935129962394      18.90046716981095      15.08723047962113   0.001693315002379986     0.7406582977530982      -11.5181852979005  0.0002641290023986375     0.1201649883788013   0.001061656052932262      14.18152053973483      366.7910623718178   0.009378911940397486     0.8001107810093345     0.5978961079059688     0.2100811702273582     0.7822148449184389   0.004652876514254306     0.4517396467208985     0.1030102898779782     0.1282536661311013  4.414737054431786e-14 129.6853310759768
2.837935129962394      18.90046716981095      15.08723047962113   0.001693315002379986      0.740658282851937     -11.51818546953483  0.0002641290023986375     0.1201649883788013   0.001061656052932262      14.18152053973483      366.7910623718178   0.009378911940397486     0.8001107810093345     0.5978961079059688     0.2100811702273582     0.7822148449184389   0.004652876514254306     0.4517396467208985     0.1030102898779782     0.1282536661311013  4.414737054431786e-14 129.6853310905566
2.837935129962394      18.90046716981095      15.08723047962113   0.001693315002379986      0.740658282851937      -11.5181852979005  0.0002641439035598314     0.1201649883788013   0.001061656052932262      14.18152053973483      366.7910623718178   0.009378911940397486     0.8001107810093345     0.5978961079059688     0.2100811702273582     0.7822148449184389   0.004652876514254306     0.4517396467208985     0.1030102898779782     0.1282536661311013  4.414737054431786e-14 129.6853382522082
2.837935129962394      18.90046716981095      15.08723047962113   0.001693315002379986      0.740658282851937      -11.5181852979005  0.0002641290023986375     0.1201650032799625   0.001061656052932262      14.18152053973483      366.7910623718178   0.009378911940397486     0.8001107810093345     0.5978961079059688     0.2100811702273582     0.7822148449184389   0.004652876514254306     0.4517396467208985     0.1030102898779782     0.1282536661311013  4.414737054431786e-14 129.6853311453104
2.837935129962394      18.90046716981095      15.08723047962113   0.001693315002379986      0.740658282851937      -11.5181852979005  0.0002641290023986375     0.1201649883788013   0.001061670954093455      14.18152053973483      366.7910623718178   0.009378911940397486     0.8001107810093345     0.5978961079059688     0.2100811702273582     0.7822148449184389   0.004652876514254306     0.4517396467208985     0.1030102898779782     0.1282536661311013  4.414737054431786e-14 129.685351771081
2.837935129962394      18.90046716981095      15.08723047962113   0.001693315002379986      0.740658282851937      -11.5181852979005  0.0002641290023986375     0.1201649883788013   0.001061656052932262      14.18152075105595      366.7910623718178   0.009378911940397486     0.8001107810093345     0.5978961079059688     0.2100811702273582     0.7822148449184389   0.004652876514254306     0.4517396467208985     0.1030102898779782     0.1282536661311013  4.414737054431786e-14 129.6853308004681
2.837935129962394      18.90046716981095      15.08723047962113   0.001693315002379986      0.740658282851937      -11.5181852979005  0.0002641290023986375     0.1201649883788013   0.001061656052932262      14.18152053973483      366.7910678374306   0.009378911940397486     0.8001107810093345     0.5978961079059688     0.2100811702273582     0.7822148449184389   0.004652876514254306     0.4517396467208985     0.1030102898779782     0.1282536661311013  4.414737054431786e-14 129.6853312967022
2.837935129962394      18.90046716981095      15.08723047962113   0.001693315002379986      0.740658282851937      -11.5181852979005  0.0002641290023986375     0.1201649883788013   0.001061656052932262      14.18152053973483      366.7910623718178    0.00937892684155868     0.8001107810093345     0.5978961079059688     0.2100811702273582     0.7822148449184389   0.004652876514254306     0.4517396467208985     0.1030102898779782     0.1282536661311013  4.414737054431786e-14 129.6853448091286
2.837935129962394      18.90046716981095      15.08723047962113   0.001693315002379986      0.740658282851937      -11.5181852979005  0.0002641290023986375     0.1201649883788013   0.001061656052932262      14.18152053973483      366.7910623718178   0.009378911940397486     0.8001107959104957     0.5978961079059688     0.2100811702273582     0.7822148449184389   0.004652876514254306     0.4517396467208985     0.1030102898779782     0.1282536661311013  4.414737054431786e-14 129.6853317583674
2.837935129962394      18.90046716981095      15.08723047962113   0.001693315002379986      0.740658282851937      -11.5181852979005  0.0002641290023986375     0.1201649883788013   0.001061656052932262      14.18152053973483      366.7910623718178   0.009378911940397486     0.8001107810093345       0.59789612280713     0.2100811702273582     0.7822148449184389   0.004652876514254306     0.4517396467208985     0.1030102898779782     0.1282536661311013  4.414737054431786e-14 129.6853323041679
2.837935129962394      18.90046716981095      15.08723047962113   0.001693315002379986      0.740658282851937      -11.5181852979005  0.0002641290023986375     0.1201649883788013   0.001061656052932262      14.18152053973483      366.7910623718178   0.009378911940397486     0.8001107810093345     0.5978961079059688     0.2100811851285194     0.7822148449184389   0.004652876514254306     0.4517396467208985     0.1030102898779782     0.1282536661311013  4.414737054431786e-14 129.6853312003738
2.837935129962394      18.90046716981095      15.08723047962113   0.001693315002379986      0.740658282851937      -11.5181852979005  0.0002641290023986375     0.1201649883788013   0.001061656052932262      14.18152053973483      366.7910623718178   0.009378911940397486     0.8001107810093345     0.5978961079059688     0.2100811702273582        0.7822148598196   0.004652876514254306     0.4517396467208985     0.1030102898779782     0.1282536661311013  4.414737054431786e-14 129.6853311361438
2.837935129962394      18.90046716981095      15.08723047962113   0.001693315002379986      0.740658282851937      -11.5181852979005  0.0002641290023986375     0.1201649883788013   0.001061656052932262      14.18152053973483      366.7910623718178   0.009378911940397486     0.8001107810093345     0.5978961079059688     0.2100811702273582     0.7822148449184389     0.0046528914154155     0.4517396467208985     0.1030102898779782     0.1282536661311013  4.414737054431786e-14 129.6853313198571
2.837935129962394      18.90046716981095      15.08723047962113   0.001693315002379986      0.740658282851937      -11.5181852979005  0.0002641290023986375     0.1201649883788013   0.001061656052932262      14.18152053973483      366.7910623718178   0.009378911940397486     0.8001107810093345     0.5978961079059688     0.2100811702273582     0.7822148449184389   0.004652876514254306     0.4517396616220596     0.1030102898779782     0.1282536661311013  4.414737054431786e-14 129.6853313198523
2.837935129962394      18.90046716981095      15.08723047962113   0.001693315002379986      0.740658282851937      -11.5181852979005  0.0002641290023986375     0.1201649883788013   0.001061656052932262      14.18152053973483      366.7910623718178   0.009378911940397486     0.8001107810093345     0.5978961079059688     0.2100811702273582     0.7822148449184389   0.004652876514254306     0.4517396467208985     0.1030103047791394     0.1282536661311013  4.414737054431786e-14 129.6853313198451
2.837935129962394      18.90046716981095      15.08723047962113   0.001693315002379986      0.740658282851937      -11.5181852979005  0.0002641290023986375     0.1201649883788013   0.001061656052932262      14.18152053973483      366.7910623718178   0.009378911940397486     0.8001107810093345     0.5978961079059688     0.2100811702273582     0.7822148449184389   0.004652876514254306     0.4517396467208985     0.1030102898779782     0.1282536810322625  4.414737054431786e-14 129.6853313198648
2.837935129962394      18.90046716981095      15.08723047962113   0.001693315002379986      0.740658282851937      -11.5181852979005  0.0002641290023986375     0.1201649883788013   0.001061656052932262      14.18152053973483      366.7910623718178   0.009378911940397486     0.8001107810093345     0.5978961079059688     0.2100811702273582     0.7822148449184389   0.004652876514254306     0.4517396467208985     0.1030102898779782     0.1282536661311013   1.49012053412182e-08 129.6853931126993
2.838431729701898      18.91400771817891      15.10020152276954   0.001693377911354478     0.7409361490119627     -11.52598877273557  0.0002618937483572382      0.120261058889168   0.001052559866518353      14.17722569735532      366.7937604720364   0.009315001955939503     0.8001094509237936      0.597276017884307     0.2104761384250186     0.7888810924666657   0.004652726375111965     0.4517396467208985     0.1030519691348763     0.1282425736891186  4.258513314392275e-14 129.5832242381113
2.838431771997827      18.91400771817891      15.10020152276954   0.001693377911354478     0.7409361490119627     -11.52598877273557  0.0002618937483572382      0.120261058889168   0.001052559866518353      14.17722569735532      366.7937604720364   0.009315001955939503     0.8001094509237936      0.597276017884307     0.2104761384250186     0.7888810924666657   0.004652726375111965     0.4517396467208985     0.1030519691348763     0.1282425736891186  4.258513314392275e-14 129.5832242493399
2.838431729701898      18.91400800001958      15.10020152276954   0.001693377911354478     0.7409361490119627     -11.52598877273557  0.0002618937483572382      0.120261058889168   0.001052559866518353      14.17722569735532      366.7937604720364   0.009315001955939503     0.8001094509237936      0.597276017884307     0.2104761384250186     0.7888810924666657   0.004652726375111965     0.4517396467208985     0.1030519691348763     0.1282425736891186  4.258513314392275e-14 129.583223901474
2.838431729701898      18.91400771817891      15.10020174778007   0.001693377911354478     0.7409361490119627     -11.52598877273557  0.0002618937483572382      0.120261058889168   0.001052559866518353      14.17722569735532      366.7937604720364   0.009315001955939503     0.8001094509237936      0.597276017884307     0.2104761384250186     0.7888810924666657   0.004652726375111965     0.4517396467208985     0.1030519691348763     0.1282425736891186  4.258513314392275e-14 129.5832235714158
2.838431729701898      18.91400771817891      15.10020152276954   0.001693392812515671     0.7409361490119627     -11.52598877273557  0.0002618937483572382      0.120261058889168   0.001052559866518353      14.17722569735532      366.7937604720364   0.009315001955939503     0.8001094509237936      0.597276017884307     0.2104761384250186     0.7888810924666657   0.004652726375111965     0.4517396467208985     0.1030519691348763     0.1282425736891186  4.258513314392275e-14 129.583231176652
2.838431729701898      18.91400771817891      15.10020152276954   0.001693377911354478     0.7409361639131239     -11.52598877273557  0.0002618937483572382      0.120261058889168   0.001052559866518353      14.17722569735532      366.7937604720364   0.009315001955939503     0.8001094509237936      0.597276017884307     0.2104761384250186     0.7888810924666657   0.004652726375111965     0.4517396467208985     0.1030519691348763     0.1282425736891186  4.258513314392275e-14 129.5832239939368
2.838431729701898      18.91400771817891      15.10020152276954   0.001693377911354478     0.7409361490119627     -11.52598894448619  0.0002618937483572382      0.120261058889168   0.001052559866518353      14.17722569735532      366.7937604720364   0.009315001955939503     0.8001094509237936      0.597276017884307     0.2104761384250186     0.7888810924666657   0.004652726375111965     0.4517396467208985     0.1030519691348763     0.1282425736891186  4.258513314392275e-14 129.5832242253768
2.838431729701898      18.91400771817891      15.10020152276954   0.001693377911354478     0.7409361490119627     -11.52598877273557  0.0002619086495184321      0.120261058889168   0.001052559866518353      14.17722569735532      366.7937604720364   0.009315001955939503     0.8001094509237936      0.597276017884307     0.2104761384250186     0.7888810924666657   0.004652726375111965     0.4517396467208985     0.1030519691348763     0.1282425736891186  4.258513314392275e-14 129.5832269263969
2.838431729701898      18.91400771817891      15.10020152276954   0.001693377911354478     0.7409361490119627     -11.52598877273557  0.0002618937483572382     0.1202610737903292   0.001052559866518353      14.17722569735532      366.7937604720364   0.009315001955939503     0.8001094509237936      0.597276017884307     0.2104761384250186     0.7888810924666657   0.004652726375111965     0.4517396467208985     0.1030519691348763     0.1282425736891186  4.258513314392275e-14 129.5832239883712
2.838431729701898      18.91400771817891      15.10020152276954   0.001693377911354478     0.7409361490119627     -11.52598877273557  0.0002618937483572382      0.120261058889168   0.001052574767679547      14.17722569735532      366.7937604720364   0.009315001955939503     0.8001094509237936      0.597276017884307     0.2104761384250186     0.7888810924666657   0.004652726375111965     0.4517396467208985     0.1030519691348763     0.1282425736891186  4.258513314392275e-14 129.5832394127228
2.838431729701898      18.91400771817891      15.10020152276954   0.001693377911354478     0.7409361490119627     -11.52598877273557  0.0002618937483572382      0.120261058889168   0.001052559866518353      14.17722590861244      366.7937604720364   0.009315001955939503     0.8001094509237936      0.597276017884307     0.2104761384250186     0.7888810924666657   0.004652726375111965     0.4517396467208985     0.1030519691348763     0.1282425736891186  4.258513314392275e-14 129.5832241029055
2.838431729701898      18.91400771817891      15.10020152276954   0.001693377911354478     0.7409361490119627     -11.52598877273557  0.0002618937483572382      0.120261058889168   0.001052559866518353      14.17722569735532      366.7937659376894   0.009315001955939503     0.8001094509237936      0.597276017884307     0.2104761384250186     0.7888810924666657   0.004652726375111965     0.4517396467208985     0.1030519691348763     0.1282425736891186  4.258513314392275e-14 129.5832246152687
2.838431729701898      18.91400771817891      15.10020152276954   0.001693377911354478     0.7409361490119627     -11.52598877273557  0.0002618937483572382      0.120261058889168   0.001052559866518353      14.17722569735532      366.7937604720364   0.009315016857100697     0.8001094509237936      0.597276017884307     0.2104761384250186     0.7888810924666657   0.004652726375111965     0.4517396467208985     0.1030519691348763     0.1282425736891186  4.258513314392275e-14 129.5832151160058
2.838431729701898      18.91400771817891      15.10020152276954   0.001693377911354478     0.7409361490119627     -11.52598877273557  0.0002618937483572382      0.120261058889168   0.001052559866518353      14.17722569735532      366.7937604720364   0.009315001955939503     0.8001094658249548      0.597276017884307     0.2104761384250186     0.7888810924666657   0.004652726375111965     0.4517396467208985     0.1030519691348763     0.1282425736891186  4.258513314392275e-14 129.5832249972721
2.838431729701898      18.91400771817891      15.10020152276954   0.001693377911354478     0.7409361490119627     -11.52598877273557  0.0002618937483572382      0.120261058889168   0.001052559866518353      14.17722569735532      366.7937604720364   0.009315001955939503     0.8001094509237936     0.5972760327854682     0.2104761384250186     0.7888810924666657   0.004652726375111965     0.4517396467208985     0.1030519691348763     0.1282425736891186  4.258513314392275e-14 129.5832262605705
2.838431729701898      18.91400771817891      15.10020152276954   0.001693377911354478     0.7409361490119627     -11.52598877273557  0.0002618937483572382      0.120261058889168   0.001052559866518353      14.17722569735532      366.7937604720364   0.009315001955939503     0.8001094509237936      0.597276017884307     0.2104761533261798     0.7888810924666657   0.004652726375111965     0.4517396467208985     0.1030519691348763     0.1282425736891186  4.258513314392275e-14 129.5832236312085
2.838431729701898      18.91400771817891      15.10020152276954   0.001693377911354478     0.7409361490119627     -11.52598877273557  0.0002618937483572382      0.120261058889168   0.001052559866518353      14.17722569735532      366.7937604720364   0.009315001955939503     0.8001094509237936      0.597276017884307     0.2104761384250186     0.7888811073678269   0.004652726375111965     0.4517396467208985     0.1030519691348763     0.1282425736891186  4.258513314392275e-14 129.5832245469027
2.838431729701898      18.91400771817891      15.10020152276954   0.001693377911354478     0.7409361490119627     -11.52598877273557  0.0002618937483572382      0.120261058889168   0.001052559866518353      14.17722569735532      366.7937604720364   0.009315001955939503     0.8001094509237936      0.597276017884307     0.2104761384250186     0.7888810924666657   0.004652741276273159     0.4517396467208985     0.1030519691348763     0.1282425736891186  4.258513314392275e-14 129.5832242381063
2.838431729701898      18.91400771817891      15.10020152276954   0.001693377911354478     0.7409361490119627     -11.52598877273557  0.0002618937483572382      0.120261058889168   0.001052559866518353      14.17722569735532      366.7937604720364   0.009315001955939503     0.8001094509237936      0.597276017884307     0.2104761384250186     0.7888810924666657   0.004652726375111965     0.4517396616220596     0.1030519691348763     0.1282425736891186  4.258513314392275e-14 129.5832242381113
2.838431729701898      18.91400771817891      15.10020152276954   0.001693377911354478     0.7409361490119627     -11.52598877273557  0.0002618937483572382      0.120261058889168   0.001052559866518353      14.17722569735532      366.7937604720364   0.009315001955939503     0.8001094509237936      0.597276017884307     0.2104761384250186     0.7888810924666657   0.004652726375111965     0.4517396467208985     0.1030519840360375     0.1282425736891186  4.258513314392275e-14 129.5832242381221
2.838431729701898      18.91400771817891      15.10020152276954   0.001693377911354478     0.7409361490119627     -11.52598877273557  0.0002618937483572382      0.120261058889168   0.001052559866518353      14.17722569735532      366.7937604720364   0.009315001955939503     0.8001094509237936      0.597276017884307     0.2104761384250186     0.7888810924666657   0.004652726375111965     0.4517396467208985     0.1030519691348763     0.1282425885902798  4.258513314392275e-14 129.5832242381141
2.838431729701898      18.91400771817891      15.10020152276954   0.001693377911354478     0.7409361490119627     -11.52598877273557  0.0002618937483572382      0.120261058889168   0.001052559866518353      14.17722569735532      366.7937604720364   0.009315001955939503     0.8001094509237936      0.597276017884307     0.2104761384250186     0.7888810924666657   0.004652726375111965     0.4517396467208985     0.1030519691348763     0.1282425736891186   1.49012037789808e-08 129.5832860066412
2.838805043890847      18.92206176757885      15.11566454805227   0.001696257910001619     0.7407462354838634     -11.53305336247368  0.0002629436575002515     0.1202503853442496   0.001051379606539593      14.16802189824697      366.6657367634403   0.009341085541998761     0.8001093328875577     0.5970206924557794     0.2106344293135744     0.7881209041591272   0.004653522314328654     0.4517396467208985      0.103049913858703     0.1282424124744214  4.220879320387339e-14 129.5594001397221
2.838805086192338      18.92206176757885      15.11566454805227   0.001696257910001619     0.7407462354838634     -11.53305336247368  0.0002629436575002515     0.1202503853442496   0.001051379606539593      14.16802189824697      366.6657367634403   0.009341085541998761     0.8001093328875577     0.5970206924557794     0.2106344293135744     0.7881209041591272   0.004653522314328654     0.4517396467208985      0.103049913858703     0.1282424124744214  4.220879320387339e-14 129.5594004521751
2.838805043890847      18.92206204953954      15.11566454805227   0.001696257910001619     0.7407462354838634     -11.53305336247368  0.0002629436575002515     0.1202503853442496   0.001051379606539593      14.16802189824697      366.6657367634403   0.009341085541998761     0.8001093328875577     0.5970206924557794     0.2106344293135744     0.7881209041591272   0.004653522314328654     0.4517396467208985      0.103049913858703     0.1282424124744214  4.220879320387339e-14 129.559399996722
2.838805043890847      18.92206176757885      15.11566477329323   0.001696257910001619     0.7407462354838634     -11.53305336247368  0.0002629436575002515     0.1202503853442496   0.001051379606539593      14.16802189824697      366.6657367634403   0.009341085541998761     0.8001093328875577     0.5970206924557794     0.2106344293135744     0.7881209041591272   0.004653522314328654     0.4517396467208985      0.103049913858703     0.1282424124744214  4.220879320387339e-14 129.559400106438
2.838805043890847      18.92206176757885      15.11566454805227   0.001696272811162813     0.7407462354838634     -11.53305336247368  0.0002629436575002515     0.1202503853442496   0.001051379606539593      14.16802189824697      366.6657367634403   0.009341085541998761     0.8001093328875577     0.5970206924557794     0.2106344293135744     0.7881209041591272   0.004653522314328654     0.4517396467208985      0.103049913858703     0.1282424124744214  4.220879320387339e-14 129.5594051221136
2.838805043890847      18.92206176757885      15.11566454805227   0.001696257910001619     0.7407462503850246     -11.53305336247368  0.0002629436575002515     0.1202503853442496   0.001051379606539593      14.16802189824697      366.6657367634403   0.009341085541998761     0.8001093328875577     0.5970206924557794     0.2106344293135744     0.7881209041591272   0.004653522314328654     0.4517396467208985      0.103049913858703     0.1282424124744214  4.220879320387339e-14 129.5594000604544
2.838805043890847      18.92206176757885      15.11566454805227   0.001696257910001619     0.7407462354838634     -11.53305353432956  0.0002629436575002515     0.1202503853442496   0.001051379606539593      14.16802189824697      366.6657367634403   0.009341085541998761     0.8001093328875577     0.5970206924557794     0.2106344293135744     0.7881209041591272   0.004653522314328654     0.4517396467208985      0.103049913858703     0.1282424124744214  4.220879320387339e-14 129.5594000932641
2.838805043890847      18.92206176757885      15.11566454805227   0.001696257910001619     0.7407462354838634     -11.53305336247368  0.0002629585586614454     0.1202503853442496   0.001051379606539593      14.16802189824697      366.6657367634403   0.009341085541998761     0.8001093328875577     0.5970206924557794     0.2106344293135744     0.7881209041591272   0.004653522314328654     0.4517396467208985      0.103049913858703     0.1282424124744214  4.220879320387339e-14 129.5594049377336
2.838805043890847      18.92206176757885      15.11566454805227   0.001696257910001619     0.7407462354838634     -11.53305336247368  0.0002629436575002515     0.1202504002454108   0.001051379606539593      14.16802189824697      366.6657367634403   0.009341085541998761     0.8001093328875577     0.5970206924557794     0.2106344293135744     0.7881209041591272   0.004653522314328654     0.4517396467208985      0.103049913858703     0.1282424124744214  4.220879320387339e-14 129.5594002339354
2.838805043890847      18.92206176757885      15.11566454805227   0.001696257910001619     0.7407462354838634     -11.53305336247368  0.0002629436575002515     0.1202503853442496   0.001051394507700786      14.16802189824697      366.6657367634403   0.009341085541998761     0.8001093328875577     0.5970206924557794     0.2106344293135744     0.7881209041591272   0.004653522314328654     0.4517396467208985      0.103049913858703     0.1282424124744214  4.220879320387339e-14 129.5594164391221
2.838805043890847      18.92206176757885      15.11566454805227   0.001696257910001619     0.7407462354838634     -11.53305336247368  0.0002629436575002515     0.1202503853442496   0.001051379606539593      14.16802210936695      366.6657367634403   0.009341085541998761     0.8001093328875577     0.5970206924557794     0.2106344293135744     0.7881209041591272   0.004653522314328654     0.4517396467208985      0.103049913858703     0.1282424124744214  4.220879320387339e-14 129.5593993983194
2.838805043890847      18.92206176757885      15.11566454805227   0.001696257910001619     0.7407462354838634     -11.53305336247368  0.0002629436575002515     0.1202503853442496   0.001051379606539593      14.16802189824697      366.6657422271856   0.009341085541998761     0.8001093328875577     0.5970206924557794     0.2106344293135744     0.7881209041591272   0.004653522314328654     0.4517396467208985      0.103049913858703     0.1282424124744214  4.220879320387339e-14 129.5594003775134
2.838805043890847      18.92206176757885      15.11566454805227   0.001696257910001619     0.7407462354838634     -11.53305336247368  0.0002629436575002515     0.1202503853442496   0.001051379606539593      14.16802189824697      366.6657367634403   0.009341100443159955     0.8001093328875577     0.5970206924557794     0.2106344293135744     0.7881209041591272   0.004653522314328654     0.4517396467208985      0.103049913858703     0.1282424124744214  4.220879320387339e-14 129.5594076365876
2.838805043890847      18.92206176757885      15.11566454805227   0.001696257910001619     0.7407462354838634     -11.53305336247368  0.0002629436575002515     0.1202503853442496   0.001051379606539593      14.16802189824697      366.6657367634403   0.009341085541998761     0.8001093477887189     0.5970206924557794     0.2106344293135744     0.7881209041591272   0.004653522314328654     0.4517396467208985      0.103049913858703     0.1282424124744214  4.220879320387339e-14 129.5594009410116
2.838805043890847      18.92206176757885      15.11566454805227   0.001696257910001619     0.7407462354838634     -11.53305336247368  0.0002629436575002515     0.1202503853442496   0.001051379606539593      14.16802189824697      366.6657367634403   0.009341085541998761     0.8001093328875577     0.5970207073569406     0.2106344293135744     0.7881209041591272   0.004653522314328654     0.4517396467208985      0.103049913858703     0.1282424124744214  4.220879320387339e-14 129.5594016377644
2.838805043890847      18.92206176757885      15.11566454805227   0.001696257910001619     0.7407462354838634     -11.53305336247368  0.0002629436575002515     0.1202503853442496   0.001051379606539593      14.16802189824697      366.6657367634403   0.009341085541998761     0.8001093328875577     0.5970206924557794     0.2106344442147356     0.7881209041591272   0.004653522314328654     0.4517396467208985      0.103049913858703     0.1282424124744214  4.220879320387339e-14 129.5594000410748
2.838805043890847      18.92206176757885      15.11566454805227   0.001696257910001619     0.7407462354838634     -11.53305336247368  0.0002629436575002515     0.1202503853442496   0.001051379606539593      14.16802189824697      366.6657367634403   0.009341085541998761     0.8001093328875577     0.5970206924557794     0.2106344293135744     0.7881209190602884   0.004653522314328654     0.4517396467208985      0.103049913858703     0.1282424124744214  4.220879320387339e-14 129.5594001421987
2.838805043890847      18.92206176757885      15.11566454805227   0.001696257910001619     0.7407462354838634     -11.53305336247368  0.0002629436575002515     0.1202503853442496   0.001051379606539593      14.16802189824697      366.6657367634403   0.009341085541998761     0.8001093328875577     0.5970206924557794     0.2106344293135744     0.7881209041591272   0.004653537215489847     0.4517396467208985      0.103049913858703     0.1282424124744214  4.220879320387339e-14 129.5594001397223
2.838805043890847      18.92206176757885      15.11566454805227   0.001696257910001619     0.7407462354838634     -11.53305336247368  0.0002629436575002515     0.1202503853442496   0.001051379606539593      14.16802189824697      366.6657367634403   0.009341085541998761     0.8001093328875577     0.5970206924557794     0.2106344293135744     0.7881209041591272   0.004653522314328654     0.4517396616220596      0.103049913858703     0.1282424124744214  4.220879320387339e-14 129.5594001397221
2.838805043890847      18.92206176757885      15.11566454805227   0.001696257910001619     0.7407462354838634     -11.53305336247368  0.0002629436575002515     0.1202503853442496   0.001051379606539593      14.16802189824697      366.6657367634403   0.009341085541998761     0.8001093328875577     0.5970206924557794     0.2106344293135744     0.7881209041591272   0.004653522314328654     0.4517396467208985     0.1030499287598642     0.1282424124744214  4.220879320387339e-14 129.5594001397294
2.838805043890847      18.92206176757885      15.11566454805227   0.001696257910001619     0.7407462354838634     -11.53305336247368  0.0002629436575002515     0.1202503853442496   0.001051379606539593      14.16802189824697      366.6657367634403   0.009341085541998761     0.8001093328875577     0.5970206924557794     0.2106344293135744     0.7881209041591272   0.004653522314328654     0.4517396467208985      0.103049913858703     0.1282424273755826  4.220879320387339e-14 129.5594001397268
2.838805043890847      18.92206176757885      15.11566454805227   0.001696257910001619     0.7407462354838634     -11.53305336247368  0.0002629436575002515     0.1202503853442496   0.001051379606539593      14.16802189824697      366.6657367634403   0.009341085541998761     0.8001093328875577     0.5970206924557794     0.2106344293135744     0.7881209041591272   0.004653522314328654     0.4517396467208985      0.103049913858703     0.1282424124744214  1.490120340264086e-08 129.5594619102167
2.837933037989769      18.92394178366413      15.11762245386149    0.00168879936638936     0.7407312673227361     -11.53394823260125  0.0002616167981009936     0.1202383898828058   0.001033858457778909      14.17172518834965      366.6329941619479   0.009265925783111532     0.8001091806984876     0.5960382407960478     0.2108204174514816     0.7867743683041238   0.004653518291861837     0.4517396467208985     0.1030490356604037     0.1282416482465463   3.94655935801354e-14 129.4438103501491
2.837933080278267      18.92394178366413      15.11762245386149    0.00168879936638936     0.7407312673227361     -11.53394823260125  0.0002616167981009936     0.1202383898828058   0.001033858457778909      14.17172518834965      366.6329941619479   0.009265925783111532     0.8001091806984876     0.5960382407960478     0.2108204174514816     0.7867743683041238   0.004653518291861837     0.4517396467208985     0.1030490356604037     0.1282416482465463   3.94655935801354e-14 129.4438106005149
2.837933037989769      18.92394206565284      15.11762245386149    0.00168879936638936     0.7407312673227361     -11.53394823260125  0.0002616167981009936     0.1202383898828058   0.001033858457778909      14.17172518834965      366.6329941619479   0.009265925783111532     0.8001091806984876     0.5960382407960478     0.2108204174514816     0.7867743683041238   0.004653518291861837     0.4517396467208985     0.1030490356604037     0.1282416482465463   3.94655935801354e-14 129.4438103231596
2.837933037989769      18.92394178366413      15.11762267913162    0.00168879936638936     0.7407312673227361     -11.53394823260125  0.0002616167981009936     0.1202383898828058   0.001033858457778909      14.17172518834965      366.6329941619479   0.009265925783111532     0.8001091806984876     0.5960382407960478     0.2108204174514816     0.7867743683041238   0.004653518291861837     0.4517396467208985     0.1030490356604037     0.1282416482465463   3.94655935801354e-14 129.4438101821512
2.837933037989769      18.92394178366413      15.11762245386149   0.001688814267550554     0.7407312673227361     -11.53394823260125  0.0002616167981009936     0.1202383898828058   0.001033858457778909      14.17172518834965      366.6329941619479   0.009265925783111532     0.8001091806984876     0.5960382407960478     0.2108204174514816     0.7867743683041238   0.004653518291861837     0.4517396467208985     0.1030490356604037     0.1282416482465463   3.94655935801354e-14 129.4438137877217
2.837933037989769      18.92394178366413      15.11762245386149    0.00168879936638936     0.7407312822238973     -11.53394823260125  0.0002616167981009936     0.1202383898828058   0.001033858457778909      14.17172518834965      366.6329941619479   0.009265925783111532     0.8001091806984876     0.5960382407960478     0.2108204174514816     0.7867743683041238   0.004653518291861837     0.4517396467208985     0.1030490356604037     0.1282416482465463   3.94655935801354e-14 129.4438101322131
2.837933037989769      18.92394178366413      15.11762245386149    0.00168879936638936     0.7407312673227361     -11.53394840447047  0.0002616167981009936     0.1202383898828058   0.001033858457778909      14.17172518834965      366.6329941619479   0.009265925783111532     0.8001091806984876     0.5960382407960478     0.2108204174514816     0.7867743683041238   0.004653518291861837     0.4517396467208985     0.1030490356604037     0.1282416482465463   3.94655935801354e-14 129.4438100867627
2.837933037989769      18.92394178366413      15.11762245386149    0.00168879936638936     0.7407312673227361     -11.53394823260125  0.0002616316992621874     0.1202383898828058   0.001033858457778909      14.17172518834965      366.6329941619479   0.009265925783111532     0.8001091806984876     0.5960382407960478     0.2108204174514816     0.7867743683041238   0.004653518291861837     0.4517396467208985     0.1030490356604037     0.1282416482465463   3.94655935801354e-14 129.44380500012
2.837933037989769      18.92394178366413      15.11762245386149    0.00168879936638936     0.7407312673227361     -11.53394823260125  0.0002616167981009936      0.120238404783967   0.001033858457778909      14.17172518834965      366.6329941619479   0.009265925783111532     0.8001091806984876     0.5960382407960478     0.2108204174514816     0.7867743683041238   0.004653518291861837     0.4517396467208985     0.1030490356604037     0.1282416482465463   3.94655935801354e-14 129.4438096474261
2.837933037989769      18.92394178366413      15.11762245386149    0.00168879936638936     0.7407312673227361     -11.53394823260125  0.0002616167981009936     0.1202383898828058   0.001033873358940103      14.17172518834965      366.6329941619479   0.009265925783111532     0.8001091806984876     0.5960382407960478     0.2108204174514816     0.7867743683041238   0.004653518291861837     0.4517396467208985     0.1030490356604037     0.1282416482465463   3.94655935801354e-14 129.4438156336922
2.837933037989769      18.92394178366413      15.11762245386149    0.00168879936638936     0.7407312673227361     -11.53394823260125  0.0002616167981009936     0.1202383898828058   0.001033858457778909      14.17172539952481      366.6329941619479   0.009265925783111532     0.8001091806984876     0.5960382407960478     0.2108204174514816     0.7867743683041238   0.004653518291861837     0.4517396467208985     0.1030490356604037     0.1282416482465463   3.94655935801354e-14 129.4438100061994
2.837933037989769      18.92394178366413      15.11762245386149    0.00168879936638936     0.7407312673227361     -11.53394823260125  0.0002616167981009936     0.1202383898828058   0.001033858457778909      14.17172518834965      366.6329996252053   0.009265925783111532     0.8001091806984876     0.5960382407960478     0.2108204174514816     0.7867743683041238   0.004653518291861837     0.4517396467208985     0.1030490356604037     0.1282416482465463   3.94655935801354e-14 129.443810337124
2.837933037989769      18.92394178366413      15.11762245386149    0.00168879936638936     0.7407312673227361     -11.53394823260125  0.0002616167981009936     0.1202383898828058   0.001033858457778909      14.17172518834965      366.6329941619479   0.009265940684272726     0.8001091806984876     0.5960382407960478     0.2108204174514816     0.7867743683041238   0.004653518291861837     0.4517396467208985     0.1030490356604037     0.1282416482465463   3.94655935801354e-14 129.443786360744
2.837933037989769      18.92394178366413      15.11762245386149    0.00168879936638936     0.7407312673227361     -11.53394823260125  0.0002616167981009936     0.1202383898828058   0.001033858457778909      14.17172518834965      366.6329941619479   0.009265925783111532     0.8001091955996488     0.5960382407960478     0.2108204174514816     0.7867743683041238   0.004653518291861837     0.4517396467208985     0.1030490356604037     0.1282416482465463   3.94655935801354e-14 129.4438106068646
2.837933037989769      18.92394178366413      15.11762245386149    0.00168879936638936     0.7407312673227361     -11.53394823260125  0.0002616167981009936     0.1202383898828058   0.001033858457778909      14.17172518834965      366.6329941619479   0.009265925783111532     0.8001091806984876      0.596038255697209     0.2108204174514816     0.7867743683041238   0.004653518291861837     0.4517396467208985     0.1030490356604037     0.1282416482465463   3.94655935801354e-14 129.4438121345804
2.837933037989769      18.92394178366413      15.11762245386149    0.00168879936638936     0.7407312673227361     -11.53394823260125  0.0002616167981009936     0.1202383898828058   0.001033858457778909      14.17172518834965      366.6329941619479   0.009265925783111532     0.8001091806984876     0.5960382407960478     0.2108204323526428     0.7867743683041238   0.004653518291861837     0.4517396467208985     0.1030490356604037     0.1282416482465463   3.94655935801354e-14 129.4438086954708
2.837933037989769      18.92394178366413      15.11762245386149    0.00168879936638936     0.7407312673227361     -11.53394823260125  0.0002616167981009936     0.1202383898828058   0.001033858457778909      14.17172518834965      366.6329941619479   0.009265925783111532     0.8001091806984876     0.5960382407960478     0.2108204174514816      0.786774383205285   0.004653518291861837     0.4517396467208985     0.1030490356604037     0.1282416482465463   3.94655935801354e-14 129.4438102096248
2.837933037989769      18.92394178366413      15.11762245386149    0.00168879936638936     0.7407312673227361     -11.53394823260125  0.0002616167981009936     0.1202383898828058   0.001033858457778909      14.17172518834965      366.6329941619479   0.009265925783111532     0.8001091806984876     0.5960382407960478     0.2108204174514816     0.7867743683041238    0.00465353319302303     0.4517396467208985     0.1030490356604037     0.1282416482465463   3.94655935801354e-14 129.4438103501547
2.837933037989769      18.92394178366413      15.11762245386149    0.00168879936638936     0.7407312673227361     -11.53394823260125  0.0002616167981009936     0.1202383898828058   0.001033858457778909      14.17172518834965      366.6329941619479   0.009265925783111532     0.8001091806984876     0.5960382407960478     0.2108204174514816     0.7867743683041238   0.004653518291861837     0.4517396616220596     0.1030490356604037     0.1282416482465463   3.94655935801354e-14 129.4438103501491
2.837933037989769      18.92394178366413      15.11762245386149    0.00168879936638936     0.7407312673227361     -11.53394823260125  0.0002616167981009936     0.1202383898828058   0.001033858457778909      14.17172518834965      366.6329941619479   0.009265925783111532     0.8001091806984876     0.5960382407960478     0.2108204174514816     0.7867743683041238   0.004653518291861837     0.4517396467208985     0.1030490505615649     0.1282416482465463   3.94655935801354e-14 129.4438103501519
2.837933037989769      18.92394178366413      15.11762245386149    0.00168879936638936     0.7407312673227361     -11.53394823260125  0.0002616167981009936     0.1202383898828058   0.001033858457778909      14.17172518834965      366.6329941619479   0.009265925783111532     0.8001091806984876     0.5960382407960478     0.2108204174514816     0.7867743683041238   0.004653518291861837     0.4517396467208985     0.1030490356604037     0.1282416631477075   3.94655935801354e-14 129.443810350149
2.837933037989769      18.92394178366413      15.11762245386149    0.00168879936638936     0.7407312673227361     -11.53394823260125  0.0002616167981009936     0.1202383898828058   0.001033858457778909      14.17172518834965      366.6329941619479   0.009265925783111532     0.8001091806984876     0.5960382407960478     0.2108204174514816     0.7867743683041238   0.004653518291861837     0.4517396467208985     0.1030490356604037     0.1282416482465463  1.490120065944124e-08 129.443872109727
2.838118342212914      18.92936610968187      15.12592094548568   0.001691227997788913      0.740723851296839     -11.53791568948619  0.0002885039612981072     0.1202560226157684   0.001033692886278837      14.16950239879446      366.6337159731909   0.009268061566938006     0.8001086681563912     0.5958932024932793     0.2109327735597801     0.7880006708305535   0.004653443896294603     0.4517396467208985     0.1030480664501041     0.1282365782156418   3.93421011397137e-14 129.4175608061046
2.838118384504173      18.92936610968187      15.12592094548568   0.001691227997788913      0.740723851296839     -11.53791568948619  0.0002885039612981072     0.1202560226157684   0.001033692886278837      14.16950239879446      366.6337159731909   0.009268061566938006     0.8001086681563912     0.5958932024932793     0.2109327735597801     0.7880006708305535   0.004653443896294603     0.4517396467208985     0.1030480664501041     0.1282365782156418   3.93421011397137e-14 129.4175611554464
2.838118342212914       18.9293663917514      15.12592094548568   0.001691227997788913      0.740723851296839     -11.53791568948619  0.0002885039612981072     0.1202560226157684   0.001033692886278837      14.16950239879446      366.6337159731909   0.009268061566938006     0.8001086681563912     0.5958932024932793     0.2109327735597801     0.7880006708305535   0.004653443896294603     0.4517396467208985     0.1030480664501041     0.1282365782156418   3.93421011397137e-14 129.4175609306117
2.838118342212914      18.92936610968187      15.12592117087946   0.001691227997788913      0.740723851296839     -11.53791568948619  0.0002885039612981072     0.1202560226157684   0.001033692886278837      14.16950239879446      366.6337159731909   0.009268061566938006     0.8001086681563912     0.5958932024932793     0.2109327735597801     0.7880006708305535   0.004653443896294603     0.4517396467208985     0.1030480664501041     0.1282365782156418   3.93421011397137e-14 129.4175609385962
2.838118342212914      18.92936610968187      15.12592094548568   0.001691242898950107      0.740723851296839     -11.53791568948619  0.0002885039612981072     0.1202560226157684   0.001033692886278837      14.16950239879446      366.6337159731909   0.009268061566938006     0.8001086681563912     0.5958932024932793     0.2109327735597801     0.7880006708305535   0.004653443896294603     0.4517396467208985     0.1030480664501041     0.1282365782156418   3.93421011397137e-14 129.4175646136757
2.838118342212914      18.92936610968187      15.12592094548568   0.001691227997788913     0.7407238661980002     -11.53791568948619  0.0002885039612981072     0.1202560226157684   0.001033692886278837      14.16950239879446      366.6337159731909   0.009268061566938006     0.8001086681563912     0.5958932024932793     0.2109327735597801     0.7880006708305535   0.004653443896294603     0.4517396467208985     0.1030480664501041     0.1282365782156418   3.93421011397137e-14 129.4175607457196
2.838118342212914      18.92936610968187      15.12592094548568   0.001691227997788913      0.740723851296839     -11.53791586141453  0.0002885039612981072     0.1202560226157684   0.001033692886278837      14.16950239879446      366.6337159731909   0.009268061566938006     0.8001086681563912     0.5958932024932793     0.2109327735597801     0.7880006708305535   0.004653443896294603     0.4517396467208985     0.1030480664501041     0.1282365782156418   3.93421011397137e-14 129.4175605236953
2.838118342212914      18.92936610968187      15.12592094548568   0.001691227997788913      0.740723851296839     -11.53791568948619  0.0002885188624593011     0.1202560226157684   0.001033692886278837      14.16950239879446      366.6337159731909   0.009268061566938006     0.8001086681563912     0.5958932024932793     0.2109327735597801     0.7880006708305535   0.004653443896294603     0.4517396467208985     0.1030480664501041     0.1282365782156418   3.93421011397137e-14 129.417566187114
2.838118342212914      18.92936610968187      15.12592094548568   0.001691227997788913      0.740723851296839     -11.53791568948619  0.0002885039612981072     0.1202560375169296   0.001033692886278837      14.16950239879446      366.6337159731909   0.009268061566938006     0.8001086681563912     0.5958932024932793     0.2109327735597801     0.7880006708305535   0.004653443896294603     0.4517396467208985     0.1030480664501041     0.1282365782156418   3.93421011397137e-14 129.4175611206264
2.838118342212914      18.92936610968187      15.12592094548568   0.001691227997788913      0.740723851296839     -11.53791568948619  0.0002885039612981072     0.1202560226157684   0.001033707787440031      14.16950239879446      366.6337159731909   0.009268061566938006     0.8001086681563912     0.5958932024932793     0.2109327735597801     0.7880006708305535   0.004653443896294603     0.4517396467208985     0.1030480664501041     0.1282365782156418   3.93421011397137e-14 129.4175740590055
2.838118342212914      18.92936610968187      15.12592094548568   0.001691227997788913      0.740723851296839     -11.53791568948619  0.0002885039612981072     0.1202560226157684   0.001033692886278837       14.1695026099365      366.6337159731909   0.009268061566938006     0.8001086681563912     0.5958932024932793     0.2109327735597801     0.7880006708305535   0.004653443896294603     0.4517396467208985     0.1030480664501041     0.1282365782156418   3.93421011397137e-14 129.4175605527442
2.838118342212914      18.92936610968187      15.12592094548568   0.001691227997788913      0.740723851296839     -11.53791568948619  0.0002885039612981072     0.1202560226157684   0.001033692886278837      14.16950239879446       366.633721436459   0.009268061566938006     0.8001086681563912     0.5958932024932793     0.2109327735597801     0.7880006708305535   0.004653443896294603     0.4517396467208985     0.1030480664501041     0.1282365782156418   3.93421011397137e-14 129.4175609647365
2.838118342212914      18.92936610968187      15.12592094548568   0.001691227997788913      0.740723851296839     -11.53791568948619  0.0002885039612981072     0.1202560226157684   0.001033692886278837      14.16950239879446      366.6337159731909     0.0092680764680992     0.8001086681563912     0.5958932024932793     0.2109327735597801     0.7880006708305535   0.004653443896294603     0.4517396467208985     0.1030480664501041     0.1282365782156418   3.93421011397137e-14 129.4175426871338
2.838118342212914      18.92936610968187      15.12592094548568   0.001691227997788913      0.740723851296839     -11.53791568948619  0.0002885039612981072     0.1202560226157684   0.001033692886278837      14.16950239879446      366.6337159731909   0.009268061566938006     0.8001086830575523     0.5958932024932793     0.2109327735597801     0.7880006708305535   0.004653443896294603     0.4517396467208985     0.1030480664501041     0.1282365782156418   3.93421011397137e-14 129.4175616192584
2.838118342212914      18.92936610968187      15.12592094548568   0.001691227997788913      0.740723851296839     -11.53791568948619  0.0002885039612981072     0.1202560226157684   0.001033692886278837      14.16950239879446      366.6337159731909   0.009268061566938006     0.8001086681563912     0.5958932173944405     0.2109327735597801     0.7880006708305535   0.004653443896294603     0.4517396467208985     0.1030480664501041     0.1282365782156418   3.93421011397137e-14 129.4175628392696
2.838118342212914      18.92936610968187      15.12592094548568   0.001691227997788913      0.740723851296839     -11.53791568948619  0.0002885039612981072     0.1202560226157684   0.001033692886278837      14.16950239879446      366.6337159731909   0.009268061566938006     0.8001086681563912     0.5958932024932793     0.2109327884609413     0.7880006708305535   0.004653443896294603     0.4517396467208985     0.1030480664501041     0.1282365782156418   3.93421011397137e-14 129.4175597972704
2.838118342212914      18.92936610968187      15.12592094548568   0.001691227997788913      0.740723851296839     -11.53791568948619  0.0002885039612981072     0.1202560226157684   0.001033692886278837      14.16950239879446      366.6337159731909   0.009268061566938006     0.8001086681563912     0.5958932024932793     0.2109327735597801     0.7880006857317147   0.004653443896294603     0.4517396467208985     0.1030480664501041     0.1282365782156418   3.93421011397137e-14 129.4175608417479
2.838118342212914      18.92936610968187      15.12592094548568   0.001691227997788913      0.740723851296839     -11.53791568948619  0.0002885039612981072     0.1202560226157684   0.001033692886278837      14.16950239879446      366.6337159731909   0.009268061566938006     0.8001086681563912     0.5958932024932793     0.2109327735597801     0.7880006708305535   0.004653458797455797     0.4517396467208985     0.1030480664501041     0.1282365782156418   3.93421011397137e-14 129.4175608061036
2.838118342212914      18.92936610968187      15.12592094548568   0.001691227997788913      0.740723851296839     -11.53791568948619  0.0002885039612981072     0.1202560226157684   0.001033692886278837      14.16950239879446      366.6337159731909   0.009268061566938006     0.8001086681563912     0.5958932024932793     0.2109327735597801     0.7880006708305535   0.004653443896294603     0.4517396616220596     0.1030480664501041     0.1282365782156418   3.93421011397137e-14 129.4175608061046
2.838118342212914      18.92936610968187      15.12592094548568   0.001691227997788913      0.740723851296839     -11.53791568948619  0.0002885039612981072     0.1202560226157684   0.001033692886278837      14.16950239879446      366.6337159731909   0.009268061566938006     0.8001086681563912     0.5958932024932793     0.2109327735597801     0.7880006708305535   0.004653443896294603     0.4517396467208985     0.1030480813512653     0.1282365782156418   3.93421011397137e-14 129.4175608061076
2.838118342212914      18.92936610968187      15.12592094548568   0.001691227997788913      0.740723851296839     -11.53791568948619  0.0002885039612981072     0.1202560226157684   0.001033692886278837      14.16950239879446      366.6337159731909   0.009268061566938006     0.8001086681563912     0.5958932024932793     0.2109327735597801     0.7880006708305535   0.004653443896294603     0.4517396467208985     0.1030480664501041      0.128236593116803   3.93421011397137e-14 129.4175608061035
2.838118342212914      18.92936610968187      15.12592094548568   0.001691227997788913      0.740723851296839     -11.53791568948619  0.0002885039612981072     0.1202560226157684   0.001033692886278837      14.16950239879446      366.6337159731909   0.009268061566938006     0.8001086681563912     0.5958932024932793     0.2109327735597801     0.7880006708305535   0.004653443896294603     0.4517396467208985     0.1030480664501041     0.1282365782156418   1.49012005359488e-08 129.4176225473593
2.837581652708535      18.93330290335268      15.12849591054559   0.001691969455252558     0.7405188748713969     -11.53989463469313  0.0002873433044481669     0.1202693266350244   0.001032931972101514      14.17609147925321      366.7615704621326   0.009293411179305931     0.8001078850859479     0.5954257478889512     0.2112882624091314     0.7857863512821105   0.004653787226856007     0.4517396467208985     0.1030462658877467     0.1282426768723851  3.897841669567748e-14 129.3219506267286
2.837581694991797      18.93330290335268      15.12849591054559   0.001691969455252558     0.7405188748713969     -11.53989463469313  0.0002873433044481669     0.1202693266350244   0.001032931972101514      14.17609147925321      366.7615704621326   0.009293411179305931     0.8001078850859479     0.5954257478889512     0.2112882624091314     0.7857863512821105   0.004653787226856007     0.4517396467208985     0.1030462658877467     0.1282426768723851  3.897841669567748e-14 129.3219507704307
2.837581652708535      18.93330318548088      15.12849591054559   0.001691969455252558     0.7405188748713969     -11.53989463469313  0.0002873433044481669     0.1202693266350244   0.001032931972101514      14.17609147925321      366.7615704621326   0.009293411179305931     0.8001078850859479     0.5954257478889512     0.2112882624091314     0.7857863512821105   0.004653787226856007     0.4517396467208985     0.1030462658877467     0.1282426768723851  3.897841669567748e-14 129.3219502474418
2.837581652708535      18.93330290335268      15.12849613597775   0.001691969455252558     0.7405188748713969     -11.53989463469313  0.0002873433044481669     0.1202693266350244   0.001032931972101514      14.17609147925321      366.7615704621326   0.009293411179305931     0.8001078850859479     0.5954257478889512     0.2112882624091314     0.7857863512821105   0.004653787226856007     0.4517396467208985     0.1030462658877467     0.1282426768723851  3.897841669567748e-14 129.3219499982496
2.837581652708535      18.93330290335268      15.12849591054559   0.001691984356413752     0.7405188748713969     -11.53989463469313  0.0002873433044481669     0.1202693266350244   0.001032931972101514      14.17609147925321      366.7615704621326   0.009293411179305931     0.8001078850859479     0.5954257478889512     0.2112882624091314     0.7857863512821105   0.004653787226856007     0.4517396467208985     0.1030462658877467     0.1282426768723851  3.897841669567748e-14 129.3219523078269
2.837581652708535      18.93330290335268      15.12849591054559   0.001691969455252558     0.7405188897725581     -11.53989463469313  0.0002873433044481669     0.1202693266350244   0.001032931972101514      14.17609147925321      366.7615704621326   0.009293411179305931     0.8001078850859479     0.5954257478889512     0.2112882624091314     0.7857863512821105   0.004653787226856007     0.4517396467208985     0.1030462658877467     0.1282426768723851  3.897841669567748e-14 129.3219503673768
2.837581652708535      18.93330290335268      15.12849591054559   0.001691969455252558     0.7405188748713969     -11.53989480665096  0.0002873433044481669     0.1202693266350244   0.001032931972101514      14.17609147925321      366.7615704621326   0.009293411179305931     0.8001078850859479     0.5954257478889512     0.2112882624091314     0.7857863512821105   0.004653787226856007     0.4517396467208985     0.1030462658877467     0.1282426768723851  3.897841669567748e-14 129.3219501474069
2.837581652708535      18.93330290335268      15.12849591054559   0.001691969455252558     0.7405188748713969     -11.53989463469313  0.0002873582056093607     0.1202693266350244   0.001032931972101514      14.17609147925321      366.7615704621326   0.009293411179305931     0.8001078850859479     0.5954257478889512     0.2112882624091314     0.7857863512821105   0.004653787226856007     0.4517396467208985     0.1030462658877467     0.1282426768723851  3.897841669567748e-14 129.321958354476
2.837581652708535      18.93330290335268      15.12849591054559   0.001691969455252558     0.7405188748713969     -11.53989463469313  0.0002873433044481669     0.1202693415361856   0.001032931972101514      14.17609147925321      366.7615704621326   0.009293411179305931     0.8001078850859479     0.5954257478889512     0.2112882624091314     0.7857863512821105   0.004653787226856007     0.4517396467208985     0.1030462658877467     0.1282426768723851  3.897841669567748e-14 129.3219509459503
2.837581652708535      18.93330290335268      15.12849591054559   0.001691969455252558     0.7405188748713969     -11.53989463469313  0.0002873433044481669     0.1202693266350244   0.001032946873262708      14.17609147925321      366.7615704621326   0.009293411179305931     0.8001078850859479     0.5954257478889512     0.2112882624091314     0.7857863512821105   0.004653787226856007     0.4517396467208985     0.1030462658877467     0.1282426768723851  3.897841669567748e-14 129.3219651275694
2.837581652708535      18.93330290335268      15.12849591054559   0.001691969455252558     0.7405188748713969     -11.53989463469313  0.0002873433044481669     0.1202693266350244   0.001032931972101514      14.17609169049344      366.7615704621326   0.009293411179305931     0.8001078850859479     0.5954257478889512     0.2112882624091314     0.7857863512821105   0.004653787226856007     0.4517396467208985     0.1030462658877467     0.1282426768723851  3.897841669567748e-14 129.3219501352384
2.837581652708535      18.93330290335268      15.12849591054559   0.001691969455252558     0.7405188748713969     -11.53989463469313  0.0002873433044481669     0.1202693266350244   0.001032931972101514      14.17609147925321      366.7615759273059   0.009293411179305931     0.8001078850859479     0.5954257478889512     0.2112882624091314     0.7857863512821105   0.004653787226856007     0.4517396467208985     0.1030462658877467     0.1282426768723851  3.897841669567748e-14 129.3219507315058
2.837581652708535      18.93330290335268      15.12849591054559   0.001691969455252558     0.7405188748713969     -11.53989463469313  0.0002873433044481669     0.1202693266350244   0.001032931972101514      14.17609147925321      366.7615704621326   0.009293426080467125     0.8001078850859479     0.5954257478889512     0.2112882624091314     0.7857863512821105   0.004653787226856007     0.4517396467208985     0.1030462658877467     0.1282426768723851  3.897841669567748e-14 129.3219530578414
2.837581652708535      18.93330290335268      15.12849591054559   0.001691969455252558     0.7405188748713969     -11.53989463469313  0.0002873433044481669     0.1202693266350244   0.001032931972101514      14.17609147925321      366.7615704621326   0.009293411179305931     0.8001078999871091     0.5954257478889512     0.2112882624091314     0.7857863512821105   0.004653787226856007     0.4517396467208985     0.1030462658877467     0.1282426768723851  3.897841669567748e-14 129.3219511392329
2.837581652708535      18.93330290335268      15.12849591054559   0.001691969455252558     0.7405188748713969     -11.53989463469313  0.0002873433044481669     0.1202693266350244   0.001032931972101514      14.17609147925321      366.7615704621326   0.009293411179305931     0.8001078850859479     0.5954257627901124     0.2112882624091314     0.7857863512821105   0.004653787226856007     0.4517396467208985     0.1030462658877467     0.1282426768723851  3.897841669567748e-14 129.3219521540444
2.837581652708535      18.93330290335268      15.12849591054559   0.001691969455252558     0.7405188748713969     -11.53989463469313  0.0002873433044481669     0.1202693266350244   0.001032931972101514      14.17609147925321      366.7615704621326   0.009293411179305931     0.8001078850859479     0.5954257478889512     0.2112882773102926     0.7857863512821105   0.004653787226856007     0.4517396467208985     0.1030462658877467     0.1282426768723851  3.897841669567748e-14 129.321950100671
2.837581652708535      18.93330290335268      15.12849591054559   0.001691969455252558     0.7405188748713969     -11.53989463469313  0.0002873433044481669     0.1202693266350244   0.001032931972101514      14.17609147925321      366.7615704621326   0.009293411179305931     0.8001078850859479     0.5954257478889512     0.2112882624091314     0.7857863661832717   0.004653787226856007     0.4517396467208985     0.1030462658877467     0.1282426768723851  3.897841669567748e-14 129.3219506139625
2.837581652708535      18.93330290335268      15.12849591054559   0.001691969455252558     0.7405188748713969     -11.53989463469313  0.0002873433044481669     0.1202693266350244   0.001032931972101514      14.17609147925321      366.7615704621326   0.009293411179305931     0.8001078850859479     0.5954257478889512     0.2112882624091314     0.7857863512821105   0.004653802128017201     0.4517396467208985     0.1030462658877467     0.1282426768723851  3.897841669567748e-14 129.3219506266962
2.837581652708535      18.93330290335268      15.12849591054559   0.001691969455252558     0.7405188748713969     -11.53989463469313  0.0002873433044481669     0.1202693266350244   0.001032931972101514      14.17609147925321      366.7615704621326   0.009293411179305931     0.8001078850859479     0.5954257478889512     0.2112882624091314     0.7857863512821105   0.004653787226856007     0.4517396616220596     0.1030462658877467     0.1282426768723851  3.897841669567748e-14 129.3219506267286
2.837581652708535      18.93330290335268      15.12849591054559   0.001691969455252558     0.7405188748713969     -11.53989463469313  0.0002873433044481669     0.1202693266350244   0.001032931972101514      14.17609147925321      366.7615704621326   0.009293411179305931     0.8001078850859479     0.5954257478889512     0.2112882624091314     0.7857863512821105   0.004653787226856007     0.4517396467208985     0.1030462807889079     0.1282426768723851  3.897841669567748e-14 129.3219506267422
2.837581652708535      18.93330290335268      15.12849591054559   0.001691969455252558     0.7405188748713969     -11.53989463469313  0.0002873433044481669     0.1202693266350244   0.001032931972101514      14.17609147925321      366.7615704621326   0.009293411179305931     0.8001078850859479     0.5954257478889512     0.2112882624091314     0.7857863512821105   0.004653787226856007     0.4517396467208985     0.1030462658877467     0.1282426917735463  3.897841669567748e-14 129.3219506266985
2.837581652708535      18.93330290335268      15.12849591054559   0.001691969455252558     0.7405188748713969     -11.53989463469313  0.0002873433044481669     0.1202693266350244   0.001032931972101514      14.17609147925321      366.7615704621326   0.009293411179305931     0.8001078850859479     0.5954257478889512     0.2112882624091314     0.7857863512821105   0.004653787226856007     0.4517396467208985     0.1030462658877467     0.1282426768723851  1.490120017226435e-08 129.322012366451
2.837217363354226      18.94032241922757      15.14159583646736   0.001666564890589112     0.7429138540527114     -11.54630402864754  0.0002660228687800843      0.119866238238231  0.0008839218532320659      14.17538224988004      366.8525292503393   0.009067508882156222     0.8001073513812298     0.5862773719586691     0.2154927249072997     0.7862080150537586   0.004656067474292563     0.4517396467208985     0.1030444280746037      0.128279213002638  3.711467965893925e-14 128.4817054599814
2.837217405632059      18.94032241922757      15.14159583646736   0.001666564890589112     0.7429138540527114     -11.54630402864754  0.0002660228687800843      0.119866238238231  0.0008839218532320659      14.17538224988004      366.8525292503393   0.009067508882156222     0.8001073513812298     0.5862773719586691     0.2154927249072997     0.7862080150537586   0.004656067474292563     0.4517396467208985     0.1030444280746037      0.128279213002638  3.711467965893925e-14 128.4817055815619
2.837217363354226      18.94032270146037      15.14159583646736   0.001666564890589112     0.7429138540527114     -11.54630402864754  0.0002660228687800843      0.119866238238231  0.0008839218532320659      14.17538224988004      366.8525292503393   0.009067508882156222     0.8001073513812298     0.5862773719586691     0.2154927249072997     0.7862080150537586   0.004656067474292563     0.4517396467208985     0.1030444280746037      0.128279213002638  3.711467965893925e-14 128.4817053929448
2.837217363354226      18.94032241922757      15.14159606209472   0.001666564890589112     0.7429138540527114     -11.54630402864754  0.0002660228687800843      0.119866238238231  0.0008839218532320659      14.17538224988004      366.8525292503393   0.009067508882156222     0.8001073513812298     0.5862773719586691     0.2154927249072997     0.7862080150537586   0.004656067474292563     0.4517396467208985     0.1030444280746037      0.128279213002638  3.711467965893925e-14 128.4817052294514
2.837217363354226      18.94032241922757      15.14159583646736   0.001666579791750305     0.7429138540527114     -11.54630402864754  0.0002660228687800843      0.119866238238231  0.0008839218532320659      14.17538224988004      366.8525292503393   0.009067508882156222     0.8001073513812298     0.5862773719586691     0.2154927249072997     0.7862080150537586   0.004656067474292563     0.4517396467208985     0.1030444280746037      0.128279213002638  3.711467965893925e-14 128.4817064199428
2.837217363354226      18.94032241922757      15.14159583646736   0.001666564890589112     0.7429138689538726     -11.54630402864754  0.0002660228687800843      0.119866238238231  0.0008839218532320659      14.17538224988004      366.8525292503393   0.009067508882156222     0.8001073513812298     0.5862773719586691     0.2154927249072997     0.7862080150537586   0.004656067474292563     0.4517396467208985     0.1030444280746037      0.128279213002638  3.711467965893925e-14 128.4817050804992
2.837217363354226      18.94032241922757      15.14159583646736   0.001666564890589112     0.7429138540527114     -11.54630420070088  0.0002660228687800843      0.119866238238231  0.0008839218532320659      14.17538224988004      366.8525292503393   0.009067508882156222     0.8001073513812298     0.5862773719586691     0.2154927249072997     0.7862080150537586   0.004656067474292563     0.4517396467208985     0.1030444280746037      0.128279213002638  3.711467965893925e-14 128.4817052033804
2.837217363354226      18.94032241922757      15.14159583646736   0.001666564890589112     0.7429138540527114     -11.54630402864754  0.0002660377699412781      0.119866238238231  0.0008839218532320659      14.17538224988004      366.8525292503393   0.009067508882156222     0.8001073513812298     0.5862773719586691     0.2154927249072997     0.7862080150537586   0.004656067474292563     0.4517396467208985     0.1030444280746037      0.128279213002638  3.711467965893925e-14 128.4816607186194
2.837217363354226      18.94032241922757      15.14159583646736   0.001666564890589112     0.7429138540527114     -11.54630402864754  0.0002660228687800843     0.1198662531393922  0.0008839218532320659      14.17538224988004      366.8525292503393   0.009067508882156222     0.8001073513812298     0.5862773719586691     0.2154927249072997     0.7862080150537586   0.004656067474292563     0.4517396467208985     0.1030444280746037      0.128279213002638  3.711467965893925e-14 128.4817028889059
2.837217363354226      18.94032241922757      15.14159583646736   0.001666564890589112     0.7429138540527114     -11.54630402864754  0.0002660228687800843      0.119866238238231  0.0008839367543932598      14.17538224988004      366.8525292503393   0.009067508882156222     0.8001073513812298     0.5862773719586691     0.2154927249072997     0.7862080150537586   0.004656067474292563     0.4517396467208985     0.1030444280746037      0.128279213002638  3.711467965893925e-14 128.4816361402475
2.837217363354226      18.94032241922757      15.14159583646736   0.001666564890589112     0.7429138540527114     -11.54630402864754  0.0002660228687800843      0.119866238238231  0.0008839218532320659      14.17538246110969      366.8525292503393   0.009067508882156222     0.8001073513812298     0.5862773719586691     0.2154927249072997     0.7862080150537586   0.004656067474292563     0.4517396467208985     0.1030444280746037      0.128279213002638  3.711467965893925e-14 128.4817049456927
2.837217363354226      18.94032241922757      15.14159583646736   0.001666564890589112     0.7429138540527114     -11.54630402864754  0.0002660228687800843      0.119866238238231  0.0008839218532320659      14.17538224988004       366.852534716868   0.009067508882156222     0.8001073513812298     0.5862773719586691     0.2154927249072997     0.7862080150537586   0.004656067474292563     0.4517396467208985     0.1030444280746037      0.128279213002638  3.711467965893925e-14 128.4817054639086
2.837217363354226      18.94032241922757      15.14159583646736   0.001666564890589112     0.7429138540527114     -11.54630402864754  0.0002660228687800843      0.119866238238231  0.0008839218532320659      14.17538224988004      366.8525292503393   0.009067523783317415     0.8001073513812298     0.5862773719586691     0.2154927249072997     0.7862080150537586   0.004656067474292563     0.4517396467208985     0.1030444280746037      0.128279213002638  3.711467965893925e-14 128.4817028965934
2.837217363354226      18.94032241922757      15.14159583646736   0.001666564890589112     0.7429138540527114     -11.54630402864754  0.0002660228687800843      0.119866238238231  0.0008839218532320659      14.17538224988004      366.8525292503393   0.009067508882156222      0.800107366282391     0.5862773719586691     0.2154927249072997     0.7862080150537586   0.004656067474292563     0.4517396467208985     0.1030444280746037      0.128279213002638  3.711467965893925e-14 128.4817062422683
2.837217363354226      18.94032241922757      15.14159583646736   0.001666564890589112     0.7429138540527114     -11.54630402864754  0.0002660228687800843      0.119866238238231  0.0008839218532320659      14.17538224988004      366.8525292503393   0.009067508882156222     0.8001073513812298     0.5862773868598303     0.2154927249072997     0.7862080150537586   0.004656067474292563     0.4517396467208985     0.1030444280746037      0.128279213002638  3.711467965893925e-14 128.4817068124456
2.837217363354226      18.94032241922757      15.14159583646736   0.001666564890589112     0.7429138540527114     -11.54630402864754  0.0002660228687800843      0.119866238238231  0.0008839218532320659      14.17538224988004      366.8525292503393   0.009067508882156222     0.8001073513812298     0.5862773719586691     0.2154927398084608     0.7862080150537586   0.004656067474292563     0.4517396467208985     0.1030444280746037      0.128279213002638  3.711467965893925e-14 128.481703963013
2.837217363354226      18.94032241922757      15.14159583646736   0.001666564890589112     0.7429138540527114     -11.54630402864754  0.0002660228687800843      0.119866238238231  0.0008839218532320659      14.17538224988004      366.8525292503393   0.009067508882156222     0.8001073513812298     0.5862773719586691     0.2154927249072997     0.7862080299549198   0.004656067474292563     0.4517396467208985     0.1030444280746037      0.128279213002638  3.711467965893925e-14 128.4817052622536
2.837217363354226      18.94032241922757      15.14159583646736   0.001666564890589112     0.7429138540527114     -11.54630402864754  0.0002660228687800843      0.119866238238231  0.0008839218532320659      14.17538224988004      366.8525292503393   0.009067508882156222     0.8001073513812298     0.5862773719586691     0.2154927249072997     0.7862080150537586   0.004656082375453756     0.4517396467208985     0.1030444280746037      0.128279213002638  3.711467965893925e-14 128.4817054599803
2.837217363354226      18.94032241922757      15.14159583646736   0.001666564890589112     0.7429138540527114     -11.54630402864754  0.0002660228687800843      0.119866238238231  0.0008839218532320659      14.17538224988004      366.8525292503393   0.009067508882156222     0.8001073513812298     0.5862773719586691     0.2154927249072997     0.7862080150537586   0.004656067474292563     0.4517396616220596     0.1030444280746037      0.128279213002638  3.711467965893925e-14 128.4817054599814
2.837217363354226      18.94032241922757      15.14159583646736   0.001666564890589112     0.7429138540527114     -11.54630402864754  0.0002660228687800843      0.119866238238231  0.0008839218532320659      14.17538224988004      366.8525292503393   0.009067508882156222     0.8001073513812298     0.5862773719586691     0.2154927249072997     0.7862080150537586   0.004656067474292563     0.4517396467208985     0.1030444429757648      0.128279213002638  3.711467965893925e-14 128.4817054599822
2.837217363354226      18.94032241922757      15.14159583646736   0.001666564890589112     0.7429138540527114     -11.54630402864754  0.0002660228687800843      0.119866238238231  0.0008839218532320659      14.17538224988004      366.8525292503393   0.009067508882156222     0.8001073513812298     0.5862773719586691     0.2154927249072997     0.7862080150537586   0.004656067474292563     0.4517396467208985     0.1030444280746037     0.1282792279037992  3.711467965893925e-14 128.4817054599757
2.837217363354226      18.94032241922757      15.14159583646736   0.001666564890589112     0.7429138540527114     -11.54630402864754  0.0002660228687800843      0.119866238238231  0.0008839218532320659      14.17538224988004      366.8525292503393   0.009067508882156222     0.8001073513812298     0.5862773719586691     0.2154927249072997     0.7862080150537586   0.004656067474292563     0.4517396467208985     0.1030444280746037      0.128279213002638  1.490119830852732e-08 128.4817668956413
2.838664525654424      18.95688517491816      15.17057663830312   0.001680106894243814     0.7435048207074205     -11.55650262373487  0.0003318136832369026      0.119779084935303  0.0009808118505800444      14.17438041967337      367.3546541927526   0.009058887993977329       0.80010660618661     0.5858968540526021     0.2158065483179169     0.7915312885977938   0.004654975728408694     0.4517396467208985     0.1030399260571943     0.1282987377258153  3.666284997225937e-14 128.1351099226276
2.838664567953821      18.95688517491816      15.17057663830312   0.001680106894243814     0.7435048207074205     -11.55650262373487  0.0003318136832369026      0.119779084935303  0.0009808118505800444      14.17438041967337      367.3546541927526   0.009058887993977329       0.80010660618661     0.5858968540526021     0.2158065483179169     0.7915312885977938   0.004654975728408694     0.4517396467208985     0.1030399260571943     0.1282987377258153  3.666284997225937e-14 128.135110118007
2.838664525654424      18.95688545739776      15.17057663830312   0.001680106894243814     0.7435048207074205     -11.55650262373487  0.0003318136832369026      0.119779084935303  0.0009808118505800444      14.17438041967337      367.3546541927526   0.009058887993977329       0.80010660618661     0.5858968540526021     0.2158065483179169     0.7915312885977938   0.004654975728408694     0.4517396467208985     0.1030399260571943     0.1282987377258153  3.666284997225937e-14 128.1351103430636
2.838664525654424      18.95688517491816      15.17057686436233   0.001680106894243814     0.7435048207074205     -11.55650262373487  0.0003318136832369026      0.119779084935303  0.0009808118505800444      14.17438041967337      367.3546541927526   0.009058887993977329       0.80010660618661     0.5858968540526021     0.2158065483179169     0.7915312885977938   0.004654975728408694     0.4517396467208985     0.1030399260571943     0.1282987377258153  3.666284997225937e-14 128.1351098825477
2.838664525654424      18.95688517491816      15.17057663830312   0.001680121795405007     0.7435048207074205     -11.55650262373487  0.0003318136832369026      0.119779084935303  0.0009808118505800444      14.17438041967337      367.3546541927526   0.009058887993977329       0.80010660618661     0.5858968540526021     0.2158065483179169     0.7915312885977938   0.004654975728408694     0.4517396467208985     0.1030399260571943     0.1282987377258153  3.666284997225937e-14 128.1351006152304
2.838664525654424      18.95688517491816      15.17057663830312   0.001680106894243814     0.7435048356085817     -11.55650262373487  0.0003318136832369026      0.119779084935303  0.0009808118505800444      14.17438041967337      367.3546541927526   0.009058887993977329       0.80010660618661     0.5858968540526021     0.2158065483179169     0.7915312885977938   0.004654975728408694     0.4517396467208985     0.1030399260571943     0.1282987377258153  3.666284997225937e-14 128.1351098714203
2.838664525654424      18.95688517491816      15.17057663830312   0.001680106894243814     0.7435048207074205     -11.55650279594018  0.0003318136832369026      0.119779084935303  0.0009808118505800444      14.17438041967337      367.3546541927526   0.009058887993977329       0.80010660618661     0.5858968540526021     0.2158065483179169     0.7915312885977938   0.004654975728408694     0.4517396467208985     0.1030399260571943     0.1282987377258153  3.666284997225937e-14 128.1351095971614
2.838664525654424      18.95688517491816      15.17057663830312   0.001680106894243814     0.7435048207074205     -11.55650262373487  0.0003318285843980965      0.119779084935303  0.0009808118505800444      14.17438041967337      367.3546541927526   0.009058887993977329       0.80010660618661     0.5858968540526021     0.2158065483179169     0.7915312885977938   0.004654975728408694     0.4517396467208985     0.1030399260571943     0.1282987377258153  3.666284997225937e-14 128.1351132611592
2.838664525654424      18.95688517491816      15.17057663830312   0.001680106894243814     0.7435048207074205     -11.55650262373487  0.0003318136832369026     0.1197790998364642  0.0009808118505800444      14.17438041967337      367.3546541927526   0.009058887993977329       0.80010660618661     0.5858968540526021     0.2158065483179169     0.7915312885977938   0.004654975728408694     0.4517396467208985     0.1030399260571943     0.1282987377258153  3.666284997225937e-14 128.1351096579167
2.838664525654424      18.95688517491816      15.17057663830312   0.001680106894243814     0.7435048207074205     -11.55650262373487  0.0003318136832369026      0.119779084935303  0.0009808267517412382      14.17438041967337      367.3546541927526   0.009058887993977329       0.80010660618661     0.5858968540526021     0.2158065483179169     0.7915312885977938   0.004654975728408694     0.4517396467208985     0.1030399260571943     0.1282987377258153  3.666284997225937e-14 128.1351074444806
2.838664525654424      18.95688517491816      15.17057663830312   0.001680106894243814     0.7435048207074205     -11.55650262373487  0.0003318136832369026      0.119779084935303  0.0009808118505800444       14.1743806308881      367.3546541927526   0.009058887993977329       0.80010660618661     0.5858968540526021     0.2158065483179169     0.7915312885977938   0.004654975728408694     0.4517396467208985     0.1030399260571943     0.1282987377258153  3.666284997225937e-14 128.1351097506489
2.838664525654424      18.95688517491816      15.17057663830312   0.001680106894243814     0.7435048207074205     -11.55650262373487  0.0003318136832369026      0.119779084935303  0.0009808118505800444      14.17438041967337      367.3546596667635   0.009058887993977329       0.80010660618661     0.5858968540526021     0.2158065483179169     0.7915312885977938   0.004654975728408694     0.4517396467208985     0.1030399260571943     0.1282987377258153  3.666284997225937e-14 128.1351101719857
2.838664525654424      18.95688517491816      15.17057663830312   0.001680106894243814     0.7435048207074205     -11.55650262373487  0.0003318136832369026      0.119779084935303  0.0009808118505800444      14.17438041967337      367.3546541927526   0.009058902895138523       0.80010660618661     0.5858968540526021     0.2158065483179169     0.7915312885977938   0.004654975728408694     0.4517396467208985     0.1030399260571943     0.1282987377258153  3.666284997225937e-14 128.1351184529183
2.838664525654424      18.95688517491816      15.17057663830312   0.001680106894243814     0.7435048207074205     -11.55650262373487  0.0003318136832369026      0.119779084935303  0.0009808118505800444      14.17438041967337      367.3546541927526   0.009058887993977329     0.8001066210877712     0.5858968540526021     0.2158065483179169     0.7915312885977938   0.004654975728408694     0.4517396467208985     0.1030399260571943     0.1282987377258153  3.666284997225937e-14 128.1351108456525
2.838664525654424      18.95688517491816      15.17057663830312   0.001680106894243814     0.7435048207074205     -11.55650262373487  0.0003318136832369026      0.119779084935303  0.0009808118505800444      14.17438041967337      367.3546541927526   0.009058887993977329       0.80010660618661     0.5858968689537633     0.2158065483179169     0.7915312885977938   0.004654975728408694     0.4517396467208985     0.1030399260571943     0.1282987377258153  3.666284997225937e-14 128.1351109440647
2.838664525654424      18.95688517491816      15.17057663830312   0.001680106894243814     0.7435048207074205     -11.55650262373487  0.0003318136832369026      0.119779084935303  0.0009808118505800444      14.17438041967337      367.3546541927526   0.009058887993977329       0.80010660618661     0.5858968540526021     0.2158065632190781     0.7915312885977938   0.004654975728408694     0.4517396467208985     0.1030399260571943     0.1282987377258153  3.666284997225937e-14 128.1351094088704
2.838664525654424      18.95688517491816      15.17057663830312   0.001680106894243814     0.7435048207074205     -11.55650262373487  0.0003318136832369026      0.119779084935303  0.0009808118505800444      14.17438041967337      367.3546541927526   0.009058887993977329       0.80010660618661     0.5858968540526021     0.2158065483179169      0.791531303498955   0.004654975728408694     0.4517396467208985     0.1030399260571943     0.1282987377258153  3.666284997225937e-14 128.1351097608602
2.838664525654424      18.95688517491816      15.17057663830312   0.001680106894243814     0.7435048207074205     -11.55650262373487  0.0003318136832369026      0.119779084935303  0.0009808118505800444      14.17438041967337      367.3546541927526   0.009058887993977329       0.80010660618661     0.5858968540526021     0.2158065483179169     0.7915312885977938   0.004654990629569888     0.4517396467208985     0.1030399260571943     0.1282987377258153  3.666284997225937e-14 128.135109922612
2.838664525654424      18.95688517491816      15.17057663830312   0.001680106894243814     0.7435048207074205     -11.55650262373487  0.0003318136832369026      0.119779084935303  0.0009808118505800444      14.17438041967337      367.3546541927526   0.009058887993977329       0.80010660618661     0.5858968540526021     0.2158065483179169     0.7915312885977938   0.004654975728408694     0.4517396616220596     0.1030399260571943     0.1282987377258153  3.666284997225937e-14 128.1351099226276
2.838664525654424      18.95688517491816      15.17057663830312   0.001680106894243814     0.7435048207074205     -11.55650262373487  0.0003318136832369026      0.119779084935303  0.0009808118505800444      14.17438041967337      367.3546541927526   0.009058887993977329       0.80010660618661     0.5858968540526021     0.2158065483179169     0.7915312885977938   0.004654975728408694     0.4517396467208985     0.1030399409583555     0.1282987377258153  3.666284997225937e-14 128.1351099226314
2.838664525654424      18.95688517491816      15.17057663830312   0.001680106894243814     0.7435048207074205     -11.55650262373487  0.0003318136832369026      0.119779084935303  0.0009808118505800444      14.17438041967337      367.3546541927526   0.009058887993977329       0.80010660618661     0.5858968540526021     0.2158065483179169     0.7915312885977938   0.004654975728408694     0.4517396467208985     0.1030399260571943     0.1282987526269765  3.666284997225937e-14 128.1351099226149
2.838664525654424      18.95688517491816      15.17057663830312   0.001680106894243814     0.7435048207074205     -11.55650262373487  0.0003318136832369026      0.119779084935303  0.0009808118505800444      14.17438041967337      367.3546541927526   0.009058887993977329       0.80010660618661     0.5858968540526021     0.2158065483179169     0.7915312885977938   0.004654975728408694     0.4517396467208985     0.1030399260571943     0.1282987377258153  1.490119785669763e-08 128.13517167212
2.838855049547305      18.96262309890723      15.18351347745488   0.001699377358060335     0.7431351149761829     -11.56151210688795  0.0003303528162870175     0.1197991197152027  0.0009849682149570445       14.1524724597291      366.6940744766328   0.009046656006189478     0.8001057739046842     0.5854993573321212     0.2161365513408983     0.7981222013006349   0.004662112724278882     0.4517396467208985     0.1030346609515517      0.128410731033084  3.630624094449987e-14 128.0877719637682
2.838855091849542      18.96262309890723      15.18351347745488   0.001699377358060335     0.7431351149761829     -11.56151210688795  0.0003303528162870175     0.1197991197152027  0.0009849682149570445       14.1524724597291      366.6940744766328   0.009046656006189478     0.8001057739046842     0.5854993573321212     0.2161365513408983     0.7981222013006349   0.004662112724278882     0.4517396467208985     0.1030346609515517      0.128410731033084  3.630624094449987e-14 128.0877714745177
2.838855049547305      18.96262338147234      15.18351347745488   0.001699377358060335     0.7431351149761829     -11.56151210688795  0.0003303528162870175     0.1197991197152027  0.0009849682149570445       14.1524724597291      366.6940744766328   0.009046656006189478     0.8001057739046842     0.5854993573321212     0.2161365513408983     0.7981222013006349   0.004662112724278882     0.4517396467208985     0.1030346609515517      0.128410731033084  3.630624094449987e-14 128.0877719267106
2.838855049547305      18.96262309890723      15.18351370370686   0.001699377358060335     0.7431351149761829     -11.56151210688795  0.0003303528162870175     0.1197991197152027  0.0009849682149570445       14.1524724597291      366.6940744766328   0.009046656006189478     0.8001057739046842     0.5854993573321212     0.2161365513408983     0.7981222013006349   0.004662112724278882     0.4517396467208985     0.1030346609515517      0.128410731033084  3.630624094449987e-14 128.0877715225267
2.838855049547305      18.96262309890723      15.18351347745488   0.001699392259221529     0.7431351149761829     -11.56151210688795  0.0003303528162870175     0.1197991197152027  0.0009849682149570445       14.1524724597291      366.6940744766328   0.009046656006189478     0.8001057739046842     0.5854993573321212     0.2161365513408983     0.7981222013006349   0.004662112724278882     0.4517396467208985     0.1030346609515517      0.128410731033084  3.630624094449987e-14 128.0877709346957
2.838855049547305      18.96262309890723      15.18351347745488   0.001699377358060335     0.7431351298773441     -11.56151210688795  0.0003303528162870175     0.1197991197152027  0.0009849682149570445       14.1524724597291      366.6940744766328   0.009046656006189478     0.8001057739046842     0.5854993573321212     0.2161365513408983     0.7981222013006349   0.004662112724278882     0.4517396467208985     0.1030346609515517      0.128410731033084  3.630624094449987e-14 128.0877717231053
2.838855049547305      18.96262309890723      15.18351347745488   0.001699377358060335     0.7431351149761829     -11.56151227916791  0.0003303528162870175     0.1197991197152027  0.0009849682149570445       14.1524724597291      366.6940744766328   0.009046656006189478     0.8001057739046842     0.5854993573321212     0.2161365513408983     0.7981222013006349   0.004662112724278882     0.4517396467208985     0.1030346609515517      0.128410731033084  3.630624094449987e-14 128.0877712996675
2.838855049547305      18.96262309890723      15.18351347745488   0.001699377358060335     0.7431351149761829     -11.56151210688795  0.0003303677174482114     0.1197991197152027  0.0009849682149570445       14.1524724597291      366.6940744766328   0.009046656006189478     0.8001057739046842     0.5854993573321212     0.2161365513408983     0.7981222013006349   0.004662112724278882     0.4517396467208985     0.1030346609515517      0.128410731033084  3.630624094449987e-14 128.0877764900656
2.838855049547305      18.96262309890723      15.18351347745488   0.001699377358060335     0.7431351149761829     -11.56151210688795  0.0003303528162870175     0.1197991346163639  0.0009849682149570445       14.1524724597291      366.6940744766328   0.009046656006189478     0.8001057739046842     0.5854993573321212     0.2161365513408983     0.7981222013006349   0.004662112724278882     0.4517396467208985     0.1030346609515517      0.128410731033084  3.630624094449987e-14 128.0877714095624
2.838855049547305      18.96262309890723      15.18351347745488   0.001699377358060335     0.7431351149761829     -11.56151210688795  0.0003303528162870175     0.1197991197152027  0.0009849831161182383       14.1524724597291      366.6940744766328   0.009046656006189478     0.8001057739046842     0.5854993573321212     0.2161365513408983     0.7981222013006349   0.004662112724278882     0.4517396467208985     0.1030346609515517      0.128410731033084  3.630624094449987e-14 128.0877704613058
2.838855049547305      18.96262309890723      15.18351347745488   0.001699377358060335     0.7431351149761829     -11.56151210688795  0.0003303528162870175     0.1197991197152027  0.0009849682149570445      14.15247267061737      366.6940744766328   0.009046656006189478     0.8001057739046842     0.5854993573321212     0.2161365513408983     0.7981222013006349   0.004662112724278882     0.4517396467208985     0.1030346609515517      0.128410731033084  3.630624094449987e-14 128.087771284809
2.838855049547305      18.96262309890723      15.18351347745488   0.001699377358060335     0.7431351149761829     -11.56151210688795  0.0003303528162870175     0.1197991197152027  0.0009849682149570445       14.1524724597291      366.6940799408003   0.009046656006189478     0.8001057739046842     0.5854993573321212     0.2161365513408983     0.7981222013006349   0.004662112724278882     0.4517396467208985     0.1030346609515517      0.128410731033084  3.630624094449987e-14 128.0877719193207
2.838855049547305      18.96262309890723      15.18351347745488   0.001699377358060335     0.7431351149761829     -11.56151210688795  0.0003303528162870175     0.1197991197152027  0.0009849682149570445       14.1524724597291      366.6940744766328   0.009046670907350672     0.8001057739046842     0.5854993573321212     0.2161365513408983     0.7981222013006349   0.004662112724278882     0.4517396467208985     0.1030346609515517      0.128410731033084  3.630624094449987e-14 128.087781352368
2.838855049547305      18.96262309890723      15.18351347745488   0.001699377358060335     0.7431351149761829     -11.56151210688795  0.0003303528162870175     0.1197991197152027  0.0009849682149570445       14.1524724597291      366.6940744766328   0.009046656006189478     0.8001057888058454     0.5854993573321212     0.2161365513408983     0.7981222013006349   0.004662112724278882     0.4517396467208985     0.1030346609515517      0.128410731033084  3.630624094449987e-14 128.0877727913998
2.838855049547305      18.96262309890723      15.18351347745488   0.001699377358060335     0.7431351149761829     -11.56151210688795  0.0003303528162870175     0.1197991197152027  0.0009849682149570445       14.1524724597291      366.6940744766328   0.009046656006189478     0.8001057739046842     0.5854993722332824     0.2161365513408983     0.7981222013006349   0.004662112724278882     0.4517396467208985     0.1030346609515517      0.128410731033084  3.630624094449987e-14 128.0877731601854
2.838855049547305      18.96262309890723      15.18351347745488   0.001699377358060335     0.7431351149761829     -11.56151210688795  0.0003303528162870175     0.1197991197152027  0.0009849682149570445       14.1524724597291      366.6940744766328   0.009046656006189478     0.8001057739046842     0.5854993573321212     0.2161365662420595     0.7981222013006349   0.004662112724278882     0.4517396467208985     0.1030346609515517      0.128410731033084  3.630624094449987e-14 128.0877711502357
2.838855049547305      18.96262309890723      15.18351347745488   0.001699377358060335     0.7431351149761829     -11.56151210688795  0.0003303528162870175     0.1197991197152027  0.0009849682149570445       14.1524724597291      366.6940744766328   0.009046656006189478     0.8001057739046842     0.5854993573321212     0.2161365513408983     0.7981222162017961   0.004662112724278882     0.4517396467208985     0.1030346609515517      0.128410731033084  3.630624094449987e-14 128.0877718849681
2.838855049547305      18.96262309890723      15.18351347745488   0.001699377358060335     0.7431351149761829     -11.56151210688795  0.0003303528162870175     0.1197991197152027  0.0009849682149570445       14.1524724597291      366.6940744766328   0.009046656006189478     0.8001057739046842     0.5854993573321212     0.2161365513408983     0.7981222013006349   0.004662127625440076     0.4517396467208985     0.1030346609515517      0.128410731033084  3.630624094449987e-14 128.0877719637752
2.838855049547305      18.96262309890723      15.18351347745488   0.001699377358060335     0.7431351149761829     -11.56151210688795  0.0003303528162870175     0.1197991197152027  0.0009849682149570445       14.1524724597291      366.6940744766328   0.009046656006189478     0.8001057739046842     0.5854993573321212     0.2161365513408983     0.7981222013006349   0.004662112724278882     0.4517396616220596     0.1030346609515517      0.128410731033084  3.630624094449987e-14 128.0877719637682
2.838855049547305      18.96262309890723      15.18351347745488   0.001699377358060335     0.7431351149761829     -11.56151210688795  0.0003303528162870175     0.1197991197152027  0.0009849682149570445       14.1524724597291      366.6940744766328   0.009046656006189478     0.8001057739046842     0.5854993573321212     0.2161365513408983     0.7981222013006349   0.004662112724278882     0.4517396467208985     0.1030346758527129      0.128410731033084  3.630624094449987e-14 128.0877719637914
2.838855049547305      18.96262309890723      15.18351347745488   0.001699377358060335     0.7431351149761829     -11.56151210688795  0.0003303528162870175     0.1197991197152027  0.0009849682149570445       14.1524724597291      366.6940744766328   0.009046656006189478     0.8001057739046842     0.5854993573321212     0.2161365513408983     0.7981222013006349   0.004662112724278882     0.4517396467208985     0.1030346609515517     0.1284107459342452  3.630624094449987e-14 128.0877719637857
2.838855049547305      18.96262309890723      15.18351347745488   0.001699377358060335     0.7431351149761829     -11.56151210688795  0.0003303528162870175     0.1197991197152027  0.0009849682149570445       14.1524724597291      366.6940744766328   0.009046656006189478     0.8001057739046842     0.5854993573321212     0.2161365513408983     0.7981222013006349   0.004662112724278882     0.4517396467208985     0.1030346609515517      0.128410731033084   1.49011975000886e-08 128.0878336673119
2.838943511061224      18.98299176359471      15.21837267338217   0.001710831278418675     0.7427794483676887     -11.57829500017946  0.0003318712063015699      0.119755402097497  0.0009895555491891066       14.1479148032478      366.6961574953019   0.009040385263909229     0.8001055718996077     0.5852822149722038     0.2163853352147875     0.7978323943963005   0.004661942769215076     0.4517396467208985     0.1030254296509429     0.1284022489570314  3.598129099919525e-14 128.0670134843406
2.838943553364779      18.98299176359471      15.21837267338217   0.001710831278418675     0.7427794483676887     -11.57829500017946  0.0003318712063015699      0.119755402097497  0.0009895555491891066       14.1479148032478      366.6961574953019   0.009040385263909229     0.8001055718996077     0.5852822149722038     0.2163853352147875     0.7978323943963005   0.004661942769215076     0.4517396467208985     0.1030254296509429     0.1284022489570314  3.598129099919525e-14 128.0670132805204
2.838943511061224      18.98299204646333      15.21837267338217   0.001710831278418675     0.7427794483676887     -11.57829500017946  0.0003318712063015699      0.119755402097497  0.0009895555491891066       14.1479148032478      366.6961574953019   0.009040385263909229     0.8001055718996077     0.5852822149722038     0.2163853352147875     0.7978323943963005   0.004661942769215076     0.4517396467208985     0.1030254296509429     0.1284022489570314  3.598129099919525e-14 128.0670135772172
2.838943511061224      18.98299176359471       15.2183729001536   0.001710831278418675     0.7427794483676887     -11.57829500017946  0.0003318712063015699      0.119755402097497  0.0009895555491891066       14.1479148032478      366.6961574953019   0.009040385263909229     0.8001055718996077     0.5852822149722038     0.2163853352147875     0.7978323943963005   0.004661942769215076     0.4517396467208985     0.1030254296509429     0.1284022489570314  3.598129099919525e-14 128.0670134710362
2.838943511061224      18.98299176359471      15.21837267338217   0.001710846179579868     0.7427794483676887     -11.57829500017946  0.0003318712063015699      0.119755402097497  0.0009895555491891066       14.1479148032478      366.6961574953019   0.009040385263909229     0.8001055718996077     0.5852822149722038     0.2163853352147875     0.7978323943963005   0.004661942769215076     0.4517396467208985     0.1030254296509429     0.1284022489570314  3.598129099919525e-14 128.0670134357651
2.838943511061224      18.98299176359471      15.21837267338217   0.001710831278418675     0.7427794632688499     -11.57829500017946  0.0003318712063015699      0.119755402097497  0.0009895555491891066       14.1479148032478      366.6961574953019   0.009040385263909229     0.8001055718996077     0.5852822149722038     0.2163853352147875     0.7978323943963005   0.004661942769215076     0.4517396467208985     0.1030254296509429     0.1284022489570314  3.598129099919525e-14 128.0670134134255
2.838943511061224      18.98299176359471      15.21837267338217   0.001710831278418675     0.7427794483676887      -11.5782951727095  0.0003318712063015699      0.119755402097497  0.0009895555491891066       14.1479148032478      366.6961574953019   0.009040385263909229     0.8001055718996077     0.5852822149722038     0.2163853352147875     0.7978323943963005   0.004661942769215076     0.4517396467208985     0.1030254296509429     0.1284022489570314  3.598129099919525e-14 128.0670133798989
2.838943511061224      18.98299176359471      15.21837267338217   0.001710831278418675     0.7427794483676887     -11.57829500017946  0.0003318861074627638      0.119755402097497  0.0009895555491891066       14.1479148032478      366.6961574953019   0.009040385263909229     0.8001055718996077     0.5852822149722038     0.2163853352147875     0.7978323943963005   0.004661942769215076     0.4517396467208985     0.1030254296509429     0.1284022489570314  3.598129099919525e-14 128.0670186308229
2.838943511061224      18.98299176359471      15.21837267338217   0.001710831278418675     0.7427794483676887     -11.57829500017946  0.0003318712063015699     0.1197554169986582  0.0009895555491891066       14.1479148032478      366.6961574953019   0.009040385263909229     0.8001055718996077     0.5852822149722038     0.2163853352147875     0.7978323943963005   0.004661942769215076     0.4517396467208985     0.1030254296509429     0.1284022489570314  3.598129099919525e-14 128.067013304655
2.838943511061224      18.98299176359471      15.21837267338217   0.001710831278418675     0.7427794483676887     -11.57829500017946  0.0003318712063015699      0.119755402097497  0.0009895704503503004       14.1479148032478      366.6961574953019   0.009040385263909229     0.8001055718996077     0.5852822149722038     0.2163853352147875     0.7978323943963005   0.004661942769215076     0.4517396467208985     0.1030254296509429     0.1284022489570314  3.598129099919525e-14 128.067013983282
2.838943511061224      18.98299176359471      15.21837267338217   0.001710831278418675     0.7427794483676887     -11.57829500017946  0.0003318712063015699      0.119755402097497  0.0009895555491891066      14.14791501406815      366.6961574953019   0.009040385263909229     0.8001055718996077     0.5852822149722038     0.2163853352147875     0.7978323943963005   0.004661942769215076     0.4517396467208985     0.1030254296509429     0.1284022489570314  3.598129099919525e-14 128.0670132180136
2.838943511061224      18.98299176359471      15.21837267338217   0.001710831278418675     0.7427794483676887     -11.57829500017946  0.0003318712063015699      0.119755402097497  0.0009895555491891066       14.1479148032478      366.6961629595004   0.009040385263909229     0.8001055718996077     0.5852822149722038     0.2163853352147875     0.7978323943963005   0.004661942769215076     0.4517396467208985     0.1030254296509429     0.1284022489570314  3.598129099919525e-14 128.0670136566063
2.838943511061224      18.98299176359471      15.21837267338217   0.001710831278418675     0.7427794483676887     -11.57829500017946  0.0003318712063015699      0.119755402097497  0.0009895555491891066       14.1479148032478      366.6961574953019   0.009040400165070423     0.8001055718996077     0.5852822149722038     0.2163853352147875     0.7978323943963005   0.004661942769215076     0.4517396467208985     0.1030254296509429     0.1284022489570314  3.598129099919525e-14 128.0670250448406
2.838943511061224      18.98299176359471      15.21837267338217   0.001710831278418675     0.7427794483676887     -11.57829500017946  0.0003318712063015699      0.119755402097497  0.0009895555491891066       14.1479148032478      366.6961574953019   0.009040385263909229     0.8001055868007689     0.5852822149722038     0.2163853352147875     0.7978323943963005   0.004661942769215076     0.4517396467208985     0.1030254296509429     0.1284022489570314  3.598129099919525e-14 128.0670143225101
2.838943511061224      18.98299176359471      15.21837267338217   0.001710831278418675     0.7427794483676887     -11.57829500017946  0.0003318712063015699      0.119755402097497  0.0009895555491891066       14.1479148032478      366.6961574953019   0.009040385263909229     0.8001055718996077      0.585282229873365     0.2163853352147875     0.7978323943963005   0.004661942769215076     0.4517396467208985     0.1030254296509429     0.1284022489570314  3.598129099919525e-14 128.0670144942091
2.838943511061224      18.98299176359471      15.21837267338217   0.001710831278418675     0.7427794483676887     -11.57829500017946  0.0003318712063015699      0.119755402097497  0.0009895555491891066       14.1479148032478      366.6961574953019   0.009040385263909229     0.8001055718996077     0.5852822149722038     0.2163853501159487     0.7978323943963005   0.004661942769215076     0.4517396467208985     0.1030254296509429     0.1284022489570314  3.598129099919525e-14 128.0670129080258
2.838943511061224      18.98299176359471      15.21837267338217   0.001710831278418675     0.7427794483676887     -11.57829500017946  0.0003318712063015699      0.119755402097497  0.0009895555491891066       14.1479148032478      366.6961574953019   0.009040385263909229     0.8001055718996077     0.5852822149722038     0.2163853352147875     0.7978324092974617   0.004661942769215076     0.4517396467208985     0.1030254296509429     0.1284022489570314  3.598129099919525e-14 128.0670134532078
2.838943511061224      18.98299176359471      15.21837267338217   0.001710831278418675     0.7427794483676887     -11.57829500017946  0.0003318712063015699      0.119755402097497  0.0009895555491891066       14.1479148032478      366.6961574953019   0.009040385263909229     0.8001055718996077     0.5852822149722038     0.2163853352147875     0.7978323943963005    0.00466195767037627     0.4517396467208985     0.1030254296509429     0.1284022489570314  3.598129099919525e-14 128.0670134843491
2.838943511061224      18.98299176359471      15.21837267338217   0.001710831278418675     0.7427794483676887     -11.57829500017946  0.0003318712063015699      0.119755402097497  0.0009895555491891066       14.1479148032478      366.6961574953019   0.009040385263909229     0.8001055718996077     0.5852822149722038     0.2163853352147875     0.7978323943963005   0.004661942769215076     0.4517396616220596     0.1030254296509429     0.1284022489570314  3.598129099919525e-14 128.0670134843406
2.838943511061224      18.98299176359471      15.21837267338217   0.001710831278418675     0.7427794483676887     -11.57829500017946  0.0003318712063015699      0.119755402097497  0.0009895555491891066       14.1479148032478      366.6961574953019   0.009040385263909229     0.8001055718996077     0.5852822149722038     0.2163853352147875     0.7978323943963005   0.004661942769215076     0.4517396467208985     0.1030254445521041     0.1284022489570314  3.598129099919525e-14 128.067013484341
2.838943511061224      18.98299176359471      15.21837267338217   0.001710831278418675     0.7427794483676887     -11.57829500017946  0.0003318712063015699      0.119755402097497  0.0009895555491891066       14.1479148032478      366.6961574953019   0.009040385263909229     0.8001055718996077     0.5852822149722038     0.2163853352147875     0.7978323943963005   0.004661942769215076     0.4517396467208985     0.1030254296509429     0.1284022638581926  3.598129099919525e-14 128.0670134844098
2.838943511061224      18.98299176359471      15.21837267338217   0.001710831278418675     0.7427794483676887     -11.57829500017946  0.0003318712063015699      0.119755402097497  0.0009895555491891066       14.1479148032478      366.6961574953019   0.009040385263909229     0.8001055718996077     0.5852822149722038     0.2163853352147875     0.7978323943963005   0.004661942769215076     0.4517396467208985     0.1030254296509429     0.1284022489570314  1.490119717513866e-08 128.0670751928712
2.839250023247355      18.98878485013928      15.22457794004512    0.00173370884953512     0.7428913589068019     -11.58075589660904  0.0003289391566729085     0.1198583509895145  0.0009894748656414489      14.14355945522016        366.60796395235   0.008986184470056365     0.8001048008033399     0.5845276399765546     0.2169133401521392      0.798499692069011     0.0046616177339777     0.4517396467208985     0.1030244609769759     0.1283309666201017   3.49028236284267e-14 127.9739398033424
2.839250065555478      18.98878485013928      15.22457794004512    0.00173370884953512     0.7428913589068019     -11.58075589660904  0.0003289391566729085     0.1198583509895145  0.0009894748656414489      14.14355945522016        366.60796395235   0.008986184470056365     0.8001048008033399     0.5845276399765546     0.2169133401521392      0.798499692069011     0.0046616177339777     0.4517396467208985     0.1030244609769759     0.1283309666201017   3.49028236284267e-14 127.9739402797879
2.839250023247355      18.98878513309423      15.22457794004512    0.00173370884953512     0.7428913589068019     -11.58075589660904  0.0003289391566729085     0.1198583509895145  0.0009894748656414489      14.14355945522016        366.60796395235   0.008986184470056365     0.8001048008033399     0.5845276399765546     0.2169133401521392      0.798499692069011     0.0046616177339777     0.4517396467208985     0.1030244609769759     0.1283309666201017   3.49028236284267e-14 127.973940242893
2.839250023247355      18.98878485013928      15.22457816690901    0.00173370884953512     0.7428913589068019     -11.58075589660904  0.0003289391566729085     0.1198583509895145  0.0009894748656414489      14.14355945522016        366.60796395235   0.008986184470056365     0.8001048008033399     0.5845276399765546     0.2169133401521392      0.798499692069011     0.0046616177339777     0.4517396467208985     0.1030244609769759     0.1283309666201017   3.49028236284267e-14 127.9739401639071
2.839250023247355      18.98878485013928      15.22457794004512   0.001733723750696314     0.7428913589068019     -11.58075589660904  0.0003289391566729085     0.1198583509895145  0.0009894748656414489      14.14355945522016        366.60796395235   0.008986184470056365     0.8001048008033399     0.5845276399765546     0.2169133401521392      0.798499692069011     0.0046616177339777     0.4517396467208985     0.1030244609769759     0.1283309666201017   3.49028236284267e-14 127.9739525662926
2.839250023247355      18.98878485013928      15.22457794004512    0.00173370884953512     0.7428913738079631     -11.58075589660904  0.0003289391566729085     0.1198583509895145  0.0009894748656414489      14.14355945522016        366.60796395235   0.008986184470056365     0.8001048008033399     0.5845276399765546     0.2169133401521392      0.798499692069011     0.0046616177339777     0.4517396467208985     0.1030244609769759     0.1283309666201017   3.49028236284267e-14 127.9739401422686
2.839250023247355      18.98878485013928      15.22457794004512    0.00173370884953512     0.7428913589068019     -11.58075606917575  0.0003289391566729085     0.1198583509895145  0.0009894748656414489      14.14355945522016        366.60796395235   0.008986184470056365     0.8001048008033399     0.5845276399765546     0.2169133401521392      0.798499692069011     0.0046616177339777     0.4517396467208985     0.1030244609769759     0.1283309666201017   3.49028236284267e-14 127.973940304498
2.839250023247355      18.98878485013928      15.22457794004512    0.00173370884953512     0.7428913589068019     -11.58075589660904  0.0003289540578341023     0.1198583509895145  0.0009894748656414489      14.14355945522016        366.60796395235   0.008986184470056365     0.8001048008033399     0.5845276399765546     0.2169133401521392      0.798499692069011     0.0046616177339777     0.4517396467208985     0.1030244609769759     0.1283309666201017   3.49028236284267e-14 127.9739444111718
2.839250023247355      18.98878485013928      15.22457794004512    0.00173370884953512     0.7428913589068019     -11.58075589660904  0.0003289391566729085     0.1198583658906757  0.0009894748656414489      14.14355945522016        366.60796395235   0.008986184470056365     0.8001048008033399     0.5845276399765546     0.2169133401521392      0.798499692069011     0.0046616177339777     0.4517396467208985     0.1030244609769759     0.1283309666201017   3.49028236284267e-14 127.973940057739
2.839250023247355      18.98878485013928      15.22457794004512    0.00173370884953512     0.7428913589068019     -11.58075589660904  0.0003289391566729085     0.1198583509895145  0.0009894897668026427      14.14355945522016        366.60796395235   0.008986184470056365     0.8001048008033399     0.5845276399765546     0.2169133401521392      0.798499692069011     0.0046616177339777     0.4517396467208985     0.1030244609769759     0.1283309666201017   3.49028236284267e-14 127.9739382071123
2.839250023247355      18.98878485013928      15.22457794004512    0.00173370884953512     0.7428913589068019     -11.58075589660904  0.0003289391566729085     0.1198583509895145  0.0009894748656414489      14.14355966597561        366.60796395235   0.008986184470056365     0.8001048008033399     0.5845276399765546     0.2169133401521392      0.798499692069011     0.0046616177339777     0.4517396467208985     0.1030244609769759     0.1283309666201017   3.49028236284267e-14 127.9739396761397
2.839250023247355      18.98878485013928      15.22457794004512    0.00173370884953512     0.7428913589068019     -11.58075589660904  0.0003289391566729085     0.1198583509895145  0.0009894748656414489      14.14355945522016      366.6079694152343   0.008986184470056365     0.8001048008033399     0.5845276399765546     0.2169133401521392      0.798499692069011     0.0046616177339777     0.4517396467208985     0.1030244609769759     0.1283309666201017   3.49028236284267e-14 127.9739403252428
2.839250023247355      18.98878485013928      15.22457794004512    0.00173370884953512     0.7428913589068019     -11.58075589660904  0.0003289391566729085     0.1198583509895145  0.0009894748656414489      14.14355945522016        366.60796395235   0.008986199371217559     0.8001048008033399     0.5845276399765546     0.2169133401521392      0.798499692069011     0.0046616177339777     0.4517396467208985     0.1030244609769759     0.1283309666201017   3.49028236284267e-14 127.9739348266071
2.839250023247355      18.98878485013928      15.22457794004512    0.00173370884953512     0.7428913589068019     -11.58075589660904  0.0003289391566729085     0.1198583509895145  0.0009894748656414489      14.14355945522016        366.60796395235   0.008986184470056365     0.8001048157045011     0.5845276399765546     0.2169133401521392      0.798499692069011     0.0046616177339777     0.4517396467208985     0.1030244609769759     0.1283309666201017   3.49028236284267e-14 127.973941029259
2.839250023247355      18.98878485013928      15.22457794004512    0.00173370884953512     0.7428913589068019     -11.58075589660904  0.0003289391566729085     0.1198583509895145  0.0009894748656414489      14.14355945522016        366.60796395235   0.008986184470056365     0.8001048008033399     0.5845276548777157     0.2169133401521392      0.798499692069011     0.0046616177339777     0.4517396467208985     0.1030244609769759     0.1283309666201017   3.49028236284267e-14 127.9739415521845
2.839250023247355      18.98878485013928      15.22457794004512    0.00173370884953512     0.7428913589068019     -11.58075589660904  0.0003289391566729085     0.1198583509895145  0.0009894748656414489      14.14355945522016        366.60796395235   0.008986184470056365     0.8001048008033399     0.5845276399765546     0.2169133550533004      0.798499692069011     0.0046616177339777     0.4517396467208985     0.1030244609769759     0.1283309666201017   3.49028236284267e-14 127.9739386902097
2.839250023247355      18.98878485013928      15.22457794004512    0.00173370884953512     0.7428913589068019     -11.58075589660904  0.0003289391566729085     0.1198583509895145  0.0009894748656414489      14.14355945522016        366.60796395235   0.008986184470056365     0.8001048008033399     0.5845276399765546     0.2169133401521392     0.7984997069701721     0.0046616177339777     0.4517396467208985     0.1030244609769759     0.1283309666201017   3.49028236284267e-14 127.973940015725
2.839250023247355      18.98878485013928      15.22457794004512    0.00173370884953512     0.7428913589068019     -11.58075589660904  0.0003289391566729085     0.1198583509895145  0.0009894748656414489      14.14355945522016        366.60796395235   0.008986184470056365     0.8001048008033399     0.5845276399765546     0.2169133401521392      0.798499692069011   0.004661632635138894     0.4517396467208985     0.1030244609769759     0.1283309666201017   3.49028236284267e-14 127.9739398033383
2.839250023247355      18.98878485013928      15.22457794004512    0.00173370884953512     0.7428913589068019     -11.58075589660904  0.0003289391566729085     0.1198583509895145  0.0009894748656414489      14.14355945522016        366.60796395235   0.008986184470056365     0.8001048008033399     0.5845276399765546     0.2169133401521392      0.798499692069011     0.0046616177339777     0.4517396616220596     0.1030244609769759     0.1283309666201017   3.49028236284267e-14 127.9739398033424
2.839250023247355      18.98878485013928      15.22457794004512    0.00173370884953512     0.7428913589068019     -11.58075589660904  0.0003289391566729085     0.1198583509895145  0.0009894748656414489      14.14355945522016        366.60796395235   0.008986184470056365     0.8001048008033399     0.5845276399765546     0.2169133401521392      0.798499692069011     0.0046616177339777     0.4517396467208985      0.103024475878137     0.1283309666201017   3.49028236284267e-14 127.973939803345
2.839250023247355      18.98878485013928      15.22457794004512    0.00173370884953512     0.7428913589068019     -11.58075589660904  0.0003289391566729085     0.1198583509895145  0.0009894748656414489      14.14355945522016        366.60796395235   0.008986184470056365     0.8001048008033399     0.5845276399765546     0.2169133401521392      0.798499692069011     0.0046616177339777     0.4517396467208985     0.1030244609769759     0.1283309815212629   3.49028236284267e-14 127.9739398033078
2.839250023247355      18.98878485013928      15.22457794004512    0.00173370884953512     0.7428913589068019     -11.58075589660904  0.0003289391566729085     0.1198583509895145  0.0009894748656414489      14.14355945522016        366.60796395235   0.008986184470056365     0.8001048008033399     0.5845276399765546     0.2169133401521392      0.798499692069011     0.0046616177339777     0.4517396467208985     0.1030244609769759     0.1283309666201017  1.490119609667128e-08 127.9740014282784
2.838719344234885      18.97982251383566      15.20819749409202   0.001733074613372326     0.7427325338663462     -11.57126529944623   0.000330174060661236     0.1198177580583794  0.0009976427031277717      14.14064585903637      366.4935838794191   0.008985185204969519     0.8001046248016005     0.5844777649373641     0.2170491716593549     0.7975499766140738   0.004662207453621193     0.4517396467208985     0.1030237292669051     0.1284032869541612  3.465793868362133e-14 127.9605368736852
2.8387193865351      18.97982251383566      15.20819749409202   0.001733074613372326     0.7427325338663462     -11.57126529944623   0.000330174060661236     0.1198177580583794  0.0009976427031277717      14.14064585903637      366.4935838794191   0.008985185204969519     0.8001046248016005     0.5844777649373641     0.2170491716593549     0.7975499766140738   0.004662207453621193     0.4517396467208985     0.1030237292669051     0.1284032869541612  3.465793868362133e-14 127.960536935177
2.838719344234885      18.97982279665706      15.20819749409202   0.001733074613372326     0.7427325338663462     -11.57126529944623   0.000330174060661236     0.1198177580583794  0.0009976427031277717      14.14064585903637      366.4935838794191   0.008985185204969519     0.8001046248016005     0.5844777649373641     0.2170491716593549     0.7975499766140738   0.004662207453621193     0.4517396467208985     0.1030237292669051     0.1284032869541612  3.465793868362133e-14 127.9605368160144
2.838719344234885      18.97982251383566      15.20819772071183   0.001733074613372326     0.7427325338663462     -11.57126529944623   0.000330174060661236     0.1198177580583794  0.0009976427031277717      14.14064585903637      366.4935838794191   0.008985185204969519     0.8001046248016005     0.5844777649373641     0.2170491716593549     0.7975499766140738   0.004662207453621193     0.4517396467208985     0.1030237292669051     0.1284032869541612  3.465793868362133e-14 127.9605367685818
2.838719344234885      18.97982251383566      15.20819749409202    0.00173308951453352     0.7427325338663462     -11.57126529944623   0.000330174060661236     0.1198177580583794  0.0009976427031277717      14.14064585903637      366.4935838794191   0.008985185204969519     0.8001046248016005     0.5844777649373641     0.2170491716593549     0.7975499766140738   0.004662207453621193     0.4517396467208985     0.1030237292669051     0.1284032869541612  3.465793868362133e-14 127.960548046271
2.838719344234885      18.97982251383566      15.20819749409202   0.001733074613372326     0.7427325487675074     -11.57126529944623   0.000330174060661236     0.1198177580583794  0.0009976427031277717      14.14064585903637      366.4935838794191   0.008985185204969519     0.8001046248016005     0.5844777649373641     0.2170491716593549     0.7975499766140738   0.004662207453621193     0.4517396467208985     0.1030237292669051     0.1284032869541612  3.465793868362133e-14 127.9605367969798
2.838719344234885      18.97982251383566      15.20819749409202   0.001733074613372326     0.7427325338663462     -11.57126547187152   0.000330174060661236     0.1198177580583794  0.0009976427031277717      14.14064585903637      366.4935838794191   0.008985185204969519     0.8001046248016005     0.5844777649373641     0.2170491716593549     0.7975499766140738   0.004662207453621193     0.4517396467208985     0.1030237292669051     0.1284032869541612  3.465793868362133e-14 127.9605370263854
2.838719344234885      18.97982251383566      15.20819749409202   0.001733074613372326     0.7427325338663462     -11.57126529944623  0.0003301889618224298     0.1198177580583794  0.0009976427031277717      14.14064585903637      366.4935838794191   0.008985185204969519     0.8001046248016005     0.5844777649373641     0.2170491716593549     0.7975499766140738   0.004662207453621193     0.4517396467208985     0.1030237292669051     0.1284032869541612  3.465793868362133e-14 127.9605436228541
2.838719344234885      18.97982251383566      15.20819749409202   0.001733074613372326     0.7427325338663462     -11.57126529944623   0.000330174060661236     0.1198177729595406  0.0009976427031277717      14.14064585903637      366.4935838794191   0.008985185204969519     0.8001046248016005     0.5844777649373641     0.2170491716593549     0.7975499766140738   0.004662207453621193     0.4517396467208985     0.1030237292669051     0.1284032869541612  3.465793868362133e-14 127.9605369406065
2.838719344234885      18.97982251383566      15.20819749409202   0.001733074613372326     0.7427325338663462     -11.57126529944623   0.000330174060661236     0.1198177580583794  0.0009976576042889655      14.14064585903637      366.4935838794191   0.008985185204969519     0.8001046248016005     0.5844777649373641     0.2170491716593549     0.7975499766140738   0.004662207453621193     0.4517396467208985     0.1030237292669051     0.1284032869541612  3.465793868362133e-14 127.9605391603395
2.838719344234885      18.97982251383566      15.20819749409202   0.001733074613372326     0.7427325338663462     -11.57126529944623   0.000330174060661236     0.1198177580583794  0.0009976427031277717      14.14064606974841      366.4935838794191   0.008985185204969519     0.8001046248016005     0.5844777649373641     0.2170491716593549     0.7975499766140738   0.004662207453621193     0.4517396467208985     0.1030237292669051     0.1284032869541612  3.465793868362133e-14 127.9605365771388
2.838719344234885      18.97982251383566      15.20819749409202   0.001733074613372326     0.7427325338663462     -11.57126529944623   0.000330174060661236     0.1198177580583794  0.0009976427031277717      14.14064585903637      366.4935893405991   0.008985185204969519     0.8001046248016005     0.5844777649373641     0.2170491716593549     0.7975499766140738   0.004662207453621193     0.4517396467208985     0.1030237292669051     0.1284032869541612  3.465793868362133e-14 127.9605370364728
2.838719344234885      18.97982251383566      15.20819749409202   0.001733074613372326     0.7427325338663462     -11.57126529944623   0.000330174060661236     0.1198177580583794  0.0009976427031277717      14.14064585903637      366.4935838794191   0.008985200106130712     0.8001046248016005     0.5844777649373641     0.2170491716593549     0.7975499766140738   0.004662207453621193     0.4517396467208985     0.1030237292669051     0.1284032869541612  3.465793868362133e-14 127.960534518473
2.838719344234885      18.97982251383566      15.20819749409202   0.001733074613372326     0.7427325338663462     -11.57126529944623   0.000330174060661236     0.1198177580583794  0.0009976427031277717      14.14064585903637      366.4935838794191   0.008985185204969519     0.8001046397027617     0.5844777649373641     0.2170491716593549     0.7975499766140738   0.004662207453621193     0.4517396467208985     0.1030237292669051     0.1284032869541612  3.465793868362133e-14 127.9605377383233
2.838719344234885      18.97982251383566      15.20819749409202   0.001733074613372326     0.7427325338663462     -11.57126529944623   0.000330174060661236     0.1198177580583794  0.0009976427031277717      14.14064585903637      366.4935838794191   0.008985185204969519     0.8001046248016005     0.5844777798385253     0.2170491716593549     0.7975499766140738   0.004662207453621193     0.4517396467208985     0.1030237292669051     0.1284032869541612  3.465793868362133e-14 127.9605380470022
2.838719344234885      18.97982251383566      15.20819749409202   0.001733074613372326     0.7427325338663462     -11.57126529944623   0.000330174060661236     0.1198177580583794  0.0009976427031277717      14.14064585903637      366.4935838794191   0.008985185204969519     0.8001046248016005     0.5844777649373641     0.2170491865605161     0.7975499766140738   0.004662207453621193     0.4517396467208985     0.1030237292669051     0.1284032869541612  3.465793868362133e-14 127.9605355144867
2.838719344234885      18.97982251383566      15.20819749409202   0.001733074613372326     0.7427325338663462     -11.57126529944623   0.000330174060661236     0.1198177580583794  0.0009976427031277717      14.14064585903637      366.4935838794191   0.008985185204969519     0.8001046248016005     0.5844777649373641     0.2170491716593549      0.797549991515235   0.004662207453621193     0.4517396467208985     0.1030237292669051     0.1284032869541612  3.465793868362133e-14 127.9605368249724
2.838719344234885      18.97982251383566      15.20819749409202   0.001733074613372326     0.7427325338663462     -11.57126529944623   0.000330174060661236     0.1198177580583794  0.0009976427031277717      14.14064585903637      366.4935838794191   0.008985185204969519     0.8001046248016005     0.5844777649373641     0.2170491716593549     0.7975499766140738   0.004662222354782387     0.4517396467208985     0.1030237292669051     0.1284032869541612  3.465793868362133e-14 127.9605368736815
2.838719344234885      18.97982251383566      15.20819749409202   0.001733074613372326     0.7427325338663462     -11.57126529944623   0.000330174060661236     0.1198177580583794  0.0009976427031277717      14.14064585903637      366.4935838794191   0.008985185204969519     0.8001046248016005     0.5844777649373641     0.2170491716593549     0.7975499766140738   0.004662207453621193     0.4517396616220596     0.1030237292669051     0.1284032869541612  3.465793868362133e-14 127.9605368736852
2.838719344234885      18.97982251383566      15.20819749409202   0.001733074613372326     0.7427325338663462     -11.57126529944623   0.000330174060661236     0.1198177580583794  0.0009976427031277717      14.14064585903637      366.4935838794191   0.008985185204969519     0.8001046248016005     0.5844777649373641     0.2170491716593549     0.7975499766140738   0.004662207453621193     0.4517396467208985     0.1030237441680663     0.1284032869541612  3.465793868362133e-14 127.9605368736813
2.838719344234885      18.97982251383566      15.20819749409202   0.001733074613372326     0.7427325338663462     -11.57126529944623   0.000330174060661236     0.1198177580583794  0.0009976427031277717      14.14064585903637      366.4935838794191   0.008985185204969519     0.8001046248016005     0.5844777649373641     0.2170491716593549     0.7975499766140738   0.004662207453621193     0.4517396467208985     0.1030237292669051     0.1284033018553224  3.465793868362133e-14 127.960536873683
2.838719344234885      18.97982251383566      15.20819749409202   0.001733074613372326     0.7427325338663462     -11.57126529944623   0.000330174060661236     0.1198177580583794  0.0009976427031277717      14.14064585903637      366.4935838794191   0.008985185204969519     0.8001046248016005     0.5844777649373641     0.2170491716593549     0.7975499766140738   0.004662207453621193     0.4517396467208985     0.1030237292669051     0.1284032869541612  1.490119585178634e-08 127.9605985436155
2.838513896361077      18.98457279223133      15.20750263243365    0.00173393928255122     0.7428452417575227     -11.57027989820135   0.000326322796757839     0.1198633237621385  0.0009975380356878714      14.14154374524677      366.5007635054249    0.00897419346708556      0.800103294998166     0.5834095023523314     0.2179693265675152     0.7990140769528513   0.004662548693487677     0.4517396467208985      0.103034707916519     0.1284034108968148  3.372410921572375e-14 127.8193524844545
2.838513938658231      18.98457279223133      15.20750263243365    0.00173393928255122     0.7428452417575227     -11.57027989820135   0.000326322796757839     0.1198633237621385  0.0009975380356878714      14.14154374524677      366.5007635054249    0.00897419346708556      0.800103294998166     0.5834095023523314     0.2179693265675152     0.7990140769528513   0.004662548693487677     0.4517396467208985      0.103034707916519     0.1284034108968148  3.372410921572375e-14 127.8193530677451
2.838513896361077      18.98457307512351      15.20750263243365    0.00173393928255122     0.7428452417575227     -11.57027989820135   0.000326322796757839     0.1198633237621385  0.0009975380356878714      14.14154374524677      366.5007635054249    0.00897419346708556      0.800103294998166     0.5834095023523314     0.2179693265675152     0.7990140769528513   0.004662548693487677     0.4517396467208985      0.103034707916519     0.1284034108968148  3.372410921572375e-14 127.8193528725812
2.838513896361077      18.98457279223133       15.2075028590431    0.00173393928255122     0.7428452417575227     -11.57027989820135   0.000326322796757839     0.1198633237621385  0.0009975380356878714      14.14154374524677      366.5007635054249    0.00897419346708556      0.800103294998166     0.5834095023523314     0.2179693265675152     0.7990140769528513   0.004662548693487677     0.4517396467208985      0.103034707916519     0.1284034108968148  3.372410921572375e-14 127.8193528216203
2.838513896361077      18.98457279223133      15.20750263243365   0.001733954183712413     0.7428452417575227     -11.57027989820135   0.000326322796757839     0.1198633237621385  0.0009975380356878714      14.14154374524677      366.5007635054249    0.00897419346708556      0.800103294998166     0.5834095023523314     0.2179693265675152     0.7990140769528513   0.004662548693487677     0.4517396467208985      0.103034707916519     0.1284034108968148  3.372410921572375e-14 127.8193602691564
2.838513896361077      18.98457279223133      15.20750263243365    0.00173393928255122     0.7428452566586838     -11.57027989820135   0.000326322796757839     0.1198633237621385  0.0009975380356878714      14.14154374524677      366.5007635054249    0.00897419346708556      0.800103294998166     0.5834095023523314     0.2179693265675152     0.7990140769528513   0.004662548693487677     0.4517396467208985      0.103034707916519     0.1284034108968148  3.372410921572375e-14 127.8193527842793
2.838513896361077      18.98457279223133      15.20750263243365    0.00173393928255122     0.7428452417575227     -11.57028007061195   0.000326322796757839     0.1198633237621385  0.0009975380356878714      14.14154374524677      366.5007635054249    0.00897419346708556      0.800103294998166     0.5834095023523314     0.2179693265675152     0.7990140769528513   0.004662548693487677     0.4517396467208985      0.103034707916519     0.1284034108968148  3.372410921572375e-14 127.8193530165137
2.838513896361077      18.98457279223133      15.20750263243365    0.00173393928255122     0.7428452417575227     -11.57027989820135  0.0003263376979190328     0.1198633237621385  0.0009975380356878714      14.14154374524677      366.5007635054249    0.00897419346708556      0.800103294998166     0.5834095023523314     0.2179693265675152     0.7990140769528513   0.004662548693487677     0.4517396467208985      0.103034707916519     0.1284034108968148  3.372410921572375e-14 127.819361608726
2.838513896361077      18.98457279223133      15.20750263243365    0.00173393928255122     0.7428452417575227     -11.57027989820135   0.000326322796757839     0.1198633386632997  0.0009975380356878714      14.14154374524677      366.5007635054249    0.00897419346708556      0.800103294998166     0.5834095023523314     0.2179693265675152     0.7990140769528513   0.004662548693487677     0.4517396467208985      0.103034707916519     0.1284034108968148  3.372410921572375e-14 127.8193529205761
2.838513896361077      18.98457279223133      15.20750263243365    0.00173393928255122     0.7428452417575227     -11.57027989820135   0.000326322796757839     0.1198633237621385  0.0009975529368490652      14.14154374524677      366.5007635054249    0.00897419346708556      0.800103294998166     0.5834095023523314     0.2179693265675152     0.7990140769528513   0.004662548693487677     0.4517396467208985      0.103034707916519     0.1284034108968148  3.372410921572375e-14 127.8193562957006
2.838513896361077      18.98457279223133      15.20750263243365    0.00173393928255122     0.7428452417575227     -11.57027989820135   0.000326322796757839     0.1198633237621385  0.0009975380356878714      14.14154395597219      366.5007635054249    0.00897419346708556      0.800103294998166     0.5834095023523314     0.2179693265675152     0.7990140769528513   0.004662548693487677     0.4517396467208985      0.103034707916519     0.1284034108968148  3.372410921572375e-14 127.8193526780759
2.838513896361077      18.98457279223133      15.20750263243365    0.00173393928255122     0.7428452417575227     -11.57027989820135   0.000326322796757839     0.1198633237621385  0.0009975380356878714      14.14154374524677      366.5007689667118    0.00897419346708556      0.800103294998166     0.5834095023523314     0.2179693265675152     0.7990140769528513   0.004662548693487677     0.4517396467208985      0.103034707916519     0.1284034108968148  3.372410921572375e-14 127.8193529395023
2.838513896361077      18.98457279223133      15.20750263243365    0.00173393928255122     0.7428452417575227     -11.57027989820135   0.000326322796757839     0.1198633237621385  0.0009975380356878714      14.14154374524677      366.5007635054249   0.008974208368246753      0.800103294998166     0.5834095023523314     0.2179693265675152     0.7990140769528513   0.004662548693487677     0.4517396467208985      0.103034707916519     0.1284034108968148  3.372410921572375e-14 127.8193665314082
2.838513896361077      18.98457279223133      15.20750263243365    0.00173393928255122     0.7428452417575227     -11.57027989820135   0.000326322796757839     0.1198633237621385  0.0009975380356878714      14.14154374524677      366.5007635054249    0.00897419346708556     0.8001033098993272     0.5834095023523314     0.2179693265675152     0.7990140769528513   0.004662548693487677     0.4517396467208985      0.103034707916519     0.1284034108968148  3.372410921572375e-14 127.8193538186308
2.838513896361077      18.98457279223133      15.20750263243365    0.00173393928255122     0.7428452417575227     -11.57027989820135   0.000326322796757839     0.1198633237621385  0.0009975380356878714      14.14154374524677      366.5007635054249    0.00897419346708556      0.800103294998166     0.5834095172534926     0.2179693265675152     0.7990140769528513   0.004662548693487677     0.4517396467208985      0.103034707916519     0.1284034108968148  3.372410921572375e-14 127.819354000253
2.838513896361077      18.98457279223133      15.20750263243365    0.00173393928255122     0.7428452417575227     -11.57027989820135   0.000326322796757839     0.1198633237621385  0.0009975380356878714      14.14154374524677      366.5007635054249    0.00897419346708556      0.800103294998166     0.5834095023523314     0.2179693414686764     0.7990140769528513   0.004662548693487677     0.4517396467208985      0.103034707916519     0.1284034108968148  3.372410921572375e-14 127.8193526998592
2.838513896361077      18.98457279223133      15.20750263243365    0.00173393928255122     0.7428452417575227     -11.57027989820135   0.000326322796757839     0.1198633237621385  0.0009975380356878714      14.14154374524677      366.5007635054249    0.00897419346708556      0.800103294998166     0.5834095023523314     0.2179693265675152     0.7990140918540125   0.004662548693487677     0.4517396467208985      0.103034707916519     0.1284034108968148  3.372410921572375e-14 127.8193529861206
2.838513896361077      18.98457279223133      15.20750263243365    0.00173393928255122     0.7428452417575227     -11.57027989820135   0.000326322796757839     0.1198633237621385  0.0009975380356878714      14.14154374524677      366.5007635054249    0.00897419346708556      0.800103294998166     0.5834095023523314     0.2179693265675152     0.7990140769528513   0.004662563594648871     0.4517396467208985      0.103034707916519     0.1284034108968148  3.372410921572375e-14 127.8193524844557
2.838513896361077      18.98457279223133      15.20750263243365    0.00173393928255122     0.7428452417575227     -11.57027989820135   0.000326322796757839     0.1198633237621385  0.0009975380356878714      14.14154374524677      366.5007635054249    0.00897419346708556      0.800103294998166     0.5834095023523314     0.2179693265675152     0.7990140769528513   0.004662548693487677     0.4517396616220596      0.103034707916519     0.1284034108968148  3.372410921572375e-14 127.8193524844545
2.838513896361077      18.98457279223133      15.20750263243365    0.00173393928255122     0.7428452417575227     -11.57027989820135   0.000326322796757839     0.1198633237621385  0.0009975380356878714      14.14154374524677      366.5007635054249    0.00897419346708556      0.800103294998166     0.5834095023523314     0.2179693265675152     0.7990140769528513   0.004662548693487677     0.4517396467208985     0.1030347228176802     0.1284034108968148  3.372410921572375e-14 127.8193524844423
2.838513896361077      18.98457279223133      15.20750263243365    0.00173393928255122     0.7428452417575227     -11.57027989820135   0.000326322796757839     0.1198633237621385  0.0009975380356878714      14.14154374524677      366.5007635054249    0.00897419346708556      0.800103294998166     0.5834095023523314     0.2179693265675152     0.7990140769528513   0.004662548693487677     0.4517396467208985      0.103034707916519      0.128403425797976  3.372410921572375e-14 127.8193524844524
2.838513896361077      18.98457279223133      15.20750263243365    0.00173393928255122     0.7428452417575227     -11.57027989820135   0.000326322796757839     0.1198633237621385  0.0009975380356878714      14.14154374524677      366.5007635054249    0.00897419346708556      0.800103294998166     0.5834095023523314     0.2179693265675152     0.7990140769528513   0.004662548693487677     0.4517396467208985      0.103034707916519     0.1284034108968148  1.490119491795687e-08 127.8194141715343
2.838315368371485      18.98012840900513      15.20064473142038   0.001727879215515554     0.7427128366408189     -11.56596309901271  0.0003256200210280427     0.1198204421864229  0.0009959993653336527      14.13661268474274      366.3910510286071   0.008918770356611205     0.8001031955149494     0.5830038329271551     0.2179931826340123     0.7984645024938154   0.004662541728812852     0.4517396467208985     0.1030447248085981     0.1284050658762385  3.270523245977302e-14 127.7801874458497
2.838315410665679      18.98012840900513      15.20064473142038   0.001727879215515554     0.7427128366408189     -11.56596309901271  0.0003256200210280427     0.1198204421864229  0.0009959993653336527      14.13661268474274      366.3910510286071   0.008918770356611205     0.8001031955149494     0.5830038329271551     0.2179931826340123     0.7984645024938154   0.004662541728812852     0.4517396467208985     0.1030447248085981     0.1284050658762385  3.270523245977302e-14 127.780187647231
2.838315368371485      18.98012869183108      15.20064473142038   0.001727879215515554     0.7427128366408189     -11.56596309901271  0.0003256200210280427     0.1198204421864229  0.0009959993653336527      14.13661268474274      366.3910510286071   0.008918770356611205     0.8001031955149494     0.5830038329271551     0.2179931826340123     0.7984645024938154   0.004662541728812852     0.4517396467208985     0.1030447248085981     0.1284050658762385  3.270523245977302e-14 127.7801875340587
2.838315368371485      18.98012840900513      15.20064495792764   0.001727879215515554     0.7427128366408189     -11.56596309901271  0.0003256200210280427     0.1198204421864229  0.0009959993653336527      14.13661268474274      366.3910510286071   0.008918770356611205     0.8001031955149494     0.5830038329271551     0.2179931826340123     0.7984645024938154   0.004662541728812852     0.4517396467208985     0.1030447248085981     0.1284050658762385  3.270523245977302e-14 127.7801872726628
2.838315368371485      18.98012840900513      15.20064473142038   0.001727894116676748     0.7427128366408189     -11.56596309901271  0.0003256200210280427     0.1198204421864229  0.0009959993653336527      14.13661268474274      366.3910510286071   0.008918770356611205     0.8001031955149494     0.5830038329271551     0.2179931826340123     0.7984645024938154   0.004662541728812852     0.4517396467208985     0.1030447248085981     0.1284050658762385  3.270523245977302e-14 127.7801931904227
2.838315368371485      18.98012840900513      15.20064473142038   0.001727879215515554     0.7427128515419801     -11.56596309901271  0.0003256200210280427     0.1198204421864229  0.0009959993653336527      14.13661268474274      366.3910510286071   0.008918770356611205     0.8001031955149494     0.5830038329271551     0.2179931826340123     0.7984645024938154   0.004662541728812852     0.4517396467208985     0.1030447248085981     0.1284050658762385  3.270523245977302e-14 127.7801871724736
2.838315368371485      18.98012840900513      15.20064473142038   0.001727879215515554     0.7427128366408189     -11.56596327135899  0.0003256200210280427     0.1198204421864229  0.0009959993653336527      14.13661268474274      366.3910510286071   0.008918770356611205     0.8001031955149494     0.5830038329271551     0.2179931826340123     0.7984645024938154   0.004662541728812852     0.4517396467208985     0.1030447248085981     0.1284050658762385  3.270523245977302e-14 127.7801874355692
2.838315368371485      18.98012840900513      15.20064473142038   0.001727879215515554     0.7427128366408189     -11.56596309901271  0.0003256349221892366     0.1198204421864229  0.0009959993653336527      14.13661268474274      366.3910510286071   0.008918770356611205     0.8001031955149494     0.5830038329271551     0.2179931826340123     0.7984645024938154   0.004662541728812852     0.4517396467208985     0.1030447248085981     0.1284050658762385  3.270523245977302e-14 127.7801910576983
2.838315368371485      18.98012840900513      15.20064473142038   0.001727879215515554     0.7427128366408189     -11.56596309901271  0.0003256200210280427     0.1198204570875841  0.0009959993653336527      14.13661268474274      366.3910510286071   0.008918770356611205     0.8001031955149494     0.5830038329271551     0.2179931826340123     0.7984645024938154   0.004662541728812852     0.4517396467208985     0.1030447248085981     0.1284050658762385  3.270523245977302e-14 127.7801876667309
2.838315368371485      18.98012840900513      15.20064473142038   0.001727879215515554     0.7427128366408189     -11.56596309901271  0.0003256200210280427     0.1198204421864229  0.0009960142664948465      14.13661268474274      366.3910510286071   0.008918770356611205     0.8001031955149494     0.5830038329271551     0.2179931826340123     0.7984645024938154   0.004662541728812852     0.4517396467208985     0.1030447248085981     0.1284050658762385  3.270523245977302e-14 127.7801880568545
2.838315368371485      18.98012840900513      15.20064473142038   0.001727879215515554     0.7427128366408189     -11.56596309901271  0.0003256200210280427     0.1198204421864229  0.0009959993653336527      14.13661289539469      366.3910510286071   0.008918770356611205     0.8001031955149494     0.5830038329271551     0.2179931826340123     0.7984645024938154   0.004662541728812852     0.4517396467208985     0.1030447248085981     0.1284050658762385  3.270523245977302e-14 127.7801870513141
2.838315368371485      18.98012840900513      15.20064473142038   0.001727879215515554     0.7427128366408189     -11.56596309901271  0.0003256200210280427     0.1198204421864229  0.0009959993653336527      14.13661268474274      366.3910564882593   0.008918770356611205     0.8001031955149494     0.5830038329271551     0.2179931826340123     0.7984645024938154   0.004662541728812852     0.4517396467208985     0.1030447248085981     0.1284050658762385  3.270523245977302e-14 127.7801874068153
2.838315368371485      18.98012840900513      15.20064473142038   0.001727879215515554     0.7427128366408189     -11.56596309901271  0.0003256200210280427     0.1198204421864229  0.0009959993653336527      14.13661268474274      366.3910510286071   0.008918785257772399     0.8001031955149494     0.5830038329271551     0.2179931826340123     0.7984645024938154   0.004662541728812852     0.4517396467208985     0.1030447248085981     0.1284050658762385  3.270523245977302e-14 127.7801739514589
2.838315368371485      18.98012840900513      15.20064473142038   0.001727879215515554     0.7427128366408189     -11.56596309901271  0.0003256200210280427     0.1198204421864229  0.0009959993653336527      14.13661268474274      366.3910510286071   0.008918770356611205     0.8001032104161105     0.5830038329271551     0.2179931826340123     0.7984645024938154   0.004662541728812852     0.4517396467208985     0.1030447248085981     0.1284050658762385  3.270523245977302e-14 127.7801881649177
2.838315368371485      18.98012840900513      15.20064473142038   0.001727879215515554     0.7427128366408189     -11.56596309901271  0.0003256200210280427     0.1198204421864229  0.0009959993653336527      14.13661268474274      366.3910510286071   0.008918770356611205     0.8001031955149494     0.5830038478283163     0.2179931826340123     0.7984645024938154   0.004662541728812852     0.4517396467208985     0.1030447248085981     0.1284050658762385  3.270523245977302e-14 127.7801888420115
2.838315368371485      18.98012840900513      15.20064473142038   0.001727879215515554     0.7427128366408189     -11.56596309901271  0.0003256200210280427     0.1198204421864229  0.0009959993653336527      14.13661268474274      366.3910510286071   0.008918770356611205     0.8001031955149494     0.5830038329271551     0.2179931975351735     0.7984645024938154   0.004662541728812852     0.4517396467208985     0.1030447248085981     0.1284050658762385  3.270523245977302e-14 127.7801859930698
2.838315368371485      18.98012840900513      15.20064473142038   0.001727879215515554     0.7427128366408189     -11.56596309901271  0.0003256200210280427     0.1198204421864229  0.0009959993653336527      14.13661268474274      366.3910510286071   0.008918770356611205     0.8001031955149494     0.5830038329271551     0.2179931826340123     0.7984645173949766   0.004662541728812852     0.4517396467208985     0.1030447248085981     0.1284050658762385  3.270523245977302e-14 127.7801875468844
2.838315368371485      18.98012840900513      15.20064473142038   0.001727879215515554     0.7427128366408189     -11.56596309901271  0.0003256200210280427     0.1198204421864229  0.0009959993653336527      14.13661268474274      366.3910510286071   0.008918770356611205     0.8001031955149494     0.5830038329271551     0.2179931826340123     0.7984645024938154   0.004662556629974046     0.4517396467208985     0.1030447248085981     0.1284050658762385  3.270523245977302e-14 127.7801874458466
2.838315368371485      18.98012840900513      15.20064473142038   0.001727879215515554     0.7427128366408189     -11.56596309901271  0.0003256200210280427     0.1198204421864229  0.0009959993653336527      14.13661268474274      366.3910510286071   0.008918770356611205     0.8001031955149494     0.5830038329271551     0.2179931826340123     0.7984645024938154   0.004662541728812852     0.4517396616220596     0.1030447248085981     0.1284050658762385  3.270523245977302e-14 127.7801874458497
2.838315368371485      18.98012840900513      15.20064473142038   0.001727879215515554     0.7427128366408189     -11.56596309901271  0.0003256200210280427     0.1198204421864229  0.0009959993653336527      14.13661268474274      366.3910510286071   0.008918770356611205     0.8001031955149494     0.5830038329271551     0.2179931826340123     0.7984645024938154   0.004662541728812852     0.4517396467208985     0.1030447397097593     0.1284050658762385  3.270523245977302e-14 127.7801874458372
2.838315368371485      18.98012840900513      15.20064473142038   0.001727879215515554     0.7427128366408189     -11.56596309901271  0.0003256200210280427     0.1198204421864229  0.0009959993653336527      14.13661268474274      366.3910510286071   0.008918770356611205     0.8001031955149494     0.5830038329271551     0.2179931826340123     0.7984645024938154   0.004662541728812852     0.4517396467208985     0.1030447248085981     0.1284050807773997  3.270523245977302e-14 127.7801874458375
2.838315368371485      18.98012840900513      15.20064473142038   0.001727879215515554     0.7427128366408189     -11.56596309901271  0.0003256200210280427     0.1198204421864229  0.0009959993653336527      14.13661268474274      366.3910510286071   0.008918770356611205     0.8001031955149494     0.5830038329271551     0.2179931826340123     0.7984645024938154   0.004662541728812852     0.4517396467208985     0.1030447248085981     0.1284050658762385  1.490119389908012e-08 127.7802491669579
2.837625344367067      18.98634273539578      15.20842137410592   0.001733419916025861     0.7431575139707968      -11.5681174393339  0.0003253063998873254      0.119816258444339  0.0009959651243337667         14.13974583554      366.3928978326258   0.008937222161784783     0.8001027625482822     0.5827440288039772     0.2182972140484786      0.796841362019964   0.004663418916567705     0.4517396467208985     0.1030879884944937     0.1284487856601115  3.241134668564045e-14 127.7216123398288
2.83762538665098      18.98634273539578      15.20842137410592   0.001733419916025861     0.7431575139707968      -11.5681174393339  0.0003253063998873254      0.119816258444339  0.0009959651243337667         14.13974583554      366.3928978326258   0.008937222161784783     0.8001027625482822     0.5827440288039772     0.2182972140484786      0.796841362019964   0.004663418916567705     0.4517396467208985     0.1030879884944937     0.1284487856601115  3.241134668564045e-14 127.7216125702611
2.837625344367067      18.98634301831433      15.20842137410592   0.001733419916025861     0.7431575139707968      -11.5681174393339  0.0003253063998873254      0.119816258444339  0.0009959651243337667         14.13974583554      366.3928978326258   0.008937222161784783     0.8001027625482822     0.5827440288039772     0.2182972140484786      0.796841362019964   0.004663418916567705     0.4517396467208985     0.1030879884944937     0.1284487856601115  3.241134668564045e-14 127.7216123045562
2.837625344367067      18.98634273539578      15.20842160072906   0.001733419916025861     0.7431575139707968      -11.5681174393339  0.0003253063998873254      0.119816258444339  0.0009959651243337667         14.13974583554      366.3928978326258   0.008937222161784783     0.8001027625482822     0.5827440288039772     0.2182972140484786      0.796841362019964   0.004663418916567705     0.4517396467208985     0.1030879884944937     0.1284487856601115  3.241134668564045e-14 127.7216125819422
2.837625344367067      18.98634273539578      15.20842137410592   0.001733434817187055     0.7431575139707968      -11.5681174393339  0.0003253063998873254      0.119816258444339  0.0009959651243337667         14.13974583554      366.3928978326258   0.008937222161784783     0.8001027625482822     0.5827440288039772     0.2182972140484786      0.796841362019964   0.004663418916567705     0.4517396467208985     0.1030879884944937     0.1284487856601115  3.241134668564045e-14 127.7216166293175
2.837625344367067      18.98634273539578      15.20842137410592   0.001733419916025861      0.743157528871958      -11.5681174393339  0.0003253063998873254      0.119816258444339  0.0009959651243337667         14.13974583554      366.3928978326258   0.008937222161784783     0.8001027625482822     0.5827440288039772     0.2182972140484786      0.796841362019964   0.004663418916567705     0.4517396467208985     0.1030879884944937     0.1284487856601115  3.241134668564045e-14 127.7216117710821
2.837625344367067      18.98634273539578      15.20842137410592   0.001733419916025861     0.7431575139707968     -11.56811761171228  0.0003253063998873254      0.119816258444339  0.0009959651243337667         14.13974583554      366.3928978326258   0.008937222161784783     0.8001027625482822     0.5827440288039772     0.2182972140484786      0.796841362019964   0.004663418916567705     0.4517396467208985     0.1030879884944937     0.1284487856601115  3.241134668564045e-14 127.7216124144083
2.837625344367067      18.98634273539578      15.20842137410592   0.001733419916025861     0.7431575139707968      -11.5681174393339  0.0003253213010485192      0.119816258444339  0.0009959651243337667         14.13974583554      366.3928978326258   0.008937222161784783     0.8001027625482822     0.5827440288039772     0.2182972140484786      0.796841362019964   0.004663418916567705     0.4517396467208985     0.1030879884944937     0.1284487856601115  3.241134668564045e-14 127.7216182016164
2.837625344367067      18.98634273539578      15.20842137410592   0.001733419916025861     0.7431575139707968      -11.5681174393339  0.0003253063998873254     0.1198162733455001  0.0009959651243337667         14.13974583554      366.3928978326258   0.008937222161784783     0.8001027625482822     0.5827440288039772     0.2182972140484786      0.796841362019964   0.004663418916567705     0.4517396467208985     0.1030879884944937     0.1284487856601115  3.241134668564045e-14 127.7216125604227
2.837625344367067      18.98634273539578      15.20842137410592   0.001733419916025861     0.7431575139707968      -11.5681174393339  0.0003253063998873254      0.119816258444339  0.0009959800254949606         14.13974583554      366.3928978326258   0.008937222161784783     0.8001027625482822     0.5827440288039772     0.2182972140484786      0.796841362019964   0.004663418916567705     0.4517396467208985     0.1030879884944937     0.1284487856601115  3.241134668564045e-14 127.7216145404043
2.837625344367067      18.98634273539578      15.20842137410592   0.001733419916025861     0.7431575139707968      -11.5681174393339  0.0003253063998873254      0.119816258444339  0.0009959651243337667      14.13974604623863      366.3928978326258   0.008937222161784783     0.8001027625482822     0.5827440288039772     0.2182972140484786      0.796841362019964   0.004663418916567705     0.4517396467208985     0.1030879884944937     0.1284487856601115  3.241134668564045e-14 127.7216120724632
2.837625344367067      18.98634273539578      15.20842137410592   0.001733419916025861     0.7431575139707968      -11.5681174393339  0.0003253063998873254      0.119816258444339  0.0009959651243337667         14.13974583554      366.3929032923054   0.008937222161784783     0.8001027625482822     0.5827440288039772     0.2182972140484786      0.796841362019964   0.004663418916567705     0.4517396467208985     0.1030879884944937     0.1284487856601115  3.241134668564045e-14 127.7216126171083
2.837625344367067      18.98634273539578      15.20842137410592   0.001733419916025861     0.7431575139707968      -11.5681174393339  0.0003253063998873254      0.119816258444339  0.0009959651243337667         14.13974583554      366.3928978326258   0.008937237062945977     0.8001027625482822     0.5827440288039772     0.2182972140484786      0.796841362019964   0.004663418916567705     0.4517396467208985     0.1030879884944937     0.1284487856601115  3.241134668564045e-14 127.7216159001216
2.837625344367067      18.98634273539578      15.20842137410592   0.001733419916025861     0.7431575139707968      -11.5681174393339  0.0003253063998873254      0.119816258444339  0.0009959651243337667         14.13974583554      366.3928978326258   0.008937222161784783     0.8001027774494434     0.5827440288039772     0.2182972140484786      0.796841362019964   0.004663418916567705     0.4517396467208985     0.1030879884944937     0.1284487856601115  3.241134668564045e-14 127.7216132337724
2.837625344367067      18.98634273539578      15.20842137410592   0.001733419916025861     0.7431575139707968      -11.5681174393339  0.0003253063998873254      0.119816258444339  0.0009959651243337667         14.13974583554      366.3928978326258   0.008937222161784783     0.8001027625482822     0.5827440437051384     0.2182972140484786      0.796841362019964   0.004663418916567705     0.4517396467208985     0.1030879884944937     0.1284487856601115  3.241134668564045e-14 127.7216136534831
2.837625344367067      18.98634273539578      15.20842137410592   0.001733419916025861     0.7431575139707968      -11.5681174393339  0.0003253063998873254      0.119816258444339  0.0009959651243337667         14.13974583554      366.3928978326258   0.008937222161784783     0.8001027625482822     0.5827440288039772     0.2182972289496398      0.796841362019964   0.004663418916567705     0.4517396467208985     0.1030879884944937     0.1284487856601115  3.241134668564045e-14 127.7216116245998
2.837625344367067      18.98634273539578      15.20842137410592   0.001733419916025861     0.7431575139707968      -11.5681174393339  0.0003253063998873254      0.119816258444339  0.0009959651243337667         14.13974583554      366.3928978326258   0.008937222161784783     0.8001027625482822     0.5827440288039772     0.2182972140484786     0.7968413769211252   0.004663418916567705     0.4517396467208985     0.1030879884944937     0.1284487856601115  3.241134668564045e-14 127.7216123197789
2.837625344367067      18.98634273539578      15.20842137410592   0.001733419916025861     0.7431575139707968      -11.5681174393339  0.0003253063998873254      0.119816258444339  0.0009959651243337667         14.13974583554      366.3928978326258   0.008937222161784783     0.8001027625482822     0.5827440288039772     0.2182972140484786      0.796841362019964   0.004663433817728899     0.4517396467208985     0.1030879884944937     0.1284487856601115  3.241134668564045e-14 127.7216123398299
2.837625344367067      18.98634273539578      15.20842137410592   0.001733419916025861     0.7431575139707968      -11.5681174393339  0.0003253063998873254      0.119816258444339  0.0009959651243337667         14.13974583554      366.3928978326258   0.008937222161784783     0.8001027625482822     0.5827440288039772     0.2182972140484786      0.796841362019964   0.004663418916567705     0.4517396616220596     0.1030879884944937     0.1284487856601115  3.241134668564045e-14 127.7216123398288
2.837625344367067      18.98634273539578      15.20842137410592   0.001733419916025861     0.7431575139707968      -11.5681174393339  0.0003253063998873254      0.119816258444339  0.0009959651243337667         14.13974583554      366.3928978326258   0.008937222161784783     0.8001027625482822     0.5827440288039772     0.2182972140484786      0.796841362019964   0.004663418916567705     0.4517396467208985     0.1030880033956549     0.1284487856601115  3.241134668564045e-14 127.7216123398477
2.837625344367067      18.98634273539578      15.20842137410592   0.001733419916025861     0.7431575139707968      -11.5681174393339  0.0003253063998873254      0.119816258444339  0.0009959651243337667         14.13974583554      366.3928978326258   0.008937222161784783     0.8001027625482822     0.5827440288039772     0.2182972140484786      0.796841362019964   0.004663418916567705     0.4517396467208985     0.1030879884944937     0.1284488005612727  3.241134668564045e-14 127.721612339837
2.837625344367067      18.98634273539578      15.20842137410592   0.001733419916025861     0.7431575139707968      -11.5681174393339  0.0003253063998873254      0.119816258444339  0.0009959651243337667         14.13974583554      366.3928978326258   0.008937222161784783     0.8001027625482822     0.5827440288039772     0.2182972140484786      0.796841362019964   0.004663418916567705     0.4517396467208985     0.1030879884944937     0.1284487856601115  1.490119360519434e-08 127.7216740732846
2.836751241797064      18.98632275754986      15.20818552812152   0.001674275374289373     0.7476938022350023     -11.56799980804825  0.0003101219545574341     0.1196057175189588  0.0009785384593425785      14.13985800636448      366.3893087909064   0.008684016459947132     0.8001020288521196     0.5766453121037131      0.222751926766348     0.7969930439682028   0.004663418472985749     0.4517396467208985     0.1030879104051814     0.1284487389341785  3.867674382113679e-14 126.9872356769094
2.836751284067951      18.98632275754986      15.20818552812152   0.001674275374289373     0.7476938022350023     -11.56799980804825  0.0003101219545574341     0.1196057175189588  0.0009785384593425785      14.13985800636448      366.3893087909064   0.008684016459947132     0.8001020288521196     0.5766453121037131      0.222751926766348     0.7969930439682028   0.004663418472985749     0.4517396467208985     0.1030879104051814     0.1284487389341785  3.867674382113679e-14 126.9872357346959
2.836751241797064      18.98632304046811      15.20818552812152   0.001674275374289373     0.7476938022350023     -11.56799980804825  0.0003101219545574341     0.1196057175189588  0.0009785384593425785      14.13985800636448      366.3893087909064   0.008684016459947132     0.8001020288521196     0.5766453121037131      0.222751926766348     0.7969930439682028   0.004663418472985749     0.4517396467208985     0.1030879104051814     0.1284487389341785  3.867674382113679e-14 126.9872361776554
2.836751241797064      18.98632275754986      15.20818575474115   0.001674275374289373     0.7476938022350023     -11.56799980804825  0.0003101219545574341     0.1196057175189588  0.0009785384593425785      14.13985800636448      366.3893087909064   0.008684016459947132     0.8001020288521196     0.5766453121037131      0.222751926766348     0.7969930439682028   0.004663418472985749     0.4517396467208985     0.1030879104051814     0.1284487389341785  3.867674382113679e-14 126.9872359603859
2.836751241797064      18.98632275754986      15.20818552812152   0.001674290275450567     0.7476938022350023     -11.56799980804825  0.0003101219545574341     0.1196057175189588  0.0009785384593425785      14.13985800636448      366.3893087909064   0.008684016459947132     0.8001020288521196     0.5766453121037131      0.222751926766348     0.7969930439682028   0.004663418472985749     0.4517396467208985     0.1030879104051814     0.1284487389341785  3.867674382113679e-14 126.9872117915618
2.836751241797064      18.98632275754986      15.20818552812152   0.001674275374289373     0.7476938171361635     -11.56799980804825  0.0003101219545574341     0.1196057175189588  0.0009785384593425785      14.13985800636448      366.3893087909064   0.008684016459947132     0.8001020288521196     0.5766453121037131      0.222751926766348     0.7969930439682028   0.004663418472985749     0.4517396467208985     0.1030879104051814     0.1284487389341785  3.867674382113679e-14 126.9872355988976
2.836751241797064      18.98632275754986      15.20818552812152   0.001674275374289373     0.7476938022350023     -11.56799998042488  0.0003101219545574341     0.1196057175189588  0.0009785384593425785      14.13985800636448      366.3893087909064   0.008684016459947132     0.8001020288521196     0.5766453121037131      0.222751926766348     0.7969930439682028   0.004663418472985749     0.4517396467208985     0.1030879104051814     0.1284487389341785  3.867674382113679e-14 126.9872350184644
2.836751241797064      18.98632275754986      15.20818552812152   0.001674275374289373     0.7476938022350023     -11.56799980804825  0.0003101368557186279     0.1196057175189588  0.0009785384593425785      14.13985800636448      366.3893087909064   0.008684016459947132     0.8001020288521196     0.5766453121037131      0.222751926766348     0.7969930439682028   0.004663418472985749     0.4517396467208985     0.1030879104051814     0.1284487389341785  3.867674382113679e-14 126.9872275091705
2.836751241797064      18.98632275754986      15.20818552812152   0.001674275374289373     0.7476938022350023     -11.56799980804825  0.0003101219545574341       0.11960573242012  0.0009785384593425785      14.13985800636448      366.3893087909064   0.008684016459947132     0.8001020288521196     0.5766453121037131      0.222751926766348     0.7969930439682028   0.004663418472985749     0.4517396467208985     0.1030879104051814     0.1284487389341785  3.867674382113679e-14 126.9872350674174
2.836751241797064      18.98632275754986      15.20818552812152   0.001674275374289373     0.7476938022350023     -11.56799980804825  0.0003101219545574341     0.1196057175189588  0.0009785533605037723      14.13985800636448      366.3893087909064   0.008684016459947132     0.8001020288521196     0.5766453121037131      0.222751926766348     0.7969930439682028   0.004663418472985749     0.4517396467208985     0.1030879104051814     0.1284487389341785  3.867674382113679e-14 126.9872263053216
2.836751241797064      18.98632275754986      15.20818552812152   0.001674275374289373     0.7476938022350023     -11.56799980804825  0.0003101219545574341     0.1196057175189588  0.0009785384593425785      14.13985821706478      366.3893087909064   0.008684016459947132     0.8001020288521196     0.5766453121037131      0.222751926766348     0.7969930439682028   0.004663418472985749     0.4517396467208985     0.1030879104051814     0.1284487389341785  3.867674382113679e-14 126.9872352575279
2.836751241797064      18.98632275754986      15.20818552812152   0.001674275374289373     0.7476938022350023     -11.56799980804825  0.0003101219545574341     0.1196057175189588  0.0009785384593425785      14.13985800636448      366.3893142505326   0.008684016459947132     0.8001020288521196     0.5766453121037131      0.222751926766348     0.7969930439682028   0.004663418472985749     0.4517396467208985     0.1030879104051814     0.1284487389341785  3.867674382113679e-14 126.987235794209
2.836751241797064      18.98632275754986      15.20818552812152   0.001674275374289373     0.7476938022350023     -11.56799980804825  0.0003101219545574341     0.1196057175189588  0.0009785384593425785      14.13985800636448      366.3893087909064   0.008684031361108326     0.8001020288521196     0.5766453121037131      0.222751926766348     0.7969930439682028   0.004663418472985749     0.4517396467208985     0.1030879104051814     0.1284487389341785  3.867674382113679e-14 126.9872186704764
2.836751241797064      18.98632275754986      15.20818552812152   0.001674275374289373     0.7476938022350023     -11.56799980804825  0.0003101219545574341     0.1196057175189588  0.0009785384593425785      14.13985800636448      366.3893087909064   0.008684016459947132     0.8001020437532808     0.5766453121037131      0.222751926766348     0.7969930439682028   0.004663418472985749     0.4517396467208985     0.1030879104051814     0.1284487389341785  3.867674382113679e-14 126.9872365604224
2.836751241797064      18.98632275754986      15.20818552812152   0.001674275374289373     0.7476938022350023     -11.56799980804825  0.0003101219545574341     0.1196057175189588  0.0009785384593425785      14.13985800636448      366.3893087909064   0.008684016459947132     0.8001020288521196     0.5766453270048743      0.222751926766348     0.7969930439682028   0.004663418472985749     0.4517396467208985     0.1030879104051814     0.1284487389341785  3.867674382113679e-14 126.9872371015365
2.836751241797064      18.98632275754986      15.20818552812152   0.001674275374289373     0.7476938022350023     -11.56799980804825  0.0003101219545574341     0.1196057175189588  0.0009785384593425785      14.13985800636448      366.3893087909064   0.008684016459947132     0.8001020288521196     0.5766453121037131     0.2227519416675092     0.7969930439682028   0.004663418472985749     0.4517396467208985     0.1030879104051814     0.1284487389341785  3.867674382113679e-14 126.9872343039719
2.836751241797064      18.98632275754986      15.20818552812152   0.001674275374289373     0.7476938022350023     -11.56799980804825  0.0003101219545574341     0.1196057175189588  0.0009785384593425785      14.13985800636448      366.3893087909064   0.008684016459947132     0.8001020288521196     0.5766453121037131      0.222751926766348      0.796993058869364   0.004663418472985749     0.4517396467208985     0.1030879104051814     0.1284487389341785  3.867674382113679e-14 126.9872356749552
2.836751241797064      18.98632275754986      15.20818552812152   0.001674275374289373     0.7476938022350023     -11.56799980804825  0.0003101219545574341     0.1196057175189588  0.0009785384593425785      14.13985800636448      366.3893087909064   0.008684016459947132     0.8001020288521196     0.5766453121037131      0.222751926766348     0.7969930439682028   0.004663433374146943     0.4517396467208985     0.1030879104051814     0.1284487389341785  3.867674382113679e-14 126.987235676988
2.836751241797064      18.98632275754986      15.20818552812152   0.001674275374289373     0.7476938022350023     -11.56799980804825  0.0003101219545574341     0.1196057175189588  0.0009785384593425785      14.13985800636448      366.3893087909064   0.008684016459947132     0.8001020288521196     0.5766453121037131      0.222751926766348     0.7969930439682028   0.004663418472985749     0.4517396616220596     0.1030879104051814     0.1284487389341785  3.867674382113679e-14 126.9872356769094
2.836751241797064      18.98632275754986      15.20818552812152   0.001674275374289373     0.7476938022350023     -11.56799980804825  0.0003101219545574341     0.1196057175189588  0.0009785384593425785      14.13985800636448      366.3893087909064   0.008684016459947132     0.8001020288521196     0.5766453121037131      0.222751926766348     0.7969930439682028   0.004663418472985749     0.4517396467208985     0.1030879253063426     0.1284487389341785  3.867674382113679e-14 126.9872356769537
2.836751241797064      18.98632275754986      15.20818552812152   0.001674275374289373     0.7476938022350023     -11.56799980804825  0.0003101219545574341     0.1196057175189588  0.0009785384593425785      14.13985800636448      366.3893087909064   0.008684016459947132     0.8001020288521196     0.5766453121037131      0.222751926766348     0.7969930439682028   0.004663418472985749     0.4517396467208985     0.1030879104051814     0.1284487538353397  3.867674382113679e-14 126.9872356768767
2.836751241797064      18.98632275754986      15.20818552812152   0.001674275374289373     0.7476938022350023     -11.56799980804825  0.0003101219545574341     0.1196057175189588  0.0009785384593425785      14.13985800636448      366.3893087909064   0.008684016459947132     0.8001020288521196     0.5766453121037131      0.222751926766348     0.7969930439682028   0.004663418472985749     0.4517396467208985     0.1030879104051814     0.1284487389341785  1.490119987059148e-08 126.9872976398624
2.836810110999649      18.98905376742992      15.20965774074834   0.001714203383206016     0.7476968183874011     -11.56838184013389  0.0003217378551617654     0.1196282086989729  0.0009931665841476181       14.1508348685728      366.7489604470243   0.008676544531316855     0.8001017440905076     0.5763644318727546     0.2229537121892525      0.796125491983534   0.004660929100495142     0.4517396467208985     0.1030550945642052      0.128662234421465  3.847600180739814e-14 126.9048869072142
2.836810153271414      18.98905376742992      15.20965774074834   0.001714203383206016     0.7476968183874011     -11.56838184013389  0.0003217378551617654     0.1196282086989729  0.0009931665841476181       14.1508348685728      366.7489604470243   0.008676544531316855     0.8001017440905076     0.5763644318727546     0.2229537121892525      0.796125491983534   0.004660929100495142     0.4517396467208985     0.1030550945642052      0.128662234421465  3.847600180739814e-14 126.9048872895611
2.836810110999649      18.98905405038887      15.20965774074834   0.001714203383206016     0.7476968183874011     -11.56838184013389  0.0003217378551617654     0.1196282086989729  0.0009931665841476181       14.1508348685728      366.7489604470243   0.008676544531316855     0.8001017440905076     0.5763644318727546     0.2229537121892525      0.796125491983534   0.004660929100495142     0.4517396467208985     0.1030550945642052      0.128662234421465  3.847600180739814e-14 126.9048872603334
2.836810110999649      18.98905376742992      15.20965796738991   0.001714203383206016     0.7476968183874011     -11.56838184013389  0.0003217378551617654     0.1196282086989729  0.0009931665841476181       14.1508348685728      366.7489604470243   0.008676544531316855     0.8001017440905076     0.5763644318727546     0.2229537121892525      0.796125491983534   0.004660929100495142     0.4517396467208985     0.1030550945642052      0.128662234421465  3.847600180739814e-14 126.9048871186526
2.836810110999649      18.98905376742992      15.20965774074834    0.00171421828436721     0.7476968183874011     -11.56838184013389  0.0003217378551617654     0.1196282086989729  0.0009931665841476181       14.1508348685728      366.7489604470243   0.008676544531316855     0.8001017440905076     0.5763644318727546     0.2229537121892525      0.796125491983534   0.004660929100495142     0.4517396467208985     0.1030550945642052      0.128662234421465  3.847600180739814e-14 126.9048840726584
2.836810110999649      18.98905376742992      15.20965774074834   0.001714203383206016     0.7476968332885623     -11.56838184013389  0.0003217378551617654     0.1196282086989729  0.0009931665841476181       14.1508348685728      366.7489604470243   0.008676544531316855     0.8001017440905076     0.5763644318727546     0.2229537121892525      0.796125491983534   0.004660929100495142     0.4517396467208985     0.1030550945642052      0.128662234421465  3.847600180739814e-14 126.9048868225549
2.836810110999649      18.98905376742992      15.20965774074834   0.001714203383206016     0.7476968183874011     -11.56838201251621  0.0003217378551617654     0.1196282086989729  0.0009931665841476181       14.1508348685728      366.7489604470243   0.008676544531316855     0.8001017440905076     0.5763644318727546     0.2229537121892525      0.796125491983534   0.004660929100495142     0.4517396467208985     0.1030550945642052      0.128662234421465  3.847600180739814e-14 126.9048871458231
2.836810110999649      18.98905376742992      15.20965774074834   0.001714203383206016     0.7476968183874011     -11.56838184013389  0.0003217527563229592     0.1196282086989729  0.0009931665841476181       14.1508348685728      366.7489604470243   0.008676544531316855     0.8001017440905076     0.5763644318727546     0.2229537121892525      0.796125491983534   0.004660929100495142     0.4517396467208985     0.1030550945642052      0.128662234421465  3.847600180739814e-14 126.9048873355456
2.836810110999649      18.98905376742992      15.20965774074834   0.001714203383206016     0.7476968183874011     -11.56838184013389  0.0003217378551617654     0.1196282236001341  0.0009931665841476181       14.1508348685728      366.7489604470243   0.008676544531316855     0.8001017440905076     0.5763644318727546     0.2229537121892525      0.796125491983534   0.004660929100495142     0.4517396467208985     0.1030550945642052      0.128662234421465  3.847600180739814e-14 126.9048866941743
2.836810110999649      18.98905376742992      15.20965774074834   0.001714203383206016     0.7476968183874011     -11.56838184013389  0.0003217378551617654     0.1196282086989729  0.0009931814853088119       14.1508348685728      366.7489604470243   0.008676544531316855     0.8001017440905076     0.5763644318727546     0.2229537121892525      0.796125491983534   0.004660929100495142     0.4517396467208985     0.1030550945642052      0.128662234421465  3.847600180739814e-14 126.9048850761129
2.836810110999649      18.98905376742992      15.20965774074834   0.001714203383206016     0.7476968183874011     -11.56838184013389  0.0003217378551617654     0.1196282086989729  0.0009931665841476181      14.15083507943668      366.7489604470243   0.008676544531316855     0.8001017440905076     0.5763644318727546     0.2229537121892525      0.796125491983534   0.004660929100495142     0.4517396467208985     0.1030550945642052      0.128662234421465  3.847600180739814e-14 126.9048866892546
2.836810110999649      18.98905376742992      15.20965774074834   0.001714203383206016     0.7476968183874011     -11.56838184013389  0.0003217378551617654     0.1196282086989729  0.0009931665841476181       14.1508348685728      366.7489659120097   0.008676544531316855     0.8001017440905076     0.5763644318727546     0.2229537121892525      0.796125491983534   0.004660929100495142     0.4517396467208985     0.1030550945642052      0.128662234421465  3.847600180739814e-14 126.9048871138324
2.836810110999649      18.98905376742992      15.20965774074834   0.001714203383206016     0.7476968183874011     -11.56838184013389  0.0003217378551617654     0.1196282086989729  0.0009931665841476181       14.1508348685728      366.7489604470243   0.008676559432478049     0.8001017440905076     0.5763644318727546     0.2229537121892525      0.796125491983534   0.004660929100495142     0.4517396467208985     0.1030550945642052      0.128662234421465  3.847600180739814e-14 126.9048706476605
2.836810110999649      18.98905376742992      15.20965774074834   0.001714203383206016     0.7476968183874011     -11.56838184013389  0.0003217378551617654     0.1196282086989729  0.0009931665841476181       14.1508348685728      366.7489604470243   0.008676544531316855     0.8001017589916688     0.5763644318727546     0.2229537121892525      0.796125491983534   0.004660929100495142     0.4517396467208985     0.1030550945642052      0.128662234421465  3.847600180739814e-14 126.9048876698144
2.836810110999649      18.98905376742992      15.20965774074834   0.001714203383206016     0.7476968183874011     -11.56838184013389  0.0003217378551617654     0.1196282086989729  0.0009931665841476181       14.1508348685728      366.7489604470243   0.008676544531316855     0.8001017440905076     0.5763644467739157     0.2229537121892525      0.796125491983534   0.004660929100495142     0.4517396467208985     0.1030550945642052      0.128662234421465  3.847600180739814e-14 126.9048884961935
2.836810110999649      18.98905376742992      15.20965774074834   0.001714203383206016     0.7476968183874011     -11.56838184013389  0.0003217378551617654     0.1196282086989729  0.0009931665841476181       14.1508348685728      366.7489604470243   0.008676544531316855     0.8001017440905076     0.5763644318727546     0.2229537270904137      0.796125491983534   0.004660929100495142     0.4517396467208985     0.1030550945642052      0.128662234421465  3.847600180739814e-14 126.9048857543246
2.836810110999649      18.98905376742992      15.20965774074834   0.001714203383206016     0.7476968183874011     -11.56838184013389  0.0003217378551617654     0.1196282086989729  0.0009931665841476181       14.1508348685728      366.7489604470243   0.008676544531316855     0.8001017440905076     0.5763644318727546     0.2229537121892525     0.7961255068846952   0.004660929100495142     0.4517396467208985     0.1030550945642052      0.128662234421465  3.847600180739814e-14 126.9048872865715
2.836810110999649      18.98905376742992      15.20965774074834   0.001714203383206016     0.7476968183874011     -11.56838184013389  0.0003217378551617654     0.1196282086989729  0.0009931665841476181       14.1508348685728      366.7489604470243   0.008676544531316855     0.8001017440905076     0.5763644318727546     0.2229537121892525      0.796125491983534   0.004660944001656336     0.4517396467208985     0.1030550945642052      0.128662234421465  3.847600180739814e-14 126.9048869061067
2.836810110999649      18.98905376742992      15.20965774074834   0.001714203383206016     0.7476968183874011     -11.56838184013389  0.0003217378551617654     0.1196282086989729  0.0009931665841476181       14.1508348685728      366.7489604470243   0.008676544531316855     0.8001017440905076     0.5763644318727546     0.2229537121892525      0.796125491983534   0.004660929100495142     0.4517396616220596     0.1030550945642052      0.128662234421465  3.847600180739814e-14 126.9048869072142
2.836810110999649      18.98905376742992      15.20965774074834   0.001714203383206016     0.7476968183874011     -11.56838184013389  0.0003217378551617654     0.1196282086989729  0.0009931665841476181       14.1508348685728      366.7489604470243   0.008676544531316855     0.8001017440905076     0.5763644318727546     0.2229537121892525      0.796125491983534   0.004660929100495142     0.4517396467208985     0.1030551094653664      0.128662234421465  3.847600180739814e-14 126.9048869080158
2.836810110999649      18.98905376742992      15.20965774074834   0.001714203383206016     0.7476968183874011     -11.56838184013389  0.0003217378551617654     0.1196282086989729  0.0009931665841476181       14.1508348685728      366.7489604470243   0.008676544531316855     0.8001017440905076     0.5763644318727546     0.2229537121892525      0.796125491983534   0.004660929100495142     0.4517396467208985     0.1030550945642052     0.1286622493226262  3.847600180739814e-14 126.9048869061298
2.836810110999649      18.98905376742992      15.20965774074834   0.001714203383206016     0.7476968183874011     -11.56838184013389  0.0003217378551617654     0.1196282086989729  0.0009931665841476181       14.1508348685728      366.7489604470243   0.008676544531316855     0.8001017440905076     0.5763644318727546     0.2229537121892525      0.796125491983534   0.004660929100495142     0.4517396467208985     0.1030550945642052      0.128662234421465  1.490119966984946e-08 126.9049487657701
2.836106463123385      18.97155637302745      15.17722922234633   0.001726754679199035     0.7480496463165519     -11.54810595224188  0.0003235080788519778      0.119575665534312   0.001000005294142697      14.14414408950129      366.5715590961268   0.008676297737671633     0.8001011953574452     0.5762469534027176     0.2231778502712841     0.7938168966196763   0.004950457292093589     0.4517396467208985     0.1026019233796457     0.1335015044831065  3.798273097616521e-14 126.8760512573244
2.836106505384664      18.97155637302745      15.17722922234633   0.001726754679199035     0.7480496463165519     -11.54810595224188  0.0003235080788519778      0.119575665534312   0.001000005294142697      14.14414408950129      366.5715590961268   0.008676297737671633     0.8001011953574452     0.5762469534027176     0.2231778502712841     0.7938168966196763   0.004950457292093589     0.4517396467208985     0.1026019233796457     0.1335015044831065  3.798273097616521e-14 126.8760510172815
2.836106463123385      18.97155665572567      15.17722922234633   0.001726754679199035     0.7480496463165519     -11.54810595224188  0.0003235080788519778      0.119575665534312   0.001000005294142697      14.14414408950129      366.5715590961268   0.008676297737671633     0.8001011953574452     0.5762469534027176     0.2231778502712841     0.7938168966196763   0.004950457292093589     0.4517396467208985     0.1026019233796457     0.1335015044831065  3.798273097616521e-14 126.8760513064522
2.836106463123385      18.97155637302745      15.17722944850467   0.001726754679199035     0.7480496463165519     -11.54810595224188  0.0003235080788519778      0.119575665534312   0.001000005294142697      14.14414408950129      366.5715590961268   0.008676297737671633     0.8001011953574452     0.5762469534027176     0.2231778502712841     0.7938168966196763   0.004950457292093589     0.4517396467208985     0.1026019233796457     0.1335015044831065  3.798273097616521e-14 126.8760512804871
2.836106463123385      18.97155637302745      15.17722922234633   0.001726769580360228     0.7480496463165519     -11.54810595224188  0.0003235080788519778      0.119575665534312   0.001000005294142697      14.14414408950129      366.5715590961268   0.008676297737671633     0.8001011953574452     0.5762469534027176     0.2231778502712841     0.7938168966196763   0.004950457292093589     0.4517396467208985     0.1026019233796457     0.1335015044831065  3.798273097616521e-14 126.8760528433948
2.836106463123385      18.97155637302745      15.17722922234633   0.001726754679199035     0.7480496612177131     -11.54810595224188  0.0003235080788519778      0.119575665534312   0.001000005294142697      14.14414408950129      366.5715590961268   0.008676297737671633     0.8001011953574452     0.5762469534027176     0.2231778502712841     0.7938168966196763   0.004950457292093589     0.4517396467208985     0.1026019233796457     0.1335015044831065  3.798273097616521e-14 126.8760511936296
2.836106463123385      18.97155637302745      15.17722922234633   0.001726754679199035     0.7480496463165519     -11.54810612432207  0.0003235080788519778      0.119575665534312   0.001000005294142697      14.14414408950129      366.5715590961268   0.008676297737671633     0.8001011953574452     0.5762469534027176     0.2231778502712841     0.7938168966196763   0.004950457292093589     0.4517396467208985     0.1026019233796457     0.1335015044831065  3.798273097616521e-14 126.8760512093951
2.836106463123385      18.97155637302745      15.17722922234633   0.001726754679199035     0.7480496463165519     -11.54810595224188  0.0003235229800131717      0.119575665534312   0.001000005294142697      14.14414408950129      366.5715590961268   0.008676297737671633     0.8001011953574452     0.5762469534027176     0.2231778502712841     0.7938168966196763   0.004950457292093589     0.4517396467208985     0.1026019233796457     0.1335015044831065  3.798273097616521e-14 126.8760537320366
2.836106463123385      18.97155637302745      15.17722922234633   0.001726754679199035     0.7480496463165519     -11.54810595224188  0.0003235080788519778     0.1195756804354732   0.001000005294142697      14.14414408950129      366.5715590961268   0.008676297737671633     0.8001011953574452     0.5762469534027176     0.2231778502712841     0.7938168966196763   0.004950457292093589     0.4517396467208985     0.1026019233796457     0.1335015044831065  3.798273097616521e-14 126.876051179466
2.836106463123385      18.97155637302745      15.17722922234633   0.001726754679199035     0.7480496463165519     -11.54810595224188  0.0003235080788519778      0.119575665534312   0.001000020195303891      14.14414408950129      366.5715590961268   0.008676297737671633     0.8001011953574452     0.5762469534027176     0.2231778502712841     0.7938168966196763   0.004950457292093589     0.4517396467208985     0.1026019233796457     0.1335015044831065  3.798273097616521e-14 126.8760519052541
2.836106463123385      18.97155637302745      15.17722922234633   0.001726754679199035     0.7480496463165519     -11.54810595224188  0.0003235080788519778      0.119575665534312   0.001000005294142697      14.14414430026547      366.5715590961268   0.008676297737671633     0.8001011953574452     0.5762469534027176     0.2231778502712841     0.7938168966196763   0.004950457292093589     0.4517396467208985     0.1026019233796457     0.1335015044831065  3.798273097616521e-14 126.8760509631144
2.836106463123385      18.97155637302745      15.17722922234633   0.001726754679199035     0.7480496463165519     -11.54810595224188  0.0003235080788519778      0.119575665534312   0.001000005294142697      14.14414408950129      366.5715645584687   0.008676297737671633     0.8001011953574452     0.5762469534027176     0.2231778502712841     0.7938168966196763   0.004950457292093589     0.4517396467208985     0.1026019233796457     0.1335015044831065  3.798273097616521e-14 126.8760514015647
2.836106463123385      18.97155637302745      15.17722922234633   0.001726754679199035     0.7480496463165519     -11.54810595224188  0.0003235080788519778      0.119575665534312   0.001000005294142697      14.14414408950129      366.5715590961268   0.008676312638832827     0.8001011953574452     0.5762469534027176     0.2231778502712841     0.7938168966196763   0.004950457292093589     0.4517396467208985     0.1026019233796457     0.1335015044831065  3.798273097616521e-14 126.8760398168378
2.836106463123385      18.97155637302745      15.17722922234633   0.001726754679199035     0.7480496463165519     -11.54810595224188  0.0003235080788519778      0.119575665534312   0.001000005294142697      14.14414408950129      366.5715590961268   0.008676297737671633     0.8001012102586064     0.5762469534027176     0.2231778502712841     0.7938168966196763   0.004950457292093589     0.4517396467208985     0.1026019233796457     0.1335015044831065  3.798273097616521e-14 126.876052066602
2.836106463123385      18.97155637302745      15.17722922234633   0.001726754679199035     0.7480496463165519     -11.54810595224188  0.0003235080788519778      0.119575665534312   0.001000005294142697      14.14414408950129      366.5715590961268   0.008676297737671633     0.8001011953574452     0.5762469683038788     0.2231778502712841     0.7938168966196763   0.004950457292093589     0.4517396467208985     0.1026019233796457     0.1335015044831065  3.798273097616521e-14 126.8760523718037
2.836106463123385      18.97155637302745      15.17722922234633   0.001726754679199035     0.7480496463165519     -11.54810595224188  0.0003235080788519778      0.119575665534312   0.001000005294142697      14.14414408950129      366.5715590961268   0.008676297737671633     0.8001011953574452     0.5762469534027176     0.2231778651724453     0.7938168966196763   0.004950457292093589     0.4517396467208985     0.1026019233796457     0.1335015044831065  3.798273097616521e-14 126.8760500694883
2.836106463123385      18.97155637302745      15.17722922234633   0.001726754679199035     0.7480496463165519     -11.54810595224188  0.0003235080788519778      0.119575665534312   0.001000005294142697      14.14414408950129      366.5715590961268   0.008676297737671633     0.8001011953574452     0.5762469534027176     0.2231778502712841     0.7938169115208374   0.004950457292093589     0.4517396467208985     0.1026019233796457     0.1335015044831065  3.798273097616521e-14 126.8760508941805
2.836106463123385      18.97155637302745      15.17722922234633   0.001726754679199035     0.7480496463165519     -11.54810595224188  0.0003235080788519778      0.119575665534312   0.001000005294142697      14.14414408950129      366.5715590961268   0.008676297737671633     0.8001011953574452     0.5762469534027176     0.2231778502712841     0.7938168966196763   0.004950472193254783     0.4517396467208985     0.1026019233796457     0.1335015044831065  3.798273097616521e-14 126.8760512573299
2.836106463123385      18.97155637302745      15.17722922234633   0.001726754679199035     0.7480496463165519     -11.54810595224188  0.0003235080788519778      0.119575665534312   0.001000005294142697      14.14414408950129      366.5715590961268   0.008676297737671633     0.8001011953574452     0.5762469534027176     0.2231778502712841     0.7938168966196763   0.004950457292093589     0.4517396616220596     0.1026019233796457     0.1335015044831065  3.798273097616521e-14 126.8760512573244
2.836106463123385      18.97155637302745      15.17722922234633   0.001726754679199035     0.7480496463165519     -11.54810595224188  0.0003235080788519778      0.119575665534312   0.001000005294142697      14.14414408950129      366.5715590961268   0.008676297737671633     0.8001011953574452     0.5762469534027176     0.2231778502712841     0.7938168966196763   0.004950457292093589     0.4517396467208985     0.1026019382808069     0.1335015044831065  3.798273097616521e-14 126.8760512573221
2.836106463123385      18.97155637302745      15.17722922234633   0.001726754679199035     0.7480496463165519     -11.54810595224188  0.0003235080788519778      0.119575665534312   0.001000005294142697      14.14414408950129      366.5715590961268   0.008676297737671633     0.8001011953574452     0.5762469534027176     0.2231778502712841     0.7938168966196763   0.004950457292093589     0.4517396467208985     0.1026019233796457     0.1335015193842677  3.798273097616521e-14 126.8760512573195
2.836106463123385      18.97155637302745      15.17722922234633   0.001726754679199035     0.7480496463165519     -11.54810595224188  0.0003235080788519778      0.119575665534312   0.001000005294142697      14.14414408950129      366.5715590961268   0.008676297737671633     0.8001011953574452     0.5762469534027176     0.2231778502712841     0.7938168966196763   0.004950457292093589     0.4517396467208985     0.1026019233796457     0.1335015044831065  1.490119917657863e-08 126.8761131578924
2.837071757766086      18.97142341846166       15.1774001149995   0.001728340582229438     0.7478852996979002     -11.54720656110115  0.0003258489459335718     0.1195169811614948   0.001000213724309979      14.13639030276156      366.6748937257087   0.008700777661266273     0.8001006708831909     0.5761543206572536     0.2232858412531122     0.7988360964063116   0.004950419142474421     0.4517396467208985     0.1026054255998477      0.133508994525257  3.757660306806091e-14 126.877052928516
2.837071800041749      18.97142341846166       15.1774001149995   0.001728340582229438     0.7478852996979002     -11.54720656110115  0.0003258489459335718     0.1195169811614948   0.001000213724309979      14.13639030276156      366.6748937257087   0.008700777661266273     0.8001006708831909     0.5761543206572536     0.2232858412531122     0.7988360964063116   0.004950419142474421     0.4517396467208985     0.1026054255998477      0.133508994525257  3.757660306806091e-14 126.8770529627245
2.837071757766086       18.9714237011579       15.1774001149995   0.001728340582229438     0.7478852996979002     -11.54720656110115  0.0003258489459335718     0.1195169811614948   0.001000213724309979      14.13639030276156      366.6748937257087   0.008700777661266273     0.8001006708831909     0.5761543206572536     0.2232858412531122     0.7988360964063116   0.004950419142474421     0.4517396467208985     0.1026054255998477      0.133508994525257  3.757660306806091e-14 126.8770530124859
2.837071757766086      18.97142341846166      15.17740034116038   0.001728340582229438     0.7478852996979002     -11.54720656110115  0.0003258489459335718     0.1195169811614948   0.001000213724309979      14.13639030276156      366.6748937257087   0.008700777661266273     0.8001006708831909     0.5761543206572536     0.2232858412531122     0.7988360964063116   0.004950419142474421     0.4517396467208985     0.1026054255998477      0.133508994525257  3.757660306806091e-14 126.877052926248
2.837071757766086      18.97142341846166       15.1774001149995   0.001728355483390632     0.7478852996979002     -11.54720656110115  0.0003258489459335718     0.1195169811614948   0.001000213724309979      14.13639030276156      366.6748937257087   0.008700777661266273     0.8001006708831909     0.5761543206572536     0.2232858412531122     0.7988360964063116   0.004950419142474421     0.4517396467208985     0.1026054255998477      0.133508994525257  3.757660306806091e-14 126.8770526842735
2.837071757766086      18.97142341846166       15.1774001149995   0.001728340582229438     0.7478853145990614     -11.54720656110115  0.0003258489459335718     0.1195169811614948   0.001000213724309979      14.13639030276156      366.6748937257087   0.008700777661266273     0.8001006708831909     0.5761543206572536     0.2232858412531122     0.7988360964063116   0.004950419142474421     0.4517396467208985     0.1026054255998477      0.133508994525257  3.757660306806091e-14 126.8770527832692
2.837071757766086      18.97142341846166       15.1774001149995   0.001728340582229438     0.7478852996979002     -11.54720673316794  0.0003258489459335718     0.1195169811614948   0.001000213724309979      14.13639030276156      366.6748937257087   0.008700777661266273     0.8001006708831909     0.5761543206572536     0.2232858412531122     0.7988360964063116   0.004950419142474421     0.4517396467208985     0.1026054255998477      0.133508994525257  3.757660306806091e-14 126.877052874019
2.837071757766086      18.97142341846166       15.1774001149995   0.001728340582229438     0.7478852996979002     -11.54720656110115  0.0003258638470947656     0.1195169811614948   0.001000213724309979      14.13639030276156      366.6748937257087   0.008700777661266273     0.8001006708831909     0.5761543206572536     0.2232858412531122     0.7988360964063116   0.004950419142474421     0.4517396467208985     0.1026054255998477      0.133508994525257  3.757660306806091e-14 126.8770570534905
2.837071757766086      18.97142341846166       15.1774001149995   0.001728340582229438     0.7478852996979002     -11.54720656110115  0.0003258489459335718      0.119516996062656   0.001000213724309979      14.13639030276156      366.6748937257087   0.008700777661266273     0.8001006708831909     0.5761543206572536     0.2232858412531122     0.7988360964063116   0.004950419142474421     0.4517396467208985     0.1026054255998477      0.133508994525257  3.757660306806091e-14 126.8770524700154
2.837071757766086      18.97142341846166       15.1774001149995   0.001728340582229438     0.7478852996979002     -11.54720656110115  0.0003258489459335718     0.1195169811614948   0.001000228625471173      14.13639030276156      366.6748937257087   0.008700777661266273     0.8001006708831909     0.5761543206572536     0.2232858412531122     0.7988360964063116   0.004950419142474421     0.4517396467208985     0.1026054255998477      0.133508994525257  3.757660306806091e-14 126.8770539792945
2.837071757766086      18.97142341846166       15.1774001149995   0.001728340582229438     0.7478852996979002     -11.54720656110115  0.0003258489459335718     0.1195169811614948   0.001000213724309979      14.13639051341019      366.6748937257087   0.008700777661266273     0.8001006708831909     0.5761543206572536     0.2232858412531122     0.7988360964063116   0.004950419142474421     0.4517396467208985     0.1026054255998477      0.133508994525257  3.757660306806091e-14 126.877052677023
2.837071757766086      18.97142341846166       15.1774001149995   0.001728340582229438     0.7478852996979002     -11.54720656110115  0.0003258489459335718     0.1195169811614948   0.001000213724309979      14.13639030276156      366.6748991895904   0.008700777661266273     0.8001006708831909     0.5761543206572536     0.2232858412531122     0.7988360964063116   0.004950419142474421     0.4517396467208985     0.1026054255998477      0.133508994525257  3.757660306806091e-14 126.8770529440628
2.837071757766086      18.97142341846166       15.1774001149995   0.001728340582229438     0.7478852996979002     -11.54720656110115  0.0003258489459335718     0.1195169811614948   0.001000213724309979      14.13639030276156      366.6748937257087   0.008700792562427466     0.8001006708831909     0.5761543206572536     0.2232858412531122     0.7988360964063116   0.004950419142474421     0.4517396467208985     0.1026054255998477      0.133508994525257  3.757660306806091e-14 126.8770588463188
2.837071757766086      18.97142341846166       15.1774001149995   0.001728340582229438     0.7478852996979002     -11.54720656110115  0.0003258489459335718     0.1195169811614948   0.001000213724309979      14.13639030276156      366.6748937257087   0.008700777661266273     0.8001006857843521     0.5761543206572536     0.2232858412531122     0.7988360964063116   0.004950419142474421     0.4517396467208985     0.1026054255998477      0.133508994525257  3.757660306806091e-14 126.8770536400682
2.837071757766086      18.97142341846166       15.1774001149995   0.001728340582229438     0.7478852996979002     -11.54720656110115  0.0003258489459335718     0.1195169811614948   0.001000213724309979      14.13639030276156      366.6748937257087   0.008700777661266273     0.8001006708831909     0.5761543355584148     0.2232858412531122     0.7988360964063116   0.004950419142474421     0.4517396467208985     0.1026054255998477      0.133508994525257  3.757660306806091e-14 126.8770542062488
2.837071757766086      18.97142341846166       15.1774001149995   0.001728340582229438     0.7478852996979002     -11.54720656110115  0.0003258489459335718     0.1195169811614948   0.001000213724309979      14.13639030276156      366.6748937257087   0.008700777661266273     0.8001006708831909     0.5761543206572536     0.2232858561542734     0.7988360964063116   0.004950419142474421     0.4517396467208985     0.1026054255998477      0.133508994525257  3.757660306806091e-14 126.877052579229
2.837071757766086      18.97142341846166       15.1774001149995   0.001728340582229438     0.7478852996979002     -11.54720656110115  0.0003258489459335718     0.1195169811614948   0.001000213724309979      14.13639030276156      366.6748937257087   0.008700777661266273     0.8001006708831909     0.5761543206572536     0.2232858412531122     0.7988361113074728   0.004950419142474421     0.4517396467208985     0.1026054255998477      0.133508994525257  3.757660306806091e-14 126.8770528542994
2.837071757766086      18.97142341846166       15.1774001149995   0.001728340582229438     0.7478852996979002     -11.54720656110115  0.0003258489459335718     0.1195169811614948   0.001000213724309979      14.13639030276156      366.6748937257087   0.008700777661266273     0.8001006708831909     0.5761543206572536     0.2232858412531122     0.7988360964063116   0.004950434043635614     0.4517396467208985     0.1026054255998477      0.133508994525257  3.757660306806091e-14 126.8770529284959
2.837071757766086      18.97142341846166       15.1774001149995   0.001728340582229438     0.7478852996979002     -11.54720656110115  0.0003258489459335718     0.1195169811614948   0.001000213724309979      14.13639030276156      366.6748937257087   0.008700777661266273     0.8001006708831909     0.5761543206572536     0.2232858412531122     0.7988360964063116   0.004950419142474421     0.4517396616220596     0.1026054255998477      0.133508994525257  3.757660306806091e-14 126.877052928516
2.837071757766086      18.97142341846166       15.1774001149995   0.001728340582229438     0.7478852996979002     -11.54720656110115  0.0003258489459335718     0.1195169811614948   0.001000213724309979      14.13639030276156      366.6748937257087   0.008700777661266273     0.8001006708831909     0.5761543206572536     0.2232858412531122     0.7988360964063116   0.004950419142474421     0.4517396467208985     0.1026054405010089      0.133508994525257  3.757660306806091e-14 126.8770529285234
2.837071757766086      18.97142341846166       15.1774001149995   0.001728340582229438     0.7478852996979002     -11.54720656110115  0.0003258489459335718     0.1195169811614948   0.001000213724309979      14.13639030276156      366.6748937257087   0.008700777661266273     0.8001006708831909     0.5761543206572536     0.2232858412531122     0.7988360964063116   0.004950419142474421     0.4517396467208985     0.1026054255998477     0.1335090094264182  3.757660306806091e-14 126.8770529285145
2.837071757766086      18.97142341846166       15.1774001149995   0.001728340582229438     0.7478852996979002     -11.54720656110115  0.0003258489459335718     0.1195169811614948   0.001000213724309979      14.13639030276156      366.6748937257087   0.008700777661266273     0.8001006708831909     0.5761543206572536     0.2232858412531122     0.7988360964063116   0.004950419142474421     0.4517396467208985     0.1026054255998477      0.133508994525257  1.490119877045073e-08 126.8771148403757
2.836347550788153       18.9715231457682      15.17727177983537   0.001727065081423519     0.7480106551419887     -11.54788185562424  0.0003240667928188418     0.1195634577316969   0.001000037218445818       14.1422116525795      366.5973167988121    0.00869918144081739      0.800101062053502     0.5762038772299157     0.2232334838370315     0.7950795242258937   0.004950447780211741     0.4517396467208985     0.1026027965747772      0.133503371943289  3.780832544745574e-14 126.8679377831465
2.836347593053025       18.9715231457682      15.17727177983537   0.001727065081423519     0.7480106551419887     -11.54788185562424  0.0003240667928188418     0.1195634577316969   0.001000037218445818       14.1422116525795      366.5973167988121    0.00869918144081739      0.800101062053502     0.5762038772299157     0.2232334838370315     0.7950795242258937   0.004950447780211741     0.4517396467208985     0.1026027965747772      0.133503371943289  3.780832544745574e-14 126.8679379626599
2.836347550788153      18.97152342846593      15.17727177983537   0.001727065081423519     0.7480106551419887     -11.54788185562424  0.0003240667928188418     0.1195634577316969   0.001000037218445818       14.1422116525795      366.5973167988121    0.00869918144081739      0.800101062053502     0.5762038772299157     0.2232334838370315     0.7950795242258937   0.004950447780211741     0.4517396467208985     0.1026027965747772      0.133503371943289  3.780832544745574e-14 126.867937797713
2.836347550788153       18.9715231457682      15.17727200599435   0.001727065081423519     0.7480106551419887     -11.54788185562424  0.0003240667928188418     0.1195634577316969   0.001000037218445818       14.1422116525795      366.5973167988121    0.00869918144081739      0.800101062053502     0.5762038772299157     0.2232334838370315     0.7950795242258937   0.004950447780211741     0.4517396467208985     0.1026027965747772      0.133503371943289  3.780832544745574e-14 126.8679377582452
2.836347550788153       18.9715231457682      15.17727177983537   0.001727079982584713     0.7480106551419887     -11.54788185562424  0.0003240667928188418     0.1195634577316969   0.001000037218445818       14.1422116525795      366.5973167988121    0.00869918144081739      0.800101062053502     0.5762038772299157     0.2232334838370315     0.7950795242258937   0.004950447780211741     0.4517396467208985     0.1026027965747772      0.133503371943289  3.780832544745574e-14 126.8679381231278
2.836347550788153       18.9715231457682      15.17727177983537   0.001727065081423519     0.7480106700431499     -11.54788185562424  0.0003240667928188418     0.1195634577316969   0.001000037218445818       14.1422116525795      366.5973167988121    0.00869918144081739      0.800101062053502     0.5762038772299157     0.2232334838370315     0.7950795242258937   0.004950447780211741     0.4517396467208985     0.1026027965747772      0.133503371943289  3.780832544745574e-14 126.8679377194042
2.836347550788153       18.9715231457682      15.17727177983537   0.001727065081423519     0.7480106551419887     -11.54788202770109  0.0003240667928188418     0.1195634577316969   0.001000037218445818       14.1422116525795      366.5973167988121    0.00869918144081739      0.800101062053502     0.5762038772299157     0.2232334838370315     0.7950795242258937   0.004950447780211741     0.4517396467208985     0.1026027965747772      0.133503371943289  3.780832544745574e-14 126.8679376964047
2.836347550788153       18.9715231457682      15.17727177983537   0.001727065081423519     0.7480106551419887     -11.54788185562424  0.0003240816939800356     0.1195634577316969   0.001000037218445818       14.1422116525795      366.5973167988121    0.00869918144081739      0.800101062053502     0.5762038772299157     0.2232334838370315     0.7950795242258937   0.004950447780211741     0.4517396467208985     0.1026027965747772      0.133503371943289  3.780832544745574e-14 126.8679420918441
2.836347550788153       18.9715231457682      15.17727177983537   0.001727065081423519     0.7480106551419887     -11.54788185562424  0.0003240667928188418     0.1195634726328581   0.001000037218445818       14.1422116525795      366.5973167988121    0.00869918144081739      0.800101062053502     0.5762038772299157     0.2232334838370315     0.7950795242258937   0.004950447780211741     0.4517396467208985     0.1026027965747772      0.133503371943289  3.780832544745574e-14 126.8679375037853
2.836347550788153       18.9715231457682      15.17727177983537   0.001727065081423519     0.7480106551419887     -11.54788185562424  0.0003240667928188418     0.1195634577316969   0.001000052119607012       14.1422116525795      366.5973167988121    0.00869918144081739      0.800101062053502     0.5762038772299157     0.2232334838370315     0.7950795242258937   0.004950447780211741     0.4517396467208985     0.1026027965747772      0.133503371943289  3.780832544745574e-14 126.8679391895425
2.836347550788153       18.9715231457682      15.17727177983537   0.001727065081423519     0.7480106551419887     -11.54788185562424  0.0003240667928188418     0.1195634577316969   0.001000037218445818      14.14221186331487      366.5973167988121    0.00869918144081739      0.800101062053502     0.5762038772299157     0.2232334838370315     0.7950795242258937   0.004950447780211741     0.4517396467208985     0.1026027965747772      0.133503371943289  3.780832544745574e-14 126.8679374818479
2.836347550788153       18.9715231457682      15.17727177983537   0.001727065081423519     0.7480106551419887     -11.54788185562424  0.0003240667928188418     0.1195634577316969   0.001000037218445818       14.1422116525795      366.5973222615378    0.00869918144081739      0.800101062053502     0.5762038772299157     0.2232334838370315     0.7950795242258937   0.004950447780211741     0.4517396467208985     0.1026027965747772      0.133503371943289  3.780832544745574e-14 126.8679380449748
2.836347550788153       18.9715231457682      15.17727177983537   0.001727065081423519     0.7480106551419887     -11.54788185562424  0.0003240667928188418     0.1195634577316969   0.001000037218445818       14.1422116525795      366.5973167988121   0.008699196341978584      0.800101062053502     0.5762038772299157     0.2232334838370315     0.7950795242258937   0.004950447780211741     0.4517396467208985     0.1026027965747772      0.133503371943289  3.780832544745574e-14 126.8679411206157
2.836347550788153       18.9715231457682      15.17727177983537   0.001727065081423519     0.7480106551419887     -11.54788185562424  0.0003240667928188418     0.1195634577316969   0.001000037218445818       14.1422116525795      366.5973167988121    0.00869918144081739     0.8001010769546632     0.5762038772299157     0.2232334838370315     0.7950795242258937   0.004950447780211741     0.4517396467208985     0.1026027965747772      0.133503371943289  3.780832544745574e-14 126.8679384176974
2.836347550788153       18.9715231457682      15.17727177983537   0.001727065081423519     0.7480106551419887     -11.54788185562424  0.0003240667928188418     0.1195634577316969   0.001000037218445818       14.1422116525795      366.5973167988121    0.00869918144081739      0.800101062053502     0.5762038921310769     0.2232334838370315     0.7950795242258937   0.004950447780211741     0.4517396467208985     0.1026027965747772      0.133503371943289  3.780832544745574e-14 126.8679388588517
2.836347550788153       18.9715231457682      15.17727177983537   0.001727065081423519     0.7480106551419887     -11.54788185562424  0.0003240667928188418     0.1195634577316969   0.001000037218445818       14.1422116525795      366.5973167988121    0.00869918144081739      0.800101062053502     0.5762038772299157     0.2232334987381927     0.7950795242258937   0.004950447780211741     0.4517396467208985     0.1026027965747772      0.133503371943289  3.780832544745574e-14 126.8679371638545
2.836347550788153       18.9715231457682      15.17727177983537   0.001727065081423519     0.7480106551419887     -11.54788185562424  0.0003240667928188418     0.1195634577316969   0.001000037218445818       14.1422116525795      366.5973167988121    0.00869918144081739      0.800101062053502     0.5762038772299157     0.2232334838370315     0.7950795391270549   0.004950447780211741     0.4517396467208985     0.1026027965747772      0.133503371943289  3.780832544745574e-14 126.8679373374676
2.836347550788153       18.9715231457682      15.17727177983537   0.001727065081423519     0.7480106551419887     -11.54788185562424  0.0003240667928188418     0.1195634577316969   0.001000037218445818       14.1422116525795      366.5973167988121    0.00869918144081739      0.800101062053502     0.5762038772299157     0.2232334838370315     0.7950795242258937   0.004950462681372935     0.4517396467208985     0.1026027965747772      0.133503371943289  3.780832544745574e-14 126.8679377831478
2.836347550788153       18.9715231457682      15.17727177983537   0.001727065081423519     0.7480106551419887     -11.54788185562424  0.0003240667928188418     0.1195634577316969   0.001000037218445818       14.1422116525795      366.5973167988121    0.00869918144081739      0.800101062053502     0.5762038772299157     0.2232334838370315     0.7950795242258937   0.004950447780211741     0.4517396616220596     0.1026027965747772      0.133503371943289  3.780832544745574e-14 126.8679377831465
2.836347550788153       18.9715231457682      15.17727177983537   0.001727065081423519     0.7480106551419887     -11.54788185562424  0.0003240667928188418     0.1195634577316969   0.001000037218445818       14.1422116525795      366.5973167988121    0.00869918144081739      0.800101062053502     0.5762038772299157     0.2232334838370315     0.7950795242258937   0.004950447780211741     0.4517396467208985     0.1026028114759384      0.133503371943289  3.780832544745574e-14 126.8679377831416
2.836347550788153       18.9715231457682      15.17727177983537   0.001727065081423519     0.7480106551419887     -11.54788185562424  0.0003240667928188418     0.1195634577316969   0.001000037218445818       14.1422116525795      366.5973167988121    0.00869918144081739      0.800101062053502     0.5762038772299157     0.2232334838370315     0.7950795242258937   0.004950447780211741     0.4517396467208985     0.1026027965747772     0.1335033868444502  3.780832544745574e-14 126.8679377831493
2.836347550788153       18.9715231457682      15.17727177983537   0.001727065081423519     0.7480106551419887     -11.54788185562424  0.0003240667928188418     0.1195634577316969   0.001000037218445818       14.1422116525795      366.5973167988121    0.00869918144081739      0.800101062053502     0.5762038772299157     0.2232334838370315     0.7950795242258937   0.004950447780211741     0.4517396467208985     0.1026027965747772      0.133503371943289   1.49011990021731e-08 126.8679996863426
2.83629729149313      18.97152267133283      15.17727281821175   0.001726723050288345     0.7480482804588383     -11.54788623881789  0.0003232429929962537     0.1197283981223249  0.0009992091328393292      14.14222300606178      366.5971394931746   0.008682061879300831     0.8001010241534615     0.5758379210828953     0.2235175086001621     0.7953429633943883   0.004950447772485933     0.4517396467208985      0.102602801465203     0.1335033715434294  3.642646287920744e-14 126.8210981271126
2.836297333757253      18.97152267133283      15.17727281821175   0.001726723050288345     0.7480482804588383     -11.54788623881789  0.0003232429929962537     0.1197283981223249  0.0009992091328393292      14.14222300606178      366.5971394931746   0.008682061879300831     0.8001010241534615     0.5758379210828953     0.2235175086001621     0.7953429633943883   0.004950447772485933     0.4517396467208985      0.102602801465203     0.1335033715434294  3.642646287920744e-14 126.821098440382
2.83629729149313      18.97152295403055      15.17727281821175   0.001726723050288345     0.7480482804588383     -11.54788623881789  0.0003232429929962537     0.1197283981223249  0.0009992091328393292      14.14222300606178      366.5971394931746   0.008682061879300831     0.8001010241534615     0.5758379210828953     0.2235175086001621     0.7953429633943883   0.004950447772485933     0.4517396467208985      0.102602801465203     0.1335033715434294  3.642646287920744e-14 126.8210980323564
2.83629729149313      18.97152267133283      15.17727304437074   0.001726723050288345     0.7480482804588383     -11.54788623881789  0.0003232429929962537     0.1197283981223249  0.0009992091328393292      14.14222300606178      366.5971394931746   0.008682061879300831     0.8001010241534615     0.5758379210828953     0.2235175086001621     0.7953429633943883   0.004950447772485933     0.4517396467208985      0.102602801465203     0.1335033715434294  3.642646287920744e-14 126.821097955506
2.83629729149313      18.97152267133283      15.17727281821175   0.001726737951449538     0.7480482804588383     -11.54788623881789  0.0003232429929962537     0.1197283981223249  0.0009992091328393292      14.14222300606178      366.5971394931746   0.008682061879300831     0.8001010241534615     0.5758379210828953     0.2235175086001621     0.7953429633943883   0.004950447772485933     0.4517396467208985      0.102602801465203     0.1335033715434294  3.642646287920744e-14 126.8210988870252
2.83629729149313      18.97152267133283      15.17727281821175   0.001726723050288345     0.7480482953599995     -11.54788623881789  0.0003232429929962537     0.1197283981223249  0.0009992091328393292      14.14222300606178      366.5971394931746   0.008682061879300831     0.8001010241534615     0.5758379210828953     0.2235175086001621     0.7953429633943883   0.004950447772485933     0.4517396467208985      0.102602801465203     0.1335033715434294  3.642646287920744e-14 126.8210976596179
2.83629729149313      18.97152267133283      15.17727281821175   0.001726723050288345     0.7480482804588383      -11.5478864108948  0.0003232429929962537     0.1197283981223249  0.0009992091328393292      14.14222300606178      366.5971394931746   0.008682061879300831     0.8001010241534615     0.5758379210828953     0.2235175086001621     0.7953429633943883   0.004950447772485933     0.4517396467208985      0.102602801465203     0.1335033715434294  3.642646287920744e-14 126.8210980677254
2.83629729149313      18.97152267133283      15.17727281821175   0.001726723050288345     0.7480482804588383     -11.54788623881789  0.0003232578941574476     0.1197283981223249  0.0009992091328393292      14.14222300606178      366.5971394931746   0.008682061879300831     0.8001010241534615     0.5758379210828953     0.2235175086001621     0.7953429633943883   0.004950447772485933     0.4517396467208985      0.102602801465203     0.1335033715434294  3.642646287920744e-14 126.8211040371006
2.83629729149313      18.97152267133283      15.17727281821175   0.001726723050288345     0.7480482804588383     -11.54788623881789  0.0003232429929962537     0.1197284130234861  0.0009992091328393292      14.14222300606178      366.5971394931746   0.008682061879300831     0.8001010241534615     0.5758379210828953     0.2235175086001621     0.7953429633943883   0.004950447772485933     0.4517396467208985      0.102602801465203     0.1335033715434294  3.642646287920744e-14 126.821098123599
2.83629729149313      18.97152267133283      15.17727281821175   0.001726723050288345     0.7480482804588383     -11.54788623881789  0.0003232429929962537     0.1197283981223249  0.0009992240340005231      14.14222300606178      366.5971394931746   0.008682061879300831     0.8001010241534615     0.5758379210828953     0.2235175086001621     0.7953429633943883   0.004950447772485933     0.4517396467208985      0.102602801465203     0.1335033715434294  3.642646287920744e-14 126.8211012892455
2.83629729149313      18.97152267133283      15.17727281821175   0.001726723050288345     0.7480482804588383     -11.54788623881789  0.0003232429929962537     0.1197283981223249  0.0009992091328393292      14.14222321679733      366.5971394931746   0.008682061879300831     0.8001010241534615     0.5758379210828953     0.2235175086001621     0.7953429633943883   0.004950447772485933     0.4517396467208985      0.102602801465203     0.1335033715434294  3.642646287920744e-14 126.8210976514748
2.83629729149313      18.97152267133283      15.17727281821175   0.001726723050288345     0.7480482804588383     -11.54788623881789  0.0003232429929962537     0.1197283981223249  0.0009992091328393292      14.14222300606178      366.5971449558977   0.008682061879300831     0.8001010241534615     0.5758379210828953     0.2235175086001621     0.7953429633943883   0.004950447772485933     0.4517396467208985      0.102602801465203     0.1335033715434294  3.642646287920744e-14 126.8210982846584
2.83629729149313      18.97152267133283      15.17727281821175   0.001726723050288345     0.7480482804588383     -11.54788623881789  0.0003232429929962537     0.1197283981223249  0.0009992091328393292      14.14222300606178      366.5971394931746   0.008682076780462025     0.8001010241534615     0.5758379210828953     0.2235175086001621     0.7953429633943883   0.004950447772485933     0.4517396467208985      0.102602801465203     0.1335033715434294  3.642646287920744e-14 126.8210991952001
2.83629729149313      18.97152267133283      15.17727281821175   0.001726723050288345     0.7480482804588383     -11.54788623881789  0.0003232429929962537     0.1197283981223249  0.0009992091328393292      14.14222300606178      366.5971394931746   0.008682061879300831     0.8001010390546227     0.5758379210828953     0.2235175086001621     0.7953429633943883   0.004950447772485933     0.4517396467208985      0.102602801465203     0.1335033715434294  3.642646287920744e-14 126.8210990254234
2.83629729149313      18.97152267133283      15.17727281821175   0.001726723050288345     0.7480482804588383     -11.54788623881789  0.0003232429929962537     0.1197283981223249  0.0009992091328393292      14.14222300606178      366.5971394931746   0.008682061879300831     0.8001010241534615     0.5758379359840565     0.2235175086001621     0.7953429633943883   0.004950447772485933     0.4517396467208985      0.102602801465203     0.1335033715434294  3.642646287920744e-14 126.8210991014097
2.83629729149313      18.97152267133283      15.17727281821175   0.001726723050288345     0.7480482804588383     -11.54788623881789  0.0003232429929962537     0.1197283981223249  0.0009992091328393292      14.14222300606178      366.5971394931746   0.008682061879300831     0.8001010241534615     0.5758379210828953     0.2235175235013233     0.7953429633943883   0.004950447772485933     0.4517396467208985      0.102602801465203     0.1335033715434294  3.642646287920744e-14 126.8210974674796
2.83629729149313      18.97152267133283      15.17727281821175   0.001726723050288345     0.7480482804588383     -11.54788623881789  0.0003232429929962537     0.1197283981223249  0.0009992091328393292      14.14222300606178      366.5971394931746   0.008682061879300831     0.8001010241534615     0.5758379210828953     0.2235175086001621     0.7953429782955495   0.004950447772485933     0.4517396467208985      0.102602801465203     0.1335033715434294  3.642646287920744e-14 126.8210982112621
2.83629729149313      18.97152267133283      15.17727281821175   0.001726723050288345     0.7480482804588383     -11.54788623881789  0.0003232429929962537     0.1197283981223249  0.0009992091328393292      14.14222300606178      366.5971394931746   0.008682061879300831     0.8001010241534615     0.5758379210828953     0.2235175086001621     0.7953429633943883   0.004950462673647127     0.4517396467208985      0.102602801465203     0.1335033715434294  3.642646287920744e-14 126.8210981270118
2.83629729149313      18.97152267133283      15.17727281821175   0.001726723050288345     0.7480482804588383     -11.54788623881789  0.0003232429929962537     0.1197283981223249  0.0009992091328393292      14.14222300606178      366.5971394931746   0.008682061879300831     0.8001010241534615     0.5758379210828953     0.2235175086001621     0.7953429633943883   0.004950447772485933     0.4517396616220596      0.102602801465203     0.1335033715434294  3.642646287920744e-14 126.8210981271126
2.83629729149313      18.97152267133283      15.17727281821175   0.001726723050288345     0.7480482804588383     -11.54788623881789  0.0003232429929962537     0.1197283981223249  0.0009992091328393292      14.14222300606178      366.5971394931746   0.008682061879300831     0.8001010241534615     0.5758379210828953     0.2235175086001621     0.7953429633943883   0.004950447772485933     0.4517396467208985     0.1026028163663642     0.1335033715434294  3.642646287920744e-14 126.8210981271613
2.83629729149313      18.97152267133283      15.17727281821175   0.001726723050288345     0.7480482804588383     -11.54788623881789  0.0003232429929962537     0.1197283981223249  0.0009992091328393292      14.14222300606178      366.5971394931746   0.008682061879300831     0.8001010241534615     0.5758379210828953     0.2235175086001621     0.7953429633943883   0.004950447772485933     0.4517396467208985      0.102602801465203     0.1335033864445906  3.642646287920744e-14 126.8210981270321
2.83629729149313      18.97152267133283      15.17727281821175   0.001726723050288345     0.7480482804588383     -11.54788623881789  0.0003232429929962537     0.1197283981223249  0.0009992091328393292      14.14222300606178      366.5971394931746   0.008682061879300831     0.8001010241534615     0.5758379210828953     0.2235175086001621     0.7953429633943883   0.004950447772485933     0.4517396467208985      0.102602801465203     0.1335033715434294  1.490119762031054e-08 126.8211600066727
2.836105932089077      18.97153812312963      15.17729857758134   0.001725067808781797     0.7486457836563593     -11.54789535094198   0.000320805845046354     0.1197328764580423  0.0009951803153845796       14.1422709870597      366.5968148288333   0.008670265904172299     0.8001009080023664     0.5751216698978359     0.2241715875185441     0.7952546476335295   0.004950485976239103     0.4517396467208985     0.1026027610646234     0.1335039049836718  3.354877888705944e-14 126.7328297649163
2.836105974350348      18.97153812312963      15.17729857758134   0.001725067808781797     0.7486457836563593     -11.54789535094198   0.000320805845046354     0.1197328764580423  0.0009951803153845796       14.1422709870597      366.5968148288333   0.008670265904172299     0.8001009080023664     0.5751216698978359     0.2241715875185441     0.7952546476335295   0.004950485976239103     0.4517396467208985     0.1026027610646234     0.1335039049836718  3.354877888705944e-14 126.7328299581736
2.836105932089077      18.97153840582758      15.17729857758134   0.001725067808781797     0.7486457836563593     -11.54789535094198   0.000320805845046354     0.1197328764580423  0.0009951803153845796       14.1422709870597      366.5968148288333   0.008670265904172299     0.8001009080023664     0.5751216698978359     0.2241715875185441     0.7952546476335295   0.004950485976239103     0.4517396467208985     0.1026027610646234     0.1335039049836718  3.354877888705944e-14 126.7328297938873
2.836105932089077      18.97153812312963      15.17729880374071   0.001725067808781797     0.7486457836563593     -11.54789535094198   0.000320805845046354     0.1197328764580423  0.0009951803153845796       14.1422709870597      366.5968148288333   0.008670265904172299     0.8001009080023664     0.5751216698978359     0.2241715875185441     0.7952546476335295   0.004950485976239103     0.4517396467208985     0.1026027610646234     0.1335039049836718  3.354877888705944e-14 126.732829719716
2.836105932089077      18.97153812312963      15.17729857758134   0.001725082709942991     0.7486457836563593     -11.54789535094198   0.000320805845046354     0.1197328764580423  0.0009951803153845796       14.1422709870597      366.5968148288333   0.008670265904172299     0.8001009080023664     0.5751216698978359     0.2241715875185441     0.7952546476335295   0.004950485976239103     0.4517396467208985     0.1026027610646234     0.1335039049836718  3.354877888705944e-14 126.7328292561714
2.836105932089077      18.97153812312963      15.17729857758134   0.001725067808781797     0.7486457985575205     -11.54789535094198   0.000320805845046354     0.1197328764580423  0.0009951803153845796       14.1422709870597      366.5968148288333   0.008670265904172299     0.8001009080023664     0.5751216698978359     0.2241715875185441     0.7952546476335295   0.004950485976239103     0.4517396467208985     0.1026027610646234     0.1335039049836718  3.354877888705944e-14 126.7328297090507
2.836105932089077      18.97153812312963      15.17729857758134   0.001725067808781797     0.7486457836563593     -11.54789552301903   0.000320805845046354     0.1197328764580423  0.0009951803153845796       14.1422709870597      366.5968148288333   0.008670265904172299     0.8001009080023664     0.5751216698978359     0.2241715875185441     0.7952546476335295   0.004950485976239103     0.4517396467208985     0.1026027610646234     0.1335039049836718  3.354877888705944e-14 126.7328297036501
2.836105932089077      18.97153812312963      15.17729857758134   0.001725067808781797     0.7486457836563593     -11.54789535094198  0.0003208207462075478     0.1197328764580423  0.0009951803153845796       14.1422709870597      366.5968148288333   0.008670265904172299     0.8001009080023664     0.5751216698978359     0.2241715875185441     0.7952546476335295   0.004950485976239103     0.4517396467208985     0.1026027610646234     0.1335039049836718  3.354877888705944e-14 126.7328357649682
2.836105932089077      18.97153812312963      15.17729857758134   0.001725067808781797     0.7486457836563593     -11.54789535094198   0.000320805845046354     0.1197328913592035  0.0009951803153845796       14.1422709870597      366.5968148288333   0.008670265904172299     0.8001009080023664     0.5751216698978359     0.2241715875185441     0.7952546476335295   0.004950485976239103     0.4517396467208985     0.1026027610646234     0.1335039049836718  3.354877888705944e-14 126.7328292666128
2.836105932089077      18.97153812312963      15.17729857758134   0.001725067808781797     0.7486457836563593     -11.54789535094198   0.000320805845046354     0.1197328764580423  0.0009951952165457734       14.1422709870597      366.5968148288333   0.008670265904172299     0.8001009080023664     0.5751216698978359     0.2241715875185441     0.7952546476335295   0.004950485976239103     0.4517396467208985     0.1026027610646234     0.1335039049836718  3.354877888705944e-14 126.7328312420966
2.836105932089077      18.97153812312963      15.17729857758134   0.001725067808781797     0.7486457836563593     -11.54789535094198   0.000320805845046354     0.1197328764580423  0.0009951803153845796      14.14227119779596      366.5968148288333   0.008670265904172299     0.8001009080023664     0.5751216698978359     0.2241715875185441     0.7952546476335295   0.004950485976239103     0.4517396467208985     0.1026027610646234     0.1335039049836718  3.354877888705944e-14 126.7328297513952
2.836105932089077      18.97153812312963      15.17729857758134   0.001725067808781797     0.7486457836563593     -11.54789535094198   0.000320805845046354     0.1197328764580423  0.0009951803153845796       14.1422709870597      366.5968202915515   0.008670265904172299     0.8001009080023664     0.5751216698978359     0.2241715875185441     0.7952546476335295   0.004950485976239103     0.4517396467208985     0.1026027610646234     0.1335039049836718  3.354877888705944e-14 126.732829986275
2.836105932089077      18.97153812312963      15.17729857758134   0.001725067808781797     0.7486457836563593     -11.54789535094198   0.000320805845046354     0.1197328764580423  0.0009951803153845796       14.1422709870597      366.5968148288333   0.008670280805333493     0.8001009080023664     0.5751216698978359     0.2241715875185441     0.7952546476335295   0.004950485976239103     0.4517396467208985     0.1026027610646234     0.1335039049836718  3.354877888705944e-14 126.7328410935177
2.836105932089077      18.97153812312963      15.17729857758134   0.001725067808781797     0.7486457836563593     -11.54789535094198   0.000320805845046354     0.1197328764580423  0.0009951803153845796       14.1422709870597      366.5968148288333   0.008670265904172299     0.8001009229035276     0.5751216698978359     0.2241715875185441     0.7952546476335295   0.004950485976239103     0.4517396467208985     0.1026027610646234     0.1335039049836718  3.354877888705944e-14 126.7328305122875
2.836105932089077      18.97153812312963      15.17729857758134   0.001725067808781797     0.7486457836563593     -11.54789535094198   0.000320805845046354     0.1197328764580423  0.0009951803153845796       14.1422709870597      366.5968148288333   0.008670265904172299     0.8001009080023664     0.5751216847989971     0.2241715875185441     0.7952546476335295   0.004950485976239103     0.4517396467208985     0.1026027610646234     0.1335039049836718  3.354877888705944e-14 126.73283096312
2.836105932089077      18.97153812312963      15.17729857758134   0.001725067808781797     0.7486457836563593     -11.54789535094198   0.000320805845046354     0.1197328764580423  0.0009951803153845796       14.1422709870597      366.5968148288333   0.008670265904172299     0.8001009080023664     0.5751216698978359     0.2241716024197053     0.7952546476335295   0.004950485976239103     0.4517396467208985     0.1026027610646234     0.1335039049836718  3.354877888705944e-14 126.7328294888756
2.836105932089077      18.97153812312963      15.17729857758134   0.001725067808781797     0.7486457836563593     -11.54789535094198   0.000320805845046354     0.1197328764580423  0.0009951803153845796       14.1422709870597      366.5968148288333   0.008670265904172299     0.8001009080023664     0.5751216698978359     0.2241715875185441     0.7952546625346907   0.004950485976239103     0.4517396467208985     0.1026027610646234     0.1335039049836718  3.354877888705944e-14 126.7328297627162
2.836105932089077      18.97153812312963      15.17729857758134   0.001725067808781797     0.7486457836563593     -11.54789535094198   0.000320805845046354     0.1197328764580423  0.0009951803153845796       14.1422709870597      366.5968148288333   0.008670265904172299     0.8001009080023664     0.5751216698978359     0.2241715875185441     0.7952546476335295   0.004950500877400297     0.4517396467208985     0.1026027610646234     0.1335039049836718  3.354877888705944e-14 126.7328297649465
2.836105932089077      18.97153812312963      15.17729857758134   0.001725067808781797     0.7486457836563593     -11.54789535094198   0.000320805845046354     0.1197328764580423  0.0009951803153845796       14.1422709870597      366.5968148288333   0.008670265904172299     0.8001009080023664     0.5751216698978359     0.2241715875185441     0.7952546476335295   0.004950485976239103     0.4517396616220596     0.1026027610646234     0.1335039049836718  3.354877888705944e-14 126.7328297649163
2.836105932089077      18.97153812312963      15.17729857758134   0.001725067808781797     0.7486457836563593     -11.54789535094198   0.000320805845046354     0.1197328764580423  0.0009951803153845796       14.1422709870597      366.5968148288333   0.008670265904172299     0.8001009080023664     0.5751216698978359     0.2241715875185441     0.7952546476335295   0.004950485976239103     0.4517396467208985     0.1026027759657845     0.1335039049836718  3.354877888705944e-14 126.7328297648883
2.836105932089077      18.97153812312963      15.17729857758134   0.001725067808781797     0.7486457836563593     -11.54789535094198   0.000320805845046354     0.1197328764580423  0.0009951803153845796       14.1422709870597      366.5968148288333   0.008670265904172299     0.8001009080023664     0.5751216698978359     0.2241715875185441     0.7952546476335295   0.004950485976239103     0.4517396467208985     0.1026027610646234      0.133503919884833  3.354877888705944e-14 126.7328297649449
2.836105932089077      18.97153812312963      15.17729857758134   0.001725067808781797     0.7486457836563593     -11.54789535094198   0.000320805845046354     0.1197328764580423  0.0009951803153845796       14.1422709870597      366.5968148288333   0.008670265904172299     0.8001009080023664     0.5751216698978359     0.2241715875185441     0.7952546476335295   0.004950485976239103     0.4517396467208985     0.1026027610646234     0.1335039049836718  1.490119474262654e-08 126.7328916413275
2.836021886950365      18.97200328825418       15.1779240566512   0.001733250833881182     0.7486469621934039     -11.54813169690522  0.0003206076432196374     0.1197439350622911  0.0009951384270668257      14.14150281418515      366.5489164274823    0.00866779836421358     0.8001008732464771     0.5750888096426827     0.2241968777197077     0.7950390380502248   0.004950423420415928     0.4517396467208985     0.1026128319859205     0.1335022589507099  3.350223876436146e-14 126.7282687521732
2.836021929210384      18.97200328825418       15.1779240566512   0.001733250833881182     0.7486469621934039     -11.54813169690522  0.0003206076432196374     0.1197439350622911  0.0009951384270668257      14.14150281418515      366.5489164274823    0.00866779836421358     0.8001008732464771     0.5750888096426827     0.2241968777197077     0.7950390380502248   0.004950423420415928     0.4517396467208985     0.1026128319859205     0.1335022589507099  3.350223876436146e-14 126.7282692705712
2.836021886950365      18.97200357095905       15.1779240566512   0.001733250833881182     0.7486469621934039     -11.54813169690522  0.0003206076432196374     0.1197439350622911  0.0009951384270668257      14.14150281418515      366.5489164274823    0.00866779836421358     0.8001008732464771     0.5750888096426827     0.2241968777197077     0.7950390380502248   0.004950423420415928     0.4517396467208985     0.1026128319859205     0.1335022589507099  3.350223876436146e-14 126.7282686930131
2.836021886950365      18.97200328825418      15.17792428281989   0.001733250833881182     0.7486469621934039     -11.54813169690522  0.0003206076432196374     0.1197439350622911  0.0009951384270668257      14.14150281418515      366.5489164274823    0.00866779836421358     0.8001008732464771     0.5750888096426827     0.2241968777197077     0.7950390380502248   0.004950423420415928     0.4517396467208985     0.1026128319859205     0.1335022589507099  3.350223876436146e-14 126.7282686793856
2.836021886950365      18.97200328825418       15.1779240566512   0.001733265735042376     0.7486469621934039     -11.54813169690522  0.0003206076432196374     0.1197439350622911  0.0009951384270668257      14.14150281418515      366.5489164274823    0.00866779836421358     0.8001008732464771     0.5750888096426827     0.2241968777197077     0.7950390380502248   0.004950423420415928     0.4517396467208985     0.1026128319859205     0.1335022589507099  3.350223876436146e-14 126.7282733335428
2.836021886950365      18.97200328825418       15.1779240566512   0.001733250833881182     0.7486469770945651     -11.54813169690522  0.0003206076432196374     0.1197439350622911  0.0009951384270668257      14.14150281418515      366.5489164274823    0.00866779836421358     0.8001008732464771     0.5750888096426827     0.2241968777197077     0.7950390380502248   0.004950423420415928     0.4517396467208985     0.1026128319859205     0.1335022589507099  3.350223876436146e-14 126.7282686944535
2.836021886950365      18.97200328825418       15.1779240566512   0.001733250833881182     0.7486469621934039     -11.54813186898579  0.0003206076432196374     0.1197439350622911  0.0009951384270668257      14.14150281418515      366.5489164274823    0.00866779836421358     0.8001008732464771     0.5750888096426827     0.2241968777197077     0.7950390380502248   0.004950423420415928     0.4517396467208985     0.1026128319859205     0.1335022589507099  3.350223876436146e-14 126.7282688193189
2.836021886950365      18.97200328825418       15.1779240566512   0.001733250833881182     0.7486469621934039     -11.54813169690522  0.0003206225443808313     0.1197439350622911  0.0009951384270668257      14.14150281418515      366.5489164274823    0.00866779836421358     0.8001008732464771     0.5750888096426827     0.2241968777197077     0.7950390380502248   0.004950423420415928     0.4517396467208985     0.1026128319859205     0.1335022589507099  3.350223876436146e-14 126.728274997824
2.836021886950365      18.97200328825418       15.1779240566512   0.001733250833881182     0.7486469621934039     -11.54813169690522  0.0003206076432196374     0.1197439499634523  0.0009951384270668257      14.14150281418515      366.5489164274823    0.00866779836421358     0.8001008732464771     0.5750888096426827     0.2241968777197077     0.7950390380502248   0.004950423420415928     0.4517396467208985     0.1026128319859205     0.1335022589507099  3.350223876436146e-14 126.7282687555261
2.836021886950365      18.97200328825418       15.1779240566512   0.001733250833881182     0.7486469621934039     -11.54813169690522  0.0003206076432196374     0.1197439350622911  0.0009951533282280196      14.14150281418515      366.5489164274823    0.00866779836421358     0.8001008732464771     0.5750888096426827     0.2241968777197077     0.7950390380502248   0.004950423420415928     0.4517396467208985     0.1026128319859205     0.1335022589507099  3.350223876436146e-14 126.7282692866081
2.836021886950365      18.97200328825418       15.1779240566512   0.001733250833881182     0.7486469621934039     -11.54813169690522  0.0003206076432196374     0.1197439350622911  0.0009951384270668257      14.14150302490996      366.5489164274823    0.00866779836421358     0.8001008732464771     0.5750888096426827     0.2241968777197077     0.7950390380502248   0.004950423420415928     0.4517396467208985     0.1026128319859205     0.1335022589507099  3.350223876436146e-14 126.7282685957506
2.836021886950365      18.97200328825418       15.1779240566512   0.001733250833881182     0.7486469621934039     -11.54813169690522  0.0003206076432196374     0.1197439350622911  0.0009951384270668257      14.14150281418515      366.5489218894867    0.00866779836421358     0.8001008732464771     0.5750888096426827     0.2241968777197077     0.7950390380502248   0.004950423420415928     0.4517396467208985     0.1026128319859205     0.1335022589507099  3.350223876436146e-14 126.7282688808122
2.836021886950365      18.97200328825418       15.1779240566512   0.001733250833881182     0.7486469621934039     -11.54813169690522  0.0003206076432196374     0.1197439350622911  0.0009951384270668257      14.14150281418515      366.5489164274823   0.008667813265374774     0.8001008732464771     0.5750888096426827     0.2241968777197077     0.7950390380502248   0.004950423420415928     0.4517396467208985     0.1026128319859205     0.1335022589507099  3.350223876436146e-14 126.7282793204939
2.836021886950365      18.97200328825418       15.1779240566512   0.001733250833881182     0.7486469621934039     -11.54813169690522  0.0003206076432196374     0.1197439350622911  0.0009951384270668257      14.14150281418515      366.5489164274823    0.00866779836421358     0.8001008881476383     0.5750888096426827     0.2241968777197077     0.7950390380502248   0.004950423420415928     0.4517396467208985     0.1026128319859205     0.1335022589507099  3.350223876436146e-14 126.7282696750166
2.836021886950365      18.97200328825418       15.1779240566512   0.001733250833881182     0.7486469621934039     -11.54813169690522  0.0003206076432196374     0.1197439350622911  0.0009951384270668257      14.14150281418515      366.5489164274823    0.00866779836421358     0.8001008732464771     0.5750888245438439     0.2241968777197077     0.7950390380502248   0.004950423420415928     0.4517396467208985     0.1026128319859205     0.1335022589507099  3.350223876436146e-14 126.7282701291829
2.836021886950365      18.97200328825418       15.1779240566512   0.001733250833881182     0.7486469621934039     -11.54813169690522  0.0003206076432196374     0.1197439350622911  0.0009951384270668257      14.14150281418515      366.5489164274823    0.00866779836421358     0.8001008732464771     0.5750888096426827     0.2241968926208689     0.7950390380502248   0.004950423420415928     0.4517396467208985     0.1026128319859205     0.1335022589507099  3.350223876436146e-14 126.7282686181182
2.836021886950365      18.97200328825418       15.1779240566512   0.001733250833881182     0.7486469621934039     -11.54813169690522  0.0003206076432196374     0.1197439350622911  0.0009951384270668257      14.14150281418515      366.5489164274823    0.00866779836421358     0.8001008732464771     0.5750888096426827     0.2241968777197077      0.795039052951386   0.004950423420415928     0.4517396467208985     0.1026128319859205     0.1335022589507099  3.350223876436146e-14 126.7282689108069
2.836021886950365      18.97200328825418       15.1779240566512   0.001733250833881182     0.7486469621934039     -11.54813169690522  0.0003206076432196374     0.1197439350622911  0.0009951384270668257      14.14150281418515      366.5489164274823    0.00866779836421358     0.8001008732464771     0.5750888096426827     0.2241968777197077     0.7950390380502248   0.004950438321577121     0.4517396467208985     0.1026128319859205     0.1335022589507099  3.350223876436146e-14 126.7282687521687
2.836021886950365      18.97200328825418       15.1779240566512   0.001733250833881182     0.7486469621934039     -11.54813169690522  0.0003206076432196374     0.1197439350622911  0.0009951384270668257      14.14150281418515      366.5489164274823    0.00866779836421358     0.8001008732464771     0.5750888096426827     0.2241968777197077     0.7950390380502248   0.004950423420415928     0.4517396616220596     0.1026128319859205     0.1335022589507099  3.350223876436146e-14 126.7282687521732
2.836021886950365      18.97200328825418       15.1779240566512   0.001733250833881182     0.7486469621934039     -11.54813169690522  0.0003206076432196374     0.1197439350622911  0.0009951384270668257      14.14150281418515      366.5489164274823    0.00866779836421358     0.8001008732464771     0.5750888096426827     0.2241968777197077     0.7950390380502248   0.004950423420415928     0.4517396467208985     0.1026128468870817     0.1335022589507099  3.350223876436146e-14 126.7282687521752
2.836021886950365      18.97200328825418       15.1779240566512   0.001733250833881182     0.7486469621934039     -11.54813169690522  0.0003206076432196374     0.1197439350622911  0.0009951384270668257      14.14150281418515      366.5489164274823    0.00866779836421358     0.8001008732464771     0.5750888096426827     0.2241968777197077     0.7950390380502248   0.004950423420415928     0.4517396467208985     0.1026128319859205     0.1335022738518711  3.350223876436146e-14 126.7282687521724
2.836021886950365      18.97200328825418       15.1779240566512   0.001733250833881182     0.7486469621934039     -11.54813169690522  0.0003206076432196374     0.1197439350622911  0.0009951384270668257      14.14150281418515      366.5489164274823    0.00866779836421358     0.8001008732464771     0.5750888096426827     0.2241968777197077     0.7950390380502248   0.004950423420415928     0.4517396467208985     0.1026128319859205     0.1335022589507099  1.490119469608642e-08 126.7283305983266
2.835772191791089      18.97257123842835      15.17871369199722   0.001729301306822073     0.7486682794389802     -11.54841414099446  0.0003194120896158554      0.119744634823427  0.0009948454262952424      14.14074515909424      366.5058294717008    0.00861590929536217     0.8001007584809622     0.5746232829895769     0.2242840172144915     0.7946994826221453   0.004950584820321612     0.4517396467208985     0.1026125224978148     0.1335022467330419  3.232800547304313e-14 126.6888008710517
2.835772234047388      18.97257123842835      15.17871369199722   0.001729301306822073     0.7486682794389802     -11.54841414099446  0.0003194120896158554      0.119744634823427  0.0009948454262952424      14.14074515909424      366.5058294717008    0.00861590929536217     0.8001007584809622     0.5746232829895769     0.2242840172144915     0.7946994826221453   0.004950584820321612     0.4517396467208985     0.1026125224978148     0.1335022467330419  3.232800547304313e-14 126.6888009748299
2.835772191791089      18.97257152114169      15.17871369199722   0.001729301306822073     0.7486682794389802     -11.54841414099446  0.0003194120896158554      0.119744634823427  0.0009948454262952424      14.14074515909424      366.5058294717008    0.00861590929536217     0.8001007584809622     0.5746232829895769     0.2242840172144915     0.7946994826221453   0.004950584820321612     0.4517396467208985     0.1026125224978148     0.1335022467330419  3.232800547304313e-14 126.6888004197137
2.835772191791089      18.97257123842835      15.17871391817768   0.001729301306822073     0.7486682794389802     -11.54841414099446  0.0003194120896158554      0.119744634823427  0.0009948454262952424      14.14074515909424      366.5058294717008    0.00861590929536217     0.8001007584809622     0.5746232829895769     0.2242840172144915     0.7946994826221453   0.004950584820321612     0.4517396467208985     0.1026125224978148     0.1335022467330419  3.232800547304313e-14 126.6888003379394
2.835772191791089      18.97257123842835      15.17871369199722   0.001729316207983267     0.7486682794389802     -11.54841414099446  0.0003194120896158554      0.119744634823427  0.0009948454262952424      14.14074515909424      366.5058294717008    0.00861590929536217     0.8001007584809622     0.5746232829895769     0.2242840172144915     0.7946994826221453   0.004950584820321612     0.4517396467208985     0.1026125224978148     0.1335022467330419  3.232800547304313e-14 126.6888046073702
2.835772191791089      18.97257123842835      15.17871369199722   0.001729301306822073     0.7486682943401414     -11.54841414099446  0.0003194120896158554      0.119744634823427  0.0009948454262952424      14.14074515909424      366.5058294717008    0.00861590929536217     0.8001007584809622     0.5746232829895769     0.2242840172144915     0.7946994826221453   0.004950584820321612     0.4517396467208985     0.1026125224978148     0.1335022467330419  3.232800547304313e-14 126.6888003355583
2.835772191791089      18.97257123842835      15.17871369199722   0.001729301306822073     0.7486682794389802     -11.54841431307924  0.0003194120896158554      0.119744634823427  0.0009948454262952424      14.14074515909424      366.5058294717008    0.00861590929536217     0.8001007584809622     0.5746232829895769     0.2242840172144915     0.7946994826221453   0.004950584820321612     0.4517396467208985     0.1026125224978148     0.1335022467330419  3.232800547304313e-14 126.6888005759005
2.835772191791089      18.97257123842835      15.17871369199722   0.001729301306822073     0.7486682794389802     -11.54841414099446  0.0003194269907770493      0.119744634823427  0.0009948454262952424      14.14074515909424      366.5058294717008    0.00861590929536217     0.8001007584809622     0.5746232829895769     0.2242840172144915     0.7946994826221453   0.004950584820321612     0.4517396467208985     0.1026125224978148     0.1335022467330419  3.232800547304313e-14 126.6888031427356
2.835772191791089      18.97257123842835      15.17871369199722   0.001729301306822073     0.7486682794389802     -11.54841414099446  0.0003194120896158554     0.1197446497245882  0.0009948454262952424      14.14074515909424      366.5058294717008    0.00861590929536217     0.8001007584809622     0.5746232829895769     0.2242840172144915     0.7946994826221453   0.004950584820321612     0.4517396467208985     0.1026125224978148     0.1335022467330419  3.232800547304313e-14 126.688800580853
2.835772191791089      18.97257123842835      15.17871369199722   0.001729301306822073     0.7486682794389802     -11.54841414099446  0.0003194120896158554      0.119744634823427  0.0009948603274564363      14.14074515909424      366.5058294717008    0.00861590929536217     0.8001007584809622     0.5746232829895769     0.2242840172144915     0.7946994826221453   0.004950584820321612     0.4517396467208985     0.1026125224978148     0.1335022467330419  3.232800547304313e-14 126.6887998209727
2.835772191791089      18.97257123842835      15.17871369199722   0.001729301306822073     0.7486682794389802     -11.54841414099446  0.0003194120896158554      0.119744634823427  0.0009948454262952424      14.14074536980777      366.5058294717008    0.00861590929536217     0.8001007584809622     0.5746232829895769     0.2242840172144915     0.7946994826221453   0.004950584820321612     0.4517396467208985     0.1026125224978148     0.1335022467330419  3.232800547304313e-14 126.6888004068903
2.835772191791089      18.97257123842835      15.17871369199722   0.001729301306822073     0.7486682794389802     -11.54841414099446  0.0003194120896158554      0.119744634823427  0.0009948454262952424      14.14074515909424      366.5058349330632    0.00861590929536217     0.8001007584809622     0.5746232829895769     0.2242840172144915     0.7946994826221453   0.004950584820321612     0.4517396467208985     0.1026125224978148     0.1335022467330419  3.232800547304313e-14 126.6888009156303
2.835772191791089      18.97257123842835      15.17871369199722   0.001729301306822073     0.7486682794389802     -11.54841414099446  0.0003194120896158554      0.119744634823427  0.0009948454262952424      14.14074515909424      366.5058294717008   0.008615924196523364     0.8001007584809622     0.5746232829895769     0.2242840172144915     0.7946994826221453   0.004950584820321612     0.4517396467208985     0.1026125224978148     0.1335022467330419  3.232800547304313e-14 126.6887847105631
2.835772191791089      18.97257123842835      15.17871369199722   0.001729301306822073     0.7486682794389802     -11.54841414099446  0.0003194120896158554      0.119744634823427  0.0009948454262952424      14.14074515909424      366.5058294717008    0.00861590929536217     0.8001007733821234     0.5746232829895769     0.2242840172144915     0.7946994826221453   0.004950584820321612     0.4517396467208985     0.1026125224978148     0.1335022467330419  3.232800547304313e-14 126.6888015144159
2.835772191791089      18.97257123842835      15.17871369199722   0.001729301306822073     0.7486682794389802     -11.54841414099446  0.0003194120896158554      0.119744634823427  0.0009948454262952424      14.14074515909424      366.5058294717008    0.00861590929536217     0.8001007584809622     0.5746232978907381     0.2242840172144915     0.7946994826221453   0.004950584820321612     0.4517396467208985     0.1026125224978148     0.1335022467330419  3.232800547304313e-14 126.6888020582612
2.835772191791089      18.97257123842835      15.17871369199722   0.001729301306822073     0.7486682794389802     -11.54841414099446  0.0003194120896158554      0.119744634823427  0.0009948454262952424      14.14074515909424      366.5058294717008    0.00861590929536217     0.8001007584809622     0.5746232829895769     0.2242840321156527     0.7946994826221453   0.004950584820321612     0.4517396467208985     0.1026125224978148     0.1335022467330419  3.232800547304313e-14 126.6887993146608
2.835772191791089      18.97257123842835      15.17871369199722   0.001729301306822073     0.7486682794389802     -11.54841414099446  0.0003194120896158554      0.119744634823427  0.0009948454262952424      14.14074515909424      366.5058294717008    0.00861590929536217     0.8001007584809622     0.5746232829895769     0.2242840172144915     0.7946994975233065   0.004950584820321612     0.4517396467208985     0.1026125224978148     0.1335022467330419  3.232800547304313e-14 126.6888007896972
2.835772191791089      18.97257123842835      15.17871369199722   0.001729301306822073     0.7486682794389802     -11.54841414099446  0.0003194120896158554      0.119744634823427  0.0009948454262952424      14.14074515909424      366.5058294717008    0.00861590929536217     0.8001007584809622     0.5746232829895769     0.2242840172144915     0.7946994826221453   0.004950599721482806     0.4517396467208985     0.1026125224978148     0.1335022467330419  3.232800547304313e-14 126.6888008710456
2.835772191791089      18.97257123842835      15.17871369199722   0.001729301306822073     0.7486682794389802     -11.54841414099446  0.0003194120896158554      0.119744634823427  0.0009948454262952424      14.14074515909424      366.5058294717008    0.00861590929536217     0.8001007584809622     0.5746232829895769     0.2242840172144915     0.7946994826221453   0.004950584820321612     0.4517396616220596     0.1026125224978148     0.1335022467330419  3.232800547304313e-14 126.6888008710517
2.835772191791089      18.97257123842835      15.17871369199722   0.001729301306822073     0.7486682794389802     -11.54841414099446  0.0003194120896158554      0.119744634823427  0.0009948454262952424      14.14074515909424      366.5058294717008    0.00861590929536217     0.8001007584809622     0.5746232829895769     0.2242840172144915     0.7946994826221453   0.004950584820321612     0.4517396467208985      0.102612537398976     0.1335022467330419  3.232800547304313e-14 126.6888008710453
2.835772191791089      18.97257123842835      15.17871369199722   0.001729301306822073     0.7486682794389802     -11.54841414099446  0.0003194120896158554      0.119744634823427  0.0009948454262952424      14.14074515909424      366.5058294717008    0.00861590929536217     0.8001007584809622     0.5746232829895769     0.2242840172144915     0.7946994826221453   0.004950584820321612     0.4517396467208985     0.1026125224978148     0.1335022616342031  3.232800547304313e-14 126.6888008710555
2.835772191791089      18.97257123842835      15.17871369199722   0.001729301306822073     0.7486682794389802     -11.54841414099446  0.0003194120896158554      0.119744634823427  0.0009948454262952424      14.14074515909424      366.5058294717008    0.00861590929536217     0.8001007584809622     0.5746232829895769     0.2242840172144915     0.7946994826221453   0.004950584820321612     0.4517396467208985     0.1026125224978148     0.1335022467330419  1.490119352185313e-08 126.6888627367001
2.835647992948611      18.97500894096127      15.18271436626117   0.001730472003423855     0.7486801525657487     -11.55021436729383  0.0003196262920026436     0.1197435011363918    0.00101168557258021      14.13989985363196      366.4663883600209   0.008627739766472676     0.8001007084176837     0.5746082702952481     0.2243302904735886     0.7943785172918878   0.004951164728604389     0.4517396467208985     0.1026209836007449     0.1335014997139587  3.226057995448941e-14 126.6789193423015
2.835648035203059      18.97500894096127      15.18271436626117   0.001730472003423855     0.7486801525657487     -11.55021436729383  0.0003196262920026436     0.1197435011363918    0.00101168557258021      14.13989985363196      366.4663883600209   0.008627739766472676     0.8001007084176837     0.5746082702952481     0.2243302904735886     0.7943785172918878   0.004951164728604389     0.4517396467208985     0.1026209836007449     0.1335014997139587  3.226057995448941e-14 126.6789192825481
2.835647992948611      18.97500922371093      15.18271436626117   0.001730472003423855     0.7486801525657487     -11.55021436729383  0.0003196262920026436     0.1197435011363918    0.00101168557258021      14.13989985363196      366.4663883600209   0.008627739766472676     0.8001007084176837     0.5746082702952481     0.2243302904735886     0.7943785172918878   0.004951164728604389     0.4517396467208985     0.1026209836007449     0.1335014997139587  3.226057995448941e-14 126.6789192828733
2.835647992948611      18.97500894096127      15.18271459250124   0.001730472003423855     0.7486801525657487     -11.55021436729383  0.0003196262920026436     0.1197435011363918    0.00101168557258021      14.13989985363196      366.4663883600209   0.008627739766472676     0.8001007084176837     0.5746082702952481     0.2243302904735886     0.7943785172918878   0.004951164728604389     0.4517396467208985     0.1026209836007449     0.1335014997139587  3.226057995448941e-14 126.678919270894
2.835647992948611      18.97500894096127      15.18271436626117   0.001730486904585049     0.7486801525657487     -11.55021436729383  0.0003196262920026436     0.1197435011363918    0.00101168557258021      14.13989985363196      366.4663883600209   0.008627739766472676     0.8001007084176837     0.5746082702952481     0.2243302904735886     0.7943785172918878   0.004951164728604389     0.4517396467208985     0.1026209836007449     0.1335014997139587  3.226057995448941e-14 126.6789207930254
2.835647992948611      18.97500894096127      15.18271436626117   0.001730472003423855     0.7486801674669099     -11.55021436729383  0.0003196262920026436     0.1197435011363918    0.00101168557258021      14.13989985363196      366.4663883600209   0.008627739766472676     0.8001007084176837     0.5746082702952481     0.2243302904735886     0.7943785172918878   0.004951164728604389     0.4517396467208985     0.1026209836007449     0.1335014997139587  3.226057995448941e-14 126.6789192853459
2.835647992948611      18.97500894096127      15.18271436626117   0.001730472003423855     0.7486801525657487     -11.55021453940543  0.0003196262920026436     0.1197435011363918    0.00101168557258021      14.13989985363196      366.4663883600209   0.008627739766472676     0.8001007084176837     0.5746082702952481     0.2243302904735886     0.7943785172918878   0.004951164728604389     0.4517396467208985     0.1026209836007449     0.1335014997139587  3.226057995448941e-14 126.6789192241694
2.835647992948611      18.97500894096127      15.18271436626117   0.001730472003423855     0.7486801525657487     -11.55021436729383  0.0003196411931638374     0.1197435011363918    0.00101168557258021      14.13989985363196      366.4663883600209   0.008627739766472676     0.8001007084176837     0.5746082702952481     0.2243302904735886     0.7943785172918878   0.004951164728604389     0.4517396467208985     0.1026209836007449     0.1335014997139587  3.226057995448941e-14 126.6789272217786
2.835647992948611      18.97500894096127      15.18271436626117   0.001730472003423855     0.7486801525657487     -11.55021436729383  0.0003196262920026436      0.119743516037553    0.00101168557258021      14.13989985363196      366.4663883600209   0.008627739766472676     0.8001007084176837     0.5746082702952481     0.2243302904735886     0.7943785172918878   0.004951164728604389     0.4517396467208985     0.1026209836007449     0.1335014997139587  3.226057995448941e-14 126.678919208208
2.835647992948611      18.97500894096127      15.18271436626117   0.001730472003423855     0.7486801525657487     -11.55021436729383  0.0003196262920026436     0.1197435011363918   0.001011700473741404      14.13989985363196      366.4663883600209   0.008627739766472676     0.8001007084176837     0.5746082702952481     0.2243302904735886     0.7943785172918878   0.004951164728604389     0.4517396467208985     0.1026209836007449     0.1335014997139587  3.226057995448941e-14 126.6789277688589
2.835647992948611      18.97500894096127      15.18271436626117   0.001730472003423855     0.7486801525657487     -11.55021436729383  0.0003196262920026436     0.1197435011363918    0.00101168557258021      14.13990006433288      366.4663883600209   0.008627739766472676     0.8001007084176837     0.5746082702952481     0.2243302904735886     0.7943785172918878   0.004951164728604389     0.4517396467208985     0.1026209836007449     0.1335014997139587  3.226057995448941e-14 126.6789190307188
2.835647992948611      18.97500894096127      15.18271436626117   0.001730472003423855     0.7486801525657487     -11.55021436729383  0.0003196262920026436     0.1197435011363918    0.00101168557258021      14.13989985363196      366.4663938207956   0.008627739766472676     0.8001007084176837     0.5746082702952481     0.2243302904735886     0.7943785172918878   0.004951164728604389     0.4517396467208985     0.1026209836007449     0.1335014997139587  3.226057995448941e-14 126.6789194566909
2.835647992948611      18.97500894096127      15.18271436626117   0.001730472003423855     0.7486801525657487     -11.55021436729383  0.0003196262920026436     0.1197435011363918    0.00101168557258021      14.13989985363196      366.4663883600209    0.00862775466763387     0.8001007084176837     0.5746082702952481     0.2243302904735886     0.7943785172918878   0.004951164728604389     0.4517396467208985     0.1026209836007449     0.1335014997139587  3.226057995448941e-14 126.6789122475158
2.835647992948611      18.97500894096127      15.18271436626117   0.001730472003423855     0.7486801525657487     -11.55021436729383  0.0003196262920026436     0.1197435011363918    0.00101168557258021      14.13989985363196      366.4663883600209   0.008627739766472676     0.8001007233188449     0.5746082702952481     0.2243302904735886     0.7943785172918878   0.004951164728604389     0.4517396467208985     0.1026209836007449     0.1335014997139587  3.226057995448941e-14 126.6789201479233
[truncated: 614,710 more chars]
