# Supplementary material for: Model-Based Quantification of the Systemic Interplay between Glucose and Fatty Acids in the Postprandial State
Source: PLoS One. 2015 Sep 10;10(9):e0135665. doi: 10.1371/journal.pone.0135665 (PMC4565650; doi:10.1371/journal.pone.0135665)
Supplement: S3 File — Zip file containing all Matlab m-files to generate figures. The zip-file includes a README file, containing an overview of the simulation files and basic instructions. (ZIP) [file pone.0135665.s004.zip › GlcNEFA/OPT parameters/OPT_solver1_seed100000000_n100_r25/parameters_it51.txt]

2.441713586637622      13.68627949919737      4.663031802949949   0.002641735449657757     0.6319302246805598     -5.809519002099911   0.006830921032539511     0.0731209809378672   0.005355770397489495      16.67046997093661      370.1687214129931     0.0089900908169156     0.8843801747040379     0.6670430888193812     0.2184667710263508     0.2703840973443274    0.02525803706963806     0.5152849145349648     0.2312633647715288     0.1219175405371888  2.753711824054217e-14 258.8232849590655
2.44171362302199      13.68627949919737      4.663031802949949   0.002641735449657757     0.6319302246805598     -5.809519002099911   0.006830921032539511     0.0731209809378672   0.005355770397489495      16.67046997093661      370.1687214129931     0.0089900908169156     0.8843801747040379     0.6670430888193812     0.2184667710263508     0.2703840973443274    0.02525803706963806     0.5152849145349648     0.2312633647715288     0.1219175405371888  2.753711824054217e-14 258.8232840695076
2.441713586637622      13.68627970313882      4.663031802949949   0.002641735449657757     0.6319302246805598     -5.809519002099911   0.006830921032539511     0.0731209809378672   0.005355770397489495      16.67046997093661      370.1687214129931     0.0089900908169156     0.8843801747040379     0.6670430888193812     0.2184667710263508     0.2703840973443274    0.02525803706963806     0.5152849145349648     0.2312633647715288     0.1219175405371888  2.753711824054217e-14 258.8232826761993
2.441713586637622      13.68627949919737      4.663031872434537   0.002641735449657757     0.6319302246805598     -5.809519002099911   0.006830921032539511     0.0731209809378672   0.005355770397489495      16.67046997093661      370.1687214129931     0.0089900908169156     0.8843801747040379     0.6670430888193812     0.2184667710263508     0.2703840973443274    0.02525803706963806     0.5152849145349648     0.2312633647715288     0.1219175405371888  2.753711824054217e-14 258.8232847262009
2.441713586637622      13.68627949919737      4.663031802949949   0.002641750350818951     0.6319302246805598     -5.809519002099911   0.006830921032539511     0.0731209809378672   0.005355770397489495      16.67046997093661      370.1687214129931     0.0089900908169156     0.8843801747040379     0.6670430888193812     0.2184667710263508     0.2703840973443274    0.02525803706963806     0.5152849145349648     0.2312633647715288     0.1219175405371888  2.753711824054217e-14 258.8233671222333
2.441713586637622      13.68627949919737      4.663031802949949   0.002641735449657757      0.631930239581721     -5.809519002099911   0.006830921032539511     0.0731209809378672   0.005355770397489495      16.67046997093661      370.1687214129931     0.0089900908169156     0.8843801747040379     0.6670430888193812     0.2184667710263508     0.2703840973443274    0.02525803706963806     0.5152849145349648     0.2312633647715288     0.1219175405371888  2.753711824054217e-14 258.8232849458286
2.441713586637622      13.68627949919737      4.663031802949949   0.002641735449657757     0.6319302246805598      -5.80951908866849   0.006830921032539511     0.0731209809378672   0.005355770397489495      16.67046997093661      370.1687214129931     0.0089900908169156     0.8843801747040379     0.6670430888193812     0.2184667710263508     0.2703840973443274    0.02525803706963806     0.5152849145349648     0.2312633647715288     0.1219175405371888  2.753711824054217e-14 258.823286272078
2.441713586637622      13.68627949919737      4.663031802949949   0.002641735449657757     0.6319302246805598     -5.809519002099911   0.006830935933700705     0.0731209809378672   0.005355770397489495      16.67046997093661      370.1687214129931     0.0089900908169156     0.8843801747040379     0.6670430888193812     0.2184667710263508     0.2703840973443274    0.02525803706963806     0.5152849145349648     0.2312633647715288     0.1219175405371888  2.753711824054217e-14 258.8235339535913
2.441713586637622      13.68627949919737      4.663031802949949   0.002641735449657757     0.6319302246805598     -5.809519002099911   0.006830921032539511     0.0731209958390284   0.005355770397489495      16.67046997093661      370.1687214129931     0.0089900908169156     0.8843801747040379     0.6670430888193812     0.2184667710263508     0.2703840973443274    0.02525803706963806     0.5152849145349648     0.2312633647715288     0.1219175405371888  2.753711824054217e-14 258.8232912539772
2.441713586637622      13.68627949919737      4.663031802949949   0.002641735449657757     0.6319302246805598     -5.809519002099911   0.006830921032539511     0.0731209809378672   0.005355785298650688      16.67046997093661      370.1687214129931     0.0089900908169156     0.8843801747040379     0.6670430888193812     0.2184667710263508     0.2703840973443274    0.02525803706963806     0.5152849145349648     0.2312633647715288     0.1219175405371888  2.753711824054217e-14 258.8233098385111
2.441713586637622      13.68627949919737      4.663031802949949   0.002641735449657757     0.6319302246805598     -5.809519002099911   0.006830921032539511     0.0731209809378672   0.005355770397489495      16.67047021934597      370.1687214129931     0.0089900908169156     0.8843801747040379     0.6670430888193812     0.2184667710263508     0.2703840973443274    0.02525803706963806     0.5152849145349648     0.2312633647715288     0.1219175405371888  2.753711824054217e-14 258.8232836816295
2.441713586637622      13.68627949919737      4.663031802949949   0.002641735449657757     0.6319302246805598     -5.809519002099911   0.006830921032539511     0.0731209809378672   0.005355770397489495      16.67046997093661      370.1687269289369     0.0089900908169156     0.8843801747040379     0.6670430888193812     0.2184667710263508     0.2703840973443274    0.02525803706963806     0.5152849145349648     0.2312633647715288     0.1219175405371888  2.753711824054217e-14 258.8232862188587
2.441713586637622      13.68627949919737      4.663031802949949   0.002641735449657757     0.6319302246805598     -5.809519002099911   0.006830921032539511     0.0731209809378672   0.005355770397489495      16.67046997093661      370.1687214129931   0.008990105718076794     0.8843801747040379     0.6670430888193812     0.2184667710263508     0.2703840973443274    0.02525803706963806     0.5152849145349648     0.2312633647715288     0.1219175405371888  2.753711824054217e-14 258.8238239600626
2.441713586637622      13.68627949919737      4.663031802949949   0.002641735449657757     0.6319302246805598     -5.809519002099911   0.006830921032539511     0.0731209809378672   0.005355770397489495      16.67046997093661      370.1687214129931     0.0089900908169156      0.884380189605199     0.6670430888193812     0.2184667710263508     0.2703840973443274    0.02525803706963806     0.5152849145349648     0.2312633647715288     0.1219175405371888  2.753711824054217e-14 258.8232858142776
2.441713586637622      13.68627949919737      4.663031802949949   0.002641735449657757     0.6319302246805598     -5.809519002099911   0.006830921032539511     0.0731209809378672   0.005355770397489495      16.67046997093661      370.1687214129931     0.0089900908169156     0.8843801747040379     0.6670431037205424     0.2184667710263508     0.2703840973443274    0.02525803706963806     0.5152849145349648     0.2312633647715288     0.1219175405371888  2.753711824054217e-14 258.8232898382211
2.441713586637622      13.68627949919737      4.663031802949949   0.002641735449657757     0.6319302246805598     -5.809519002099911   0.006830921032539511     0.0731209809378672   0.005355770397489495      16.67046997093661      370.1687214129931     0.0089900908169156     0.8843801747040379     0.6670430888193812      0.218466785927512     0.2703840973443274    0.02525803706963806     0.5152849145349648     0.2312633647715288     0.1219175405371888  2.753711824054217e-14 258.8233094542961
2.441713586637622      13.68627949919737      4.663031802949949   0.002641735449657757     0.6319302246805598     -5.809519002099911   0.006830921032539511     0.0731209809378672   0.005355770397489495      16.67046997093661      370.1687214129931     0.0089900908169156     0.8843801747040379     0.6670430888193812     0.2184667710263508     0.2703841122454886    0.02525803706963806     0.5152849145349648     0.2312633647715288     0.1219175405371888  2.753711824054217e-14 258.82328481178
2.441713586637622      13.68627949919737      4.663031802949949   0.002641735449657757     0.6319302246805598     -5.809519002099911   0.006830921032539511     0.0731209809378672   0.005355770397489495      16.67046997093661      370.1687214129931     0.0089900908169156     0.8843801747040379     0.6670430888193812     0.2184667710263508     0.2703840973443274    0.02525805197079926     0.5152849145349648     0.2312633647715288     0.1219175405371888  2.753711824054217e-14 258.8232849590805
2.441713586637622      13.68627949919737      4.663031802949949   0.002641735449657757     0.6319302246805598     -5.809519002099911   0.006830921032539511     0.0731209809378672   0.005355770397489495      16.67046997093661      370.1687214129931     0.0089900908169156     0.8843801747040379     0.6670430888193812     0.2184667710263508     0.2703840973443274    0.02525803706963806      0.515284929436126     0.2312633647715288     0.1219175405371888  2.753711824054217e-14 258.8232849590655
2.441713586637622      13.68627949919737      4.663031802949949   0.002641735449657757     0.6319302246805598     -5.809519002099911   0.006830921032539511     0.0731209809378672   0.005355770397489495      16.67046997093661      370.1687214129931     0.0089900908169156     0.8843801747040379     0.6670430888193812     0.2184667710263508     0.2703840973443274    0.02525803706963806     0.5152849145349648       0.23126337967269     0.1219175405371888  2.753711824054217e-14 258.8232849590705
2.441713586637622      13.68627949919737      4.663031802949949   0.002641735449657757     0.6319302246805598     -5.809519002099911   0.006830921032539511     0.0731209809378672   0.005355770397489495      16.67046997093661      370.1687214129931     0.0089900908169156     0.8843801747040379     0.6670430888193812     0.2184667710263508     0.2703840973443274    0.02525803706963806     0.5152849145349648     0.2312633647715288       0.12191755543835  2.753711824054217e-14 258.8232849590827
2.441713586637622      13.68627949919737      4.663031802949949   0.002641735449657757     0.6319302246805598     -5.809519002099911   0.006830921032539511     0.0731209809378672   0.005355770397489495      16.67046997093661      370.1687214129931     0.0089900908169156     0.8843801747040379     0.6670430888193812     0.2184667710263508     0.2703840973443274    0.02525803706963806     0.5152849145349648     0.2312633647715288     0.1219175405371888   1.49011887309659e-08 258.8233376062432
2.57166135259545      15.33601868914372      7.410194615557758   0.002301948157806067     0.6610552681404978      -7.58123570482787   0.005089463669140601    0.03740134755978958   0.002996842723855452      14.28912050931205       323.041149004412   0.007929669989915053     0.8401544770049109     0.6313180112373337     0.2300236911194963     0.3138619328002402    0.02503939133857689     0.5152849145349648     0.2309630766072278     0.1208026003409152  2.220446049250313e-14 208.6824941171564
2.57166139091619      15.33601868914372      7.410194615557758   0.002301948157806067     0.6610552681404978      -7.58123570482787   0.005089463669140601    0.03740134755978958   0.002996842723855452      14.28912050931205       323.041149004412   0.007929669989915053     0.8401544770049109     0.6313180112373337     0.2300236911194963     0.3138619328002402    0.02503939133857689     0.5152849145349648     0.2309630766072278     0.1208026003409152  2.220446049250313e-14 208.6824941818288
2.57166135259545      15.33601891766821      7.410194615557758   0.002301948157806067     0.6610552681404978      -7.58123570482787   0.005089463669140601    0.03740134755978958   0.002996842723855452      14.28912050931205       323.041149004412   0.007929669989915053     0.8401544770049109     0.6313180112373337     0.2300236911194963     0.3138619328002402    0.02503939133857689     0.5152849145349648     0.2309630766072278     0.1208026003409152  2.220446049250313e-14 208.6824909921715
2.57166135259545      15.33601868914372      7.410194725978263   0.002301948157806067     0.6610552681404978      -7.58123570482787   0.005089463669140601    0.03740134755978958   0.002996842723855452      14.28912050931205       323.041149004412   0.007929669989915053     0.8401544770049109     0.6313180112373337     0.2300236911194963     0.3138619328002402    0.02503939133857689     0.5152849145349648     0.2309630766072278     0.1208026003409152  2.220446049250313e-14 208.682492890446
2.57166135259545      15.33601868914372      7.410194615557758   0.002301963058967261     0.6610552681404978      -7.58123570482787   0.005089463669140601    0.03740134755978958   0.002996842723855452      14.28912050931205       323.041149004412   0.007929669989915053     0.8401544770049109     0.6313180112373337     0.2300236911194963     0.3138619328002402    0.02503939133857689     0.5152849145349648     0.2309630766072278     0.1208026003409152  2.220446049250313e-14 208.6827460949129
2.57166135259545      15.33601868914372      7.410194615557758   0.002301948157806067      0.661055283041659      -7.58123570482787   0.005089463669140601    0.03740134755978958   0.002996842723855452      14.28912050931205       323.041149004412   0.007929669989915053     0.8401544770049109     0.6313180112373337     0.2300236911194963     0.3138619328002402    0.02503939133857689     0.5152849145349648     0.2309630766072278     0.1208026003409152  2.220446049250313e-14 208.6824932819127
2.57166135259545      15.33601868914372      7.410194615557758   0.002301948157806067     0.6610552681404978     -7.581235817797086   0.005089463669140601    0.03740134755978958   0.002996842723855452      14.28912050931205       323.041149004412   0.007929669989915053     0.8401544770049109     0.6313180112373337     0.2300236911194963     0.3138619328002402    0.02503939133857689     0.5152849145349648     0.2309630766072278     0.1208026003409152  2.220446049250313e-14 208.6824971933985
2.57166135259545      15.33601868914372      7.410194615557758   0.002301948157806067     0.6610552681404978      -7.58123570482787   0.005089478570301795    0.03740134755978958   0.002996842723855452      14.28912050931205       323.041149004412   0.007929669989915053     0.8401544770049109     0.6313180112373337     0.2300236911194963     0.3138619328002402    0.02503939133857689     0.5152849145349648     0.2309630766072278     0.1208026003409152  2.220446049250313e-14 208.6826556629163
2.57166135259545      15.33601868914372      7.410194615557758   0.002301948157806067     0.6610552681404978      -7.58123570482787   0.005089463669140601    0.03740136246095078   0.002996842723855452      14.28912050931205       323.041149004412   0.007929669989915053     0.8401544770049109     0.6313180112373337     0.2300236911194963     0.3138619328002402    0.02503939133857689     0.5152849145349648     0.2309630766072278     0.1208026003409152  2.220446049250313e-14 208.6824982338208
2.57166135259545      15.33601868914372      7.410194615557758   0.002301948157806067     0.6610552681404978      -7.58123570482787   0.005089463669140601    0.03740134755978958   0.002996857625016646      14.28912050931205       323.041149004412   0.007929669989915053     0.8401544770049109     0.6313180112373337     0.2300236911194963     0.3138619328002402    0.02503939133857689     0.5152849145349648     0.2309630766072278     0.1208026003409152  2.220446049250313e-14 208.6824325474587
2.57166135259545      15.33601868914372      7.410194615557758   0.002301948157806067     0.6610552681404978      -7.58123570482787   0.005089463669140601    0.03740134755978958   0.002996842723855452      14.28912072223654       323.041149004412   0.007929669989915053     0.8401544770049109     0.6313180112373337     0.2300236911194963     0.3138619328002402    0.02503939133857689     0.5152849145349648     0.2309630766072278     0.1208026003409152  2.220446049250313e-14 208.6824924345937
2.57166135259545      15.33601868914372      7.410194615557758   0.002301948157806067     0.6610552681404978      -7.58123570482787   0.005089463669140601    0.03740134755978958   0.002996842723855452      14.28912050931205      323.0411538181003   0.007929669989915053     0.8401544770049109     0.6313180112373337     0.2300236911194963     0.3138619328002402    0.02503939133857689     0.5152849145349648     0.2309630766072278     0.1208026003409152  2.220446049250313e-14 208.6824954096749
2.57166135259545      15.33601868914372      7.410194615557758   0.002301948157806067     0.6610552681404978      -7.58123570482787   0.005089463669140601    0.03740134755978958   0.002996842723855452      14.28912050931205       323.041149004412   0.007929684891076247     0.8401544770049109     0.6313180112373337     0.2300236911194963     0.3138619328002402    0.02503939133857689     0.5152849145349648     0.2309630766072278     0.1208026003409152  2.220446049250313e-14 208.6819517135613
2.57166135259545      15.33601868914372      7.410194615557758   0.002301948157806067     0.6610552681404978      -7.58123570482787   0.005089463669140601    0.03740134755978958   0.002996842723855452      14.28912050931205       323.041149004412   0.007929669989915053     0.8401544919060721     0.6313180112373337     0.2300236911194963     0.3138619328002402    0.02503939133857689     0.5152849145349648     0.2309630766072278     0.1208026003409152  2.220446049250313e-14 208.6824955698052
2.57166135259545      15.33601868914372      7.410194615557758   0.002301948157806067     0.6610552681404978      -7.58123570482787   0.005089463669140601    0.03740134755978958   0.002996842723855452      14.28912050931205       323.041149004412   0.007929669989915053     0.8401544770049109     0.6313180261384949     0.2300236911194963     0.3138619328002402    0.02503939133857689     0.5152849145349648     0.2309630766072278     0.1208026003409152  2.220446049250313e-14 208.6825057789258
2.57166135259545      15.33601868914372      7.410194615557758   0.002301948157806067     0.6610552681404978      -7.58123570482787   0.005089463669140601    0.03740134755978958   0.002996842723855452      14.28912050931205       323.041149004412   0.007929669989915053     0.8401544770049109     0.6313180112373337     0.2300237060206575     0.3138619328002402    0.02503939133857689     0.5152849145349648     0.2309630766072278     0.1208026003409152  2.220446049250313e-14 208.682492726128
2.57166135259545      15.33601868914372      7.410194615557758   0.002301948157806067     0.6610552681404978      -7.58123570482787   0.005089463669140601    0.03740134755978958   0.002996842723855452      14.28912050931205       323.041149004412   0.007929669989915053     0.8401544770049109     0.6313180112373337     0.2300236911194963     0.3138619477014014    0.02503939133857689     0.5152849145349648     0.2309630766072278     0.1208026003409152  2.220446049250313e-14 208.6824934568642
2.57166135259545      15.33601868914372      7.410194615557758   0.002301948157806067     0.6610552681404978      -7.58123570482787   0.005089463669140601    0.03740134755978958   0.002996842723855452      14.28912050931205       323.041149004412   0.007929669989915053     0.8401544770049109     0.6313180112373337     0.2300236911194963     0.3138619328002402    0.02503940623973808     0.5152849145349648     0.2309630766072278     0.1208026003409152  2.220446049250313e-14 208.6824941171756
2.57166135259545      15.33601868914372      7.410194615557758   0.002301948157806067     0.6610552681404978      -7.58123570482787   0.005089463669140601    0.03740134755978958   0.002996842723855452      14.28912050931205       323.041149004412   0.007929669989915053     0.8401544770049109     0.6313180112373337     0.2300236911194963     0.3138619328002402    0.02503939133857689      0.515284929436126     0.2309630766072278     0.1208026003409152  2.220446049250313e-14 208.6824941171564
2.57166135259545      15.33601868914372      7.410194615557758   0.002301948157806067     0.6610552681404978      -7.58123570482787   0.005089463669140601    0.03740134755978958   0.002996842723855452      14.28912050931205       323.041149004412   0.007929669989915053     0.8401544770049109     0.6313180112373337     0.2300236911194963     0.3138619328002402    0.02503939133857689     0.5152849145349648      0.230963091508389     0.1208026003409152  2.220446049250313e-14 208.6824941171401
2.57166135259545      15.33601868914372      7.410194615557758   0.002301948157806067     0.6610552681404978      -7.58123570482787   0.005089463669140601    0.03740134755978958   0.002996842723855452      14.28912050931205       323.041149004412   0.007929669989915053     0.8401544770049109     0.6313180112373337     0.2300236911194963     0.3138619328002402    0.02503939133857689     0.5152849145349648     0.2309630766072278     0.1208026152420764  2.220446049250313e-14 208.6824941171705
2.57166135259545      15.33601868914372      7.410194615557758   0.002301948157806067     0.6610552681404978      -7.58123570482787   0.005089463669140601    0.03740134755978958   0.002996842723855452      14.28912050931205       323.041149004412   0.007929669989915053     0.8401544770049109     0.6313180112373337     0.2300236911194963     0.3138619328002402    0.02503939133857689     0.5152849145349648     0.2309630766072278     0.1208026003409152  1.490118339830815e-08 208.6825598240079
2.516521979043417      18.94501930256656      13.94910322161385   0.002224999805794325     0.6586596519307716     -11.26076720880477   0.003842442921127624    0.02869666173710346   0.001884697888679118      15.01302370400738      295.3083414095377   0.008282581715394161     0.8036628214693909     0.6191177115883061     0.2250830847230236      0.297089792947602    0.02473018825856518     0.5152849145349648     0.2396614638778531     0.1205838926838114  2.230172406829826e-14 144.2596138161007
2.516522016542517      18.94501930256656      13.94910322161385   0.002224999805794325     0.6586596519307716     -11.26076720880477   0.003842442921127624    0.02869666173710346   0.001884697888679118      15.01302370400738      295.3083414095377   0.008282581715394161     0.8036628214693909     0.6191177115883061     0.2250830847230236      0.297089792947602    0.02473018825856518     0.5152849145349648     0.2396614638778531     0.1205838926838114  2.230172406829826e-14 144.2596137122872
2.516521979043417      18.94501958486935      13.94910322161385   0.002224999805794325     0.6586596519307716     -11.26076720880477   0.003842442921127624    0.02869666173710346   0.001884697888679118      15.01302370400738      295.3083414095377   0.008282581715394161     0.8036628214693909     0.6191177115883061     0.2250830847230236      0.297089792947602    0.02473018825856518     0.5152849145349648     0.2396614638778531     0.1205838926838114  2.230172406829826e-14 144.2596114418798
2.516521979043417      18.94501930256656      13.94910342947169   0.002224999805794325     0.6586596519307716     -11.26076720880477   0.003842442921127624    0.02869666173710346   0.001884697888679118      15.01302370400738      295.3083414095377   0.008282581715394161     0.8036628214693909     0.6191177115883061     0.2250830847230236      0.297089792947602    0.02473018825856518     0.5152849145349648     0.2396614638778531     0.1205838926838114  2.230172406829826e-14 144.2596118357779
2.516521979043417      18.94501930256656      13.94910322161385   0.002225014706955519     0.6586596519307716     -11.26076720880477   0.003842442921127624    0.02869666173710346   0.001884697888679118      15.01302370400738      295.3083414095377   0.008282581715394161     0.8036628214693909     0.6191177115883061     0.2250830847230236      0.297089792947602    0.02473018825856518     0.5152849145349648     0.2396614638778531     0.1205838926838114  2.230172406829826e-14 144.2598013185287
2.516521979043417      18.94501930256656      13.94910322161385   0.002224999805794325     0.6586596668319328     -11.26076720880477   0.003842442921127624    0.02869666173710346   0.001884697888679118      15.01302370400738      295.3083414095377   0.008282581715394161     0.8036628214693909     0.6191177115883061     0.2250830847230236      0.297089792947602    0.02473018825856518     0.5152849145349648     0.2396614638778531     0.1205838926838114  2.230172406829826e-14 144.2596136401319
2.516521979043417      18.94501930256656      13.94910322161385   0.002224999805794325     0.6586596519307716     -11.26076737660327   0.003842442921127624    0.02869666173710346   0.001884697888679118      15.01302370400738      295.3083414095377   0.008282581715394161     0.8036628214693909     0.6191177115883061     0.2250830847230236      0.297089792947602    0.02473018825856518     0.5152849145349648     0.2396614638778531     0.1205838926838114  2.230172406829826e-14 144.2596177038781
2.516521979043417      18.94501930256656      13.94910322161385   0.002224999805794325     0.6586596519307716     -11.26076720880477   0.003842457822288818    0.02869666173710346   0.001884697888679118      15.01302370400738      295.3083414095377   0.008282581715394161     0.8036628214693909     0.6191177115883061     0.2250830847230236      0.297089792947602    0.02473018825856518     0.5152849145349648     0.2396614638778531     0.1205838926838114  2.230172406829826e-14 144.2595734800179
2.516521979043417      18.94501930256656      13.94910322161385   0.002224999805794325     0.6586596519307716     -11.26076720880477   0.003842442921127624    0.02869667663826466   0.001884697888679118      15.01302370400738      295.3083414095377   0.008282581715394161     0.8036628214693909     0.6191177115883061     0.2250830847230236      0.297089792947602    0.02473018825856518     0.5152849145349648     0.2396614638778531     0.1205838926838114  2.230172406829826e-14 144.2596094015021
2.516521979043417      18.94501930256656      13.94910322161385   0.002224999805794325     0.6586596519307716     -11.26076720880477   0.003842442921127624    0.02869666173710346   0.001884712789840312      15.01302370400738      295.3083414095377   0.008282581715394161     0.8036628214693909     0.6191177115883061     0.2250830847230236      0.297089792947602    0.02473018825856518     0.5152849145349648     0.2396614638778531     0.1205838926838114  2.230172406829826e-14 144.2595200391895
2.516521979043417      18.94501930256656      13.94910322161385   0.002224999805794325     0.6586596519307716     -11.26076720880477   0.003842442921127624    0.02869666173710346   0.001884697888679118      15.01302392771887      295.3083414095377   0.008282581715394161     0.8036628214693909     0.6191177115883061     0.2250830847230236      0.297089792947602    0.02473018825856518     0.5152849145349648     0.2396614638778531     0.1205838926838114  2.230172406829826e-14 144.2596132268176
2.516521979043417      18.94501930256656      13.94910322161385   0.002224999805794325     0.6586596519307716     -11.26076720880477   0.003842442921127624    0.02869666173710346   0.001884697888679118      15.01302370400738      295.3083458099749   0.008282581715394161     0.8036628214693909     0.6191177115883061     0.2250830847230236      0.297089792947602    0.02473018825856518     0.5152849145349648     0.2396614638778531     0.1205838926838114  2.230172406829826e-14 144.2596141278522
2.516521979043417      18.94501930256656      13.94910322161385   0.002224999805794325     0.6586596519307716     -11.26076720880477   0.003842442921127624    0.02869666173710346   0.001884697888679118      15.01302370400738      295.3083414095377   0.008282596616555355     0.8036628214693909     0.6191177115883061     0.2250830847230236      0.297089792947602    0.02473018825856518     0.5152849145349648     0.2396614638778531     0.1205838926838114  2.230172406829826e-14 144.2594681375985
2.516521979043417      18.94501930256656      13.94910322161385   0.002224999805794325     0.6586596519307716     -11.26076720880477   0.003842442921127624    0.02869666173710346   0.001884697888679118      15.01302370400738      295.3083414095377   0.008282581715394161     0.8036628363705521     0.6191177115883061     0.2250830847230236      0.297089792947602    0.02473018825856518     0.5152849145349648     0.2396614638778531     0.1205838926838114  2.230172406829826e-14 144.2596156894078
2.516521979043417      18.94501930256656      13.94910322161385   0.002224999805794325     0.6586596519307716     -11.26076720880477   0.003842442921127624    0.02869666173710346   0.001884697888679118      15.01302370400738      295.3083414095377   0.008282581715394161     0.8036628214693909     0.6191177264894673     0.2250830847230236      0.297089792947602    0.02473018825856518     0.5152849145349648     0.2396614638778531     0.1205838926838114  2.230172406829826e-14 144.2596165265647
2.516521979043417      18.94501930256656      13.94910322161385   0.002224999805794325     0.6586596519307716     -11.26076720880477   0.003842442921127624    0.02869666173710346   0.001884697888679118      15.01302370400738      295.3083414095377   0.008282581715394161     0.8036628214693909     0.6191177115883061     0.2250830996241848      0.297089792947602    0.02473018825856518     0.5152849145349648     0.2396614638778531     0.1205838926838114  2.230172406829826e-14 144.2596110596912
2.516521979043417      18.94501930256656      13.94910322161385   0.002224999805794325     0.6586596519307716     -11.26076720880477   0.003842442921127624    0.02869666173710346   0.001884697888679118      15.01302370400738      295.3083414095377   0.008282581715394161     0.8036628214693909     0.6191177115883061     0.2250830847230236     0.2970898078487632    0.02473018825856518     0.5152849145349648     0.2396614638778531     0.1205838926838114  2.230172406829826e-14 144.2596135508567
2.516521979043417      18.94501930256656      13.94910322161385   0.002224999805794325     0.6586596519307716     -11.26076720880477   0.003842442921127624    0.02869666173710346   0.001884697888679118      15.01302370400738      295.3083414095377   0.008282581715394161     0.8036628214693909     0.6191177115883061     0.2250830847230236      0.297089792947602    0.02473020315972637     0.5152849145349648     0.2396614638778531     0.1205838926838114  2.230172406829826e-14 144.2596138161665
2.516521979043417      18.94501930256656      13.94910322161385   0.002224999805794325     0.6586596519307716     -11.26076720880477   0.003842442921127624    0.02869666173710346   0.001884697888679118      15.01302370400738      295.3083414095377   0.008282581715394161     0.8036628214693909     0.6191177115883061     0.2250830847230236      0.297089792947602    0.02473018825856518      0.515284929436126     0.2396614638778531     0.1205838926838114  2.230172406829826e-14 144.2596138161007
2.516521979043417      18.94501930256656      13.94910322161385   0.002224999805794325     0.6586596519307716     -11.26076720880477   0.003842442921127624    0.02869666173710346   0.001884697888679118      15.01302370400738      295.3083414095377   0.008282581715394161     0.8036628214693909     0.6191177115883061     0.2250830847230236      0.297089792947602    0.02473018825856518     0.5152849145349648     0.2396614787790143     0.1205838926838114  2.230172406829826e-14 144.2596138160977
2.516521979043417      18.94501930256656      13.94910322161385   0.002224999805794325     0.6586596519307716     -11.26076720880477   0.003842442921127624    0.02869666173710346   0.001884697888679118      15.01302370400738      295.3083414095377   0.008282581715394161     0.8036628214693909     0.6191177115883061     0.2250830847230236      0.297089792947602    0.02473018825856518     0.5152849145349648     0.2396614638778531     0.1205839075849726  2.230172406829826e-14 144.2596138161291
2.516521979043417      18.94501930256656      13.94910322161385   0.002224999805794325     0.6586596519307716     -11.26076720880477   0.003842442921127624    0.02869666173710346   0.001884697888679118      15.01302370400738      295.3083414095377   0.008282581715394161     0.8036628214693909     0.6191177115883061     0.2250830847230236      0.297089792947602    0.02473018825856518     0.5152849145349648     0.2396614638778531     0.1205838926838114  1.490118349557172e-08 144.2596886840456
2.493035651168726      19.44452901137209      15.64959337585376   0.002076825360840114     0.6472641619536712     -11.95193088183181   0.003258444774651662    0.03919469490949572   0.002076921134578456      16.31831559135252      319.1279330580748   0.008066617371542975      0.800392880748183     0.6052376395015368     0.2358061998071038     0.3257680382204595    0.02318956866988491     0.5152849145349648     0.2459540533504064     0.1176360766315575  2.220446049250313e-14 137.2988028478949
2.493035688317852      19.44452901137209      15.64959337585376   0.002076825360840114     0.6472641619536712     -11.95193088183181   0.003258444774651662    0.03919469490949572   0.002076921134578456      16.31831559135252      319.1279330580748   0.008066617371542975      0.800392880748183     0.6052376395015368     0.2358061998071038     0.3257680382204595    0.02318956866988491     0.5152849145349648     0.2459540533504064     0.1176360766315575  2.220446049250313e-14 137.2988028600857
2.493035651168726      19.44452930111816      15.64959337585376   0.002076825360840114     0.6472641619536712     -11.95193088183181   0.003258444774651662    0.03919469490949572   0.002076921134578456      16.31831559135252      319.1279330580748   0.008066617371542975      0.800392880748183     0.6052376395015368     0.2358061998071038     0.3257680382204595    0.02318956866988491     0.5152849145349648     0.2459540533504064     0.1176360766315575  2.220446049250313e-14 137.2988033531418
2.493035651168726      19.44452901137209      15.64959360905087   0.002076825360840114     0.6472641619536712     -11.95193088183181   0.003258444774651662    0.03919469490949572   0.002076921134578456      16.31831559135252      319.1279330580748   0.008066617371542975      0.800392880748183     0.6052376395015368     0.2358061998071038     0.3257680382204595    0.02318956866988491     0.5152849145349648     0.2459540533504064     0.1176360766315575  2.220446049250313e-14 137.2988032492532
2.493035651168726      19.44452901137209      15.64959337585376   0.002076840262001308     0.6472641619536712     -11.95193088183181   0.003258444774651662    0.03919469490949572   0.002076921134578456      16.31831559135252      319.1279330580748   0.008066617371542975      0.800392880748183     0.6052376395015368     0.2358061998071038     0.3257680382204595    0.02318956866988491     0.5152849145349648     0.2459540533504064     0.1176360766315575  2.220446049250313e-14 137.2987901306358
2.493035651168726      19.44452901137209      15.64959337585376   0.002076825360840114     0.6472641768548324     -11.95193088183181   0.003258444774651662    0.03919469490949572   0.002076921134578456      16.31831559135252      319.1279330580748   0.008066617371542975      0.800392880748183     0.6052376395015368     0.2358061998071038     0.3257680382204595    0.02318956866988491     0.5152849145349648     0.2459540533504064     0.1176360766315575  2.220446049250313e-14 137.2988028890458
2.493035651168726      19.44452901137209      15.64959337585376   0.002076825360840114     0.6472641619536712     -11.95193105992946   0.003258444774651662    0.03919469490949572   0.002076921134578456      16.31831559135252      319.1279330580748   0.008066617371542975      0.800392880748183     0.6052376395015368     0.2358061998071038     0.3257680382204595    0.02318956866988491     0.5152849145349648     0.2459540533504064     0.1176360766315575  2.220446049250313e-14 137.298802042206
2.493035651168726      19.44452901137209      15.64959337585376   0.002076825360840114     0.6472641619536712     -11.95193088183181   0.003258459675812856    0.03919469490949572   0.002076921134578456      16.31831559135252      319.1279330580748   0.008066617371542975      0.800392880748183     0.6052376395015368     0.2358061998071038     0.3257680382204595    0.02318956866988491     0.5152849145349648     0.2459540533504064     0.1176360766315575  2.220446049250313e-14 137.2988038853974
2.493035651168726      19.44452901137209      15.64959337585376   0.002076825360840114     0.6472641619536712     -11.95193088183181   0.003258444774651662    0.03919470981065692   0.002076921134578456      16.31831559135252      319.1279330580748   0.008066617371542975      0.800392880748183     0.6052376395015368     0.2358061998071038     0.3257680382204595    0.02318956866988491     0.5152849145349648     0.2459540533504064     0.1176360766315575  2.220446049250313e-14 137.2988023222812
2.493035651168726      19.44452901137209      15.64959337585376   0.002076825360840114     0.6472641619536712     -11.95193088183181   0.003258444774651662    0.03919469490949572    0.00207693603573965      16.31831559135252      319.1279330580748   0.008066617371542975      0.800392880748183     0.6052376395015368     0.2358061998071038     0.3257680382204595    0.02318956866988491     0.5152849145349648     0.2459540533504064     0.1176360766315575  2.220446049250313e-14 137.2988798788554
2.493035651168726      19.44452901137209      15.64959337585376   0.002076825360840114     0.6472641619536712     -11.95193088183181   0.003258444774651662    0.03919469490949572   0.002076921134578456      16.31831583451437      319.1279330580748   0.008066617371542975      0.800392880748183     0.6052376395015368     0.2358061998071038     0.3257680382204595    0.02318956866988491     0.5152849145349648     0.2459540533504064     0.1176360766315575  2.220446049250313e-14 137.2988026566686
2.493035651168726      19.44452901137209      15.64959337585376   0.002076825360840114     0.6472641619536712     -11.95193088183181   0.003258444774651662    0.03919469490949572   0.002076921134578456      16.31831559135252      319.1279378134515   0.008066617371542975      0.800392880748183     0.6052376395015368     0.2358061998071038     0.3257680382204595    0.02318956866988491     0.5152849145349648     0.2459540533504064     0.1176360766315575  2.220446049250313e-14 137.2988029057356
2.493035651168726      19.44452901137209      15.64959337585376   0.002076825360840114     0.6472641619536712     -11.95193088183181   0.003258444774651662    0.03919469490949572   0.002076921134578456      16.31831559135252      319.1279330580748   0.008066632272704169      0.800392880748183     0.6052376395015368     0.2358061998071038     0.3257680382204595    0.02318956866988491     0.5152849145349648     0.2459540533504064     0.1176360766315575  2.220446049250313e-14 137.2988202057453
2.493035651168726      19.44452901137209      15.64959337585376   0.002076825360840114     0.6472641619536712     -11.95193088183181   0.003258444774651662    0.03919469490949572   0.002076921134578456      16.31831559135252      319.1279330580748   0.008066617371542975     0.8003928956493442     0.6052376395015368     0.2358061998071038     0.3257680382204595    0.02318956866988491     0.5152849145349648     0.2459540533504064     0.1176360766315575  2.220446049250313e-14 137.2988042340952
2.493035651168726      19.44452901137209      15.64959337585376   0.002076825360840114     0.6472641619536712     -11.95193088183181   0.003258444774651662    0.03919469490949572   0.002076921134578456      16.31831559135252      319.1279330580748   0.008066617371542975      0.800392880748183     0.6052376544026979     0.2358061998071038     0.3257680382204595    0.02318956866988491     0.5152849145349648     0.2459540533504064     0.1176360766315575  2.220446049250313e-14 137.2988035538816
2.493035651168726      19.44452901137209      15.64959337585376   0.002076825360840114     0.6472641619536712     -11.95193088183181   0.003258444774651662    0.03919469490949572   0.002076921134578456      16.31831559135252      319.1279330580748   0.008066617371542975      0.800392880748183     0.6052376395015368      0.235806214708265     0.3257680382204595    0.02318956866988491     0.5152849145349648     0.2459540533504064     0.1176360766315575  2.220446049250313e-14 137.298803578765
2.493035651168726      19.44452901137209      15.64959337585376   0.002076825360840114     0.6472641619536712     -11.95193088183181   0.003258444774651662    0.03919469490949572   0.002076921134578456      16.31831559135252      319.1279330580748   0.008066617371542975      0.800392880748183     0.6052376395015368     0.2358061998071038     0.3257680531216207    0.02318956866988491     0.5152849145349648     0.2459540533504064     0.1176360766315575  2.220446049250313e-14 137.2988028051207
2.493035651168726      19.44452901137209      15.64959337585376   0.002076825360840114     0.6472641619536712     -11.95193088183181   0.003258444774651662    0.03919469490949572   0.002076921134578456      16.31831559135252      319.1279330580748   0.008066617371542975      0.800392880748183     0.6052376395015368     0.2358061998071038     0.3257680382204595     0.0231895835710461     0.5152849145349648     0.2459540533504064     0.1176360766315575  2.220446049250313e-14 137.2988028478161
2.493035651168726      19.44452901137209      15.64959337585376   0.002076825360840114     0.6472641619536712     -11.95193088183181   0.003258444774651662    0.03919469490949572   0.002076921134578456      16.31831559135252      319.1279330580748   0.008066617371542975      0.800392880748183     0.6052376395015368     0.2358061998071038     0.3257680382204595    0.02318956866988491      0.515284929436126     0.2459540533504064     0.1176360766315575  2.220446049250313e-14 137.2988028478949
2.493035651168726      19.44452901137209      15.64959337585376   0.002076825360840114     0.6472641619536712     -11.95193088183181   0.003258444774651662    0.03919469490949572   0.002076921134578456      16.31831559135252      319.1279330580748   0.008066617371542975      0.800392880748183     0.6052376395015368     0.2358061998071038     0.3257680382204595    0.02318956866988491     0.5152849145349648     0.2459540682515676     0.1176360766315575  2.220446049250313e-14 137.2988028477966
2.493035651168726      19.44452901137209      15.64959337585376   0.002076825360840114     0.6472641619536712     -11.95193088183181   0.003258444774651662    0.03919469490949572   0.002076921134578456      16.31831559135252      319.1279330580748   0.008066617371542975      0.800392880748183     0.6052376395015368     0.2358061998071038     0.3257680382204595    0.02318956866988491     0.5152849145349648     0.2459540533504064     0.1176360915327187  2.220446049250313e-14 137.2988028479795
2.493035651168726      19.44452901137209      15.64959337585376   0.002076825360840114     0.6472641619536712     -11.95193088183181   0.003258444774651662    0.03919469490949572   0.002076921134578456      16.31831559135252      319.1279330580748   0.008066617371542975      0.800392880748183     0.6052376395015368     0.2358061998071038     0.3257680382204595    0.02318956866988491     0.5152849145349648     0.2459540533504064     0.1176360766315575  1.490118339830815e-08 137.298883936822
2.520430036026481      18.67877566403143      14.31580706846177  0.0001818801591945936     0.5077092447260331     -12.07866702883154   0.003309427560575838    0.04001301977349378   0.001942178827396829      17.66461163482683      354.5954934168155   0.007891256705087547     0.8001526557449292     0.5961248662744207     0.2359487485238981     0.3393718455797724    0.02510703875400134     0.5152849145349648     0.3315270579638211     0.1049442483222116  2.252673536262859e-14 135.9451402088433
2.520430073583815      18.67877566403143      14.31580706846177  0.0001818801591945936     0.5077092447260331     -12.07866702883154   0.003309427560575838    0.04001301977349378   0.001942178827396829      17.66461163482683      354.5954934168155   0.007891256705087547     0.8001526557449292     0.5961248662744207     0.2359487485238981     0.3393718455797724    0.02510703875400134     0.5152849145349648     0.3315270579638211     0.1049442483222116  2.252673536262859e-14 135.9451403148281
2.520430036026481      18.67877594236688      14.31580706846177  0.0001818801591945936     0.5077092447260331     -12.07866702883154   0.003309427560575838    0.04001301977349378   0.001942178827396829      17.66461163482683      354.5954934168155   0.007891256705087547     0.8001526557449292     0.5961248662744207     0.2359487485238981     0.3393718455797724    0.02510703875400134     0.5152849145349648     0.3315270579638211     0.1049442483222116  2.252673536262859e-14 135.9451385598821
2.520430036026481      18.67877566403143      14.31580728178392  0.0001818801591945936     0.5077092447260331     -12.07866702883154   0.003309427560575838    0.04001301977349378   0.001942178827396829      17.66461163482683      354.5954934168155   0.007891256705087547     0.8001526557449292     0.5961248662744207     0.2359487485238981     0.3393718455797724    0.02510703875400134     0.5152849145349648     0.3315270579638211     0.1049442483222116  2.252673536262859e-14 135.9451389763514
2.520430036026481      18.67877566403143      14.31580706846177  0.0001818950603557875     0.5077092447260331     -12.07866702883154   0.003309427560575838    0.04001301977349378   0.001942178827396829      17.66461163482683      354.5954934168155   0.007891256705087547     0.8001526557449292     0.5961248662744207     0.2359487485238981     0.3393718455797724    0.02510703875400134     0.5152849145349648     0.3315270579638211     0.1049442483222116  2.252673536262859e-14 135.9452373079034
2.520430036026481      18.67877566403143      14.31580706846177  0.0001818801591945936     0.5077092596271943     -12.07866702883154   0.003309427560575838    0.04001301977349378   0.001942178827396829      17.66461163482683      354.5954934168155   0.007891256705087547     0.8001526557449292     0.5961248662744207     0.2359487485238981     0.3393718455797724    0.02510703875400134     0.5152849145349648     0.3315270579638211     0.1049442483222116  2.252673536262859e-14 135.9451402731288
2.520430036026481      18.67877566403143      14.31580706846177  0.0001818801591945936     0.5077092447260331      -12.0786672088177   0.003309427560575838    0.04001301977349378   0.001942178827396829      17.66461163482683      354.5954934168155   0.007891256705087547     0.8001526557449292     0.5961248662744207     0.2359487485238981     0.3393718455797724    0.02510703875400134     0.5152849145349648     0.3315270579638211     0.1049442483222116  2.252673536262859e-14 135.9451429354712
2.520430036026481      18.67877566403143      14.31580706846177  0.0001818801591945936     0.5077092447260331     -12.07866702883154   0.003309442461737032    0.04001301977349378   0.001942178827396829      17.66461163482683      354.5954934168155   0.007891256705087547     0.8001526557449292     0.5961248662744207     0.2359487485238981     0.3393718455797724    0.02510703875400134     0.5152849145349648     0.3315270579638211     0.1049442483222116  2.252673536262859e-14 135.9451416259289
2.520430036026481      18.67877566403143      14.31580706846177  0.0001818801591945936     0.5077092447260331     -12.07866702883154   0.003309427560575838    0.04001303467465497   0.001942178827396829      17.66461163482683      354.5954934168155   0.007891256705087547     0.8001526557449292     0.5961248662744207     0.2359487485238981     0.3393718455797724    0.02510703875400134     0.5152849145349648     0.3315270579638211     0.1049442483222116  2.252673536262859e-14 135.9451405641944
2.520430036026481      18.67877566403143      14.31580706846177  0.0001818801591945936     0.5077092447260331     -12.07866702883154   0.003309427560575838    0.04001301977349378   0.001942193728558023      17.66461163482683      354.5954934168155   0.007891256705087547     0.8001526557449292     0.5961248662744207     0.2359487485238981     0.3393718455797724    0.02510703875400134     0.5152849145349648     0.3315270579638211     0.1049442483222116  2.252673536262859e-14 135.9450920686087
2.520430036026481      18.67877566403143      14.31580706846177  0.0001818801591945936     0.5077092447260331     -12.07866702883154   0.003309427560575838    0.04001301977349378   0.001942178827396829      17.66461189805005      354.5954934168155   0.007891256705087547     0.8001526557449292     0.5961248662744207     0.2359487485238981     0.3393718455797724    0.02510703875400134     0.5152849145349648     0.3315270579638211     0.1049442483222116  2.252673536262859e-14 135.9451403167991
2.520430036026481      18.67877566403143      14.31580706846177  0.0001818801591945936     0.5077092447260331     -12.07866702883154   0.003309427560575838    0.04001301977349378   0.001942178827396829      17.66461163482683      354.5954987007002   0.007891256705087547     0.8001526557449292     0.5961248662744207     0.2359487485238981     0.3393718455797724    0.02510703875400134     0.5152849145349648     0.3315270579638211     0.1049442483222116  2.252673536262859e-14 135.9451402436462
2.520430036026481      18.67877566403143      14.31580706846177  0.0001818801591945936     0.5077092447260331     -12.07866702883154   0.003309427560575838    0.04001301977349378   0.001942178827396829      17.66461163482683      354.5954934168155   0.007891271606248741     0.8001526557449292     0.5961248662744207     0.2359487485238981     0.3393718455797724    0.02510703875400134     0.5152849145349648     0.3315270579638211     0.1049442483222116  2.252673536262859e-14 135.9451543815164
2.520430036026481      18.67877566403143      14.31580706846177  0.0001818801591945936     0.5077092447260331     -12.07866702883154   0.003309427560575838    0.04001301977349378   0.001942178827396829      17.66461163482683      354.5954934168155   0.007891256705087547     0.8001526706460904     0.5961248662744207     0.2359487485238981     0.3393718455797724    0.02510703875400134     0.5152849145349648     0.3315270579638211     0.1049442483222116  2.252673536262859e-14 135.9451418291583
2.520430036026481      18.67877566403143      14.31580706846177  0.0001818801591945936     0.5077092447260331     -12.07866702883154   0.003309427560575838    0.04001301977349378   0.001942178827396829      17.66461163482683      354.5954934168155   0.007891256705087547     0.8001526557449292     0.5961248811755819     0.2359487485238981     0.3393718455797724    0.02510703875400134     0.5152849145349648     0.3315270579638211     0.1049442483222116  2.252673536262859e-14 135.9451402889348
2.520430036026481      18.67877566403143      14.31580706846177  0.0001818801591945936     0.5077092447260331     -12.07866702883154   0.003309427560575838    0.04001301977349378   0.001942178827396829      17.66461163482683      354.5954934168155   0.007891256705087547     0.8001526557449292     0.5961248662744207     0.2359487634250593     0.3393718455797724    0.02510703875400134     0.5152849145349648     0.3315270579638211     0.1049442483222116  2.252673536262859e-14 135.9451406578079
2.520430036026481      18.67877566403143      14.31580706846177  0.0001818801591945936     0.5077092447260331     -12.07866702883154   0.003309427560575838    0.04001301977349378   0.001942178827396829      17.66461163482683      354.5954934168155   0.007891256705087547     0.8001526557449292     0.5961248662744207     0.2359487485238981     0.3393718604809336    0.02510703875400134     0.5152849145349648     0.3315270579638211     0.1049442483222116  2.252673536262859e-14 135.9451403263458
2.520430036026481      18.67877566403143      14.31580706846177  0.0001818801591945936     0.5077092447260331     -12.07866702883154   0.003309427560575838    0.04001301977349378   0.001942178827396829      17.66461163482683      354.5954934168155   0.007891256705087547     0.8001526557449292     0.5961248662744207     0.2359487485238981     0.3393718455797724    0.02510705365516253     0.5152849145349648     0.3315270579638211     0.1049442483222116  2.252673536262859e-14 135.9451402088388
2.520430036026481      18.67877566403143      14.31580706846177  0.0001818801591945936     0.5077092447260331     -12.07866702883154   0.003309427560575838    0.04001301977349378   0.001942178827396829      17.66461163482683      354.5954934168155   0.007891256705087547     0.8001526557449292     0.5961248662744207     0.2359487485238981     0.3393718455797724    0.02510703875400134      0.515284929436126     0.3315270579638211     0.1049442483222116  2.252673536262859e-14 135.9451402088433
2.520430036026481      18.67877566403143      14.31580706846177  0.0001818801591945936     0.5077092447260331     -12.07866702883154   0.003309427560575838    0.04001301977349378   0.001942178827396829      17.66461163482683      354.5954934168155   0.007891256705087547     0.8001526557449292     0.5961248662744207     0.2359487485238981     0.3393718455797724    0.02510703875400134     0.5152849145349648     0.3315270728649823     0.1049442483222116  2.252673536262859e-14 135.9451402088446
2.520430036026481      18.67877566403143      14.31580706846177  0.0001818801591945936     0.5077092447260331     -12.07866702883154   0.003309427560575838    0.04001301977349378   0.001942178827396829      17.66461163482683      354.5954934168155   0.007891256705087547     0.8001526557449292     0.5961248662744207     0.2359487485238981     0.3393718455797724    0.02510703875400134     0.5152849145349648     0.3315270579638211     0.1049442632233728  2.252673536262859e-14 135.9451402088424
2.520430036026481      18.67877566403143      14.31580706846177  0.0001818801591945936     0.5077092447260331     -12.07866702883154   0.003309427560575838    0.04001301977349378   0.001942178827396829      17.66461163482683      354.5954934168155   0.007891256705087547     0.8001526557449292     0.5961248662744207     0.2359487485238981     0.3393718455797724    0.02510703875400134     0.5152849145349648     0.3315270579638211     0.1049442483222116  1.490118372058302e-08 135.9452126734755
2.447400219914484      19.01536560352242      15.23212387061985  0.0001877340666935217     0.4925331606503983     -12.49261083117442   0.003130702196522544    0.04142643557105208    0.00207000057662578      15.73967369651736      288.7555905974684    0.00770925384003096     0.8000055557016994     0.5937589689041135     0.2423618280080273     0.2883986440512978    0.02530646975299649     0.5152849145349648      0.333417006948073      0.108442806770882  2.220446049250313e-14 135.6518711652387
2.447400256383589      19.01536560352242      15.23212387061985  0.0001877340666935217     0.4925331606503983     -12.49261083117442   0.003130702196522544    0.04142643557105208    0.00207000057662578      15.73967369651736      288.7555905974684    0.00770925384003096     0.8000055557016994     0.5937589689041135     0.2423618280080273     0.2883986440512978    0.02530646975299649     0.5152849145349648      0.333417006948073      0.108442806770882  2.220446049250313e-14 135.6518712931514
2.447400219914484      19.01536588687345      15.23212387061985  0.0001877340666935217     0.4925331606503983     -12.49261083117442   0.003130702196522544    0.04142643557105208    0.00207000057662578      15.73967369651736      288.7555905974684    0.00770925384003096     0.8000055557016994     0.5937589689041135     0.2423618280080273     0.2883986440512978    0.02530646975299649     0.5152849145349648      0.333417006948073      0.108442806770882  2.220446049250313e-14 135.6518714351081
2.447400219914484      19.01536560352242      15.23212409759618  0.0001877340666935217     0.4925331606503983     -12.49261083117442   0.003130702196522544    0.04142643557105208    0.00207000057662578      15.73967369651736      288.7555905974684    0.00770925384003096     0.8000055557016994     0.5937589689041135     0.2423618280080273     0.2883986440512978    0.02530646975299649     0.5152849145349648      0.333417006948073      0.108442806770882  2.220446049250313e-14 135.6518714054765
2.447400219914484      19.01536560352242      15.23212387061985  0.0001877489678547155     0.4925331606503983     -12.49261083117442   0.003130702196522544    0.04142643557105208    0.00207000057662578      15.73967369651736      288.7555905974684    0.00770925384003096     0.8000055557016994     0.5937589689041135     0.2423618280080273     0.2883986440512978    0.02530646975299649     0.5152849145349648      0.333417006948073      0.108442806770882  2.220446049250313e-14 135.6518505970778
2.447400219914484      19.01536560352242      15.23212387061985  0.0001877340666935217     0.4925331755515595     -12.49261083117442   0.003130702196522544    0.04142643557105208    0.00207000057662578      15.73967369651736      288.7555905974684    0.00770925384003096     0.8000055557016994     0.5937589689041135     0.2423618280080273     0.2883986440512978    0.02530646975299649     0.5152849145349648      0.333417006948073      0.108442806770882  2.220446049250313e-14 135.6518711754206
2.447400219914484      19.01536560352242      15.23212387061985  0.0001877340666935217     0.4925331606503983     -12.49261101732882   0.003130702196522544    0.04142643557105208    0.00207000057662578      15.73967369651736      288.7555905974684    0.00770925384003096     0.8000055557016994     0.5937589689041135     0.2423618280080273     0.2883986440512978    0.02530646975299649     0.5152849145349648      0.333417006948073      0.108442806770882  2.220446049250313e-14 135.6518706446919
2.447400219914484      19.01536560352242      15.23212387061985  0.0001877340666935217     0.4925331606503983     -12.49261083117442   0.003130717097683738    0.04142643557105208    0.00207000057662578      15.73967369651736      288.7555905974684    0.00770925384003096     0.8000055557016994     0.5937589689041135     0.2423618280080273     0.2883986440512978    0.02530646975299649     0.5152849145349648      0.333417006948073      0.108442806770882  2.220446049250313e-14 135.6518750154504
2.447400219914484      19.01536560352242      15.23212387061985  0.0001877340666935217     0.4925331606503983     -12.49261083117442   0.003130702196522544    0.04142645047221327    0.00207000057662578      15.73967369651736      288.7555905974684    0.00770925384003096     0.8000055557016994     0.5937589689041135     0.2423618280080273     0.2883986440512978    0.02530646975299649     0.5152849145349648      0.333417006948073      0.108442806770882  2.220446049250313e-14 135.6518708794606
2.447400219914484      19.01536560352242      15.23212387061985  0.0001877340666935217     0.4925331606503983     -12.49261083117442   0.003130702196522544    0.04142643557105208   0.002070015477786974      15.73967369651736      288.7555905974684    0.00770925384003096     0.8000055557016994     0.5937589689041135     0.2423618280080273     0.2883986440512978    0.02530646975299649     0.5152849145349648      0.333417006948073      0.108442806770882  2.220446049250313e-14 135.6518935391676
2.447400219914484      19.01536560352242      15.23212387061985  0.0001877340666935217     0.4925331606503983     -12.49261083117442   0.003130702196522544    0.04142643557105208    0.00207000057662578      15.73967393105678      288.7555905974684    0.00770925384003096     0.8000055557016994     0.5937589689041135     0.2423618280080273     0.2883986440512978    0.02530646975299649     0.5152849145349648      0.333417006948073      0.108442806770882  2.220446049250313e-14 135.6518711926694
2.447400219914484      19.01536560352242      15.23212387061985  0.0001877340666935217     0.4925331606503983     -12.49261083117442   0.003130702196522544    0.04142643557105208    0.00207000057662578      15.73967369651736       288.755594900262    0.00770925384003096     0.8000055557016994     0.5937589689041135     0.2423618280080273     0.2883986440512978    0.02530646975299649     0.5152849145349648      0.333417006948073      0.108442806770882  2.220446049250313e-14 135.6518710665577
2.447400219914484      19.01536560352242      15.23212387061985  0.0001877340666935217     0.4925331606503983     -12.49261083117442   0.003130702196522544    0.04142643557105208    0.00207000057662578      15.73967369651736      288.7555905974684   0.007709268741192154     0.8000055557016994     0.5937589689041135     0.2423618280080273     0.2883986440512978    0.02530646975299649     0.5152849145349648      0.333417006948073      0.108442806770882  2.220446049250313e-14 135.6519000787153
2.447400219914484      19.01536560352242      15.23212387061985  0.0001877340666935217     0.4925331606503983     -12.49261083117442   0.003130702196522544    0.04142643557105208    0.00207000057662578      15.73967369651736      288.7555905974684    0.00770925384003096     0.8000055706028606     0.5937589689041135     0.2423618280080273     0.2883986440512978    0.02530646975299649     0.5152849145349648      0.333417006948073      0.108442806770882  2.220446049250313e-14 135.6518726381948
2.447400219914484      19.01536560352242      15.23212387061985  0.0001877340666935217     0.4925331606503983     -12.49261083117442   0.003130702196522544    0.04142643557105208    0.00207000057662578      15.73967369651736      288.7555905974684    0.00770925384003096     0.8000055557016994     0.5937589838052747     0.2423618280080273     0.2883986440512978    0.02530646975299649     0.5152849145349648      0.333417006948073      0.108442806770882  2.220446049250313e-14 135.6518710877402
2.447400219914484      19.01536560352242      15.23212387061985  0.0001877340666935217     0.4925331606503983     -12.49261083117442   0.003130702196522544    0.04142643557105208    0.00207000057662578      15.73967369651736      288.7555905974684    0.00770925384003096     0.8000055557016994     0.5937589689041135     0.2423618429091885     0.2883986440512978    0.02530646975299649     0.5152849145349648      0.333417006948073      0.108442806770882  2.220446049250313e-14 135.6518722130925
2.447400219914484      19.01536560352242      15.23212387061985  0.0001877340666935217     0.4925331606503983     -12.49261083117442   0.003130702196522544    0.04142643557105208    0.00207000057662578      15.73967369651736      288.7555905974684    0.00770925384003096     0.8000055557016994     0.5937589689041135     0.2423618280080273      0.288398658952459    0.02530646975299649     0.5152849145349648      0.333417006948073      0.108442806770882  2.220446049250313e-14 135.6518711177774
2.447400219914484      19.01536560352242      15.23212387061985  0.0001877340666935217     0.4925331606503983     -12.49261083117442   0.003130702196522544    0.04142643557105208    0.00207000057662578      15.73967369651736      288.7555905974684    0.00770925384003096     0.8000055557016994     0.5937589689041135     0.2423618280080273     0.2883986440512978    0.02530648465415768     0.5152849145349648      0.333417006948073      0.108442806770882  2.220446049250313e-14 135.6518711652262
2.447400219914484      19.01536560352242      15.23212387061985  0.0001877340666935217     0.4925331606503983     -12.49261083117442   0.003130702196522544    0.04142643557105208    0.00207000057662578      15.73967369651736      288.7555905974684    0.00770925384003096     0.8000055557016994     0.5937589689041135     0.2423618280080273     0.2883986440512978    0.02530646975299649      0.515284929436126      0.333417006948073      0.108442806770882  2.220446049250313e-14 135.6518711652387
2.447400219914484      19.01536560352242      15.23212387061985  0.0001877340666935217     0.4925331606503983     -12.49261083117442   0.003130702196522544    0.04142643557105208    0.00207000057662578      15.73967369651736      288.7555905974684    0.00770925384003096     0.8000055557016994     0.5937589689041135     0.2423618280080273     0.2883986440512978    0.02530646975299649     0.5152849145349648     0.3334170218492342      0.108442806770882  2.220446049250313e-14 135.651871165241
2.447400219914484      19.01536560352242      15.23212387061985  0.0001877340666935217     0.4925331606503983     -12.49261083117442   0.003130702196522544    0.04142643557105208    0.00207000057662578      15.73967369651736      288.7555905974684    0.00770925384003096     0.8000055557016994     0.5937589689041135     0.2423618280080273     0.2883986440512978    0.02530646975299649     0.5152849145349648      0.333417006948073     0.1084428216720432  2.220446049250313e-14 135.6518711652321
2.447400219914484      19.01536560352242      15.23212387061985  0.0001877340666935217     0.4925331606503983     -12.49261083117442   0.003130702196522544    0.04142643557105208    0.00207000057662578      15.73967369651736      288.7555905974684    0.00770925384003096     0.8000055557016994     0.5937589689041135     0.2423618280080273     0.2883986440512978    0.02530646975299649     0.5152849145349648      0.333417006948073      0.108442806770882  1.490118339830815e-08 135.6519473384743
2.448699487676209      19.01829378714718      15.23688361219098  0.0002119112739720366     0.4924952276673227     -12.49554072431569   0.003131490239505056    0.04142381058184774   0.002069129289546026      15.76175954029444      289.6762461334542   0.007708078982386715      0.800005393079537     0.5936372699462134     0.2423515891910247      0.288912634217977     0.0266408433560171     0.5152849145349648     0.3283693418049587      0.129034207304468  4.396324766567459e-14 135.6152815230282
2.448699524164674      19.01829378714718      15.23688361219098  0.0002119112739720366     0.4924952276673227     -12.49554072431569   0.003131490239505056    0.04142381058184774   0.002069129289546026      15.76175954029444      289.6762461334542   0.007708078982386715      0.800005393079537     0.5936372699462134     0.2423515891910247      0.288912634217977     0.0266408433560171     0.5152849145349648     0.3283693418049587      0.129034207304468  4.396324766567459e-14 135.6152816563952
2.448699487676209      19.01829407054184      15.23688361219098  0.0002119112739720366     0.4924952276673227     -12.49554072431569   0.003131490239505056    0.04142381058184774   0.002069129289546026      15.76175954029444      289.6762461334542   0.007708078982386715      0.800005393079537     0.5936372699462134     0.2423515891910247      0.288912634217977     0.0266408433560171     0.5152849145349648     0.3283693418049587      0.129034207304468  4.396324766567459e-14 135.6152813958869
2.448699487676209      19.01829378714718      15.23688383923824  0.0002119112739720366     0.4924952276673227     -12.49554072431569   0.003131490239505056    0.04142381058184774   0.002069129289546026      15.76175954029444      289.6762461334542   0.007708078982386715      0.800005393079537     0.5936372699462134     0.2423515891910247      0.288912634217977     0.0266408433560171     0.5152849145349648     0.3283693418049587      0.129034207304468  4.396324766567459e-14 135.6152815054535
2.448699487676209      19.01829378714718      15.23688361219098  0.0002119261751332305     0.4924952276673227     -12.49554072431569   0.003131490239505056    0.04142381058184774   0.002069129289546026      15.76175954029444      289.6762461334542   0.007708078982386715      0.800005393079537     0.5936372699462134     0.2423515891910247      0.288912634217977     0.0266408433560171     0.5152849145349648     0.3283693418049587      0.129034207304468  4.396324766567459e-14 135.6152823516513
2.448699487676209      19.01829378714718      15.23688361219098  0.0002119112739720366     0.4924952425684839     -12.49554072431569   0.003131490239505056    0.04142381058184774   0.002069129289546026      15.76175954029444      289.6762461334542   0.007708078982386715      0.800005393079537     0.5936372699462134     0.2423515891910247      0.288912634217977     0.0266408433560171     0.5152849145349648     0.3283693418049587      0.129034207304468  4.396324766567459e-14 135.6152815485588
2.448699487676209      19.01829378714718      15.23688361219098  0.0002119112739720366     0.4924952276673227     -12.49554091051375   0.003131490239505056    0.04142381058184774   0.002069129289546026      15.76175954029444      289.6762461334542   0.007708078982386715      0.800005393079537     0.5936372699462134     0.2423515891910247      0.288912634217977     0.0266408433560171     0.5152849145349648     0.3283693418049587      0.129034207304468  4.396324766567459e-14 135.6152816202819
2.448699487676209      19.01829378714718      15.23688361219098  0.0002119112739720366     0.4924952276673227     -12.49554072431569    0.00313150514066625    0.04142381058184774   0.002069129289546026      15.76175954029444      289.6762461334542   0.007708078982386715      0.800005393079537     0.5936372699462134     0.2423515891910247      0.288912634217977     0.0266408433560171     0.5152849145349648     0.3283693418049587      0.129034207304468  4.396324766567459e-14 135.6152858061761
2.448699487676209      19.01829378714718      15.23688361219098  0.0002119112739720366     0.4924952276673227     -12.49554072431569   0.003131490239505056    0.04142382548300894   0.002069129289546026      15.76175954029444      289.6762461334542   0.007708078982386715      0.800005393079537     0.5936372699462134     0.2423515891910247      0.288912634217977     0.0266408433560171     0.5152849145349648     0.3283693418049587      0.129034207304468  4.396324766567459e-14 135.6152813123779
2.448699487676209      19.01829378714718      15.23688361219098  0.0002119112739720366     0.4924952276673227     -12.49554072431569   0.003131490239505056    0.04142381058184774    0.00206914419070722      15.76175954029444      289.6762461334542   0.007708078982386715      0.800005393079537     0.5936372699462134     0.2423515891910247      0.288912634217977     0.0266408433560171     0.5152849145349648     0.3283693418049587      0.129034207304468  4.396324766567459e-14 135.6152997382113
2.448699487676209      19.01829378714718      15.23688361219098  0.0002119112739720366     0.4924952276673227     -12.49554072431569   0.003131490239505056    0.04142381058184774   0.002069129289546026      15.76175977516296      289.6762461334542   0.007708078982386715      0.800005393079537     0.5936372699462134     0.2423515891910247      0.288912634217977     0.0266408433560171     0.5152849145349648     0.3283693418049587      0.129034207304468  4.396324766567459e-14 135.6152815727364
2.448699487676209      19.01829378714718      15.23688361219098  0.0002119112739720366     0.4924952276673227     -12.49554072431569   0.003131490239505056    0.04142381058184774   0.002069129289546026      15.76175954029444      289.6762504499666   0.007708078982386715      0.800005393079537     0.5936372699462134     0.2423515891910247      0.288912634217977     0.0266408433560171     0.5152849145349648     0.3283693418049587      0.129034207304468  4.396324766567459e-14 135.6152814272506
2.448699487676209      19.01829378714718      15.23688361219098  0.0002119112739720366     0.4924952276673227     -12.49554072431569   0.003131490239505056    0.04142381058184774   0.002069129289546026      15.76175954029444      289.6762461334542   0.007708093883547909      0.800005393079537     0.5936372699462134     0.2423515891910247      0.288912634217977     0.0266408433560171     0.5152849145349648     0.3283693418049587      0.129034207304468  4.396324766567459e-14 135.6153090865946
2.448699487676209      19.01829378714718      15.23688361219098  0.0002119112739720366     0.4924952276673227     -12.49554072431569   0.003131490239505056    0.04142381058184774   0.002069129289546026      15.76175954029444      289.6762461334542   0.007708078982386715     0.8000054079806982     0.5936372699462134     0.2423515891910247      0.288912634217977     0.0266408433560171     0.5152849145349648     0.3283693418049587      0.129034207304468  4.396324766567459e-14 135.6152829531588
2.448699487676209      19.01829378714718      15.23688361219098  0.0002119112739720366     0.4924952276673227     -12.49554072431569   0.003131490239505056    0.04142381058184774   0.002069129289546026      15.76175954029444      289.6762461334542   0.007708078982386715      0.800005393079537     0.5936372848473746     0.2423515891910247      0.288912634217977     0.0266408433560171     0.5152849145349648     0.3283693418049587      0.129034207304468  4.396324766567459e-14 135.6152814899618
2.448699487676209      19.01829378714718      15.23688361219098  0.0002119112739720366     0.4924952276673227     -12.49554072431569   0.003131490239505056    0.04142381058184774   0.002069129289546026      15.76175954029444      289.6762461334542   0.007708078982386715      0.800005393079537     0.5936372699462134     0.2423516040921859      0.288912634217977     0.0266408433560171     0.5152849145349648     0.3283693418049587      0.129034207304468  4.396324766567459e-14 135.6152826018375
2.448699487676209      19.01829378714718      15.23688361219098  0.0002119112739720366     0.4924952276673227     -12.49554072431569   0.003131490239505056    0.04142381058184774   0.002069129289546026      15.76175954029444      289.6762461334542   0.007708078982386715      0.800005393079537     0.5936372699462134     0.2423515891910247     0.2889126491191382     0.0266408433560171     0.5152849145349648     0.3283693418049587      0.129034207304468  4.396324766567459e-14 135.6152814746087
2.448699487676209      19.01829378714718      15.23688361219098  0.0002119112739720366     0.4924952276673227     -12.49554072431569   0.003131490239505056    0.04142381058184774   0.002069129289546026      15.76175954029444      289.6762461334542   0.007708078982386715      0.800005393079537     0.5936372699462134     0.2423515891910247      0.288912634217977    0.02664085825717829     0.5152849145349648     0.3283693418049587      0.129034207304468  4.396324766567459e-14 135.6152815226608
2.448699487676209      19.01829378714718      15.23688361219098  0.0002119112739720366     0.4924952276673227     -12.49554072431569   0.003131490239505056    0.04142381058184774   0.002069129289546026      15.76175954029444      289.6762461334542   0.007708078982386715      0.800005393079537     0.5936372699462134     0.2423515891910247      0.288912634217977     0.0266408433560171      0.515284929436126     0.3283693418049587      0.129034207304468  4.396324766567459e-14 135.6152815230282
2.448699487676209      19.01829378714718      15.23688361219098  0.0002119112739720366     0.4924952276673227     -12.49554072431569   0.003131490239505056    0.04142381058184774   0.002069129289546026      15.76175954029444      289.6762461334542   0.007708078982386715      0.800005393079537     0.5936372699462134     0.2423515891910247      0.288912634217977     0.0266408433560171     0.5152849145349648     0.3283693567061199      0.129034207304468  4.396324766567459e-14 135.6152815230618
2.448699487676209      19.01829378714718      15.23688361219098  0.0002119112739720366     0.4924952276673227     -12.49554072431569   0.003131490239505056    0.04142381058184774   0.002069129289546026      15.76175954029444      289.6762461334542   0.007708078982386715      0.800005393079537     0.5936372699462134     0.2423515891910247      0.288912634217977     0.0266408433560171     0.5152849145349648     0.3283693418049587     0.1290342222056292  4.396324766567459e-14 135.6152815229382
2.448699487676209      19.01829378714718      15.23688361219098  0.0002119112739720366     0.4924952276673227     -12.49554072431569   0.003131490239505056    0.04142381058184774   0.002069129289546026      15.76175954029444      289.6762461334542   0.007708078982386715      0.800005393079537     0.5936372699462134     0.2423515891910247      0.288912634217977     0.0266408433560171     0.5152849145349648     0.3283693418049587      0.129034207304468  1.490120515709532e-08 135.6153571576488
2.451574846207722      19.02663671479073       15.2502213973535  0.0002120249923343606      0.492542148466606     -12.50383512503176   0.003129706394362255    0.04149184595194756   0.002063452233823802      15.79329668511494      291.4489197543028   0.007686491557398764     0.8000049797483009     0.5932877544737877     0.2423500817585094     0.2908659313202086    0.02202606584043999     0.5152849145349648     0.2434762413255433     0.5743817322975637  3.628689675103821e-14 135.5519998239603
2.451574882739033      19.02663671479073       15.2502213973535  0.0002120249923343606      0.492542148466606     -12.50383512503176   0.003129706394362255    0.04149184595194756   0.002063452233823802      15.79329668511494      291.4489197543028   0.007686491557398764     0.8000049797483009     0.5932877544737877     0.2423500817585094     0.2908659313202086    0.02202606584043999     0.5152849145349648     0.2434762413255433     0.5743817322975637  3.628689675103821e-14 135.5519999311196
2.451574846207722      19.02663699830971       15.2502213973535  0.0002120249923343606      0.492542148466606     -12.50383512503176   0.003129706394362255    0.04149184595194756   0.002063452233823802      15.79329668511494      291.4489197543028   0.007686491557398764     0.8000049797483009     0.5932877544737877     0.2423500817585094     0.2908659313202086    0.02202606584043999     0.5152849145349648     0.2434762413255433     0.5743817322975637  3.628689675103821e-14 135.5519997474909
2.451574846207722      19.02663671479073      15.25022162459951  0.0002120249923343606      0.492542148466606     -12.50383512503176   0.003129706394362255    0.04149184595194756   0.002063452233823802      15.79329668511494      291.4489197543028   0.007686491557398764     0.8000049797483009     0.5932877544737877     0.2423500817585094     0.2908659313202086    0.02202606584043999     0.5152849145349648     0.2434762413255433     0.5743817322975637  3.628689675103821e-14 135.5519998156301
2.451574846207722      19.02663671479073       15.2502213973535  0.0002120398934955545      0.492542148466606     -12.50383512503176   0.003129706394362255    0.04149184595194756   0.002063452233823802      15.79329668511494      291.4489197543028   0.007686491557398764     0.8000049797483009     0.5932877544737877     0.2423500817585094     0.2908659313202086    0.02202606584043999     0.5152849145349648     0.2434762413255433     0.5743817322975637  3.628689675103821e-14 135.5520017939756
2.451574846207722      19.02663671479073       15.2502213973535  0.0002120249923343606     0.4925421633677672     -12.50383512503176   0.003129706394362255    0.04149184595194756   0.002063452233823802      15.79329668511494      291.4489197543028   0.007686491557398764     0.8000049797483009     0.5932877544737877     0.2423500817585094     0.2908659313202086    0.02202606584043999     0.5152849145349648     0.2434762413255433     0.5743817322975637  3.628689675103821e-14 135.5519998300943
2.451574846207722      19.02663671479073       15.2502213973535  0.0002120249923343606      0.492542148466606     -12.50383531135342   0.003129706394362255    0.04149184595194756   0.002063452233823802      15.79329668511494      291.4489197543028   0.007686491557398764     0.8000049797483009     0.5932877544737877     0.2423500817585094     0.2908659313202086    0.02202606584043999     0.5152849145349648     0.2434762413255433     0.5743817322975637  3.628689675103821e-14 135.5519998700884
2.451574846207722      19.02663671479073       15.2502213973535  0.0002120249923343606      0.492542148466606     -12.50383512503176   0.003129721295523449    0.04149184595194756   0.002063452233823802      15.79329668511494      291.4489197543028   0.007686491557398764     0.8000049797483009     0.5932877544737877     0.2423500817585094     0.2908659313202086    0.02202606584043999     0.5152849145349648     0.2434762413255433     0.5743817322975637  3.628689675103821e-14 135.5520002515854
2.451574846207722      19.02663671479073       15.2502213973535  0.0002120249923343606      0.492542148466606     -12.50383512503176   0.003129706394362255    0.04149186085310875   0.002063452233823802      15.79329668511494      291.4489197543028   0.007686491557398764     0.8000049797483009     0.5932877544737877     0.2423500817585094     0.2908659313202086    0.02202606584043999     0.5152849145349648     0.2434762413255433     0.5743817322975637  3.628689675103821e-14 135.5519996343079
2.451574846207722      19.02663671479073       15.2502213973535  0.0002120249923343606      0.492542148466606     -12.50383512503176   0.003129706394362255    0.04149184595194756   0.002063467134984996      15.79329668511494      291.4489197543028   0.007686491557398764     0.8000049797483009     0.5932877544737877     0.2423500817585094     0.2908659313202086    0.02202606584043999     0.5152849145349648     0.2434762413255433     0.5743817322975637  3.628689675103821e-14 135.552013515725
2.451574846207722      19.02663671479073       15.2502213973535  0.0002120249923343606      0.492542148466606     -12.50383512503176   0.003129706394362255    0.04149184595194756   0.002063452233823802       15.7932969204534      291.4489197543028   0.007686491557398764     0.8000049797483009     0.5932877544737877     0.2423500817585094     0.2908659313202086    0.02202606584043999     0.5152849145349648     0.2434762413255433     0.5743817322975637  3.628689675103821e-14 135.5519998758105
2.451574846207722      19.02663671479073       15.2502213973535  0.0002120249923343606      0.492542148466606     -12.50383512503176   0.003129706394362255    0.04149184595194756   0.002063452233823802      15.79329668511494      291.4489240972302   0.007686491557398764     0.8000049797483009     0.5932877544737877     0.2423500817585094     0.2908659313202086    0.02202606584043999     0.5152849145349648     0.2434762413255433     0.5743817322975637  3.628689675103821e-14 135.5519997280724
2.451574846207722      19.02663671479073       15.2502213973535  0.0002120249923343606      0.492542148466606     -12.50383512503176   0.003129706394362255    0.04149184595194756   0.002063452233823802      15.79329668511494      291.4489197543028   0.007686506458559957     0.8000049797483009     0.5932877544737877     0.2423500817585094     0.2908659313202086    0.02202606584043999     0.5152849145349648     0.2434762413255433     0.5743817322975637  3.628689675103821e-14 135.5519968199973
2.451574846207722      19.02663671479073       15.2502213973535  0.0002120249923343606      0.492542148466606     -12.50383512503176   0.003129706394362255    0.04149184595194756   0.002063452233823802      15.79329668511494      291.4489197543028   0.007686491557398764     0.8000049946494621     0.5932877544737877     0.2423500817585094     0.2908659313202086    0.02202606584043999     0.5152849145349648     0.2434762413255433     0.5743817322975637  3.628689675103821e-14 135.5520012760082
2.451574846207722      19.02663671479073       15.2502213973535  0.0002120249923343606      0.492542148466606     -12.50383512503176   0.003129706394362255    0.04149184595194756   0.002063452233823802      15.79329668511494      291.4489197543028   0.007686491557398764     0.8000049797483009     0.5932877693749489     0.2423500817585094     0.2908659313202086    0.02202606584043999     0.5152849145349648     0.2434762413255433     0.5743817322975637  3.628689675103821e-14 135.5519999859332
2.451574846207722      19.02663671479073       15.2502213973535  0.0002120249923343606      0.492542148466606     -12.50383512503176   0.003129706394362255    0.04149184595194756   0.002063452233823802      15.79329668511494      291.4489197543028   0.007686491557398764     0.8000049797483009     0.5932877544737877     0.2423500966596706     0.2908659313202086    0.02202606584043999     0.5152849145349648     0.2434762413255433     0.5743817322975637  3.628689675103821e-14 135.5519999109997
2.451574846207722      19.02663671479073       15.2502213973535  0.0002120249923343606      0.492542148466606     -12.50383512503176   0.003129706394362255    0.04149184595194756   0.002063452233823802      15.79329668511494      291.4489197543028   0.007686491557398764     0.8000049797483009     0.5932877544737877     0.2423500817585094     0.2908659462213697    0.02202606584043999     0.5152849145349648     0.2434762413255433     0.5743817322975637  3.628689675103821e-14 135.5519997715186
2.451574846207722      19.02663671479073       15.2502213973535  0.0002120249923343606      0.492542148466606     -12.50383512503176   0.003129706394362255    0.04149184595194756   0.002063452233823802      15.79329668511494      291.4489197543028   0.007686491557398764     0.8000049797483009     0.5932877544737877     0.2423500817585094     0.2908659313202086    0.02202608074160118     0.5152849145349648     0.2434762413255433     0.5743817322975637  3.628689675103821e-14 135.551999823761
2.451574846207722      19.02663671479073       15.2502213973535  0.0002120249923343606      0.492542148466606     -12.50383512503176   0.003129706394362255    0.04149184595194756   0.002063452233823802      15.79329668511494      291.4489197543028   0.007686491557398764     0.8000049797483009     0.5932877544737877     0.2423500817585094     0.2908659313202086    0.02202606584043999      0.515284929436126     0.2434762413255433     0.5743817322975637  3.628689675103821e-14 135.5519998239603
2.451574846207722      19.02663671479073       15.2502213973535  0.0002120249923343606      0.492542148466606     -12.50383512503176   0.003129706394362255    0.04149184595194756   0.002063452233823802      15.79329668511494      291.4489197543028   0.007686491557398764     0.8000049797483009     0.5932877544737877     0.2423500817585094     0.2908659313202086    0.02202606584043999     0.5152849145349648     0.2434762562267045     0.5743817322975637  3.628689675103821e-14 135.5519998241214
2.451574846207722      19.02663671479073       15.2502213973535  0.0002120249923343606      0.492542148466606     -12.50383512503176   0.003129706394362255    0.04149184595194756   0.002063452233823802      15.79329668511494      291.4489197543028   0.007686491557398764     0.8000049797483009     0.5932877544737877     0.2423500817585094     0.2908659313202086    0.02202606584043999     0.5152849145349648     0.2434762413255433     0.5743817471987249  3.628689675103821e-14 135.5519998240564
2.451574846207722      19.02663671479073       15.2502213973535  0.0002120249923343606      0.492542148466606     -12.50383512503176   0.003129706394362255    0.04149184595194756   0.002063452233823802      15.79329668511494      291.4489197543028   0.007686491557398764     0.8000049797483009     0.5932877544737877     0.2423500817585094     0.2908659313202086    0.02202606584043999     0.5152849145349648     0.2434762413255433     0.5743817322975637  1.490119748074441e-08 135.5520756255074
2.458938323386194      19.03837214410757      15.26929222585301  0.0002125300232201163     0.4927685890798512     -12.51530979073341   0.003131534275287559    0.04149104752424738   0.002061023760567698      15.85805590811569      295.1072935711835   0.007682474912237352     0.8000048771290494     0.5924750660116952     0.2423815458343896     0.2935004634814006   0.003208945086291871     0.5152849145349648     0.2401076699933559     0.2551304394926252  3.072066521295526e-14 135.4784439866951
2.458938360027231      19.03837214410757      15.26929222585301  0.0002125300232201163     0.4927685890798512     -12.51530979073341   0.003131534275287559    0.04149104752424738   0.002061023760567698      15.85805590811569      295.1072935711835   0.007682474912237352     0.8000048771290494     0.5924750660116952     0.2423815458343896     0.2935004634814006   0.003208945086291871     0.5152849145349648     0.2401076699933559     0.2551304394926252  3.072066521295526e-14 135.4784440816242
2.458938323386194      19.03837242780142      15.26929222585301  0.0002125300232201163     0.4927685890798512     -12.51530979073341   0.003131534275287559    0.04149104752424738   0.002061023760567698      15.85805590811569      295.1072935711835   0.007682474912237352     0.8000048771290494     0.5924750660116952     0.2423815458343896     0.2935004634814006   0.003208945086291871     0.5152849145349648     0.2401076699933559     0.2551304394926252  3.072066521295526e-14 135.4784438997048
2.458938323386194      19.03837214410757      15.26929245338319  0.0002125300232201163     0.4927685890798512     -12.51530979073341   0.003131534275287559    0.04149104752424738   0.002061023760567698      15.85805590811569      295.1072935711835   0.007682474912237352     0.8000048771290494     0.5924750660116952     0.2423815458343896     0.2935004634814006   0.003208945086291871     0.5152849145349648     0.2401076699933559     0.2551304394926252  3.072066521295526e-14 135.4784439675517
2.458938323386194      19.03837214410757      15.26929222585301  0.0002125449243813101     0.4927685890798512     -12.51530979073341   0.003131534275287559    0.04149104752424738   0.002061023760567698      15.85805590811569      295.1072935711835   0.007682474912237352     0.8000048771290494     0.5924750660116952     0.2423815458343896     0.2935004634814006   0.003208945086291871     0.5152849145349648     0.2401076699933559     0.2551304394926252  3.072066521295526e-14 135.4784464075499
2.458938323386194      19.03837214410757      15.26929222585301  0.0002125300232201163     0.4927686039810124     -12.51530979073341   0.003131534275287559    0.04149104752424738   0.002061023760567698      15.85805590811569      295.1072935711835   0.007682474912237352     0.8000048771290494     0.5924750660116952     0.2423815458343896     0.2935004634814006   0.003208945086291871     0.5152849145349648     0.2401076699933559     0.2551304394926252  3.072066521295526e-14 135.4784440003081
2.458938323386194      19.03837214410757      15.26929222585301  0.0002125300232201163     0.4927685890798512     -12.51530997722606   0.003131534275287559    0.04149104752424738   0.002061023760567698      15.85805590811569      295.1072935711835   0.007682474912237352     0.8000048771290494     0.5924750660116952     0.2423815458343896     0.2935004634814006   0.003208945086291871     0.5152849145349648     0.2401076699933559     0.2551304394926252  3.072066521295526e-14 135.4784440690767
2.458938323386194      19.03837214410757      15.26929222585301  0.0002125300232201163     0.4927685890798512     -12.51530979073341   0.003131549176448753    0.04149104752424738   0.002061023760567698      15.85805590811569      295.1072935711835   0.007682474912237352     0.8000048771290494     0.5924750660116952     0.2423815458343896     0.2935004634814006   0.003208945086291871     0.5152849145349648     0.2401076699933559     0.2551304394926252  3.072066521295526e-14 135.4784446953836
2.458938323386194      19.03837214410757      15.26929222585301  0.0002125300232201163     0.4927685890798512     -12.51530979073341   0.003131534275287559    0.04149106242540857   0.002061023760567698      15.85805590811569      295.1072935711835   0.007682474912237352     0.8000048771290494     0.5924750660116952     0.2423815458343896     0.2935004634814006   0.003208945086291871     0.5152849145349648     0.2401076699933559     0.2551304394926252  3.072066521295526e-14 135.4784438109776
2.458938323386194      19.03837214410757      15.26929222585301  0.0002125300232201163     0.4927685890798512     -12.51530979073341   0.003131534275287559    0.04149104752424738   0.002061038661728892      15.85805590811569      295.1072935711835   0.007682474912237352     0.8000048771290494     0.5924750660116952     0.2423815458343896     0.2935004634814006   0.003208945086291871     0.5152849145349648     0.2401076699933559     0.2551304394926252  3.072066521295526e-14 135.4784558670403
2.458938323386194      19.03837214410757      15.26929222585301  0.0002125300232201163     0.4927685890798512     -12.51530979073341   0.003131534275287559    0.04149104752424738   0.002061023760567698      15.85805614441914      295.1072935711835   0.007682474912237352     0.8000048771290494     0.5924750660116952     0.2423815458343896     0.2935004634814006   0.003208945086291871     0.5152849145349648     0.2401076699933559     0.2551304394926252  3.072066521295526e-14 135.4784440672416
2.458938323386194      19.03837214410757      15.26929222585301  0.0002125300232201163     0.4927685890798512     -12.51530979073341   0.003131534275287559    0.04149104752424738   0.002061023760567698      15.85805590811569      295.1072979686248   0.007682474912237352     0.8000048771290494     0.5924750660116952     0.2423815458343896     0.2935004634814006   0.003208945086291871     0.5152849145349648     0.2401076699933559     0.2551304394926252  3.072066521295526e-14 135.4784438775384
2.458938323386194      19.03837214410757      15.26929222585301  0.0002125300232201163     0.4927685890798512     -12.51530979073341   0.003131534275287559    0.04149104752424738   0.002061023760567698      15.85805590811569      295.1072935711835   0.007682489813398545     0.8000048771290494     0.5924750660116952     0.2423815458343896     0.2935004634814006   0.003208945086291871     0.5152849145349648     0.2401076699933559     0.2551304394926252  3.072066521295526e-14 135.4784466216625
2.458938323386194      19.03837214410757      15.26929222585301  0.0002125300232201163     0.4927685890798512     -12.51530979073341   0.003131534275287559    0.04149104752424738   0.002061023760567698      15.85805590811569      295.1072935711835   0.007682474912237352     0.8000048920302106     0.5924750660116952     0.2423815458343896     0.2935004634814006   0.003208945086291871     0.5152849145349648     0.2401076699933559     0.2551304394926252  3.072066521295526e-14 135.4784454492412
2.458938323386194      19.03837214410757      15.26929222585301  0.0002125300232201163     0.4927685890798512     -12.51530979073341   0.003131534275287559    0.04149104752424738   0.002061023760567698      15.85805590811569      295.1072935711835   0.007682474912237352     0.8000048771290494     0.5924750809128564     0.2423815458343896     0.2935004634814006   0.003208945086291871     0.5152849145349648     0.2401076699933559     0.2551304394926252  3.072066521295526e-14 135.4784440944815
2.458938323386194      19.03837214410757      15.26929222585301  0.0002125300232201163     0.4927685890798512     -12.51530979073341   0.003131534275287559    0.04149104752424738   0.002061023760567698      15.85805590811569      295.1072935711835   0.007682474912237352     0.8000048771290494     0.5924750660116952     0.2423815607355508     0.2935004634814006   0.003208945086291871     0.5152849145349648     0.2401076699933559     0.2551304394926252  3.072066521295526e-14 135.4784442164026
2.458938323386194      19.03837214410757      15.26929222585301  0.0002125300232201163     0.4927685890798512     -12.51530979073341   0.003131534275287559    0.04149104752424738   0.002061023760567698      15.85805590811569      295.1072935711835   0.007682474912237352     0.8000048771290494     0.5924750660116952     0.2423815458343896     0.2935004783825618   0.003208945086291871     0.5152849145349648     0.2401076699933559     0.2551304394926252  3.072066521295526e-14 135.4784439413336
2.458938323386194      19.03837214410757      15.26929222585301  0.0002125300232201163     0.4927685890798512     -12.51530979073341   0.003131534275287559    0.04149104752424738   0.002061023760567698      15.85805590811569      295.1072935711835   0.007682474912237352     0.8000048771290494     0.5924750660116952     0.2423815458343896     0.2935004634814006   0.003208959987453065     0.5152849145349648     0.2401076699933559     0.2551304394926252  3.072066521295526e-14 135.4784439867027
2.458938323386194      19.03837214410757      15.26929222585301  0.0002125300232201163     0.4927685890798512     -12.51530979073341   0.003131534275287559    0.04149104752424738   0.002061023760567698      15.85805590811569      295.1072935711835   0.007682474912237352     0.8000048771290494     0.5924750660116952     0.2423815458343896     0.2935004634814006   0.003208945086291871      0.515284929436126     0.2401076699933559     0.2551304394926252  3.072066521295526e-14 135.4784439866951
2.458938323386194      19.03837214410757      15.26929222585301  0.0002125300232201163     0.4927685890798512     -12.51530979073341   0.003131534275287559    0.04149104752424738   0.002061023760567698      15.85805590811569      295.1072935711835   0.007682474912237352     0.8000048771290494     0.5924750660116952     0.2423815458343896     0.2935004634814006   0.003208945086291871     0.5152849145349648     0.2401076848945171     0.2551304394926252  3.072066521295526e-14 135.478443986697
2.458938323386194      19.03837214410757      15.26929222585301  0.0002125300232201163     0.4927685890798512     -12.51530979073341   0.003131534275287559    0.04149104752424738   0.002061023760567698      15.85805590811569      295.1072935711835   0.007682474912237352     0.8000048771290494     0.5924750660116952     0.2423815458343896     0.2935004634814006   0.003208945086291871     0.5152849145349648     0.2401076699933559     0.2551304543937863  3.072066521295526e-14 135.4784439866965
2.458938323386194      19.03837214410757      15.26929222585301  0.0002125300232201163     0.4927685890798512     -12.51530979073341   0.003131534275287559    0.04149104752424738   0.002061023760567698      15.85805590811569      295.1072935711835   0.007682474912237352     0.8000048771290494     0.5924750660116952     0.2423815458343896     0.2935004634814006   0.003208945086291871     0.5152849145349648     0.2401076699933559     0.2551304394926252  1.490119191451287e-08 135.4785189812807
2.477415777508108      19.03815433710912      15.27716812009629  0.0002148107797510922     0.4938900961466153     -12.51696164468578   0.003132475087236067    0.04152410622402645   0.002053605952033884      15.95324924343173       302.475315106864   0.007652571581808034      0.800004230035405     0.5902493563514573     0.2425378955630735     0.2989243945749958   0.002437645097576165     0.5152849145349648     0.2244435952342423     0.2430238202647523  2.512592126265823e-14 135.3408946799716
2.47741581442448      19.03815433710912      15.27716812009629  0.0002148107797510922     0.4938900961466153     -12.51696164468578   0.003132475087236067    0.04152410622402645   0.002053605952033884      15.95324924343173       302.475315106864   0.007652571581808034      0.800004230035405     0.5902493563514573     0.2425378955630735     0.2989243945749958   0.002437645097576165     0.5152849145349648     0.2244435952342423     0.2430238202647523  2.512592126265823e-14 135.3408947159965
2.477415777508108      19.03815462079972      15.27716812009629  0.0002148107797510922     0.4938900961466153     -12.51696164468578   0.003132475087236067    0.04152410622402645   0.002053605952033884      15.95324924343173       302.475315106864   0.007652571581808034      0.800004230035405     0.5902493563514573     0.2425378955630735     0.2989243945749958   0.002437645097576165     0.5152849145349648     0.2244435952342423     0.2430238202647523  2.512592126265823e-14 135.340894598036
2.477415777508108      19.03815433710912      15.27716834774384  0.0002148107797510922     0.4938900961466153     -12.51696164468578   0.003132475087236067    0.04152410622402645   0.002053605952033884      15.95324924343173       302.475315106864   0.007652571581808034      0.800004230035405     0.5902493563514573     0.2425378955630735     0.2989243945749958   0.002437645097576165     0.5152849145349648     0.2244435952342423     0.2430238202647523  2.512592126265823e-14 135.3408946481167
2.477415777508108      19.03815433710912      15.27716812009629   0.000214825680912286     0.4938900961466153     -12.51696164468578   0.003132475087236067    0.04152410622402645   0.002053605952033884      15.95324924343173       302.475315106864   0.007652571581808034      0.800004230035405     0.5902493563514573     0.2425378955630735     0.2989243945749958   0.002437645097576165     0.5152849145349648     0.2244435952342423     0.2430238202647523  2.512592126265823e-14 135.340898552403
2.477415777508108      19.03815433710912      15.27716812009629  0.0002148107797510922     0.4938901110477765     -12.51696164468578   0.003132475087236067    0.04152410622402645   0.002053605952033884      15.95324924343173       302.475315106864   0.007652571581808034      0.800004230035405     0.5902493563514573     0.2425378955630735     0.2989243945749958   0.002437645097576165     0.5152849145349648     0.2244435952342423     0.2430238202647523  2.512592126265823e-14 135.340894681208
2.477415777508108      19.03815433710912      15.27716812009629  0.0002148107797510922     0.4938900961466153     -12.51696183120304   0.003132475087236067    0.04152410622402645   0.002053605952033884      15.95324924343173       302.475315106864   0.007652571581808034      0.800004230035405     0.5902493563514573     0.2425378955630735     0.2989243945749958   0.002437645097576165     0.5152849145349648     0.2244435952342423     0.2430238202647523  2.512592126265823e-14 135.3408947688877
2.477415777508108      19.03815433710912      15.27716812009629  0.0002148107797510922     0.4938900961466153     -12.51696164468578   0.003132489988397261    0.04152410622402645   0.002053605952033884      15.95324924343173       302.475315106864   0.007652571581808034      0.800004230035405     0.5902493563514573     0.2425378955630735     0.2989243945749958   0.002437645097576165     0.5152849145349648     0.2244435952342423     0.2430238202647523  2.512592126265823e-14 135.3408929083052
2.477415777508108      19.03815433710912      15.27716812009629  0.0002148107797510922     0.4938900961466153     -12.51696164468578   0.003132475087236067    0.04152412112518764   0.002053605952033884      15.95324924343173       302.475315106864   0.007652571581808034      0.800004230035405     0.5902493563514573     0.2425378955630735     0.2989243945749958   0.002437645097576165     0.5152849145349648     0.2244435952342423     0.2430238202647523  2.512592126265823e-14 135.340894529658
2.477415777508108      19.03815433710912      15.27716812009629  0.0002148107797510922     0.4938900961466153     -12.51696164468578   0.003132475087236067    0.04152410622402645   0.002053620853195077      15.95324924343173       302.475315106864   0.007652571581808034      0.800004230035405     0.5902493563514573     0.2425378955630735     0.2989243945749958   0.002437645097576165     0.5152849145349648     0.2244435952342423     0.2430238202647523  2.512592126265823e-14 135.3408998925595
2.477415777508108      19.03815433710912      15.27716812009629  0.0002148107797510922     0.4938900961466153     -12.51696164468578   0.003132475087236067    0.04152410622402645   0.002053605952033884      15.95324948115367       302.475315106864   0.007652571581808034      0.800004230035405     0.5902493563514573     0.2425378955630735     0.2989243945749958   0.002437645097576165     0.5152849145349648     0.2244435952342423     0.2430238202647523  2.512592126265823e-14 135.3408947320693
2.477415777508108      19.03815433710912      15.27716812009629  0.0002148107797510922     0.4938900961466153     -12.51696164468578   0.003132475087236067    0.04152410622402645   0.002053605952033884      15.95324924343173      302.4753196140974   0.007652571581808034      0.800004230035405     0.5902493563514573     0.2425378955630735     0.2989243945749958   0.002437645097576165     0.5152849145349648     0.2244435952342423     0.2430238202647523  2.512592126265823e-14 135.3408946002439
2.477415777508108      19.03815433710912      15.27716812009629  0.0002148107797510922     0.4938900961466153     -12.51696164468578   0.003132475087236067    0.04152410622402645   0.002053605952033884      15.95324924343173       302.475315106864   0.007652586482969227      0.800004230035405     0.5902493563514573     0.2425378955630735     0.2989243945749958   0.002437645097576165     0.5152849145349648     0.2244435952342423     0.2430238202647523  2.512592126265823e-14 135.3408862425841
2.477415777508108      19.03815433710912      15.27716812009629  0.0002148107797510922     0.4938900961466153     -12.51696164468578   0.003132475087236067    0.04152410622402645   0.002053605952033884      15.95324924343173       302.475315106864   0.007652571581808034     0.8000042449365662     0.5902493563514573     0.2425378955630735     0.2989243945749958   0.002437645097576165     0.5152849145349648     0.2244435952342423     0.2430238202647523  2.512592126265823e-14 135.3408961533276
2.477415777508108      19.03815433710912      15.27716812009629  0.0002148107797510922     0.4938900961466153     -12.51696164468578   0.003132475087236067    0.04152410622402645   0.002053605952033884      15.95324924343173       302.475315106864   0.007652571581808034      0.800004230035405     0.5902493712526185     0.2425378955630735     0.2989243945749958   0.002437645097576165     0.5152849145349648     0.2244435952342423     0.2430238202647523  2.512592126265823e-14 135.3408948635103
2.477415777508108      19.03815433710912      15.27716812009629  0.0002148107797510922     0.4938900961466153     -12.51696164468578   0.003132475087236067    0.04152410622402645   0.002053605952033884      15.95324924343173       302.475315106864   0.007652571581808034      0.800004230035405     0.5902493563514573     0.2425379104642347     0.2989243945749958   0.002437645097576165     0.5152849145349648     0.2244435952342423     0.2430238202647523  2.512592126265823e-14 135.3408945155807
2.477415777508108      19.03815433710912      15.27716812009629  0.0002148107797510922     0.4938900961466153     -12.51696164468578   0.003132475087236067    0.04152410622402645   0.002053605952033884      15.95324924343173       302.475315106864   0.007652571581808034      0.800004230035405     0.5902493563514573     0.2425378955630735      0.298924409476157   0.002437645097576165     0.5152849145349648     0.2244435952342423     0.2430238202647523  2.512592126265823e-14 135.3408946334193
2.477415777508108      19.03815433710912      15.27716812009629  0.0002148107797510922     0.4938900961466153     -12.51696164468578   0.003132475087236067    0.04152410622402645   0.002053605952033884      15.95324924343173       302.475315106864   0.007652571581808034      0.800004230035405     0.5902493563514573     0.2425378955630735     0.2989243945749958   0.002437659998737358     0.5152849145349648     0.2244435952342423     0.2430238202647523  2.512592126265823e-14 135.3408946812359
2.477415777508108      19.03815433710912      15.27716812009629  0.0002148107797510922     0.4938900961466153     -12.51696164468578   0.003132475087236067    0.04152410622402645   0.002053605952033884      15.95324924343173       302.475315106864   0.007652571581808034      0.800004230035405     0.5902493563514573     0.2425378955630735     0.2989243945749958   0.002437645097576165      0.515284929436126     0.2244435952342423     0.2430238202647523  2.512592126265823e-14 135.3408946799716
2.477415777508108      19.03815433710912      15.27716812009629  0.0002148107797510922     0.4938900961466153     -12.51696164468578   0.003132475087236067    0.04152410622402645   0.002053605952033884      15.95324924343173       302.475315106864   0.007652571581808034      0.800004230035405     0.5902493563514573     0.2425378955630735     0.2989243945749958   0.002437645097576165     0.5152849145349648     0.2244436101354035     0.2430238202647523  2.512592126265823e-14 135.3408946803033
2.477415777508108      19.03815433710912      15.27716812009629  0.0002148107797510922     0.4938900961466153     -12.51696164468578   0.003132475087236067    0.04152410622402645   0.002053605952033884      15.95324924343173       302.475315106864   0.007652571581808034      0.800004230035405     0.5902493563514573     0.2425378955630735     0.2989243945749958   0.002437645097576165     0.5152849145349648     0.2244435952342423     0.2430238351659135  2.512592126265823e-14 135.3408946799053
2.477415777508108      19.03815433710912      15.27716812009629  0.0002148107797510922     0.4938900961466153     -12.51696164468578   0.003132475087236067    0.04152410622402645   0.002053605952033884      15.95324924343173       302.475315106864   0.007652571581808034      0.800004230035405     0.5902493563514573     0.2425378955630735     0.2989243945749958   0.002437645097576165     0.5152849145349648     0.2244435952342423     0.2430238202647523  1.490118631976892e-08 135.3409697002513
2.49311400339004      19.05215138170838      15.30728369017004  0.0002176906290468067      0.494804356001102     -12.53189412716942   0.003127865251548347    0.04161889394963261   0.002054865607398225      15.87255788781966      304.6939820352848   0.007617579447204315     0.8000035058619907      0.587903191615508      0.243026940574782     0.3048395760121805   0.009897255210255935     0.5152849145349648  2.220446049250313e-14     0.6461852063070929  2.343523156191035e-14 135.2708707956379
2.493114040540334      19.05215138170838      15.30728369017004  0.0002176906290468067      0.494804356001102     -12.53189412716942   0.003127865251548347    0.04161889394963261   0.002054865607398225      15.87255788781966      304.6939820352848   0.007617579447204315     0.8000035058619907      0.587903191615508      0.243026940574782     0.3048395760121805   0.009897255210255935     0.5152849145349648  2.220446049250313e-14     0.6461852063070929  2.343523156191035e-14 135.2708707727881
2.49311400339004      19.05215166560756      15.30728369017004  0.0002176906290468067      0.494804356001102     -12.53189412716942   0.003127865251548347    0.04161889394963261   0.002054865607398225      15.87255788781966      304.6939820352848   0.007617579447204315     0.8000035058619907      0.587903191615508      0.243026940574782     0.3048395760121805   0.009897255210255935     0.5152849145349648  2.220446049250313e-14     0.6461852063070929  2.343523156191035e-14 135.2708707361954
2.49311400339004      19.05215138170838      15.30728391826634  0.0002176906290468067      0.494804356001102     -12.53189412716942   0.003127865251548347    0.04161889394963261   0.002054865607398225      15.87255788781966      304.6939820352848   0.007617579447204315     0.8000035058619907      0.587903191615508      0.243026940574782     0.3048395760121805   0.009897255210255935     0.5152849145349648  2.220446049250313e-14     0.6461852063070929  2.343523156191035e-14 135.2708707687018
2.49311400339004      19.05215138170838      15.30728369017004  0.0002177055302080006      0.494804356001102     -12.53189412716942   0.003127865251548347    0.04161889394963261   0.002054865607398225      15.87255788781966      304.6939820352848   0.007617579447204315     0.8000035058619907      0.587903191615508      0.243026940574782     0.3048395760121805   0.009897255210255935     0.5152849145349648  2.220446049250313e-14     0.6461852063070929  2.343523156191035e-14 135.2708737436886
2.49311400339004      19.05215138170838      15.30728369017004  0.0002176906290468067     0.4948043709022632     -12.53189412716942   0.003127865251548347    0.04161889394963261   0.002054865607398225      15.87255788781966      304.6939820352848   0.007617579447204315     0.8000035058619907      0.587903191615508      0.243026940574782     0.3048395760121805   0.009897255210255935     0.5152849145349648  2.220446049250313e-14     0.6461852063070929  2.343523156191035e-14 135.2708707961927
2.49311400339004      19.05215138170838      15.30728369017004  0.0002176906290468067      0.494804356001102     -12.53189431390919   0.003127865251548347    0.04161889394963261   0.002054865607398225      15.87255788781966      304.6939820352848   0.007617579447204315     0.8000035058619907      0.587903191615508      0.243026940574782     0.3048395760121805   0.009897255210255935     0.5152849145349648  2.220446049250313e-14     0.6461852063070929  2.343523156191035e-14 135.2708708678306
2.49311400339004      19.05215138170838      15.30728369017004  0.0002176906290468067      0.494804356001102     -12.53189412716942    0.00312788015270954    0.04161889394963261   0.002054865607398225      15.87255788781966      304.6939820352848   0.007617579447204315     0.8000035058619907      0.587903191615508      0.243026940574782     0.3048395760121805   0.009897255210255935     0.5152849145349648  2.220446049250313e-14     0.6461852063070929  2.343523156191035e-14 135.2708694399549
2.49311400339004      19.05215138170838      15.30728369017004  0.0002176906290468067      0.494804356001102     -12.53189412716942   0.003127865251548347    0.04161890885079381   0.002054865607398225      15.87255788781966      304.6939820352848   0.007617579447204315     0.8000035058619907      0.587903191615508      0.243026940574782     0.3048395760121805   0.009897255210255935     0.5152849145349648  2.220446049250313e-14     0.6461852063070929  2.343523156191035e-14 135.2708706994897
2.49311400339004      19.05215138170838      15.30728369017004  0.0002176906290468067      0.494804356001102     -12.53189412716942   0.003127865251548347    0.04161889394963261   0.002054880508559418      15.87255788781966      304.6939820352848   0.007617579447204315     0.8000035058619907      0.587903191615508      0.243026940574782     0.3048395760121805   0.009897255210255935     0.5152849145349648  2.220446049250313e-14     0.6461852063070929  2.343523156191035e-14 135.2708741971366
2.49311400339004      19.05215138170838      15.30728369017004  0.0002176906290468067      0.494804356001102     -12.53189412716942   0.003127865251548347    0.04161889394963261   0.002054865607398225       15.8725581243392      304.6939820352848   0.007617579447204315     0.8000035058619907      0.587903191615508      0.243026940574782     0.3048395760121805   0.009897255210255935     0.5152849145349648  2.220446049250313e-14     0.6461852063070929  2.343523156191035e-14 135.2708707487169
2.49311400339004      19.05215138170838      15.30728369017004  0.0002176906290468067      0.494804356001102     -12.53189412716942   0.003127865251548347    0.04161889394963261   0.002054865607398225      15.87255788781966       304.693986575579   0.007617579447204315     0.8000035058619907      0.587903191615508      0.243026940574782     0.3048395760121805   0.009897255210255935     0.5152849145349648  2.220446049250313e-14     0.6461852063070929  2.343523156191035e-14 135.2708706989234
2.49311400339004      19.05215138170838      15.30728369017004  0.0002176906290468067      0.494804356001102     -12.53189412716942   0.003127865251548347    0.04161889394963261   0.002054865607398225      15.87255788781966      304.6939820352848   0.007617594348365508     0.8000035058619907      0.587903191615508      0.243026940574782     0.3048395760121805   0.009897255210255935     0.5152849145349648  2.220446049250313e-14     0.6461852063070929  2.343523156191035e-14 135.2708647153682
2.49311400339004      19.05215138170838      15.30728369017004  0.0002176906290468067      0.494804356001102     -12.53189412716942   0.003127865251548347    0.04161889394963261   0.002054865607398225      15.87255788781966      304.6939820352848   0.007617579447204315     0.8000035207631518      0.587903191615508      0.243026940574782     0.3048395760121805   0.009897255210255935     0.5152849145349648  2.220446049250313e-14     0.6461852063070929  2.343523156191035e-14 135.27087229036
2.49311400339004      19.05215138170838      15.30728369017004  0.0002176906290468067      0.494804356001102     -12.53189412716942   0.003127865251548347    0.04161889394963261   0.002054865607398225      15.87255788781966      304.6939820352848   0.007617579447204315     0.8000035058619907     0.5879032065166692      0.243026940574782     0.3048395760121805   0.009897255210255935     0.5152849145349648  2.220446049250313e-14     0.6461852063070929  2.343523156191035e-14 135.270870947581
2.49311400339004      19.05215138170838      15.30728369017004  0.0002176906290468067      0.494804356001102     -12.53189412716942   0.003127865251548347    0.04161889394963261   0.002054865607398225      15.87255788781966      304.6939820352848   0.007617579447204315     0.8000035058619907      0.587903191615508     0.2430269554759432     0.3048395760121805   0.009897255210255935     0.5152849145349648  2.220446049250313e-14     0.6461852063070929  2.343523156191035e-14 135.2708706639369
2.49311400339004      19.05215138170838      15.30728369017004  0.0002176906290468067      0.494804356001102     -12.53189412716942   0.003127865251548347    0.04161889394963261   0.002054865607398225      15.87255788781966      304.6939820352848   0.007617579447204315     0.8000035058619907      0.587903191615508      0.243026940574782     0.3048395909133417   0.009897255210255935     0.5152849145349648  2.220446049250313e-14     0.6461852063070929  2.343523156191035e-14 135.2708707559397
2.49311400339004      19.05215138170838      15.30728369017004  0.0002176906290468067      0.494804356001102     -12.53189412716942   0.003127865251548347    0.04161889394963261   0.002054865607398225      15.87255788781966      304.6939820352848   0.007617579447204315     0.8000035058619907      0.587903191615508      0.243026940574782     0.3048395760121805   0.009897270111417129     0.5152849145349648  2.220446049250313e-14     0.6461852063070929  2.343523156191035e-14 135.2708707956354
2.49311400339004      19.05215138170838      15.30728369017004  0.0002176906290468067      0.494804356001102     -12.53189412716942   0.003127865251548347    0.04161889394963261   0.002054865607398225      15.87255788781966      304.6939820352848   0.007617579447204315     0.8000035058619907      0.587903191615508      0.243026940574782     0.3048395760121805   0.009897255210255935      0.515284929436126  2.220446049250313e-14     0.6461852063070929  2.343523156191035e-14 135.2708707956379
2.49311400339004      19.05215138170838      15.30728369017004  0.0002176906290468067      0.494804356001102     -12.53189412716942   0.003127865251548347    0.04161889394963261   0.002054865607398225      15.87255788781966      304.6939820352848   0.007617579447204315     0.8000035058619907      0.587903191615508      0.243026940574782     0.3048395760121805   0.009897255210255935     0.5152849145349648  1.490118339830815e-08     0.6461852063070929  2.343523156191035e-14 135.2708707956388
2.49311400339004      19.05215138170838      15.30728369017004  0.0002176906290468067      0.494804356001102     -12.53189412716942   0.003127865251548347    0.04161889394963261   0.002054865607398225      15.87255788781966      304.6939820352848   0.007617579447204315     0.8000035058619907      0.587903191615508      0.243026940574782     0.3048395760121805   0.009897255210255935     0.5152849145349648  2.220446049250313e-14     0.6461852212082541  2.343523156191035e-14 135.2708707956386
2.49311400339004      19.05215138170838      15.30728369017004  0.0002176906290468067      0.494804356001102     -12.53189412716942   0.003127865251548347    0.04161889394963261   0.002054865607398225      15.87255788781966      304.6939820352848   0.007617579447204315     0.8000035058619907      0.587903191615508      0.243026940574782     0.3048395760121805   0.009897255210255935     0.5152849145349648  2.220446049250313e-14     0.6461852063070929  1.490118462907922e-08 135.2709470062596
2.525284581257067      19.05693628033372      15.30825198081455  0.0002225939636471401     0.4967002349099916     -12.53128017156352   0.003148603709667644    0.04131879688869161   0.002055472126062709       16.1626103251136      319.4274573314357   0.007593324007479311     0.8000030352436428     0.5847519793947642      0.243029719569401     0.3131136880539658    0.01377291044567803     0.5152849145349648  4.374907702768163e-14     0.6322899718593981  4.227761939591086e-14 135.0852351203188
2.525284618886739      19.05693628033372      15.30825198081455  0.0002225939636471401     0.4967002349099916     -12.53128017156352   0.003148603709667644    0.04131879688869161   0.002055472126062709       16.1626103251136      319.4274573314357   0.007593324007479311     0.8000030352436428     0.5847519793947642      0.243029719569401     0.3131136880539658    0.01377291044567803     0.5152849145349648  4.374907702768163e-14     0.6322899718593981  4.227761939591086e-14 135.0852352643035
2.525284581257067       19.0569365643042      15.30825198081455  0.0002225939636471401     0.4967002349099916     -12.53128017156352   0.003148603709667644    0.04131879688869161   0.002055472126062709       16.1626103251136      319.4274573314357   0.007593324007479311     0.8000030352436428     0.5847519793947642      0.243029719569401     0.3131136880539658    0.01377291044567803     0.5152849145349648  4.374907702768163e-14     0.6322899718593981  4.227761939591086e-14 135.0852350298142
2.525284581257067      19.05693628033372      15.30825220892528  0.0002225939636471401     0.4967002349099916     -12.53128017156352   0.003148603709667644    0.04131879688869161   0.002055472126062709       16.1626103251136      319.4274573314357   0.007593324007479311     0.8000030352436428     0.5847519793947642      0.243029719569401     0.3131136880539658    0.01377291044567803     0.5152849145349648  4.374907702768163e-14     0.6322899718593981  4.227761939591086e-14 135.0852350661507
2.525284581257067      19.05693628033372      15.30825198081455  0.0002226088648083339     0.4967002349099916     -12.53128017156352   0.003148603709667644    0.04131879688869161   0.002055472126062709       16.1626103251136      319.4274573314357   0.007593324007479311     0.8000030352436428     0.5847519793947642      0.243029719569401     0.3131136880539658    0.01377291044567803     0.5152849145349648  4.374907702768163e-14     0.6322899718593981  4.227761939591086e-14 135.0852392201312
2.525284581257067      19.05693628033372      15.30825198081455  0.0002225939636471401     0.4967002498111528     -12.53128017156352   0.003148603709667644    0.04131879688869161   0.002055472126062709       16.1626103251136      319.4274573314357   0.007593324007479311     0.8000030352436428     0.5847519793947642      0.243029719569401     0.3131136880539658    0.01377291044567803     0.5152849145349648  4.374907702768163e-14     0.6322899718593981  4.227761939591086e-14 135.0852351236758
2.525284581257067      19.05693628033372      15.30825198081455  0.0002225939636471401     0.4967002349099916     -12.53128035829415   0.003148603709667644    0.04131879688869161   0.002055472126062709       16.1626103251136      319.4274573314357   0.007593324007479311     0.8000030352436428     0.5847519793947642      0.243029719569401     0.3131136880539658    0.01377291044567803     0.5152849145349648  4.374907702768163e-14     0.6322899718593981  4.227761939591086e-14 135.0852352339228
2.525284581257067      19.05693628033372      15.30825198081455  0.0002225939636471401     0.4967002349099916     -12.53128017156352   0.003148618610828837    0.04131879688869161   0.002055472126062709       16.1626103251136      319.4274573314357   0.007593324007479311     0.8000030352436428     0.5847519793947642      0.243029719569401     0.3131136880539658    0.01377291044567803     0.5152849145349648  4.374907702768163e-14     0.6322899718593981  4.227761939591086e-14 135.0852356190727
2.525284581257067      19.05693628033372      15.30825198081455  0.0002225939636471401     0.4967002349099916     -12.53128017156352   0.003148603709667644    0.04131881178985281   0.002055472126062709       16.1626103251136      319.4274573314357   0.007593324007479311     0.8000030352436428     0.5847519793947642      0.243029719569401     0.3131136880539658    0.01377291044567803     0.5152849145349648  4.374907702768163e-14     0.6322899718593981  4.227761939591086e-14 135.0852350488138
2.525284581257067      19.05693628033372      15.30825198081455  0.0002225939636471401     0.4967002349099916     -12.53128017156352   0.003148603709667644    0.04131879688869161   0.002055487027223903       16.1626103251136      319.4274573314357   0.007593324007479311     0.8000030352436428     0.5847519793947642      0.243029719569401     0.3131136880539658    0.01377291044567803     0.5152849145349648  4.374907702768163e-14     0.6322899718593981  4.227761939591086e-14 135.0852384120396
2.525284581257067      19.05693628033372      15.30825198081455  0.0002225939636471401     0.4967002349099916     -12.53128017156352   0.003148603709667644    0.04131879688869161   0.002055472126062709      16.16261056595527      319.4274573314357   0.007593324007479311     0.8000030352436428     0.5847519793947642      0.243029719569401     0.3131136880539658    0.01377291044567803     0.5152849145349648  4.374907702768163e-14     0.6322899718593981  4.227761939591086e-14 135.0852352677879
2.525284581257067      19.05693628033372      15.30825198081455  0.0002225939636471401     0.4967002349099916     -12.53128017156352   0.003148603709667644    0.04131879688869161   0.002055472126062709       16.1626103251136      319.4274620912757   0.007593324007479311     0.8000030352436428     0.5847519793947642      0.243029719569401     0.3131136880539658    0.01377291044567803     0.5152849145349648  4.374907702768163e-14     0.6322899718593981  4.227761939591086e-14 135.0852350799504
2.525284581257067      19.05693628033372      15.30825198081455  0.0002225939636471401     0.4967002349099916     -12.53128017156352   0.003148603709667644    0.04131879688869161   0.002055472126062709       16.1626103251136      319.4274573314357   0.007593338908640505     0.8000030352436428     0.5847519793947642      0.243029719569401     0.3131136880539658    0.01377291044567803     0.5152849145349648  4.374907702768163e-14     0.6322899718593981  4.227761939591086e-14 135.0852341139179
2.525284581257067      19.05693628033372      15.30825198081455  0.0002225939636471401     0.4967002349099916     -12.53128017156352   0.003148603709667644    0.04131879688869161   0.002055472126062709       16.1626103251136      319.4274573314357   0.007593324007479311      0.800003050144804     0.5847519793947642      0.243029719569401     0.3131136880539658    0.01377291044567803     0.5152849145349648  4.374907702768163e-14     0.6322899718593981  4.227761939591086e-14 135.0852366087713
2.525284581257067      19.05693628033372      15.30825198081455  0.0002225939636471401     0.4967002349099916     -12.53128017156352   0.003148603709667644    0.04131879688869161   0.002055472126062709       16.1626103251136      319.4274573314357   0.007593324007479311     0.8000030352436428     0.5847519942959254      0.243029719569401     0.3131136880539658    0.01377291044567803     0.5152849145349648  4.374907702768163e-14     0.6322899718593981  4.227761939591086e-14 135.0852352191827
2.525284581257067      19.05693628033372      15.30825198081455  0.0002225939636471401     0.4967002349099916     -12.53128017156352   0.003148603709667644    0.04131879688869161   0.002055472126062709       16.1626103251136      319.4274573314357   0.007593324007479311     0.8000030352436428     0.5847519793947642     0.2430297344705622     0.3131136880539658    0.01377291044567803     0.5152849145349648  4.374907702768163e-14     0.6322899718593981  4.227761939591086e-14 135.0852351584348
2.525284581257067      19.05693628033372      15.30825198081455  0.0002225939636471401     0.4967002349099916     -12.53128017156352   0.003148603709667644    0.04131879688869161   0.002055472126062709       16.1626103251136      319.4274573314357   0.007593324007479311     0.8000030352436428     0.5847519793947642      0.243029719569401      0.313113702955127    0.01377291044567803     0.5152849145349648  4.374907702768163e-14     0.6322899718593981  4.227761939591086e-14 135.0852348388411
2.525284581257067      19.05693628033372      15.30825198081455  0.0002225939636471401     0.4967002349099916     -12.53128017156352   0.003148603709667644    0.04131879688869161   0.002055472126062709       16.1626103251136      319.4274573314357   0.007593324007479311     0.8000030352436428     0.5847519793947642      0.243029719569401     0.3131136880539658    0.01377292534683922     0.5152849145349648  4.374907702768163e-14     0.6322899718593981  4.227761939591086e-14 135.0852351203121
2.525284581257067      19.05693628033372      15.30825198081455  0.0002225939636471401     0.4967002349099916     -12.53128017156352   0.003148603709667644    0.04131879688869161   0.002055472126062709       16.1626103251136      319.4274573314357   0.007593324007479311     0.8000030352436428     0.5847519793947642      0.243029719569401     0.3131136880539658    0.01377291044567803      0.515284929436126  4.374907702768163e-14     0.6322899718593981  4.227761939591086e-14 135.0852351203188
2.525284581257067      19.05693628033372      15.30825198081455  0.0002225939636471401     0.4967002349099916     -12.53128017156352   0.003148603709667644    0.04131879688869161   0.002055472126062709       16.1626103251136      319.4274573314357   0.007593324007479311     0.8000030352436428     0.5847519793947642      0.243029719569401     0.3131136880539658    0.01377291044567803     0.5152849145349648  1.490120494292469e-08     0.6322899718593981  4.227761939591086e-14 135.0852351203125
2.525284581257067      19.05693628033372      15.30825198081455  0.0002225939636471401     0.4967002349099916     -12.53128017156352   0.003148603709667644    0.04131879688869161   0.002055472126062709       16.1626103251136      319.4274573314357   0.007593324007479311     0.8000030352436428     0.5847519793947642      0.243029719569401     0.3131136880539658    0.01377291044567803     0.5152849145349648  4.374907702768163e-14     0.6322899867605593  4.227761939591086e-14 135.0852351203171
2.525284581257067      19.05693628033372      15.30825198081455  0.0002225939636471401     0.4967002349099916     -12.53128017156352   0.003148603709667644    0.04131879688869161   0.002055472126062709       16.1626103251136      319.4274573314357   0.007593324007479311     0.8000030352436428     0.5847519793947642      0.243029719569401     0.3131136880539658    0.01377291044567803     0.5152849145349648  4.374907702768163e-14     0.6322899718593981  1.490120347146705e-08 135.0853111474632
2.603674065207802      19.02857477004179      15.35244872640209  0.0002133995303901771     0.5046124633197665     -12.53849452265175   0.003149949569930636     0.0412781893361207   0.002063833733144471      15.24785509206941      319.4254138589207   0.007712057022276296     0.8000001517621822     0.5829200045017894      0.238932839919233     0.3906593359327701    0.01379125403909172     0.5152849145349648  0.0004093428986382661     0.6323312607067848  3.143904635511639e-14 135.3549757287206
2.603674104005568      19.02857477004179      15.35244872640209  0.0002133995303901771     0.5046124633197665     -12.53849452265175   0.003149949569930636     0.0412781893361207   0.002063833733144471      15.24785509206941      319.4254138589207   0.007712057022276296     0.8000001517621822     0.5829200045017894      0.238932839919233     0.3906593359327701    0.01379125403909172     0.5152849145349648  0.0004093428986382661     0.6323312607067848  3.143904635511639e-14 135.3549755583661
2.603674065207802      19.02857505358965      15.35244872640209  0.0002133995303901771     0.5046124633197665     -12.53849452265175   0.003149949569930636     0.0412781893361207   0.002063833733144471      15.24785509206941      319.4254138589207   0.007712057022276296     0.8000001517621822     0.5829200045017894      0.238932839919233     0.3906593359327701    0.01379125403909172     0.5152849145349648  0.0004093428986382661     0.6323312607067848  3.143904635511639e-14 135.3549760152015
2.603674065207802      19.02857477004179       15.3524489551714  0.0002133995303901771     0.5046124633197665     -12.53849452265175   0.003149949569930636     0.0412781893361207   0.002063833733144471      15.24785509206941      319.4254138589207   0.007712057022276296     0.8000001517621822     0.5829200045017894      0.238932839919233     0.3906593359327701    0.01379125403909172     0.5152849145349648  0.0004093428986382661     0.6323312607067848  3.143904635511639e-14 135.3549758197968
2.603674065207802      19.02857477004179      15.35244872640209  0.0002134144315513709     0.5046124633197665     -12.53849452265175   0.003149949569930636     0.0412781893361207   0.002063833733144471      15.24785509206941      319.4254138589207   0.007712057022276296     0.8000001517621822     0.5829200045017894      0.238932839919233     0.3906593359327701    0.01379125403909172     0.5152849145349648  0.0004093428986382661     0.6323312607067848  3.143904635511639e-14 135.354961638039
2.603674065207802      19.02857477004179      15.35244872640209  0.0002133995303901771     0.5046124782209277     -12.53849452265175   0.003149949569930636     0.0412781893361207   0.002063833733144471      15.24785509206941      319.4254138589207   0.007712057022276296     0.8000001517621822     0.5829200045017894      0.238932839919233     0.3906593359327701    0.01379125403909172     0.5152849145349648  0.0004093428986382661     0.6323312607067848  3.143904635511639e-14 135.3549756939663
2.603674065207802      19.02857477004179      15.35244872640209  0.0002133995303901771     0.5046124633197665     -12.53849470948988   0.003149949569930636     0.0412781893361207   0.002063833733144471      15.24785509206941      319.4254138589207   0.007712057022276296     0.8000001517621822     0.5829200045017894      0.238932839919233     0.3906593359327701    0.01379125403909172     0.5152849145349648  0.0004093428986382661     0.6323312607067848  3.143904635511639e-14 135.3549754059186
2.603674065207802      19.02857477004179      15.35244872640209  0.0002133995303901771     0.5046124633197665     -12.53849452265175    0.00314996447109183     0.0412781893361207   0.002063833733144471      15.24785509206941      319.4254138589207   0.007712057022276296     0.8000001517621822     0.5829200045017894      0.238932839919233     0.3906593359327701    0.01379125403909172     0.5152849145349648  0.0004093428986382661     0.6323312607067848  3.143904635511639e-14 135.3549784640586
2.603674065207802      19.02857477004179      15.35244872640209  0.0002133995303901771     0.5046124633197665     -12.53849452265175   0.003149949569930636    0.04127820423728189   0.002063833733144471      15.24785509206941      319.4254138589207   0.007712057022276296     0.8000001517621822     0.5829200045017894      0.238932839919233     0.3906593359327701    0.01379125403909172     0.5152849145349648  0.0004093428986382661     0.6323312607067848  3.143904635511639e-14 135.3549754577774
2.603674065207802      19.02857477004179      15.35244872640209  0.0002133995303901771     0.5046124633197665     -12.53849452265175   0.003149949569930636     0.0412781893361207   0.002063848634305665      15.24785509206941      319.4254138589207   0.007712057022276296     0.8000001517621822     0.5829200045017894      0.238932839919233     0.3906593359327701    0.01379125403909172     0.5152849145349648  0.0004093428986382661     0.6323312607067848  3.143904635511639e-14 135.3549738324992
2.603674065207802      19.02857477004179      15.35244872640209  0.0002133995303901771     0.5046124633197665     -12.53849452265175   0.003149949569930636     0.0412781893361207   0.002063833733144471      15.24785531928016      319.4254138589207   0.007712057022276296     0.8000001517621822     0.5829200045017894      0.238932839919233     0.3906593359327701    0.01379125403909172     0.5152849145349648  0.0004093428986382661     0.6323312607067848  3.143904635511639e-14 135.3549755582278
2.603674065207802      19.02857477004179      15.35244872640209  0.0002133995303901771     0.5046124633197665     -12.53849452265175   0.003149949569930636     0.0412781893361207   0.002063833733144471      15.24785509206941      319.4254186187303   0.007712057022276296     0.8000001517621822     0.5829200045017894      0.238932839919233     0.3906593359327701    0.01379125403909172     0.5152849145349648  0.0004093428986382661     0.6323312607067848  3.143904635511639e-14 135.3549757325726
2.603674065207802      19.02857477004179      15.35244872640209  0.0002133995303901771     0.5046124633197665     -12.53849452265175   0.003149949569930636     0.0412781893361207   0.002063833733144471      15.24785509206941      319.4254138589207    0.00771207192343749     0.8000001517621822     0.5829200045017894      0.238932839919233     0.3906593359327701    0.01379125403909172     0.5152849145349648  0.0004093428986382661     0.6323312607067848  3.143904635511639e-14 135.3550489207751
2.603674065207802      19.02857477004179      15.35244872640209  0.0002133995303901771     0.5046124633197665     -12.53849452265175   0.003149949569930636     0.0412781893361207   0.002063833733144471      15.24785509206941      319.4254138589207   0.007712057022276296     0.8000001666633434     0.5829200045017894      0.238932839919233     0.3906593359327701    0.01379125403909172     0.5152849145349648  0.0004093428986382661     0.6323312607067848  3.143904635511639e-14 135.3549775035306
2.603674065207802      19.02857477004179      15.35244872640209  0.0002133995303901771     0.5046124633197665     -12.53849452265175   0.003149949569930636     0.0412781893361207   0.002063833733144471      15.24785509206941      319.4254138589207   0.007712057022276296     0.8000001517621822     0.5829200194029506      0.238932839919233     0.3906593359327701    0.01379125403909172     0.5152849145349648  0.0004093428986382661     0.6323312607067848  3.143904635511639e-14 135.3549753135613
2.603674065207802      19.02857477004179      15.35244872640209  0.0002133995303901771     0.5046124633197665     -12.53849452265175   0.003149949569930636     0.0412781893361207   0.002063833733144471      15.24785509206941      319.4254138589207   0.007712057022276296     0.8000001517621822     0.5829200045017894     0.2389328548203941     0.3906593359327701    0.01379125403909172     0.5152849145349648  0.0004093428986382661     0.6323312607067848  3.143904635511639e-14 135.3549774137945
2.603674065207802      19.02857477004179      15.35244872640209  0.0002133995303901771     0.5046124633197665     -12.53849452265175   0.003149949569930636     0.0412781893361207   0.002063833733144471      15.24785509206941      319.4254138589207   0.007712057022276296     0.8000001517621822     0.5829200045017894      0.238932839919233     0.3906593508339313    0.01379125403909172     0.5152849145349648  0.0004093428986382661     0.6323312607067848  3.143904635511639e-14 135.3549757720733
2.603674065207802      19.02857477004179      15.35244872640209  0.0002133995303901771     0.5046124633197665     -12.53849452265175   0.003149949569930636     0.0412781893361207   0.002063833733144471      15.24785509206941      319.4254138589207   0.007712057022276296     0.8000001517621822     0.5829200045017894      0.238932839919233     0.3906593359327701    0.01379126894025291     0.5152849145349648  0.0004093428986382661     0.6323312607067848  3.143904635511639e-14 135.3549757293979
2.603674065207802      19.02857477004179      15.35244872640209  0.0002133995303901771     0.5046124633197665     -12.53849452265175   0.003149949569930636     0.0412781893361207   0.002063833733144471      15.24785509206941      319.4254138589207   0.007712057022276296     0.8000001517621822     0.5829200045017894      0.238932839919233     0.3906593359327701    0.01379125403909172      0.515284929436126  0.0004093428986382661     0.6323312607067848  3.143904635511639e-14 135.3549757287206
2.603674065207802      19.02857477004179      15.35244872640209  0.0002133995303901771     0.5046124633197665     -12.53849452265175   0.003149949569930636     0.0412781893361207   0.002063833733144471      15.24785509206941      319.4254138589207   0.007712057022276296     0.8000001517621822     0.5829200045017894      0.238932839919233     0.3906593359327701    0.01379125403909172     0.5152849145349648    0.00040935779979946     0.6323312607067848  3.143904635511639e-14 135.3549757271628
2.603674065207802      19.02857477004179      15.35244872640209  0.0002133995303901771     0.5046124633197665     -12.53849452265175   0.003149949569930636     0.0412781893361207   0.002063833733144471      15.24785509206941      319.4254138589207   0.007712057022276296     0.8000001517621822     0.5829200045017894      0.238932839919233     0.3906593359327701    0.01379125403909172     0.5152849145349648  0.0004093428986382661      0.632331275607946  3.143904635511639e-14 135.3549757273096
2.603674065207802      19.02857477004179      15.35244872640209  0.0002133995303901771     0.5046124633197665     -12.53849452265175   0.003149949569930636     0.0412781893361207   0.002063833733144471      15.24785509206941      319.4254138589207   0.007712057022276296     0.8000001517621822     0.5829200045017894      0.238932839919233     0.3906593359327701    0.01379125403909172     0.5152849145349648  0.0004093428986382661     0.6323312607067848  1.490119263289401e-08 135.3550522028658
2.54487876366108      19.04984646605633      15.31930067827246  0.0002202630939589837     0.4986781226920282     -12.53308333675517   0.003148884636291023    0.04131118762684369   0.002057322241590258      15.93392899794441      319.4269464962214   0.007624749720951515     0.8000023142527901     0.5842919562276902     0.2420052274905383     0.3325090270477791    0.01377749609886117     0.5152849145349648   0.000102330251811984     0.6323002935187452  3.390306497601271e-14 135.0474887809748
2.544878801582729      19.04984646605633      15.31930067827246  0.0002202630939589837     0.4986781226920282     -12.53308333675517   0.003148884636291023    0.04131118762684369   0.002057322241590258      15.93392899794441      319.4269464962214   0.007624749720951515     0.8000023142527901     0.5842919562276902     0.2420052274905383     0.3325090270477791    0.01377749609886117     0.5152849145349648   0.000102330251811984     0.6323002935187452  3.390306497601271e-14 135.0474888383301
2.54487876366108      19.04984674992116      15.31930067827246  0.0002202630939589837     0.4986781226920282     -12.53308333675517   0.003148884636291023    0.04131118762684369   0.002057322241590258      15.93392899794441      319.4269464962214   0.007624749720951515     0.8000023142527901     0.5842919562276902     0.2420052274905383     0.3325090270477791    0.01377749609886117     0.5152849145349648   0.000102330251811984     0.6323002935187452  3.390306497601271e-14 135.0474887773021
2.54487876366108      19.04984646605633      15.31930090654783  0.0002202630939589837     0.4986781226920282     -12.53308333675517   0.003148884636291023    0.04131118762684369   0.002057322241590258      15.93392899794441      319.4269464962214   0.007624749720951515     0.8000023142527901     0.5842919562276902     0.2420052274905383     0.3325090270477791    0.01377749609886117     0.5152849145349648   0.000102330251811984     0.6323002935187452  3.390306497601271e-14 135.0474887595206
2.54487876366108      19.04984646605633      15.31930067827246  0.0002202779951201775     0.4986781226920282     -12.53308333675517   0.003148884636291023    0.04131118762684369   0.002057322241590258      15.93392899794441      319.4269464962214   0.007624749720951515     0.8000023142527901     0.5842919562276902     0.2420052274905383     0.3325090270477791    0.01377749609886117     0.5152849145349648   0.000102330251811984     0.6323002935187452  3.390306497601271e-14 135.0474884086962
2.54487876366108      19.04984646605633      15.31930067827246  0.0002202630939589837     0.4986781375931894     -12.53308333675517   0.003148884636291023    0.04131118762684369   0.002057322241590258      15.93392899794441      319.4269464962214   0.007624749720951515     0.8000023142527901     0.5842919562276902     0.2420052274905383     0.3325090270477791    0.01377749609886117     0.5152849145349648   0.000102330251811984     0.6323002935187452  3.390306497601271e-14 135.047488779897
2.54487876366108      19.04984646605633      15.31930067827246  0.0002202630939589837     0.4986781226920282     -12.53308352351266   0.003148884636291023    0.04131118762684369   0.002057322241590258      15.93392899794441      319.4269464962214   0.007624749720951515     0.8000023142527901     0.5842919562276902     0.2420052274905383     0.3325090270477791    0.01377749609886117     0.5152849145349648   0.000102330251811984     0.6323002935187452  3.390306497601271e-14 135.0474888067431
2.54487876366108      19.04984646605633      15.31930067827246  0.0002202630939589837     0.4986781226920282     -12.53308333675517   0.003148899537452217    0.04131118762684369   0.002057322241590258      15.93392899794441      319.4269464962214   0.007624749720951515     0.8000023142527901     0.5842919562276902     0.2420052274905383     0.3325090270477791    0.01377749609886117     0.5152849145349648   0.000102330251811984     0.6323002935187452  3.390306497601271e-14 135.0474900489541
2.54487876366108      19.04984646605633      15.31930067827246  0.0002202630939589837     0.4986781226920282     -12.53308333675517   0.003148884636291023    0.04131120252800488   0.002057322241590258      15.93392899794441      319.4269464962214   0.007624749720951515     0.8000023142527901     0.5842919562276902     0.2420052274905383     0.3325090270477791    0.01377749609886117     0.5152849145349648   0.000102330251811984     0.6323002935187452  3.390306497601271e-14 135.0474887615372
2.54487876366108      19.04984646605633      15.31930067827246  0.0002202630939589837     0.4986781226920282     -12.53308333675517   0.003148884636291023    0.04131118762684369   0.002057337142751452      15.93392899794441      319.4269464962214   0.007624749720951515     0.8000023142527901     0.5842919562276902     0.2420052274905383     0.3325090270477791    0.01377749609886117     0.5152849145349648   0.000102330251811984     0.6323002935187452  3.390306497601271e-14 135.0474911809721
2.54487876366108      19.04984646605633      15.31930067827246  0.0002202630939589837     0.4986781226920282     -12.53308333675517   0.003148884636291023    0.04131118762684369   0.002057322241590258      15.93392923537845      319.4269464962214   0.007624749720951515     0.8000023142527901     0.5842919562276902     0.2420052274905383     0.3325090270477791    0.01377749609886117     0.5152849145349648   0.000102330251811984     0.6323002935187452  3.390306497601271e-14 135.0474888104223
2.54487876366108      19.04984646605633      15.31930067827246  0.0002202630939589837     0.4986781226920282     -12.53308333675517   0.003148884636291023    0.04131118762684369   0.002057322241590258      15.93392899794441      319.4269512560538   0.007624749720951515     0.8000023142527901     0.5842919562276902     0.2420052274905383     0.3325090270477791    0.01377749609886117     0.5152849145349648   0.000102330251811984     0.6323002935187452  3.390306497601271e-14 135.047488723718
2.54487876366108      19.04984646605633      15.31930067827246  0.0002202630939589837     0.4986781226920282     -12.53308333675517   0.003148884636291023    0.04131118762684369   0.002057322241590258      15.93392899794441      319.4269464962214   0.007624764622112709     0.8000023142527901     0.5842919562276902     0.2420052274905383     0.3325090270477791    0.01377749609886117     0.5152849145349648   0.000102330251811984     0.6323002935187452  3.390306497601271e-14 135.0475112316941
2.54487876366108      19.04984646605633      15.31930067827246  0.0002202630939589837     0.4986781226920282     -12.53308333675517   0.003148884636291023    0.04131118762684369   0.002057322241590258      15.93392899794441      319.4269464962214   0.007624749720951515     0.8000023291539513     0.5842919562276902     0.2420052274905383     0.3325090270477791    0.01377749609886117     0.5152849145349648   0.000102330251811984     0.6323002935187452  3.390306497601271e-14 135.0474903183769
2.54487876366108      19.04984646605633      15.31930067827246  0.0002202630939589837     0.4986781226920282     -12.53308333675517   0.003148884636291023    0.04131118762684369   0.002057322241590258      15.93392899794441      319.4269464962214   0.007624749720951515     0.8000023142527901     0.5842919711288513     0.2420052274905383     0.3325090270477791    0.01377749609886117     0.5152849145349648   0.000102330251811984     0.6323002935187452  3.390306497601271e-14 135.0474887031687
2.54487876366108      19.04984646605633      15.31930067827246  0.0002202630939589837     0.4986781226920282     -12.53308333675517   0.003148884636291023    0.04131118762684369   0.002057322241590258      15.93392899794441      319.4269464962214   0.007624749720951515     0.8000023142527901     0.5842919562276902     0.2420052423916995     0.3325090270477791    0.01377749609886117     0.5152849145349648   0.000102330251811984     0.6323002935187452  3.390306497601271e-14 135.0474892955597
2.54487876366108      19.04984646605633      15.31930067827246  0.0002202630939589837     0.4986781226920282     -12.53308333675517   0.003148884636291023    0.04131118762684369   0.002057322241590258      15.93392899794441      319.4269464962214   0.007624749720951515     0.8000023142527901     0.5842919562276902     0.2420052274905383     0.3325090419489403    0.01377749609886117     0.5152849145349648   0.000102330251811984     0.6323002935187452  3.390306497601271e-14 135.0474887770716
2.54487876366108      19.04984646605633      15.31930067827246  0.0002202630939589837     0.4986781226920282     -12.53308333675517   0.003148884636291023    0.04131118762684369   0.002057322241590258      15.93392899794441      319.4269464962214   0.007624749720951515     0.8000023142527901     0.5842919562276902     0.2420052274905383     0.3325090270477791    0.01377751100002237     0.5152849145349648   0.000102330251811984     0.6323002935187452  3.390306497601271e-14 135.0474887802656
2.54487876366108      19.04984646605633      15.31930067827246  0.0002202630939589837     0.4986781226920282     -12.53308333675517   0.003148884636291023    0.04131118762684369   0.002057322241590258      15.93392899794441      319.4269464962214   0.007624749720951515     0.8000023142527901     0.5842919562276902     0.2420052274905383     0.3325090270477791    0.01377749609886117      0.515284929436126   0.000102330251811984     0.6323002935187452  3.390306497601271e-14 135.0474887809748
2.54487876366108      19.04984646605633      15.31930067827246  0.0002202630939589837     0.4986781226920282     -12.53308333675517   0.003148884636291023    0.04131118762684369   0.002057322241590258      15.93392899794441      319.4269464962214   0.007624749720951515     0.8000023142527901     0.5842919562276902     0.2420052274905383     0.3325090270477791    0.01377749609886117     0.5152849145349648  0.0001023451529731778     0.6323002935187452  3.390306497601271e-14 135.0474887800307
2.54487876366108      19.04984646605633      15.31930067827246  0.0002202630939589837     0.4986781226920282     -12.53308333675517   0.003148884636291023    0.04131118762684369   0.002057322241590258      15.93392899794441      319.4269464962214   0.007624749720951515     0.8000023142527901     0.5842919562276902     0.2420052274905383     0.3325090270477791    0.01377749609886117     0.5152849145349648   0.000102330251811984     0.6323003084199064  3.390306497601271e-14 135.0474887808476
2.54487876366108      19.04984646605633      15.31930067827246  0.0002202630939589837     0.4986781226920282     -12.53308333675517   0.003148884636291023    0.04131118762684369   0.002057322241590258      15.93392899794441      319.4269464962214   0.007624749720951515     0.8000023142527901     0.5842919562276902     0.2420052274905383     0.3325090270477791    0.01377749609886117     0.5152849145349648   0.000102330251811984     0.6323002935187452  1.490119509691263e-08 135.0475649138118
2.54534386679878      19.05050444736166      15.32088410802796  0.0002300853186765835     0.4987307803561696     -12.53353057007908   0.003148092698766157    0.04131976712902517   0.002057477858550553      15.92836856275575       319.431396643317   0.007617106116671502     0.8000023160655633      0.584143431584341     0.2420708735256944     0.3326323494634716    0.01432062470038008     0.5152849145349648    0.01506658138564382     0.6335928652065971  3.340918089595076e-14 135.0417335749831
2.54534390472736      19.05050444736166      15.32088410802796  0.0002300853186765835     0.4987307803561696     -12.53353057007908   0.003148092698766157    0.04131976712902517   0.002057477858550553      15.92836856275575       319.431396643317   0.007617106116671502     0.8000023160655633      0.584143431584341     0.2420708735256944     0.3326323494634716    0.01432062470038008     0.5152849145349648    0.01506658138564382     0.6335928652065971  3.340918089595076e-14 135.0417335683487
2.54534386679878       19.0505047312363      15.32088410802796  0.0002300853186765835     0.4987307803561696     -12.53353057007908   0.003148092698766157    0.04131976712902517   0.002057477858550553      15.92836856275575       319.431396643317   0.007617106116671502     0.8000023160655633      0.584143431584341     0.2420708735256944     0.3326323494634716    0.01432062470038008     0.5152849145349648    0.01506658138564382     0.6335928652065971  3.340918089595076e-14 135.0417334316632
2.54534386679878      19.05050444736166      15.32088433632693  0.0002300853186765835     0.4987307803561696     -12.53353057007908   0.003148092698766157    0.04131976712902517   0.002057477858550553      15.92836856275575       319.431396643317   0.007617106116671502     0.8000023160655633      0.584143431584341     0.2420708735256944     0.3326323494634716    0.01432062470038008     0.5152849145349648    0.01506658138564382     0.6335928652065971  3.340918089595076e-14 135.0417334610563
2.54534386679878      19.05050444736166      15.32088410802796  0.0002301002198377774     0.4987307803561696     -12.53353057007908   0.003148092698766157    0.04131976712902517   0.002057477858550553      15.92836856275575       319.431396643317   0.007617106116671502     0.8000023160655633      0.584143431584341     0.2420708735256944     0.3326323494634716    0.01432062470038008     0.5152849145349648    0.01506658138564382     0.6335928652065971  3.340918089595076e-14 135.0417409729746
2.54534386679878      19.05050444736166      15.32088410802796  0.0002300853186765835     0.4987307952573308     -12.53353057007908   0.003148092698766157    0.04131976712902517   0.002057477858550553      15.92836856275575       319.431396643317   0.007617106116671502     0.8000023160655633      0.584143431584341     0.2420708735256944     0.3326323494634716    0.01432062470038008     0.5152849145349648    0.01506658138564382     0.6335928652065971  3.340918089595076e-14 135.0417335722663
2.54534386679878      19.05050444736166      15.32088410802796  0.0002300853186765835     0.4987307803561696     -12.53353075684324   0.003148092698766157    0.04131976712902517   0.002057477858550553      15.92836856275575       319.431396643317   0.007617106116671502     0.8000023160655633      0.584143431584341     0.2420708735256944     0.3326323494634716    0.01432062470038008     0.5152849145349648    0.01506658138564382     0.6335928652065971  3.340918089595076e-14 135.0417338024946
2.54534386679878      19.05050444736166      15.32088410802796  0.0002300853186765835     0.4987307803561696     -12.53353057007908   0.003148107599927351    0.04131976712902517   0.002057477858550553      15.92836856275575       319.431396643317   0.007617106116671502     0.8000023160655633      0.584143431584341     0.2420708735256944     0.3326323494634716    0.01432062470038008     0.5152849145349648    0.01506658138564382     0.6335928652065971  3.340918089595076e-14 135.0417343599738
2.54534386679878      19.05050444736166      15.32088410802796  0.0002300853186765835     0.4987307803561696     -12.53353057007908   0.003148092698766157    0.04131978203018637   0.002057477858550553      15.92836856275575       319.431396643317   0.007617106116671502     0.8000023160655633      0.584143431584341     0.2420708735256944     0.3326323494634716    0.01432062470038008     0.5152849145349648    0.01506658138564382     0.6335928652065971  3.340918089595076e-14 135.0417335514316
2.54534386679878      19.05050444736166      15.32088410802796  0.0002300853186765835     0.4987307803561696     -12.53353057007908   0.003148092698766157    0.04131976712902517   0.002057492759711746      15.92836856275575       319.431396643317   0.007617106116671502     0.8000023160655633      0.584143431584341     0.2420708735256944     0.3326323494634716    0.01432062470038008     0.5152849145349648    0.01506658138564382     0.6335928652065971  3.340918089595076e-14 135.041734385969
2.54534386679878      19.05050444736166      15.32088410802796  0.0002300853186765835     0.4987307803561696     -12.53353057007908   0.003148092698766157    0.04131976712902517   0.002057477858550553      15.92836880010694       319.431396643317   0.007617106116671502     0.8000023160655633      0.584143431584341     0.2420708735256944     0.3326323494634716    0.01432062470038008     0.5152849145349648    0.01506658138564382     0.6335928652065971  3.340918089595076e-14 135.0417336111261
2.54534386679878      19.05050444736166      15.32088410802796  0.0002300853186765835     0.4987307803561696     -12.53353057007908   0.003148092698766157    0.04131976712902517   0.002057477858550553      15.92836856275575      319.4314014032157   0.007617106116671502     0.8000023160655633      0.584143431584341     0.2420708735256944     0.3326323494634716    0.01432062470038008     0.5152849145349648    0.01506658138564382     0.6335928652065971  3.340918089595076e-14 135.0417335008447
2.54534386679878      19.05050444736166      15.32088410802796  0.0002300853186765835     0.4987307803561696     -12.53353057007908   0.003148092698766157    0.04131976712902517   0.002057477858550553      15.92836856275575       319.431396643317   0.007617121017832696     0.8000023160655633      0.584143431584341     0.2420708735256944     0.3326323494634716    0.01432062470038008     0.5152849145349648    0.01506658138564382     0.6335928652065971  3.340918089595076e-14 135.0417493438037
2.54534386679878      19.05050444736166      15.32088410802796  0.0002300853186765835     0.4987307803561696     -12.53353057007908   0.003148092698766157    0.04131976712902517   0.002057477858550553      15.92836856275575       319.431396643317   0.007617106116671502     0.8000023309667245      0.584143431584341     0.2420708735256944     0.3326323494634716    0.01432062470038008     0.5152849145349648    0.01506658138564382     0.6335928652065971  3.340918089595076e-14 135.0417351240639
2.54534386679878      19.05050444736166      15.32088410802796  0.0002300853186765835     0.4987307803561696     -12.53353057007908   0.003148092698766157    0.04131976712902517   0.002057477858550553      15.92836856275575       319.431396643317   0.007617106116671502     0.8000023160655633     0.5841434464855022     0.2420708735256944     0.3326323494634716    0.01432062470038008     0.5152849145349648    0.01506658138564382     0.6335928652065971  3.340918089595076e-14 135.0417335117875
2.54534386679878      19.05050444736166      15.32088410802796  0.0002300853186765835     0.4987307803561696     -12.53353057007908   0.003148092698766157    0.04131976712902517   0.002057477858550553      15.92836856275575       319.431396643317   0.007617106116671502     0.8000023160655633      0.584143431584341     0.2420708884268556     0.3326323494634716    0.01432062470038008     0.5152849145349648    0.01506658138564382     0.6335928652065971  3.340918089595076e-14 135.0417338615814
2.54534386679878      19.05050444736166      15.32088410802796  0.0002300853186765835     0.4987307803561696     -12.53353057007908   0.003148092698766157    0.04131976712902517   0.002057477858550553      15.92836856275575       319.431396643317   0.007617106116671502     0.8000023160655633      0.584143431584341     0.2420708735256944     0.3326323643646328    0.01432062470038008     0.5152849145349648    0.01506658138564382     0.6335928652065971  3.340918089595076e-14 135.0417335734353
2.54534386679878      19.05050444736166      15.32088410802796  0.0002300853186765835     0.4987307803561696     -12.53353057007908   0.003148092698766157    0.04131976712902517   0.002057477858550553      15.92836856275575       319.431396643317   0.007617106116671502     0.8000023160655633      0.584143431584341     0.2420708735256944     0.3326323494634716    0.01432063960154127     0.5152849145349648    0.01506658138564382     0.6335928652065971  3.340918089595076e-14 135.0417335749845
2.54534386679878      19.05050444736166      15.32088410802796  0.0002300853186765835     0.4987307803561696     -12.53353057007908   0.003148092698766157    0.04131976712902517   0.002057477858550553      15.92836856275575       319.431396643317   0.007617106116671502     0.8000023160655633      0.584143431584341     0.2420708735256944     0.3326323494634716    0.01432062470038008      0.515284929436126    0.01506658138564382     0.6335928652065971  3.340918089595076e-14 135.0417335749831
2.54534386679878      19.05050444736166      15.32088410802796  0.0002300853186765835     0.4987307803561696     -12.53353057007908   0.003148092698766157    0.04131976712902517   0.002057477858550553      15.92836856275575       319.431396643317   0.007617106116671502     0.8000023160655633      0.584143431584341     0.2420708735256944     0.3326323494634716    0.01432062470038008     0.5152849145349648    0.01506659628680501     0.6335928652065971  3.340918089595076e-14 135.0417335749852
2.54534386679878      19.05050444736166      15.32088410802796  0.0002300853186765835     0.4987307803561696     -12.53353057007908   0.003148092698766157    0.04131976712902517   0.002057477858550553      15.92836856275575       319.431396643317   0.007617106116671502     0.8000023160655633      0.584143431584341     0.2420708735256944     0.3326323494634716    0.01432062470038008     0.5152849145349648    0.01506658138564382     0.6335928801077583  3.340918089595076e-14 135.0417335750022
2.54534386679878      19.05050444736166      15.32088410802796  0.0002300853186765835     0.4987307803561696     -12.53353057007908   0.003148092698766157    0.04131976712902517   0.002057477858550553      15.92836856275575       319.431396643317   0.007617106116671502     0.8000023160655633      0.584143431584341     0.2420708735256944     0.3326323494634716    0.01432062470038008     0.5152849145349648    0.01506658138564382     0.6335928652065971  1.490119460302855e-08 135.0418094532157
2.549859465320232      19.06188922489984      15.34268507590275  0.0002327953152585793     0.4989860838315608     -12.54431681055849   0.003143962223799475    0.04135944955446026   0.002059486772160844      15.88160994466339      319.4429786402279   0.007585483770668559     0.8000021181704763     0.5831188274583938     0.2424664642754395     0.3337486912504145    0.01431913592666916     0.5152849145349648    0.01506476207736161     0.6329546309905455  3.042773238901106e-14 135.0210588105219
2.549859503316099      19.06188922489984      15.34268507590275  0.0002327953152585793     0.4989860838315608     -12.54431681055849   0.003143962223799475    0.04135944955446026   0.002059486772160844      15.88160994466339      319.4429786402279   0.007585483770668559     0.8000021181704763     0.5831188274583938     0.2424664642754395     0.3337486912504145    0.01431913592666916     0.5152849145349648    0.01506476207736161     0.6329546309905455  3.042773238901106e-14 135.0210587955477
2.549859465320232      19.06188950894413      15.34268507590275  0.0002327953152585793     0.4989860838315608     -12.54431681055849   0.003143962223799475    0.04135944955446026   0.002059486772160844      15.88160994466339      319.4429786402279   0.007585483770668559     0.8000021181704763     0.5831188274583938     0.2424664642754395     0.3337486912504145    0.01431913592666916     0.5152849145349648    0.01506476207736161     0.6329546309905455  3.042773238901106e-14 135.0210587199766
2.549859465320232      19.06188922489984      15.34268530452657  0.0002327953152585793     0.4989860838315608     -12.54431681055849   0.003143962223799475    0.04135944955446026   0.002059486772160844      15.88160994466339      319.4429786402279   0.007585483770668559     0.8000021181704763     0.5831188274583938     0.2424664642754395     0.3337486912504145    0.01431913592666916     0.5152849145349648    0.01506476207736161     0.6329546309905455  3.042773238901106e-14 135.0210587243666
2.549859465320232      19.06188922489984      15.34268507590275  0.0002328102164197731     0.4989860838315608     -12.54431681055849   0.003143962223799475    0.04135944955446026   0.002059486772160844      15.88160994466339      319.4429786402279   0.007585483770668559     0.8000021181704763     0.5831188274583938     0.2424664642754395     0.3337486912504145    0.01431913592666916     0.5152849145349648    0.01506476207736161     0.6329546309905455  3.042773238901106e-14 135.0210653067095
2.549859465320232      19.06188922489984      15.34268507590275  0.0002327953152585793      0.498986098732722     -12.54431681055849   0.003143962223799475    0.04135944955446026   0.002059486772160844      15.88160994466339      319.4429786402279   0.007585483770668559     0.8000021181704763     0.5831188274583938     0.2424664642754395     0.3337486912504145    0.01431913592666916     0.5152849145349648    0.01506476207736161     0.6329546309905455  3.042773238901106e-14 135.0210587992627
2.549859465320232      19.06188922489984      15.34268507590275  0.0002327953152585793     0.4989860838315608     -12.54431699748338   0.003143962223799475    0.04135944955446026   0.002059486772160844      15.88160994466339      319.4429786402279   0.007585483770668559     0.8000021181704763     0.5831188274583938     0.2424664642754395     0.3337486912504145    0.01431913592666916     0.5152849145349648    0.01506476207736161     0.6329546309905455  3.042773238901106e-14 135.0210589672668
2.549859465320232      19.06188922489984      15.34268507590275  0.0002327953152585793     0.4989860838315608     -12.54431681055849   0.003143977124960669    0.04135944955446026   0.002059486772160844      15.88160994466339      319.4429786402279   0.007585483770668559     0.8000021181704763     0.5831188274583938     0.2424664642754395     0.3337486912504145    0.01431913592666916     0.5152849145349648    0.01506476207736161     0.6329546309905455  3.042773238901106e-14 135.0210580441218
2.549859465320232      19.06188922489984      15.34268507590275  0.0002327953152585793     0.4989860838315608     -12.54431681055849   0.003143962223799475    0.04135946445562146   0.002059486772160844      15.88160994466339      319.4429786402279   0.007585483770668559     0.8000021181704763     0.5831188274583938     0.2424664642754395     0.3337486912504145    0.01431913592666916     0.5152849145349648    0.01506476207736161     0.6329546309905455  3.042773238901106e-14 135.0210588160971
2.549859465320232      19.06188922489984      15.34268507590275  0.0002327953152585793     0.4989860838315608     -12.54431681055849   0.003143962223799475    0.04135944955446026   0.002059501673322038      15.88160994466339      319.4429786402279   0.007585483770668559     0.8000021181704763     0.5831188274583938     0.2424664642754395     0.3337486912504145    0.01431913592666916     0.5152849145349648    0.01506476207736161     0.6329546309905455  3.042773238901106e-14 135.021059024353
2.549859465320232      19.06188922489984      15.34268507590275  0.0002327953152585793     0.4989860838315608     -12.54431681055849   0.003143962223799475    0.04135944955446026   0.002059486772160844      15.88161018131781      319.4429786402279   0.007585483770668559     0.8000021181704763     0.5831188274583938     0.2424664642754395     0.3337486912504145    0.01431913592666916     0.5152849145349648    0.01506476207736161     0.6329546309905455  3.042773238901106e-14 135.0210588432885
2.549859465320232      19.06188922489984      15.34268507590275  0.0002327953152585793     0.4989860838315608     -12.54431681055849   0.003143962223799475    0.04135944955446026   0.002059486772160844      15.88160994466339      319.4429834002992   0.007585483770668559     0.8000021181704763     0.5831188274583938     0.2424664642754395     0.3337486912504145    0.01431913592666916     0.5152849145349648    0.01506476207736161     0.6329546309905455  3.042773238901106e-14 135.0210587472375
2.549859465320232      19.06188922489984      15.34268507590275  0.0002327953152585793     0.4989860838315608     -12.54431681055849   0.003143962223799475    0.04135944955446026   0.002059486772160844      15.88160994466339      319.4429786402279   0.007585498671829753     0.8000021181704763     0.5831188274583938     0.2424664642754395     0.3337486912504145    0.01431913592666916     0.5152849145349648    0.01506476207736161     0.6329546309905455  3.042773238901106e-14 135.0210585219931
2.549859465320232      19.06188922489984      15.34268507590275  0.0002327953152585793     0.4989860838315608     -12.54431681055849   0.003143962223799475    0.04135944955446026   0.002059486772160844      15.88160994466339      319.4429786402279   0.007585483770668559     0.8000021330716375     0.5831188274583938     0.2424664642754395     0.3337486912504145    0.01431913592666916     0.5152849145349648    0.01506476207736161     0.6329546309905455  3.042773238901106e-14 135.0210603586637
2.549859465320232      19.06188922489984      15.34268507590275  0.0002327953152585793     0.4989860838315608     -12.54431681055849   0.003143962223799475    0.04135944955446026   0.002059486772160844      15.88160994466339      319.4429786402279   0.007585483770668559     0.8000021181704763      0.583118842359555     0.2424664642754395     0.3337486912504145    0.01431913592666916     0.5152849145349648    0.01506476207736161     0.6329546309905455  3.042773238901106e-14 135.0210588969003
2.549859465320232      19.06188922489984      15.34268507590275  0.0002327953152585793     0.4989860838315608     -12.54431681055849   0.003143962223799475    0.04135944955446026   0.002059486772160844      15.88160994466339      319.4429786402279   0.007585483770668559     0.8000021181704763     0.5831188274583938     0.2424664791766007     0.3337486912504145    0.01431913592666916     0.5152849145349648    0.01506476207736161     0.6329546309905455  3.042773238901106e-14 135.0210586387748
2.549859465320232      19.06188922489984      15.34268507590275  0.0002327953152585793     0.4989860838315608     -12.54431681055849   0.003143962223799475    0.04135944955446026   0.002059486772160844      15.88160994466339      319.4429786402279   0.007585483770668559     0.8000021181704763     0.5831188274583938     0.2424664642754395     0.3337487061515757    0.01431913592666916     0.5152849145349648    0.01506476207736161     0.6329546309905455  3.042773238901106e-14 135.0210588017614
2.549859465320232      19.06188922489984      15.34268507590275  0.0002327953152585793     0.4989860838315608     -12.54431681055849   0.003143962223799475    0.04135944955446026   0.002059486772160844      15.88160994466339      319.4429786402279   0.007585483770668559     0.8000021181704763     0.5831188274583938     0.2424664642754395     0.3337486912504145    0.01431915082783036     0.5152849145349648    0.01506476207736161     0.6329546309905455  3.042773238901106e-14 135.0210588105191
2.549859465320232      19.06188922489984      15.34268507590275  0.0002327953152585793     0.4989860838315608     -12.54431681055849   0.003143962223799475    0.04135944955446026   0.002059486772160844      15.88160994466339      319.4429786402279   0.007585483770668559     0.8000021181704763     0.5831188274583938     0.2424664642754395     0.3337486912504145    0.01431913592666916      0.515284929436126    0.01506476207736161     0.6329546309905455  3.042773238901106e-14 135.0210588105219
2.549859465320232      19.06188922489984      15.34268507590275  0.0002327953152585793     0.4989860838315608     -12.54431681055849   0.003143962223799475    0.04135944955446026   0.002059486772160844      15.88160994466339      319.4429786402279   0.007585483770668559     0.8000021181704763     0.5831188274583938     0.2424664642754395     0.3337486912504145    0.01431913592666916     0.5152849145349648    0.01506477697852281     0.6329546309905455  3.042773238901106e-14 135.0210588105136
2.549859465320232      19.06188922489984      15.34268507590275  0.0002327953152585793     0.4989860838315608     -12.54431681055849   0.003143962223799475    0.04135944955446026   0.002059486772160844      15.88160994466339      319.4429786402279   0.007585483770668559     0.8000021181704763     0.5831188274583938     0.2424664642754395     0.3337486912504145    0.01431913592666916     0.5152849145349648    0.01506476207736161     0.6329546458917067  3.042773238901106e-14 135.0210588105345
2.549859465320232      19.06188922489984      15.34268507590275  0.0002327953152585793     0.4989860838315608     -12.54431681055849   0.003143962223799475    0.04135944955446026   0.002059486772160844      15.88160994466339      319.4429786402279   0.007585483770668559     0.8000021181704763     0.5831188274583938     0.2424664642754395     0.3337486912504145    0.01431913592666916     0.5152849145349648    0.01506476207736161     0.6329546309905455  1.490119162158004e-08 135.0211347113875
2.559783552285375      19.08391031305652      15.38587033205265  0.0002385548207966115     0.4994621461251484     -12.56550836436129   0.003138464104793075    0.04142750673596974   0.002063740843580401       15.7817047020651      319.4654897734677   0.007540326207565636     0.8000017174853945     0.5809188678183787     0.2433017589758432     0.3362754383831798    0.01433259136644054     0.5152849145349648    0.01600845170017171     0.6321134506654222  2.489341809129539e-14 134.9913780672901
2.559783590429122      19.08391031305652      15.38587033205265  0.0002385548207966115     0.4994621461251484     -12.56550836436129   0.003138464104793075    0.04142750673596974   0.002063740843580401       15.7817047020651      319.4654897734677   0.007540326207565636     0.8000017174853945     0.5809188678183787     0.2433017589758432     0.3362754383831798    0.01433259136644054     0.5152849145349648    0.01600845170017171     0.6321134506654222  2.489341809129539e-14 134.9913781484695
2.559783552285375      19.08391059742894      15.38587033205265  0.0002385548207966115     0.4994621461251484     -12.56550836436129   0.003138464104793075    0.04142750673596974   0.002063740843580401       15.7817047020651      319.4654897734677   0.007540326207565636     0.8000017174853945     0.5809188678183787     0.2433017589758432     0.3362754383831798    0.01433259136644054     0.5152849145349648    0.01600845170017171     0.6321134506654222  2.489341809129539e-14 134.9913779953883
2.559783552285375      19.08391031305652      15.38587056131998  0.0002385548207966115     0.4994621461251484     -12.56550836436129   0.003138464104793075    0.04142750673596974   0.002063740843580401       15.7817047020651      319.4654897734677   0.007540326207565636     0.8000017174853945     0.5809188678183787     0.2433017589758432     0.3362754383831798    0.01433259136644054     0.5152849145349648    0.01600845170017171     0.6321134506654222  2.489341809129539e-14 134.9913779977725
2.559783552285375      19.08391031305652      15.38587033205265  0.0002385697219578054     0.4994621461251484     -12.56550836436129   0.003138464104793075    0.04142750673596974   0.002063740843580401       15.7817047020651      319.4654897734677   0.007540326207565636     0.8000017174853945     0.5809188678183787     0.2433017589758432     0.3362754383831798    0.01433259136644054     0.5152849145349648    0.01600845170017171     0.6321134506654222  2.489341809129539e-14 134.9913829826294
2.559783552285375      19.08391031305652      15.38587033205265  0.0002385548207966115     0.4994621610263096     -12.56550836436129   0.003138464104793075    0.04142750673596974   0.002063740843580401       15.7817047020651      319.4654897734677   0.007540326207565636     0.8000017174853945     0.5809188678183787     0.2433017589758432     0.3362754383831798    0.01433259136644054     0.5152849145349648    0.01600845170017171     0.6321134506654222  2.489341809129539e-14 134.9913780577966
2.559783552285375      19.08391031305652      15.38587033205265  0.0002385548207966115     0.4994621461251484     -12.56550855160196   0.003138464104793075    0.04142750673596974   0.002063740843580401       15.7817047020651      319.4654897734677   0.007540326207565636     0.8000017174853945     0.5809188678183787     0.2433017589758432     0.3362754383831798    0.01433259136644054     0.5152849145349648    0.01600845170017171     0.6321134506654222  2.489341809129539e-14 134.9913781857276
2.559783552285375      19.08391031305652      15.38587033205265  0.0002385548207966115     0.4994621461251484     -12.56550836436129   0.003138479005954269    0.04142750673596974   0.002063740843580401       15.7817047020651      319.4654897734677   0.007540326207565636     0.8000017174853945     0.5809188678183787     0.2433017589758432     0.3362754383831798    0.01433259136644054     0.5152849145349648    0.01600845170017171     0.6321134506654222  2.489341809129539e-14 134.9913781583663
2.559783552285375      19.08391031305652      15.38587033205265  0.0002385548207966115     0.4994621461251484     -12.56550836436129   0.003138464104793075    0.04142752163713093   0.002063740843580401       15.7817047020651      319.4654897734677   0.007540326207565636     0.8000017174853945     0.5809188678183787     0.2433017589758432     0.3362754383831798    0.01433259136644054     0.5152849145349648    0.01600845170017171     0.6321134506654222  2.489341809129539e-14 134.9913781582527
2.559783552285375      19.08391031305652      15.38587033205265  0.0002385548207966115     0.4994621461251484     -12.56550836436129   0.003138464104793075    0.04142750673596974   0.002063755744741594       15.7817047020651      319.4654897734677   0.007540326207565636     0.8000017174853945     0.5809188678183787     0.2433017589758432     0.3362754383831798    0.01433259136644054     0.5152849145349648    0.01600845170017171     0.6321134506654222  2.489341809129539e-14 134.9913785199359
2.559783552285375      19.08391031305652      15.38587033205265  0.0002385548207966115     0.4994621461251484     -12.56550836436129   0.003138464104793075    0.04142750673596974   0.002063740843580401      15.78170493723083      319.4654897734677   0.007540326207565636     0.8000017174853945     0.5809188678183787     0.2433017589758432     0.3362754383831798    0.01433259136644054     0.5152849145349648    0.01600845170017171     0.6321134506654222  2.489341809129539e-14 134.9913781794177
2.559783552285375      19.08391031305652      15.38587033205265  0.0002385548207966115     0.4994621461251484     -12.56550836436129   0.003138464104793075    0.04142750673596974   0.002063740843580401       15.7817047020651      319.4654945338745   0.007540326207565636     0.8000017174853945     0.5809188678183787     0.2433017589758432     0.3362754383831798    0.01433259136644054     0.5152849145349648    0.01600845170017171     0.6321134506654222  2.489341809129539e-14 134.9913780256489
2.559783552285375      19.08391031305652      15.38587033205265  0.0002385548207966115     0.4994621461251484     -12.56550836436129   0.003138464104793075    0.04142750673596974   0.002063740843580401       15.7817047020651      319.4654897734677    0.00754034110872683     0.8000017174853945     0.5809188678183787     0.2433017589758432     0.3362754383831798    0.01433259136644054     0.5152849145349648    0.01600845170017171     0.6321134506654222  2.489341809129539e-14 134.9913778343849
2.559783552285375      19.08391031305652      15.38587033205265  0.0002385548207966115     0.4994621461251484     -12.56550836436129   0.003138464104793075    0.04142750673596974   0.002063740843580401       15.7817047020651      319.4654897734677   0.007540326207565636     0.8000017323865557     0.5809188678183787     0.2433017589758432     0.3362754383831798    0.01433259136644054     0.5152849145349648    0.01600845170017171     0.6321134506654222  2.489341809129539e-14 134.9913796176852
2.559783552285375      19.08391031305652      15.38587033205265  0.0002385548207966115     0.4994621461251484     -12.56550836436129   0.003138464104793075    0.04142750673596974   0.002063740843580401       15.7817047020651      319.4654897734677   0.007540326207565636     0.8000017174853945     0.5809188827195398     0.2433017589758432     0.3362754383831798    0.01433259136644054     0.5152849145349648    0.01600845170017171     0.6321134506654222  2.489341809129539e-14 134.9913781566477
2.559783552285375      19.08391031305652      15.38587033205265  0.0002385548207966115     0.4994621461251484     -12.56550836436129   0.003138464104793075    0.04142750673596974   0.002063740843580401       15.7817047020651      319.4654897734677   0.007540326207565636     0.8000017174853945     0.5809188678183787     0.2433017738770044     0.3362754383831798    0.01433259136644054     0.5152849145349648    0.01600845170017171     0.6321134506654222  2.489341809129539e-14 134.9913779244402
2.559783552285375      19.08391031305652      15.38587033205265  0.0002385548207966115     0.4994621461251484     -12.56550836436129   0.003138464104793075    0.04142750673596974   0.002063740843580401       15.7817047020651      319.4654897734677   0.007540326207565636     0.8000017174853945     0.5809188678183787     0.2433017589758432     0.3362754532843409    0.01433259136644054     0.5152849145349648    0.01600845170017171     0.6321134506654222  2.489341809129539e-14 134.991378057139
2.559783552285375      19.08391031305652      15.38587033205265  0.0002385548207966115     0.4994621461251484     -12.56550836436129   0.003138464104793075    0.04142750673596974   0.002063740843580401       15.7817047020651      319.4654897734677   0.007540326207565636     0.8000017174853945     0.5809188678183787     0.2433017589758432     0.3362754383831798    0.01433260626760173     0.5152849145349648    0.01600845170017171     0.6321134506654222  2.489341809129539e-14 134.9913780672723
2.559783552285375      19.08391031305652      15.38587033205265  0.0002385548207966115     0.4994621461251484     -12.56550836436129   0.003138464104793075    0.04142750673596974   0.002063740843580401       15.7817047020651      319.4654897734677   0.007540326207565636     0.8000017174853945     0.5809188678183787     0.2433017589758432     0.3362754383831798    0.01433259136644054      0.515284929436126    0.01600845170017171     0.6321134506654222  2.489341809129539e-14 134.9913780672901
2.559783552285375      19.08391031305652      15.38587033205265  0.0002385548207966115     0.4994621461251484     -12.56550836436129   0.003138464104793075    0.04142750673596974   0.002063740843580401       15.7817047020651      319.4654897734677   0.007540326207565636     0.8000017174853945     0.5809188678183787     0.2433017589758432     0.3362754383831798    0.01433259136644054     0.5152849145349648    0.01600846660133291     0.6321134506654222  2.489341809129539e-14 134.9913780673335
2.559783552285375      19.08391031305652      15.38587033205265  0.0002385548207966115     0.4994621461251484     -12.56550836436129   0.003138464104793075    0.04142750673596974   0.002063740843580401       15.7817047020651      319.4654897734677   0.007540326207565636     0.8000017174853945     0.5809188678183787     0.2433017589758432     0.3362754383831798    0.01433259136644054     0.5152849145349648    0.01600845170017171     0.6321134655665834  2.489341809129539e-14 134.9913780672341
2.559783552285375      19.08391031305652      15.38587033205265  0.0002385548207966115     0.4994621461251484     -12.56550836436129   0.003138464104793075    0.04142750673596974   0.002063740843580401       15.7817047020651      319.4654897734677   0.007540326207565636     0.8000017174853945     0.5809188678183787     0.2433017589758432     0.3362754383831798    0.01433259136644054     0.5152849145349648    0.01600845170017171     0.6321134506654222  1.490118608726575e-08 134.9914539945951
2.569049633532502      19.10401139360515      15.43435679640901  0.0002453600202794508     0.5000301760396861     -12.58769560550963   0.003129878706114616    0.04149724668179042   0.002068875854608627      15.66849911965001      319.4629085015946   0.007495605376752579     0.8000014204724566     0.5786903207132427     0.2441375397854131     0.3387939880955471    0.01439668871071422     0.5152849145349648    0.01594900620067214     0.6338389670570916  4.300081505763279e-14 134.9627320602153
2.569049671814325      19.10401139360515      15.43435679640901  0.0002453600202794508     0.5000301760396861     -12.58769560550963   0.003129878706114616    0.04149724668179042   0.002068875854608627      15.66849911965001      319.4629085015946   0.007495605376752579     0.8000014204724566     0.5786903207132427     0.2441375397854131     0.3387939880955471    0.01439668871071422     0.5152849145349648    0.01594900620067214     0.6338389670570916  4.300081505763279e-14 134.9627321621107
2.569049633532502       19.1040116782771      15.43435679640901  0.0002453600202794508     0.5000301760396861     -12.58769560550963   0.003129878706114616    0.04149724668179042   0.002068875854608627      15.66849911965001      319.4629085015946   0.007495605376752579     0.8000014204724566     0.5786903207132427     0.2441375397854131     0.3387939880955471    0.01439668871071422     0.5152849145349648    0.01594900620067214     0.6338389670570916  4.300081505763279e-14 134.9627320103036
2.569049633532502      19.10401139360515      15.43435702639885  0.0002453600202794508     0.5000301760396861     -12.58769560550963   0.003129878706114616    0.04149724668179042   0.002068875854608627      15.66849911965001      319.4629085015946   0.007495605376752579     0.8000014204724566     0.5786903207132427     0.2441375397854131     0.3387939880955471    0.01439668871071422     0.5152849145349648    0.01594900620067214     0.6338389670570916  4.300081505763279e-14 134.96273201369
2.569049633532502      19.10401139360515      15.43435679640901  0.0002453749214406447     0.5000301760396861     -12.58769560550963   0.003129878706114616    0.04149724668179042   0.002068875854608627      15.66849911965001      319.4629085015946   0.007495605376752579     0.8000014204724566     0.5786903207132427     0.2441375397854131     0.3387939880955471    0.01439668871071422     0.5152849145349648    0.01594900620067214     0.6338389670570916  4.300081505763279e-14 134.9627352754633
2.569049633532502      19.10401139360515      15.43435679640901  0.0002453600202794508     0.5000301909408473     -12.58769560550963   0.003129878706114616    0.04149724668179042   0.002068875854608627      15.66849911965001      319.4629085015946   0.007495605376752579     0.8000014204724566     0.5786903207132427     0.2441375397854131     0.3387939880955471    0.01439668871071422     0.5152849145349648    0.01594900620067214     0.6338389670570916  4.300081505763279e-14 134.962732055269
2.569049633532502      19.10401139360515      15.43435679640901  0.0002453600202794508     0.5000301760396861     -12.58769579308091   0.003129878706114616    0.04149724668179042   0.002068875854608627      15.66849911965001      319.4629085015946   0.007495605376752579     0.8000014204724566     0.5786903207132427     0.2441375397854131     0.3387939880955471    0.01439668871071422     0.5152849145349648    0.01594900620067214     0.6338389670570916  4.300081505763279e-14 134.9627321424012
2.569049633532502      19.10401139360515      15.43435679640901  0.0002453600202794508     0.5000301760396861     -12.58769560550963   0.003129893607275809    0.04149724668179042   0.002068875854608627      15.66849911965001      319.4629085015946   0.007495605376752579     0.8000014204724566     0.5786903207132427     0.2441375397854131     0.3387939880955471    0.01439668871071422     0.5152849145349648    0.01594900620067214     0.6338389670570916  4.300081505763279e-14 134.9627323867303
2.569049633532502      19.10401139360515      15.43435679640901  0.0002453600202794508     0.5000301760396861     -12.58769560550963   0.003129878706114616    0.04149726158295162   0.002068875854608627      15.66849911965001      319.4629085015946   0.007495605376752579     0.8000014204724566     0.5786903207132427     0.2441375397854131     0.3387939880955471    0.01439668871071422     0.5152849145349648    0.01594900620067214     0.6338389670570916  4.300081505763279e-14 134.9627320939835
2.569049633532502      19.10401139360515      15.43435679640901  0.0002453600202794508     0.5000301760396861     -12.58769560550963   0.003129878706114616    0.04149724668179042    0.00206889075576982      15.66849911965001      319.4629085015946   0.007495605376752579     0.8000014204724566     0.5786903207132427     0.2441375397854131     0.3387939880955471    0.01439668871071422     0.5152849145349648    0.01594900620067214     0.6338389670570916  4.300081505763279e-14 134.9627323671477
2.569049633532502      19.10401139360515      15.43435679640901  0.0002453600202794508     0.5000301760396861     -12.58769560550963   0.003129878706114616    0.04149724668179042   0.002068875854608627      15.66849935312884      319.4629085015946   0.007495605376752579     0.8000014204724566     0.5786903207132427     0.2441375397854131     0.3387939880955471    0.01439668871071422     0.5152849145349648    0.01594900620067214     0.6338389670570916  4.300081505763279e-14 134.9627320831561
2.569049633532502      19.10401139360515      15.43435679640901  0.0002453600202794508     0.5000301760396861     -12.58769560550963   0.003129878706114616    0.04149724668179042   0.002068875854608627      15.66849911965001      319.4629132619629   0.007495605376752579     0.8000014204724566     0.5786903207132427     0.2441375397854131     0.3387939880955471    0.01439668871071422     0.5152849145349648    0.01594900620067214     0.6338389670570916  4.300081505763279e-14 134.9627319965866
2.569049633532502      19.10401139360515      15.43435679640901  0.0002453600202794508     0.5000301760396861     -12.58769560550963   0.003129878706114616    0.04149724668179042   0.002068875854608627      15.66849911965001      319.4629085015946   0.007495620277913772     0.8000014204724566     0.5786903207132427     0.2441375397854131     0.3387939880955471    0.01439668871071422     0.5152849145349648    0.01594900620067214     0.6338389670570916  4.300081505763279e-14 134.9627335135046
2.569049633532502      19.10401139360515      15.43435679640901  0.0002453600202794508     0.5000301760396861     -12.58769560550963   0.003129878706114616    0.04149724668179042   0.002068875854608627      15.66849911965001      319.4629085015946   0.007495605376752579     0.8000014353736178     0.5786903207132427     0.2441375397854131     0.3387939880955471    0.01439668871071422     0.5152849145349648    0.01594900620067214     0.6338389670570916  4.300081505763279e-14 134.9627336210338
2.569049633532502      19.10401139360515      15.43435679640901  0.0002453600202794508     0.5000301760396861     -12.58769560550963   0.003129878706114616    0.04149724668179042   0.002068875854608627      15.66849911965001      319.4629085015946   0.007495605376752579     0.8000014204724566     0.5786903356144039     0.2441375397854131     0.3387939880955471    0.01439668871071422     0.5152849145349648    0.01594900620067214     0.6338389670570916  4.300081505763279e-14 134.9627321427381
2.569049633532502      19.10401139360515      15.43435679640901  0.0002453600202794508     0.5000301760396861     -12.58769560550963   0.003129878706114616    0.04149724668179042   0.002068875854608627      15.66849911965001      319.4629085015946   0.007495605376752579     0.8000014204724566     0.5786903207132427     0.2441375546865743     0.3387939880955471    0.01439668871071422     0.5152849145349648    0.01594900620067214     0.6338389670570916  4.300081505763279e-14 134.9627319858836
2.569049633532502      19.10401139360515      15.43435679640901  0.0002453600202794508     0.5000301760396861     -12.58769560550963   0.003129878706114616    0.04149724668179042   0.002068875854608627      15.66849911965001      319.4629085015946   0.007495605376752579     0.8000014204724566     0.5786903207132427     0.2441375397854131     0.3387940029967083    0.01439668871071422     0.5152849145349648    0.01594900620067214     0.6338389670570916  4.300081505763279e-14 134.9627320509868
2.569049633532502      19.10401139360515      15.43435679640901  0.0002453600202794508     0.5000301760396861     -12.58769560550963   0.003129878706114616    0.04149724668179042   0.002068875854608627      15.66849911965001      319.4629085015946   0.007495605376752579     0.8000014204724566     0.5786903207132427     0.2441375397854131     0.3387939880955471    0.01439670361187542     0.5152849145349648    0.01594900620067214     0.6338389670570916  4.300081505763279e-14 134.9627320601426
2.569049633532502      19.10401139360515      15.43435679640901  0.0002453600202794508     0.5000301760396861     -12.58769560550963   0.003129878706114616    0.04149724668179042   0.002068875854608627      15.66849911965001      319.4629085015946   0.007495605376752579     0.8000014204724566     0.5786903207132427     0.2441375397854131     0.3387939880955471    0.01439668871071422      0.515284929436126    0.01594900620067214     0.6338389670570916  4.300081505763279e-14 134.9627320602153
2.569049633532502      19.10401139360515      15.43435679640901  0.0002453600202794508     0.5000301760396861     -12.58769560550963   0.003129878706114616    0.04149724668179042   0.002068875854608627      15.66849911965001      319.4629085015946   0.007495605376752579     0.8000014204724566     0.5786903207132427     0.2441375397854131     0.3387939880955471    0.01439668871071422     0.5152849145349648    0.01594902110183334     0.6338389670570916  4.300081505763279e-14 134.9627320602467
2.569049633532502      19.10401139360515      15.43435679640901  0.0002453600202794508     0.5000301760396861     -12.58769560550963   0.003129878706114616    0.04149724668179042   0.002068875854608627      15.66849911965001      319.4629085015946   0.007495605376752579     0.8000014204724566     0.5786903207132427     0.2441375397854131     0.3387939880955471    0.01439668871071422     0.5152849145349648    0.01594900620067214     0.6338389819582528  4.300081505763279e-14 134.9627320602305
2.569049633532502      19.10401139360515      15.43435679640901  0.0002453600202794508     0.5000301760396861     -12.58769560550963   0.003129878706114616    0.04149724668179042   0.002068875854608627      15.66849911965001      319.4629085015946   0.007495605376752579     0.8000014204724566     0.5786903207132427     0.2441375397854131     0.3387939880955471    0.01439668871071422     0.5152849145349648    0.01594900620067214     0.6338389670570916  1.490120419466271e-08 134.9628080459228
2.569128950224094      19.10425181657138      15.43477655697143  0.0002452464725429974     0.5000332364459313     -12.58790231544186   0.003129614354202593    0.04149639503550551   0.002068767900377003      15.66975994258748      319.5272588585937    0.00749260882604944     0.8000014164142018     0.5786590349227194     0.2441585021869186     0.3388233807041739    0.01448623306247422     0.5152849145349648    0.01579349937466668     0.6296141762483617  4.141635267265327e-14 134.9615806314187
2.569128988507099      19.10425181657138      15.43477655697143  0.0002452464725429974     0.5000332364459313     -12.58790231544186   0.003129614354202593    0.04149639503550551   0.002068767900377003      15.66975994258748      319.5272588585937    0.00749260882604944     0.8000014164142018     0.5786590349227194     0.2441585021869186     0.3388233807041739    0.01448623306247422     0.5152849145349648    0.01579349937466668     0.6296141762483617  4.141635267265327e-14 134.9615807508491
2.569128950224094      19.10425210124691      15.43477655697143  0.0002452464725429974     0.5000332364459313     -12.58790231544186   0.003129614354202593    0.04149639503550551   0.002068767900377003      15.66975994258748      319.5272588585937    0.00749260882604944     0.8000014164142018     0.5786590349227194     0.2441585021869186     0.3388233807041739    0.01448623306247422     0.5152849145349648    0.01579349937466668     0.6296141762483617  4.141635267265327e-14 134.9615805910132
2.569128950224094      19.10425181657138      15.43477678696752  0.0002452464725429974     0.5000332364459313     -12.58790231544186   0.003129614354202593    0.04149639503550551   0.002068767900377003      15.66975994258748      319.5272588585937    0.00749260882604944     0.8000014164142018     0.5786590349227194     0.2441585021869186     0.3388233807041739    0.01448623306247422     0.5152849145349648    0.01579349937466668     0.6296141762483617  4.141635267265327e-14 134.961580589439
2.569128950224094      19.10425181657138      15.43477655697143  0.0002452613737041913     0.5000332364459313     -12.58790231544186   0.003129614354202593    0.04149639503550551   0.002068767900377003      15.66975994258748      319.5272588585937    0.00749260882604944     0.8000014164142018     0.5786590349227194     0.2441585021869186     0.3388233807041739    0.01448623306247422     0.5152849145349648    0.01579349937466668     0.6296141762483617  4.141635267265327e-14 134.9615837148956
2.569128950224094      19.10425181657138      15.43477655697143  0.0002452464725429974     0.5000332513470925     -12.58790231544186   0.003129614354202593    0.04149639503550551   0.002068767900377003      15.66975994258748      319.5272588585937    0.00749260882604944     0.8000014164142018     0.5786590349227194     0.2441585021869186     0.3388233807041739    0.01448623306247422     0.5152849145349648    0.01579349937466668     0.6296141762483617  4.141635267265327e-14 134.9615806248053
2.569128950224094      19.10425181657138      15.43477655697143  0.0002452464725429974     0.5000332364459313     -12.58790250301623   0.003129614354202593    0.04149639503550551   0.002068767900377003      15.66975994258748      319.5272588585937    0.00749260882604944     0.8000014164142018     0.5786590349227194     0.2441585021869186     0.3388233807041739    0.01448623306247422     0.5152849145349648    0.01579349937466668     0.6296141762483617  4.141635267265327e-14 134.9615807009531
2.569128950224094      19.10425181657138      15.43477655697143  0.0002452464725429974     0.5000332364459313     -12.58790231544186   0.003129629255363787    0.04149639503550551   0.002068767900377003      15.66975994258748      319.5272588585937    0.00749260882604944     0.8000014164142018     0.5786590349227194     0.2441585021869186     0.3388233807041739    0.01448623306247422     0.5152849145349648    0.01579349937466668     0.6296141762483617  4.141635267265327e-14 134.9615805397485
2.569128950224094      19.10425181657138      15.43477655697143  0.0002452464725429974     0.5000332364459313     -12.58790231544186   0.003129614354202593     0.0414964099366667   0.002068767900377003      15.66975994258748      319.5272588585937    0.00749260882604944     0.8000014164142018     0.5786590349227194     0.2441585021869186     0.3388233807041739    0.01448623306247422     0.5152849145349648    0.01579349937466668     0.6296141762483617  4.141635267265327e-14 134.9615806639982
2.569128950224094      19.10425181657138      15.43477655697143  0.0002452464725429974     0.5000332364459313     -12.58790231544186   0.003129614354202593    0.04149639503550551   0.002068782801538196      15.66975994258748      319.5272588585937    0.00749260882604944     0.8000014164142018     0.5786590349227194     0.2441585021869186     0.3388233807041739    0.01448623306247422     0.5152849145349648    0.01579349937466668     0.6296141762483617  4.141635267265327e-14 134.9615806988789
2.569128950224094      19.10425181657138      15.43477655697143  0.0002452464725429974     0.5000332364459313     -12.58790231544186   0.003129614354202593    0.04149639503550551   0.002068767900377003       15.6697601760851      319.5272588585937    0.00749260882604944     0.8000014164142018     0.5786590349227194     0.2441585021869186     0.3388233807041739    0.01448623306247422     0.5152849145349648    0.01579349937466668     0.6296141762483617  4.141635267265327e-14 134.9615807107247
2.569128950224094      19.10425181657138      15.43477655697143  0.0002452464725429974     0.5000332364459313     -12.58790231544186   0.003129614354202593    0.04149639503550551   0.002068767900377003      15.66975994258748      319.5272636199209    0.00749260882604944     0.8000014164142018     0.5786590349227194     0.2441585021869186     0.3388233807041739    0.01448623306247422     0.5152849145349648    0.01579349937466668     0.6296141762483617  4.141635267265327e-14 134.9615805814697
2.569128950224094      19.10425181657138      15.43477655697143  0.0002452464725429974     0.5000332364459313     -12.58790231544186   0.003129614354202593    0.04149639503550551   0.002068767900377003      15.66975994258748      319.5272588585937   0.007492623727210634     0.8000014164142018     0.5786590349227194     0.2441585021869186     0.3388233807041739    0.01448623306247422     0.5152849145349648    0.01579349937466668     0.6296141762483617  4.141635267265327e-14 134.9615788329797
2.569128950224094      19.10425181657138      15.43477655697143  0.0002452464725429974     0.5000332364459313     -12.58790231544186   0.003129614354202593    0.04149639503550551   0.002068767900377003      15.66975994258748      319.5272588585937    0.00749260882604944     0.8000014313153629     0.5786590349227194     0.2441585021869186     0.3388233807041739    0.01448623306247422     0.5152849145349648    0.01579349937466668     0.6296141762483617  4.141635267265327e-14 134.961582191752
2.569128950224094      19.10425181657138      15.43477655697143  0.0002452464725429974     0.5000332364459313     -12.58790231544186   0.003129614354202593    0.04149639503550551   0.002068767900377003      15.66975994258748      319.5272588585937    0.00749260882604944     0.8000014164142018     0.5786590498238806     0.2441585021869186     0.3388233807041739    0.01448623306247422     0.5152849145349648    0.01579349937466668     0.6296141762483617  4.141635267265327e-14 134.9615807411656
2.569128950224094      19.10425181657138      15.43477655697143  0.0002452464725429974     0.5000332364459313     -12.58790231544186   0.003129614354202593    0.04149639503550551   0.002068767900377003      15.66975994258748      319.5272588585937    0.00749260882604944     0.8000014164142018     0.5786590349227194     0.2441585170880798     0.3388233807041739    0.01448623306247422     0.5152849145349648    0.01579349937466668     0.6296141762483617  4.141635267265327e-14 134.9615804612324
2.569128950224094      19.10425181657138      15.43477655697143  0.0002452464725429974     0.5000332364459313     -12.58790231544186   0.003129614354202593    0.04149639503550551   0.002068767900377003      15.66975994258748      319.5272588585937    0.00749260882604944     0.8000014164142018     0.5786590349227194     0.2441585021869186     0.3388233956053351    0.01448623306247422     0.5152849145349648    0.01579349937466668     0.6296141762483617  4.141635267265327e-14 134.9615806231314
2.569128950224094      19.10425181657138      15.43477655697143  0.0002452464725429974     0.5000332364459313     -12.58790231544186   0.003129614354202593    0.04149639503550551   0.002068767900377003      15.66975994258748      319.5272588585937    0.00749260882604944     0.8000014164142018     0.5786590349227194     0.2441585021869186     0.3388233807041739    0.01448624796363541     0.5152849145349648    0.01579349937466668     0.6296141762483617  4.141635267265327e-14 134.9615806305536
2.569128950224094      19.10425181657138      15.43477655697143  0.0002452464725429974     0.5000332364459313     -12.58790231544186   0.003129614354202593    0.04149639503550551   0.002068767900377003      15.66975994258748      319.5272588585937    0.00749260882604944     0.8000014164142018     0.5786590349227194     0.2441585021869186     0.3388233807041739    0.01448623306247422      0.515284929436126    0.01579349937466668     0.6296141762483617  4.141635267265327e-14 134.9615806314187
2.569128950224094      19.10425181657138      15.43477655697143  0.0002452464725429974     0.5000332364459313     -12.58790231544186   0.003129614354202593    0.04149639503550551   0.002068767900377003      15.66975994258748      319.5272588585937    0.00749260882604944     0.8000014164142018     0.5786590349227194     0.2441585021869186     0.3388233807041739    0.01448623306247422     0.5152849145349648    0.01579351427582787     0.6296141762483617  4.141635267265327e-14 134.961580631618
2.569128950224094      19.10425181657138      15.43477655697143  0.0002452464725429974     0.5000332364459313     -12.58790231544186   0.003129614354202593    0.04149639503550551   0.002068767900377003      15.66975994258748      319.5272588585937    0.00749260882604944     0.8000014164142018     0.5786590349227194     0.2441585021869186     0.3388233807041739    0.01448623306247422     0.5152849145349648    0.01579349937466668     0.6296141911495229  4.141635267265327e-14 134.9615806314773
2.569128950224094      19.10425181657138      15.43477655697143  0.0002452464725429974     0.5000332364459313     -12.58790231544186   0.003129614354202593    0.04149639503550551   0.002068767900377003      15.66975994258748      319.5272588585937    0.00749260882604944     0.8000014164142018     0.5786590349227194     0.2441585021869186     0.3388233807041739    0.01448623306247422     0.5152849145349648    0.01579349937466668     0.6296141762483617  1.490120261020033e-08 134.9616566248426
2.575917433671839      19.14800935935839      15.53438002799398  0.0002618807370099028     0.4998331933650467      -12.6335932009172   0.003101966468326368    0.04185421340405551   0.002078571157422029      15.52565550190641      319.5275741506896    0.00740495702948798     0.8000007784188641      0.575007053414248     0.2460714658022275     0.3404741153114597    0.02145028766596871     0.5152849145349648     0.0150350423813425      0.619962434955894  2.297905924339896e-14 134.9210553878484
2.575917472056      19.14800935935839      15.53438002799398  0.0002618807370099028     0.4998331933650467      -12.6335932009172   0.003101966468326368    0.04185421340405551   0.002078571157422029      15.52565550190641      319.5275741506896    0.00740495702948798     0.8000007784188641      0.575007053414248     0.2460714658022275     0.3404741153114597    0.02145028766596871     0.5152849145349648     0.0150350423813425      0.619962434955894  2.297905924339896e-14 134.9210553793028
2.575917433671839      19.14800964468596      15.53438002799398  0.0002618807370099028     0.4998331933650467      -12.6335932009172   0.003101966468326368    0.04185421340405551   0.002078571157422029      15.52565550190641      319.5275741506896    0.00740495702948798     0.8000007784188641      0.575007053414248     0.2460714658022275     0.3404741153114597    0.02145028766596871     0.5152849145349648     0.0150350423813425      0.619962434955894  2.297905924339896e-14 134.9210553873003
2.575917433671839      19.14800935935839      15.53438025947428  0.0002618807370099028     0.4998331933650467      -12.6335932009172   0.003101966468326368    0.04185421340405551   0.002078571157422029      15.52565550190641      319.5275741506896    0.00740495702948798     0.8000007784188641      0.575007053414248     0.2460714658022275     0.3404741153114597    0.02145028766596871     0.5152849145349648     0.0150350423813425      0.619962434955894  2.297905924339896e-14 134.9210553874298
2.575917433671839      19.14800935935839      15.53438002799398  0.0002618956381710966     0.4998331933650467      -12.6335932009172   0.003101966468326368    0.04185421340405551   0.002078571157422029      15.52565550190641      319.5275741506896    0.00740495702948798     0.8000007784188641      0.575007053414248     0.2460714658022275     0.3404741153114597    0.02145028766596871     0.5152849145349648     0.0150350423813425      0.619962434955894  2.297905924339896e-14 134.9210552422286
2.575917433671839      19.14800935935839      15.53438002799398  0.0002618807370099028     0.4998332082662079      -12.6335932009172   0.003101966468326368    0.04185421340405551   0.002078571157422029      15.52565550190641      319.5275741506896    0.00740495702948798     0.8000007784188641      0.575007053414248     0.2460714658022275     0.3404741153114597    0.02145028766596871     0.5152849145349648     0.0150350423813425      0.619962434955894  2.297905924339896e-14 134.921055382446
2.575917433671839      19.14800935935839      15.53438002799398  0.0002618807370099028     0.4998331933650467     -12.63359338917241   0.003101966468326368    0.04185421340405551   0.002078571157422029      15.52565550190641      319.5275741506896    0.00740495702948798     0.8000007784188641      0.575007053414248     0.2460714658022275     0.3404741153114597    0.02145028766596871     0.5152849145349648     0.0150350423813425      0.619962434955894  2.297905924339896e-14 134.9210553749477
2.575917433671839      19.14800935935839      15.53438002799398  0.0002618807370099028     0.4998331933650467      -12.6335932009172   0.003101981369487562    0.04185421340405551   0.002078571157422029      15.52565550190641      319.5275741506896    0.00740495702948798     0.8000007784188641      0.575007053414248     0.2460714658022275     0.3404741153114597    0.02145028766596871     0.5152849145349648     0.0150350423813425      0.619962434955894  2.297905924339896e-14 134.9210558649803
2.575917433671839      19.14800935935839      15.53438002799398  0.0002618807370099028     0.4998331933650467      -12.6335932009172   0.003101966468326368     0.0418542283052167   0.002078571157422029      15.52565550190641      319.5275741506896    0.00740495702948798     0.8000007784188641      0.575007053414248     0.2460714658022275     0.3404741153114597    0.02145028766596871     0.5152849145349648     0.0150350423813425      0.619962434955894  2.297905924339896e-14 134.9210554232804
2.575917433671839      19.14800935935839      15.53438002799398  0.0002618807370099028     0.4998331933650467      -12.6335932009172   0.003101966468326368    0.04185421340405551   0.002078586058583222      15.52565550190641      319.5275741506896    0.00740495702948798     0.8000007784188641      0.575007053414248     0.2460714658022275     0.3404741153114597    0.02145028766596871     0.5152849145349648     0.0150350423813425      0.619962434955894  2.297905924339896e-14 134.9210554752962
2.575917433671839      19.14800935935839      15.53438002799398  0.0002618807370099028     0.4998331933650467      -12.6335932009172   0.003101966468326368    0.04185421340405551   0.002078571157422029       15.5256557332567      319.5275741506896    0.00740495702948798     0.8000007784188641      0.575007053414248     0.2460714658022275     0.3404741153114597    0.02145028766596871     0.5152849145349648     0.0150350423813425      0.619962434955894  2.297905924339896e-14 134.9210553658536
2.575917433671839      19.14800935935839      15.53438002799398  0.0002618807370099028     0.4998331933650467      -12.6335932009172   0.003101966468326368    0.04185421340405551   0.002078571157422029      15.52565550190641      319.5275789120215    0.00740495702948798     0.8000007784188641      0.575007053414248     0.2460714658022275     0.3404741153114597    0.02145028766596871     0.5152849145349648     0.0150350423813425      0.619962434955894  2.297905924339896e-14 134.9210553110383
2.575917433671839      19.14800935935839      15.53438002799398  0.0002618807370099028     0.4998331933650467      -12.6335932009172   0.003101966468326368    0.04185421340405551   0.002078571157422029      15.52565550190641      319.5275741506896   0.007404971930649174     0.8000007784188641      0.575007053414248     0.2460714658022275     0.3404741153114597    0.02145028766596871     0.5152849145349648     0.0150350423813425      0.619962434955894  2.297905924339896e-14 134.9210542925227
2.575917433671839      19.14800935935839      15.53438002799398  0.0002618807370099028     0.4998331933650467      -12.6335932009172   0.003101966468326368    0.04185421340405551   0.002078571157422029      15.52565550190641      319.5275741506896    0.00740495702948798     0.8000007933200253      0.575007053414248     0.2460714658022275     0.3404741153114597    0.02145028766596871     0.5152849145349648     0.0150350423813425      0.619962434955894  2.297905924339896e-14 134.9210569592998
2.575917433671839      19.14800935935839      15.53438002799398  0.0002618807370099028     0.4998331933650467      -12.6335932009172   0.003101966468326368    0.04185421340405551   0.002078571157422029      15.52565550190641      319.5275741506896    0.00740495702948798     0.8000007784188641     0.5750070683154092     0.2460714658022275     0.3404741153114597    0.02145028766596871     0.5152849145349648     0.0150350423813425      0.619962434955894  2.297905924339896e-14 134.9210554925497
2.575917433671839      19.14800935935839      15.53438002799398  0.0002618807370099028     0.4998331933650467      -12.6335932009172   0.003101966468326368    0.04185421340405551   0.002078571157422029      15.52565550190641      319.5275741506896    0.00740495702948798     0.8000007784188641      0.575007053414248     0.2460714807033887     0.3404741153114597    0.02145028766596871     0.5152849145349648     0.0150350423813425      0.619962434955894  2.297905924339896e-14 134.9210552986646
2.575917433671839      19.14800935935839      15.53438002799398  0.0002618807370099028     0.4998331933650467      -12.6335932009172   0.003101966468326368    0.04185421340405551   0.002078571157422029      15.52565550190641      319.5275741506896    0.00740495702948798     0.8000007784188641      0.575007053414248     0.2460714658022275     0.3404741302126209    0.02145028766596871     0.5152849145349648     0.0150350423813425      0.619962434955894  2.297905924339896e-14 134.9210553768334
2.575917433671839      19.14800935935839      15.53438002799398  0.0002618807370099028     0.4998331933650467      -12.6335932009172   0.003101966468326368    0.04185421340405551   0.002078571157422029      15.52565550190641      319.5275741506896    0.00740495702948798     0.8000007784188641      0.575007053414248     0.2460714658022275     0.3404741153114597     0.0214503025671299     0.5152849145349648     0.0150350423813425      0.619962434955894  2.297905924339896e-14 134.9210553878118
2.575917433671839      19.14800935935839      15.53438002799398  0.0002618807370099028     0.4998331933650467      -12.6335932009172   0.003101966468326368    0.04185421340405551   0.002078571157422029      15.52565550190641      319.5275741506896    0.00740495702948798     0.8000007784188641      0.575007053414248     0.2460714658022275     0.3404741153114597    0.02145028766596871      0.515284929436126     0.0150350423813425      0.619962434955894  2.297905924339896e-14 134.9210553878487
2.575917433671839      19.14800935935839      15.53438002799398  0.0002618807370099028     0.4998331933650467      -12.6335932009172   0.003101966468326368    0.04185421340405551   0.002078571157422029      15.52565550190641      319.5275741506896    0.00740495702948798     0.8000007784188641      0.575007053414248     0.2460714658022275     0.3404741153114597    0.02145028766596871     0.5152849145349648     0.0150350572825037      0.619962434955894  2.297905924339896e-14 134.9210553879758
2.575917433671839      19.14800935935839      15.53438002799398  0.0002618807370099028     0.4998331933650467      -12.6335932009172   0.003101966468326368    0.04185421340405551   0.002078571157422029      15.52565550190641      319.5275741506896    0.00740495702948798     0.8000007784188641      0.575007053414248     0.2460714658022275     0.3404741153114597    0.02145028766596871     0.5152849145349648     0.0150350423813425     0.6199624498570552  2.297905924339896e-14 134.9210553879623
2.575917433671839      19.14800935935839      15.53438002799398  0.0002618807370099028     0.4998331933650467      -12.6335932009172   0.003101966468326368    0.04185421340405551   0.002078571157422029      15.52565550190641      319.5275741506896    0.00740495702948798     0.8000007784188641      0.575007053414248     0.2460714658022275     0.3404741153114597    0.02145028766596871     0.5152849145349648     0.0150350423813425      0.619962434955894   1.49011841729069e-08 134.9211315130778
2.576195319817789      19.14818825970416      15.53462559774706   0.000262605008225704     0.4998505192324254     -12.63369254640055   0.003101999600613389    0.04185329865648803   0.002078585358498255      15.52786488128085      319.6567139875253   0.007404713439672347     0.8000007772573946     0.5749715196842118      0.246076886580868     0.3405516101807605    0.02150174631532482     0.5145162685482576    0.01501260556711702     0.6190381028953969  2.293798928648437e-14 134.9191947606623
2.576195358206091      19.14818825970416      15.53462559774706   0.000262605008225704     0.4998505192324254     -12.63369254640055   0.003101999600613389    0.04185329865648803   0.002078585358498255      15.52786488128085      319.6567139875253   0.007404713439672347     0.8000007772573946     0.5749715196842118      0.246076886580868     0.3405516101807605    0.02150174631532482     0.5145162685482576    0.01501260556711702     0.6190381028953969  2.293798928648437e-14 134.9191947815344
2.576195319817789       19.1481885450344      15.53462559774706   0.000262605008225704     0.4998505192324254     -12.63369254640055   0.003101999600613389    0.04185329865648803   0.002078585358498255      15.52786488128085      319.6567139875253   0.007404713439672347     0.8000007772573946     0.5749715196842118      0.246076886580868     0.3405516101807605    0.02150174631532482     0.5145162685482576    0.01501260556711702     0.6190381028953969  2.293798928648437e-14 134.9191947577978
2.576195319817789      19.14818825970416      15.53462582923102   0.000262605008225704     0.4998505192324254     -12.63369254640055   0.003101999600613389    0.04185329865648803   0.002078585358498255      15.52786488128085      319.6567139875253   0.007404713439672347     0.8000007772573946     0.5749715196842118      0.246076886580868     0.3405516101807605    0.02150174631532482     0.5145162685482576    0.01501260556711702     0.6190381028953969  2.293798928648437e-14 134.9191947979502
2.576195319817789      19.14818825970416      15.53462559774706  0.0002626199093868978     0.4998505192324254     -12.63369254640055   0.003101999600613389    0.04185329865648803   0.002078585358498255      15.52786488128085      319.6567139875253   0.007404713439672347     0.8000007772573946     0.5749715196842118      0.246076886580868     0.3405516101807605    0.02150174631532482     0.5145162685482576    0.01501260556711702     0.6190381028953969  2.293798928648437e-14 134.9191951385331
2.576195319817789      19.14818825970416      15.53462559774706   0.000262605008225704     0.4998505341335865     -12.63369254640055   0.003101999600613389    0.04185329865648803   0.002078585358498255      15.52786488128085      319.6567139875253   0.007404713439672347     0.8000007772573946     0.5749715196842118      0.246076886580868     0.3405516101807605    0.02150174631532482     0.5145162685482576    0.01501260556711702     0.6190381028953969  2.293798928648437e-14 134.9191948082334
2.576195319817789      19.14818825970416      15.53462559774706   0.000262605008225704     0.4998505192324254     -12.63369273465724   0.003101999600613389    0.04185329865648803   0.002078585358498255      15.52786488128085      319.6567139875253   0.007404713439672347     0.8000007772573946     0.5749715196842118      0.246076886580868     0.3405516101807605    0.02150174631532482     0.5145162685482576    0.01501260556711702     0.6190381028953969  2.293798928648437e-14 134.9191947668647
2.576195319817789      19.14818825970416      15.53462559774706   0.000262605008225704     0.4998505192324254     -12.63369254640055   0.003102014501774583    0.04185329865648803   0.002078585358498255      15.52786488128085      319.6567139875253   0.007404713439672347     0.8000007772573946     0.5749715196842118      0.246076886580868     0.3405516101807605    0.02150174631532482     0.5145162685482576    0.01501260556711702     0.6190381028953969  2.293798928648437e-14 134.9191953170754
2.576195319817789      19.14818825970416      15.53462559774706   0.000262605008225704     0.4998505192324254     -12.63369254640055   0.003101999600613389    0.04185331355764922   0.002078585358498255      15.52786488128085      319.6567139875253   0.007404713439672347     0.8000007772573946     0.5749715196842118      0.246076886580868     0.3405516101807605    0.02150174631532482     0.5145162685482576    0.01501260556711702     0.6190381028953969  2.293798928648437e-14 134.9191948343152
2.576195319817789      19.14818825970416      15.53462559774706   0.000262605008225704     0.4998505192324254     -12.63369254640055   0.003101999600613389    0.04185329865648803   0.002078600259659449      15.52786488128085      319.6567139875253   0.007404713439672347     0.8000007772573946     0.5749715196842118      0.246076886580868     0.3405516101807605    0.02150174631532482     0.5145162685482576    0.01501260556711702     0.6190381028953969  2.293798928648437e-14 134.9191947763403
2.576195319817789      19.14818825970416      15.53462559774706   0.000262605008225704     0.4998505192324254     -12.63369254640055   0.003101999600613389    0.04185329865648803   0.002078585358498255      15.52786511266407      319.6567139875253   0.007404713439672347     0.8000007772573946     0.5749715196842118      0.246076886580868     0.3405516101807605    0.02150174631532482     0.5145162685482576    0.01501260556711702     0.6190381028953969  2.293798928648437e-14 134.9191947081187
2.576195319817789      19.14818825970416      15.53462559774706   0.000262605008225704     0.4998505192324254     -12.63369254640055   0.003101999600613389    0.04185329865648803   0.002078585358498255      15.52786488128085      319.6567187507815   0.007404713439672347     0.8000007772573946     0.5749715196842118      0.246076886580868     0.3405516101807605    0.02150174631532482     0.5145162685482576    0.01501260556711702     0.6190381028953969  2.293798928648437e-14 134.9191947108067
2.576195319817789      19.14818825970416      15.53462559774706   0.000262605008225704     0.4998505192324254     -12.63369254640055   0.003101999600613389    0.04185329865648803   0.002078585358498255      15.52786488128085      319.6567139875253   0.007404728340833541     0.8000007772573946     0.5749715196842118      0.246076886580868     0.3405516101807605    0.02150174631532482     0.5145162685482576    0.01501260556711702     0.6190381028953969  2.293798928648437e-14 134.9191940219758
2.576195319817789      19.14818825970416      15.53462559774706   0.000262605008225704     0.4998505192324254     -12.63369254640055   0.003101999600613389    0.04185329865648803   0.002078585358498255      15.52786488128085      319.6567139875253   0.007404713439672347     0.8000007921585558     0.5749715196842118      0.246076886580868     0.3405516101807605    0.02150174631532482     0.5145162685482576    0.01501260556711702     0.6190381028953969  2.293798928648437e-14 134.9191963032414
2.576195319817789      19.14818825970416      15.53462559774706   0.000262605008225704     0.4998505192324254     -12.63369254640055   0.003101999600613389    0.04185329865648803   0.002078585358498255      15.52786488128085      319.6567139875253   0.007404713439672347     0.8000007772573946      0.574971534585373      0.246076886580868     0.3405516101807605    0.02150174631532482     0.5145162685482576    0.01501260556711702     0.6190381028953969  2.293798928648437e-14 134.9191947894485
2.576195319817789      19.14818825970416      15.53462559774706   0.000262605008225704     0.4998505192324254     -12.63369254640055   0.003101999600613389    0.04185329865648803   0.002078585358498255      15.52786488128085      319.6567139875253   0.007404713439672347     0.8000007772573946     0.5749715196842118     0.2460769014820292     0.3405516101807605    0.02150174631532482     0.5145162685482576    0.01501260556711702     0.6190381028953969  2.293798928648437e-14 134.9191946359479
2.576195319817789      19.14818825970416      15.53462559774706   0.000262605008225704     0.4998505192324254     -12.63369254640055   0.003101999600613389    0.04185329865648803   0.002078585358498255      15.52786488128085      319.6567139875253   0.007404713439672347     0.8000007772573946     0.5749715196842118      0.246076886580868     0.3405516250819217    0.02150174631532482     0.5145162685482576    0.01501260556711702     0.6190381028953969  2.293798928648437e-14 134.9191947518719
2.576195319817789      19.14818825970416      15.53462559774706   0.000262605008225704     0.4998505192324254     -12.63369254640055   0.003101999600613389    0.04185329865648803   0.002078585358498255      15.52786488128085      319.6567139875253   0.007404713439672347     0.8000007772573946     0.5749715196842118      0.246076886580868     0.3405516101807605    0.02150176121648601     0.5145162685482576    0.01501260556711702     0.6190381028953969  2.293798928648437e-14 134.9191947607576
2.576195319817789      19.14818825970416      15.53462559774706   0.000262605008225704     0.4998505192324254     -12.63369254640055   0.003101999600613389    0.04185329865648803   0.002078585358498255      15.52786488128085      319.6567139875253   0.007404713439672347     0.8000007772573946     0.5749715196842118      0.246076886580868     0.3405516101807605    0.02150174631532482     0.5145162834494188    0.01501260556711702     0.6190381028953969  2.293798928648437e-14 134.9191947606623
2.576195319817789      19.14818825970416      15.53462559774706   0.000262605008225704     0.4998505192324254     -12.63369254640055   0.003101999600613389    0.04185329865648803   0.002078585358498255      15.52786488128085      319.6567139875253   0.007404713439672347     0.8000007772573946     0.5749715196842118      0.246076886580868     0.3405516101807605    0.02150174631532482     0.5145162685482576    0.01501262046827822     0.6190381028953969  2.293798928648437e-14 134.9191947580315
2.576195319817789      19.14818825970416      15.53462559774706   0.000262605008225704     0.4998505192324254     -12.63369254640055   0.003101999600613389    0.04185329865648803   0.002078585358498255      15.52786488128085      319.6567139875253   0.007404713439672347     0.8000007772573946     0.5749715196842118      0.246076886580868     0.3405516101807605    0.02150174631532482     0.5145162685482576    0.01501260556711702      0.619038117796558  2.293798928648437e-14 134.9191947696491
2.576195319817789      19.14818825970416      15.53462559774706   0.000262605008225704     0.4998505192324254     -12.63369254640055   0.003101999600613389    0.04185329865648803   0.002078585358498255      15.52786488128085      319.6567139875253   0.007404713439672347     0.8000007772573946     0.5749715196842118      0.246076886580868     0.3405516101807605    0.02150174631532482     0.5145162685482576    0.01501260556711702     0.6190381028953969  1.490118413183694e-08 134.9192707761906
2.571976750203996      19.12197212083074      15.48068005085634   0.000248862178242473      0.498434857519888     -12.61031244909642   0.003100449639877139    0.04187055711404833   0.002078833558145217      15.57010347057924      319.6755547322426   0.007414588557068365     0.8000007443557673     0.5755444643175921     0.2459855594411903     0.3396649376810046     0.0213277528920352     0.5145162685482576    0.09297521340836169     0.5680052821969592  4.315590699078065e-14 134.9262711643767
2.571976788529436      19.12197212083074      15.48068005085634   0.000248862178242473      0.498434857519888     -12.61031244909642   0.003100449639877139    0.04187055711404833   0.002078833558145217      15.57010347057924      319.6755547322426   0.007414588557068365     0.8000007443557673     0.5755444643175921     0.2459855594411903     0.3396649376810046     0.0213277528920352     0.5145162685482576    0.09297521340836169     0.5680052821969592  4.315590699078065e-14 134.9262711280867
2.571976750203996      19.12197240577033      15.48068005085634   0.000248862178242473      0.498434857519888     -12.61031244909642   0.003100449639877139    0.04187055711404833   0.002078833558145217      15.57010347057924      319.6755547322426   0.007414588557068365     0.8000007443557673     0.5755444643175921     0.2459855594411903     0.3396649376810046     0.0213277528920352     0.5145162685482576    0.09297521340836169     0.5680052821969592  4.315590699078065e-14 134.9262711438983
2.571976750203996      19.12197212083074      15.48068028153645   0.000248862178242473      0.498434857519888     -12.61031244909642   0.003100449639877139    0.04187055711404833   0.002078833558145217      15.57010347057924      319.6755547322426   0.007414588557068365     0.8000007443557673     0.5755444643175921     0.2459855594411903     0.3396649376810046     0.0213277528920352     0.5145162685482576    0.09297521340836169     0.5680052821969592  4.315590699078065e-14 134.9262711450885
2.571976750203996      19.12197212083074      15.48068005085634  0.0002488770794036669      0.498434857519888     -12.61031244909642   0.003100449639877139    0.04187055711404833   0.002078833558145217      15.57010347057924      319.6755547322426   0.007414588557068365     0.8000007443557673     0.5755444643175921     0.2459855594411903     0.3396649376810046     0.0213277528920352     0.5145162685482576    0.09297521340836169     0.5680052821969592  4.315590699078065e-14 134.9262720358957
2.571976750203996      19.12197212083074      15.48068005085634   0.000248862178242473     0.4984348724210492     -12.61031244909642   0.003100449639877139    0.04187055711404833   0.002078833558145217      15.57010347057924      319.6755547322426   0.007414588557068365     0.8000007443557673     0.5755444643175921     0.2459855594411903     0.3396649376810046     0.0213277528920352     0.5145162685482576    0.09297521340836169     0.5680052821969592  4.315590699078065e-14 134.9262711616583
2.571976750203996      19.12197212083074      15.48068005085634   0.000248862178242473      0.498434857519888     -12.61031263700472   0.003100449639877139    0.04187055711404833   0.002078833558145217      15.57010347057924      319.6755547322426   0.007414588557068365     0.8000007443557673     0.5755444643175921     0.2459855594411903     0.3396649376810046     0.0213277528920352     0.5145162685482576    0.09297521340836169     0.5680052821969592  4.315590699078065e-14 134.9262711857984
2.571976750203996      19.12197212083074      15.48068005085634   0.000248862178242473      0.498434857519888     -12.61031244909642   0.003100464541038332    0.04187055711404833   0.002078833558145217      15.57010347057924      319.6755547322426   0.007414588557068365     0.8000007443557673     0.5755444643175921     0.2459855594411903     0.3396649376810046     0.0213277528920352     0.5145162685482576    0.09297521340836169     0.5680052821969592  4.315590699078065e-14 134.9262717771211
2.571976750203996      19.12197212083074      15.48068005085634   0.000248862178242473      0.498434857519888     -12.61031244909642   0.003100449639877139    0.04187057201520952   0.002078833558145217      15.57010347057924      319.6755547322426   0.007414588557068365     0.8000007443557673     0.5755444643175921     0.2459855594411903     0.3396649376810046     0.0213277528920352     0.5145162685482576    0.09297521340836169     0.5680052821969592  4.315590699078065e-14 134.9262711728378
2.571976750203996      19.12197212083074      15.48068005085634   0.000248862178242473      0.498434857519888     -12.61031244909642   0.003100449639877139    0.04187055711404833   0.002078848459306411      15.57010347057924      319.6755547322426   0.007414588557068365     0.8000007443557673     0.5755444643175921     0.2459855594411903     0.3396649376810046     0.0213277528920352     0.5145162685482576    0.09297521340836169     0.5680052821969592  4.315590699078065e-14 134.9262710241132
2.571976750203996      19.12197212083074      15.48068005085634   0.000248862178242473      0.498434857519888     -12.61031244909642   0.003100449639877139    0.04187055711404833   0.002078833558145217      15.57010370259186      319.6755547322426   0.007414588557068365     0.8000007443557673     0.5755444643175921     0.2459855594411903     0.3396649376810046     0.0213277528920352     0.5145162685482576    0.09297521340836169     0.5680052821969592  4.315590699078065e-14 134.9262711931459
2.571976750203996      19.12197212083074      15.48068005085634   0.000248862178242473      0.498434857519888     -12.61031244909642   0.003100449639877139    0.04187055711404833   0.002078833558145217      15.57010347057924      319.6755594957796   0.007414588557068365     0.8000007443557673     0.5755444643175921     0.2459855594411903     0.3396649376810046     0.0213277528920352     0.5145162685482576    0.09297521340836169     0.5680052821969592  4.315590699078065e-14 134.9262710890038
2.571976750203996      19.12197212083074      15.48068005085634   0.000248862178242473      0.498434857519888     -12.61031244909642   0.003100449639877139    0.04187055711404833   0.002078833558145217      15.57010347057924      319.6755547322426   0.007414603458229559     0.8000007443557673     0.5755444643175921     0.2459855594411903     0.3396649376810046     0.0213277528920352     0.5145162685482576    0.09297521340836169     0.5680052821969592  4.315590699078065e-14 134.9262723532365
2.571976750203996      19.12197212083074      15.48068005085634   0.000248862178242473      0.498434857519888     -12.61031244909642   0.003100449639877139    0.04187055711404833   0.002078833558145217      15.57010347057924      319.6755547322426   0.007414588557068365     0.8000007592569285     0.5755444643175921     0.2459855594411903     0.3396649376810046     0.0213277528920352     0.5145162685482576    0.09297521340836169     0.5680052821969592  4.315590699078065e-14 134.9262727591437
2.571976750203996      19.12197212083074      15.48068005085634   0.000248862178242473      0.498434857519888     -12.61031244909642   0.003100449639877139    0.04187055711404833   0.002078833558145217      15.57010347057924      319.6755547322426   0.007414588557068365     0.8000007443557673     0.5755444792187533     0.2459855594411903     0.3396649376810046     0.0213277528920352     0.5145162685482576    0.09297521340836169     0.5680052821969592  4.315590699078065e-14 134.9262711603987
2.571976750203996      19.12197212083074      15.48068005085634   0.000248862178242473      0.498434857519888     -12.61031244909642   0.003100449639877139    0.04187055711404833   0.002078833558145217      15.57010347057924      319.6755547322426   0.007414588557068365     0.8000007443557673     0.5755444643175921     0.2459855743423515     0.3396649376810046     0.0213277528920352     0.5145162685482576    0.09297521340836169     0.5680052821969592  4.315590699078065e-14 134.9262710631705
2.571976750203996      19.12197212083074      15.48068005085634   0.000248862178242473      0.498434857519888     -12.61031244909642   0.003100449639877139    0.04187055711404833   0.002078833558145217      15.57010347057924      319.6755547322426   0.007414588557068365     0.8000007443557673     0.5755444643175921     0.2459855594411903     0.3396649525821658     0.0213277528920352     0.5145162685482576    0.09297521340836169     0.5680052821969592  4.315590699078065e-14 134.9262711552191
2.571976750203996      19.12197212083074      15.48068005085634   0.000248862178242473      0.498434857519888     -12.61031244909642   0.003100449639877139    0.04187055711404833   0.002078833558145217      15.57010347057924      319.6755547322426   0.007414588557068365     0.8000007443557673     0.5755444643175921     0.2459855594411903     0.3396649376810046     0.0213277677931964     0.5145162685482576    0.09297521340836169     0.5680052821969592  4.315590699078065e-14 134.9262711643515
2.571976750203996      19.12197212083074      15.48068005085634   0.000248862178242473      0.498434857519888     -12.61031244909642   0.003100449639877139    0.04187055711404833   0.002078833558145217      15.57010347057924      319.6755547322426   0.007414588557068365     0.8000007443557673     0.5755444643175921     0.2459855594411903     0.3396649376810046     0.0213277528920352     0.5145162834494188    0.09297521340836169     0.5680052821969592  4.315590699078065e-14 134.9262711643767
2.571976750203996      19.12197212083074      15.48068005085634   0.000248862178242473      0.498434857519888     -12.61031244909642   0.003100449639877139    0.04187055711404833   0.002078833558145217      15.57010347057924      319.6755547322426   0.007414588557068365     0.8000007443557673     0.5755444643175921     0.2459855594411903     0.3396649376810046     0.0213277528920352     0.5145162685482576    0.09297522830952289     0.5680052821969592  4.315590699078065e-14 134.9262711643748
2.571976750203996      19.12197212083074      15.48068005085634   0.000248862178242473      0.498434857519888     -12.61031244909642   0.003100449639877139    0.04187055711404833   0.002078833558145217      15.57010347057924      319.6755547322426   0.007414588557068365     0.8000007443557673     0.5755444643175921     0.2459855594411903     0.3396649376810046     0.0213277528920352     0.5145162685482576    0.09297521340836169     0.5680052970981204  4.315590699078065e-14 134.9262711643807
2.571976750203996      19.12197212083074      15.48068005085634   0.000248862178242473      0.498434857519888     -12.61031244909642   0.003100449639877139    0.04187055711404833   0.002078833558145217      15.57010347057924      319.6755547322426   0.007414588557068365     0.8000007443557673     0.5755444643175921     0.2459855594411903     0.3396649376810046     0.0213277528920352     0.5145162685482576    0.09297521340836169     0.5680052821969592  1.490120434975465e-08 134.9263469755182
2.575140563282993        19.141634248524      15.52113922326759  0.0002591680080984464     0.4994962872155354     -12.62784753472733   0.003101589159131781     0.0418575720682178    0.00207864710150664      15.53842453912357      319.6614241603106   0.007407667309555553     0.8000007690159928     0.5751145342193645     0.2460553114802205     0.3403300602510997    0.02145824807507376     0.5145162685482576    0.03450322810684142     0.6062798653052584  2.241805484585242e-14 134.9208033940696
2.575140601655577        19.141634248524      15.52113922326759  0.0002591680080984464     0.4994962872155354     -12.62784753472733   0.003101589159131781     0.0418575720682178    0.00207864710150664      15.53842453912357      319.6614241603106   0.007407667309555553     0.8000007690159928     0.5751145342193645     0.2460553114802205     0.3403300602510997    0.02145824807507376     0.5145162685482576    0.03450322810684142     0.6062798653052584  2.241805484585242e-14 134.9208033267161
2.575140563282993      19.14163453375658      15.52113922326759  0.0002591680080984464     0.4994962872155354     -12.62784753472733   0.003101589159131781     0.0418575720682178    0.00207864710150664      15.53842453912357      319.6614241603106   0.007407667309555553     0.8000007690159928     0.5751145342193645     0.2460553114802205     0.3403300602510997    0.02145824807507376     0.5145162685482576    0.03450322810684142     0.6062798653052584  2.241805484585242e-14 134.920803377317
2.575140563282993        19.141634248524      15.52113945455059  0.0002591680080984464     0.4994962872155354     -12.62784753472733   0.003101589159131781     0.0418575720682178    0.00207864710150664      15.53842453912357      319.6614241603106   0.007407667309555553     0.8000007690159928     0.5751145342193645     0.2460553114802205     0.3403300602510997    0.02145824807507376     0.5145162685482576    0.03450322810684142     0.6062798653052584  2.241805484585242e-14 134.920803386561
2.575140563282993        19.141634248524      15.52113922326759  0.0002591829092596403     0.4994962872155354     -12.62784753472733   0.003101589159131781     0.0418575720682178    0.00207864710150664      15.53842453912357      319.6614241603106   0.007407667309555553     0.8000007690159928     0.5751145342193645     0.2460553114802205     0.3403300602510997    0.02145824807507376     0.5145162685482576    0.03450322810684142     0.6062798653052584  2.241805484585242e-14 134.9208038953974
2.575140563282993        19.141634248524      15.52113922326759  0.0002591680080984464     0.4994963021166966     -12.62784753472733   0.003101589159131781     0.0418575720682178    0.00207864710150664      15.53842453912357      319.6614241603106   0.007407667309555553     0.8000007690159928     0.5751145342193645     0.2460553114802205     0.3403300602510997    0.02145824807507376     0.5145162685482576    0.03450322810684142     0.6062798653052584  2.241805484585242e-14 134.9208033934695
2.575140563282993        19.141634248524      15.52113922326759  0.0002591680080984464     0.4994962872155354     -12.62784772289692   0.003101589159131781     0.0418575720682178    0.00207864710150664      15.53842453912357      319.6614241603106   0.007407667309555553     0.8000007690159928     0.5751145342193645     0.2460553114802205     0.3403300602510997    0.02145824807507376     0.5145162685482576    0.03450322810684142     0.6062798653052584  2.241805484585242e-14 134.9208034090074
2.575140563282993        19.141634248524      15.52113922326759  0.0002591680080984464     0.4994962872155354     -12.62784753472733   0.003101604060292975     0.0418575720682178    0.00207864710150664      15.53842453912357      319.6614241603106   0.007407667309555553     0.8000007690159928     0.5751145342193645     0.2460553114802205     0.3403300602510997    0.02145824807507376     0.5145162685482576    0.03450322810684142     0.6062798653052584  2.241805484585242e-14 134.9208040368848
2.575140563282993        19.141634248524      15.52113922326759  0.0002591680080984464     0.4994962872155354     -12.62784753472733   0.003101589159131781    0.04185758696937899    0.00207864710150664      15.53842453912357      319.6614241603106   0.007407667309555553     0.8000007690159928     0.5751145342193645     0.2460553114802205     0.3403300602510997    0.02145824807507376     0.5145162685482576    0.03450322810684142     0.6062798653052584  2.241805484585242e-14 134.9208034115586
2.575140563282993        19.141634248524      15.52113922326759  0.0002591680080984464     0.4994962872155354     -12.62784753472733   0.003101589159131781     0.0418575720682178   0.002078662002667834      15.53842453912357      319.6614241603106   0.007407667309555553     0.8000007690159928     0.5751145342193645     0.2460553114802205     0.3403300602510997    0.02145824807507376     0.5145162685482576    0.03450322810684142     0.6062798653052584  2.241805484585242e-14 134.9208033624634
2.575140563282993        19.141634248524      15.52113922326759  0.0002591680080984464     0.4994962872155354     -12.62784753472733   0.003101589159131781     0.0418575720682178    0.00207864710150664      15.53842477066414      319.6614241603106   0.007407667309555553     0.8000007690159928     0.5751145342193645     0.2460553114802205     0.3403300602510997    0.02145824807507376     0.5145162685482576    0.03450322810684142     0.6062798653052584  2.241805484585242e-14 134.9208033804883
2.575140563282993        19.141634248524      15.52113922326759  0.0002591680080984464     0.4994962872155354     -12.62784753472733   0.003101589159131781     0.0418575720682178    0.00207864710150664      15.53842453912357       319.661428923637   0.007407667309555553     0.8000007690159928     0.5751145342193645     0.2460553114802205     0.3403300602510997    0.02145824807507376     0.5145162685482576    0.03450322810684142     0.6062798653052584  2.241805484585242e-14 134.9208033541263
2.575140563282993        19.141634248524      15.52113922326759  0.0002591680080984464     0.4994962872155354     -12.62784753472733   0.003101589159131781     0.0418575720682178    0.00207864710150664      15.53842453912357      319.6614241603106   0.007407682210716747     0.8000007690159928     0.5751145342193645     0.2460553114802205     0.3403300602510997    0.02145824807507376     0.5145162685482576    0.03450322810684142     0.6062798653052584  2.241805484585242e-14 134.9208039475761
2.575140563282993        19.141634248524      15.52113922326759  0.0002591680080984464     0.4994962872155354     -12.62784753472733   0.003101589159131781     0.0418575720682178    0.00207864710150664      15.53842453912357      319.6614241603106   0.007407667309555553      0.800000783917154     0.5751145342193645     0.2460553114802205     0.3403300602510997    0.02145824807507376     0.5145162685482576    0.03450322810684142     0.6062798653052584  2.241805484585242e-14 134.9208048330585
2.575140563282993        19.141634248524      15.52113922326759  0.0002591680080984464     0.4994962872155354     -12.62784753472733   0.003101589159131781     0.0418575720682178    0.00207864710150664      15.53842453912357      319.6614241603106   0.007407667309555553     0.8000007690159928     0.5751145491205257     0.2460553114802205     0.3403300602510997    0.02145824807507376     0.5145162685482576    0.03450322810684142     0.6062798653052584  2.241805484585242e-14 134.9208034644625
2.575140563282993        19.141634248524      15.52113922326759  0.0002591680080984464     0.4994962872155354     -12.62784753472733   0.003101589159131781     0.0418575720682178    0.00207864710150664      15.53842453912357      319.6614241603106   0.007407667309555553     0.8000007690159928     0.5751145342193645     0.2460553263813817     0.3403300602510997    0.02145824807507376     0.5145162685482576    0.03450322810684142     0.6062798653052584  2.241805484585242e-14 134.9208033368552
2.575140563282993        19.141634248524      15.52113922326759  0.0002591680080984464     0.4994962872155354     -12.62784753472733   0.003101589159131781     0.0418575720682178    0.00207864710150664      15.53842453912357      319.6614241603106   0.007407667309555553     0.8000007690159928     0.5751145342193645     0.2460553114802205     0.3403300751522609    0.02145824807507376     0.5145162685482576    0.03450322810684142     0.6062798653052584  2.241805484585242e-14 134.9208033793923
2.575140563282993        19.141634248524      15.52113922326759  0.0002591680080984464     0.4994962872155354     -12.62784753472733   0.003101589159131781     0.0418575720682178    0.00207864710150664      15.53842453912357      319.6614241603106   0.007407667309555553     0.8000007690159928     0.5751145342193645     0.2460553114802205     0.3403300602510997    0.02145826297623495     0.5145162685482576    0.03450322810684142     0.6062798653052584  2.241805484585242e-14 134.92080339407
2.575140563282993        19.141634248524      15.52113922326759  0.0002591680080984464     0.4994962872155354     -12.62784753472733   0.003101589159131781     0.0418575720682178    0.00207864710150664      15.53842453912357      319.6614241603106   0.007407667309555553     0.8000007690159928     0.5751145342193645     0.2460553114802205     0.3403300602510997    0.02145824807507376     0.5145162834494188    0.03450322810684142     0.6062798653052584  2.241805484585242e-14 134.9208033940696
2.575140563282993        19.141634248524      15.52113922326759  0.0002591680080984464     0.4994962872155354     -12.62784753472733   0.003101589159131781     0.0418575720682178    0.00207864710150664      15.53842453912357      319.6614241603106   0.007407667309555553     0.8000007690159928     0.5751145342193645     0.2460553114802205     0.3403300602510997    0.02145824807507376     0.5145162685482576    0.03450324300800262     0.6062798653052584  2.241805484585242e-14 134.9208033940789
2.575140563282993        19.141634248524      15.52113922326759  0.0002591680080984464     0.4994962872155354     -12.62784753472733   0.003101589159131781     0.0418575720682178    0.00207864710150664      15.53842453912357      319.6614241603106   0.007407667309555553     0.8000007690159928     0.5751145342193645     0.2460553114802205     0.3403300602510997    0.02145824807507376     0.5145162685482576    0.03450322810684142     0.6062798802064195  2.241805484585242e-14 134.9208033940743
2.575140563282993        19.141634248524      15.52113922326759  0.0002591680080984464     0.4994962872155354     -12.62784753472733   0.003101589159131781     0.0418575720682178    0.00207864710150664      15.53842453912357      319.6614241603106   0.007407667309555553     0.8000007690159928     0.5751145342193645     0.2460553114802205     0.3403300602510997    0.02145824807507376     0.5145162685482576    0.03450322810684142     0.6062798653052584   1.49011836119025e-08 134.920879359598
2.575931516573549      19.14654978056461      15.53125401661235  0.0002617444656453209     0.4997616446509922      -12.6322313062398   0.003101874039328673    0.04185432580735819   0.002078600487350914      15.53050480606988      319.6578915172432   0.007405936989680235     0.8000007751810495     0.5750070516958692     0.2460727494697854     0.3404963408956659    0.02149087187161252     0.5145162685482576    0.01988523143198379     0.6158485113119415   2.27847073236332e-14 134.9195729452554
2.57593155495792      19.14654978056461      15.53125401661235  0.0002617444656453209     0.4997616446509922      -12.6322313062398   0.003101874039328673    0.04185432580735819   0.002078600487350914      15.53050480606988      319.6578915172432   0.007405936989680235     0.8000007751810495     0.5750070516958692     0.2460727494697854     0.3404963408956659    0.02149087187161252     0.5145162685482576    0.01988523143198379     0.6158485113119415   2.27847073236332e-14 134.9195729753764
2.575931516573549      19.14655006587043      15.53125401661235  0.0002617444656453209     0.4997616446509922      -12.6322313062398   0.003101874039328673    0.04185432580735819   0.002078600487350914      15.53050480606988      319.6578915172432   0.007405936989680235     0.8000007751810495     0.5750070516958692     0.2460727494697854     0.3404963408956659    0.02149087187161252     0.5145162685482576    0.01988523143198379     0.6158485113119415   2.27847073236332e-14 134.9195729304996
2.575931516573549      19.14654978056461      15.53125424804607  0.0002617444656453209     0.4997616446509922      -12.6322313062398   0.003101874039328673    0.04185432580735819   0.002078600487350914      15.53050480606988      319.6578915172432   0.007405936989680235     0.8000007751810495     0.5750070516958692     0.2460727494697854     0.3404963408956659    0.02149087187161252     0.5145162685482576    0.01988523143198379     0.6158485113119415   2.27847073236332e-14 134.919572934481
2.575931516573549      19.14654978056461      15.53125401661235  0.0002617593668065147     0.4997616446509922      -12.6322313062398   0.003101874039328673    0.04185432580735819   0.002078600487350914      15.53050480606988      319.6578915172432   0.007405936989680235     0.8000007751810495     0.5750070516958692     0.2460727494697854     0.3404963408956659    0.02149087187161252     0.5145162685482576    0.01988523143198379     0.6158485113119415   2.27847073236332e-14 134.9195733523811
2.575931516573549      19.14654978056461      15.53125401661235  0.0002617444656453209     0.4997616595521534      -12.6322313062398   0.003101874039328673    0.04185432580735819   0.002078600487350914      15.53050480606988      319.6578915172432   0.007405936989680235     0.8000007751810495     0.5750070516958692     0.2460727494697854     0.3404963408956659    0.02149087187161252     0.5145162685482576    0.01988523143198379     0.6158485113119415   2.27847073236332e-14 134.9195729433633
2.575931516573549      19.14654978056461      15.53125401661235  0.0002617444656453209     0.4997616446509922     -12.63223149447471   0.003101874039328673    0.04185432580735819   0.002078600487350914      15.53050480606988      319.6578915172432   0.007405936989680235     0.8000007751810495     0.5750070516958692     0.2460727494697854     0.3404963408956659    0.02149087187161252     0.5145162685482576    0.01988523143198379     0.6158485113119415   2.27847073236332e-14 134.9195729534157
2.575931516573549      19.14654978056461      15.53125401661235  0.0002617444656453209     0.4997616446509922      -12.6322313062398   0.003101888940489867    0.04185432580735819   0.002078600487350914      15.53050480606988      319.6578915172432   0.007405936989680235     0.8000007751810495     0.5750070516958692     0.2460727494697854     0.3404963408956659    0.02149087187161252     0.5145162685482576    0.01988523143198379     0.6158485113119415   2.27847073236332e-14 134.9195735948678
2.575931516573549      19.14654978056461      15.53125401661235  0.0002617444656453209     0.4997616446509922      -12.6322313062398   0.003101874039328673    0.04185434070851938   0.002078600487350914      15.53050480606988      319.6578915172432   0.007405936989680235     0.8000007751810495     0.5750070516958692     0.2460727494697854     0.3404963408956659    0.02149087187161252     0.5145162685482576    0.01988523143198379     0.6158485113119415   2.27847073236332e-14 134.9195728697324
2.575931516573549      19.14654978056461      15.53125401661235  0.0002617444656453209     0.4997616446509922      -12.6322313062398   0.003101874039328673    0.04185432580735819   0.002078615388512108      15.53050480606988      319.6578915172432   0.007405936989680235     0.8000007751810495     0.5750070516958692     0.2460727494697854     0.3404963408956659    0.02149087187161252     0.5145162685482576    0.01988523143198379     0.6158485113119415   2.27847073236332e-14 134.9195729510456
2.575931516573549      19.14654978056461      15.53125401661235  0.0002617444656453209     0.4997616446509922      -12.6322313062398   0.003101874039328673    0.04185432580735819   0.002078600487350914      15.53050503749244      319.6578915172432   0.007405936989680235     0.8000007751810495     0.5750070516958692     0.2460727494697854     0.3404963408956659    0.02149087187161252     0.5145162685482576    0.01988523143198379     0.6158485113119415   2.27847073236332e-14 134.9195729325363
2.575931516573549      19.14654978056461      15.53125401661235  0.0002617444656453209     0.4997616446509922      -12.6322313062398   0.003101874039328673    0.04185432580735819   0.002078600487350914      15.53050480606988       319.657896280517   0.007405936989680235     0.8000007751810495     0.5750070516958692     0.2460727494697854     0.3404963408956659    0.02149087187161252     0.5145162685482576    0.01988523143198379     0.6158485113119415   2.27847073236332e-14 134.9195728725143
2.575931516573549      19.14654978056461      15.53125401661235  0.0002617444656453209     0.4997616446509922      -12.6322313062398   0.003101874039328673    0.04185432580735819   0.002078600487350914      15.53050480606988      319.6578915172432   0.007405951890841429     0.8000007751810495     0.5750070516958692     0.2460727494697854     0.3404963408956659    0.02149087187161252     0.5145162685482576    0.01988523143198379     0.6158485113119415   2.27847073236332e-14 134.9195733373297
2.575931516573549      19.14654978056461      15.53125401661235  0.0002617444656453209     0.4997616446509922      -12.6322313062398   0.003101874039328673    0.04185432580735819   0.002078600487350914      15.53050480606988      319.6578915172432   0.007405936989680235     0.8000007900822107     0.5750070516958692     0.2460727494697854     0.3404963408956659    0.02149087187161252     0.5145162685482576    0.01988523143198379     0.6158485113119415   2.27847073236332e-14 134.9195745226825
2.575931516573549      19.14654978056461      15.53125401661235  0.0002617444656453209     0.4997616446509922      -12.6322313062398   0.003101874039328673    0.04185432580735819   0.002078600487350914      15.53050480606988      319.6578915172432   0.007405936989680235     0.8000007751810495     0.5750070665970304     0.2460727494697854     0.3404963408956659    0.02149087187161252     0.5145162685482576    0.01988523143198379     0.6158485113119415   2.27847073236332e-14 134.9195729221936
2.575931516573549      19.14654978056461      15.53125401661235  0.0002617444656453209     0.4997616446509922      -12.6322313062398   0.003101874039328673    0.04185432580735819   0.002078600487350914      15.53050480606988      319.6578915172432   0.007405936989680235     0.8000007751810495     0.5750070516958692     0.2460727643709466     0.3404963408956659    0.02149087187161252     0.5145162685482576    0.01988523143198379     0.6158485113119415   2.27847073236332e-14 134.9195727867845
2.575931516573549      19.14654978056461      15.53125401661235  0.0002617444656453209     0.4997616446509922      -12.6322313062398   0.003101874039328673    0.04185432580735819   0.002078600487350914      15.53050480606988      319.6578915172432   0.007405936989680235     0.8000007751810495     0.5750070516958692     0.2460727494697854     0.3404963557968271    0.02149087187161252     0.5145162685482576    0.01988523143198379     0.6158485113119415   2.27847073236332e-14 134.919572936094
2.575931516573549      19.14654978056461      15.53125401661235  0.0002617444656453209     0.4997616446509922      -12.6322313062398   0.003101874039328673    0.04185432580735819   0.002078600487350914      15.53050480606988      319.6578915172432   0.007405936989680235     0.8000007751810495     0.5750070516958692     0.2460727494697854     0.3404963408956659    0.02149088677277372     0.5145162685482576    0.01988523143198379     0.6158485113119415   2.27847073236332e-14 134.9195729450561
2.575931516573549      19.14654978056461      15.53125401661235  0.0002617444656453209     0.4997616446509922      -12.6322313062398   0.003101874039328673    0.04185432580735819   0.002078600487350914      15.53050480606988      319.6578915172432   0.007405936989680235     0.8000007751810495     0.5750070516958692     0.2460727494697854     0.3404963408956659    0.02149087187161252     0.5145162834494188    0.01988523143198379     0.6158485113119415   2.27847073236332e-14 134.9195729452554
2.575931516573549      19.14654978056461      15.53125401661235  0.0002617444656453209     0.4997616446509922      -12.6322313062398   0.003101874039328673    0.04185432580735819   0.002078600487350914      15.53050480606988      319.6578915172432   0.007405936989680235     0.8000007751810495     0.5750070516958692     0.2460727494697854     0.3404963408956659    0.02149087187161252     0.5145162685482576    0.01988524633314498     0.6158485113119415   2.27847073236332e-14 134.9195729459315
2.575931516573549      19.14654978056461      15.53125401661235  0.0002617444656453209     0.4997616446509922      -12.6322313062398   0.003101874039328673    0.04185432580735819   0.002078600487350914      15.53050480606988      319.6578915172432   0.007405936989680235     0.8000007751810495     0.5750070516958692     0.2460727494697854     0.3404963408956659    0.02149087187161252     0.5145162685482576    0.01988523143198379     0.6158485262131027   2.27847073236332e-14 134.9195729465999
2.575931516573549      19.14654978056461      15.53125401661235  0.0002617444656453209     0.4997616446509922      -12.6322313062398   0.003101874039328673    0.04185432580735819   0.002078600487350914      15.53050480606988      319.6578915172432   0.007405936989680235     0.8000007751810495     0.5750070516958692     0.2460727494697854     0.3404963408956659    0.02149087187161252     0.5145162685482576    0.01988523143198379     0.6158485113119415  1.490118397855498e-08 134.9196489443102
2.576129254979407      19.14777866404387      15.53378271591621  0.0002623885803635243     0.4998279840560314     -12.63332724953683   0.003101945260910716    0.04185351424453525   0.002078588833827651      15.52852487204746       319.657008356139   0.007405504377725094     0.8000007767223154      0.574980181069242     0.2460771088864112     0.3405379110649752    0.02149902782386331     0.5145162685482576    0.01623073086554958     0.6182406737319212  2.287637200651982e-14 134.9192738178106
2.576129293366725      19.14777866404387      15.53378271591621  0.0002623885803635243     0.4998279840560314     -12.63332724953683   0.003101945260910716    0.04185351424453525   0.002078588833827651      15.52852487204746       319.657008356139   0.007405504377725094     0.8000007767223154      0.574980181069242     0.2460771088864112     0.3405379110649752    0.02149902782386331     0.5145162685482576    0.01623073086554958     0.6182406737319212  2.287637200651982e-14 134.9192738420563
2.576129254979407      19.14777894936801      15.53378271591621  0.0002623885803635243     0.4998279840560314     -12.63332724953683   0.003101945260910716    0.04185351424453525   0.002078588833827651      15.52852487204746       319.657008356139   0.007405504377725094     0.8000007767223154      0.574980181069242     0.2460771088864112     0.3405379110649752    0.02149902782386331     0.5145162685482576    0.01623073086554958     0.6182406737319212  2.287637200651982e-14 134.9192738236763
2.576129254979407      19.14777866404387      15.53378294738761  0.0002623885803635243     0.4998279840560314     -12.63332724953683   0.003101945260910716    0.04185351424453525   0.002078588833827651      15.52852487204746       319.657008356139   0.007405504377725094     0.8000007767223154      0.574980181069242     0.2460771088864112     0.3405379110649752    0.02149902782386331     0.5145162685482576    0.01623073086554958     0.6182406737319212  2.287637200651982e-14 134.9192738254881
2.576129254979407      19.14777866404387      15.53378271591621  0.0002624034815247181     0.4998279840560314     -12.63332724953683   0.003101945260910716    0.04185351424453525   0.002078588833827651      15.52852487204746       319.657008356139   0.007405504377725094     0.8000007767223154      0.574980181069242     0.2460771088864112     0.3405379110649752    0.02149902782386331     0.5145162685482576    0.01623073086554958     0.6182406737319212  2.287637200651982e-14 134.9192742772563
2.576129254979407      19.14777866404387      15.53378271591621  0.0002623885803635243     0.4998279989571925     -12.63332724953683   0.003101945260910716    0.04185351424453525   0.002078588833827651      15.52852487204746       319.657008356139   0.007405504377725094     0.8000007767223154      0.574980181069242     0.2460771088864112     0.3405379110649752    0.02149902782386331     0.5145162685482576    0.01623073086554958     0.6182406737319212  2.287637200651982e-14 134.9192738225045
2.576129254979407      19.14777866404387      15.53378271591621  0.0002623885803635243     0.4998279840560314     -12.63332743778807   0.003101945260910716    0.04185351424453525   0.002078588833827651      15.52852487204746       319.657008356139   0.007405504377725094     0.8000007767223154      0.574980181069242     0.2460771088864112     0.3405379110649752    0.02149902782386331     0.5145162685482576    0.01623073086554958     0.6182406737319212  2.287637200651982e-14 134.919273830431
2.576129254979407      19.14777866404387      15.53378271591621  0.0002623885803635243     0.4998279840560314     -12.63332724953683    0.00310196016207191    0.04185351424453525   0.002078588833827651      15.52852487204746       319.657008356139   0.007405504377725094     0.8000007767223154      0.574980181069242     0.2460771088864112     0.3405379110649752    0.02149902782386331     0.5145162685482576    0.01623073086554958     0.6182406737319212  2.287637200651982e-14 134.9192745455391
2.576129254979407      19.14777866404387      15.53378271591621  0.0002623885803635243     0.4998279840560314     -12.63332724953683   0.003101945260910716    0.04185352914569644   0.002078588833827651      15.52852487204746       319.657008356139   0.007405504377725094     0.8000007767223154      0.574980181069242     0.2460771088864112     0.3405379110649752    0.02149902782386331     0.5145162685482576    0.01623073086554958     0.6182406737319212  2.287637200651982e-14 134.9192739267557
2.576129254979407      19.14777866404387      15.53378271591621  0.0002623885803635243     0.4998279840560314     -12.63332724953683   0.003101945260910716    0.04185351424453525   0.002078603734988845      15.52852487204746       319.657008356139   0.007405504377725094     0.8000007767223154      0.574980181069242     0.2460771088864112     0.3405379110649752    0.02149902782386331     0.5145162685482576    0.01623073086554958     0.6182406737319212  2.287637200651982e-14 134.9192738182947
2.576129254979407      19.14777866404387      15.53378271591621  0.0002623885803635243     0.4998279840560314     -12.63332724953683   0.003101945260910716    0.04185351424453525   0.002078588833827651      15.52852510344052       319.657008356139   0.007405504377725094     0.8000007767223154      0.574980181069242     0.2460771088864112     0.3405379110649752    0.02149902782386331     0.5145162685482576    0.01623073086554958     0.6182406737319212  2.287637200651982e-14 134.9192738199992
2.576129254979407      19.14777866404387      15.53378271591621  0.0002623885803635243     0.4998279840560314     -12.63332724953683   0.003101945260910716    0.04185351424453525   0.002078588833827651      15.52852487204746      319.6570131193997   0.007405504377725094     0.8000007767223154      0.574980181069242     0.2460771088864112     0.3405379110649752    0.02149902782386331     0.5145162685482576    0.01623073086554958     0.6182406737319212  2.287637200651982e-14 134.9192738298875
2.576129254979407      19.14777866404387      15.53378271591621  0.0002623885803635243     0.4998279840560314     -12.63332724953683   0.003101945260910716    0.04185351424453525   0.002078588833827651      15.52852487204746       319.657008356139   0.007405519278886288     0.8000007767223154      0.574980181069242     0.2460771088864112     0.3405379110649752    0.02149902782386331     0.5145162685482576    0.01623073086554958     0.6182406737319212  2.287637200651982e-14 134.9192741605365
2.576129254979407      19.14777866404387      15.53378271591621  0.0002623885803635243     0.4998279840560314     -12.63332724953683   0.003101945260910716    0.04185351424453525   0.002078588833827651      15.52852487204746       319.657008356139   0.007405504377725094     0.8000007916234766      0.574980181069242     0.2460771088864112     0.3405379110649752    0.02149902782386331     0.5145162685482576    0.01623073086554958     0.6182406737319212  2.287637200651982e-14 134.9192753946931
2.576129254979407      19.14777866404387      15.53378271591621  0.0002623885803635243     0.4998279840560314     -12.63332724953683   0.003101945260910716    0.04185351424453525   0.002078588833827651      15.52852487204746       319.657008356139   0.007405504377725094     0.8000007767223154     0.5749801959704032     0.2460771088864112     0.3405379110649752    0.02149902782386331     0.5145162685482576    0.01623073086554958     0.6182406737319212  2.287637200651982e-14 134.9192739327352
2.576129254979407      19.14777866404387      15.53378271591621  0.0002623885803635243     0.4998279840560314     -12.63332724953683   0.003101945260910716    0.04185351424453525   0.002078588833827651      15.52852487204746       319.657008356139   0.007405504377725094     0.8000007767223154      0.574980181069242     0.2460771237875724     0.3405379110649752    0.02149902782386331     0.5145162685482576    0.01623073086554958     0.6182406737319212  2.287637200651982e-14 134.9192737818708
2.576129254979407      19.14777866404387      15.53378271591621  0.0002623885803635243     0.4998279840560314     -12.63332724953683   0.003101945260910716    0.04185351424453525   0.002078588833827651      15.52852487204746       319.657008356139   0.007405504377725094     0.8000007767223154      0.574980181069242     0.2460771088864112     0.3405379259661364    0.02149902782386331     0.5145162685482576    0.01623073086554958     0.6182406737319212  2.287637200651982e-14 134.9192738113181
2.576129254979407      19.14777866404387      15.53378271591621  0.0002623885803635243     0.4998279840560314     -12.63332724953683   0.003101945260910716    0.04185351424453525   0.002078588833827651      15.52852487204746       319.657008356139   0.007405504377725094     0.8000007767223154      0.574980181069242     0.2460771088864112     0.3405379110649752     0.0214990427250245     0.5145162685482576    0.01623073086554958     0.6182406737319212  2.287637200651982e-14 134.919273817633
2.576129254979407      19.14777866404387      15.53378271591621  0.0002623885803635243     0.4998279840560314     -12.63332724953683   0.003101945260910716    0.04185351424453525   0.002078588833827651      15.52852487204746       319.657008356139   0.007405504377725094     0.8000007767223154      0.574980181069242     0.2460771088864112     0.3405379110649752    0.02149902782386331     0.5145162834494188    0.01623073086554958     0.6182406737319212  2.287637200651982e-14 134.9192738178106
2.576129254979407      19.14777866404387      15.53378271591621  0.0002623885803635243     0.4998279840560314     -12.63332724953683   0.003101945260910716    0.04185351424453525   0.002078588833827651      15.52852487204746       319.657008356139   0.007405504377725094     0.8000007767223154      0.574980181069242     0.2460771088864112     0.3405379110649752    0.02149902782386331     0.5145162685482576    0.01623074576671077     0.6182406737319212  2.287637200651982e-14 134.9192738178862
2.576129254979407      19.14777866404387      15.53378271591621  0.0002623885803635243     0.4998279840560314     -12.63332724953683   0.003101945260910716    0.04185351424453525   0.002078588833827651      15.52852487204746       319.657008356139   0.007405504377725094     0.8000007767223154      0.574980181069242     0.2460771088864112     0.3405379110649752    0.02149902782386331     0.5145162685482576    0.01623073086554958     0.6182406886330824  2.287637200651982e-14 134.9192738174484
2.576129254979407      19.14777866404387      15.53378271591621  0.0002623885803635243     0.4998279840560314     -12.63332724953683   0.003101945260910716    0.04185351424453525   0.002078588833827651      15.52852487204746       319.657008356139   0.007405504377725094     0.8000007767223154      0.574980181069242     0.2460771088864112     0.3405379110649752    0.02149902782386331     0.5145162685482576    0.01623073086554958     0.6182406737319212  1.490118407021966e-08 134.9193498269114
2.57617868991358      19.14808588678912       15.5344148946108  0.0002625496103684057     0.4998445690919165     -12.63360123703582   0.003101963072435997     0.0418533113633954     0.0020785859205095      15.52802988550752      319.6567875645142   0.007405396096822127     0.8000007771076384     0.5749734634295796     0.2460781984175818     0.3405483036399473    0.02150106682438372     0.5145162685482576    0.01531710013604918     0.6188387180081928  2.289929442945704e-14 134.919199593651
2.576178728301634      19.14808588678912       15.5344148946108  0.0002625496103684057     0.4998445690919165     -12.63360123703582   0.003101963072435997     0.0418533113633954     0.0020785859205095      15.52802988550752      319.6567875645142   0.007405396096822127     0.8000007771076384     0.5749734634295796     0.2460781984175818     0.3405483036399473    0.02150106682438372     0.5145162685482576    0.01531710013604918     0.6188387180081928  2.289929442945704e-14 134.9191995245886
2.57617868991358      19.14808617211784       15.5344148946108  0.0002625496103684057     0.4998445690919165     -12.63360123703582   0.003101963072435997     0.0418533113633954     0.0020785859205095      15.52802988550752      319.6567875645142   0.007405396096822127     0.8000007771076384     0.5749734634295796     0.2460781984175818     0.3405483036399473    0.02150106682438372     0.5145162685482576    0.01531710013604918     0.6188387180081928  2.289929442945704e-14 134.9191995811113
2.57617868991358      19.14808588678912      15.53441512609162  0.0002625496103684057     0.4998445690919165     -12.63360123703582   0.003101963072435997     0.0418533113633954     0.0020785859205095      15.52802988550752      319.6567875645142   0.007405396096822127     0.8000007771076384     0.5749734634295796     0.2460781984175818     0.3405483036399473    0.02150106682438372     0.5145162685482576    0.01531710013604918     0.6188387180081928  2.289929442945704e-14 134.9191995879397
2.57617868991358      19.14808588678912       15.5344148946108  0.0002625645115295996     0.4998445690919165     -12.63360123703582   0.003101963072435997     0.0418533113633954     0.0020785859205095      15.52802988550752      319.6567875645142   0.007405396096822127     0.8000007771076384     0.5749734634295796     0.2460781984175818     0.3405483036399473    0.02150106682438372     0.5145162685482576    0.01531710013604918     0.6188387180081928  2.289929442945704e-14 134.9191999815076
2.57617868991358      19.14808588678912       15.5344148946108  0.0002625496103684057     0.4998445839930777     -12.63360123703582   0.003101963072435997     0.0418533113633954     0.0020785859205095      15.52802988550752      319.6567875645142   0.007405396096822127     0.8000007771076384     0.5749734634295796     0.2460781984175818     0.3405483036399473    0.02150106682438372     0.5145162685482576    0.01531710013604918     0.6188387180081928  2.289929442945704e-14 134.9191995950464
2.57617868991358      19.14808588678912       15.5344148946108  0.0002625496103684057     0.4998445690919165     -12.63360142529115   0.003101963072435997     0.0418533113633954     0.0020785859205095      15.52802988550752      319.6567875645142   0.007405396096822127     0.8000007771076384     0.5749734634295796     0.2460781984175818     0.3405483036399473    0.02150106682438372     0.5145162685482576    0.01531710013604918     0.6188387180081928  2.289929442945704e-14 134.9191996043082
2.57617868991358      19.14808588678912       15.5344148946108  0.0002625496103684057     0.4998445690919165     -12.63360123703582    0.00310197797359719     0.0418533113633954     0.0020785859205095      15.52802988550752      319.6567875645142   0.007405396096822127     0.8000007771076384     0.5749734634295796     0.2460781984175818     0.3405483036399473    0.02150106682438372     0.5145162685482576    0.01531710013604918     0.6188387180081928  2.289929442945704e-14 134.9192002458733
2.57617868991358      19.14808588678912       15.5344148946108  0.0002625496103684057     0.4998445690919165     -12.63360123703582   0.003101963072435997     0.0418533262645566     0.0020785859205095      15.52802988550752      319.6567875645142   0.007405396096822127     0.8000007771076384     0.5749734634295796     0.2460781984175818     0.3405483036399473    0.02150106682438372     0.5145162685482576    0.01531710013604918     0.6188387180081928  2.289929442945704e-14 134.919199631654
2.57617868991358      19.14808588678912       15.5344148946108  0.0002625496103684057     0.4998445690919165     -12.63360123703582   0.003101963072435997     0.0418533113633954   0.002078600821670694      15.52802988550752      319.6567875645142   0.007405396096822127     0.8000007771076384     0.5749734634295796     0.2460781984175818     0.3405483036399473    0.02150106682438372     0.5145162685482576    0.01531710013604918     0.6188387180081928  2.289929442945704e-14 134.9191996078561
2.57617868991358      19.14808588678912       15.5344148946108  0.0002625496103684057     0.4998445690919165     -12.63360123703582   0.003101963072435997     0.0418533113633954     0.0020785859205095      15.52803011689319      319.6567875645142   0.007405396096822127     0.8000007771076384     0.5749734634295796     0.2460781984175818     0.3405483036399473    0.02150106682438372     0.5145162685482576    0.01531710013604918     0.6188387180081928  2.289929442945704e-14 134.9191996582373
2.57617868991358      19.14808588678912       15.5344148946108  0.0002625496103684057     0.4998445690919165     -12.63360123703582   0.003101963072435997     0.0418533113633954     0.0020785859205095      15.52802988550752      319.6567923277715   0.007405396096822127     0.8000007771076384     0.5749734634295796     0.2460781984175818     0.3405483036399473    0.02150106682438372     0.5145162685482576    0.01531710013604918     0.6188387180081928  2.289929442945704e-14 134.9191995959765
2.57617868991358      19.14808588678912       15.5344148946108  0.0002625496103684057     0.4998445690919165     -12.63360123703582   0.003101963072435997     0.0418533113633954     0.0020785859205095      15.52802988550752      319.6567875645142    0.00740541099798332     0.8000007771076384     0.5749734634295796     0.2460781984175818     0.3405483036399473    0.02150106682438372     0.5145162685482576    0.01531710013604918     0.6188387180081928  2.289929442945704e-14 134.9191999345244
2.57617868991358      19.14808588678912       15.5344148946108  0.0002625496103684057     0.4998445690919165     -12.63360123703582   0.003101963072435997     0.0418533113633954     0.0020785859205095      15.52802988550752      319.6567875645142   0.007405396096822127     0.8000007920087996     0.5749734634295796     0.2460781984175818     0.3405483036399473    0.02150106682438372     0.5145162685482576    0.01531710013604918     0.6188387180081928  2.289929442945704e-14 134.9192011681461
2.57617868991358      19.14808588678912       15.5344148946108  0.0002625496103684057     0.4998445690919165     -12.63360123703582   0.003101963072435997     0.0418533113633954     0.0020785859205095      15.52802988550752      319.6567875645142   0.007405396096822127     0.8000007771076384     0.5749734783307408     0.2460781984175818     0.3405483036399473    0.02150106682438372     0.5145162685482576    0.01531710013604918     0.6188387180081928  2.289929442945704e-14 134.9191996788135
2.57617868991358      19.14808588678912       15.5344148946108  0.0002625496103684057     0.4998445690919165     -12.63360123703582   0.003101963072435997     0.0418533113633954     0.0020785859205095      15.52802988550752      319.6567875645142   0.007405396096822127     0.8000007771076384     0.5749734634295796      0.246078213318743     0.3405483036399473    0.02150106682438372     0.5145162685482576    0.01531710013604918     0.6188387180081928  2.289929442945704e-14 134.9191995414753
2.57617868991358      19.14808588678912       15.5344148946108  0.0002625496103684057     0.4998445690919165     -12.63360123703582   0.003101963072435997     0.0418533113633954     0.0020785859205095      15.52802988550752      319.6567875645142   0.007405396096822127     0.8000007771076384     0.5749734634295796     0.2460781984175818     0.3405483185411085    0.02150106682438372     0.5145162685482576    0.01531710013604918     0.6188387180081928  2.289929442945704e-14 134.9191995902738
2.57617868991358      19.14808588678912       15.5344148946108  0.0002625496103684057     0.4998445690919165     -12.63360123703582   0.003101963072435997     0.0418533113633954     0.0020785859205095      15.52802988550752      319.6567875645142   0.007405396096822127     0.8000007771076384     0.5749734634295796     0.2460781984175818     0.3405483036399473    0.02150108172554492     0.5145162685482576    0.01531710013604918     0.6188387180081928  2.289929442945704e-14 134.9191996020199
2.57617868991358      19.14808588678912       15.5344148946108  0.0002625496103684057     0.4998445690919165     -12.63360123703582   0.003101963072435997     0.0418533113633954     0.0020785859205095      15.52802988550752      319.6567875645142   0.007405396096822127     0.8000007771076384     0.5749734634295796     0.2460781984175818     0.3405483036399473    0.02150106682438372     0.5145162834494188    0.01531710013604918     0.6188387180081928  2.289929442945704e-14 134.919199593651
2.57617868991358      19.14808588678912       15.5344148946108  0.0002625496103684057     0.4998445690919165     -12.63360123703582   0.003101963072435997     0.0418533113633954     0.0020785859205095      15.52802988550752      319.6567875645142   0.007405396096822127     0.8000007771076384     0.5749734634295796     0.2460781984175818     0.3405483036399473    0.02150106682438372     0.5145162685482576    0.01531711503721037     0.6188387180081928  2.289929442945704e-14 134.9191995946509
2.57617868991358      19.14808588678912       15.5344148946108  0.0002625496103684057     0.4998445690919165     -12.63360123703582   0.003101963072435997     0.0418533113633954     0.0020785859205095      15.52802988550752      319.6567875645142   0.007405396096822127     0.8000007771076384     0.5749734634295796     0.2460781984175818     0.3405483036399473    0.02150106682438372     0.5145162685482576    0.01531710013604918      0.618838732909354  2.289929442945704e-14 134.9191995947859
2.57617868991358      19.14808588678912       15.5344148946108  0.0002625496103684057     0.4998445690919165     -12.63360123703582   0.003101963072435997     0.0418533113633954     0.0020785859205095      15.52802988550752      319.6567875645142   0.007405396096822127     0.8000007771076384     0.5749734634295796     0.2460781984175818     0.3405483036399473    0.02150106682438372     0.5145162685482576    0.01531710013604918     0.6188387180081928  1.490118409314209e-08 134.9192756071921
2.576191049975551      19.14816269996268      15.53457295472905   0.000262589873162582     0.4998487160884206     -12.63366974059659   0.003101967549822167    0.04185326068135958   0.002078585192430583      15.52790612675855      319.6567323612235   0.007405368515227726     0.8000007772039953     0.5749717840878298     0.2460784695091127     0.3405509019138469    0.02150157662424837     0.5145162685482576    0.01508867014528059     0.6189882437340767  2.290505002937998e-14 134.9191810513198
2.576191088363789      19.14816269996268      15.53457295472905   0.000262589873162582     0.4998487160884206     -12.63366974059659   0.003101967549822167    0.04185326068135958   0.002078585192430583      15.52790612675855      319.6567323612235   0.007405368515227726     0.8000007772039953     0.5749717840878298     0.2460784695091127     0.3405509019138469    0.02150157662424837     0.5145162685482576    0.01508867014528059     0.6189882437340767  2.290505002937998e-14 134.9191810494113
2.576191049975551      19.14816298529253      15.53457295472905   0.000262589873162582     0.4998487160884206     -12.63366974059659   0.003101967549822167    0.04185326068135958   0.002078585192430583      15.52790612675855      319.6567323612235   0.007405368515227726     0.8000007772039953     0.5749717840878298     0.2460784695091127     0.3405509019138469    0.02150157662424837     0.5145162685482576    0.01508867014528059     0.6189882437340767  2.290505002937998e-14 134.9191810378498
2.576191049975551      19.14816269996268      15.53457318621223   0.000262589873162582     0.4998487160884206     -12.63366974059659   0.003101967549822167    0.04185326068135958   0.002078585192430583      15.52790612675855      319.6567323612235   0.007405368515227726     0.8000007772039953     0.5749717840878298     0.2460784695091127     0.3405509019138469    0.02150157662424837     0.5145162685482576    0.01508867014528059     0.6189882437340767  2.290505002937998e-14 134.9191810555029
2.576191049975551      19.14816269996268      15.53457295472905  0.0002626047743237758     0.4998487160884206     -12.63366974059659   0.003101967549822167    0.04185326068135958   0.002078585192430583      15.52790612675855      319.6567323612235   0.007405368515227726     0.8000007772039953     0.5749717840878298     0.2460784695091127     0.3405509019138469    0.02150157662424837     0.5145162685482576    0.01508867014528059     0.6189882437340767  2.290505002937998e-14 134.9191814334544
2.576191049975551      19.14816269996268      15.53457295472905   0.000262589873162582     0.4998487309895818     -12.63366974059659   0.003101967549822167    0.04185326068135958   0.002078585192430583      15.52790612675855      319.6567323612235   0.007405368515227726     0.8000007772039953     0.5749717840878298     0.2460784695091127     0.3405509019138469    0.02150157662424837     0.5145162685482576    0.01508867014528059     0.6189882437340767  2.290505002937998e-14 134.9191810812219
2.576191049975551      19.14816269996268      15.53457295472905   0.000262589873162582     0.4998487160884206     -12.63366992885294   0.003101967549822167    0.04185326068135958   0.002078585192430583      15.52790612675855      319.6567323612235   0.007405368515227726     0.8000007772039953     0.5749717840878298     0.2460784695091127     0.3405509019138469    0.02150157662424837     0.5145162685482576    0.01508867014528059     0.6189882437340767  2.290505002937998e-14 134.9191810415802
2.576191049975551      19.14816269996268      15.53457295472905   0.000262589873162582     0.4998487160884206     -12.63366974059659   0.003101982450983361    0.04185326068135958   0.002078585192430583      15.52790612675855      319.6567323612235   0.007405368515227726     0.8000007772039953     0.5749717840878298     0.2460784695091127     0.3405509019138469    0.02150157662424837     0.5145162685482576    0.01508867014528059     0.6189882437340767  2.290505002937998e-14 134.9191817212892
2.576191049975551      19.14816269996268      15.53457295472905   0.000262589873162582     0.4998487160884206     -12.63366974059659   0.003101967549822167    0.04185327558252077   0.002078585192430583      15.52790612675855      319.6567323612235   0.007405368515227726     0.8000007772039953     0.5749717840878298     0.2460784695091127     0.3405509019138469    0.02150157662424837     0.5145162685482576    0.01508867014528059     0.6189882437340767  2.290505002937998e-14 134.9191810855436
2.576191049975551      19.14816269996268      15.53457295472905   0.000262589873162582     0.4998487160884206     -12.63366974059659   0.003101967549822167    0.04185326068135958   0.002078600093591777      15.52790612675855      319.6567323612235   0.007405368515227726     0.8000007772039953     0.5749717840878298     0.2460784695091127     0.3405509019138469    0.02150157662424837     0.5145162685482576    0.01508867014528059     0.6189882437340767  2.290505002937998e-14 134.9191810925624
2.576191049975551      19.14816269996268      15.53457295472905   0.000262589873162582     0.4998487160884206     -12.63366974059659   0.003101967549822167    0.04185326068135958   0.002078585192430583      15.52790635814238      319.6567323612235   0.007405368515227726     0.8000007772039953     0.5749717840878298     0.2460784695091127     0.3405509019138469    0.02150157662424837     0.5145162685482576    0.01508867014528059     0.6189882437340767  2.290505002937998e-14 134.9191811882683
2.576191049975551      19.14816269996268      15.53457295472905   0.000262589873162582     0.4998487160884206     -12.63366974059659   0.003101967549822167    0.04185326068135958   0.002078585192430583      15.52790612675855        319.65673712448   0.007405368515227726     0.8000007772039953     0.5749717840878298     0.2460784695091127     0.3405509019138469    0.02150157662424837     0.5145162685482576    0.01508867014528059     0.6189882437340767  2.290505002937998e-14 134.9191809566232
2.576191049975551      19.14816269996268      15.53457295472905   0.000262589873162582     0.4998487160884206     -12.63366974059659   0.003101967549822167    0.04185326068135958   0.002078585192430583      15.52790612675855      319.6567323612235    0.00740538341638892     0.8000007772039953     0.5749717840878298     0.2460784695091127     0.3405509019138469    0.02150157662424837     0.5145162685482576    0.01508867014528059     0.6189882437340767  2.290505002937998e-14 134.9191813816301
2.576191049975551      19.14816269996268      15.53457295472905   0.000262589873162582     0.4998487160884206     -12.63366974059659   0.003101967549822167    0.04185326068135958   0.002078585192430583      15.52790612675855      319.6567323612235   0.007405368515227726     0.8000007921051565     0.5749717840878298     0.2460784695091127     0.3405509019138469    0.02150157662424837     0.5145162685482576    0.01508867014528059     0.6189882437340767  2.290505002937998e-14 134.9191826437061
2.576191049975551      19.14816269996268      15.53457295472905   0.000262589873162582     0.4998487160884206     -12.63366974059659   0.003101967549822167    0.04185326068135958   0.002078585192430583      15.52790612675855      319.6567323612235   0.007405368515227726     0.8000007772039953      0.574971798988991     0.2460784695091127     0.3405509019138469    0.02150157662424837     0.5145162685482576    0.01508867014528059     0.6189882437340767  2.290505002937998e-14 134.9191811710491
2.576191049975551      19.14816269996268      15.53457295472905   0.000262589873162582     0.4998487160884206     -12.63366974059659   0.003101967549822167    0.04185326068135958   0.002078585192430583      15.52790612675855      319.6567323612235   0.007405368515227726     0.8000007772039953     0.5749717840878298     0.2460784844102739     0.3405509019138469    0.02150157662424837     0.5145162685482576    0.01508867014528059     0.6189882437340767  2.290505002937998e-14 134.9191809824565
2.576191049975551      19.14816269996268      15.53457295472905   0.000262589873162582     0.4998487160884206     -12.63366974059659   0.003101967549822167    0.04185326068135958   0.002078585192430583      15.52790612675855      319.6567323612235   0.007405368515227726     0.8000007772039953     0.5749717840878298     0.2460784695091127      0.340550916815008    0.02150157662424837     0.5145162685482576    0.01508867014528059     0.6189882437340767  2.290505002937998e-14 134.9191810043692
2.576191049975551      19.14816269996268      15.53457295472905   0.000262589873162582     0.4998487160884206     -12.63366974059659   0.003101967549822167    0.04185326068135958   0.002078585192430583      15.52790612675855      319.6567323612235   0.007405368515227726     0.8000007772039953     0.5749717840878298     0.2460784695091127     0.3405509019138469    0.02150159152540956     0.5145162685482576    0.01508867014528059     0.6189882437340767  2.290505002937998e-14 134.9191810544736
2.576191049975551      19.14816269996268      15.53457295472905   0.000262589873162582     0.4998487160884206     -12.63366974059659   0.003101967549822167    0.04185326068135958   0.002078585192430583      15.52790612675855      319.6567323612235   0.007405368515227726     0.8000007772039953     0.5749717840878298     0.2460784695091127     0.3405509019138469    0.02150157662424837     0.5145162834494188    0.01508867014528059     0.6189882437340767  2.290505002937998e-14 134.9191810513198
2.576191049975551      19.14816269996268      15.53457295472905   0.000262589873162582     0.4998487160884206     -12.63366974059659   0.003101967549822167    0.04185326068135958   0.002078585192430583      15.52790612675855      319.6567323612235   0.007405368515227726     0.8000007772039953     0.5749717840878298     0.2460784695091127     0.3405509019138469    0.02150157662424837     0.5145162685482576    0.01508868504644179     0.6189882437340767  2.290505002937998e-14 134.9191810530169
2.576191049975551      19.14816269996268      15.53457295472905   0.000262589873162582     0.4998487160884206     -12.63366974059659   0.003101967549822167    0.04185326068135958   0.002078585192430583      15.52790612675855      319.6567323612235   0.007405368515227726     0.8000007772039953     0.5749717840878298     0.2460784695091127     0.3405509019138469    0.02150157662424837     0.5145162685482576    0.01508867014528059     0.6189882586352379  2.290505002937998e-14 134.9191810468083
2.576191049975551      19.14816269996268      15.53457295472905   0.000262589873162582     0.4998487160884206     -12.63366974059659   0.003101967549822167    0.04185326068135958   0.002078585192430583      15.52790612675855      319.6567323612235   0.007405368515227726     0.8000007772039953     0.5749717840878298     0.2460784695091127     0.3405509019138469    0.02150157662424837     0.5145162685482576    0.01508867014528059     0.6189882437340767  1.490118409889769e-08 134.9192570649528
2.576191147646972      19.14816287908787      15.53457293940772  0.0002625666339048654     0.4998451959826638      -12.6336699478554   0.003101480225002849    0.04185292362020348   0.002078567286257397      15.52787364975123      319.6567324511425   0.007404812467555174     0.8000007769124595     0.5749555732297162     0.2460906960011415     0.3405619649696967    0.02150155749128956     0.5145162685482576    0.01508866267471962     0.6189887163335645  2.249513102930014e-14 134.919007884185
2.576191186035211      19.14816287908787      15.53457293940772  0.0002625666339048654     0.4998451959826638      -12.6336699478554   0.003101480225002849    0.04185292362020348   0.002078567286257397      15.52787364975123      319.6567324511425   0.007404812467555174     0.8000007769124595     0.5749555732297162     0.2460906960011415     0.3405619649696967    0.02150155749128956     0.5145162685482576    0.01508866267471962     0.6189887163335645  2.249513102930014e-14 134.9190078498452
2.576191147646972      19.14816316441773      15.53457293940772  0.0002625666339048654     0.4998451959826638      -12.6336699478554   0.003101480225002849    0.04185292362020348   0.002078567286257397      15.52787364975123      319.6567324511425   0.007404812467555174     0.8000007769124595     0.5749555732297162     0.2460906960011415     0.3405619649696967    0.02150155749128956     0.5145162685482576    0.01508866267471962     0.6189887163335645  2.249513102930014e-14 134.9190079080842
2.576191147646972      19.14816287908787      15.53457317089089  0.0002625666339048654     0.4998451959826638      -12.6336699478554   0.003101480225002849    0.04185292362020348   0.002078567286257397      15.52787364975123      319.6567324511425   0.007404812467555174     0.8000007769124595     0.5749555732297162     0.2460906960011415     0.3405619649696967    0.02150155749128956     0.5145162685482576    0.01508866267471962     0.6189887163335645  2.249513102930014e-14 134.9190078654786
2.576191147646972      19.14816287908787      15.53457293940772  0.0002625815350660593     0.4998451959826638      -12.6336699478554   0.003101480225002849    0.04185292362020348   0.002078567286257397      15.52787364975123      319.6567324511425   0.007404812467555174     0.8000007769124595     0.5749555732297162     0.2460906960011415     0.3405619649696967    0.02150155749128956     0.5145162685482576    0.01508866267471962     0.6189887163335645  2.249513102930014e-14 134.9190082473368
2.576191147646972      19.14816287908787      15.53457293940772  0.0002625666339048654      0.499845210883825      -12.6336699478554   0.003101480225002849    0.04185292362020348   0.002078567286257397      15.52787364975123      319.6567324511425   0.007404812467555174     0.8000007769124595     0.5749555732297162     0.2460906960011415     0.3405619649696967    0.02150155749128956     0.5145162685482576    0.01508866267471962     0.6189887163335645  2.249513102930014e-14 134.9190079415601
2.576191147646972      19.14816287908787      15.53457293940772  0.0002625666339048654     0.4998451959826638     -12.63367013611175   0.003101480225002849    0.04185292362020348   0.002078567286257397      15.52787364975123      319.6567324511425   0.007404812467555174     0.8000007769124595     0.5749555732297162     0.2460906960011415     0.3405619649696967    0.02150155749128956     0.5145162685482576    0.01508866267471962     0.6189887163335645  2.249513102930014e-14 134.9190079130906
2.576191147646972      19.14816287908787      15.53457293940772  0.0002625666339048654     0.4998451959826638      -12.6336699478554   0.003101495126164042    0.04185292362020348   0.002078567286257397      15.52787364975123      319.6567324511425   0.007404812467555174     0.8000007769124595     0.5749555732297162     0.2460906960011415     0.3405619649696967    0.02150155749128956     0.5145162685482576    0.01508866267471962     0.6189887163335645  2.249513102930014e-14 134.9190084622923
2.576191147646972      19.14816287908787      15.53457293940772  0.0002625666339048654     0.4998451959826638      -12.6336699478554   0.003101480225002849    0.04185293852136467   0.002078567286257397      15.52787364975123      319.6567324511425   0.007404812467555174     0.8000007769124595     0.5749555732297162     0.2460906960011415     0.3405619649696967    0.02150155749128956     0.5145162685482576    0.01508866267471962     0.6189887163335645  2.249513102930014e-14 134.9190079260305
2.576191147646972      19.14816287908787      15.53457293940772  0.0002625666339048654     0.4998451959826638      -12.6336699478554   0.003101480225002849    0.04185292362020348   0.002078582187418591      15.52787364975123      319.6567324511425   0.007404812467555174     0.8000007769124595     0.5749555732297162     0.2460906960011415     0.3405619649696967    0.02150155749128956     0.5145162685482576    0.01508866267471962     0.6189887163335645  2.249513102930014e-14 134.9190077530967
2.576191147646972      19.14816287908787      15.53457293940772  0.0002625666339048654     0.4998451959826638      -12.6336699478554   0.003101480225002849    0.04185292362020348   0.002078567286257397      15.52787388113458      319.6567324511425   0.007404812467555174     0.8000007769124595     0.5749555732297162     0.2460906960011415     0.3405619649696967    0.02150155749128956     0.5145162685482576    0.01508866267471962     0.6189887163335645  2.249513102930014e-14 134.9190078546862
2.576191147646972      19.14816287908787      15.53457293940772  0.0002625666339048654     0.4998451959826638      -12.6336699478554   0.003101480225002849    0.04185292362020348   0.002078567286257397      15.52787364975123       319.656737214399   0.007404812467555174     0.8000007769124595     0.5749555732297162     0.2460906960011415     0.3405619649696967    0.02150155749128956     0.5145162685482576    0.01508866267471962     0.6189887163335645  2.249513102930014e-14 134.9190078890503
2.576191147646972      19.14816287908787      15.53457293940772  0.0002625666339048654     0.4998451959826638      -12.6336699478554   0.003101480225002849    0.04185292362020348   0.002078567286257397      15.52787364975123      319.6567324511425   0.007404827368716367     0.8000007769124595     0.5749555732297162     0.2460906960011415     0.3405619649696967    0.02150155749128956     0.5145162685482576    0.01508866267471962     0.6189887163335645  2.249513102930014e-14 134.9190081528931
2.576191147646972      19.14816287908787      15.53457293940772  0.0002625666339048654     0.4998451959826638      -12.6336699478554   0.003101480225002849    0.04185292362020348   0.002078567286257397      15.52787364975123      319.6567324511425   0.007404812467555174     0.8000007918136207     0.5749555732297162     0.2460906960011415     0.3405619649696967    0.02150155749128956     0.5145162685482576    0.01508866267471962     0.6189887163335645  2.249513102930014e-14 134.9190095239418
2.576191147646972      19.14816287908787      15.53457293940772  0.0002625666339048654     0.4998451959826638      -12.6336699478554   0.003101480225002849    0.04185292362020348   0.002078567286257397      15.52787364975123      319.6567324511425   0.007404812467555174     0.8000007769124595     0.5749555881308774     0.2460906960011415     0.3405619649696967    0.02150155749128956     0.5145162685482576    0.01508866267471962     0.6189887163335645  2.249513102930014e-14 134.9190079449329
2.576191147646972      19.14816287908787      15.53457293940772  0.0002625666339048654     0.4998451959826638      -12.6336699478554   0.003101480225002849    0.04185292362020348   0.002078567286257397      15.52787364975123      319.6567324511425   0.007404812467555174     0.8000007769124595     0.5749555732297162     0.2460907109023026     0.3405619649696967    0.02150155749128956     0.5145162685482576    0.01508866267471962     0.6189887163335645  2.249513102930014e-14 134.9190078709191
2.576191147646972      19.14816287908787      15.53457293940772  0.0002625666339048654     0.4998451959826638      -12.6336699478554   0.003101480225002849    0.04185292362020348   0.002078567286257397      15.52787364975123      319.6567324511425   0.007404812467555174     0.8000007769124595     0.5749555732297162     0.2460906960011415     0.3405619798708579    0.02150155749128956     0.5145162685482576    0.01508866267471962     0.6189887163335645  2.249513102930014e-14 134.9190078946281
2.576191147646972      19.14816287908787      15.53457293940772  0.0002625666339048654     0.4998451959826638      -12.6336699478554   0.003101480225002849    0.04185292362020348   0.002078567286257397      15.52787364975123      319.6567324511425   0.007404812467555174     0.8000007769124595     0.5749555732297162     0.2460906960011415     0.3405619649696967    0.02150157239245076     0.5145162685482576    0.01508866267471962     0.6189887163335645  2.249513102930014e-14 134.9190078816141
2.576191147646972      19.14816287908787      15.53457293940772  0.0002625666339048654     0.4998451959826638      -12.6336699478554   0.003101480225002849    0.04185292362020348   0.002078567286257397      15.52787364975123      319.6567324511425   0.007404812467555174     0.8000007769124595     0.5749555732297162     0.2460906960011415     0.3405619649696967    0.02150155749128956     0.5145162834494188    0.01508866267471962     0.6189887163335645  2.249513102930014e-14 134.919007884185
2.576191147646972      19.14816287908787      15.53457293940772  0.0002625666339048654     0.4998451959826638      -12.6336699478554   0.003101480225002849    0.04185292362020348   0.002078567286257397      15.52787364975123      319.6567324511425   0.007404812467555174     0.8000007769124595     0.5749555732297162     0.2460906960011415     0.3405619649696967    0.02150155749128956     0.5145162685482576    0.01508867757588082     0.6189887163335645  2.249513102930014e-14 134.9190078849598
2.576191147646972      19.14816287908787      15.53457293940772  0.0002625666339048654     0.4998451959826638      -12.6336699478554   0.003101480225002849    0.04185292362020348   0.002078567286257397      15.52787364975123      319.6567324511425   0.007404812467555174     0.8000007769124595     0.5749555732297162     0.2460906960011415     0.3405619649696967    0.02150155749128956     0.5145162685482576    0.01508866267471962     0.6189887312347256  2.249513102930014e-14 134.9190078819899
2.576191147646972      19.14816287908787      15.53457293940772  0.0002625666339048654     0.4998451959826638      -12.6336699478554   0.003101480225002849    0.04185292362020348   0.002078567286257397      15.52787364975123      319.6567324511425   0.007404812467555174     0.8000007769124595     0.5749555732297162     0.2460906960011415     0.3405619649696967    0.02150155749128956     0.5145162685482576    0.01508866267471962     0.6189887163335645  1.490118368897869e-08 134.9190838977791
2.576192007165489      19.14816013886625      15.53457548884521  0.0002625634823437201      0.499844333583828     -12.63367129603044   0.003101476265144375    0.04185291679915267    0.00207885578029756       15.5278813430178      319.6571066270087   0.007404805543500649     0.8000007768846704     0.5749553183370467     0.2460907478793295     0.3405620208223544    0.02150282719964815     0.5145162685482576    0.01508840674969127     0.6190014662622649  2.249081418555087e-14 134.9190002225053
2.576192045553741      19.14816013886625      15.53457548884521  0.0002625634823437201      0.499844333583828     -12.63367129603044   0.003101476265144375    0.04185291679915267    0.00207885578029756       15.5278813430178      319.6571066270087   0.007404805543500649     0.8000007768846704     0.5749553183370467     0.2460907478793295     0.3405620208223544    0.02150282719964815     0.5145162685482576    0.01508840674969127     0.6190014662622649  2.249081418555087e-14 134.9190003590407
2.576192007165489      19.14816042419607      15.53457548884521  0.0002625634823437201      0.499844333583828     -12.63367129603044   0.003101476265144375    0.04185291679915267    0.00207885578029756       15.5278813430178      319.6571066270087   0.007404805543500649     0.8000007768846704     0.5749553183370467     0.2460907478793295     0.3405620208223544    0.02150282719964815     0.5145162685482576    0.01508840674969127     0.6190014662622649  2.249081418555087e-14 134.9190002091428
2.576192007165489      19.14816013886625      15.53457572032842  0.0002625634823437201      0.499844333583828     -12.63367129603044   0.003101476265144375    0.04185291679915267    0.00207885578029756       15.5278813430178      319.6571066270087   0.007404805543500649     0.8000007768846704     0.5749553183370467     0.2460907478793295     0.3405620208223544    0.02150282719964815     0.5145162685482576    0.01508840674969127     0.6190014662622649  2.249081418555087e-14 134.9190002188236
2.576192007165489      19.14816013886625      15.53457548884521   0.000262578383504914      0.499844333583828     -12.63367129603044   0.003101476265144375    0.04185291679915267    0.00207885578029756       15.5278813430178      319.6571066270087   0.007404805543500649     0.8000007768846704     0.5749553183370467     0.2460907478793295     0.3405620208223544    0.02150282719964815     0.5145162685482576    0.01508840674969127     0.6190014662622649  2.249081418555087e-14 134.9190005487011
2.576192007165489      19.14816013886625      15.53457548884521  0.0002625634823437201     0.4998443484849892     -12.63367129603044   0.003101476265144375    0.04185291679915267    0.00207885578029756       15.5278813430178      319.6571066270087   0.007404805543500649     0.8000007768846704     0.5749553183370467     0.2460907478793295     0.3405620208223544    0.02150282719964815     0.5145162685482576    0.01508840674969127     0.6190014662622649  2.249081418555087e-14 134.9190002229448
2.576192007165489      19.14816013886625      15.53457548884521  0.0002625634823437201      0.499844333583828     -12.63367148428681   0.003101476265144375    0.04185291679915267    0.00207885578029756       15.5278813430178      319.6571066270087   0.007404805543500649     0.8000007768846704     0.5749553183370467     0.2460907478793295     0.3405620208223544    0.02150282719964815     0.5145162685482576    0.01508840674969127     0.6190014662622649  2.249081418555087e-14 134.9190002299268
2.576192007165489      19.14816013886625      15.53457548884521  0.0002625634823437201      0.499844333583828     -12.63367129603044   0.003101491166305569    0.04185291679915267    0.00207885578029756       15.5278813430178      319.6571066270087   0.007404805543500649     0.8000007768846704     0.5749553183370467     0.2460907478793295     0.3405620208223544    0.02150282719964815     0.5145162685482576    0.01508840674969127     0.6190014662622649  2.249081418555087e-14 134.9190007695011
2.576192007165489      19.14816013886625      15.53457548884521  0.0002625634823437201      0.499844333583828     -12.63367129603044   0.003101476265144375    0.04185293170031387    0.00207885578029756       15.5278813430178      319.6571066270087   0.007404805543500649     0.8000007768846704     0.5749553183370467     0.2460907478793295     0.3405620208223544    0.02150282719964815     0.5145162685482576    0.01508840674969127     0.6190014662622649  2.249081418555087e-14 134.9190002811686
2.576192007165489      19.14816013886625      15.53457548884521  0.0002625634823437201      0.499844333583828     -12.63367129603044   0.003101476265144375    0.04185291679915267   0.002078870681458754       15.5278813430178      319.6571066270087   0.007404805543500649     0.8000007768846704     0.5749553183370467     0.2460907478793295     0.3405620208223544    0.02150282719964815     0.5145162685482576    0.01508840674969127     0.6190014662622649  2.249081418555087e-14 134.9190002755088
2.576192007165489      19.14816013886625      15.53457548884521  0.0002625634823437201      0.499844333583828     -12.63367129603044   0.003101476265144375    0.04185291679915267    0.00207885578029756      15.52788157440126      319.6571066270087   0.007404805543500649     0.8000007768846704     0.5749553183370467     0.2460907478793295     0.3405620208223544    0.02150282719964815     0.5145162685482576    0.01508840674969127     0.6190014662622649  2.249081418555087e-14 134.9190002832582
2.576192007165489      19.14816013886625      15.53457548884521  0.0002625634823437201      0.499844333583828     -12.63367129603044   0.003101476265144375    0.04185291679915267    0.00207885578029756       15.5278813430178      319.6571113902708   0.007404805543500649     0.8000007768846704     0.5749553183370467     0.2460907478793295     0.3405620208223544    0.02150282719964815     0.5145162685482576    0.01508840674969127     0.6190014662622649  2.249081418555087e-14 134.9190002464054
2.576192007165489      19.14816013886625      15.53457548884521  0.0002625634823437201      0.499844333583828     -12.63367129603044   0.003101476265144375    0.04185291679915267    0.00207885578029756       15.5278813430178      319.6571066270087   0.007404820444661842     0.8000007768846704     0.5749553183370467     0.2460907478793295     0.3405620208223544    0.02150282719964815     0.5145162685482576    0.01508840674969127     0.6190014662622649  2.249081418555087e-14 134.9190004652453
2.576192007165489      19.14816013886625      15.53457548884521  0.0002625634823437201      0.499844333583828     -12.63367129603044   0.003101476265144375    0.04185291679915267    0.00207885578029756       15.5278813430178      319.6571066270087   0.007404805543500649     0.8000007917858316     0.5749553183370467     0.2460907478793295     0.3405620208223544    0.02150282719964815     0.5145162685482576    0.01508840674969127     0.6190014662622649  2.249081418555087e-14 134.9190018073664
2.576192007165489      19.14816013886625      15.53457548884521  0.0002625634823437201      0.499844333583828     -12.63367129603044   0.003101476265144375    0.04185291679915267    0.00207885578029756       15.5278813430178      319.6571066270087   0.007404805543500649     0.8000007768846704     0.5749553332382079     0.2460907478793295     0.3405620208223544    0.02150282719964815     0.5145162685482576    0.01508840674969127     0.6190014662622649  2.249081418555087e-14 134.9190003069558
2.576192007165489      19.14816013886625      15.53457548884521  0.0002625634823437201      0.499844333583828     -12.63367129603044   0.003101476265144375    0.04185291679915267    0.00207885578029756       15.5278813430178      319.6571066270087   0.007404805543500649     0.8000007768846704     0.5749553183370467     0.2460907627804907     0.3405620208223544    0.02150282719964815     0.5145162685482576    0.01508840674969127     0.6190014662622649  2.249081418555087e-14 134.919000218329
2.576192007165489      19.14816013886625      15.53457548884521  0.0002625634823437201      0.499844333583828     -12.63367129603044   0.003101476265144375    0.04185291679915267    0.00207885578029756       15.5278813430178      319.6571066270087   0.007404805543500649     0.8000007768846704     0.5749553183370467     0.2460907478793295     0.3405620357235156    0.02150282719964815     0.5145162685482576    0.01508840674969127     0.6190014662622649  2.249081418555087e-14 134.9190002377732
2.576192007165489      19.14816013886625      15.53457548884521  0.0002625634823437201      0.499844333583828     -12.63367129603044   0.003101476265144375    0.04185291679915267    0.00207885578029756       15.5278813430178      319.6571066270087   0.007404805543500649     0.8000007768846704     0.5749553183370467     0.2460907478793295     0.3405620208223544    0.02150284210080934     0.5145162685482576    0.01508840674969127     0.6190014662622649  2.249081418555087e-14 134.9190002220152
2.576192007165489      19.14816013886625      15.53457548884521  0.0002625634823437201      0.499844333583828     -12.63367129603044   0.003101476265144375    0.04185291679915267    0.00207885578029756       15.5278813430178      319.6571066270087   0.007404805543500649     0.8000007768846704     0.5749553183370467     0.2460907478793295     0.3405620208223544    0.02150282719964815     0.5145162834494188    0.01508840674969127     0.6190014662622649  2.249081418555087e-14 134.9190002225053
2.576192007165489      19.14816013886625      15.53457548884521  0.0002625634823437201      0.499844333583828     -12.63367129603044   0.003101476265144375    0.04185291679915267    0.00207885578029756       15.5278813430178      319.6571066270087   0.007404805543500649     0.8000007768846704     0.5749553183370467     0.2460907478793295     0.3405620208223544    0.02150282719964815     0.5145162685482576    0.01508842165085246     0.6190014662622649  2.249081418555087e-14 134.9190002264721
2.576192007165489      19.14816013886625      15.53457548884521  0.0002625634823437201      0.499844333583828     -12.63367129603044   0.003101476265144375    0.04185291679915267    0.00207885578029756       15.5278813430178      319.6571066270087   0.007404805543500649     0.8000007768846704     0.5749553183370467     0.2460907478793295     0.3405620208223544    0.02150282719964815     0.5145162685482576    0.01508840674969127     0.6190014811634261  2.249081418555087e-14 134.919000224543
2.576192007165489      19.14816013886625      15.53457548884521  0.0002625634823437201      0.499844333583828     -12.63367129603044   0.003101476265144375    0.04185291679915267    0.00207885578029756       15.5278813430178      319.6571066270087   0.007404805543500649     0.8000007768846704     0.5749553183370467     0.2460907478793295     0.3405620208223544    0.02150282719964815     0.5145162685482576    0.01508840674969127     0.6190014662622649  1.490118368466184e-08 134.9190762388745
