# Supplementary material for: Model-Based Quantification of the Systemic Interplay between Glucose and Fatty Acids in the Postprandial State
Source: PLoS One. 2015 Sep 10;10(9):e0135665. doi: 10.1371/journal.pone.0135665 (PMC4565650; doi:10.1371/journal.pone.0135665)
Supplement: S3 File — Zip file containing all Matlab m-files to generate figures. The zip-file includes a README file, containing an overview of the simulation files and basic instructions. (ZIP) [file pone.0135665.s004.zip › GlcNEFA/OPT parameters/OPT_solver1_seed100000000_n100_r25/parameters_it52.txt]

2.09506291463038      16.89996263292598      16.67878344984944    0.00759063969881148     0.8498476399533608     -8.362102983187585  6.917724273310606e-07      0.117320075380525   0.001539487821004766      28.76126917396185      339.5103389678947    0.01434860947331325     0.8297788958290049      0.701926881769528     0.1264097687755654     0.1554582436461304     0.0214510119270078     0.3599952765318711    0.07330982279238053     0.3893468429094031     0.3457862067868986 247.5329713606641
2.09506294584925      16.89996263292598      16.67878344984944    0.00759063969881148     0.8498476399533608     -8.362102983187585  6.917724273310606e-07      0.117320075380525   0.001539487821004766      28.76126917396185      339.5103389678947    0.01434860947331325     0.8297788958290049      0.701926881769528     0.1264097687755654     0.1554582436461304     0.0214510119270078     0.3599952765318711    0.07330982279238053     0.3893468429094031     0.3457862067868986 247.5329709045834
2.09506291463038      16.89996288475505      16.67878344984944    0.00759063969881148     0.8498476399533608     -8.362102983187585  6.917724273310606e-07      0.117320075380525   0.001539487821004766      28.76126917396185      339.5103389678947    0.01434860947331325     0.8297788958290049      0.701926881769528     0.1264097687755654     0.1554582436461304     0.0214510119270078     0.3599952765318711    0.07330982279238053     0.3893468429094031     0.3457862067868986 247.5329725777953
2.09506291463038      16.89996263292598      16.67878369838268    0.00759063969881148     0.8498476399533608     -8.362102983187585  6.917724273310606e-07      0.117320075380525   0.001539487821004766      28.76126917396185      339.5103389678947    0.01434860947331325     0.8297788958290049      0.701926881769528     0.1264097687755654     0.1554582436461304     0.0214510119270078     0.3599952765318711    0.07330982279238053     0.3893468429094031     0.3457862067868986 247.5329724657818
2.09506291463038      16.89996263292598      16.67878344984944   0.007590654599972674     0.8498476399533608     -8.362102983187585  6.917724273310606e-07      0.117320075380525   0.001539487821004766      28.76126917396185      339.5103389678947    0.01434860947331325     0.8297788958290049      0.701926881769528     0.1264097687755654     0.1554582436461304     0.0214510119270078     0.3599952765318711    0.07330982279238053     0.3893468429094031     0.3457862067868986 247.5329245186848
2.09506291463038      16.89996263292598      16.67878344984944    0.00759063969881148      0.849847654854522     -8.362102983187585  6.917724273310606e-07      0.117320075380525   0.001539487821004766      28.76126917396185      339.5103389678947    0.01434860947331325     0.8297788958290049      0.701926881769528     0.1264097687755654     0.1554582436461304     0.0214510119270078     0.3599952765318711    0.07330982279238053     0.3893468429094031     0.3457862067868986 247.5329712597283
2.09506291463038      16.89996263292598      16.67878344984944    0.00759063969881148     0.8498476399533608     -8.362103107792629  6.917724273310606e-07      0.117320075380525   0.001539487821004766      28.76126917396185      339.5103389678947    0.01434860947331325     0.8297788958290049      0.701926881769528     0.1264097687755654     0.1554582436461304     0.0214510119270078     0.3599952765318711    0.07330982279238053     0.3893468429094031     0.3457862067868986 247.5329695340821
2.09506291463038      16.89996263292598      16.67878344984944    0.00759063969881148     0.8498476399533608     -8.362102983187585  7.066735885249083e-07      0.117320075380525   0.001539487821004766      28.76126917396185      339.5103389678947    0.01434860947331325     0.8297788958290049      0.701926881769528     0.1264097687755654     0.1554582436461304     0.0214510119270078     0.3599952765318711    0.07330982279238053     0.3893468429094031     0.3457862067868986 247.5329464663369
2.09506291463038      16.89996263292598      16.67878344984944    0.00759063969881148     0.8498476399533608     -8.362102983187585  6.917724273310606e-07     0.1173200902816862   0.001539487821004766      28.76126917396185      339.5103389678947    0.01434860947331325     0.8297788958290049      0.701926881769528     0.1264097687755654     0.1554582436461304     0.0214510119270078     0.3599952765318711    0.07330982279238053     0.3893468429094031     0.3457862067868986 247.5329716816251
2.09506291463038      16.89996263292598      16.67878344984944    0.00759063969881148     0.8498476399533608     -8.362102983187585  6.917724273310606e-07      0.117320075380525    0.00153950272216596      28.76126917396185      339.5103389678947    0.01434860947331325     0.8297788958290049      0.701926881769528     0.1264097687755654     0.1554582436461304     0.0214510119270078     0.3599952765318711    0.07330982279238053     0.3893468429094031     0.3457862067868986 247.5333966535108
2.09506291463038      16.89996263292598      16.67878344984944    0.00759063969881148     0.8498476399533608     -8.362102983187585  6.917724273310606e-07      0.117320075380525   0.001539487821004766      28.76126960253816      339.5103389678947    0.01434860947331325     0.8297788958290049      0.701926881769528     0.1264097687755654     0.1554582436461304     0.0214510119270078     0.3599952765318711    0.07330982279238053     0.3893468429094031     0.3457862067868986 247.5329735475209
2.09506291463038      16.89996263292598      16.67878344984944    0.00759063969881148     0.8498476399533608     -8.362102983187585  6.917724273310606e-07      0.117320075380525   0.001539487821004766      28.76126917396185       339.510344026993    0.01434860947331325     0.8297788958290049      0.701926881769528     0.1264097687755654     0.1554582436461304     0.0214510119270078     0.3599952765318711    0.07330982279238053     0.3893468429094031     0.3457862067868986 247.5329698812382
2.09506291463038      16.89996263292598      16.67878344984944    0.00759063969881148     0.8498476399533608     -8.362102983187585  6.917724273310606e-07      0.117320075380525   0.001539487821004766      28.76126917396185      339.5103389678947    0.01434862437447445     0.8297788958290049      0.701926881769528     0.1264097687755654     0.1554582436461304     0.0214510119270078     0.3599952765318711    0.07330982279238053     0.3893468429094031     0.3457862067868986 247.5330246103703
2.09506291463038      16.89996263292598      16.67878344984944    0.00759063969881148     0.8498476399533608     -8.362102983187585  6.917724273310606e-07      0.117320075380525   0.001539487821004766      28.76126917396185      339.5103389678947    0.01434860947331325     0.8297789107301661      0.701926881769528     0.1264097687755654     0.1554582436461304     0.0214510119270078     0.3599952765318711    0.07330982279238053     0.3893468429094031     0.3457862067868986 247.5329742037288
2.09506291463038      16.89996263292598      16.67878344984944    0.00759063969881148     0.8498476399533608     -8.362102983187585  6.917724273310606e-07      0.117320075380525   0.001539487821004766      28.76126917396185      339.5103389678947    0.01434860947331325     0.8297788958290049     0.7019268966706892     0.1264097687755654     0.1554582436461304     0.0214510119270078     0.3599952765318711    0.07330982279238053     0.3893468429094031     0.3457862067868986 247.5329596098589
2.09506291463038      16.89996263292598      16.67878344984944    0.00759063969881148     0.8498476399533608     -8.362102983187585  6.917724273310606e-07      0.117320075380525   0.001539487821004766      28.76126917396185      339.5103389678947    0.01434860947331325     0.8297788958290049      0.701926881769528     0.1264097836767266     0.1554582436461304     0.0214510119270078     0.3599952765318711    0.07330982279238053     0.3893468429094031     0.3457862067868986 247.5329509186052
2.09506291463038      16.89996263292598      16.67878344984944    0.00759063969881148     0.8498476399533608     -8.362102983187585  6.917724273310606e-07      0.117320075380525   0.001539487821004766      28.76126917396185      339.5103389678947    0.01434860947331325     0.8297788958290049      0.701926881769528     0.1264097687755654     0.1554582585472916     0.0214510119270078     0.3599952765318711    0.07330982279238053     0.3893468429094031     0.3457862067868986 247.5329740462485
2.09506291463038      16.89996263292598      16.67878344984944    0.00759063969881148     0.8498476399533608     -8.362102983187585  6.917724273310606e-07      0.117320075380525   0.001539487821004766      28.76126917396185      339.5103389678947    0.01434860947331325     0.8297788958290049      0.701926881769528     0.1264097687755654     0.1554582436461304      0.021451026828169     0.3599952765318711    0.07330982279238053     0.3893468429094031     0.3457862067868986 247.5329712544461
2.09506291463038      16.89996263292598      16.67878344984944    0.00759063969881148     0.8498476399533608     -8.362102983187585  6.917724273310606e-07      0.117320075380525   0.001539487821004766      28.76126917396185      339.5103389678947    0.01434860947331325     0.8297788958290049      0.701926881769528     0.1264097687755654     0.1554582436461304     0.0214510119270078     0.3599952914330323    0.07330982279238053     0.3893468429094031     0.3457862067868986 247.53297168596
2.09506291463038      16.89996263292598      16.67878344984944    0.00759063969881148     0.8498476399533608     -8.362102983187585  6.917724273310606e-07      0.117320075380525   0.001539487821004766      28.76126917396185      339.5103389678947    0.01434860947331325     0.8297788958290049      0.701926881769528     0.1264097687755654     0.1554582436461304     0.0214510119270078     0.3599952765318711    0.07330983769354173     0.3893468429094031     0.3457862067868986 247.5329713952416
2.09506291463038      16.89996263292598      16.67878344984944    0.00759063969881148     0.8498476399533608     -8.362102983187585  6.917724273310606e-07      0.117320075380525   0.001539487821004766      28.76126917396185      339.5103389678947    0.01434860947331325     0.8297788958290049      0.701926881769528     0.1264097687755654     0.1554582436461304     0.0214510119270078     0.3599952765318711    0.07330982279238053     0.3893468578105643     0.3457862067868986 247.5329713539743
2.09506291463038      16.89996263292598      16.67878344984944    0.00759063969881148     0.8498476399533608     -8.362102983187585  6.917724273310606e-07      0.117320075380525   0.001539487821004766      28.76126917396185      339.5103389678947    0.01434860947331325     0.8297788958290049      0.701926881769528     0.1264097687755654     0.1554582436461304     0.0214510119270078     0.3599952765318711    0.07330982279238053     0.3893468429094031     0.3457862216880598 247.5329713401902
2.0815159210511       19.0579134647156       16.7799408018807   0.005569852115903917     0.8499610640549263     -10.42357787720459  0.0008604510904853161     0.1051402618279195   0.001295473106365789      27.27696453395303      359.2646495550611    0.01226158139485567     0.8322253501498675     0.7066592433837375     0.1544270004468104     0.1680828878455557    0.02911736457003224     0.2467772138195294    0.06011750642508549     0.4266538324702572      1.198993561424059 185.1547557972051
2.081515952068104       19.0579134647156       16.7799408018807   0.005569852115903917     0.8499610640549263     -10.42357787720459  0.0008604510904853161     0.1051402618279195   0.001295473106365789      27.27696453395303      359.2646495550611    0.01226158139485567     0.8322253501498675     0.7066592433837375     0.1544270004468104     0.1680828878455557    0.02911736457003224     0.2467772138195294    0.06011750642508549     0.4266538324702572      1.198993561424059 185.1547560480039
2.0815159210511      19.05791374870064       16.7799408018807   0.005569852115903917     0.8499610640549263     -10.42357787720459  0.0008604510904853161     0.1051402618279195   0.001295473106365789      27.27696453395303      359.2646495550611    0.01226158139485567     0.8322253501498675     0.7066592433837375     0.1544270004468104     0.1680828878455557    0.02911736457003224     0.2467772138195294    0.06011750642508549     0.4266538324702572      1.198993561424059 185.1547557359478
2.0815159210511       19.0579134647156       16.7799410519213   0.005569852115903917     0.8499610640549263     -10.42357787720459  0.0008604510904853161     0.1051402618279195   0.001295473106365789      27.27696453395303      359.2646495550611    0.01226158139485567     0.8322253501498675     0.7066592433837375     0.1544270004468104     0.1680828878455557    0.02911736457003224     0.2467772138195294    0.06011750642508549     0.4266538324702572      1.198993561424059 185.1547555148284
2.0815159210511       19.0579134647156       16.7799408018807   0.005569867017065111     0.8499610640549263     -10.42357787720459  0.0008604510904853161     0.1051402618279195   0.001295473106365789      27.27696453395303      359.2646495550611    0.01226158139485567     0.8322253501498675     0.7066592433837375     0.1544270004468104     0.1680828878455557    0.02911736457003224     0.2467772138195294    0.06011750642508549     0.4266538324702572      1.198993561424059 185.1548105951277
2.0815159210511       19.0579134647156       16.7799408018807   0.005569852115903917     0.8499610789560875     -10.42357787720459  0.0008604510904853161     0.1051402618279195   0.001295473106365789      27.27696453395303      359.2646495550611    0.01226158139485567     0.8322253501498675     0.7066592433837375     0.1544270004468104     0.1680828878455557    0.02911736457003224     0.2467772138195294    0.06011750642508549     0.4266538324702572      1.198993561424059 185.1547560430211
2.0815159210511       19.0579134647156       16.7799408018807   0.005569852115903917     0.8499610640549263       -10.423578032528  0.0008604510904853161     0.1051402618279195   0.001295473106365789      27.27696453395303      359.2646495550611    0.01226158139485567     0.8322253501498675     0.7066592433837375     0.1544270004468104     0.1680828878455557    0.02911736457003224     0.2467772138195294    0.06011750642508549     0.4266538324702572      1.198993561424059 185.1547562725612
2.0815159210511       19.0579134647156       16.7799408018807   0.005569852115903917     0.8499610640549263     -10.42357787720459    0.00086046599164651     0.1051402618279195   0.001295473106365789      27.27696453395303      359.2646495550611    0.01226158139485567     0.8322253501498675     0.7066592433837375     0.1544270004468104     0.1680828878455557    0.02911736457003224     0.2467772138195294    0.06011750642508549     0.4266538324702572      1.198993561424059 185.1547454536488
2.0815159210511       19.0579134647156       16.7799408018807   0.005569852115903917     0.8499610640549263     -10.42357787720459  0.0008604510904853161     0.1051402767290807   0.001295473106365789      27.27696453395303      359.2646495550611    0.01226158139485567     0.8322253501498675     0.7066592433837375     0.1544270004468104     0.1680828878455557    0.02911736457003224     0.2467772138195294    0.06011750642508549     0.4266538324702572      1.198993561424059 185.1547564976303
2.0815159210511       19.0579134647156       16.7799408018807   0.005569852115903917     0.8499610640549263     -10.42357787720459  0.0008604510904853161     0.1051402618279195   0.001295488007526983      27.27696453395303      359.2646495550611    0.01226158139485567     0.8322253501498675     0.7066592433837375     0.1544270004468104     0.1680828878455557    0.02911736457003224     0.2467772138195294    0.06011750642508549     0.4266538324702572      1.198993561424059 185.1550525243263
2.0815159210511       19.0579134647156       16.7799408018807   0.005569852115903917     0.8499610640549263     -10.42357787720459  0.0008604510904853161     0.1051402618279195   0.001295473106365789      27.27696494041148      359.2646495550611    0.01226158139485567     0.8322253501498675     0.7066592433837375     0.1544270004468104     0.1680828878455557    0.02911736457003224     0.2467772138195294    0.06011750642508549     0.4266538324702572      1.198993561424059 185.1547570198993
2.0815159210511       19.0579134647156       16.7799408018807   0.005569852115903917     0.8499610640549263     -10.42357787720459  0.0008604510904853161     0.1051402618279195   0.001295473106365789      27.27696453395303      359.2646549085215    0.01226158139485567     0.8322253501498675     0.7066592433837375     0.1544270004468104     0.1680828878455557    0.02911736457003224     0.2467772138195294    0.06011750642508549     0.4266538324702572      1.198993561424059 185.1547550847782
2.0815159210511       19.0579134647156       16.7799408018807   0.005569852115903917     0.8499610640549263     -10.42357787720459  0.0008604510904853161     0.1051402618279195   0.001295473106365789      27.27696453395303      359.2646495550611    0.01226159629601687     0.8322253501498675     0.7066592433837375     0.1544270004468104     0.1680828878455557    0.02911736457003224     0.2467772138195294    0.06011750642508549     0.4266538324702572      1.198993561424059 185.1547301703951
2.0815159210511       19.0579134647156       16.7799408018807   0.005569852115903917     0.8499610640549263     -10.42357787720459  0.0008604510904853161     0.1051402618279195   0.001295473106365789      27.27696453395303      359.2646495550611    0.01226158139485567     0.8322253650510287     0.7066592433837375     0.1544270004468104     0.1680828878455557    0.02911736457003224     0.2467772138195294    0.06011750642508549     0.4266538324702572      1.198993561424059 185.1547570003591
2.0815159210511       19.0579134647156       16.7799408018807   0.005569852115903917     0.8499610640549263     -10.42357787720459  0.0008604510904853161     0.1051402618279195   0.001295473106365789      27.27696453395303      359.2646495550611    0.01226158139485567     0.8322253501498675     0.7066592582848987     0.1544270004468104     0.1680828878455557    0.02911736457003224     0.2467772138195294    0.06011750642508549     0.4266538324702572      1.198993561424059 185.1547506215163
2.0815159210511       19.0579134647156       16.7799408018807   0.005569852115903917     0.8499610640549263     -10.42357787720459  0.0008604510904853161     0.1051402618279195   0.001295473106365789      27.27696453395303      359.2646495550611    0.01226158139485567     0.8322253501498675     0.7066592433837375     0.1544270153479716     0.1680828878455557    0.02911736457003224     0.2467772138195294    0.06011750642508549     0.4266538324702572      1.198993561424059 185.1547399469515
2.0815159210511       19.0579134647156       16.7799408018807   0.005569852115903917     0.8499610640549263     -10.42357787720459  0.0008604510904853161     0.1051402618279195   0.001295473106365789      27.27696453395303      359.2646495550611    0.01226158139485567     0.8322253501498675     0.7066592433837375     0.1544270004468104     0.1680829027467169    0.02911736457003224     0.2467772138195294    0.06011750642508549     0.4266538324702572      1.198993561424059 185.1547558025659
2.0815159210511       19.0579134647156       16.7799408018807   0.005569852115903917     0.8499610640549263     -10.42357787720459  0.0008604510904853161     0.1051402618279195   0.001295473106365789      27.27696453395303      359.2646495550611    0.01226158139485567     0.8322253501498675     0.7066592433837375     0.1544270004468104     0.1680828878455557    0.02911737947119344     0.2467772138195294    0.06011750642508549     0.4266538324702572      1.198993561424059 185.1547557239557
2.0815159210511       19.0579134647156       16.7799408018807   0.005569852115903917     0.8499610640549263     -10.42357787720459  0.0008604510904853161     0.1051402618279195   0.001295473106365789      27.27696453395303      359.2646495550611    0.01226158139485567     0.8322253501498675     0.7066592433837375     0.1544270004468104     0.1680828878455557    0.02911736457003224     0.2467772287206906    0.06011750642508549     0.4266538324702572      1.198993561424059 185.1547560327001
2.0815159210511       19.0579134647156       16.7799408018807   0.005569852115903917     0.8499610640549263     -10.42357787720459  0.0008604510904853161     0.1051402618279195   0.001295473106365789      27.27696453395303      359.2646495550611    0.01226158139485567     0.8322253501498675     0.7066592433837375     0.1544270004468104     0.1680828878455557    0.02911736457003224     0.2467772138195294    0.06011752132624668     0.4266538324702572      1.198993561424059 185.1547558222875
2.0815159210511       19.0579134647156       16.7799408018807   0.005569852115903917     0.8499610640549263     -10.42357787720459  0.0008604510904853161     0.1051402618279195   0.001295473106365789      27.27696453395303      359.2646495550611    0.01226158139485567     0.8322253501498675     0.7066592433837375     0.1544270004468104     0.1680828878455557    0.02911736457003224     0.2467772138195294    0.06011750642508549     0.4266538473714184      1.198993561424059 185.1547557921329
2.0815159210511       19.0579134647156       16.7799408018807   0.005569852115903917     0.8499610640549263     -10.42357787720459  0.0008604510904853161     0.1051402618279195   0.001295473106365789      27.27696453395303      359.2646495550611    0.01226158139485567     0.8322253501498675     0.7066592433837375     0.1544270004468104     0.1680828878455557    0.02911736457003224     0.2467772138195294    0.06011750642508549     0.4266538324702572      1.198993579290456 185.154755795966
2.033849825142582      19.11224879242784      15.57650790008991   0.004901881526135756     0.8403809346280182     -10.30390813089042  0.0008584964574526922      0.108977466386794   0.001104145528057151      24.72998292344273      322.2355353603941    0.01087181693214593     0.8302245463285704      0.693992518238599     0.1857035388686014     0.2009561038146884    0.03917634479205477      0.177206152116078    0.03758761982074981     0.6209474390771589      16.26654693042478 153.8113225996915
2.033849855449306      19.11224879242784      15.57650790008991   0.004901881526135756     0.8403809346280182     -10.30390813089042  0.0008584964574526922      0.108977466386794   0.001104145528057151      24.72998292344273      322.2355353603941    0.01087181693214593     0.8302245463285704      0.693992518238599     0.1857035388686014     0.2009561038146884    0.03917634479205477      0.177206152116078    0.03758761982074981     0.6209474390771589      16.26654693042478 153.81132306565
2.033849825142582      19.11224907722254      15.57650790008991   0.004901881526135756     0.8403809346280182     -10.30390813089042  0.0008584964574526922      0.108977466386794   0.001104145528057151      24.72998292344273      322.2355353603941    0.01087181693214593     0.8302245463285704      0.693992518238599     0.1857035388686014     0.2009561038146884    0.03917634479205477      0.177206152116078    0.03758761982074981     0.6209474390771589      16.26654693042478 153.8113220593812
2.033849825142582      19.11224879242784      15.57650813219796   0.004901881526135756     0.8403809346280182     -10.30390813089042  0.0008584964574526922      0.108977466386794   0.001104145528057151      24.72998292344273      322.2355353603941    0.01087181693214593     0.8302245463285704      0.693992518238599     0.1857035388686014     0.2009561038146884    0.03917634479205477      0.177206152116078    0.03758761982074981     0.6209474390771589      16.26654693042478 153.8113220609518
2.033849825142582      19.11224879242784      15.57650790008991    0.00490189642729695     0.8403809346280182     -10.30390813089042  0.0008584964574526922      0.108977466386794   0.001104145528057151      24.72998292344273      322.2355353603941    0.01087181693214593     0.8302245463285704      0.693992518238599     0.1857035388686014     0.2009561038146884    0.03917634479205477      0.177206152116078    0.03758761982074981     0.6209474390771589      16.26654693042478 153.8113948784191
2.033849825142582      19.11224879242784      15.57650790008991   0.004901881526135756     0.8403809495291794     -10.30390813089042  0.0008584964574526922      0.108977466386794   0.001104145528057151      24.72998292344273      322.2355353603941    0.01087181693214593     0.8302245463285704      0.693992518238599     0.1857035388686014     0.2009561038146884    0.03917634479205477      0.177206152116078    0.03758761982074981     0.6209474390771589      16.26654693042478 153.811322706199
2.033849825142582      19.11224879242784      15.57650790008991   0.004901881526135756     0.8403809346280182     -10.30390828443061  0.0008584964574526922      0.108977466386794   0.001104145528057151      24.72998292344273      322.2355353603941    0.01087181693214593     0.8302245463285704      0.693992518238599     0.1857035388686014     0.2009561038146884    0.03917634479205477      0.177206152116078    0.03758761982074981     0.6209474390771589      16.26654693042478 153.811323576968
2.033849825142582      19.11224879242784      15.57650790008991   0.004901881526135756     0.8403809346280182     -10.30390813089042   0.000858511358613886      0.108977466386794   0.001104145528057151      24.72998292344273      322.2355353603941    0.01087181693214593     0.8302245463285704      0.693992518238599     0.1857035388686014     0.2009561038146884    0.03917634479205477      0.177206152116078    0.03758761982074981     0.6209474390771589      16.26654693042478 153.8113443164816
2.033849825142582      19.11224879242784      15.57650790008991   0.004901881526135756     0.8403809346280182     -10.30390813089042  0.0008584964574526922     0.1089774812879552   0.001104145528057151      24.72998292344273      322.2355353603941    0.01087181693214593     0.8302245463285704      0.693992518238599     0.1857035388686014     0.2009561038146884    0.03917634479205477      0.177206152116078    0.03758761982074981     0.6209474390771589      16.26654693042478 153.8113246876187
2.033849825142582      19.11224879242784      15.57650790008991   0.004901881526135756     0.8403809346280182     -10.30390813089042  0.0008584964574526922      0.108977466386794   0.001104160429218345      24.72998292344273      322.2355353603941    0.01087181693214593     0.8302245463285704      0.693992518238599     0.1857035388686014     0.2009561038146884    0.03917634479205477      0.177206152116078    0.03758761982074981     0.6209474390771589      16.26654693042478 153.8115422374769
2.033849825142582      19.11224879242784      15.57650790008991   0.004901881526135756     0.8403809346280182     -10.30390813089042  0.0008584964574526922      0.108977466386794   0.001104145528057151      24.72998329194819      322.2355353603941    0.01087181693214593     0.8302245463285704      0.693992518238599     0.1857035388686014     0.2009561038146884    0.03917634479205477      0.177206152116078    0.03758761982074981     0.6209474390771589      16.26654693042478 153.8113233995522
2.033849825142582      19.11224879242784      15.57650790008991   0.004901881526135756     0.8403809346280182     -10.30390813089042  0.0008584964574526922      0.108977466386794   0.001104145528057151      24.72998292344273      322.2355401620778    0.01087181693214593     0.8302245463285704      0.693992518238599     0.1857035388686014     0.2009561038146884    0.03917634479205477      0.177206152116078    0.03758761982074981     0.6209474390771589      16.26654693042478 153.8113223133654
2.033849825142582      19.11224879242784      15.57650790008991   0.004901881526135756     0.8403809346280182     -10.30390813089042  0.0008584964574526922      0.108977466386794   0.001104145528057151      24.72998292344273      322.2355353603941    0.01087183183330713     0.8302245463285704      0.693992518238599     0.1857035388686014     0.2009561038146884    0.03917634479205477      0.177206152116078    0.03758761982074981     0.6209474390771589      16.26654693042478 153.8113115210034
2.033849825142582      19.11224879242784      15.57650790008991   0.004901881526135756     0.8403809346280182     -10.30390813089042  0.0008584964574526922      0.108977466386794   0.001104145528057151      24.72998292344273      322.2355353603941    0.01087181693214593     0.8302245612297315      0.693992518238599     0.1857035388686014     0.2009561038146884    0.03917634479205477      0.177206152116078    0.03758761982074981     0.6209474390771589      16.26654693042478 153.8113229332951
2.033849825142582      19.11224879242784      15.57650790008991   0.004901881526135756     0.8403809346280182     -10.30390813089042  0.0008584964574526922      0.108977466386794   0.001104145528057151      24.72998292344273      322.2355353603941    0.01087181693214593     0.8302245463285704     0.6939925331397602     0.1857035388686014     0.2009561038146884    0.03917634479205477      0.177206152116078    0.03758761982074981     0.6209474390771589      16.26654693042478 153.8113208285591
2.033849825142582      19.11224879242784      15.57650790008991   0.004901881526135756     0.8403809346280182     -10.30390813089042  0.0008584964574526922      0.108977466386794   0.001104145528057151      24.72998292344273      322.2355353603941    0.01087181693214593     0.8302245463285704      0.693992518238599     0.1857035537697626     0.2009561038146884    0.03917634479205477      0.177206152116078    0.03758761982074981     0.6209474390771589      16.26654693042478 153.8113135686373
2.033849825142582      19.11224879242784      15.57650790008991   0.004901881526135756     0.8403809346280182     -10.30390813089042  0.0008584964574526922      0.108977466386794   0.001104145528057151      24.72998292344273      322.2355353603941    0.01087181693214593     0.8302245463285704      0.693992518238599     0.1857035388686014     0.2009561187158496    0.03917634479205477      0.177206152116078    0.03758761982074981     0.6209474390771589      16.26654693042478 153.8113222393453
2.033849825142582      19.11224879242784      15.57650790008991   0.004901881526135756     0.8403809346280182     -10.30390813089042  0.0008584964574526922      0.108977466386794   0.001104145528057151      24.72998292344273      322.2355353603941    0.01087181693214593     0.8302245463285704      0.693992518238599     0.1857035388686014     0.2009561038146884    0.03917635969321597      0.177206152116078    0.03758761982074981     0.6209474390771589      16.26654693042478 153.8113225377556
2.033849825142582      19.11224879242784      15.57650790008991   0.004901881526135756     0.8403809346280182     -10.30390813089042  0.0008584964574526922      0.108977466386794   0.001104145528057151      24.72998292344273      322.2355353603941    0.01087181693214593     0.8302245463285704      0.693992518238599     0.1857035388686014     0.2009561038146884    0.03917634479205477     0.1772061670172392    0.03758761982074981     0.6209474390771589      16.26654693042478 153.8113227734972
2.033849825142582      19.11224879242784      15.57650790008991   0.004901881526135756     0.8403809346280182     -10.30390813089042  0.0008584964574526922      0.108977466386794   0.001104145528057151      24.72998292344273      322.2355353603941    0.01087181693214593     0.8302245463285704      0.693992518238599     0.1857035388686014     0.2009561038146884    0.03917634479205477      0.177206152116078    0.03758763472191101     0.6209474390771589      16.26654693042478 153.8113226213941
2.033849825142582      19.11224879242784      15.57650790008991   0.004901881526135756     0.8403809346280182     -10.30390813089042  0.0008584964574526922      0.108977466386794   0.001104145528057151      24.72998292344273      322.2355353603941    0.01087181693214593     0.8302245463285704      0.693992518238599     0.1857035388686014     0.2009561038146884    0.03917634479205477      0.177206152116078    0.03758761982074981     0.6209474539783201      16.26654693042478 153.8113226083972
2.033849825142582      19.11224879242784      15.57650790008991   0.004901881526135756     0.8403809346280182     -10.30390813089042  0.0008584964574526922      0.108977466386794   0.001104145528057151      24.72998292344273      322.2355353603941    0.01087181693214593     0.8302245463285704      0.693992518238599     0.1857035388686014     0.2009561038146884    0.03917634479205477      0.177206152116078    0.03758761982074981     0.6209474390771589      16.26654717281522 153.8113225995406
2.001612194803037      19.46767196945319      14.93323208474478   0.004139372162690653     0.8087473626706906      -10.5089632607394  0.0007442925151793459     0.1127906716863322   0.000863448823276241      18.79822481939203      246.0944393537447   0.008984616480562481     0.8159484921817404     0.6567263535009611     0.2252684100179185     0.2473641893281057    0.05514335279359441    0.08100200382714748  0.0007523216302608854    0.03172796668729416      10.31515442286099 131.1374096862407
2.001612224629382      19.46767196945319      14.93323208474478   0.004139372162690653     0.8087473626706906      -10.5089632607394  0.0007442925151793459     0.1127906716863322   0.000863448823276241      18.79822481939203      246.0944393537447   0.008984616480562481     0.8159484921817404     0.6567263535009611     0.2252684100179185     0.2473641893281057    0.05514335279359441    0.08100200382714748  0.0007523216302608854    0.03172796668729416      10.31515442286099 131.1374099501806
2.001612194803037       19.4676722595441      14.93323208474478   0.004139372162690653     0.8087473626706906      -10.5089632607394  0.0007442925151793459     0.1127906716863322   0.000863448823276241      18.79822481939203      246.0944393537447   0.008984616480562481     0.8159484921817404     0.6567263535009611     0.2252684100179185     0.2473641893281057    0.05514335279359441    0.08100200382714748  0.0007523216302608854    0.03172796668729416      10.31515442286099 131.1374092091303
2.001612194803037      19.46767196945319      14.93323230726728   0.004139372162690653     0.8087473626706906      -10.5089632607394  0.0007442925151793459     0.1127906716863322   0.000863448823276241      18.79822481939203      246.0944393537447   0.008984616480562481     0.8159484921817404     0.6567263535009611     0.2252684100179185     0.2473641893281057    0.05514335279359441    0.08100200382714748  0.0007523216302608854    0.03172796668729416      10.31515442286099 131.1374094064384
2.001612194803037      19.46767196945319      14.93323208474478   0.004139387063851847     0.8087473626706906      -10.5089632607394  0.0007442925151793459     0.1127906716863322   0.000863448823276241      18.79822481939203      246.0944393537447   0.008984616480562481     0.8159484921817404     0.6567263535009611     0.2252684100179185     0.2473641893281057    0.05514335279359441    0.08100200382714748  0.0007523216302608854    0.03172796668729416      10.31515442286099 131.1374607535187
2.001612194803037      19.46767196945319      14.93323208474478   0.004139372162690653     0.8087473775718518      -10.5089632607394  0.0007442925151793459     0.1127906716863322   0.000863448823276241      18.79822481939203      246.0944393537447   0.008984616480562481     0.8159484921817404     0.6567263535009611     0.2252684100179185     0.2473641893281057    0.05514335279359441    0.08100200382714748  0.0007523216302608854    0.03172796668729416      10.31515442286099 131.1374098563965
2.001612194803037      19.46767196945319      14.93323208474478   0.004139372162690653     0.8087473626706906     -10.50896341733515  0.0007442925151793459     0.1127906716863322   0.000863448823276241      18.79822481939203      246.0944393537447   0.008984616480562481     0.8159484921817404     0.6567263535009611     0.2252684100179185     0.2473641893281057    0.05514335279359441    0.08100200382714748  0.0007523216302608854    0.03172796668729416      10.31515442286099 131.1374105381522
2.001612194803037      19.46767196945319      14.93323208474478   0.004139372162690653     0.8087473626706906      -10.5089632607394  0.0007443074163405398     0.1127906716863322   0.000863448823276241      18.79822481939203      246.0944393537447   0.008984616480562481     0.8159484921817404     0.6567263535009611     0.2252684100179185     0.2473641893281057    0.05514335279359441    0.08100200382714748  0.0007523216302608854    0.03172796668729416      10.31515442286099 131.137407113568
2.001612194803037      19.46767196945319      14.93323208474478   0.004139372162690653     0.8087473626706906      -10.5089632607394  0.0007442925151793459     0.1127906865874934   0.000863448823276241      18.79822481939203      246.0944393537447   0.008984616480562481     0.8159484921817404     0.6567263535009611     0.2252684100179185     0.2473641893281057    0.05514335279359441    0.08100200382714748  0.0007523216302608854    0.03172796668729416      10.31515442286099 131.1374100603048
2.001612194803037      19.46767196945319      14.93323208474478   0.004139372162690653     0.8087473626706906      -10.5089632607394  0.0007442925151793459     0.1127906716863322  0.0008634637244374348      18.79822481939203      246.0944393537447   0.008984616480562481     0.8159484921817404     0.6567263535009611     0.2252684100179185     0.2473641893281057    0.05514335279359441    0.08100200382714748  0.0007523216302608854    0.03172796668729416      10.31515442286099 131.1374928603125
2.001612194803037      19.46767196945319      14.93323208474478   0.004139372162690653     0.8087473626706906      -10.5089632607394  0.0007442925151793459     0.1127906716863322   0.000863448823276241      18.79822509950741      246.0944393537447   0.008984616480562481     0.8159484921817404     0.6567263535009611     0.2252684100179185     0.2473641893281057    0.05514335279359441    0.08100200382714748  0.0007523216302608854    0.03172796668729416      10.31515442286099 131.1374099418929
2.001612194803037      19.46767196945319      14.93323208474478   0.004139372162690653     0.8087473626706906      -10.5089632607394  0.0007442925151793459     0.1127906716863322   0.000863448823276241      18.79822481939203      246.0944430208376   0.008984616480562481     0.8159484921817404     0.6567263535009611     0.2252684100179185     0.2473641893281057    0.05514335279359441    0.08100200382714748  0.0007523216302608854    0.03172796668729416      10.31515442286099 131.1374095881207
2.001612194803037      19.46767196945319      14.93323208474478   0.004139372162690653     0.8087473626706906      -10.5089632607394  0.0007442925151793459     0.1127906716863322   0.000863448823276241      18.79822481939203      246.0944393537447   0.008984631381723675     0.8159484921817404     0.6567263535009611     0.2252684100179185     0.2473641893281057    0.05514335279359441    0.08100200382714748  0.0007523216302608854    0.03172796668729416      10.31515442286099 131.1373186445704
2.001612194803037      19.46767196945319      14.93323208474478   0.004139372162690653     0.8087473626706906      -10.5089632607394  0.0007442925151793459     0.1127906716863322   0.000863448823276241      18.79822481939203      246.0944393537447   0.008984616480562481     0.8159485070829016     0.6567263535009611     0.2252684100179185     0.2473641893281057    0.05514335279359441    0.08100200382714748  0.0007523216302608854    0.03172796668729416      10.31515442286099 131.1374099569818
2.001612194803037      19.46767196945319      14.93323208474478   0.004139372162690653     0.8087473626706906      -10.5089632607394  0.0007442925151793459     0.1127906716863322   0.000863448823276241      18.79822481939203      246.0944393537447   0.008984616480562481     0.8159484921817404     0.6567263684021223     0.2252684100179185     0.2473641893281057    0.05514335279359441    0.08100200382714748  0.0007523216302608854    0.03172796668729416      10.31515442286099 131.1374102223749
2.001612194803037      19.46767196945319      14.93323208474478   0.004139372162690653     0.8087473626706906      -10.5089632607394  0.0007442925151793459     0.1127906716863322   0.000863448823276241      18.79822481939203      246.0944393537447   0.008984616480562481     0.8159484921817404     0.6567263535009611     0.2252684249190796     0.2473641893281057    0.05514335279359441    0.08100200382714748  0.0007523216302608854    0.03172796668729416      10.31515442286099 131.1374041728388
2.001612194803037      19.46767196945319      14.93323208474478   0.004139372162690653     0.8087473626706906      -10.5089632607394  0.0007442925151793459     0.1127906716863322   0.000863448823276241      18.79822481939203      246.0944393537447   0.008984616480562481     0.8159484921817404     0.6567263535009611     0.2252684100179185     0.2473642042292669    0.05514335279359441    0.08100200382714748  0.0007523216302608854    0.03172796668729416      10.31515442286099 131.1374094700079
2.001612194803037      19.46767196945319      14.93323208474478   0.004139372162690653     0.8087473626706906      -10.5089632607394  0.0007442925151793459     0.1127906716863322   0.000863448823276241      18.79822481939203      246.0944393537447   0.008984616480562481     0.8159484921817404     0.6567263535009611     0.2252684100179185     0.2473641893281057     0.0551433676947556    0.08100200382714748  0.0007523216302608854    0.03172796668729416      10.31515442286099 131.1374096843007
2.001612194803037      19.46767196945319      14.93323208474478   0.004139372162690653     0.8087473626706906      -10.5089632607394  0.0007442925151793459     0.1127906716863322   0.000863448823276241      18.79822481939203      246.0944393537447   0.008984616480562481     0.8159484921817404     0.6567263535009611     0.2252684100179185     0.2473641893281057    0.05514335279359441    0.08100201872830867  0.0007523216302608854    0.03172796668729416      10.31515442286099 131.1374098124754
2.001612194803037      19.46767196945319      14.93323208474478   0.004139372162690653     0.8087473626706906      -10.5089632607394  0.0007442925151793459     0.1127906716863322   0.000863448823276241      18.79822481939203      246.0944393537447   0.008984616480562481     0.8159484921817404     0.6567263535009611     0.2252684100179185     0.2473641893281057    0.05514335279359441    0.08100200382714748  0.0007523365314220792    0.03172796668729416      10.31515442286099 131.1374096970307
2.001612194803037      19.46767196945319      14.93323208474478   0.004139372162690653     0.8087473626706906      -10.5089632607394  0.0007442925151793459     0.1127906716863322   0.000863448823276241      18.79822481939203      246.0944393537447   0.008984616480562481     0.8159484921817404     0.6567263535009611     0.2252684100179185     0.2473641893281057    0.05514335279359441    0.08100200382714748  0.0007523216302608854    0.03172798158845536      10.31515442286099 131.1374096974117
2.001612194803037      19.46767196945319      14.93323208474478   0.004139372162690653     0.8087473626706906      -10.5089632607394  0.0007442925151793459     0.1127906716863322   0.000863448823276241      18.79822481939203      246.0944393537447   0.008984616480562481     0.8159484921817404     0.6567263535009611     0.2252684100179185     0.2473641893281057    0.05514335279359441    0.08100200382714748  0.0007523216302608854    0.03172796668729416      10.31515457656877 131.1374096930081
2.05067091792091      18.52829030720753      13.15049853643737   0.003396317141155136       0.76527072650242     -9.816756617698438  0.0003651159783080362      0.122074018327998   0.000738884592948711      16.62651920099501      233.8719246413994    0.00857388741430402     0.8004729131718539     0.6337341076807418     0.2346330772179746     0.2713934463563328    0.05489090952224388    0.03946021800911928  0.0001320553100332444   0.005547722351656674      2.288230684368703 127.3631377713964
2.050670948478288      18.52829030720753      13.15049853643737   0.003396317141155136       0.76527072650242     -9.816756617698438  0.0003651159783080362      0.122074018327998   0.000738884592948711      16.62651920099501      233.8719246413994    0.00857388741430402     0.8004729131718539     0.6337341076807418     0.2346330772179746     0.2713934463563328    0.05489090952224388    0.03946021800911928  0.0001320553100332444   0.005547722351656674      2.288230684368703 127.3631375320503
2.05067091792091      18.52829058330057      13.15049853643737   0.003396317141155136       0.76527072650242     -9.816756617698438  0.0003651159783080362      0.122074018327998   0.000738884592948711      16.62651920099501      233.8719246413994    0.00857388741430402     0.8004729131718539     0.6337341076807418     0.2346330772179746     0.2713934463563328    0.05489090952224388    0.03946021800911928  0.0001320553100332444   0.005547722351656674      2.288230684368703 127.3631374293525
2.05067091792091      18.52829030720753      13.15049873239507   0.003396317141155136       0.76527072650242     -9.816756617698438  0.0003651159783080362      0.122074018327998   0.000738884592948711      16.62651920099501      233.8719246413994    0.00857388741430402     0.8004729131718539     0.6337341076807418     0.2346330772179746     0.2713934463563328    0.05489090952224388    0.03946021800911928  0.0001320553100332444   0.005547722351656674      2.288230684368703 127.3631373871336
2.05067091792091      18.52829030720753      13.15049853643737   0.003396332042316329       0.76527072650242     -9.816756617698438  0.0003651159783080362      0.122074018327998   0.000738884592948711      16.62651920099501      233.8719246413994    0.00857388741430402     0.8004729131718539     0.6337341076807418     0.2346330772179746     0.2713934463563328    0.05489090952224388    0.03946021800911928  0.0001320553100332444   0.005547722351656674      2.288230684368703 127.3631812872756
2.05067091792091      18.52829030720753      13.15049853643737   0.003396317141155136     0.7652707414035812     -9.816756617698438  0.0003651159783080362      0.122074018327998   0.000738884592948711      16.62651920099501      233.8719246413994    0.00857388741430402     0.8004729131718539     0.6337341076807418     0.2346330772179746     0.2713934463563328    0.05489090952224388    0.03946021800911928  0.0001320553100332444   0.005547722351656674      2.288230684368703 127.3631376983434
2.05067091792091      18.52829030720753      13.15049853643737   0.003396317141155136       0.76527072650242     -9.816756763979511  0.0003651159783080362      0.122074018327998   0.000738884592948711      16.62651920099501      233.8719246413994    0.00857388741430402     0.8004729131718539     0.6337341076807418     0.2346330772179746     0.2713934463563328    0.05489090952224388    0.03946021800911928  0.0001320553100332444   0.005547722351656674      2.288230684368703 127.3631382784473
2.05067091792091      18.52829030720753      13.15049853643737   0.003396317141155136       0.76527072650242     -9.816756617698438    0.00036513087946923      0.122074018327998   0.000738884592948711      16.62651920099501      233.8719246413994    0.00857388741430402     0.8004729131718539     0.6337341076807418     0.2346330772179746     0.2713934463563328    0.05489090952224388    0.03946021800911928  0.0001320553100332444   0.005547722351656674      2.288230684368703 127.3631328940271
2.05067091792091      18.52829030720753      13.15049853643737   0.003396317141155136       0.76527072650242     -9.816756617698438  0.0003651159783080362     0.1220740332291592   0.000738884592948711      16.62651920099501      233.8719246413994    0.00857388741430402     0.8004729131718539     0.6337341076807418     0.2346330772179746     0.2713934463563328    0.05489090952224388    0.03946021800911928  0.0001320553100332444   0.005547722351656674      2.288230684368703 127.3631378163802
2.05067091792091      18.52829030720753      13.15049853643737   0.003396317141155136       0.76527072650242     -9.816756617698438  0.0003651159783080362      0.122074018327998  0.0007388994941099048      16.62651920099501      233.8719246413994    0.00857388741430402     0.8004729131718539     0.6337341076807418     0.2346330772179746     0.2713934463563328    0.05489090952224388    0.03946021800911928  0.0001320553100332444   0.005547722351656674      2.288230684368703 127.3631637704044
2.05067091792091      18.52829030720753      13.15049853643737   0.003396317141155136       0.76527072650242     -9.816756617698438  0.0003651159783080362      0.122074018327998   0.000738884592948711      16.62651944874945      233.8719246413994    0.00857388741430402     0.8004729131718539     0.6337341076807418     0.2346330772179746     0.2713934463563328    0.05489090952224388    0.03946021800911928  0.0001320553100332444   0.005547722351656674      2.288230684368703 127.3631378553112
2.05067091792091      18.52829030720753      13.15049853643737   0.003396317141155136       0.76527072650242     -9.816756617698438  0.0003651159783080362      0.122074018327998   0.000738884592948711      16.62651920099501      233.8719281263626    0.00857388741430402     0.8004729131718539     0.6337341076807418     0.2346330772179746     0.2713934463563328    0.05489090952224388    0.03946021800911928  0.0001320553100332444   0.005547722351656674      2.288230684368703 127.3631377367795
2.05067091792091      18.52829030720753      13.15049853643737   0.003396317141155136       0.76527072650242     -9.816756617698438  0.0003651159783080362      0.122074018327998   0.000738884592948711      16.62651920099501      233.8719246413994   0.008573902315465214     0.8004729131718539     0.6337341076807418     0.2346330772179746     0.2713934463563328    0.05489090952224388    0.03946021800911928  0.0001320553100332444   0.005547722351656674      2.288230684368703 127.3630708413679
2.05067091792091      18.52829030720753      13.15049853643737   0.003396317141155136       0.76527072650242     -9.816756617698438  0.0003651159783080362      0.122074018327998   0.000738884592948711      16.62651920099501      233.8719246413994    0.00857388741430402     0.8004729280730151     0.6337341076807418     0.2346330772179746     0.2713934463563328    0.05489090952224388    0.03946021800911928  0.0001320553100332444   0.005547722351656674      2.288230684368703 127.3631380537876
2.05067091792091      18.52829030720753      13.15049853643737   0.003396317141155136       0.76527072650242     -9.816756617698438  0.0003651159783080362      0.122074018327998   0.000738884592948711      16.62651920099501      233.8719246413994    0.00857388741430402     0.8004729131718539      0.633734122581903     0.2346330772179746     0.2713934463563328    0.05489090952224388    0.03946021800911928  0.0001320553100332444   0.005547722351656674      2.288230684368703 127.3631379964102
2.05067091792091      18.52829030720753      13.15049853643737   0.003396317141155136       0.76527072650242     -9.816756617698438  0.0003651159783080362      0.122074018327998   0.000738884592948711      16.62651920099501      233.8719246413994    0.00857388741430402     0.8004729131718539     0.6337341076807418     0.2346330921191358     0.2713934463563328    0.05489090952224388    0.03946021800911928  0.0001320553100332444   0.005547722351656674      2.288230684368703 127.3631337594248
2.05067091792091      18.52829030720753      13.15049853643737   0.003396317141155136       0.76527072650242     -9.816756617698438  0.0003651159783080362      0.122074018327998   0.000738884592948711      16.62651920099501      233.8719246413994    0.00857388741430402     0.8004729131718539     0.6337341076807418     0.2346330772179746      0.271393461257494    0.05489090952224388    0.03946021800911928  0.0001320553100332444   0.005547722351656674      2.288230684368703 127.3631376796676
2.05067091792091      18.52829030720753      13.15049853643737   0.003396317141155136       0.76527072650242     -9.816756617698438  0.0003651159783080362      0.122074018327998   0.000738884592948711      16.62651920099501      233.8719246413994    0.00857388741430402     0.8004729131718539     0.6337341076807418     0.2346330772179746     0.2713934463563328    0.05489092442340507    0.03946021800911928  0.0001320553100332444   0.005547722351656674      2.288230684368703 127.363137768645
2.05067091792091      18.52829030720753      13.15049853643737   0.003396317141155136       0.76527072650242     -9.816756617698438  0.0003651159783080362      0.122074018327998   0.000738884592948711      16.62651920099501      233.8719246413994    0.00857388741430402     0.8004729131718539     0.6337341076807418     0.2346330772179746     0.2713934463563328    0.05489090952224388    0.03946023291028047  0.0001320553100332444   0.005547722351656674      2.288230684368703 127.3631378821143
2.05067091792091      18.52829030720753      13.15049853643737   0.003396317141155136       0.76527072650242     -9.816756617698438  0.0003651159783080362      0.122074018327998   0.000738884592948711      16.62651920099501      233.8719246413994    0.00857388741430402     0.8004729131718539     0.6337341076807418     0.2346330772179746     0.2713934463563328    0.05489090952224388    0.03946021800911928  0.0001320702111944382   0.005547722351656674      2.288230684368703 127.3631377712387
2.05067091792091      18.52829030720753      13.15049853643737   0.003396317141155136       0.76527072650242     -9.816756617698438  0.0003651159783080362      0.122074018327998   0.000738884592948711      16.62651920099501      233.8719246413994    0.00857388741430402     0.8004729131718539     0.6337341076807418     0.2346330772179746     0.2713934463563328    0.05489090952224388    0.03946021800911928  0.0001320553100332444   0.005547737252817868      2.288230684368703 127.3631377676237
2.05067091792091      18.52829030720753      13.15049853643737   0.003396317141155136       0.76527072650242     -9.816756617698438  0.0003651159783080362      0.122074018327998   0.000738884592948711      16.62651920099501      233.8719246413994    0.00857388741430402     0.8004729131718539     0.6337341076807418     0.2346330772179746     0.2713934463563328    0.05489090952224388    0.03946021800911928  0.0001320553100332444   0.005547722351656674      2.288230718465997 127.363137771081
2.050672200802465      18.52829052094802      13.15049887475568   0.003394606095243194     0.7652715723214053     -9.816756019670502  0.0004216168508257219     0.1220739547572133  0.0007386622090797229      16.62651822941776      233.8719246431131   0.008610488322552064     0.8004729116256339     0.6337324566668805       0.23466862957362     0.2713945084062603    0.05489090955120371    0.03946016742472287  0.0001320571354838767   0.005547765789605252      2.288230685964372 127.2621874669884
2.050672231359862      18.52829052094802      13.15049887475568   0.003394606095243194     0.7652715723214053     -9.816756019670502  0.0004216168508257219     0.1220739547572133  0.0007386622090797229      16.62651822941776      233.8719246431131   0.008610488322552064     0.8004729116256339     0.6337324566668805       0.23466862957362     0.2713945084062603    0.05489090955120371    0.03946016742472287  0.0001320571354838767   0.005547765789605252      2.288230685964372 127.2621872428391
2.050672200802465      18.52829079704107      13.15049887475568   0.003394606095243194     0.7652715723214053     -9.816756019670502  0.0004216168508257219     0.1220739547572133  0.0007386622090797229      16.62651822941776      233.8719246431131   0.008610488322552064     0.8004729116256339     0.6337324566668805       0.23466862957362     0.2713945084062603    0.05489090955120371    0.03946016742472287  0.0001320571354838767   0.005547765789605252      2.288230685964372 127.2621871308759
2.050672200802465      18.52829052094802      13.15049907071339   0.003394606095243194     0.7652715723214053     -9.816756019670502  0.0004216168508257219     0.1220739547572133  0.0007386622090797229      16.62651822941776      233.8719246431131   0.008610488322552064     0.8004729116256339     0.6337324566668805       0.23466862957362     0.2713945084062603    0.05489090955120371    0.03946016742472287  0.0001320571354838767   0.005547765789605252      2.288230685964372 127.2621870869721
2.050672200802465      18.52829052094802      13.15049887475568   0.003394620996404388     0.7652715723214053     -9.816756019670502  0.0004216168508257219     0.1220739547572133  0.0007386622090797229      16.62651822941776      233.8719246431131   0.008610488322552064     0.8004729116256339     0.6337324566668805       0.23466862957362     0.2713945084062603    0.05489090955120371    0.03946016742472287  0.0001320571354838767   0.005547765789605252      2.288230685964372 127.2622286817699
2.050672200802465      18.52829052094802      13.15049887475568   0.003394606095243194     0.7652715872225665     -9.816756019670502  0.0004216168508257219     0.1220739547572133  0.0007386622090797229      16.62651822941776      233.8719246431131   0.008610488322552064     0.8004729116256339     0.6337324566668805       0.23466862957362     0.2713945084062603    0.05489090955120371    0.03946016742472287  0.0001320571354838767   0.005547765789605252      2.288230685964372 127.2621873000744
2.050672200802465      18.52829052094802      13.15049887475568   0.003394606095243194     0.7652715723214053     -9.816756165951565  0.0004216168508257219     0.1220739547572133  0.0007386622090797229      16.62651822941776      233.8719246431131   0.008610488322552064     0.8004729116256339     0.6337324566668805       0.23466862957362     0.2713945084062603    0.05489090955120371    0.03946016742472287  0.0001320571354838767   0.005547765789605252      2.288230685964372 127.2621879934552
2.050672200802465      18.52829052094802      13.15049887475568   0.003394606095243194     0.7652715723214053     -9.816756019670502  0.0004216317519869158     0.1220739547572133  0.0007386622090797229      16.62651822941776      233.8719246431131   0.008610488322552064     0.8004729116256339     0.6337324566668805       0.23466862957362     0.2713945084062603    0.05489090955120371    0.03946016742472287  0.0001320571354838767   0.005547765789605252      2.288230685964372 127.2622052478608
2.050672200802465      18.52829052094802      13.15049887475568   0.003394606095243194     0.7652715723214053     -9.816756019670502  0.0004216168508257219     0.1220739696583745  0.0007386622090797229      16.62651822941776      233.8719246431131   0.008610488322552064     0.8004729116256339     0.6337324566668805       0.23466862957362     0.2713945084062603    0.05489090955120371    0.03946016742472287  0.0001320571354838767   0.005547765789605252      2.288230685964372 127.2621884262998
2.050672200802465      18.52829052094802      13.15049887475568   0.003394606095243194     0.7652715723214053     -9.816756019670502  0.0004216168508257219     0.1220739547572133  0.0007386771102409167      16.62651822941776      233.8719246431131   0.008610488322552064     0.8004729116256339     0.6337324566668805       0.23466862957362     0.2713945084062603    0.05489090955120371    0.03946016742472287  0.0001320571354838767   0.005547765789605252      2.288230685964372 127.2622292956192
2.050672200802465      18.52829052094802      13.15049887475568   0.003394606095243194     0.7652715723214053     -9.816756019670502  0.0004216168508257219     0.1220739547572133  0.0007386622090797229      16.62651847717219      233.8719246431131   0.008610488322552064     0.8004729116256339     0.6337324566668805       0.23466862957362     0.2713945084062603    0.05489090955120371    0.03946016742472287  0.0001320571354838767   0.005547765789605252      2.288230685964372 127.262187452214
2.050672200802465      18.52829052094802      13.15049887475568   0.003394606095243194     0.7652715723214053     -9.816756019670502  0.0004216168508257219     0.1220739547572133  0.0007386622090797229      16.62651822941776      233.8719281280764   0.008610488322552064     0.8004729116256339     0.6337324566668805       0.23466862957362     0.2713945084062603    0.05489090955120371    0.03946016742472287  0.0001320571354838767   0.005547765789605252      2.288230685964372 127.2621874163305
2.050672200802465      18.52829052094802      13.15049887475568   0.003394606095243194     0.7652715723214053     -9.816756019670502  0.0004216168508257219     0.1220739547572133  0.0007386622090797229      16.62651822941776      233.8719246431131   0.008610503223713258     0.8004729116256339     0.6337324566668805       0.23466862957362     0.2713945084062603    0.05489090955120371    0.03946016742472287  0.0001320571354838767   0.005547765789605252      2.288230685964372 127.2621622876782
2.050672200802465      18.52829052094802      13.15049887475568   0.003394606095243194     0.7652715723214053     -9.816756019670502  0.0004216168508257219     0.1220739547572133  0.0007386622090797229      16.62651822941776      233.8719246431131   0.008610488322552064     0.8004729265267951     0.6337324566668805       0.23466862957362     0.2713945084062603    0.05489090955120371    0.03946016742472287  0.0001320571354838767   0.005547765789605252      2.288230685964372 127.262187774892
2.050672200802465      18.52829052094802      13.15049887475568   0.003394606095243194     0.7652715723214053     -9.816756019670502  0.0004216168508257219     0.1220739547572133  0.0007386622090797229      16.62651822941776      233.8719246431131   0.008610488322552064     0.8004729116256339     0.6337324715680417       0.23466862957362     0.2713945084062603    0.05489090955120371    0.03946016742472287  0.0001320571354838767   0.005547765789605252      2.288230685964372 127.2621875305085
2.050672200802465      18.52829052094802      13.15049887475568   0.003394606095243194     0.7652715723214053     -9.816756019670502  0.0004216168508257219     0.1220739547572133  0.0007386622090797229      16.62651822941776      233.8719246431131   0.008610488322552064     0.8004729116256339     0.6337324566668805     0.2346686444747812     0.2713945084062603    0.05489090955120371    0.03946016742472287  0.0001320571354838767   0.005547765789605252      2.288230685964372 127.2621850326097
2.050672200802465      18.52829052094802      13.15049887475568   0.003394606095243194     0.7652715723214053     -9.816756019670502  0.0004216168508257219     0.1220739547572133  0.0007386622090797229      16.62651822941776      233.8719246431131   0.008610488322552064     0.8004729116256339     0.6337324566668805       0.23466862957362     0.2713945233074215    0.05489090955120371    0.03946016742472287  0.0001320571354838767   0.005547765789605252      2.288230685964372 127.2621874130624
2.050672200802465      18.52829052094802      13.15049887475568   0.003394606095243194     0.7652715723214053     -9.816756019670502  0.0004216168508257219     0.1220739547572133  0.0007386622090797229      16.62651822941776      233.8719246431131   0.008610488322552064     0.8004729116256339     0.6337324566668805       0.23466862957362     0.2713945084062603     0.0548909244523649    0.03946016742472287  0.0001320571354838767   0.005547765789605252      2.288230685964372 127.2621874746616
2.050672200802465      18.52829052094802      13.15049887475568   0.003394606095243194     0.7652715723214053     -9.816756019670502  0.0004216168508257219     0.1220739547572133  0.0007386622090797229      16.62651822941776      233.8719246431131   0.008610488322552064     0.8004729116256339     0.6337324566668805       0.23466862957362     0.2713945084062603    0.05489090955120371    0.03946018232588406  0.0001320571354838767   0.005547765789605252      2.288230685964372 127.2621875790463
2.050672200802465      18.52829052094802      13.15049887475568   0.003394606095243194     0.7652715723214053     -9.816756019670502  0.0004216168508257219     0.1220739547572133  0.0007386622090797229      16.62651822941776      233.8719246431131   0.008610488322552064     0.8004729116256339     0.6337324566668805       0.23466862957362     0.2713945084062603    0.05489090955120371    0.03946016742472287  0.0001320720366450705   0.005547765789605252      2.288230685964372 127.2621874797889
2.050672200802465      18.52829052094802      13.15049887475568   0.003394606095243194     0.7652715723214053     -9.816756019670502  0.0004216168508257219     0.1220739547572133  0.0007386622090797229      16.62651822941776      233.8719246431131   0.008610488322552064     0.8004729116256339     0.6337324566668805       0.23466862957362     0.2713945084062603    0.05489090955120371    0.03946016742472287  0.0001320571354838767   0.005547780690766446      2.288230685964372 127.2621874795474
2.050672200802465      18.52829052094802      13.15049887475568   0.003394606095243194     0.7652715723214053     -9.816756019670502  0.0004216168508257219     0.1220739547572133  0.0007386622090797229      16.62651822941776      233.8719246431131   0.008610488322552064     0.8004729116256339     0.6337324566668805       0.23466862957362     0.2713945084062603    0.05489090955120371    0.03946016742472287  0.0001320571354838767   0.005547765789605252      2.288230720061666 127.2621874646173
2.07754929092379      18.50543257229304      13.17789651029855   0.003406229854632452     0.7844566465943215     -9.790086590229123  0.0004304875701795545     0.1201582488097579  0.0008258979642475781      16.61992810486381      240.5602859614328   0.008525751480583287     0.8003713187487339     0.6286075391321873     0.2370438610886618     0.2750381240693489    0.03838371230444181    0.02731838424559378  0.0001133553365923536   0.004778727766409416      162.1483374418245 126.8362118112142
2.077549321881687      18.50543257229304      13.17789651029855   0.003406229854632452     0.7844566465943215     -9.790086590229123  0.0004304875701795545     0.1201582488097579  0.0008258979642475781      16.61992810486381      240.5602859614328   0.008525751480583287     0.8003713187487339     0.6286075391321873     0.2370438610886618     0.2750381240693489    0.03838371230444181    0.02731838424559378  0.0001133553365923536   0.004778727766409416      162.1483374418245 126.836211627879
2.07754929092379      18.50543284804547      13.17789651029855   0.003406229854632452     0.7844566465943215     -9.790086590229123  0.0004304875701795545     0.1201582488097579  0.0008258979642475781      16.61992810486381      240.5602859614328   0.008525751480583287     0.8003713187487339     0.6286075391321873     0.2370438610886618     0.2750381240693489    0.03838371230444181    0.02731838424559378  0.0001133553365923536   0.004778727766409416      162.1483374418245 126.8362117473436
2.07754929092379      18.50543257229304      13.17789670666451   0.003406229854632452     0.7844566465943215     -9.790086590229123  0.0004304875701795545     0.1201582488097579  0.0008258979642475781      16.61992810486381      240.5602859614328   0.008525751480583287     0.8003713187487339     0.6286075391321873     0.2370438610886618     0.2750381240693489    0.03838371230444181    0.02731838424559378  0.0001133553365923536   0.004778727766409416      162.1483374418245 126.8362116317616
2.07754929092379      18.50543257229304      13.17789651029855   0.003406244755793646     0.7844566465943215     -9.790086590229123  0.0004304875701795545     0.1201582488097579  0.0008258979642475781      16.61992810486381      240.5602859614328   0.008525751480583287     0.8003713187487339     0.6286075391321873     0.2370438610886618     0.2750381240693489    0.03838371230444181    0.02731838424559378  0.0001133553365923536   0.004778727766409416      162.1483374418245 126.8362301104014
2.07754929092379      18.50543257229304      13.17789651029855   0.003406229854632452     0.7844566614954827     -9.790086590229123  0.0004304875701795545     0.1201582488097579  0.0008258979642475781      16.61992810486381      240.5602859614328   0.008525751480583287     0.8003713187487339     0.6286075391321873     0.2370438610886618     0.2750381240693489    0.03838371230444181    0.02731838424559378  0.0001133553365923536   0.004778727766409416      162.1483374418245 126.836211783816
2.07754929092379      18.50543257229304      13.17789651029855   0.003406229854632452     0.7844566465943215     -9.790086736112782  0.0004304875701795545     0.1201582488097579  0.0008258979642475781      16.61992810486381      240.5602859614328   0.008525751480583287     0.8003713187487339     0.6286075391321873     0.2370438610886618     0.2750381240693489    0.03838371230444181    0.02731838424559378  0.0001133553365923536   0.004778727766409416      162.1483374418245 126.836211888077
2.07754929092379      18.50543257229304      13.17789651029855   0.003406229854632452     0.7844566465943215     -9.790086590229123  0.0004305024713407484     0.1201582488097579  0.0008258979642475781      16.61992810486381      240.5602859614328   0.008525751480583287     0.8003713187487339     0.6286075391321873     0.2370438610886618     0.2750381240693489    0.03838371230444181    0.02731838424559378  0.0001133553365923536   0.004778727766409416      162.1483374418245 126.836227677321
2.07754929092379      18.50543257229304      13.17789651029855   0.003406229854632452     0.7844566465943215     -9.790086590229123  0.0004304875701795545     0.1201582637109191  0.0008258979642475781      16.61992810486381      240.5602859614328   0.008525751480583287     0.8003713187487339     0.6286075391321873     0.2370438610886618     0.2750381240693489    0.03838371230444181    0.02731838424559378  0.0001133553365923536   0.004778727766409416      162.1483374418245 126.8362124891878
2.07754929092379      18.50543257229304      13.17789651029855   0.003406229854632452     0.7844566465943215     -9.790086590229123  0.0004304875701795545     0.1201582488097579  0.0008259128654087719      16.61992810486381      240.5602859614328   0.008525751480583287     0.8003713187487339     0.6286075391321873     0.2370438610886618     0.2750381240693489    0.03838371230444181    0.02731838424559378  0.0001133553365923536   0.004778727766409416      162.1483374418245 126.8362795917924
2.07754929092379      18.50543257229304      13.17789651029855   0.003406229854632452     0.7844566465943215     -9.790086590229123  0.0004304875701795545     0.1201582488097579  0.0008258979642475781      16.61992835252004      240.5602859614328   0.008525751480583287     0.8003713187487339     0.6286075391321873     0.2370438610886618     0.2750381240693489    0.03838371230444181    0.02731838424559378  0.0001133553365923536   0.004778727766409416      162.1483374418245 126.8362119178509
2.07754929092379      18.50543257229304      13.17789651029855   0.003406229854632452     0.7844566465943215     -9.790086590229123  0.0004304875701795545     0.1201582488097579  0.0008258979642475781      16.61992810486381      240.5602895460604   0.008525751480583287     0.8003713187487339     0.6286075391321873     0.2370438610886618     0.2750381240693489    0.03838371230444181    0.02731838424559378  0.0001133553365923536   0.004778727766409416      162.1483374418245 126.8362117486699
2.07754929092379      18.50543257229304      13.17789651029855   0.003406229854632452     0.7844566465943215     -9.790086590229123  0.0004304875701795545     0.1201582488097579  0.0008258979642475781      16.61992810486381      240.5602859614328    0.00852576638174448     0.8003713187487339     0.6286075391321873     0.2370438610886618     0.2750381240693489    0.03838371230444181    0.02731838424559378  0.0001133553365923536   0.004778727766409416      162.1483374418245 126.8362121220175
2.07754929092379      18.50543257229304      13.17789651029855   0.003406229854632452     0.7844566465943215     -9.790086590229123  0.0004304875701795545     0.1201582488097579  0.0008258979642475781      16.61992810486381      240.5602859614328   0.008525751480583287     0.8003713336498951     0.6286075391321873     0.2370438610886618     0.2750381240693489    0.03838371230444181    0.02731838424559378  0.0001133553365923536   0.004778727766409416      162.1483374418245 126.8362121370164
2.07754929092379      18.50543257229304      13.17789651029855   0.003406229854632452     0.7844566465943215     -9.790086590229123  0.0004304875701795545     0.1201582488097579  0.0008258979642475781      16.61992810486381      240.5602859614328   0.008525751480583287     0.8003713187487339     0.6286075540333485     0.2370438610886618     0.2750381240693489    0.03838371230444181    0.02731838424559378  0.0001133553365923536   0.004778727766409416      162.1483374418245 126.8362117458291
2.07754929092379      18.50543257229304      13.17789651029855   0.003406229854632452     0.7844566465943215     -9.790086590229123  0.0004304875701795545     0.1201582488097579  0.0008258979642475781      16.61992810486381      240.5602859614328   0.008525751480583287     0.8003713187487339     0.6286075391321873      0.237043875989823     0.2750381240693489    0.03838371230444181    0.02731838424559378  0.0001133553365923536   0.004778727766409416      162.1483374418245 126.8362106042223
2.07754929092379      18.50543257229304      13.17789651029855   0.003406229854632452     0.7844566465943215     -9.790086590229123  0.0004304875701795545     0.1201582488097579  0.0008258979642475781      16.61992810486381      240.5602859614328   0.008525751480583287     0.8003713187487339     0.6286075391321873     0.2370438610886618     0.2750381389705101    0.03838371230444181    0.02731838424559378  0.0001133553365923536   0.004778727766409416      162.1483374418245 126.8362117714328
2.07754929092379      18.50543257229304      13.17789651029855   0.003406229854632452     0.7844566465943215     -9.790086590229123  0.0004304875701795545     0.1201582488097579  0.0008258979642475781      16.61992810486381      240.5602859614328   0.008525751480583287     0.8003713187487339     0.6286075391321873     0.2370438610886618     0.2750381240693489    0.03838372720560301    0.02731838424559378  0.0001133553365923536   0.004778727766409416      162.1483374418245 126.8362118096952
2.07754929092379      18.50543257229304      13.17789651029855   0.003406229854632452     0.7844566465943215     -9.790086590229123  0.0004304875701795545     0.1201582488097579  0.0008258979642475781      16.61992810486381      240.5602859614328   0.008525751480583287     0.8003713187487339     0.6286075391321873     0.2370438610886618     0.2750381240693489    0.03838371230444181    0.02731839914675498  0.0001133553365923536   0.004778727766409416      162.1483374418245 126.8362119217356
2.07754929092379      18.50543257229304      13.17789651029855   0.003406229854632452     0.7844566465943215     -9.790086590229123  0.0004304875701795545     0.1201582488097579  0.0008258979642475781      16.61992810486381      240.5602859614328   0.008525751480583287     0.8003713187487339     0.6286075391321873     0.2370438610886618     0.2750381240693489    0.03838371230444181    0.02731838424559378  0.0001133702377535475   0.004778727766409416      162.1483374418245 126.8362118114002
2.07754929092379      18.50543257229304      13.17789651029855   0.003406229854632452     0.7844566465943215     -9.790086590229123  0.0004304875701795545     0.1201582488097579  0.0008258979642475781      16.61992810486381      240.5602859614328   0.008525751480583287     0.8003713187487339     0.6286075391321873     0.2370438610886618     0.2750381240693489    0.03838371230444181    0.02731838424559378  0.0001133553365923536    0.00477874266757061      162.1483374418245 126.8362118097948
2.07754929092379      18.50543257229304      13.17789651029855   0.003406229854632452     0.7844566465943215     -9.790086590229123  0.0004304875701795545     0.1201582488097579  0.0008258979642475781      16.61992810486381      240.5602859614328   0.008525751480583287     0.8003713187487339     0.6286075391321873     0.2370438610886618     0.2750381240693489    0.03838371230444181    0.02731838424559378  0.0001133553365923536   0.004778727766409416       162.148339858023 126.8362118113816
2.262547399341512      20.25712100615359      16.73252222523126   0.003173404689777878      0.721370262746118     -11.90274130600339   0.000274289392835158     0.1241912990343216  0.0007205229213738954      15.50636690218347      270.8671442885335   0.007852470445913909     0.8000311394522387     0.5894530303660409     0.2522762717590502     0.3047043582942746     0.0498887558224842   0.004491575364117938  2.146785425255635e-05     0.9926584788190802      16.85549307615483 123.2935211904424
2.262547433056096      20.25712100615359      16.73252222523126   0.003173404689777878      0.721370262746118     -11.90274130600339   0.000274289392835158     0.1241912990343216  0.0007205229213738954      15.50636690218347      270.8671442885335   0.007852470445913909     0.8000311394522387     0.5894530303660409     0.2522762717590502     0.3047043582942746     0.0498887558224842   0.004491575364117938  2.146785425255635e-05     0.9926584788190802      16.85549307615483 123.2935210385126
2.262547399341512      20.25712130800821      16.73252222523126   0.003173404689777878      0.721370262746118     -11.90274130600339   0.000274289392835158     0.1241912990343216  0.0007205229213738954      15.50636690218347      270.8671442885335   0.007852470445913909     0.8000311394522387     0.5894530303660409     0.2522762717590502     0.3047043582942746     0.0498887558224842   0.004491575364117938  2.146785425255635e-05     0.9926584788190802      16.85549307615483 123.2935210825701
2.262547399341512      20.25712100615359      16.73252247456528   0.003173404689777878      0.721370262746118     -11.90274130600339   0.000274289392835158     0.1241912990343216  0.0007205229213738954      15.50636690218347      270.8671442885335   0.007852470445913909     0.8000311394522387     0.5894530303660409     0.2522762717590502     0.3047043582942746     0.0498887558224842   0.004491575364117938  2.146785425255635e-05     0.9926584788190802      16.85549307615483 123.2935210266689
2.262547399341512      20.25712100615359      16.73252222523126   0.003173419590939072      0.721370262746118     -11.90274130600339   0.000274289392835158     0.1241912990343216  0.0007205229213738954      15.50636690218347      270.8671442885335   0.007852470445913909     0.8000311394522387     0.5894530303660409     0.2522762717590502     0.3047043582942746     0.0498887558224842   0.004491575364117938  2.146785425255635e-05     0.9926584788190802      16.85549307615483 123.2935338211215
2.262547399341512      20.25712100615359      16.73252222523126   0.003173404689777878     0.7213702776472792     -11.90274130600339   0.000274289392835158     0.1241912990343216  0.0007205229213738954      15.50636690218347      270.8671442885335   0.007852470445913909     0.8000311394522387     0.5894530303660409     0.2522762717590502     0.3047043582942746     0.0498887558224842   0.004491575364117938  2.146785425255635e-05     0.9926584788190802      16.85549307615483 123.2935211889176
2.262547399341512      20.25712100615359      16.73252222523126   0.003173404689777878      0.721370262746118     -11.90274148336806   0.000274289392835158     0.1241912990343216  0.0007205229213738954      15.50636690218347      270.8671442885335   0.007852470445913909     0.8000311394522387     0.5894530303660409     0.2522762717590502     0.3047043582942746     0.0498887558224842   0.004491575364117938  2.146785425255635e-05     0.9926584788190802      16.85549307615483 123.2935214857857
2.262547399341512      20.25712100615359      16.73252222523126   0.003173404689777878      0.721370262746118     -11.90274130600339  0.0002743042939963519     0.1241912990343216  0.0007205229213738954      15.50636690218347      270.8671442885335   0.007852470445913909     0.8000311394522387     0.5894530303660409     0.2522762717590502     0.3047043582942746     0.0498887558224842   0.004491575364117938  2.146785425255635e-05     0.9926584788190802      16.85549307615483 123.293528709791
2.262547399341512      20.25712100615359      16.73252222523126   0.003173404689777878      0.721370262746118     -11.90274130600339   0.000274289392835158     0.1241913139354828  0.0007205229213738954      15.50636690218347      270.8671442885335   0.007852470445913909     0.8000311394522387     0.5894530303660409     0.2522762717590502     0.3047043582942746     0.0498887558224842   0.004491575364117938  2.146785425255635e-05     0.9926584788190802      16.85549307615483 123.2935211425819
2.262547399341512      20.25712100615359      16.73252222523126   0.003173404689777878      0.721370262746118     -11.90274130600339   0.000274289392835158     0.1241912990343216  0.0007205378225350892      15.50636690218347      270.8671442885335   0.007852470445913909     0.8000311394522387     0.5894530303660409     0.2522762717590502     0.3047043582942746     0.0498887558224842   0.004491575364117938  2.146785425255635e-05     0.9926584788190802      16.85549307615483 123.2935228266966
2.262547399341512      20.25712100615359      16.73252222523126   0.003173404689777878      0.721370262746118     -11.90274130600339   0.000274289392835158     0.1241912990343216  0.0007205229213738954      15.50636713324635      270.8671442885335   0.007852470445913909     0.8000311394522387     0.5894530303660409     0.2522762717590502     0.3047043582942746     0.0498887558224842   0.004491575364117938  2.146785425255635e-05     0.9926584788190802      16.85549307615483 123.2935211863221
2.262547399341512      20.25712100615359      16.73252222523126   0.003173404689777878      0.721370262746118     -11.90274130600339   0.000274289392835158     0.1241912990343216  0.0007205229213738954      15.50636690218347      270.8671483247685   0.007852470445913909     0.8000311394522387     0.5894530303660409     0.2522762717590502     0.3047043582942746     0.0498887558224842   0.004491575364117938  2.146785425255635e-05     0.9926584788190802      16.85549307615483 123.2935211352425
2.262547399341512      20.25712100615359      16.73252222523126   0.003173404689777878      0.721370262746118     -11.90274130600339   0.000274289392835158     0.1241912990343216  0.0007205229213738954      15.50636690218347      270.8671442885335   0.007852485347075102     0.8000311394522387     0.5894530303660409     0.2522762717590502     0.3047043582942746     0.0498887558224842   0.004491575364117938  2.146785425255635e-05     0.9926584788190802      16.85549307615483 123.293545911037
2.262547399341512      20.25712100615359      16.73252222523126   0.003173404689777878      0.721370262746118     -11.90274130600339   0.000274289392835158     0.1241912990343216  0.0007205229213738954      15.50636690218347      270.8671442885335   0.007852470445913909     0.8000311543533999     0.5894530303660409     0.2522762717590502     0.3047043582942746     0.0498887558224842   0.004491575364117938  2.146785425255635e-05     0.9926584788190802      16.85549307615483 123.293521649426
2.262547399341512      20.25712100615359      16.73252222523126   0.003173404689777878      0.721370262746118     -11.90274130600339   0.000274289392835158     0.1241912990343216  0.0007205229213738954      15.50636690218347      270.8671442885335   0.007852470445913909     0.8000311394522387     0.5894530452672021     0.2522762717590502     0.3047043582942746     0.0498887558224842   0.004491575364117938  2.146785425255635e-05     0.9926584788190802      16.85549307615483 123.2935208620235
2.262547399341512      20.25712100615359      16.73252222523126   0.003173404689777878      0.721370262746118     -11.90274130600339   0.000274289392835158     0.1241912990343216  0.0007205229213738954      15.50636690218347      270.8671442885335   0.007852470445913909     0.8000311394522387     0.5894530303660409     0.2522762866602114     0.3047043582942746     0.0498887558224842   0.004491575364117938  2.146785425255635e-05     0.9926584788190802      16.85549307615483 123.2935214389016
2.262547399341512      20.25712100615359      16.73252222523126   0.003173404689777878      0.721370262746118     -11.90274130600339   0.000274289392835158     0.1241912990343216  0.0007205229213738954      15.50636690218347      270.8671442885335   0.007852470445913909     0.8000311394522387     0.5894530303660409     0.2522762717590502     0.3047043731954358     0.0498887558224842   0.004491575364117938  2.146785425255635e-05     0.9926584788190802      16.85549307615483 123.2935212017952
2.262547399341512      20.25712100615359      16.73252222523126   0.003173404689777878      0.721370262746118     -11.90274130600339   0.000274289392835158     0.1241912990343216  0.0007205229213738954      15.50636690218347      270.8671442885335   0.007852470445913909     0.8000311394522387     0.5894530303660409     0.2522762717590502     0.3047043582942746    0.04988877072364539   0.004491575364117938  2.146785425255635e-05     0.9926584788190802      16.85549307615483 123.2935211867856
2.262547399341512      20.25712100615359      16.73252222523126   0.003173404689777878      0.721370262746118     -11.90274130600339   0.000274289392835158     0.1241912990343216  0.0007205229213738954      15.50636690218347      270.8671442885335   0.007852470445913909     0.8000311394522387     0.5894530303660409     0.2522762717590502     0.3047043582942746     0.0498887558224842   0.004491590265279132  2.146785425255635e-05     0.9926584788190802      16.85549307615483 123.2935215036864
2.262547399341512      20.25712100615359      16.73252222523126   0.003173404689777878      0.721370262746118     -11.90274130600339   0.000274289392835158     0.1241912990343216  0.0007205229213738954      15.50636690218347      270.8671442885335   0.007852470445913909     0.8000311394522387     0.5894530303660409     0.2522762717590502     0.3047043582942746     0.0498887558224842   0.004491575364117938   2.14827554137502e-05     0.9926584788190802      16.85549307615483 123.2935211902645
2.262547399341512      20.25712100615359      16.73252222523126   0.003173404689777878      0.721370262746118     -11.90274130600339   0.000274289392835158     0.1241912990343216  0.0007205229213738954      15.50636690218347      270.8671442885335   0.007852470445913909     0.8000311394522387     0.5894530303660409     0.2522762717590502     0.3047043582942746     0.0498887558224842   0.004491575364117938  2.146785425255635e-05     0.9926584937202414      16.85549307615483 123.2935211901635
2.262547399341512      20.25712100615359      16.73252222523126   0.003173404689777878      0.721370262746118     -11.90274130600339   0.000274289392835158     0.1241912990343216  0.0007205229213738954      15.50636690218347      270.8671442885335   0.007852470445913909     0.8000311394522387     0.5894530303660409     0.2522762717590502     0.3047043582942746     0.0498887558224842   0.004491575364117938  2.146785425255635e-05     0.9926584788190802      16.85549332732125 123.2935211903699
2.262554415611727      20.25712176066066      16.73252361201895   0.003167727194396403     0.7213704787884641     -11.90273779037177   0.000273997269808829     0.1241980810772358  0.0007203563027016786      15.50636693983189      270.8671443174076   0.007824974739545383     0.8000311374271955     0.5894721341862578     0.2522673913700806     0.3047038681661459    0.04988875888513345   0.004491376017988371  2.149305139713233e-05     0.9926584791091724      16.85549307676427 123.2661390028266
2.262554449326415      20.25712176066066      16.73252361201895   0.003167727194396403     0.7213704787884641     -11.90273779037177   0.000273997269808829     0.1241980810772358  0.0007203563027016786      15.50636693983189      270.8671443174076   0.007824974739545383     0.8000311374271955     0.5894721341862578     0.2522673913700806     0.3047038681661459    0.04988875888513345   0.004491376017988371  2.149305139713233e-05     0.9926584791091724      16.85549307676427 123.2661387901401
2.262554415611727      20.25712206251529      16.73252361201895   0.003167727194396403     0.7213704787884641     -11.90273779037177   0.000273997269808829     0.1241980810772358  0.0007203563027016786      15.50636693983189      270.8671443174076   0.007824974739545383     0.8000311374271955     0.5894721341862578     0.2522673913700806     0.3047038681661459    0.04988875888513345   0.004491376017988371  2.149305139713233e-05     0.9926584791091724      16.85549307676427 123.2661389493469
2.262554415611727      20.25712176066066      16.73252386135298   0.003167727194396403     0.7213704787884641     -11.90273779037177   0.000273997269808829     0.1241980810772358  0.0007203563027016786      15.50636693983189      270.8671443174076   0.007824974739545383     0.8000311374271955     0.5894721341862578     0.2522673913700806     0.3047038681661459    0.04988875888513345   0.004491376017988371  2.149305139713233e-05     0.9926584791091724      16.85549307676427 123.2661388671182
2.262554415611727      20.25712176066066      16.73252361201895   0.003167742095557597     0.7213704787884641     -11.90273779037177   0.000273997269808829     0.1241980810772358  0.0007203563027016786      15.50636693983189      270.8671443174076   0.007824974739545383     0.8000311374271955     0.5894721341862578     0.2522673913700806     0.3047038681661459    0.04988875888513345   0.004491376017988371  2.149305139713233e-05     0.9926584791091724      16.85549307676427 123.2661502617623
2.262554415611727      20.25712176066066      16.73252361201895   0.003167727194396403     0.7213704936896253     -11.90273779037177   0.000273997269808829     0.1241980810772358  0.0007203563027016786      15.50636693983189      270.8671443174076   0.007824974739545383     0.8000311374271955     0.5894721341862578     0.2522673913700806     0.3047038681661459    0.04988875888513345   0.004491376017988371  2.149305139713233e-05     0.9926584791091724      16.85549307676427 123.2661389936315
2.262554415611727      20.25712176066066      16.73252361201895   0.003167727194396403     0.7213704787884641     -11.90273796773638   0.000273997269808829     0.1241980810772358  0.0007203563027016786      15.50636693983189      270.8671443174076   0.007824974739545383     0.8000311374271955     0.5894721341862578     0.2522673913700806     0.3047038681661459    0.04988875888513345   0.004491376017988371  2.149305139713233e-05     0.9926584791091724      16.85549307676427 123.2661392274576
2.262554415611727      20.25712176066066      16.73252361201895   0.003167727194396403     0.7213704787884641     -11.90273779037177  0.0002740121709700229     0.1241980810772358  0.0007203563027016786      15.50636693983189      270.8671443174076   0.007824974739545383     0.8000311374271955     0.5894721341862578     0.2522673913700806     0.3047038681661459    0.04988875888513345   0.004491376017988371  2.149305139713233e-05     0.9926584791091724      16.85549307676427 123.2661442831859
2.262554415611727      20.25712176066066      16.73252361201895   0.003167727194396403     0.7213704787884641     -11.90273779037177   0.000273997269808829      0.124198095978397  0.0007203563027016786      15.50636693983189      270.8671443174076   0.007824974739545383     0.8000311374271955     0.5894721341862578     0.2522673913700806     0.3047038681661459    0.04988875888513345   0.004491376017988371  2.149305139713233e-05     0.9926584791091724      16.85549307676427 123.2661389822444
2.262554415611727      20.25712176066066      16.73252361201895   0.003167727194396403     0.7213704787884641     -11.90273779037177   0.000273997269808829     0.1241980810772358  0.0007203712038628725      15.50636693983189      270.8671443174076   0.007824974739545383     0.8000311374271955     0.5894721341862578     0.2522673913700806     0.3047038681661459    0.04988875888513345   0.004491376017988371  2.149305139713233e-05     0.9926584791091724      16.85549307676427 123.2661404681196
2.262554415611727      20.25712176066066      16.73252361201895   0.003167727194396403     0.7213704787884641     -11.90273779037177   0.000273997269808829     0.1241980810772358  0.0007203563027016786      15.50636717089477      270.8671443174076   0.007824974739545383     0.8000311374271955     0.5894721341862578     0.2522673913700806     0.3047038681661459    0.04988875888513345   0.004491376017988371  2.149305139713233e-05     0.9926584791091724      16.85549307676427 123.2661390426471
2.262554415611727      20.25712176066066      16.73252361201895   0.003167727194396403     0.7213704787884641     -11.90273779037177   0.000273997269808829     0.1241980810772358  0.0007203563027016786      15.50636693983189      270.8671483536426   0.007824974739545383     0.8000311374271955     0.5894721341862578     0.2522673913700806     0.3047038681661459    0.04988875888513345   0.004491376017988371  2.149305139713233e-05     0.9926584791091724      16.85549307676427 123.2661389863437
2.262554415611727      20.25712176066066      16.73252361201895   0.003167727194396403     0.7213704787884641     -11.90273779037177   0.000273997269808829     0.1241980810772358  0.0007203563027016786      15.50636693983189      270.8671443174076   0.007824989640706577     0.8000311374271955     0.5894721341862578     0.2522673913700806     0.3047038681661459    0.04988875888513345   0.004491376017988371  2.149305139713233e-05     0.9926584791091724      16.85549307676427 123.2661384119117
2.262554415611727      20.25712176066066      16.73252361201895   0.003167727194396403     0.7213704787884641     -11.90273779037177   0.000273997269808829     0.1241980810772358  0.0007203563027016786      15.50636693983189      270.8671443174076   0.007824974739545383     0.8000311523283566     0.5894721341862578     0.2522673913700806     0.3047038681661459    0.04988875888513345   0.004491376017988371  2.149305139713233e-05     0.9926584791091724      16.85549307676427 123.2661394491171
2.262554415611727      20.25712176066066      16.73252361201895   0.003167727194396403     0.7213704787884641     -11.90273779037177   0.000273997269808829     0.1241980810772358  0.0007203563027016786      15.50636693983189      270.8671443174076   0.007824974739545383     0.8000311374271955      0.589472149087419     0.2522673913700806     0.3047038681661459    0.04988875888513345   0.004491376017988371  2.149305139713233e-05     0.9926584791091724      16.85549307676427 123.2661388006413
2.262554415611727      20.25712176066066      16.73252361201895   0.003167727194396403     0.7213704787884641     -11.90273779037177   0.000273997269808829     0.1241980810772358  0.0007203563027016786      15.50636693983189      270.8671443174076   0.007824974739545383     0.8000311374271955     0.5894721341862578     0.2522674062712418     0.3047038681661459    0.04988875888513345   0.004491376017988371  2.149305139713233e-05     0.9926584791091724      16.85549307676427 123.2661382486949
2.262554415611727      20.25712176066066      16.73252361201895   0.003167727194396403     0.7213704787884641     -11.90273779037177   0.000273997269808829     0.1241980810772358  0.0007203563027016786      15.50636693983189      270.8671443174076   0.007824974739545383     0.8000311374271955     0.5894721341862578     0.2522673913700806     0.3047038830673071    0.04988875888513345   0.004491376017988371  2.149305139713233e-05     0.9926584791091724      16.85549307676427 123.2661389984088
2.262554415611727      20.25712176066066      16.73252361201895   0.003167727194396403     0.7213704787884641     -11.90273779037177   0.000273997269808829     0.1241980810772358  0.0007203563027016786      15.50636693983189      270.8671443174076   0.007824974739545383     0.8000311374271955     0.5894721341862578     0.2522673913700806     0.3047038681661459    0.04988877378629465   0.004491376017988371  2.149305139713233e-05     0.9926584791091724      16.85549307676427 123.2661390021221
2.262554415611727      20.25712176066066      16.73252361201895   0.003167727194396403     0.7213704787884641     -11.90273779037177   0.000273997269808829     0.1241980810772358  0.0007203563027016786      15.50636693983189      270.8671443174076   0.007824974739545383     0.8000311374271955     0.5894721341862578     0.2522673913700806     0.3047038681661459    0.04988875888513345   0.004491390919149565  2.149305139713233e-05     0.9926584791091724      16.85549307676427 123.2661393258759
2.262554415611727      20.25712176066066      16.73252361201895   0.003167727194396403     0.7213704787884641     -11.90273779037177   0.000273997269808829     0.1241980810772358  0.0007203563027016786      15.50636693983189      270.8671443174076   0.007824974739545383     0.8000311374271955     0.5894721341862578     0.2522673913700806     0.3047038681661459    0.04988875888513345   0.004491376017988371  2.150795255832618e-05     0.9926584791091724      16.85549307676427 123.2661390107923
2.262554415611727      20.25712176066066      16.73252361201895   0.003167727194396403     0.7213704787884641     -11.90273779037177   0.000273997269808829     0.1241980810772358  0.0007203563027016786      15.50636693983189      270.8671443174076   0.007824974739545383     0.8000311374271955     0.5894721341862578     0.2522673913700806     0.3047038681661459    0.04988875888513345   0.004491376017988371  2.149305139713233e-05     0.9926584940103336      16.85549307676427 123.2661390107112
2.262554415611727      20.25712176066066      16.73252361201895   0.003167727194396403     0.7213704787884641     -11.90273779037177   0.000273997269808829     0.1241980810772358  0.0007203563027016786      15.50636693983189      270.8671443174076   0.007824974739545383     0.8000311374271955     0.5894721341862578     0.2522673913700806     0.3047038681661459    0.04988875888513345   0.004491376017988371  2.149305139713233e-05     0.9926584791091724      16.85549332793069 123.2661390193085
2.403190672069246       19.8872686061696      16.14920392305521   0.003222540919395443     0.7511261535563026     -11.51624725143119  0.0001477983812092573     0.1260627431279267  0.0007558026746828908      14.92174957894125       291.663635580417   0.007357151057167276      0.800005948204595     0.5653540375523776     0.2610375571010821     0.3436222270713529    0.05465820734629907  3.794481397987552e-05  2.177472488341969e-06      0.102271844335625      2.161337827352641 122.3782537642109
2.403190707879578       19.8872686061696      16.14920392305521   0.003222540919395443     0.7511261535563026     -11.51624725143119  0.0001477983812092573     0.1260627431279267  0.0007558026746828908      14.92174957894125       291.663635580417   0.007357151057167276      0.800005948204595     0.5653540375523776     0.2610375571010821     0.3436222270713529    0.05465820734629907  3.794481397987552e-05  2.177472488341969e-06      0.102271844335625      2.161337827352641 122.3782537046884
2.403190672069246      19.88726890251299      16.14920392305521   0.003222540919395443     0.7511261535563026     -11.51624725143119  0.0001477983812092573     0.1260627431279267  0.0007558026746828908      14.92174957894125       291.663635580417   0.007357151057167276      0.800005948204595     0.5653540375523776     0.2610375571010821     0.3436222270713529    0.05465820734629907  3.794481397987552e-05  2.177472488341969e-06      0.102271844335625      2.161337827352641 122.37825358875
2.403190672069246       19.8872686061696       16.1492041636971   0.003222540919395443     0.7511261535563026     -11.51624725143119  0.0001477983812092573     0.1260627431279267  0.0007558026746828908      14.92174957894125       291.663635580417   0.007357151057167276      0.800005948204595     0.5653540375523776     0.2610375571010821     0.3436222270713529    0.05465820734629907  3.794481397987552e-05  2.177472488341969e-06      0.102271844335625      2.161337827352641 122.3782535823778
2.403190672069246       19.8872686061696      16.14920392305521   0.003222555820556637     0.7511261535563026     -11.51624725143119  0.0001477983812092573     0.1260627431279267  0.0007558026746828908      14.92174957894125       291.663635580417   0.007357151057167276      0.800005948204595     0.5653540375523776     0.2610375571010821     0.3436222270713529    0.05465820734629907  3.794481397987552e-05  2.177472488341969e-06      0.102271844335625      2.161337827352641 122.3782710018778
2.403190672069246       19.8872686061696      16.14920392305521   0.003222540919395443     0.7511261684574638     -11.51624725143119  0.0001477983812092573     0.1260627431279267  0.0007558026746828908      14.92174957894125       291.663635580417   0.007357151057167276      0.800005948204595     0.5653540375523776     0.2610375571010821     0.3436222270713529    0.05465820734629907  3.794481397987552e-05  2.177472488341969e-06      0.102271844335625      2.161337827352641 122.378253767401
2.403190672069246       19.8872686061696      16.14920392305521   0.003222540919395443     0.7511261535563026     -11.51624742303665  0.0001477983812092573     0.1260627431279267  0.0007558026746828908      14.92174957894125       291.663635580417   0.007357151057167276      0.800005948204595     0.5653540375523776     0.2610375571010821     0.3436222270713529    0.05465820734629907  3.794481397987552e-05  2.177472488341969e-06      0.102271844335625      2.161337827352641 122.3782540751056
2.403190672069246       19.8872686061696      16.14920392305521   0.003222540919395443     0.7511261535563026     -11.51624725143119  0.0001478132823704512     0.1260627431279267  0.0007558026746828908      14.92174957894125       291.663635580417   0.007357151057167276      0.800005948204595     0.5653540375523776     0.2610375571010821     0.3436222270713529    0.05465820734629907  3.794481397987552e-05  2.177472488341969e-06      0.102271844335625      2.161337827352641 122.3782577163512
2.403190672069246       19.8872686061696      16.14920392305521   0.003222540919395443     0.7511261535563026     -11.51624725143119  0.0001477983812092573     0.1260627580290879  0.0007558026746828908      14.92174957894125       291.663635580417   0.007357151057167276      0.800005948204595     0.5653540375523776     0.2610375571010821     0.3436222270713529    0.05465820734629907  3.794481397987552e-05  2.177472488341969e-06      0.102271844335625      2.161337827352641 122.3782537258768
2.403190672069246       19.8872686061696      16.14920392305521   0.003222540919395443     0.7511261535563026     -11.51624725143119  0.0001477983812092573     0.1260627431279267  0.0007558175758440847      14.92174957894125       291.663635580417   0.007357151057167276      0.800005948204595     0.5653540375523776     0.2610375571010821     0.3436222270713529    0.05465820734629907  3.794481397987552e-05  2.177472488341969e-06      0.102271844335625      2.161337827352641 122.3782495228214
2.403190672069246       19.8872686061696      16.14920392305521   0.003222540919395443     0.7511261535563026     -11.51624725143119  0.0001477983812092573     0.1260627431279267  0.0007558026746828908      14.92174980129265       291.663635580417   0.007357151057167276      0.800005948204595     0.5653540375523776     0.2610375571010821     0.3436222270713529    0.05465820734629907  3.794481397987552e-05  2.177472488341969e-06      0.102271844335625      2.161337827352641 122.3782537545696
2.403190672069246       19.8872686061696      16.14920392305521   0.003222540919395443     0.7511261535563026     -11.51624725143119  0.0001477983812092573     0.1260627431279267  0.0007558026746828908      14.92174957894125      291.6636399265438   0.007357151057167276      0.800005948204595     0.5653540375523776     0.2610375571010821     0.3436222270713529    0.05465820734629907  3.794481397987552e-05  2.177472488341969e-06      0.102271844335625      2.161337827352641 122.3782536999347
2.403190672069246       19.8872686061696      16.14920392305521   0.003222540919395443     0.7511261535563026     -11.51624725143119  0.0001477983812092573     0.1260627431279267  0.0007558026746828908      14.92174957894125       291.663635580417    0.00735716595832847      0.800005948204595     0.5653540375523776     0.2610375571010821     0.3436222270713529    0.05465820734629907  3.794481397987552e-05  2.177472488341969e-06      0.102271844335625      2.161337827352641 122.3782565426155
2.403190672069246       19.8872686061696      16.14920392305521   0.003222540919395443     0.7511261535563026     -11.51624725143119  0.0001477983812092573     0.1260627431279267  0.0007558026746828908      14.92174957894125       291.663635580417   0.007357151057167276     0.8000059631057562     0.5653540375523776     0.2610375571010821     0.3436222270713529    0.05465820734629907  3.794481397987552e-05  2.177472488341969e-06      0.102271844335625      2.161337827352641 122.3782541913712
2.403190672069246       19.8872686061696      16.14920392305521   0.003222540919395443     0.7511261535563026     -11.51624725143119  0.0001477983812092573     0.1260627431279267  0.0007558026746828908      14.92174957894125       291.663635580417   0.007357151057167276      0.800005948204595     0.5653540524535388     0.2610375571010821     0.3436222270713529    0.05465820734629907  3.794481397987552e-05  2.177472488341969e-06      0.102271844335625      2.161337827352641 122.3782538484967
2.403190672069246       19.8872686061696      16.14920392305521   0.003222540919395443     0.7511261535563026     -11.51624725143119  0.0001477983812092573     0.1260627431279267  0.0007558026746828908      14.92174957894125       291.663635580417   0.007357151057167276      0.800005948204595     0.5653540375523776     0.2610375720022433     0.3436222270713529    0.05465820734629907  3.794481397987552e-05  2.177472488341969e-06      0.102271844335625      2.161337827352641 122.3782537999598
2.403190672069246       19.8872686061696      16.14920392305521   0.003222540919395443     0.7511261535563026     -11.51624725143119  0.0001477983812092573     0.1260627431279267  0.0007558026746828908      14.92174957894125       291.663635580417   0.007357151057167276      0.800005948204595     0.5653540375523776     0.2610375571010821     0.3436222419725141    0.05465820734629907  3.794481397987552e-05  2.177472488341969e-06      0.102271844335625      2.161337827352641 122.378253766057
2.403190672069246       19.8872686061696      16.14920392305521   0.003222540919395443     0.7511261535563026     -11.51624725143119  0.0001477983812092573     0.1260627431279267  0.0007558026746828908      14.92174957894125       291.663635580417   0.007357151057167276      0.800005948204595     0.5653540375523776     0.2610375571010821     0.3436222270713529    0.05465822224746027  3.794481397987552e-05  2.177472488341969e-06      0.102271844335625      2.161337827352641 122.3782537639893
2.403190672069246       19.8872686061696      16.14920392305521   0.003222540919395443     0.7511261535563026     -11.51624725143119  0.0001477983812092573     0.1260627431279267  0.0007558026746828908      14.92174957894125       291.663635580417   0.007357151057167276      0.800005948204595     0.5653540375523776     0.2610375571010821     0.3436222270713529    0.05465820734629907  3.795971514106936e-05  2.177472488341969e-06      0.102271844335625      2.161337827352641 122.3782541995044
2.403190672069246       19.8872686061696      16.14920392305521   0.003222540919395443     0.7511261535563026     -11.51624725143119  0.0001477983812092573     0.1260627431279267  0.0007558026746828908      14.92174957894125       291.663635580417   0.007357151057167276      0.800005948204595     0.5653540375523776     0.2610375571010821     0.3436222270713529    0.05465820734629907  3.794481397987552e-05  2.192373649535817e-06      0.102271844335625      2.161337827352641 122.378253764203
2.403190672069246       19.8872686061696      16.14920392305521   0.003222540919395443     0.7511261535563026     -11.51624725143119  0.0001477983812092573     0.1260627431279267  0.0007558026746828908      14.92174957894125       291.663635580417   0.007357151057167276      0.800005948204595     0.5653540375523776     0.2610375571010821     0.3436222270713529    0.05465820734629907  3.794481397987552e-05  2.177472488341969e-06     0.1022718592367862      2.161337827352641 122.3782537642074
2.403190672069246       19.8872686061696      16.14920392305521   0.003222540919395443     0.7511261535563026     -11.51624725143119  0.0001477983812092573     0.1260627431279267  0.0007558026746828908      14.92174957894125       291.663635580417   0.007357151057167276      0.800005948204595     0.5653540375523776     0.2610375571010821     0.3436222270713529    0.05465820734629907  3.794481397987552e-05  2.177472488341969e-06      0.102271844335625      2.161337859559084 122.3782537642197
2.416702397616672      19.86466747101047      16.13524855194942   0.003193338921755224     0.7508973707525153     -11.51498300595568  0.0001466563376707121      0.126015548474862    0.00076736836965064      15.01102073295824      296.9443889904785   0.007331959576261268     0.8000054406388372      0.563663482756287     0.2613105571792876     0.3469724432228807    0.05476448374388351  3.444026315615402e-05    0.09337743123612791     0.1922259480515142      2.005267496553985 122.3396585288369
2.416702433628343      19.86466747101047      16.13524855194942   0.003193338921755224     0.7508973707525153     -11.51498300595568  0.0001466563376707121      0.126015548474862    0.00076736836965064      15.01102073295824      296.9443889904785   0.007331959576261268     0.8000054406388372      0.563663482756287     0.2613105571792876     0.3469724432228807    0.05476448374388351  3.444026315615402e-05    0.09337743123612791     0.1922259480515142      2.005267496553985 122.3396584724596
2.416702397616672      19.86466776701708      16.13524855194942   0.003193338921755224     0.7508973707525153     -11.51498300595568  0.0001466563376707121      0.126015548474862    0.00076736836965064      15.01102073295824      296.9443889904785   0.007331959576261268     0.8000054406388372      0.563663482756287     0.2613105571792876     0.3469724432228807    0.05476448374388351  3.444026315615402e-05    0.09337743123612791     0.1922259480515142      2.005267496553985 122.339658374518
2.416702397616672      19.86466747101047      16.13524879238336   0.003193338921755224     0.7508973707525153     -11.51498300595568  0.0001466563376707121      0.126015548474862    0.00076736836965064      15.01102073295824      296.9443889904785   0.007331959576261268     0.8000054406388372      0.563663482756287     0.2613105571792876     0.3469724432228807    0.05476448374388351  3.444026315615402e-05    0.09337743123612791     0.1922259480515142      2.005267496553985 122.3396583824111
2.416702397616672      19.86466747101047      16.13524855194942   0.003193353822916418     0.7508973707525153     -11.51498300595568  0.0001466563376707121      0.126015548474862    0.00076736836965064      15.01102073295824      296.9443889904785   0.007331959576261268     0.8000054406388372      0.563663482756287     0.2613105571792876     0.3469724432228807    0.05476448374388351  3.444026315615402e-05    0.09337743123612791     0.1922259480515142      2.005267496553985 122.3396737961647
2.416702397616672      19.86466747101047      16.13524855194942   0.003193338921755224     0.7508973856536765     -11.51498300595568  0.0001466563376707121      0.126015548474862    0.00076736836965064      15.01102073295824      296.9443889904785   0.007331959576261268     0.8000054406388372      0.563663482756287     0.2613105571792876     0.3469724432228807    0.05476448374388351  3.444026315615402e-05    0.09337743123612791     0.1922259480515142      2.005267496553985 122.3396585317041
2.416702397616672      19.86466747101047      16.13524855194942   0.003193338921755224     0.7508973707525153      -11.5149831775423  0.0001466563376707121      0.126015548474862    0.00076736836965064      15.01102073295824      296.9443889904785   0.007331959576261268     0.8000054406388372      0.563663482756287     0.2613105571792876     0.3469724432228807    0.05476448374388351  3.444026315615402e-05    0.09337743123612791     0.1922259480515142      2.005267496553985 122.3396587955625
2.416702397616672      19.86466747101047      16.13524855194942   0.003193338921755224     0.7508973707525153     -11.51498300595568   0.000146671238831906      0.126015548474862    0.00076736836965064      15.01102073295824      296.9443889904785   0.007331959576261268     0.8000054406388372      0.563663482756287     0.2613105571792876     0.3469724432228807    0.05476448374388351  3.444026315615402e-05    0.09337743123612791     0.1922259480515142      2.005267496553985 122.3396641700976
2.416702397616672      19.86466747101047      16.13524855194942   0.003193338921755224     0.7508973707525153     -11.51498300595568  0.0001466563376707121     0.1260155633760232    0.00076736836965064      15.01102073295824      296.9443889904785   0.007331959576261268     0.8000054406388372      0.563663482756287     0.2613105571792876     0.3469724432228807    0.05476448374388351  3.444026315615402e-05    0.09337743123612791     0.1922259480515142      2.005267496553985 122.3396586109187
2.416702397616672      19.86466747101047      16.13524855194942   0.003193338921755224     0.7508973707525153     -11.51498300595568  0.0001466563376707121      0.126015548474862  0.0007673832708118339      15.01102073295824      296.9443889904785   0.007331959576261268     0.8000054406388372      0.563663482756287     0.2613105571792876     0.3469724432228807    0.05476448374388351  3.444026315615402e-05    0.09337743123612791     0.1922259480515142      2.005267496553985 122.3396581880307
2.416702397616672      19.86466747101047      16.13524855194942   0.003193338921755224     0.7508973707525153     -11.51498300595568  0.0001466563376707121      0.126015548474862    0.00076736836965064      15.01102095663988      296.9443889904785   0.007331959576261268     0.8000054406388372      0.563663482756287     0.2613105571792876     0.3469724432228807    0.05476448374388351  3.444026315615402e-05    0.09337743123612791     0.1922259480515142      2.005267496553985 122.3396585168602
2.416702397616672      19.86466747101047      16.13524855194942   0.003193338921755224     0.7508973707525153     -11.51498300595568  0.0001466563376707121      0.126015548474862    0.00076736836965064      15.01102073295824      296.9443934152947   0.007331959576261268     0.8000054406388372      0.563663482756287     0.2613105571792876     0.3469724432228807    0.05476448374388351  3.444026315615402e-05    0.09337743123612791     0.1922259480515142      2.005267496553985 122.3396584825179
2.416702397616672      19.86466747101047      16.13524855194942   0.003193338921755224     0.7508973707525153     -11.51498300595568  0.0001466563376707121      0.126015548474862    0.00076736836965064      15.01102073295824      296.9443889904785   0.007331974477422462     0.8000054406388372      0.563663482756287     0.2613105571792876     0.3469724432228807    0.05476448374388351  3.444026315615402e-05    0.09337743123612791     0.1922259480515142      2.005267496553985 122.3396594704879
2.416702397616672      19.86466747101047      16.13524855194942   0.003193338921755224     0.7508973707525153     -11.51498300595568  0.0001466563376707121      0.126015548474862    0.00076736836965064      15.01102073295824      296.9443889904785   0.007331959576261268     0.8000054555399984      0.563663482756287     0.2613105571792876     0.3469724432228807    0.05476448374388351  3.444026315615402e-05    0.09337743123612791     0.1922259480515142      2.005267496553985 122.3396589447922
2.416702397616672      19.86466747101047      16.13524855194942   0.003193338921755224     0.7508973707525153     -11.51498300595568  0.0001466563376707121      0.126015548474862    0.00076736836965064      15.01102073295824      296.9443889904785   0.007331959576261268     0.8000054406388372     0.5636634976574482     0.2613105571792876     0.3469724432228807    0.05476448374388351  3.444026315615402e-05    0.09337743123612791     0.1922259480515142      2.005267496553985 122.3396586212876
2.416702397616672      19.86466747101047      16.13524855194942   0.003193338921755224     0.7508973707525153     -11.51498300595568  0.0001466563376707121      0.126015548474862    0.00076736836965064      15.01102073295824      296.9443889904785   0.007331959576261268     0.8000054406388372      0.563663482756287     0.2613105720804488     0.3469724432228807    0.05476448374388351  3.444026315615402e-05    0.09337743123612791     0.1922259480515142      2.005267496553985 122.3396584911417
2.416702397616672      19.86466747101047      16.13524855194942   0.003193338921755224     0.7508973707525153     -11.51498300595568  0.0001466563376707121      0.126015548474862    0.00076736836965064      15.01102073295824      296.9443889904785   0.007331959576261268     0.8000054406388372      0.563663482756287     0.2613105571792876     0.3469724581240419    0.05476448374388351  3.444026315615402e-05    0.09337743123612791     0.1922259480515142      2.005267496553985 122.3396585294513
2.416702397616672      19.86466747101047      16.13524855194942   0.003193338921755224     0.7508973707525153     -11.51498300595568  0.0001466563376707121      0.126015548474862    0.00076736836965064      15.01102073295824      296.9443889904785   0.007331959576261268     0.8000054406388372      0.563663482756287     0.2613105571792876     0.3469724432228807     0.0547644986450447  3.444026315615402e-05    0.09337743123612791     0.1922259480515142      2.005267496553985 122.3396585520567
2.416702397616672      19.86466747101047      16.13524855194942   0.003193338921755224     0.7508973707525153     -11.51498300595568  0.0001466563376707121      0.126015548474862    0.00076736836965064      15.01102073295824      296.9443889904785   0.007331959576261268     0.8000054406388372      0.563663482756287     0.2613105571792876     0.3469724432228807    0.05476448374388351  3.445516431734787e-05    0.09337743123612791     0.1922259480515142      2.005267496553985 122.3396589652888
2.416702397616672      19.86466747101047      16.13524855194942   0.003193338921755224     0.7508973707525153     -11.51498300595568  0.0001466563376707121      0.126015548474862    0.00076736836965064      15.01102073295824      296.9443889904785   0.007331959576261268     0.8000054406388372      0.563663482756287     0.2613105571792876     0.3469724432228807    0.05476448374388351  3.444026315615402e-05     0.0933774461372891     0.1922259480515142      2.005267496553985 122.3396585280528
2.416702397616672      19.86466747101047      16.13524855194942   0.003193338921755224     0.7508973707525153     -11.51498300595568  0.0001466563376707121      0.126015548474862    0.00076736836965064      15.01102073295824      296.9443889904785   0.007331959576261268     0.8000054406388372      0.563663482756287     0.2613105571792876     0.3469724432228807    0.05476448374388351  3.444026315615402e-05    0.09337743123612791     0.1922259629526754      2.005267496553985 122.3396585293133
2.416702397616672      19.86466747101047      16.13524855194942   0.003193338921755224     0.7508973707525153     -11.51498300595568  0.0001466563376707121      0.126015548474862    0.00076736836965064      15.01102073295824      296.9443889904785   0.007331959576261268     0.8000054406388372      0.563663482756287     0.2613105571792876     0.3469724432228807    0.05476448374388351  3.444026315615402e-05    0.09337743123612791     0.1922259480515142        2.0052675264348 122.3396585280648
2.417618850982193       19.8637326023793      16.13710622736706   0.003189149647082686     0.7507326636812333     -11.51673387654952  0.0001472160543711705     0.1259657745057841  0.0007742018003782237       15.0153794619002      297.2650025288803   0.007329250882045598     0.8000054090749809     0.5635293445250189     0.2613472775155735     0.3472149209828716    0.05451908416378039  3.425377313018806e-05    0.09339042325757496     0.1923375055941189      7.279882909618753 122.3359602288573
2.417618887007521       19.8637326023793      16.13710622736706   0.003189149647082686     0.7507326636812333     -11.51673387654952  0.0001472160543711705     0.1259657745057841  0.0007742018003782237       15.0153794619002      297.2650025288803   0.007329250882045598     0.8000054090749809     0.5635293445250189     0.2613472775155735     0.3472149209828716    0.05451908416378039  3.425377313018806e-05    0.09339042325757496     0.1923375055941189      7.279882909618753 122.3359601823961
2.417618850982193      19.86373289837198      16.13710622736706   0.003189149647082686     0.7507326636812333     -11.51673387654952  0.0001472160543711705     0.1259657745057841  0.0007742018003782237       15.0153794619002      297.2650025288803   0.007329250882045598     0.8000054090749809     0.5635293445250189     0.2613472775155735     0.3472149209828716    0.05451908416378039  3.425377313018806e-05    0.09339042325757496     0.1923375055941189      7.279882909618753 122.3359600990612
2.417618850982193       19.8637326023793      16.13710646782868   0.003189149647082686     0.7507326636812333     -11.51673387654952  0.0001472160543711705     0.1259657745057841  0.0007742018003782237       15.0153794619002      297.2650025288803   0.007329250882045598     0.8000054090749809     0.5635293445250189     0.2613472775155735     0.3472149209828716    0.05451908416378039  3.425377313018806e-05    0.09339042325757496     0.1923375055941189      7.279882909618753 122.3359600933731
2.417618850982193       19.8637326023793      16.13710622736706    0.00318916454824388     0.7507326636812333     -11.51673387654952  0.0001472160543711705     0.1259657745057841  0.0007742018003782237       15.0153794619002      297.2650025288803   0.007329250882045598     0.8000054090749809     0.5635293445250189     0.2613472775155735     0.3472149209828716    0.05451908416378039  3.425377313018806e-05    0.09339042325757496     0.1923375055941189      7.279882909618753 122.3359742699426
2.417618850982193       19.8637326023793      16.13710622736706   0.003189149647082686     0.7507326785823945     -11.51673387654952  0.0001472160543711705     0.1259657745057841  0.0007742018003782237       15.0153794619002      297.2650025288803   0.007329250882045598     0.8000054090749809     0.5635293445250189     0.2613472775155735     0.3472149209828716    0.05451908416378039  3.425377313018806e-05    0.09339042325757496     0.1923375055941189      7.279882909618753 122.3359602355646
2.417618850982193       19.8637326023793      16.13710622736706   0.003189149647082686     0.7507326636812333     -11.51673404816223  0.0001472160543711705     0.1259657745057841  0.0007742018003782237       15.0153794619002      297.2650025288803   0.007329250882045598     0.8000054090749809     0.5635293445250189     0.2613472775155735     0.3472149209828716    0.05451908416378039  3.425377313018806e-05    0.09339042325757496     0.1923375055941189      7.279882909618753 122.3359604617229
2.417618850982193       19.8637326023793      16.13710622736706   0.003189149647082686     0.7507326636812333     -11.51673387654952  0.0001472309555323643     0.1259657745057841  0.0007742018003782237       15.0153794619002      297.2650025288803   0.007329250882045598     0.8000054090749809     0.5635293445250189     0.2613472775155735     0.3472149209828716    0.05451908416378039  3.425377313018806e-05    0.09339042325757496     0.1923375055941189      7.279882909618753 122.3359670518062
2.417618850982193       19.8637326023793      16.13710622736706   0.003189149647082686     0.7507326636812333     -11.51673387654952  0.0001472160543711705     0.1259657894069453  0.0007742018003782237       15.0153794619002      297.2650025288803   0.007329250882045598     0.8000054090749809     0.5635293445250189     0.2613472775155735     0.3472149209828716    0.05451908416378039  3.425377313018806e-05    0.09339042325757496     0.1923375055941189      7.279882909618753 122.3359603498668
2.417618850982193       19.8637326023793      16.13710622736706   0.003189149647082686     0.7507326636812333     -11.51673387654952  0.0001472160543711705     0.1259657745057841  0.0007742167015394176       15.0153794619002      297.2650025288803   0.007329250882045598     0.8000054090749809     0.5635293445250189     0.2613472775155735     0.3472149209828716    0.05451908416378039  3.425377313018806e-05    0.09339042325757496     0.1923375055941189      7.279882909618753 122.3359629796764
2.417618850982193       19.8637326023793      16.13710622736706   0.003189149647082686     0.7507326636812333     -11.51673387654952  0.0001472160543711705     0.1259657745057841  0.0007742018003782237      15.01537968564679      297.2650025288803   0.007329250882045598     0.8000054090749809     0.5635293445250189     0.2613472775155735     0.3472149209828716    0.05451908416378039  3.425377313018806e-05    0.09339042325757496     0.1923375055941189      7.279882909618753 122.3359602215319
2.417618850982193       19.8637326023793      16.13710622736706   0.003189149647082686     0.7507326636812333     -11.51673387654952  0.0001472160543711705     0.1259657745057841  0.0007742018003782237       15.0153794619002       297.265006958474   0.007329250882045598     0.8000054090749809     0.5635293445250189     0.2613472775155735     0.3472149209828716    0.05451908416378039  3.425377313018806e-05    0.09339042325757496     0.1923375055941189      7.279882909618753 122.3359602022794
2.417618850982193       19.8637326023793      16.13710622736706   0.003189149647082686     0.7507326636812333     -11.51673387654952  0.0001472160543711705     0.1259657745057841  0.0007742018003782237       15.0153794619002      297.2650025288803   0.007329265783206792     0.8000054090749809     0.5635293445250189     0.2613472775155735     0.3472149209828716    0.05451908416378039  3.425377313018806e-05    0.09339042325757496     0.1923375055941189      7.279882909618753 122.3359612632914
2.417618850982193       19.8637326023793      16.13710622736706   0.003189149647082686     0.7507326636812333     -11.51673387654952  0.0001472160543711705     0.1259657745057841  0.0007742018003782237       15.0153794619002      297.2650025288803   0.007329250882045598     0.8000054239761421     0.5635293445250189     0.2613472775155735     0.3472149209828716    0.05451908416378039  3.425377313018806e-05    0.09339042325757496     0.1923375055941189      7.279882909618753 122.3359606413621
2.417618850982193       19.8637326023793      16.13710622736706   0.003189149647082686     0.7507326636812333     -11.51673387654952  0.0001472160543711705     0.1259657745057841  0.0007742018003782237       15.0153794619002      297.2650025288803   0.007329250882045598     0.8000054090749809     0.5635293594261801     0.2613472775155735     0.3472149209828716    0.05451908416378039  3.425377313018806e-05    0.09339042325757496     0.1923375055941189      7.279882909618753 122.3359602995062
2.417618850982193       19.8637326023793      16.13710622736706   0.003189149647082686     0.7507326636812333     -11.51673387654952  0.0001472160543711705     0.1259657745057841  0.0007742018003782237       15.0153794619002      297.2650025288803   0.007329250882045598     0.8000054090749809     0.5635293445250189     0.2613472924167347     0.3472149209828716    0.05451908416378039  3.425377313018806e-05    0.09339042325757496     0.1923375055941189      7.279882909618753 122.3359601698266
2.417618850982193       19.8637326023793      16.13710622736706   0.003189149647082686     0.7507326636812333     -11.51673387654952  0.0001472160543711705     0.1259657745057841  0.0007742018003782237       15.0153794619002      297.2650025288803   0.007329250882045598     0.8000054090749809     0.5635293445250189     0.2613472775155735     0.3472149358840328    0.05451908416378039  3.425377313018806e-05    0.09339042325757496     0.1923375055941189      7.279882909618753 122.3359602223184
2.417618850982193       19.8637326023793      16.13710622736706   0.003189149647082686     0.7507326636812333     -11.51673387654952  0.0001472160543711705     0.1259657745057841  0.0007742018003782237       15.0153794619002      297.2650025288803   0.007329250882045598     0.8000054090749809     0.5635293445250189     0.2613472775155735     0.3472149209828716    0.05451909906494158  3.425377313018806e-05    0.09339042325757496     0.1923375055941189      7.279882909618753 122.3359602249917
2.417618850982193       19.8637326023793      16.13710622736706   0.003189149647082686     0.7507326636812333     -11.51673387654952  0.0001472160543711705     0.1259657745057841  0.0007742018003782237       15.0153794619002      297.2650025288803   0.007329250882045598     0.8000054090749809     0.5635293445250189     0.2613472775155735     0.3472149209828716    0.05451908416378039   3.42686742913819e-05    0.09339042325757496     0.1923375055941189      7.279882909618753 122.3359606621518
2.417618850982193       19.8637326023793      16.13710622736706   0.003189149647082686     0.7507326636812333     -11.51673387654952  0.0001472160543711705     0.1259657745057841  0.0007742018003782237       15.0153794619002      297.2650025288803   0.007329250882045598     0.8000054090749809     0.5635293445250189     0.2613472775155735     0.3472149209828716    0.05451908416378039  3.425377313018806e-05    0.09339043815873616     0.1923375055941189      7.279882909618753 122.3359602288329
2.417618850982193       19.8637326023793      16.13710622736706   0.003189149647082686     0.7507326636812333     -11.51673387654952  0.0001472160543711705     0.1259657745057841  0.0007742018003782237       15.0153794619002      297.2650025288803   0.007329250882045598     0.8000054090749809     0.5635293445250189     0.2613472775155735     0.3472149209828716    0.05451908416378039  3.425377313018806e-05    0.09339042325757496     0.1923375204952801      7.279882909618753 122.3359602286991
2.417618850982193       19.8637326023793      16.13710622736706   0.003189149647082686     0.7507326636812333     -11.51673387654952  0.0001472160543711705     0.1259657745057841  0.0007742018003782237       15.0153794619002      297.2650025288803   0.007329250882045598     0.8000054090749809     0.5635293445250189     0.2613472775155735     0.3472149209828716    0.05451908416378039  3.425377313018806e-05    0.09339042325757496     0.1923375055941189      7.279883018097462 122.3359602288503
2.41877575705001      19.86095059335898      16.13502511385168   0.003155303005540885     0.7505644751721665      -11.5166310326348  0.0001461723882797392     0.1259562255145829   0.000773038579760783      15.01986865030694      297.6398363426214    0.00732134989516361     0.8000053494823091     0.5633372740100294     0.2614142928373935     0.3475486823716019    0.05453238019856627   3.38543302417247e-05     0.1023429760949848     0.2005946912939679      6.013168302905111 122.3167556158501
2.418775793092578      19.86095059335898      16.13502511385168   0.003155303005540885     0.7505644751721665      -11.5166310326348  0.0001461723882797392     0.1259562255145829   0.000773038579760783      15.01986865030694      297.6398363426214    0.00732134989516361     0.8000053494823091     0.5633372740100294     0.2614142928373935     0.3475486823716019    0.05453238019856627   3.38543302417247e-05     0.1023429760949848     0.2005946912939679      6.013168302905111 122.316755520098
2.41877575705001      19.86095088931021      16.13502511385168   0.003155303005540885     0.7505644751721665      -11.5166310326348  0.0001461723882797392     0.1259562255145829   0.000773038579760783      15.01986865030694      297.6398363426214    0.00732134989516361     0.8000053494823091     0.5633372740100294     0.2614142928373935     0.3475486823716019    0.05453238019856627   3.38543302417247e-05     0.1023429760949848     0.2005946912939679      6.013168302905111 122.316755721409
2.41877575705001      19.86095059335898      16.13502535428229   0.003155303005540885     0.7505644751721665      -11.5166310326348  0.0001461723882797392     0.1259562255145829   0.000773038579760783      15.01986865030694      297.6398363426214    0.00732134989516361     0.8000053494823091     0.5633372740100294     0.2614142928373935     0.3475486823716019    0.05453238019856627   3.38543302417247e-05     0.1023429760949848     0.2005946912939679      6.013168302905111 122.3167556392543
2.41877575705001      19.86095059335898      16.13502511385168   0.003155317906702079     0.7505644751721665      -11.5166310326348  0.0001461723882797392     0.1259562255145829   0.000773038579760783      15.01986865030694      297.6398363426214    0.00732134989516361     0.8000053494823091     0.5633372740100294     0.2614142928373935     0.3475486823716019    0.05453238019856627   3.38543302417247e-05     0.1023429760949848     0.2005946912939679      6.013168302905111 122.3167559797571
2.41877575705001      19.86095059335898      16.13502511385168   0.003155303005540885     0.7505644900733277      -11.5166310326348  0.0001461723882797392     0.1259562255145829   0.000773038579760783      15.01986865030694      297.6398363426214    0.00732134989516361     0.8000053494823091     0.5633372740100294     0.2614142928373935     0.3475486823716019    0.05453238019856627   3.38543302417247e-05     0.1023429760949848     0.2005946912939679      6.013168302905111 122.3167556086049
2.41877575705001      19.86095059335898      16.13502511385168   0.003155303005540885     0.7505644751721665     -11.51663120424597  0.0001461723882797392     0.1259562255145829   0.000773038579760783      15.01986865030694      297.6398363426214    0.00732134989516361     0.8000053494823091     0.5633372740100294     0.2614142928373935     0.3475486823716019    0.05453238019856627   3.38543302417247e-05     0.1023429760949848     0.2005946912939679      6.013168302905111 122.3167555242611
2.41877575705001      19.86095059335898      16.13502511385168   0.003155303005540885     0.7505644751721665      -11.5166310326348  0.0001461872894409331     0.1259562255145829   0.000773038579760783      15.01986865030694      297.6398363426214    0.00732134989516361     0.8000053494823091     0.5633372740100294     0.2614142928373935     0.3475486823716019    0.05453238019856627   3.38543302417247e-05     0.1023429760949848     0.2005946912939679      6.013168302905111 122.3167614753493
2.41877575705001      19.86095059335898      16.13502511385168   0.003155303005540885     0.7505644751721665      -11.5166310326348  0.0001461723882797392     0.1259562404157441   0.000773038579760783      15.01986865030694      297.6398363426214    0.00732134989516361     0.8000053494823091     0.5633372740100294     0.2614142928373935     0.3475486823716019    0.05453238019856627   3.38543302417247e-05     0.1023429760949848     0.2005946912939679      6.013168302905111 122.3167556484279
2.41877575705001      19.86095059335898      16.13502511385168   0.003155303005540885     0.7505644751721665      -11.5166310326348  0.0001461723882797392     0.1259562255145829  0.0007730534809219768      15.01986865030694      297.6398363426214    0.00732134989516361     0.8000053494823091     0.5633372740100294     0.2614142928373935     0.3475486823716019    0.05453238019856627   3.38543302417247e-05     0.1023429760949848     0.2005946912939679      6.013168302905111 122.3167598733245
2.41877575705001      19.86095059335898      16.13502511385168   0.003155303005540885     0.7505644751721665      -11.5166310326348  0.0001461723882797392     0.1259562255145829   0.000773038579760783      15.01986887412043      297.6398363426214    0.00732134989516361     0.8000053494823091     0.5633372740100294     0.2614142928373935     0.3475486823716019    0.05453238019856627   3.38543302417247e-05     0.1023429760949848     0.2005946912939679      6.013168302905111 122.3167556362651
2.41877575705001      19.86095059335898      16.13502511385168   0.003155303005540885     0.7505644751721665      -11.5166310326348  0.0001461723882797392     0.1259562255145829   0.000773038579760783      15.01986865030694      297.6398407778006    0.00732134989516361     0.8000053494823091     0.5633372740100294     0.2614142928373935     0.3475486823716019    0.05453238019856627   3.38543302417247e-05     0.1023429760949848     0.2005946912939679      6.013168302905111 122.316755618297
2.41877575705001      19.86095059335898      16.13502511385168   0.003155303005540885     0.7505644751721665      -11.5166310326348  0.0001461723882797392     0.1259562255145829   0.000773038579760783      15.01986865030694      297.6398363426214   0.007321364796324803     0.8000053494823091     0.5633372740100294     0.2614142928373935     0.3475486823716019    0.05453238019856627   3.38543302417247e-05     0.1023429760949848     0.2005946912939679      6.013168302905111 122.3167543297877
2.41877575705001      19.86095059335898      16.13502511385168   0.003155303005540885     0.7505644751721665      -11.5166310326348  0.0001461723882797392     0.1259562255145829   0.000773038579760783      15.01986865030694      297.6398363426214    0.00732134989516361     0.8000053643834703     0.5633372740100294     0.2614142928373935     0.3475486823716019    0.05453238019856627   3.38543302417247e-05     0.1023429760949848     0.2005946912939679      6.013168302905111 122.3167560224643
2.41877575705001      19.86095059335898      16.13502511385168   0.003155303005540885     0.7505644751721665      -11.5166310326348  0.0001461723882797392     0.1259562255145829   0.000773038579760783      15.01986865030694      297.6398363426214    0.00732134989516361     0.8000053494823091     0.5633372889111906     0.2614142928373935     0.3475486823716019    0.05453238019856627   3.38543302417247e-05     0.1023429760949848     0.2005946912939679      6.013168302905111 122.3167556760985
2.41877575705001      19.86095059335898      16.13502511385168   0.003155303005540885     0.7505644751721665      -11.5166310326348  0.0001461723882797392     0.1259562255145829   0.000773038579760783      15.01986865030694      297.6398363426214    0.00732134989516361     0.8000053494823091     0.5633372740100294     0.2614143077385547     0.3475486823716019    0.05453238019856627   3.38543302417247e-05     0.1023429760949848     0.2005946912939679      6.013168302905111 122.3167554569671
2.41877575705001      19.86095059335898      16.13502511385168   0.003155303005540885     0.7505644751721665      -11.5166310326348  0.0001461723882797392     0.1259562255145829   0.000773038579760783      15.01986865030694      297.6398363426214    0.00732134989516361     0.8000053494823091     0.5633372740100294     0.2614142928373935     0.3475486972727631    0.05453238019856627   3.38543302417247e-05     0.1023429760949848     0.2005946912939679      6.013168302905111 122.3167556056624
2.41877575705001      19.86095059335898      16.13502511385168   0.003155303005540885     0.7505644751721665      -11.5166310326348  0.0001461723882797392     0.1259562255145829   0.000773038579760783      15.01986865030694      297.6398363426214    0.00732134989516361     0.8000053494823091     0.5633372740100294     0.2614142928373935     0.3475486823716019    0.05453239509972746   3.38543302417247e-05     0.1023429760949848     0.2005946912939679      6.013168302905111 122.3167556140323
2.41877575705001      19.86095059335898      16.13502511385168   0.003155303005540885     0.7505644751721665      -11.5166310326348  0.0001461723882797392     0.1259562255145829   0.000773038579760783      15.01986865030694      297.6398363426214    0.00732134989516361     0.8000053494823091     0.5633372740100294     0.2614142928373935     0.3475486823716019    0.05453238019856627  3.386923140291855e-05     0.1023429760949848     0.2005946912939679      6.013168302905111 122.3167560540738
2.41877575705001      19.86095059335898      16.13502511385168   0.003155303005540885     0.7505644751721665      -11.5166310326348  0.0001461723882797392     0.1259562255145829   0.000773038579760783      15.01986865030694      297.6398363426214    0.00732134989516361     0.8000053494823091     0.5633372740100294     0.2614142928373935     0.3475486823716019    0.05453238019856627   3.38543302417247e-05      0.102342990996146     0.2005946912939679      6.013168302905111 122.316755615849
2.41877575705001      19.86095059335898      16.13502511385168   0.003155303005540885     0.7505644751721665      -11.5166310326348  0.0001461723882797392     0.1259562255145829   0.000773038579760783      15.01986865030694      297.6398363426214    0.00732134989516361     0.8000053494823091     0.5633372740100294     0.2614142928373935     0.3475486823716019    0.05453238019856627   3.38543302417247e-05     0.1023429760949848     0.2005947061951291      6.013168302905111 122.3167556158527
2.41877575705001      19.86095059335898      16.13502511385168   0.003155303005540885     0.7505644751721665      -11.5166310326348  0.0001461723882797392     0.1259562255145829   0.000773038579760783      15.01986865030694      297.6398363426214    0.00732134989516361     0.8000053494823091     0.5633372740100294     0.2614142928373935     0.3475486823716019    0.05453238019856627   3.38543302417247e-05     0.1023429760949848     0.2005946912939679      6.013168392508301 122.3167556158571
2.510989357088207      19.57614748580954       15.8914314982897   0.002752238105329961     0.7328654255237838     -11.52089727940239  7.451439745499192e-05     0.1271539816689274  0.0007838825830861036      14.54420068656164      307.1757602134019   0.007040648628488308     0.8000001345929996     0.5483021828394677      0.265397507566152     0.3764458608160985    0.05573300386958809  1.209767313365998e-06     0.1362396895064952     0.1523591830117674      3.715689763218661 122.0165391766877
2.510989394504864      19.57614748580954       15.8914314982897   0.002752238105329961     0.7328654255237838     -11.52089727940239  7.451439745499192e-05     0.1271539816689274  0.0007838825830861036      14.54420068656164      307.1757602134019   0.007040648628488308     0.8000001345929996     0.5483021828394677      0.265397507566152     0.3764458608160985    0.05573300386958809  1.209767313365998e-06     0.1362396895064952     0.1523591830117674      3.715689763218661 122.0165392170687
2.510989357088207      19.57614777751687       15.8914314982897   0.002752238105329961     0.7328654255237838     -11.52089727940239  7.451439745499192e-05     0.1271539816689274  0.0007838825830861036      14.54420068656164      307.1757602134019   0.007040648628488308     0.8000001345929996     0.5483021828394677      0.265397507566152     0.3764458608160985    0.05573300386958809  1.209767313365998e-06     0.1362396895064952     0.1523591830117674      3.715689763218661 122.0165391082572
2.510989357088207      19.57614748580954      15.89143173509048   0.002752238105329961     0.7328654255237838     -11.52089727940239  7.451439745499192e-05     0.1271539816689274  0.0007838825830861036      14.54420068656164      307.1757602134019   0.007040648628488308     0.8000001345929996     0.5483021828394677      0.265397507566152     0.3764458608160985    0.05573300386958809  1.209767313365998e-06     0.1362396895064952     0.1523591830117674      3.715689763218661 122.016539136715
2.510989357088207      19.57614748580954       15.8914314982897   0.002752253006491155     0.7328654255237838     -11.52089727940239  7.451439745499192e-05     0.1271539816689274  0.0007838825830861036      14.54420068656164      307.1757602134019   0.007040648628488308     0.8000001345929996     0.5483021828394677      0.265397507566152     0.3764458608160985    0.05573300386958809  1.209767313365998e-06     0.1362396895064952     0.1523591830117674      3.715689763218661 122.0165429500602
2.510989357088207      19.57614748580954       15.8914314982897   0.002752238105329961      0.732865440424945     -11.52089727940239  7.451439745499192e-05     0.1271539816689274  0.0007838825830861036      14.54420068656164      307.1757602134019   0.007040648628488308     0.8000001345929996     0.5483021828394677      0.265397507566152     0.3764458608160985    0.05573300386958809  1.209767313365998e-06     0.1362396895064952     0.1523591830117674      3.715689763218661 122.016539173631
2.510989357088207      19.57614748580954       15.8914314982897   0.002752238105329961     0.7328654255237838     -11.52089745107714  7.451439745499192e-05     0.1271539816689274  0.0007838825830861036      14.54420068656164      307.1757602134019   0.007040648628488308     0.8000001345929996     0.5483021828394677      0.265397507566152     0.3764458608160985    0.05573300386958809  1.209767313365998e-06     0.1362396895064952     0.1523591830117674      3.715689763218661 122.0165392682924
2.510989357088207      19.57614748580954       15.8914314982897   0.002752238105329961     0.7328654255237838     -11.52089727940239  7.452929861618577e-05     0.1271539816689274  0.0007838825830861036      14.54420068656164      307.1757602134019   0.007040648628488308     0.8000001345929996     0.5483021828394677      0.265397507566152     0.3764458608160985    0.05573300386958809  1.209767313365998e-06     0.1362396895064952     0.1523591830117674      3.715689763218661 122.0165443831344
2.510989357088207      19.57614748580954       15.8914314982897   0.002752238105329961     0.7328654255237838     -11.52089727940239  7.451439745499192e-05     0.1271539965700886  0.0007838825830861036      14.54420068656164      307.1757602134019   0.007040648628488308     0.8000001345929996     0.5483021828394677      0.265397507566152     0.3764458608160985    0.05573300386958809  1.209767313365998e-06     0.1362396895064952     0.1523591830117674      3.715689763218661 122.0165391898181
2.510989357088207      19.57614748580954       15.8914314982897   0.002752238105329961     0.7328654255237838     -11.52089727940239  7.451439745499192e-05     0.1271539816689274  0.0007838974842472974      14.54420068656164      307.1757602134019   0.007040648628488308     0.8000001345929996     0.5483021828394677      0.265397507566152     0.3764458608160985    0.05573300386958809  1.209767313365998e-06     0.1362396895064952     0.1523591830117674      3.715689763218661 122.0165279051914
2.510989357088207      19.57614748580954       15.8914314982897   0.002752238105329961     0.7328654255237838     -11.52089727940239  7.451439745499192e-05     0.1271539816689274  0.0007838825830861036      14.54420090328712      307.1757602134019   0.007040648628488308     0.8000001345929996     0.5483021828394677      0.265397507566152     0.3764458608160985    0.05573300386958809  1.209767313365998e-06     0.1362396895064952     0.1523591830117674      3.715689763218661 122.0165391937371
2.510989357088207      19.57614748580954       15.8914314982897   0.002752238105329961     0.7328654255237838     -11.52089727940239  7.451439745499192e-05     0.1271539816689274  0.0007838825830861036      14.54420068656164      307.1757647906774   0.007040648628488308     0.8000001345929996     0.5483021828394677      0.265397507566152     0.3764458608160985    0.05573300386958809  1.209767313365998e-06     0.1362396895064952     0.1523591830117674      3.715689763218661 122.0165391766532
2.510989357088207      19.57614748580954       15.8914314982897   0.002752238105329961     0.7328654255237838     -11.52089727940239  7.451439745499192e-05     0.1271539816689274  0.0007838825830861036      14.54420068656164      307.1757602134019   0.007040663529649502     0.8000001345929996     0.5483021828394677      0.265397507566152     0.3764458608160985    0.05573300386958809  1.209767313365998e-06     0.1362396895064952     0.1523591830117674      3.715689763218661 122.0165511215782
2.510989357088207      19.57614748580954       15.8914314982897   0.002752238105329961     0.7328654255237838     -11.52089727940239  7.451439745499192e-05     0.1271539816689274  0.0007838825830861036      14.54420068656164      307.1757602134019   0.007040648628488308     0.8000001494941608     0.5483021828394677      0.265397507566152     0.3764458608160985    0.05573300386958809  1.209767313365998e-06     0.1362396895064952     0.1523591830117674      3.715689763218661 122.0165396290942
2.510989357088207      19.57614748580954       15.8914314982897   0.002752238105329961     0.7328654255237838     -11.52089727940239  7.451439745499192e-05     0.1271539816689274  0.0007838825830861036      14.54420068656164      307.1757602134019   0.007040648628488308     0.8000001345929996     0.5483021977406289      0.265397507566152     0.3764458608160985    0.05573300386958809  1.209767313365998e-06     0.1362396895064952     0.1523591830117674      3.715689763218661 122.0165392772565
2.510989357088207      19.57614748580954       15.8914314982897   0.002752238105329961     0.7328654255237838     -11.52089727940239  7.451439745499192e-05     0.1271539816689274  0.0007838825830861036      14.54420068656164      307.1757602134019   0.007040648628488308     0.8000001345929996     0.5483021828394677     0.2653975224673132     0.3764458608160985    0.05573300386958809  1.209767313365998e-06     0.1362396895064952     0.1523591830117674      3.715689763218661 122.0165397392586
2.510989357088207      19.57614748580954       15.8914314982897   0.002752238105329961     0.7328654255237838     -11.52089727940239  7.451439745499192e-05     0.1271539816689274  0.0007838825830861036      14.54420068656164      307.1757602134019   0.007040648628488308     0.8000001345929996     0.5483021828394677      0.265397507566152     0.3764458757172597    0.05573300386958809  1.209767313365998e-06     0.1362396895064952     0.1523591830117674      3.715689763218661 122.0165391819667
2.510989357088207      19.57614748580954       15.8914314982897   0.002752238105329961     0.7328654255237838     -11.52089727940239  7.451439745499192e-05     0.1271539816689274  0.0007838825830861036      14.54420068656164      307.1757602134019   0.007040648628488308     0.8000001345929996     0.5483021828394677      0.265397507566152     0.3764458608160985    0.05573301877074928  1.209767313365998e-06     0.1362396895064952     0.1523591830117674      3.715689763218661 122.0165391773478
2.510989357088207      19.57614748580954       15.8914314982897   0.002752238105329961     0.7328654255237838     -11.52089727940239  7.451439745499192e-05     0.1271539816689274  0.0007838825830861036      14.54420068656164      307.1757602134019   0.007040648628488308     0.8000001345929996     0.5483021828394677      0.265397507566152     0.3764458608160985    0.05573300386958809  1.224668474559846e-06     0.1362396895064952     0.1523591830117674      3.715689763218661 122.0165396230162
2.510989357088207      19.57614748580954       15.8914314982897   0.002752238105329961     0.7328654255237838     -11.52089727940239  7.451439745499192e-05     0.1271539816689274  0.0007838825830861036      14.54420068656164      307.1757602134019   0.007040648628488308     0.8000001345929996     0.5483021828394677      0.265397507566152     0.3764458608160985    0.05573300386958809  1.209767313365998e-06     0.1362397044076564     0.1523591830117674      3.715689763218661 122.0165391766652
2.510989357088207      19.57614748580954       15.8914314982897   0.002752238105329961     0.7328654255237838     -11.52089727940239  7.451439745499192e-05     0.1271539816689274  0.0007838825830861036      14.54420068656164      307.1757602134019   0.007040648628488308     0.8000001345929996     0.5483021828394677      0.265397507566152     0.3764458608160985    0.05573300386958809  1.209767313365998e-06     0.1362396895064952     0.1523591979129286      3.715689763218661 122.0165391766572
2.510989357088207      19.57614748580954       15.8914314982897   0.002752238105329961     0.7328654255237838     -11.52089727940239  7.451439745499192e-05     0.1271539816689274  0.0007838825830861036      14.54420068656164      307.1757602134019   0.007040648628488308     0.8000001345929996     0.5483021828394677      0.265397507566152     0.3764458608160985    0.05573300386958809  1.209767313365998e-06     0.1362396895064952     0.1523591830117674      3.715689818586753 122.0165391766922
2.519644358445789      19.52385224211904      15.81706692441532   0.002725255466625933     0.7340414223041896     -11.48364102125897  5.449119623607493e-05     0.1271379302423857  0.0008177319884214137      14.36572886443693      304.8155428783778   0.006937222597481778      0.800000062811245     0.5447346585236622      0.266999715641395     0.3760252798246895    0.02903130289160429  6.322661184351351e-07     0.5535574796280391     0.5647489027948206      1.804081790765251 121.9653014944424
2.519644395991416      19.52385224211904      15.81706692441532   0.002725255466625933     0.7340414223041896     -11.48364102125897  5.449119623607493e-05     0.1271379302423857  0.0008177319884214137      14.36572886443693      304.8155428783778   0.006937222597481778      0.800000062811245     0.5447346585236622      0.266999715641395     0.3760252798246895    0.02903130289160429  6.322661184351351e-07     0.5535574796280391     0.5647489027948206      1.804081790765251 121.9653014987292
2.519644358445789      19.52385253304711      15.81706692441532   0.002725255466625933     0.7340414223041896     -11.48364102125897  5.449119623607493e-05     0.1271379302423857  0.0008177319884214137      14.36572886443693      304.8155428783778   0.006937222597481778      0.800000062811245     0.5447346585236622      0.266999715641395     0.3760252798246895    0.02903130289160429  6.322661184351351e-07     0.5535574796280391     0.5647489027948206      1.804081790765251 121.9653015222068
2.519644358445789      19.52385224211904      15.81706716010799   0.002725255466625933     0.7340414223041896     -11.48364102125897  5.449119623607493e-05     0.1271379302423857  0.0008177319884214137      14.36572886443693      304.8155428783778   0.006937222597481778      0.800000062811245     0.5447346585236622      0.266999715641395     0.3760252798246895    0.02903130289160429  6.322661184351351e-07     0.5535574796280391     0.5647489027948206      1.804081790765251 121.9653015209849
2.519644358445789      19.52385224211904      15.81706692441532   0.002725270367787127     0.7340414223041896     -11.48364102125897  5.449119623607493e-05     0.1271379302423857  0.0008177319884214137      14.36572886443693      304.8155428783778   0.006937222597481778      0.800000062811245     0.5447346585236622      0.266999715641395     0.3760252798246895    0.02903130289160429  6.322661184351351e-07     0.5535574796280391     0.5647489027948206      1.804081790765251 121.9652996945765
2.519644358445789      19.52385224211904      15.81706692441532   0.002725255466625933     0.7340414372053508     -11.48364102125897  5.449119623607493e-05     0.1271379302423857  0.0008177319884214137      14.36572886443693      304.8155428783778   0.006937222597481778      0.800000062811245     0.5447346585236622      0.266999715641395     0.3760252798246895    0.02903130289160429  6.322661184351351e-07     0.5535574796280391     0.5647489027948206      1.804081790765251 121.9653014948766
2.519644358445789      19.52385224211904      15.81706692441532   0.002725255466625933     0.7340414223041896     -11.48364119237856  5.449119623607493e-05     0.1271379302423857  0.0008177319884214137      14.36572886443693      304.8155428783778   0.006937222597481778      0.800000062811245     0.5447346585236622      0.266999715641395     0.3760252798246895    0.02903130289160429  6.322661184351351e-07     0.5535574796280391     0.5647489027948206      1.804081790765251 121.9653014392455
2.519644358445789      19.52385224211904      15.81706692441532   0.002725255466625933     0.7340414223041896     -11.48364102125897  5.450609739726878e-05     0.1271379302423857  0.0008177319884214137      14.36572886443693      304.8155428783778   0.006937222597481778      0.800000062811245     0.5447346585236622      0.266999715641395     0.3760252798246895    0.02903130289160429  6.322661184351351e-07     0.5535574796280391     0.5647489027948206      1.804081790765251 121.9653085449986
2.519644358445789      19.52385224211904      15.81706692441532   0.002725255466625933     0.7340414223041896     -11.48364102125897  5.449119623607493e-05     0.1271379451435468  0.0008177319884214137      14.36572886443693      304.8155428783778   0.006937222597481778      0.800000062811245     0.5447346585236622      0.266999715641395     0.3760252798246895    0.02903130289160429  6.322661184351351e-07     0.5535574796280391     0.5647489027948206      1.804081790765251 121.9653016463326
2.519644358445789      19.52385224211904      15.81706692441532   0.002725255466625933     0.7340414223041896     -11.48364102125897  5.449119623607493e-05     0.1271379302423857  0.0008177468895826075      14.36572886443693      304.8155428783778   0.006937222597481778      0.800000062811245     0.5447346585236622      0.266999715641395     0.3760252798246895    0.02903130289160429  6.322661184351351e-07     0.5535574796280391     0.5647489027948206      1.804081790765251 121.9653014434853
2.519644358445789      19.52385224211904      15.81706692441532   0.002725255466625933     0.7340414223041896     -11.48364102125897  5.449119623607493e-05     0.1271379302423857  0.0008177319884214137      14.36572907850297      304.8155428783778   0.006937222597481778      0.800000062811245     0.5447346585236622      0.266999715641395     0.3760252798246895    0.02903130289160429  6.322661184351351e-07     0.5535574796280391     0.5647489027948206      1.804081790765251 121.965301584835
2.519644358445789      19.52385224211904      15.81706692441532   0.002725255466625933     0.7340414223041896     -11.48364102125897  5.449119623607493e-05     0.1271379302423857  0.0008177319884214137      14.36572886443693      304.8155474204833   0.006937222597481778      0.800000062811245     0.5447346585236622      0.266999715641395     0.3760252798246895    0.02903130289160429  6.322661184351351e-07     0.5535574796280391     0.5647489027948206      1.804081790765251 121.9653015499444
2.519644358445789      19.52385224211904      15.81706692441532   0.002725255466625933     0.7340414223041896     -11.48364102125897  5.449119623607493e-05     0.1271379302423857  0.0008177319884214137      14.36572886443693      304.8155428783778   0.006937237498642972      0.800000062811245     0.5447346585236622      0.266999715641395     0.3760252798246895    0.02903130289160429  6.322661184351351e-07     0.5535574796280391     0.5647489027948206      1.804081790765251 121.9653070387033
2.519644358445789      19.52385224211904      15.81706692441532   0.002725255466625933     0.7340414223041896     -11.48364102125897  5.449119623607493e-05     0.1271379302423857  0.0008177319884214137      14.36572886443693      304.8155428783778   0.006937222597481778     0.8000000777124062     0.5447346585236622      0.266999715641395     0.3760252798246895    0.02903130289160429  6.322661184351351e-07     0.5535574796280391     0.5647489027948206      1.804081790765251 121.9653019609376
2.519644358445789      19.52385224211904      15.81706692441532   0.002725255466625933     0.7340414223041896     -11.48364102125897  5.449119623607493e-05     0.1271379302423857  0.0008177319884214137      14.36572886443693      304.8155428783778   0.006937222597481778      0.800000062811245     0.5447346734248234      0.266999715641395     0.3760252798246895    0.02903130289160429  6.322661184351351e-07     0.5535574796280391     0.5647489027948206      1.804081790765251 121.9653015787999
2.519644358445789      19.52385224211904      15.81706692441532   0.002725255466625933     0.7340414223041896     -11.48364102125897  5.449119623607493e-05     0.1271379302423857  0.0008177319884214137      14.36572886443693      304.8155428783778   0.006937222597481778      0.800000062811245     0.5447346585236622     0.2669997305425562     0.3760252798246895    0.02903130289160429  6.322661184351351e-07     0.5535574796280391     0.5647489027948206      1.804081790765251 121.9653017562051
2.519644358445789      19.52385224211904      15.81706692441532   0.002725255466625933     0.7340414223041896     -11.48364102125897  5.449119623607493e-05     0.1271379302423857  0.0008177319884214137      14.36572886443693      304.8155428783778   0.006937222597481778      0.800000062811245     0.5447346585236622      0.266999715641395     0.3760252947258507    0.02903130289160429  6.322661184351351e-07     0.5535574796280391     0.5647489027948206      1.804081790765251 121.9653014968394
2.519644358445789      19.52385224211904      15.81706692441532   0.002725255466625933     0.7340414223041896     -11.48364102125897  5.449119623607493e-05     0.1271379302423857  0.0008177319884214137      14.36572886443693      304.8155428783778   0.006937222597481778      0.800000062811245     0.5447346585236622      0.266999715641395     0.3760252798246895    0.02903131779276548  6.322661184351351e-07     0.5535574796280391     0.5647489027948206      1.804081790765251 121.9653014944448
2.519644358445789      19.52385224211904      15.81706692441532   0.002725255466625933     0.7340414223041896     -11.48364102125897  5.449119623607493e-05     0.1271379302423857  0.0008177319884214137      14.36572886443693      304.8155428783778   0.006937222597481778      0.800000062811245     0.5447346585236622      0.266999715641395     0.3760252798246895    0.02903130289160429  6.471672796289828e-07     0.5535574796280391     0.5647489027948206      1.804081790765251 121.9653019363345
2.519644358445789      19.52385224211904      15.81706692441532   0.002725255466625933     0.7340414223041896     -11.48364102125897  5.449119623607493e-05     0.1271379302423857  0.0008177319884214137      14.36572886443693      304.8155428783778   0.006937222597481778      0.800000062811245     0.5447346585236622      0.266999715641395     0.3760252798246895    0.02903130289160429  6.322661184351351e-07     0.5535574945292003     0.5647489027948206      1.804081790765251 121.9653014944379
2.519644358445789      19.52385224211904      15.81706692441532   0.002725255466625933     0.7340414223041896     -11.48364102125897  5.449119623607493e-05     0.1271379302423857  0.0008177319884214137      14.36572886443693      304.8155428783778   0.006937222597481778      0.800000062811245     0.5447346585236622      0.266999715641395     0.3760252798246895    0.02903130289160429  6.322661184351351e-07     0.5535574796280391     0.5647489176959818      1.804081790765251 121.9653014944367
2.519644358445789      19.52385224211904      15.81706692441532   0.002725255466625933     0.7340414223041896     -11.48364102125897  5.449119623607493e-05     0.1271379302423857  0.0008177319884214137      14.36572886443693      304.8155428783778   0.006937222597481778      0.800000062811245     0.5447346585236622      0.266999715641395     0.3760252798246895    0.02903130289160429  6.322661184351351e-07     0.5535574796280391     0.5647489027948206      1.804081817648165 121.9653014944374
2.519644981184274      19.52410224498675      15.81799298242004    0.00272892285693279     0.7340344571160286     -11.48406736211833  5.448185043670722e-05     0.1271379667825449  0.0008178509794550266      14.36535905881962      304.8048502814057   0.006937105646188026     0.8000000627952977     0.5447333788849311     0.2670000726657874      0.376024581660773    0.02902127698636371  6.321373101580174e-07     0.5536000919626339     0.5647400145347169      7.088434973966796 121.9650310291462
2.51964501872991      19.52410224498675      15.81799298242004    0.00272892285693279     0.7340344571160286     -11.48406736211833  5.448185043670722e-05     0.1271379667825449  0.0008178509794550266      14.36535905881962      304.8048502814057   0.006937105646188026     0.8000000627952977     0.5447333788849311     0.2670000726657874      0.376024581660773    0.02902127698636371  6.321373101580174e-07     0.5536000919626339     0.5647400145347169      7.088434973966796 121.9650310897426
2.519644981184274      19.52410253591854      15.81799298242004    0.00272892285693279     0.7340344571160286     -11.48406736211833  5.448185043670722e-05     0.1271379667825449  0.0008178509794550266      14.36535905881962      304.8048502814057   0.006937105646188026     0.8000000627952977     0.5447333788849311     0.2670000726657874      0.376024581660773    0.02902127698636371  6.321373101580174e-07     0.5536000919626339     0.5647400145347169      7.088434973966796 121.9650310264666
2.519644981184274      19.52410224498675       15.8179932181265    0.00272892285693279     0.7340344571160286     -11.48406736211833  5.448185043670722e-05     0.1271379667825449  0.0008178509794550266      14.36535905881962      304.8048502814057   0.006937105646188026     0.8000000627952977     0.5447333788849311     0.2670000726657874      0.376024581660773    0.02902127698636371  6.321373101580174e-07     0.5536000919626339     0.5647400145347169      7.088434973966796 121.9650310265694
2.519644981184274      19.52410224498675      15.81799298242004   0.002728937758093984     0.7340344571160286     -11.48406736211833  5.448185043670722e-05     0.1271379667825449  0.0008178509794550266      14.36535905881962      304.8048502814057   0.006937105646188026     0.8000000627952977     0.5447333788849311     0.2670000726657874      0.376024581660773    0.02902127698636371  6.321373101580174e-07     0.5536000919626339     0.5647400145347169      7.088434973966796 121.9650310416416
2.519644981184274      19.52410224498675      15.81799298242004    0.00272892285693279     0.7340344720171897     -11.48406736211833  5.448185043670722e-05     0.1271379667825449  0.0008178509794550266      14.36535905881962      304.8048502814057   0.006937105646188026     0.8000000627952977     0.5447333788849311     0.2670000726657874      0.376024581660773    0.02902127698636371  6.321373101580174e-07     0.5536000919626339     0.5647400145347169      7.088434973966796 121.965031030947
2.519644981184274      19.52410224498675      15.81799298242004    0.00272892285693279     0.7340344571160286     -11.48406753324426  5.448185043670722e-05     0.1271379667825449  0.0008178509794550266      14.36535905881962      304.8048502814057   0.006937105646188026     0.8000000627952977     0.5447333788849311     0.2670000726657874      0.376024581660773    0.02902127698636371  6.321373101580174e-07     0.5536000919626339     0.5647400145347169      7.088434973966796 121.9650310060188
2.519644981184274      19.52410224498675      15.81799298242004    0.00272892285693279     0.7340344571160286     -11.48406736211833  5.449675159790107e-05     0.1271379667825449  0.0008178509794550266      14.36535905881962      304.8048502814057   0.006937105646188026     0.8000000627952977     0.5447333788849311     0.2670000726657874      0.376024581660773    0.02902127698636371  6.321373101580174e-07     0.5536000919626339     0.5647400145347169      7.088434973966796 121.9650380635822
2.519644981184274      19.52410224498675      15.81799298242004    0.00272892285693279     0.7340344571160286     -11.48406736211833  5.448185043670722e-05     0.1271379816837061  0.0008178509794550266      14.36535905881962      304.8048502814057   0.006937105646188026     0.8000000627952977     0.5447333788849311     0.2670000726657874      0.376024581660773    0.02902127698636371  6.321373101580174e-07     0.5536000919626339     0.5647400145347169      7.088434973966796 121.965031173124
2.519644981184274      19.52410224498675      15.81799298242004    0.00272892285693279     0.7340344571160286     -11.48406736211833  5.448185043670722e-05     0.1271379667825449  0.0008178658806162204      14.36535905881962      304.8048502814057   0.006937105646188026     0.8000000627952977     0.5447333788849311     0.2670000726657874      0.376024581660773    0.02902127698636371  6.321373101580174e-07     0.5536000919626339     0.5647400145347169      7.088434973966796 121.9650306862476
2.519644981184274      19.52410224498675      15.81799298242004    0.00272892285693279     0.7340344571160286     -11.48406736211833  5.448185043670722e-05     0.1271379667825449  0.0008178509794550266      14.36535927288015      304.8048502814057   0.006937105646188026     0.8000000627952977     0.5447333788849311     0.2670000726657874      0.376024581660773    0.02902127698636371  6.321373101580174e-07     0.5536000919626339     0.5647400145347169      7.088434973966796 121.9650310788337
2.519644981184274      19.52410224498675      15.81799298242004    0.00272892285693279     0.7340344571160286     -11.48406736211833  5.448185043670722e-05     0.1271379667825449  0.0008178509794550266      14.36535905881962      304.8048548233519   0.006937105646188026     0.8000000627952977     0.5447333788849311     0.2670000726657874      0.376024581660773    0.02902127698636371  6.321373101580174e-07     0.5536000919626339     0.5647400145347169      7.088434973966796 121.9650310827856
2.519644981184274      19.52410224498675      15.81799298242004    0.00272892285693279     0.7340344571160286     -11.48406736211833  5.448185043670722e-05     0.1271379667825449  0.0008178509794550266      14.36535905881962      304.8048502814057    0.00693712054734922     0.8000000627952977     0.5447333788849311     0.2670000726657874      0.376024581660773    0.02902127698636371  6.321373101580174e-07     0.5536000919626339     0.5647400145347169      7.088434973966796 121.9650362947134
2.519644981184274      19.52410224498675      15.81799298242004    0.00272892285693279     0.7340344571160286     -11.48406736211833  5.448185043670722e-05     0.1271379667825449  0.0008178509794550266      14.36535905881962      304.8048502814057   0.006937105646188026     0.8000000776964589     0.5447333788849311     0.2670000726657874      0.376024581660773    0.02902127698636371  6.321373101580174e-07     0.5536000919626339     0.5647400145347169      7.088434973966796 121.9650314788118
2.519644981184274      19.52410224498675      15.81799298242004    0.00272892285693279     0.7340344571160286     -11.48406736211833  5.448185043670722e-05     0.1271379667825449  0.0008178509794550266      14.36535905881962      304.8048502814057   0.006937105646188026     0.8000000627952977     0.5447333937860923     0.2670000726657874      0.376024581660773    0.02902127698636371  6.321373101580174e-07     0.5536000919626339     0.5647400145347169      7.088434973966796 121.9650310901757
2.519644981184274      19.52410224498675      15.81799298242004    0.00272892285693279     0.7340344571160286     -11.48406736211833  5.448185043670722e-05     0.1271379667825449  0.0008178509794550266      14.36535905881962      304.8048502814057   0.006937105646188026     0.8000000627952977     0.5447333788849311     0.2670000875669485      0.376024581660773    0.02902127698636371  6.321373101580174e-07     0.5536000919626339     0.5647400145347169      7.088434973966796 121.9650312780844
2.519644981184274      19.52410224498675      15.81799298242004    0.00272892285693279     0.7340344571160286     -11.48406736211833  5.448185043670722e-05     0.1271379667825449  0.0008178509794550266      14.36535905881962      304.8048502814057   0.006937105646188026     0.8000000627952977     0.5447333788849311     0.2670000726657874     0.3760245965619342    0.02902127698636371  6.321373101580174e-07     0.5536000919626339     0.5647400145347169      7.088434973966796 121.9650310051392
2.519644981184274      19.52410224498675      15.81799298242004    0.00272892285693279     0.7340344571160286     -11.48406736211833  5.448185043670722e-05     0.1271379667825449  0.0008178509794550266      14.36535905881962      304.8048502814057   0.006937105646188026     0.8000000627952977     0.5447333788849311     0.2670000726657874      0.376024581660773    0.02902129188752491  6.321373101580174e-07     0.5536000919626339     0.5647400145347169      7.088434973966796 121.9650310292255
2.519644981184274      19.52410224498675      15.81799298242004    0.00272892285693279     0.7340344571160286     -11.48406736211833  5.448185043670722e-05     0.1271379667825449  0.0008178509794550266      14.36535905881962      304.8048502814057   0.006937105646188026     0.8000000627952977     0.5447333788849311     0.2670000726657874      0.376024581660773    0.02902127698636371   6.47038471351865e-07     0.5536000919626339     0.5647400145347169      7.088434973966796 121.9650314667218
2.519644981184274      19.52410224498675      15.81799298242004    0.00272892285693279     0.7340344571160286     -11.48406736211833  5.448185043670722e-05     0.1271379667825449  0.0008178509794550266      14.36535905881962      304.8048502814057   0.006937105646188026     0.8000000627952977     0.5447333788849311     0.2670000726657874      0.376024581660773    0.02902127698636371  6.321373101580174e-07     0.5536001068637951     0.5647400145347169      7.088434973966796 121.9650310291146
2.519644981184274      19.52410224498675      15.81799298242004    0.00272892285693279     0.7340344571160286     -11.48406736211833  5.448185043670722e-05     0.1271379667825449  0.0008178509794550266      14.36535905881962      304.8048502814057   0.006937105646188026     0.8000000627952977     0.5447333788849311     0.2670000726657874      0.376024581660773    0.02902127698636371  6.321373101580174e-07     0.5536000919626339     0.5647400294358781      7.088434973966796 121.965031029147
2.519644981184274      19.52410224498675      15.81799298242004    0.00272892285693279     0.7340344571160286     -11.48406736211833  5.448185043670722e-05     0.1271379667825449  0.0008178509794550266      14.36535905881962      304.8048502814057   0.006937105646188026     0.8000000627952977     0.5447333788849311     0.2670000726657874      0.376024581660773    0.02902127698636371  6.321373101580174e-07     0.5536000919626339     0.5647400145347169      7.088435079592709 121.9650310291417
2.519644409219105      19.52407658344658      15.81790927046079   0.002728884900050711     0.7340309392519893      -11.4840528831582  5.447948048579661e-05     0.1271378490849068  0.0008196415916421728      14.36533361922521      304.8040281222369   0.006936921694441476      0.800000062793685      0.544733318873035     0.2669995970893115     0.3760249418648095    0.02902086500495132  6.321236706575538e-07     0.5536072230819119     0.5647292290916968      8.409523301142668 121.9649717834781
2.519644446764733      19.52407658344658      15.81790927046079   0.002728884900050711     0.7340309392519893      -11.4840528831582  5.447948048579661e-05     0.1271378490849068  0.0008196415916421728      14.36533361922521      304.8040281222369   0.006936921694441476      0.800000062793685      0.544733318873035     0.2669995970893115     0.3760249418648095    0.02902086500495132  6.321236706575538e-07     0.5536072230819119     0.5647292290916968      8.409523301142668 121.964971780183
2.519644409219105        19.524076874378      15.81790927046079   0.002728884900050711     0.7340309392519893      -11.4840528831582  5.447948048579661e-05     0.1271378490849068  0.0008196415916421728      14.36533361922521      304.8040281222369   0.006936921694441476      0.800000062793685      0.544733318873035     0.2669995970893115     0.3760249418648095    0.02902086500495132  6.321236706575538e-07     0.5536072230819119     0.5647292290916968      8.409523301142668 121.9649717828372
2.519644409219105      19.52407658344658      15.81790950616601   0.002728884900050711     0.7340309392519893      -11.4840528831582  5.447948048579661e-05     0.1271378490849068  0.0008196415916421728      14.36533361922521      304.8040281222369   0.006936921694441476      0.800000062793685      0.544733318873035     0.2669995970893115     0.3760249418648095    0.02902086500495132  6.321236706575538e-07     0.5536072230819119     0.5647292290916968      8.409523301142668 121.9649717866854
2.519644409219105      19.52407658344658      15.81790927046079   0.002728899801211905     0.7340309392519893      -11.4840528831582  5.447948048579661e-05     0.1271378490849068  0.0008196415916421728      14.36533361922521      304.8040281222369   0.006936921694441476      0.800000062793685      0.544733318873035     0.2669995970893115     0.3760249418648095    0.02902086500495132  6.321236706575538e-07     0.5536072230819119     0.5647292290916968      8.409523301142668 121.9649716411234
2.519644409219105      19.52407658344658      15.81790927046079   0.002728884900050711     0.7340309541531505      -11.4840528831582  5.447948048579661e-05     0.1271378490849068  0.0008196415916421728      14.36533361922521      304.8040281222369   0.006936921694441476      0.800000062793685      0.544733318873035     0.2669995970893115     0.3760249418648095    0.02902086500495132  6.321236706575538e-07     0.5536072230819119     0.5647292290916968      8.409523301142668 121.9649717885911
2.519644409219105      19.52407658344658      15.81790927046079   0.002728884900050711     0.7340309392519893     -11.48405305428392  5.447948048579661e-05     0.1271378490849068  0.0008196415916421728      14.36533361922521      304.8040281222369   0.006936921694441476      0.800000062793685      0.544733318873035     0.2669995970893115     0.3760249418648095    0.02902086500495132  6.321236706575538e-07     0.5536072230819119     0.5647292290916968      8.409523301142668 121.9649717650171
2.519644409219105      19.52407658344658      15.81790927046079   0.002728884900050711     0.7340309392519893      -11.4840528831582  5.449438164699046e-05     0.1271378490849068  0.0008196415916421728      14.36533361922521      304.8040281222369   0.006936921694441476      0.800000062793685      0.544733318873035     0.2669995970893115     0.3760249418648095    0.02902086500495132  6.321236706575538e-07     0.5536072230819119     0.5647292290916968      8.409523301142668 121.9649792853071
2.519644409219105      19.52407658344658      15.81790927046079   0.002728884900050711     0.7340309392519893      -11.4840528831582  5.447948048579661e-05      0.127137863986068  0.0008196415916421728      14.36533361922521      304.8040281222369   0.006936921694441476      0.800000062793685      0.544733318873035     0.2669995970893115     0.3760249418648095    0.02902086500495132  6.321236706575538e-07     0.5536072230819119     0.5647292290916968      8.409523301142668 121.9649719704873
2.519644409219105      19.52407658344658      15.81790927046079   0.002728884900050711     0.7340309392519893      -11.4840528831582  5.447948048579661e-05     0.1271378490849068  0.0008196564928033667      14.36533361922521      304.8040281222369   0.006936921694441476      0.800000062793685      0.544733318873035     0.2669995970893115     0.3760249418648095    0.02902086500495132  6.321236706575538e-07     0.5536072230819119     0.5647292290916968      8.409523301142668 121.9649723853298
2.519644409219105      19.52407658344658      15.81790927046079   0.002728884900050711     0.7340309392519893      -11.4840528831582  5.447948048579661e-05     0.1271378490849068  0.0008196415916421728      14.36533383328536      304.8040281222369   0.006936921694441476      0.800000062793685      0.544733318873035     0.2669995970893115     0.3760249418648095    0.02902086500495132  6.321236706575538e-07     0.5536072230819119     0.5647292290916968      8.409523301142668 121.9649717575239
2.519644409219105      19.52407658344658      15.81790927046079   0.002728884900050711     0.7340309392519893      -11.4840528831582  5.447948048579661e-05     0.1271378490849068  0.0008196415916421728      14.36533361922521      304.8040326641709   0.006936921694441476      0.800000062793685      0.544733318873035     0.2669995970893115     0.3760249418648095    0.02902086500495132  6.321236706575538e-07     0.5536072230819119     0.5647292290916968      8.409523301142668 121.9649716787072
2.519644409219105      19.52407658344658      15.81790927046079   0.002728884900050711     0.7340309392519893      -11.4840528831582  5.447948048579661e-05     0.1271378490849068  0.0008196415916421728      14.36533361922521      304.8040281222369    0.00693693659560267      0.800000062793685      0.544733318873035     0.2669995970893115     0.3760249418648095    0.02902086500495132  6.321236706575538e-07     0.5536072230819119     0.5647292290916968      8.409523301142668 121.9649769275396
2.519644409219105      19.52407658344658      15.81790927046079   0.002728884900050711     0.7340309392519893      -11.4840528831582  5.447948048579661e-05     0.1271378490849068  0.0008196415916421728      14.36533361922521      304.8040281222369   0.006936921694441476     0.8000000776948462      0.544733318873035     0.2669995970893115     0.3760249418648095    0.02902086500495132  6.321236706575538e-07     0.5536072230819119     0.5647292290916968      8.409523301142668 121.9649722421026
2.519644409219105      19.52407658344658      15.81790927046079   0.002728884900050711     0.7340309392519893      -11.4840528831582  5.447948048579661e-05     0.1271378490849068  0.0008196415916421728      14.36533361922521      304.8040281222369   0.006936921694441476      0.800000062793685     0.5447333337741962     0.2669995970893115     0.3760249418648095    0.02902086500495132  6.321236706575538e-07     0.5536072230819119     0.5647292290916968      8.409523301142668 121.9649718608044
2.519644409219105      19.52407658344658      15.81790927046079   0.002728884900050711     0.7340309392519893      -11.4840528831582  5.447948048579661e-05     0.1271378490849068  0.0008196415916421728      14.36533361922521      304.8040281222369   0.006936921694441476      0.800000062793685      0.544733318873035     0.2669996119904727     0.3760249418648095    0.02902086500495132  6.321236706575538e-07     0.5536072230819119     0.5647292290916968      8.409523301142668 121.9649720362968
2.519644409219105      19.52407658344658      15.81790927046079   0.002728884900050711     0.7340309392519893      -11.4840528831582  5.447948048579661e-05     0.1271378490849068  0.0008196415916421728      14.36533361922521      304.8040281222369   0.006936921694441476      0.800000062793685      0.544733318873035     0.2669995970893115     0.3760249567659706    0.02902086500495132  6.321236706575538e-07     0.5536072230819119     0.5647292290916968      8.409523301142668 121.9649717747593
2.519644409219105      19.52407658344658      15.81790927046079   0.002728884900050711     0.7340309392519893      -11.4840528831582  5.447948048579661e-05     0.1271378490849068  0.0008196415916421728      14.36533361922521      304.8040281222369   0.006936921694441476      0.800000062793685      0.544733318873035     0.2669995970893115     0.3760249418648095    0.02902087990611251  6.321236706575538e-07     0.5536072230819119     0.5647292290916968      8.409523301142668 121.964971782399
2.519644409219105      19.52407658344658      15.81790927046079   0.002728884900050711     0.7340309392519893      -11.4840528831582  5.447948048579661e-05     0.1271378490849068  0.0008196415916421728      14.36533361922521      304.8040281222369   0.006936921694441476      0.800000062793685      0.544733318873035     0.2669995970893115     0.3760249418648095    0.02902086500495132  6.470248318514015e-07     0.5536072230819119     0.5647292290916968      8.409523301142668 121.9649722193844
2.519644409219105      19.52407658344658      15.81790927046079   0.002728884900050711     0.7340309392519893      -11.4840528831582  5.447948048579661e-05     0.1271378490849068  0.0008196415916421728      14.36533361922521      304.8040281222369   0.006936921694441476      0.800000062793685      0.544733318873035     0.2669995970893115     0.3760249418648095    0.02902086500495132  6.321236706575538e-07     0.5536072379830731     0.5647292290916968      8.409523301142668 121.9649717824091
2.519644409219105      19.52407658344658      15.81790927046079   0.002728884900050711     0.7340309392519893      -11.4840528831582  5.447948048579661e-05     0.1271378490849068  0.0008196415916421728      14.36533361922521      304.8040281222369   0.006936921694441476      0.800000062793685      0.544733318873035     0.2669995970893115     0.3760249418648095    0.02902086500495132  6.321236706575538e-07     0.5536072230819119      0.564729243992858      8.409523301142668 121.9649717840817
2.519644409219105      19.52407658344658      15.81790927046079   0.002728884900050711     0.7340309392519893      -11.4840528831582  5.447948048579661e-05     0.1271378490849068  0.0008196415916421728      14.36533361922521      304.8040281222369   0.006936921694441476      0.800000062793685      0.544733318873035     0.2669995970893115     0.3760249418648095    0.02902086500495132  6.321236706575538e-07     0.5536072230819119     0.5647292290916968       8.40952342645433 121.9649717837663
2.522598371486337      19.52244911441969      15.81460495398084   0.002727260970213107     0.7340315245213243     -11.48432804064354  5.483503678062673e-05     0.1271142006437755  0.0008202701505391499      14.39125996779663      306.1241067449198   0.006931593257391495     0.8000000619996276     0.5444010509808726     0.2670330676682148     0.3770284230428104    0.02940934309513915  6.228832869036428e-07     0.5600865975784471     0.5565805003140757       8.28840756902108 121.9594321781638
2.522598409075982      19.52244911441969      15.81460495398084   0.002727260970213107     0.7340315245213243     -11.48432804064354  5.483503678062673e-05     0.1271142006437755  0.0008202701505391499      14.39125996779663      306.1241067449198   0.006931593257391495     0.8000000619996276     0.5444010509808726     0.2670330676682148     0.3770284230428104    0.02940934309513915  6.228832869036428e-07     0.5600865975784471     0.5565805003140757       8.28840756902108 121.959432246428
2.522598371486337      19.52244940532685      15.81460495398084   0.002727260970213107     0.7340315245213243     -11.48432804064354  5.483503678062673e-05     0.1271142006437755  0.0008202701505391499      14.39125996779663      306.1241067449198   0.006931593257391495     0.8000000619996276     0.5444010509808726     0.2670330676682148     0.3770284230428104    0.02940934309513915  6.228832869036428e-07     0.5600865975784471     0.5565805003140757       8.28840756902108 121.9594321470466
2.522598371486337      19.52244911441969      15.81460518963682   0.002727260970213107     0.7340315245213243     -11.48432804064354  5.483503678062673e-05     0.1271142006437755  0.0008202701505391499      14.39125996779663      306.1241067449198   0.006931593257391495     0.8000000619996276     0.5444010509808726     0.2670330676682148     0.3770284230428104    0.02940934309513915  6.228832869036428e-07     0.5600865975784471     0.5565805003140757       8.28840756902108 121.9594322037157
2.522598371486337      19.52244911441969      15.81460495398084   0.002727275871374301     0.7340315245213243     -11.48432804064354  5.483503678062673e-05     0.1271142006437755  0.0008202701505391499      14.39125996779663      306.1241067449198   0.006931593257391495     0.8000000619996276     0.5444010509808726     0.2670330676682148     0.3770284230428104    0.02940934309513915  6.228832869036428e-07     0.5600865975784471     0.5565805003140757       8.28840756902108 121.9594334242954
2.522598371486337      19.52244911441969      15.81460495398084   0.002727260970213107     0.7340315394224855     -11.48432804064354  5.483503678062673e-05     0.1271142006437755  0.0008202701505391499      14.39125996779663      306.1241067449198   0.006931593257391495     0.8000000619996276     0.5444010509808726     0.2670330676682148     0.3770284230428104    0.02940934309513915  6.228832869036428e-07     0.5600865975784471     0.5565805003140757       8.28840756902108 121.9594321821335
2.522598371486337      19.52244911441969      15.81460495398084   0.002727260970213107     0.7340315245213243     -11.48432821177336  5.483503678062673e-05     0.1271142006437755  0.0008202701505391499      14.39125996779663      306.1241067449198   0.006931593257391495     0.8000000619996276     0.5444010509808726     0.2670330676682148     0.3770284230428104    0.02940934309513915  6.228832869036428e-07     0.5600865975784471     0.5565805003140757       8.28840756902108 121.9594321987739
2.522598371486337      19.52244911441969      15.81460495398084   0.002727260970213107     0.7340315245213243     -11.48432804064354  5.484993794182058e-05     0.1271142006437755  0.0008202701505391499      14.39125996779663      306.1241067449198   0.006931593257391495     0.8000000619996276     0.5444010509808726     0.2670330676682148     0.3770284230428104    0.02940934309513915  6.228832869036428e-07     0.5600865975784471     0.5565805003140757       8.28840756902108 121.9594395451439
2.522598371486337      19.52244911441969      15.81460495398084   0.002727260970213107     0.7340315245213243     -11.48432804064354  5.483503678062673e-05     0.1271142155449367  0.0008202701505391499      14.39125996779663      306.1241067449198   0.006931593257391495     0.8000000619996276     0.5444010509808726     0.2670330676682148     0.3770284230428104    0.02940934309513915  6.228832869036428e-07     0.5600865975784471     0.5565805003140757       8.28840756902108 121.9594323585664
2.522598371486337      19.52244911441969      15.81460495398084   0.002727260970213107     0.7340315245213243     -11.48432804064354  5.483503678062673e-05     0.1271142006437755  0.0008202850517003438      14.39125996779663      306.1241067449198   0.006931593257391495     0.8000000619996276     0.5444010509808726     0.2670330676682148     0.3770284230428104    0.02940934309513915  6.228832869036428e-07     0.5600865975784471     0.5565805003140757       8.28840756902108 121.9594322918697
2.522598371486337      19.52244911441969      15.81460495398084   0.002727260970213107     0.7340315245213243     -11.48432804064354  5.483503678062673e-05     0.1271142006437755  0.0008202701505391499      14.39126018224311      306.1241067449198   0.006931593257391495     0.8000000619996276     0.5444010509808726     0.2670330676682148     0.3770284230428104    0.02940934309513915  6.228832869036428e-07     0.5600865975784471     0.5565805003140757       8.28840756902108 121.9594321711734
2.522598371486337      19.52244911441969      15.81460495398084   0.002727260970213107     0.7340315245213243     -11.48432804064354  5.483503678062673e-05     0.1271142006437755  0.0008202701505391499      14.39125996779663      306.1241113065245   0.006931593257391495     0.8000000619996276     0.5444010509808726     0.2670330676682148     0.3770284230428104    0.02940934309513915  6.228832869036428e-07     0.5600865975784471     0.5565805003140757       8.28840756902108 121.9594321377939
2.522598371486337      19.52244911441969      15.81460495398084   0.002727260970213107     0.7340315245213243     -11.48432804064354  5.483503678062673e-05     0.1271142006437755  0.0008202701505391499      14.39125996779663      306.1241067449198   0.006931608158552689     0.8000000619996276     0.5444010509808726     0.2670330676682148     0.3770284230428104    0.02940934309513915  6.228832869036428e-07     0.5600865975784471     0.5565805003140757       8.28840756902108 121.9594365899783
2.522598371486337      19.52244911441969      15.81460495398084   0.002727260970213107     0.7340315245213243     -11.48432804064354  5.483503678062673e-05     0.1271142006437755  0.0008202701505391499      14.39125996779663      306.1241067449198   0.006931593257391495     0.8000000769007888     0.5444010509808726     0.2670330676682148     0.3770284230428104    0.02940934309513915  6.228832869036428e-07     0.5600865975784471     0.5565805003140757       8.28840756902108 121.9594326438468
2.522598371486337      19.52244911441969      15.81460495398084   0.002727260970213107     0.7340315245213243     -11.48432804064354  5.483503678062673e-05     0.1271142006437755  0.0008202701505391499      14.39125996779663      306.1241067449198   0.006931593257391495     0.8000000619996276     0.5444010658820337     0.2670330676682148     0.3770284230428104    0.02940934309513915  6.228832869036428e-07     0.5600865975784471     0.5565805003140757       8.28840756902108 121.9594322523256
2.522598371486337      19.52244911441969      15.81460495398084   0.002727260970213107     0.7340315245213243     -11.48432804064354  5.483503678062673e-05     0.1271142006437755  0.0008202701505391499      14.39125996779663      306.1241067449198   0.006931593257391495     0.8000000619996276     0.5444010509808726      0.267033082569376     0.3770284230428104    0.02940934309513915  6.228832869036428e-07     0.5600865975784471     0.5565805003140757       8.28840756902108 121.9594323976603
2.522598371486337      19.52244911441969      15.81460495398084   0.002727260970213107     0.7340315245213243     -11.48432804064354  5.483503678062673e-05     0.1271142006437755  0.0008202701505391499      14.39125996779663      306.1241067449198   0.006931593257391495     0.8000000619996276     0.5444010509808726     0.2670330676682148     0.3770284379439716    0.02940934309513915  6.228832869036428e-07     0.5600865975784471     0.5565805003140757       8.28840756902108 121.9594321839893
2.522598371486337      19.52244911441969      15.81460495398084   0.002727260970213107     0.7340315245213243     -11.48432804064354  5.483503678062673e-05     0.1271142006437755  0.0008202701505391499      14.39125996779663      306.1241067449198   0.006931593257391495     0.8000000619996276     0.5444010509808726     0.2670330676682148     0.3770284230428104    0.02940935799630035  6.228832869036428e-07     0.5600865975784471     0.5565805003140757       8.28840756902108 121.9594321779923
2.522598371486337      19.52244911441969      15.81460495398084   0.002727260970213107     0.7340315245213243     -11.48432804064354  5.483503678062673e-05     0.1271142006437755  0.0008202701505391499      14.39125996779663      306.1241067449198   0.006931593257391495     0.8000000619996276     0.5444010509808726     0.2670330676682148     0.3770284230428104    0.02940934309513915  6.377844480974905e-07     0.5600865975784471     0.5565805003140757       8.28840756902108 121.9594326150908
2.522598371486337      19.52244911441969      15.81460495398084   0.002727260970213107     0.7340315245213243     -11.48432804064354  5.483503678062673e-05     0.1271142006437755  0.0008202701505391499      14.39125996779663      306.1241067449198   0.006931593257391495     0.8000000619996276     0.5444010509808726     0.2670330676682148     0.3770284230428104    0.02940934309513915  6.228832869036428e-07     0.5600866124796083     0.5565805003140757       8.28840756902108 121.9594321780568
2.522598371486337      19.52244911441969      15.81460495398084   0.002727260970213107     0.7340315245213243     -11.48432804064354  5.483503678062673e-05     0.1271142006437755  0.0008202701505391499      14.39125996779663      306.1241067449198   0.006931593257391495     0.8000000619996276     0.5444010509808726     0.2670330676682148     0.3770284230428104    0.02940934309513915  6.228832869036428e-07     0.5600865975784471     0.5565805152152369       8.28840756902108 121.959432178076
2.522598371486337      19.52244911441969      15.81460495398084   0.002727260970213107     0.7340315245213243     -11.48432804064354  5.483503678062673e-05     0.1271142006437755  0.0008202701505391499      14.39125996779663      306.1241067449198   0.006931593257391495     0.8000000619996276     0.5444010509808726     0.2670330676682148     0.3770284230428104    0.02940934309513915  6.228832869036428e-07     0.5600865975784471     0.5565805003140757      8.288407692527978 121.9594321780147
2.522594998994748      19.52244313471838      15.81460730400207   0.002726708501056702      0.734029662625652     -11.48433702903879  5.477257748917221e-05     0.1271105127468321  0.0008202625240117063      14.39127209204028      306.1246907515853   0.006926844428640271     0.8000000619937981     0.5443946482315684     0.2670239625304557     0.3770283613343816    0.02940928587744488   6.22829712334503e-07     0.5600862261778451     0.5565812268442181      8.618679129025546 121.9585099067231
2.522595036584342      19.52244313471838      15.81460730400207   0.002726708501056702      0.734029662625652     -11.48433702903879  5.477257748917221e-05     0.1271105127468321  0.0008202625240117063      14.39127209204028      306.1246907515853   0.006926844428640271     0.8000000619937981     0.5443946482315684     0.2670239625304557     0.3770283613343816    0.02940928587744488   6.22829712334503e-07     0.5600862261778451     0.5565812268442181      8.618679129025546 121.9585098649856
2.522594998994748      19.52244342562545      15.81460730400207   0.002726708501056702      0.734029662625652     -11.48433702903879  5.477257748917221e-05     0.1271105127468321  0.0008202625240117063      14.39127209204028      306.1246907515853   0.006926844428640271     0.8000000619937981     0.5443946482315684     0.2670239625304557     0.3770283613343816    0.02940928587744488   6.22829712334503e-07     0.5600862261778451     0.5565812268442181      8.618679129025546 121.9585098978056
2.522594998994748      19.52244313471838      15.81460753965808   0.002726708501056702      0.734029662625652     -11.48433702903879  5.477257748917221e-05     0.1271105127468321  0.0008202625240117063      14.39127209204028      306.1246907515853   0.006926844428640271     0.8000000619937981     0.5443946482315684     0.2670239625304557     0.3770283613343816    0.02940928587744488   6.22829712334503e-07     0.5600862261778451     0.5565812268442181      8.618679129025546 121.9585098969781
2.522594998994748      19.52244313471838      15.81460730400207   0.002726723402217896      0.734029662625652     -11.48433702903879  5.477257748917221e-05     0.1271105127468321  0.0008202625240117063      14.39127209204028      306.1246907515853   0.006926844428640271     0.8000000619937981     0.5443946482315684     0.2670239625304557     0.3770283613343816    0.02940928587744488   6.22829712334503e-07     0.5600862261778451     0.5565812268442181      8.618679129025546 121.9585111178377
2.522594998994748      19.52244313471838      15.81460730400207   0.002726708501056702     0.7340296775268131     -11.48433702903879  5.477257748917221e-05     0.1271105127468321  0.0008202625240117063      14.39127209204028      306.1246907515853   0.006926844428640271     0.8000000619937981     0.5443946482315684     0.2670239625304557     0.3770283613343816    0.02940928587744488   6.22829712334503e-07     0.5600862261778451     0.5565812268442181      8.618679129025546 121.9585098968488
2.522594998994748      19.52244313471838      15.81460730400207   0.002726708501056702      0.734029662625652     -11.48433720016875  5.477257748917221e-05     0.1271105127468321  0.0008202625240117063      14.39127209204028      306.1246907515853   0.006926844428640271     0.8000000619937981     0.5443946482315684     0.2670239625304557     0.3770283613343816    0.02940928587744488   6.22829712334503e-07     0.5600862261778451     0.5565812268442181      8.618679129025546 121.9585098921301
2.522594998994748      19.52244313471838      15.81460730400207   0.002726708501056702      0.734029662625652     -11.48433702903879  5.478747865036606e-05     0.1271105127468321  0.0008202625240117063      14.39127209204028      306.1246907515853   0.006926844428640271     0.8000000619937981     0.5443946482315684     0.2670239625304557     0.3770283613343816    0.02940928587744488   6.22829712334503e-07     0.5600862261778451     0.5565812268442181      8.618679129025546 121.9585168417389
2.522594998994748      19.52244313471838      15.81460730400207   0.002726708501056702      0.734029662625652     -11.48433702903879  5.477257748917221e-05     0.1271105276479933  0.0008202625240117063      14.39127209204028      306.1246907515853   0.006926844428640271     0.8000000619937981     0.5443946482315684     0.2670239625304557     0.3770283613343816    0.02940928587744488   6.22829712334503e-07     0.5600862261778451     0.5565812268442181      8.618679129025546 121.9585100902601
2.522594998994748      19.52244313471838      15.81460730400207   0.002726708501056702      0.734029662625652     -11.48433702903879  5.477257748917221e-05     0.1271105127468321  0.0008202774251729002      14.39127209204028      306.1246907515853   0.006926844428640271     0.8000000619937981     0.5443946482315684     0.2670239625304557     0.3770283613343816    0.02940928587744488   6.22829712334503e-07     0.5600862261778451     0.5565812268442181      8.618679129025546 121.9585098938273
2.522594998994748      19.52244313471838      15.81460730400207   0.002726708501056702      0.734029662625652     -11.48433702903879  5.477257748917221e-05     0.1271105127468321  0.0008202625240117063      14.39127230648695      306.1246907515853   0.006926844428640271     0.8000000619937981     0.5443946482315684     0.2670239625304557     0.3770283613343816    0.02940928587744488   6.22829712334503e-07     0.5600862261778451     0.5565812268442181      8.618679129025546 121.9585099141346
2.522594998994748      19.52244313471838      15.81460730400207   0.002726708501056702      0.734029662625652     -11.48433702903879  5.477257748917221e-05     0.1271105127468321  0.0008202625240117063      14.39127209204028      306.1246953131986   0.006926844428640271     0.8000000619937981     0.5443946482315684     0.2670239625304557     0.3770283613343816    0.02940928587744488   6.22829712334503e-07     0.5600862261778451     0.5565812268442181      8.618679129025546 121.9585098678239
2.522594998994748      19.52244313471838      15.81460730400207   0.002726708501056702      0.734029662625652     -11.48433702903879  5.477257748917221e-05     0.1271105127468321  0.0008202625240117063      14.39127209204028      306.1246907515853   0.006926859329801464     0.8000000619937981     0.5443946482315684     0.2670239625304557     0.3770283613343816    0.02940928587744488   6.22829712334503e-07     0.5600862261778451     0.5565812268442181      8.618679129025546 121.9585096447317
2.522594998994748      19.52244313471838      15.81460730400207   0.002726708501056702      0.734029662625652     -11.48433702903879  5.477257748917221e-05     0.1271105127468321  0.0008202625240117063      14.39127209204028      306.1246907515853   0.006926844428640271     0.8000000768949593     0.5443946482315684     0.2670239625304557     0.3770283613343816    0.02940928587744488   6.22829712334503e-07     0.5600862261778451     0.5565812268442181      8.618679129025546 121.9585103477189
2.522594998994748      19.52244313471838      15.81460730400207   0.002726708501056702      0.734029662625652     -11.48433702903879  5.477257748917221e-05     0.1271105127468321  0.0008202625240117063      14.39127209204028      306.1246907515853   0.006926844428640271     0.8000000619937981     0.5443946631327296     0.2670239625304557     0.3770283613343816    0.02940928587744488   6.22829712334503e-07     0.5600862261778451     0.5565812268442181      8.618679129025546 121.9585100406298
2.522594998994748      19.52244313471838      15.81460730400207   0.002726708501056702      0.734029662625652     -11.48433702903879  5.477257748917221e-05     0.1271105127468321  0.0008202625240117063      14.39127209204028      306.1246907515853   0.006926844428640271     0.8000000619937981     0.5443946482315684     0.2670239774316169     0.3770283613343816    0.02940928587744488   6.22829712334503e-07     0.5600862261778451     0.5565812268442181      8.618679129025546 121.9585099752808
2.522594998994748      19.52244313471838      15.81460730400207   0.002726708501056702      0.734029662625652     -11.48433702903879  5.477257748917221e-05     0.1271105127468321  0.0008202625240117063      14.39127209204028      306.1246907515853   0.006926844428640271     0.8000000619937981     0.5443946482315684     0.2670239625304557     0.3770283762355428    0.02940928587744488   6.22829712334503e-07     0.5600862261778451     0.5565812268442181      8.618679129025546 121.9585098868406
2.522594998994748      19.52244313471838      15.81460730400207   0.002726708501056702      0.734029662625652     -11.48433702903879  5.477257748917221e-05     0.1271105127468321  0.0008202625240117063      14.39127209204028      306.1246907515853   0.006926844428640271     0.8000000619937981     0.5443946482315684     0.2670239625304557     0.3770283613343816    0.02940930077860608   6.22829712334503e-07     0.5600862261778451     0.5565812268442181      8.618679129025546 121.9585099078803
2.522594998994748      19.52244313471838      15.81460730400207   0.002726708501056702      0.734029662625652     -11.48433702903879  5.477257748917221e-05     0.1271105127468321  0.0008202625240117063      14.39127209204028      306.1246907515853   0.006926844428640271     0.8000000619937981     0.5443946482315684     0.2670239625304557     0.3770283613343816    0.02940928587744488  6.377308735283507e-07     0.5600862261778451     0.5565812268442181      8.618679129025546 121.9585103444722
2.522594998994748      19.52244313471838      15.81460730400207   0.002726708501056702      0.734029662625652     -11.48433702903879  5.477257748917221e-05     0.1271105127468321  0.0008202625240117063      14.39127209204028      306.1246907515853   0.006926844428640271     0.8000000619937981     0.5443946482315684     0.2670239625304557     0.3770283613343816    0.02940928587744488   6.22829712334503e-07     0.5600862410790063     0.5565812268442181      8.618679129025546 121.9585099069882
2.522594998994748      19.52244313471838      15.81460730400207   0.002726708501056702      0.734029662625652     -11.48433702903879  5.477257748917221e-05     0.1271105127468321  0.0008202625240117063      14.39127209204028      306.1246907515853   0.006926844428640271     0.8000000619937981     0.5443946482315684     0.2670239625304557     0.3770283613343816    0.02940928587744488   6.22829712334503e-07     0.5600862261778451     0.5565812417453793      8.618679129025546 121.9585099078219
2.522594998994748      19.52244313471838      15.81460730400207   0.002726708501056702      0.734029662625652     -11.48433702903879  5.477257748917221e-05     0.1271105127468321  0.0008202625240117063      14.39127209204028      306.1246907515853   0.006926844428640271     0.8000000619937981     0.5443946482315684     0.2670239625304557     0.3770283613343816    0.02940928587744488   6.22829712334503e-07     0.5600862261778451     0.5565812268442181      8.618679257453874 121.9585099065198
2.522599220311778      19.52244738558979      15.81464586578639   0.002726427111393672     0.7340291501362414     -11.48436068082227   5.47427097070173e-05     0.1271085266721213  0.0008215998622021354      14.39127255898055      306.1255558392635   0.006927859207303776     0.8000000619896204     0.5443882033994678     0.2670228517933695     0.3770313535009726    0.02940915469587042  6.227942851277108e-07     0.5600825723400589     0.5565796383758557      8.948950075327769 121.9584350319169
2.522599257901435      19.52244738558979      15.81464586578639   0.002726427111393672     0.7340291501362414     -11.48436068082227   5.47427097070173e-05     0.1271085266721213  0.0008215998622021354      14.39127255898055      306.1255558392635   0.006927859207303776     0.8000000619896204     0.5443882033994678     0.2670228517933695     0.3770313535009726    0.02940915469587042  6.227942851277108e-07     0.5600825723400589     0.5565796383758557      8.948950075327769 121.9584350610543
2.522599220311778      19.52244767649693      15.81464586578639   0.002726427111393672     0.7340291501362414     -11.48436068082227   5.47427097070173e-05     0.1271085266721213  0.0008215998622021354      14.39127255898055      306.1255558392635   0.006927859207303776     0.8000000619896204     0.5443882033994678     0.2670228517933695     0.3770313535009726    0.02940915469587042  6.227942851277108e-07     0.5600825723400589     0.5565796383758557      8.948950075327769 121.9584350201392
2.522599220311778      19.52244738558979      15.81464610144298   0.002726427111393672     0.7340291501362414     -11.48436068082227   5.47427097070173e-05     0.1271085266721213  0.0008215998622021354      14.39127255898055      306.1255558392635   0.006927859207303776     0.8000000619896204     0.5443882033994678     0.2670228517933695     0.3770313535009726    0.02940915469587042  6.227942851277108e-07     0.5600825723400589     0.5565796383758557      8.948950075327769 121.9584350335875
2.522599220311778      19.52244738558979      15.81464586578639   0.002726442012554866     0.7340291501362414     -11.48436068082227   5.47427097070173e-05     0.1271085266721213  0.0008215998622021354      14.39127255898055      306.1255558392635   0.006927859207303776     0.8000000619896204     0.5443882033994678     0.2670228517933695     0.3770313535009726    0.02940915469587042  6.227942851277108e-07     0.5600825723400589     0.5565796383758557      8.948950075327769 121.9584359246588
2.522599220311778      19.52244738558979      15.81464586578639   0.002726427111393672     0.7340291650374026     -11.48436068082227   5.47427097070173e-05     0.1271085266721213  0.0008215998622021354      14.39127255898055      306.1255558392635   0.006927859207303776     0.8000000619896204     0.5443882033994678     0.2670228517933695     0.3770313535009726    0.02940915469587042  6.227942851277108e-07     0.5600825723400589     0.5565796383758557      8.948950075327769 121.9584350406978
2.522599220311778      19.52244738558979      15.81464586578639   0.002726427111393672     0.7340291501362414     -11.48436085195258   5.47427097070173e-05     0.1271085266721213  0.0008215998622021354      14.39127255898055      306.1255558392635   0.006927859207303776     0.8000000619896204     0.5443882033994678     0.2670228517933695     0.3770313535009726    0.02940915469587042  6.227942851277108e-07     0.5600825723400589     0.5565796383758557      8.948950075327769 121.958435048148
2.522599220311778      19.52244738558979      15.81464586578639   0.002726427111393672     0.7340291501362414     -11.48436068082227  5.475761086821115e-05     0.1271085266721213  0.0008215998622021354      14.39127255898055      306.1255558392635   0.006927859207303776     0.8000000619896204     0.5443882033994678     0.2670228517933695     0.3770313535009726    0.02940915469587042  6.227942851277108e-07     0.5600825723400589     0.5565796383758557      8.948950075327769 121.9584423510808
2.522599220311778      19.52244738558979      15.81464586578639   0.002726427111393672     0.7340291501362414     -11.48436068082227   5.47427097070173e-05     0.1271085415732825  0.0008215998622021354      14.39127255898055      306.1255558392635   0.006927859207303776     0.8000000619896204     0.5443882033994678     0.2670228517933695     0.3770313535009726    0.02940915469587042  6.227942851277108e-07     0.5600825723400589     0.5565796383758557      8.948950075327769 121.9584352212952
2.522599220311778      19.52244738558979      15.81464586578639   0.002726427111393672     0.7340291501362414     -11.48436068082227   5.47427097070173e-05     0.1271085266721213  0.0008216147633633293      14.39127255898055      306.1255558392635   0.006927859207303776     0.8000000619896204     0.5443882033994678     0.2670228517933695     0.3770313535009726    0.02940915469587042  6.227942851277108e-07     0.5600825723400589     0.5565796383758557      8.948950075327769 121.9584357350677
2.522599220311778      19.52244738558979      15.81464586578639   0.002726427111393672     0.7340291501362414     -11.48436068082227   5.47427097070173e-05     0.1271085266721213  0.0008215998622021354      14.39127277342722      306.1255558392635   0.006927859207303776     0.8000000619896204     0.5443882033994678     0.2670228517933695     0.3770313535009726    0.02940915469587042  6.227942851277108e-07     0.5600825723400589     0.5565796383758557      8.948950075327769 121.9584350589355
2.522599220311778      19.52244738558979      15.81464586578639   0.002726427111393672     0.7340291501362414     -11.48436068082227   5.47427097070173e-05     0.1271085266721213  0.0008215998622021354      14.39127255898055      306.1255604008898   0.006927859207303776     0.8000000619896204     0.5443882033994678     0.2670228517933695     0.3770313535009726    0.02940915469587042  6.227942851277108e-07     0.5600825723400589     0.5565796383758557      8.948950075327769 121.9584350134767
2.522599220311778      19.52244738558979      15.81464586578639   0.002726427111393672     0.7340291501362414     -11.48436068082227   5.47427097070173e-05     0.1271085266721213  0.0008215998622021354      14.39127255898055      306.1255558392635   0.006927874108464969     0.8000000619896204     0.5443882033994678     0.2670228517933695     0.3770313535009726    0.02940915469587042  6.227942851277108e-07     0.5600825723400589     0.5565796383758557      8.948950075327769 121.9584357999372
2.522599220311778      19.52244738558979      15.81464586578639   0.002726427111393672     0.7340291501362414     -11.48436068082227   5.47427097070173e-05     0.1271085266721213  0.0008215998622021354      14.39127255898055      306.1255558392635   0.006927859207303776     0.8000000768907816     0.5443882033994678     0.2670228517933695     0.3770313535009726    0.02940915469587042  6.227942851277108e-07     0.5600825723400589     0.5565796383758557      8.948950075327769 121.958435520954
2.522599220311778      19.52244738558979      15.81464586578639   0.002726427111393672     0.7340291501362414     -11.48436068082227   5.47427097070173e-05     0.1271085266721213  0.0008215998622021354      14.39127255898055      306.1255558392635   0.006927859207303776     0.8000000619896204      0.544388218300629     0.2670228517933695     0.3770313535009726    0.02940915469587042  6.227942851277108e-07     0.5600825723400589     0.5565796383758557      8.948950075327769 121.9584351817169
2.522599220311778      19.52244738558979      15.81464586578639   0.002726427111393672     0.7340291501362414     -11.48436068082227   5.47427097070173e-05     0.1271085266721213  0.0008215998622021354      14.39127255898055      306.1255558392635   0.006927859207303776     0.8000000619896204     0.5443882033994678     0.2670228666945307     0.3770313535009726    0.02940915469587042  6.227942851277108e-07     0.5600825723400589     0.5565796383758557      8.948950075327769 121.9584351471498
2.522599220311778      19.52244738558979      15.81464586578639   0.002726427111393672     0.7340291501362414     -11.48436068082227   5.47427097070173e-05     0.1271085266721213  0.0008215998622021354      14.39127255898055      306.1255558392635   0.006927859207303776     0.8000000619896204     0.5443882033994678     0.2670228517933695     0.3770313684021338    0.02940915469587042  6.227942851277108e-07     0.5600825723400589     0.5565796383758557      8.948950075327769 121.958435024605
2.522599220311778      19.52244738558979      15.81464586578639   0.002726427111393672     0.7340291501362414     -11.48436068082227   5.47427097070173e-05     0.1271085266721213  0.0008215998622021354      14.39127255898055      306.1255558392635   0.006927859207303776     0.8000000619896204     0.5443882033994678     0.2670228517933695     0.3770313535009726    0.02940916959703161  6.227942851277108e-07     0.5600825723400589     0.5565796383758557      8.948950075327769 121.9584350315903
2.522599220311778      19.52244738558979      15.81464586578639   0.002726427111393672     0.7340291501362414     -11.48436068082227   5.47427097070173e-05     0.1271085266721213  0.0008215998622021354      14.39127255898055      306.1255558392635   0.006927859207303776     0.8000000619896204     0.5443882033994678     0.2670228517933695     0.3770313535009726    0.02940915469587042  6.376954463215584e-07     0.5600825723400589     0.5565796383758557      8.948950075327769 121.9584354691579
2.522599220311778      19.52244738558979      15.81464586578639   0.002726427111393672     0.7340291501362414     -11.48436068082227   5.47427097070173e-05     0.1271085266721213  0.0008215998622021354      14.39127255898055      306.1255558392635   0.006927859207303776     0.8000000619896204     0.5443882033994678     0.2670228517933695     0.3770313535009726    0.02940915469587042  6.227942851277108e-07     0.5600825872412201     0.5565796383758557      8.948950075327769 121.9584350312841
2.522599220311778      19.52244738558979      15.81464586578639   0.002726427111393672     0.7340291501362414     -11.48436068082227   5.47427097070173e-05     0.1271085266721213  0.0008215998622021354      14.39127255898055      306.1255558392635   0.006927859207303776     0.8000000619896204     0.5443882033994678     0.2670228517933695     0.3770313535009726    0.02940915469587042  6.227942851277108e-07     0.5600825723400589     0.5565796532770169      8.948950075327769 121.9584350313257
2.522599220311778      19.52244738558979      15.81464586578639   0.002726427111393672     0.7340291501362414     -11.48436068082227   5.47427097070173e-05     0.1271085266721213  0.0008215998622021354      14.39127255898055      306.1255558392635   0.006927859207303776     0.8000000619896204     0.5443882033994678     0.2670228517933695     0.3770313535009726    0.02940915469587042  6.227942851277108e-07     0.5600825723400589     0.5565796383758557      8.948950208677516 121.9584350311609
2.522590939127463      19.52244334872421       15.8146428711933   0.002724478733505241     0.7340236009048229     -11.48435958391662  5.442219260946083e-05     0.1270891029824106   0.000821146539182156      14.39124618255454      306.1257555751878   0.006923629068161498     0.8000000619639386     0.5443225668637275     0.2669983182969064     0.3770376305182245    0.02940916489953547  6.225649455494699e-07     0.5600828886175048     0.5565799542859169       9.03151773658908 121.957708097146
2.522590976716997      19.52244334872421       15.8146428711933   0.002724478733505241     0.7340236009048229     -11.48435958391662  5.442219260946083e-05     0.1270891029824106   0.000821146539182156      14.39124618255454      306.1257555751878   0.006923629068161498     0.8000000619639386     0.5443225668637275     0.2669983182969064     0.3770376305182245    0.02940916489953547  6.225649455494699e-07     0.5600828886175048     0.5565799542859169       9.03151773658908 121.9577081679837
2.522590939127463      19.52244363963128       15.8146428711933   0.002724478733505241     0.7340236009048229     -11.48435958391662  5.442219260946083e-05     0.1270891029824106   0.000821146539182156      14.39124618255454      306.1257555751878   0.006923629068161498     0.8000000619639386     0.5443225668637275     0.2669983182969064     0.3770376305182245    0.02940916489953547  6.225649455494699e-07     0.5600828886175048     0.5565799542859169       9.03151773658908 121.9577081073234
2.522590939127463      19.52244334872421      15.81464310684985   0.002724478733505241     0.7340236009048229     -11.48435958391662  5.442219260946083e-05     0.1270891029824106   0.000821146539182156      14.39124618255454      306.1257555751878   0.006923629068161498     0.8000000619639386     0.5443225668637275     0.2669983182969064     0.3770376305182245    0.02940916489953547  6.225649455494699e-07     0.5600828886175048     0.5565799542859169       9.03151773658908 121.9577081065746
2.522590939127463      19.52244334872421       15.8146428711933   0.002724493634666435     0.7340236009048229     -11.48435958391662  5.442219260946083e-05     0.1270891029824106   0.000821146539182156      14.39124618255454      306.1257555751878   0.006923629068161498     0.8000000619639386     0.5443225668637275     0.2669983182969064     0.3770376305182245    0.02940916489953547  6.225649455494699e-07     0.5600828886175048     0.5565799542859169       9.03151773658908 121.957708213351
2.522590939127463      19.52244334872421       15.8146428711933   0.002724478733505241     0.7340236158059841     -11.48435958391662  5.442219260946083e-05     0.1270891029824106   0.000821146539182156      14.39124618255454      306.1257555751878   0.006923629068161498     0.8000000619639386     0.5443225668637275     0.2669983182969064     0.3770376305182245    0.02940916489953547  6.225649455494699e-07     0.5600828886175048     0.5565799542859169       9.03151773658908 121.9577081134799
2.522590939127463      19.52244334872421       15.8146428711933   0.002724478733505241     0.7340236009048229     -11.48435975504691  5.442219260946083e-05     0.1270891029824106   0.000821146539182156      14.39124618255454      306.1257555751878   0.006923629068161498     0.8000000619639386     0.5443225668637275     0.2669983182969064     0.3770376305182245    0.02940916489953547  6.225649455494699e-07     0.5600828886175048     0.5565799542859169       9.03151773658908 121.9577081024571
2.522590939127463      19.52244334872421       15.8146428711933   0.002724478733505241     0.7340236009048229     -11.48435958391662  5.443709377065468e-05     0.1270891029824106   0.000821146539182156      14.39124618255454      306.1257555751878   0.006923629068161498     0.8000000619639386     0.5443225668637275     0.2669983182969064     0.3770376305182245    0.02940916489953547  6.225649455494699e-07     0.5600828886175048     0.5565799542859169       9.03151773658908 121.9577146031262
2.522590939127463      19.52244334872421       15.8146428711933   0.002724478733505241     0.7340236009048229     -11.48435958391662  5.442219260946083e-05     0.1270891178835718   0.000821146539182156      14.39124618255454      306.1257555751878   0.006923629068161498     0.8000000619639386     0.5443225668637275     0.2669983182969064     0.3770376305182245    0.02940916489953547  6.225649455494699e-07     0.5600828886175048     0.5565799542859169       9.03151773658908 121.9577082913559
2.522590939127463      19.52244334872421       15.8146428711933   0.002724478733505241     0.7340236009048229     -11.48435958391662  5.442219260946083e-05     0.1270891029824106  0.0008211614403433498      14.39124618255454      306.1257555751878   0.006923629068161498     0.8000000619639386     0.5443225668637275     0.2669983182969064     0.3770376305182245    0.02940916489953547  6.225649455494699e-07     0.5600828886175048     0.5565799542859169       9.03151773658908 121.9577083712417
2.522590939127463      19.52244334872421       15.8146428711933   0.002724478733505241     0.7340236009048229     -11.48435958391662  5.442219260946083e-05     0.1270891029824106   0.000821146539182156      14.39124639700082      306.1257555751878   0.006923629068161498     0.8000000619639386     0.5443225668637275     0.2669983182969064     0.3770376305182245    0.02940916489953547  6.225649455494699e-07     0.5600828886175048     0.5565799542859169       9.03151773658908 121.9577081706323
2.522590939127463      19.52244334872421       15.8146428711933   0.002724478733505241     0.7340236009048229     -11.48435958391662  5.442219260946083e-05     0.1270891029824106   0.000821146539182156      14.39124618255454       306.125760136817   0.006923629068161498     0.8000000619639386     0.5443225668637275     0.2669983182969064     0.3770376305182245    0.02940916489953547  6.225649455494699e-07     0.5600828886175048     0.5565799542859169       9.03151773658908 121.9577081058488
2.522590939127463      19.52244334872421       15.8146428711933   0.002724478733505241     0.7340236009048229     -11.48435958391662  5.442219260946083e-05     0.1270891029824106   0.000821146539182156      14.39124618255454      306.1257555751878   0.006923643969322692     0.8000000619639386     0.5443225668637275     0.2669983182969064     0.3770376305182245    0.02940916489953547  6.225649455494699e-07     0.5600828886175048     0.5565799542859169       9.03151773658908 121.9577048582932
2.522590939127463      19.52244334872421       15.8146428711933   0.002724478733505241     0.7340236009048229     -11.48435958391662  5.442219260946083e-05     0.1270891029824106   0.000821146539182156      14.39124618255454      306.1257555751878   0.006923629068161498     0.8000000768650998     0.5443225668637275     0.2669983182969064     0.3770376305182245    0.02940916489953547  6.225649455494699e-07     0.5600828886175048     0.5565799542859169       9.03151773658908 121.9577085762754
2.522590939127463      19.52244334872421       15.8146428711933   0.002724478733505241     0.7340236009048229     -11.48435958391662  5.442219260946083e-05     0.1270891029824106   0.000821146539182156      14.39124618255454      306.1257555751878   0.006923629068161498     0.8000000619639386     0.5443225817648887     0.2669983182969064     0.3770376305182245    0.02940916489953547  6.225649455494699e-07     0.5600828886175048     0.5565799542859169       9.03151773658908 121.9577082706677
2.522590939127463      19.52244334872421       15.8146428711933   0.002724478733505241     0.7340236009048229     -11.48435958391662  5.442219260946083e-05     0.1270891029824106   0.000821146539182156      14.39124618255454      306.1257555751878   0.006923629068161498     0.8000000619639386     0.5443225668637275     0.2669983331980675     0.3770376305182245    0.02940916489953547  6.225649455494699e-07     0.5600828886175048     0.5565799542859169       9.03151773658908 121.9577080461242
2.522590939127463      19.52244334872421       15.8146428711933   0.002724478733505241     0.7340236009048229     -11.48435958391662  5.442219260946083e-05     0.1270891029824106   0.000821146539182156      14.39124618255454      306.1257555751878   0.006923629068161498     0.8000000619639386     0.5443225668637275     0.2669983182969064     0.3770376454193857    0.02940916489953547  6.225649455494699e-07     0.5600828886175048     0.5565799542859169       9.03151773658908 121.957708119753
2.522590939127463      19.52244334872421       15.8146428711933   0.002724478733505241     0.7340236009048229     -11.48435958391662  5.442219260946083e-05     0.1270891029824106   0.000821146539182156      14.39124618255454      306.1257555751878   0.006923629068161498     0.8000000619639386     0.5443225668637275     0.2669983182969064     0.3770376305182245    0.02940917980069666  6.225649455494699e-07     0.5600828886175048     0.5565799542859169       9.03151773658908 121.9577080983518
2.522590939127463      19.52244334872421       15.8146428711933   0.002724478733505241     0.7340236009048229     -11.48435958391662  5.442219260946083e-05     0.1270891029824106   0.000821146539182156      14.39124618255454      306.1257555751878   0.006923629068161498     0.8000000619639386     0.5443225668637275     0.2669983182969064     0.3770376305182245    0.02940916489953547  6.374661067433176e-07     0.5600828886175048     0.5565799542859169       9.03151773658908 121.9577085352091
2.522590939127463      19.52244334872421       15.8146428711933   0.002724478733505241     0.7340236009048229     -11.48435958391662  5.442219260946083e-05     0.1270891029824106   0.000821146539182156      14.39124618255454      306.1257555751878   0.006923629068161498     0.8000000619639386     0.5443225668637275     0.2669983182969064     0.3770376305182245    0.02940916489953547  6.225649455494699e-07      0.560082903518666     0.5565799542859169       9.03151773658908 121.9577080971483
2.522590939127463      19.52244334872421       15.8146428711933   0.002724478733505241     0.7340236009048229     -11.48435958391662  5.442219260946083e-05     0.1270891029824106   0.000821146539182156      14.39124618255454      306.1257555751878   0.006923629068161498     0.8000000619639386     0.5443225668637275     0.2669983182969064     0.3770376305182245    0.02940916489953547  6.225649455494699e-07     0.5600828886175048     0.5565799691870781       9.03151773658908 121.9577080971025
2.522590939127463      19.52244334872421       15.8146428711933   0.002724478733505241     0.7340236009048229     -11.48435958391662  5.442219260946083e-05     0.1270891029824106   0.000821146539182156      14.39124618255454      306.1257555751878   0.006923629068161498     0.8000000619639386     0.5443225668637275     0.2669983182969064     0.3770376305182245    0.02940916489953547  6.225649455494699e-07     0.5600828886175048     0.5565799542859169      9.031517871169182 121.9577080972169
2.522640904090032      19.51953763080479      15.81362557467683   0.002723282867500165      0.733687418656408     -11.48355883457355  5.317645838315506e-05     0.1271042982358513  0.0008214726661742919      14.37569970362264      305.7545568884576   0.006915899643091339     0.8000000601638686     0.5440532862365766     0.2672117702422329     0.3769269040385791    0.02866967144577336  6.070044131196676e-07     0.5465188443735957     0.5677228976360905      8.804369092332829 121.9559762948735
2.522640941680311      19.51953763080479      15.81362557467683   0.002723282867500165      0.733687418656408     -11.48355883457355  5.317645838315506e-05     0.1271042982358513  0.0008214726661742919      14.37569970362264      305.7545568884576   0.006915899643091339     0.8000000601638686     0.5440532862365766     0.2672117702422329     0.3769269040385791    0.02866967144577336  6.070044131196676e-07     0.5465188443735957     0.5677228976360905      8.804369092332829 121.9559762529986
2.522640904090032      19.51953792166857      15.81362557467683   0.002723282867500165      0.733687418656408     -11.48355883457355  5.317645838315506e-05     0.1271042982358513  0.0008214726661742919      14.37569970362264      305.7545568884576   0.006915899643091339     0.8000000601638686     0.5440532862365766     0.2672117702422329     0.3769269040385791    0.02866967144577336  6.070044131196676e-07     0.5465188443735957     0.5677228976360905      8.804369092332829 121.9559763113445
2.522640904090032      19.51953763080479      15.81362581031821   0.002723282867500165      0.733687418656408     -11.48355883457355  5.317645838315506e-05     0.1271042982358513  0.0008214726661742919      14.37569970362264      305.7545568884576   0.006915899643091339     0.8000000601638686     0.5440532862365766     0.2672117702422329     0.3769269040385791    0.02866967144577336  6.070044131196676e-07     0.5465188443735957     0.5677228976360905      8.804369092332829 121.9559763138075
2.522640904090032      19.51953763080479      15.81362557467683   0.002723297768661359      0.733687418656408     -11.48355883457355  5.317645838315506e-05     0.1271042982358513  0.0008214726661742919      14.37569970362264      305.7545568884576   0.006915899643091339     0.8000000601638686     0.5440532862365766     0.2672117702422329     0.3769269040385791    0.02866967144577336  6.070044131196676e-07     0.5465188443735957     0.5677228976360905      8.804369092332829 121.9559763645195
2.522640904090032      19.51953763080479      15.81362557467683   0.002723282867500165     0.7336874335575692     -11.48355883457355  5.317645838315506e-05     0.1271042982358513  0.0008214726661742919      14.37569970362264      305.7545568884576   0.006915899643091339     0.8000000601638686     0.5440532862365766     0.2672117702422329     0.3769269040385791    0.02866967144577336  6.070044131196676e-07     0.5465188443735957     0.5677228976360905      8.804369092332829 121.9559763013885
2.522640904090032      19.51953763080479      15.81362557467683   0.002723282867500165      0.733687418656408     -11.48355900569191  5.317645838315506e-05     0.1271042982358513  0.0008214726661742919      14.37569970362264      305.7545568884576   0.006915899643091339     0.8000000601638686     0.5440532862365766     0.2672117702422329     0.3769269040385791    0.02866967144577336  6.070044131196676e-07     0.5465188443735957     0.5677228976360905      8.804369092332829 121.9559762839651
2.522640904090032      19.51953763080479      15.81362557467683   0.002723282867500165      0.733687418656408     -11.48355883457355   5.31913595443489e-05     0.1271042982358513  0.0008214726661742919      14.37569970362264      305.7545568884576   0.006915899643091339     0.8000000601638686     0.5440532862365766     0.2672117702422329     0.3769269040385791    0.02866967144577336  6.070044131196676e-07     0.5465188443735957     0.5677228976360905      8.804369092332829 121.9559829518462
2.522640904090032      19.51953763080479      15.81362557467683   0.002723282867500165      0.733687418656408     -11.48355883457355  5.317645838315506e-05     0.1271043131370125  0.0008214726661742919      14.37569970362264      305.7545568884576   0.006915899643091339     0.8000000601638686     0.5440532862365766     0.2672117702422329     0.3769269040385791    0.02866967144577336  6.070044131196676e-07     0.5465188443735957     0.5677228976360905      8.804369092332829 121.9559764618126
2.522640904090032      19.51953763080479      15.81362557467683   0.002723282867500165      0.733687418656408     -11.48355883457355  5.317645838315506e-05     0.1271042982358513  0.0008214875673354858      14.37569970362264      305.7545568884576   0.006915899643091339     0.8000000601638686     0.5440532862365766     0.2672117702422329     0.3769269040385791    0.02866967144577336  6.070044131196676e-07     0.5465188443735957     0.5677228976360905      8.804369092332829 121.9559765557024
2.522640904090032      19.51953763080479      15.81362557467683   0.002723282867500165      0.733687418656408     -11.48355883457355  5.317645838315506e-05     0.1271042982358513  0.0008214726661742919      14.37569991783726      305.7545568884576   0.006915899643091339     0.8000000601638686     0.5440532862365766     0.2672117702422329     0.3769269040385791    0.02866967144577336  6.070044131196676e-07     0.5465188443735957     0.5677228976360905      8.804369092332829 121.9559763147419
2.522640904090032      19.51953763080479      15.81362557467683   0.002723282867500165      0.733687418656408     -11.48355883457355  5.317645838315506e-05     0.1271042982358513  0.0008214726661742919      14.37569970362264      305.7545614445555   0.006915899643091339     0.8000000601638686     0.5440532862365766     0.2672117702422329     0.3769269040385791    0.02866967144577336  6.070044131196676e-07     0.5465188443735957     0.5677228976360905      8.804369092332829 121.9559762075459
2.522640904090032      19.51953763080479      15.81362557467683   0.002723282867500165      0.733687418656408     -11.48355883457355  5.317645838315506e-05     0.1271042982358513  0.0008214726661742919      14.37569970362264      305.7545568884576   0.006915914544252532     0.8000000601638686     0.5440532862365766     0.2672117702422329     0.3769269040385791    0.02866967144577336  6.070044131196676e-07     0.5465188443735957     0.5677228976360905      8.804369092332829 121.9559756665768
2.522640904090032      19.51953763080479      15.81362557467683   0.002723282867500165      0.733687418656408     -11.48355883457355  5.317645838315506e-05     0.1271042982358513  0.0008214726661742919      14.37569970362264      305.7545568884576   0.006915899643091339     0.8000000750650298     0.5440532862365766     0.2672117702422329     0.3769269040385791    0.02866967144577336  6.070044131196676e-07     0.5465188443735957     0.5677228976360905      8.804369092332829 121.9559767622682
2.522640904090032      19.51953763080479      15.81362557467683   0.002723282867500165      0.733687418656408     -11.48355883457355  5.317645838315506e-05     0.1271042982358513  0.0008214726661742919      14.37569970362264      305.7545568884576   0.006915899643091339     0.8000000601638686     0.5440533011377378     0.2672117702422329     0.3769269040385791    0.02866967144577336  6.070044131196676e-07     0.5465188443735957     0.5677228976360905      8.804369092332829 121.955976420086
2.522640904090032      19.51953763080479      15.81362557467683   0.002723282867500165      0.733687418656408     -11.48355883457355  5.317645838315506e-05     0.1271042982358513  0.0008214726661742919      14.37569970362264      305.7545568884576   0.006915899643091339     0.8000000601638686     0.5440532862365766     0.2672117851433941     0.3769269040385791    0.02866967144577336  6.070044131196676e-07     0.5465188443735957     0.5677228976360905      8.804369092332829 121.9559763362972
2.522640904090032      19.51953763080479      15.81362557467683   0.002723282867500165      0.733687418656408     -11.48355883457355  5.317645838315506e-05     0.1271042982358513  0.0008214726661742919      14.37569970362264      305.7545568884576   0.006915899643091339     0.8000000601638686     0.5440532862365766     0.2672117702422329     0.3769269189397403    0.02866967144577336  6.070044131196676e-07     0.5465188443735957     0.5677228976360905      8.804369092332829 121.9559763025846
2.522640904090032      19.51953763080479      15.81362557467683   0.002723282867500165      0.733687418656408     -11.48355883457355  5.317645838315506e-05     0.1271042982358513  0.0008214726661742919      14.37569970362264      305.7545568884576   0.006915899643091339     0.8000000601638686     0.5440532862365766     0.2672117702422329     0.3769269040385791    0.02866968634693456  6.070044131196676e-07     0.5465188443735957     0.5677228976360905      8.804369092332829 121.9559762948577
2.522640904090032      19.51953763080479      15.81362557467683   0.002723282867500165      0.733687418656408     -11.48355883457355  5.317645838315506e-05     0.1271042982358513  0.0008214726661742919      14.37569970362264      305.7545568884576   0.006915899643091339     0.8000000601638686     0.5440532862365766     0.2672117702422329     0.3769269040385791    0.02866967144577336  6.219055743135153e-07     0.5465188443735957     0.5677228976360905      8.804369092332829 121.9559767319519
2.522640904090032      19.51953763080479      15.81362557467683   0.002723282867500165      0.733687418656408     -11.48355883457355  5.317645838315506e-05     0.1271042982358513  0.0008214726661742919      14.37569970362264      305.7545568884576   0.006915899643091339     0.8000000601638686     0.5440532862365766     0.2672117702422329     0.3769269040385791    0.02866967144577336  6.070044131196676e-07     0.5465188592747569     0.5677228976360905      8.804369092332829 121.9559762948744
2.522640904090032      19.51953763080479      15.81362557467683   0.002723282867500165      0.733687418656408     -11.48355883457355  5.317645838315506e-05     0.1271042982358513  0.0008214726661742919      14.37569970362264      305.7545568884576   0.006915899643091339     0.8000000601638686     0.5440532862365766     0.2672117702422329     0.3769269040385791    0.02866967144577336  6.070044131196676e-07     0.5465188443735957     0.5677229125372517      8.804369092332829 121.9559762948664
2.522640904090032      19.51953763080479      15.81362557467683   0.002723282867500165      0.733687418656408     -11.48355883457355  5.317645838315506e-05     0.1271042982358513  0.0008214726661742919      14.37569970362264      305.7545568884576   0.006915899643091339     0.8000000601638686     0.5440532862365766     0.2672117702422329     0.3769269040385791    0.02866967144577336  6.070044131196676e-07     0.5465188443735957     0.5677228976360905      8.804369223528152 121.9559762948752
2.522701358060886      19.51930687517115      15.81322175027761   0.002723120443924681     0.7336892602608449     -11.48339640770732  5.316747423867084e-05     0.1271031491286881  0.0008214804293193035      14.37597154206398      305.7751526288525   0.006916909554470858     0.8000000601424216     0.5440439004105879     0.2672113031740169     0.3769411486356052    0.02867946908289567  6.067765701882337e-07      0.546603516659299     0.5678704203910358      8.800633929631974 121.9558352823151
2.522701395652066      19.51930687517115      15.81322175027761   0.002723120443924681     0.7336892602608449     -11.48339640770732  5.316747423867084e-05     0.1271031491286881  0.0008214804293193035      14.37597154206398      305.7751526288525   0.006916909554470858     0.8000000601424216     0.5440439004105879     0.2672113031740169     0.3769411486356052    0.02867946908289567  6.067765701882337e-07      0.546603516659299     0.5678704203910358      8.800633929631974 121.9558354504798
2.522701358060886      19.51930716603149      15.81322175027761   0.002723120443924681     0.7336892602608449     -11.48339640770732  5.316747423867084e-05     0.1271031491286881  0.0008214804293193035      14.37597154206398      305.7751526288525   0.006916909554470858     0.8000000601424216     0.5440439004105879     0.2672113031740169     0.3769411486356052    0.02867946908289567  6.067765701882337e-07      0.546603516659299     0.5678704203910358      8.800633929631974 121.9558352859874
2.522701358060886      19.51930687517115      15.81322198591298   0.002723120443924681     0.7336892602608449     -11.48339640770732  5.316747423867084e-05     0.1271031491286881  0.0008214804293193035      14.37597154206398      305.7751526288525   0.006916909554470858     0.8000000601424216     0.5440439004105879     0.2672113031740169     0.3769411486356052    0.02867946908289567  6.067765701882337e-07      0.546603516659299     0.5678704203910358      8.800633929631974 121.9558352790243
2.522701358060886      19.51930687517115      15.81322175027761   0.002723135345085875     0.7336892602608449     -11.48339640770732  5.316747423867084e-05     0.1271031491286881  0.0008214804293193035      14.37597154206398      305.7751526288525   0.006916909554470858     0.8000000601424216     0.5440439004105879     0.2672113031740169     0.3769411486356052    0.02867946908289567  6.067765701882337e-07      0.546603516659299     0.5678704203910358      8.800633929631974 121.9558352632715
2.522701358060886      19.51930687517115      15.81322175027761   0.002723120443924681     0.7336892751620061     -11.48339640770732  5.316747423867084e-05     0.1271031491286881  0.0008214804293193035      14.37597154206398      305.7751526288525   0.006916909554470858     0.8000000601424216     0.5440439004105879     0.2672113031740169     0.3769411486356052    0.02867946908289567  6.067765701882337e-07      0.546603516659299     0.5678704203910358      8.800633929631974 121.9558352996914
2.522701358060886      19.51930687517115      15.81322175027761   0.002723120443924681     0.7336892602608449     -11.48339657882326  5.316747423867084e-05     0.1271031491286881  0.0008214804293193035      14.37597154206398      305.7751526288525   0.006916909554470858     0.8000000601424216     0.5440439004105879     0.2672113031740169     0.3769411486356052    0.02867946908289567  6.067765701882337e-07      0.546603516659299     0.5678704203910358      8.800633929631974 121.9558352539221
2.522701358060886      19.51930687517115      15.81322175027761   0.002723120443924681     0.7336892602608449     -11.48339640770732  5.318237539986469e-05     0.1271031491286881  0.0008214804293193035      14.37597154206398      305.7751526288525   0.006916909554470858     0.8000000601424216     0.5440439004105879     0.2672113031740169     0.3769411486356052    0.02867946908289567  6.067765701882337e-07      0.546603516659299     0.5678704203910358      8.800633929631974 121.9558419738344
2.522701358060886      19.51930687517115      15.81322175027761   0.002723120443924681     0.7336892602608449     -11.48339640770732  5.316747423867084e-05     0.1271031640298493  0.0008214804293193035      14.37597154206398      305.7751526288525   0.006916909554470858     0.8000000601424216     0.5440439004105879     0.2672113031740169     0.3769411486356052    0.02867946908289567  6.067765701882337e-07      0.546603516659299     0.5678704203910358      8.800633929631974 121.9558354458434
2.522701358060886      19.51930687517115      15.81322175027761   0.002723120443924681     0.7336892602608449     -11.48339640770732  5.316747423867084e-05     0.1271031491286881  0.0008214953304804974      14.37597154206398      305.7751526288525   0.006916909554470858     0.8000000601424216     0.5440439004105879     0.2672113031740169     0.3769411486356052    0.02867946908289567  6.067765701882337e-07      0.546603516659299     0.5678704203910358      8.800633929631974 121.9558355356462
2.522701358060886      19.51930687517115      15.81322175027761   0.002723120443924681     0.7336892602608449     -11.48339640770732  5.316747423867084e-05     0.1271031491286881  0.0008214804293193035      14.37597175628265      305.7751526288525   0.006916909554470858     0.8000000601424216     0.5440439004105879     0.2672113031740169     0.3769411486356052    0.02867946908289567  6.067765701882337e-07      0.546603516659299     0.5678704203910358      8.800633929631974 121.9558352516323
2.522701358060886      19.51930687517115      15.81322175027761   0.002723120443924681     0.7336892602608449     -11.48339640770732  5.316747423867084e-05     0.1271031491286881  0.0008214804293193035      14.37597154206398      305.7751571852574   0.006916909554470858     0.8000000601424216     0.5440439004105879     0.2672113031740169     0.3769411486356052    0.02867946908289567  6.067765701882337e-07      0.546603516659299     0.5678704203910358      8.800633929631974 121.9558353558438
2.522701358060886      19.51930687517115      15.81322175027761   0.002723120443924681     0.7336892602608449     -11.48339640770732  5.316747423867084e-05     0.1271031491286881  0.0008214804293193035      14.37597154206398      305.7751526288525   0.006916924455632052     0.8000000601424216     0.5440439004105879     0.2672113031740169     0.3769411486356052    0.02867946908289567  6.067765701882337e-07      0.546603516659299     0.5678704203910358      8.800633929631974 121.9558356760838
2.522701358060886      19.51930687517115      15.81322175027761   0.002723120443924681     0.7336892602608449     -11.48339640770732  5.316747423867084e-05     0.1271031491286881  0.0008214804293193035      14.37597154206398      305.7751526288525   0.006916909554470858     0.8000000750435828     0.5440439004105879     0.2672113031740169     0.3769411486356052    0.02867946908289567  6.067765701882337e-07      0.546603516659299     0.5678704203910358      8.800633929631974 121.9558357424487
2.522701358060886      19.51930687517115      15.81322175027761   0.002723120443924681     0.7336892602608449     -11.48339640770732  5.316747423867084e-05     0.1271031491286881  0.0008214804293193035      14.37597154206398      305.7751526288525   0.006916909554470858     0.8000000601424216     0.5440439153117491     0.2672113031740169     0.3769411486356052    0.02867946908289567  6.067765701882337e-07      0.546603516659299     0.5678704203910358      8.800633929631974 121.9558353902779
2.522701358060886      19.51930687517115      15.81322175027761   0.002723120443924681     0.7336892602608449     -11.48339640770732  5.316747423867084e-05     0.1271031491286881  0.0008214804293193035      14.37597154206398      305.7751526288525   0.006916909554470858     0.8000000601424216     0.5440439004105879     0.2672113180751781     0.3769411486356052    0.02867946908289567  6.067765701882337e-07      0.546603516659299     0.5678704203910358      8.800633929631974 121.9558353459182
2.522701358060886      19.51930687517115      15.81322175027761   0.002723120443924681     0.7336892602608449     -11.48339640770732  5.316747423867084e-05     0.1271031491286881  0.0008214804293193035      14.37597154206398      305.7751526288525   0.006916909554470858     0.8000000601424216     0.5440439004105879     0.2672113031740169     0.3769411635367664    0.02867946908289567  6.067765701882337e-07      0.546603516659299     0.5678704203910358      8.800633929631974 121.955835284495
2.522701358060886      19.51930687517115      15.81322175027761   0.002723120443924681     0.7336892602608449     -11.48339640770732  5.316747423867084e-05     0.1271031491286881  0.0008214804293193035      14.37597154206398      305.7751526288525   0.006916909554470858     0.8000000601424216     0.5440439004105879     0.2672113031740169     0.3769411486356052    0.02867948398405687  6.067765701882337e-07      0.546603516659299     0.5678704203910358      8.800633929631974 121.9558352825756
2.522701358060886      19.51930687517115      15.81322175027761   0.002723120443924681     0.7336892602608449     -11.48339640770732  5.316747423867084e-05     0.1271031491286881  0.0008214804293193035      14.37597154206398      305.7751526288525   0.006916909554470858     0.8000000601424216     0.5440439004105879     0.2672113031740169     0.3769411486356052    0.02867946908289567  6.216777313820813e-07      0.546603516659299     0.5678704203910358      8.800633929631974 121.9558357193575
2.522701358060886      19.51930687517115      15.81322175027761   0.002723120443924681     0.7336892602608449     -11.48339640770732  5.316747423867084e-05     0.1271031491286881  0.0008214804293193035      14.37597154206398      305.7751526288525   0.006916909554470858     0.8000000601424216     0.5440439004105879     0.2672113031740169     0.3769411486356052    0.02867946908289567  6.067765701882337e-07     0.5466035315604602     0.5678704203910358      8.800633929631974 121.9558352823081
2.522701358060886      19.51930687517115      15.81322175027761   0.002723120443924681     0.7336892602608449     -11.48339640770732  5.316747423867084e-05     0.1271031491286881  0.0008214804293193035      14.37597154206398      305.7751526288525   0.006916909554470858     0.8000000601424216     0.5440439004105879     0.2672113031740169     0.3769411486356052    0.02867946908289567  6.067765701882337e-07      0.546603516659299     0.5678704352921969      8.800633929631974 121.9558352824168
2.522701358060886      19.51930687517115      15.81322175027761   0.002723120443924681     0.7336892602608449     -11.48339640770732  5.316747423867084e-05     0.1271031491286881  0.0008214804293193035      14.37597154206398      305.7751526288525   0.006916909554470858     0.8000000601424216     0.5440439004105879     0.2672113031740169     0.3769411486356052    0.02867946908289567  6.067765701882337e-07      0.546603516659299     0.5678704203910358      8.800634060771639 121.9558352823475
2.522082182767818      19.52094787747815      15.81645582176174   0.002725396808618856     0.7335275796254964     -11.48494866505029  5.288152588352762e-05     0.1271063837586848  0.0008214112775179085      14.37395320885977      305.5752067675921   0.006915868247696201     0.8000000597989251     0.5440698337529221      0.267243285176118     0.3767435682759038    0.02852727477605753   6.03570772887623e-07     0.5488885561474706     0.5648790242340631       8.75399963130177 121.9565206984129
2.522082220349771      19.52094787747815      15.81645582176174   0.002725396808618856     0.7335275796254964     -11.48494866505029  5.288152588352762e-05     0.1271063837586848  0.0008214112775179085      14.37395320885977      305.5752067675921   0.006915868247696201     0.8000000597989251     0.5440698337529221      0.267243285176118     0.3767435682759038    0.02852727477605753   6.03570772887623e-07     0.5488885561474706     0.5648790242340631       8.75399963130177 121.9565207182585
2.522082182767818      19.52094816836294      15.81645582176174   0.002725396808618856     0.7335275796254964     -11.48494866505029  5.288152588352762e-05     0.1271063837586848  0.0008214112775179085      14.37395320885977      305.5752067675921   0.006915868247696201     0.8000000597989251     0.5440698337529221      0.267243285176118     0.3767435682759038    0.02852727477605753   6.03570772887623e-07     0.5488885561474706     0.5648790242340631       8.75399963130177 121.9565206904917
2.522082182767818      19.52094787747815       15.8164560574453   0.002725396808618856     0.7335275796254964     -11.48494866505029  5.288152588352762e-05     0.1271063837586848  0.0008214112775179085      14.37395320885977      305.5752067675921   0.006915868247696201     0.8000000597989251     0.5440698337529221      0.267243285176118     0.3767435682759038    0.02852727477605753   6.03570772887623e-07     0.5488885561474706     0.5648790242340631       8.75399963130177 121.9565206976006
2.522082182767818      19.52094787747815      15.81645582176174    0.00272541170978005     0.7335275796254964     -11.48494866505029  5.288152588352762e-05     0.1271063837586848  0.0008214112775179085      14.37395320885977      305.5752067675921   0.006915868247696201     0.8000000597989251     0.5440698337529221      0.267243285176118     0.3767435682759038    0.02852727477605753   6.03570772887623e-07     0.5488885561474706     0.5648790242340631       8.75399963130177 121.9565215509961
2.522082182767818      19.52094787747815      15.81645582176174   0.002725396808618856     0.7335275945266576     -11.48494866505029  5.288152588352762e-05     0.1271063837586848  0.0008214112775179085      14.37395320885977      305.5752067675921   0.006915868247696201     0.8000000597989251     0.5440698337529221      0.267243285176118     0.3767435682759038    0.02852727477605753   6.03570772887623e-07     0.5488885561474706     0.5648790242340631       8.75399963130177 121.9565207075628
2.522082182767818      19.52094787747815      15.81645582176174   0.002725396808618856     0.7335275796254964     -11.48494883618936  5.288152588352762e-05     0.1271063837586848  0.0008214112775179085      14.37395320885977      305.5752067675921   0.006915868247696201     0.8000000597989251     0.5440698337529221      0.267243285176118     0.3767435682759038    0.02852727477605753   6.03570772887623e-07     0.5488885561474706     0.5648790242340631       8.75399963130177 121.9565207034839
2.522082182767818      19.52094787747815      15.81645582176174   0.002725396808618856     0.7335275796254964     -11.48494866505029  5.289642704472147e-05     0.1271063837586848  0.0008214112775179085      14.37395320885977      305.5752067675921   0.006915868247696201     0.8000000597989251     0.5440698337529221      0.267243285176118     0.3767435682759038    0.02852727477605753   6.03570772887623e-07     0.5488885561474706     0.5648790242340631       8.75399963130177 121.9565273222313
2.522082182767818      19.52094787747815      15.81645582176174   0.002725396808618856     0.7335275796254964     -11.48494866505029  5.288152588352762e-05      0.127106398659846  0.0008214112775179085      14.37395320885977      305.5752067675921   0.006915868247696201     0.8000000597989251     0.5440698337529221      0.267243285176118     0.3767435682759038    0.02852727477605753   6.03570772887623e-07     0.5488885561474706     0.5648790242340631       8.75399963130177 121.9565208702774
2.522082182767818      19.52094787747815      15.81645582176174   0.002725396808618856     0.7335275796254964     -11.48494866505029  5.288152588352762e-05     0.1271063837586848  0.0008214261786791023      14.37395320885977      305.5752067675921   0.006915868247696201     0.8000000597989251     0.5440698337529221      0.267243285176118     0.3767435682759038    0.02852727477605753   6.03570772887623e-07     0.5488885561474706     0.5648790242340631       8.75399963130177 121.9565207946062
2.522082182767818      19.52094787747815      15.81645582176174   0.002725396808618856     0.7335275796254964     -11.48494866505029  5.288152588352762e-05     0.1271063837586848  0.0008214112775179085      14.37395342304836      305.5752067675921   0.006915868247696201     0.8000000597989251     0.5440698337529221      0.267243285176118     0.3767435682759038    0.02852727477605753   6.03570772887623e-07     0.5488885561474706     0.5648790242340631       8.75399963130177 121.9565207304134
2.522082182767818      19.52094787747815      15.81645582176174   0.002725396808618856     0.7335275796254964     -11.48494866505029  5.288152588352762e-05     0.1271063837586848  0.0008214112775179085      14.37395320885977      305.5752113210175   0.006915868247696201     0.8000000597989251     0.5440698337529221      0.267243285176118     0.3767435682759038    0.02852727477605753   6.03570772887623e-07     0.5488885561474706     0.5648790242340631       8.75399963130177 121.9565206875789
2.522082182767818      19.52094787747815      15.81645582176174   0.002725396808618856     0.7335275796254964     -11.48494866505029  5.288152588352762e-05     0.1271063837586848  0.0008214112775179085      14.37395320885977      305.5752067675921   0.006915883148857395     0.8000000597989251     0.5440698337529221      0.267243285176118     0.3767435682759038    0.02852727477605753   6.03570772887623e-07     0.5488885561474706     0.5648790242340631       8.75399963130177 121.9565207990901
2.522082182767818      19.52094787747815      15.81645582176174   0.002725396808618856     0.7335275796254964     -11.48494866505029  5.288152588352762e-05     0.1271063837586848  0.0008214112775179085      14.37395320885977      305.5752067675921   0.006915868247696201     0.8000000747000863     0.5440698337529221      0.267243285176118     0.3767435682759038    0.02852727477605753   6.03570772887623e-07     0.5488885561474706     0.5648790242340631       8.75399963130177 121.9565211607145
2.522082182767818      19.52094787747815      15.81645582176174   0.002725396808618856     0.7335275796254964     -11.48494866505029  5.288152588352762e-05     0.1271063837586848  0.0008214112775179085      14.37395320885977      305.5752067675921   0.006915868247696201     0.8000000597989251     0.5440698486540833      0.267243285176118     0.3767435682759038    0.02852727477605753   6.03570772887623e-07     0.5488885561474706     0.5648790242340631       8.75399963130177 121.956520813928
2.522082182767818      19.52094787747815      15.81645582176174   0.002725396808618856     0.7335275796254964     -11.48494866505029  5.288152588352762e-05     0.1271063837586848  0.0008214112775179085      14.37395320885977      305.5752067675921   0.006915868247696201     0.8000000597989251     0.5440698337529221     0.2672433000772792     0.3767435682759038    0.02852727477605753   6.03570772887623e-07     0.5488885561474706     0.5648790242340631       8.75399963130177 121.9565207615992
2.522082182767818      19.52094787747815      15.81645582176174   0.002725396808618856     0.7335275796254964     -11.48494866505029  5.288152588352762e-05     0.1271063837586848  0.0008214112775179085      14.37395320885977      305.5752067675921   0.006915868247696201     0.8000000597989251     0.5440698337529221      0.267243285176118      0.376743583177065    0.02852727477605753   6.03570772887623e-07     0.5488885561474706     0.5648790242340631       8.75399963130177 121.9565206828488
2.522082182767818      19.52094787747815      15.81645582176174   0.002725396808618856     0.7335275796254964     -11.48494866505029  5.288152588352762e-05     0.1271063837586848  0.0008214112775179085      14.37395320885977      305.5752067675921   0.006915868247696201     0.8000000597989251     0.5440698337529221      0.267243285176118     0.3767435682759038    0.02852728967721872   6.03570772887623e-07     0.5488885561474706     0.5648790242340631       8.75399963130177 121.9565206984544
2.522082182767818      19.52094787747815      15.81645582176174   0.002725396808618856     0.7335275796254964     -11.48494866505029  5.288152588352762e-05     0.1271063837586848  0.0008214112775179085      14.37395320885977      305.5752067675921   0.006915868247696201     0.8000000597989251     0.5440698337529221      0.267243285176118     0.3767435682759038    0.02852727477605753  6.184719340814706e-07     0.5488885561474706     0.5648790242340631       8.75399963130177 121.9565211352721
2.522082182767818      19.52094787747815      15.81645582176174   0.002725396808618856     0.7335275796254964     -11.48494866505029  5.288152588352762e-05     0.1271063837586848  0.0008214112775179085      14.37395320885977      305.5752067675921   0.006915868247696201     0.8000000597989251     0.5440698337529221      0.267243285176118     0.3767435682759038    0.02852727477605753   6.03570772887623e-07     0.5488885710486318     0.5648790242340631       8.75399963130177 121.9565206984262
2.522082182767818      19.52094787747815      15.81645582176174   0.002725396808618856     0.7335275796254964     -11.48494866505029  5.288152588352762e-05     0.1271063837586848  0.0008214112775179085      14.37395320885977      305.5752067675921   0.006915868247696201     0.8000000597989251     0.5440698337529221      0.267243285176118     0.3767435682759038    0.02852727477605753   6.03570772887623e-07     0.5488885561474706     0.5648790391352243       8.75399963130177 121.9565206984326
2.522082182767818      19.52094787747815      15.81645582176174   0.002725396808618856     0.7335275796254964     -11.48494866505029  5.288152588352762e-05     0.1271063837586848  0.0008214112775179085      14.37395320885977      305.5752067675921   0.006915868247696201     0.8000000597989251     0.5440698337529221      0.267243285176118     0.3767435682759038    0.02852727477605753   6.03570772887623e-07     0.5488885561474706     0.5648790242340631      8.753999761746529 121.9565206984238
2.522542887683692      19.51971709669422      15.81403024186162   0.002724910524108954     0.7336481597739865     -11.48378458639759   5.30769601079451e-05     0.1271028455670768  0.0008214521818985327      14.37546709632887      305.7251645427251   0.006916506278046146     0.8000000600550706     0.5440472404629131       0.26721838904408     0.3768917118633186    0.02864142186762766  6.059609675267747e-07     0.5471747502592694     0.5671226028781672      8.788975892972028 121.955984913797
2.522542925272511      19.51971709669422      15.81403024186162   0.002724910524108954     0.7336481597739865     -11.48378458639759   5.30769601079451e-05     0.1271028455670768  0.0008214521818985327      14.37546709632887      305.7251645427251   0.006916506278046146     0.8000000600550706     0.5440472404629131       0.26721838904408     0.3768917118633186    0.02864142186762766  6.059609675267747e-07     0.5471747502592694     0.5671226028781672      8.788975892972028 121.9559849379033
2.522542887683692      19.51971738756067      15.81403024186162   0.002724910524108954     0.7336481597739865     -11.48378458639759   5.30769601079451e-05     0.1271028455670768  0.0008214521818985327      14.37546709632887      305.7251645427251   0.006916506278046146     0.8000000600550706     0.5440472404629131       0.26721838904408     0.3768917118633186    0.02864142186762766  6.059609675267747e-07     0.5471747502592694     0.5671226028781672      8.788975892972028 121.9559849098697
2.522542887683692      19.51971709669422      15.81403047750903   0.002724910524108954     0.7336481597739865     -11.48378458639759   5.30769601079451e-05     0.1271028455670768  0.0008214521818985327      14.37546709632887      305.7251645427251   0.006916506278046146     0.8000000600550706     0.5440472404629131       0.26721838904408     0.3768917118633186    0.02864142186762766  6.059609675267747e-07     0.5471747502592694     0.5671226028781672      8.788975892972028 121.955984922709
2.522542887683692      19.51971709669422      15.81403024186162   0.002724925425270148     0.7336481597739865     -11.48378458639759   5.30769601079451e-05     0.1271028455670768  0.0008214521818985327      14.37546709632887      305.7251645427251   0.006916506278046146     0.8000000600550706     0.5440472404629131       0.26721838904408     0.3768917118633186    0.02864142186762766  6.059609675267747e-07     0.5471747502592694     0.5671226028781672      8.788975892972028 121.9559857276773
2.522542887683692      19.51971709669422      15.81403024186162   0.002724910524108954     0.7336481746751477     -11.48378458639759   5.30769601079451e-05     0.1271028455670768  0.0008214521818985327      14.37546709632887      305.7251645427251   0.006916506278046146     0.8000000600550706     0.5440472404629131       0.26721838904408     0.3768917118633186    0.02864142186762766  6.059609675267747e-07     0.5471747502592694     0.5671226028781672      8.788975892972028 121.9559849211349
2.522542887683692      19.51971709669422      15.81403024186162   0.002724910524108954     0.7336481597739865     -11.48378475751931   5.30769601079451e-05     0.1271028455670768  0.0008214521818985327      14.37546709632887      305.7251645427251   0.006916506278046146     0.8000000600550706     0.5440472404629131       0.26721838904408     0.3768917118633186    0.02864142186762766  6.059609675267747e-07     0.5471747502592694     0.5671226028781672      8.788975892972028 121.9559849169603
2.522542887683692      19.51971709669422      15.81403024186162   0.002724910524108954     0.7336481597739865     -11.48378458639759  5.309186126913895e-05     0.1271028455670768  0.0008214521818985327      14.37546709632887      305.7251645427251   0.006916506278046146     0.8000000600550706     0.5440472404629131       0.26721838904408     0.3768917118633186    0.02864142186762766  6.059609675267747e-07     0.5471747502592694     0.5671226028781672      8.788975892972028 121.9559915472667
2.522542887683692      19.51971709669422      15.81403024186162   0.002724910524108954     0.7336481597739865     -11.48378458639759   5.30769601079451e-05      0.127102860468238  0.0008214521818985327      14.37546709632887      305.7251645427251   0.006916506278046146     0.8000000600550706     0.5440472404629131       0.26721838904408     0.3768917118633186    0.02864142186762766  6.059609675267747e-07     0.5471747502592694     0.5671226028781672      8.788975892972028 121.9559850777428
2.522542887683692      19.51971709669422      15.81403024186162   0.002724910524108954     0.7336481597739865     -11.48378458639759   5.30769601079451e-05     0.1271028455670768  0.0008214670830597265      14.37546709632887      305.7251645427251   0.006916506278046146     0.8000000600550706     0.5440472404629131       0.26721838904408     0.3768917118633186    0.02864142186762766  6.059609675267747e-07     0.5471747502592694     0.5671226028781672      8.788975892972028 121.9559850115791
2.522542887683692      19.51971709669422      15.81403024186162   0.002724910524108954     0.7336481597739865     -11.48378458639759   5.30769601079451e-05     0.1271028455670768  0.0008214521818985327      14.37546731054002      305.7251645427251   0.006916506278046146     0.8000000600550706     0.5440472404629131       0.26721838904408     0.3768917118633186    0.02864142186762766  6.059609675267747e-07     0.5471747502592694     0.5671226028781672      8.788975892972028 121.9559849324459
2.522542887683692      19.51971709669422      15.81403024186162   0.002724910524108954     0.7336481597739865     -11.48378458639759   5.30769601079451e-05     0.1271028455670768  0.0008214521818985327      14.37546709632887      305.7251690983851   0.006916506278046146     0.8000000600550706     0.5440472404629131       0.26721838904408     0.3768917118633186    0.02864142186762766  6.059609675267747e-07     0.5471747502592694     0.5671226028781672      8.788975892972028 121.9559848927593
2.522542887683692      19.51971709669422      15.81403024186162   0.002724910524108954     0.7336481597739865     -11.48378458639759   5.30769601079451e-05     0.1271028455670768  0.0008214521818985327      14.37546709632887      305.7251645427251    0.00691652117920734     0.8000000600550706     0.5440472404629131       0.26721838904408     0.3768917118633186    0.02864142186762766  6.059609675267747e-07     0.5471747502592694     0.5671226028781672      8.788975892972028 121.9559850503041
2.522542887683692      19.51971709669422      15.81403024186162   0.002724910524108954     0.7336481597739865     -11.48378458639759   5.30769601079451e-05     0.1271028455670768  0.0008214521818985327      14.37546709632887      305.7251645427251   0.006916506278046146     0.8000000749562318     0.5440472404629131       0.26721838904408     0.3768917118633186    0.02864142186762766  6.059609675267747e-07     0.5471747502592694     0.5671226028781672      8.788975892972028 121.9559853723781
2.522542887683692      19.51971709669422      15.81403024186162   0.002724910524108954     0.7336481597739865     -11.48378458639759   5.30769601079451e-05     0.1271028455670768  0.0008214521818985327      14.37546709632887      305.7251645427251   0.006916506278046146     0.8000000600550706     0.5440472553640743       0.26721838904408     0.3768917118633186    0.02864142186762766  6.059609675267747e-07     0.5471747502592694     0.5671226028781672      8.788975892972028 121.9559850405985
2.522542887683692      19.51971709669422      15.81403024186162   0.002724910524108954     0.7336481597739865     -11.48378458639759   5.30769601079451e-05     0.1271028455670768  0.0008214521818985327      14.37546709632887      305.7251645427251   0.006916506278046146     0.8000000600550706     0.5440472404629131     0.2672184039452412     0.3768917118633186    0.02864142186762766  6.059609675267747e-07     0.5471747502592694     0.5671226028781672      8.788975892972028 121.9559849972642
2.522542887683692      19.51971709669422      15.81403024186162   0.002724910524108954     0.7336481597739865     -11.48378458639759   5.30769601079451e-05     0.1271028455670768  0.0008214521818985327      14.37546709632887      305.7251645427251   0.006916506278046146     0.8000000600550706     0.5440472404629131       0.26721838904408     0.3768917267644798    0.02864142186762766  6.059609675267747e-07     0.5471747502592694     0.5671226028781672      8.788975892972028 121.9559849370285
2.522542887683692      19.51971709669422      15.81403024186162   0.002724910524108954     0.7336481597739865     -11.48378458639759   5.30769601079451e-05     0.1271028455670768  0.0008214521818985327      14.37546709632887      305.7251645427251   0.006916506278046146     0.8000000600550706     0.5440472404629131       0.26721838904408     0.3768917118633186    0.02864143676878885  6.059609675267747e-07     0.5471747502592694     0.5671226028781672      8.788975892972028 121.9559848837339
2.522542887683692      19.51971709669422      15.81403024186162   0.002724910524108954     0.7336481597739865     -11.48378458639759   5.30769601079451e-05     0.1271028455670768  0.0008214521818985327      14.37546709632887      305.7251645427251   0.006916506278046146     0.8000000600550706     0.5440472404629131       0.26721838904408     0.3768917118633186    0.02864142186762766  6.208621287206224e-07     0.5471747502592694     0.5671226028781672      8.788975892972028 121.9559853508647
2.522542887683692      19.51971709669422      15.81403024186162   0.002724910524108954     0.7336481597739865     -11.48378458639759   5.30769601079451e-05     0.1271028455670768  0.0008214521818985327      14.37546709632887      305.7251645427251   0.006916506278046146     0.8000000600550706     0.5440472404629131       0.26721838904408     0.3768917118633186    0.02864142186762766  6.059609675267747e-07     0.5471747651604306     0.5671226028781672      8.788975892972028 121.9559849142711
2.522542887683692      19.51971709669422      15.81403024186162   0.002724910524108954     0.7336481597739865     -11.48378458639759   5.30769601079451e-05     0.1271028455670768  0.0008214521818985327      14.37546709632887      305.7251645427251   0.006916506278046146     0.8000000600550706     0.5440472404629131       0.26721838904408     0.3768917118633186    0.02864142186762766  6.059609675267747e-07     0.5471747502592694     0.5671226177793284      8.788975892972028 121.9559848829102
2.522542887683692      19.51971709669422      15.81403024186162   0.002724910524108954     0.7336481597739865     -11.48378458639759   5.30769601079451e-05     0.1271028455670768  0.0008214521818985327      14.37546709632887      305.7251645427251   0.006916506278046146     0.8000000600550706     0.5440472404629131       0.26721838904408     0.3768917118633186    0.02864142186762766  6.059609675267747e-07     0.5471747502592694     0.5671226028781672      8.788976023937973 121.9559849137072
2.522658065540929      19.51940939934131       15.8134238426289   0.002724788680312413     0.7336783051745111     -11.48349356466281  5.312582324333705e-05     0.1271019612605557   0.000821462410505365      14.37584557082654      305.7626542504563   0.006916665818578328     0.8000000601191079     0.5440415928004496     0.2672121651698097     0.3769287480298497    0.02866995884085821  6.065585235386968e-07     0.5467462957806397     0.5676835014758065      8.797720019749072 121.9558522686925
2.522658103131464      19.51940939934131       15.8134238426289   0.002724788680312413     0.7336783051745111     -11.48349356466281  5.312582324333705e-05     0.1271019612605557   0.000821462410505365      14.37584557082654      305.7626542504563   0.006916665818578328     0.8000000601191079     0.5440415928004496     0.2672121651698097     0.3769287480298497    0.02866995884085821  6.065585235386968e-07     0.5467462957806397     0.5676835014758065      8.797720019749072 121.955852214625
2.522658065540929      19.51940969020318       15.8134238426289   0.002724788680312413     0.7336783051745111     -11.48349356466281  5.312582324333705e-05     0.1271019612605557   0.000821462410505365      14.37584557082654      305.7626542504563   0.006916665818578328     0.8000000601191079     0.5440415928004496     0.2672121651698097     0.3769287480298497    0.02866995884085821  6.065585235386968e-07     0.5467462957806397     0.5676835014758065      8.797720019749072 121.9558522596856
2.522658065540929      19.51940939934131      15.81342407826727   0.002724788680312413     0.7336783051745111     -11.48349356466281  5.312582324333705e-05     0.1271019612605557   0.000821462410505365      14.37584557082654      305.7626542504563   0.006916665818578328     0.8000000601191079     0.5440415928004496     0.2672121651698097     0.3769287480298497    0.02866995884085821  6.065585235386968e-07     0.5467462957806397     0.5676835014758065      8.797720019749072 121.9558522504985
2.522658065540929      19.51940939934131       15.8134238426289   0.002724803581473607     0.7336783051745111     -11.48349356466281  5.312582324333705e-05     0.1271019612605557   0.000821462410505365      14.37584557082654      305.7626542504563   0.006916665818578328     0.8000000601191079     0.5440415928004496     0.2672121651698097     0.3769287480298497    0.02866995884085821  6.065585235386968e-07     0.5467462957806397     0.5676835014758065      8.797720019749072 121.9558530669653
2.522658065540929      19.51940939934131       15.8134238426289   0.002724788680312413     0.7336783200756722     -11.48349356466281  5.312582324333705e-05     0.1271019612605557   0.000821462410505365      14.37584557082654      305.7626542504563   0.006916665818578328     0.8000000601191079     0.5440415928004496     0.2672121651698097     0.3769287480298497    0.02866995884085821  6.065585235386968e-07     0.5467462957806397     0.5676835014758065      8.797720019749072 121.955852271268
2.522658065540929      19.51940939934131       15.8134238426289   0.002724788680312413     0.7336783051745111     -11.48349373578019  5.312582324333705e-05     0.1271019612605557   0.000821462410505365      14.37584557082654      305.7626542504563   0.006916665818578328     0.8000000601191079     0.5440415928004496     0.2672121651698097     0.3769287480298497    0.02866995884085821  6.065585235386968e-07     0.5467462957806397     0.5676835014758065      8.797720019749072 121.9558522647746
2.522658065540929      19.51940939934131       15.8134238426289   0.002724788680312413     0.7336783051745111     -11.48349356466281   5.31407244045309e-05     0.1271019612605557   0.000821462410505365      14.37584557082654      305.7626542504563   0.006916665818578328     0.8000000601191079     0.5440415928004496     0.2672121651698097     0.3769287480298497    0.02866995884085821  6.065585235386968e-07     0.5467462957806397     0.5676835014758065      8.797720019749072 121.9558589045454
2.522658065540929      19.51940939934131       15.8134238426289   0.002724788680312413     0.7336783051745111     -11.48349356466281  5.312582324333705e-05     0.1271019761617169   0.000821462410505365      14.37584557082654      305.7626542504563   0.006916665818578328     0.8000000601191079     0.5440415928004496     0.2672121651698097     0.3769287480298497    0.02866995884085821  6.065585235386968e-07     0.5467462957806397     0.5676835014758065      8.797720019749072 121.9558524256304
2.522658065540929      19.51940939934131       15.8134238426289   0.002724788680312413     0.7336783051745111     -11.48349356466281  5.312582324333705e-05     0.1271019612605557  0.0008214773116665588      14.37584557082654      305.7626542504563   0.006916665818578328     0.8000000601191079     0.5440415928004496     0.2672121651698097     0.3769287480298497    0.02866995884085821  6.065585235386968e-07     0.5467462957806397     0.5676835014758065      8.797720019749072 121.9558523250999
2.522658065540929      19.51940939934131       15.8134238426289   0.002724788680312413     0.7336783051745111     -11.48349356466281  5.312582324333705e-05     0.1271019612605557   0.000821462410505365      14.37584578504334      305.7626542504563   0.006916665818578328     0.8000000601191079     0.5440415928004496     0.2672121651698097     0.3769287480298497    0.02866995884085821  6.065585235386968e-07     0.5467462957806397     0.5676835014758065      8.797720019749072 121.9558522848291
2.522658065540929      19.51940939934131       15.8134238426289   0.002724788680312413     0.7336783051745111     -11.48349356466281  5.312582324333705e-05     0.1271019612605557   0.000821462410505365      14.37584557082654      305.7626588066748   0.006916665818578328     0.8000000601191079     0.5440415928004496     0.2672121651698097     0.3769287480298497    0.02866995884085821  6.065585235386968e-07     0.5467462957806397     0.5676835014758065      8.797720019749072 121.9558522463336
2.522658065540929      19.51940939934131       15.8134238426289   0.002724788680312413     0.7336783051745111     -11.48349356466281  5.312582324333705e-05     0.1271019612605557   0.000821462410505365      14.37584557082654      305.7626542504563   0.006916680719739522     0.8000000601191079     0.5440415928004496     0.2672121651698097     0.3769287480298497    0.02866995884085821  6.065585235386968e-07     0.5467462957806397     0.5676835014758065      8.797720019749072 121.9558524031106
2.522658065540929      19.51940939934131       15.8134238426289   0.002724788680312413     0.7336783051745111     -11.48349356466281  5.312582324333705e-05     0.1271019612605557   0.000821462410505365      14.37584557082654      305.7626542504563   0.006916665818578328      0.800000075020269     0.5440415928004496     0.2672121651698097     0.3769287480298497    0.02866995884085821  6.065585235386968e-07     0.5467462957806397     0.5676835014758065      8.797720019749072 121.9558527224141
2.522658065540929      19.51940939934131       15.8134238426289   0.002724788680312413     0.7336783051745111     -11.48349356466281  5.312582324333705e-05     0.1271019612605557   0.000821462410505365      14.37584557082654      305.7626542504563   0.006916665818578328     0.8000000601191079     0.5440416077016108     0.2672121651698097     0.3769287480298497    0.02866995884085821  6.065585235386968e-07     0.5467462957806397     0.5676835014758065      8.797720019749072 121.9558523762746
2.522658065540929      19.51940939934131       15.8134238426289   0.002724788680312413     0.7336783051745111     -11.48349356466281  5.312582324333705e-05     0.1271019612605557   0.000821462410505365      14.37584557082654      305.7626542504563   0.006916665818578328     0.8000000601191079     0.5440415928004496     0.2672121800709709     0.3769287480298497    0.02866995884085821  6.065585235386968e-07     0.5467462957806397     0.5676835014758065      8.797720019749072 121.9558523361685
2.522658065540929      19.51940939934131       15.8134238426289   0.002724788680312413     0.7336783051745111     -11.48349356466281  5.312582324333705e-05     0.1271019612605557   0.000821462410505365      14.37584557082654      305.7626542504563   0.006916665818578328     0.8000000601191079     0.5440415928004496     0.2672121651698097     0.3769287629310109    0.02866995884085821  6.065585235386968e-07     0.5467462957806397     0.5676835014758065      8.797720019749072 121.9558522501649
2.522658065540929      19.51940939934131       15.8134238426289   0.002724788680312413     0.7336783051745111     -11.48349356466281  5.312582324333705e-05     0.1271019612605557   0.000821462410505365      14.37584557082654      305.7626542504563   0.006916665818578328     0.8000000601191079     0.5440415928004496     0.2672121651698097     0.3769287480298497     0.0286699737420194  6.065585235386968e-07     0.5467462957806397     0.5676835014758065      8.797720019749072 121.9558522679995
2.522658065540929      19.51940939934131       15.8134238426289   0.002724788680312413     0.7336783051745111     -11.48349356466281  5.312582324333705e-05     0.1271019612605557   0.000821462410505365      14.37584557082654      305.7626542504563   0.006916665818578328     0.8000000601191079     0.5440415928004496     0.2672121651698097     0.3769287480298497    0.02866995884085821  6.214596847325445e-07     0.5467462957806397     0.5676835014758065      8.797720019749072 121.9558527049991
2.522658065540929      19.51940939934131       15.8134238426289   0.002724788680312413     0.7336783051745111     -11.48349356466281  5.312582324333705e-05     0.1271019612605557   0.000821462410505365      14.37584557082654      305.7626542504563   0.006916665818578328     0.8000000601191079     0.5440415928004496     0.2672121651698097     0.3769287480298497    0.02866995884085821  6.065585235386968e-07     0.5467463106818009     0.5676835014758065      8.797720019749072 121.9558522681903
2.522658065540929      19.51940939934131       15.8134238426289   0.002724788680312413     0.7336783051745111     -11.48349356466281  5.312582324333705e-05     0.1271019612605557   0.000821462410505365      14.37584557082654      305.7626542504563   0.006916665818578328     0.8000000601191079     0.5440415928004496     0.2672121651698097     0.3769287480298497    0.02866995884085821  6.065585235386968e-07     0.5467462957806397     0.5676835163769677      8.797720019749072 121.9558522681886
2.522658065540929      19.51940939934131       15.8134238426289   0.002724788680312413     0.7336783051745111     -11.48349356466281  5.312582324333705e-05     0.1271019612605557   0.000821462410505365      14.37584557082654      305.7626542504563   0.006916665818578328     0.8000000601191079     0.5440415928004496     0.2672121651698097     0.3769287480298497    0.02866995884085821  6.065585235386968e-07     0.5467462957806397     0.5676835014758065      8.797720150845317 121.9558522682195
2.52268686651226      19.51933246638884      15.81327222581648   0.002724757129027524     0.7336858429767446     -11.48342080095545  5.313805733697368e-05     0.1271017411491825  0.0008214649777003219      14.37594019995603      305.7720277315393   0.006916705835443933     0.8000000601351203     0.5440401835243729     0.2672106098362219     0.3769380081485598    0.02867709388426936  6.067079419201763e-07      0.546639170153409     0.5678237418471305      8.799906296498717 121.9558192501793
2.522686904103223      19.51933246638884      15.81327222581648   0.002724757129027524     0.7336858429767446     -11.48342080095545  5.313805733697368e-05     0.1271017411491825  0.0008214649777003219      14.37594019995603      305.7720277315393   0.006916705835443933     0.8000000601351203     0.5440401835243729     0.2672106098362219     0.3769380081485598    0.02867709388426936  6.067079419201763e-07      0.546639170153409     0.5678237418471305      8.799906296498717 121.9558192805408
2.52268686651226      19.51933275724955      15.81327222581648   0.002724757129027524     0.7336858429767446     -11.48342080095545  5.313805733697368e-05     0.1271017411491825  0.0008214649777003219      14.37594019995603      305.7720277315393   0.006916705835443933     0.8000000601351203     0.5440401835243729     0.2672106098362219     0.3769380081485598    0.02867709388426936  6.067079419201763e-07      0.546639170153409     0.5678237418471305      8.799906296498717 121.9558192375621
2.52268686651226      19.51933246638884       15.8132724614526   0.002724757129027524     0.7336858429767446     -11.48342080095545  5.313805733697368e-05     0.1271017411491825  0.0008214649777003219      14.37594019995603      305.7720277315393   0.006916705835443933     0.8000000601351203     0.5440401835243729     0.2672106098362219     0.3769380081485598    0.02867709388426936  6.067079419201763e-07      0.546639170153409     0.5678237418471305      8.799906296498717 121.9558192414004
2.52268686651226      19.51933246638884      15.81327222581648   0.002724772030188718     0.7336858429767446     -11.48342080095545  5.313805733697368e-05     0.1271017411491825  0.0008214649777003219      14.37594019995603      305.7720277315393   0.006916705835443933     0.8000000601351203     0.5440401835243729     0.2672106098362219     0.3769380081485598    0.02867709388426936  6.067079419201763e-07      0.546639170153409     0.5678237418471305      8.799906296498717 121.9558200744395
2.52268686651226      19.51933246638884      15.81327222581648   0.002724757129027524     0.7336858578779057     -11.48342080095545  5.313805733697368e-05     0.1271017411491825  0.0008214649777003219      14.37594019995603      305.7720277315393   0.006916705835443933     0.8000000601351203     0.5440401835243729     0.2672106098362219     0.3769380081485598    0.02867709388426936  6.067079419201763e-07      0.546639170153409     0.5678237418471305      8.799906296498717 121.9558192470523
2.52268686651226      19.51933246638884      15.81327222581648   0.002724757129027524     0.7336858429767446     -11.48342097207176  5.313805733697368e-05     0.1271017411491825  0.0008214649777003219      14.37594019995603      305.7720277315393   0.006916705835443933     0.8000000601351203     0.5440401835243729     0.2672106098362219     0.3769380081485598    0.02867709388426936  6.067079419201763e-07      0.546639170153409     0.5678237418471305      8.799906296498717 121.9558192420623
2.52268686651226      19.51933246638884      15.81327222581648   0.002724757129027524     0.7336858429767446     -11.48342080095545  5.315295849816752e-05     0.1271017411491825  0.0008214649777003219      14.37594019995603      305.7720277315393   0.006916705835443933     0.8000000601351203     0.5440401835243729     0.2672106098362219     0.3769380081485598    0.02867709388426936  6.067079419201763e-07      0.546639170153409     0.5678237418471305      8.799906296498717 121.9558258921665
2.52268686651226      19.51933246638884      15.81327222581648   0.002724757129027524     0.7336858429767446     -11.48342080095545  5.313805733697368e-05     0.1271017560503437  0.0008214649777003219      14.37594019995603      305.7720277315393   0.006916705835443933     0.8000000601351203     0.5440401835243729     0.2672106098362219     0.3769380081485598    0.02867709388426936  6.067079419201763e-07      0.546639170153409     0.5678237418471305      8.799906296498717 121.9558194184513
2.52268686651226      19.51933246638884      15.81327222581648   0.002724757129027524     0.7336858429767446     -11.48342080095545  5.313805733697368e-05     0.1271017411491825  0.0008214798788615158      14.37594019995603      305.7720277315393   0.006916705835443933     0.8000000601351203     0.5440401835243729     0.2672106098362219     0.3769380081485598    0.02867709388426936  6.067079419201763e-07      0.546639170153409     0.5678237418471305      8.799906296498717 121.9558193108718
2.52268686651226      19.51933246638884      15.81327222581648   0.002724757129027524     0.7336858429767446     -11.48342080095545  5.313805733697368e-05     0.1271017411491825  0.0008214649777003219      14.37594041417423      305.7720277315393   0.006916705835443933     0.8000000601351203     0.5440401835243729     0.2672106098362219     0.3769380081485598    0.02867709388426936  6.067079419201763e-07      0.546639170153409     0.5678237418471305      8.799906296498717 121.95581925083
2.52268686651226      19.51933246638884      15.81327222581648   0.002724757129027524     0.7336858429767446     -11.48342080095545  5.313805733697368e-05     0.1271017411491825  0.0008214649777003219      14.37594019995603      305.7720322878975   0.006916705835443933     0.8000000601351203     0.5440401835243729     0.2672106098362219     0.3769380081485598    0.02867709388426936  6.067079419201763e-07      0.546639170153409     0.5678237418471305      8.799906296498717 121.9558192522118
2.52268686651226      19.51933246638884      15.81327222581648   0.002724757129027524     0.7336858429767446     -11.48342080095545  5.313805733697368e-05     0.1271017411491825  0.0008214649777003219      14.37594019995603      305.7720277315393   0.006916720736605127     0.8000000601351203     0.5440401835243729     0.2672106098362219     0.3769380081485598    0.02867709388426936  6.067079419201763e-07      0.546639170153409     0.5678237418471305      8.799906296498717 121.9558193886351
2.52268686651226      19.51933246638884      15.81327222581648   0.002724757129027524     0.7336858429767446     -11.48342080095545  5.313805733697368e-05     0.1271017411491825  0.0008214649777003219      14.37594019995603      305.7720277315393   0.006916705835443933     0.8000000750362815     0.5440401835243729     0.2672106098362219     0.3769380081485598    0.02867709388426936  6.067079419201763e-07      0.546639170153409     0.5678237418471305      8.799906296498717 121.9558197605532
2.52268686651226      19.51933246638884      15.81327222581648   0.002724757129027524     0.7336858429767446     -11.48342080095545  5.313805733697368e-05     0.1271017411491825  0.0008214649777003219      14.37594019995603      305.7720277315393   0.006916705835443933     0.8000000601351203     0.5440401984255341     0.2672106098362219     0.3769380081485598    0.02867709388426936  6.067079419201763e-07      0.546639170153409     0.5678237418471305      8.799906296498717 121.9558193544906
2.52268686651226      19.51933246638884      15.81327222581648   0.002724757129027524     0.7336858429767446     -11.48342080095545  5.313805733697368e-05     0.1271017411491825  0.0008214649777003219      14.37594019995603      305.7720277315393   0.006916705835443933     0.8000000601351203     0.5440401835243729     0.2672106247373831     0.3769380081485598    0.02867709388426936  6.067079419201763e-07      0.546639170153409     0.5678237418471305      8.799906296498717 121.955819349493
2.52268686651226      19.51933246638884      15.81327222581648   0.002724757129027524     0.7336858429767446     -11.48342080095545  5.313805733697368e-05     0.1271017411491825  0.0008214649777003219      14.37594019995603      305.7720277315393   0.006916705835443933     0.8000000601351203     0.5440401835243729     0.2672106098362219      0.376938023049721    0.02867709388426936  6.067079419201763e-07      0.546639170153409     0.5678237418471305      8.799906296498717 121.9558192409177
2.52268686651226      19.51933246638884      15.81327222581648   0.002724757129027524     0.7336858429767446     -11.48342080095545  5.313805733697368e-05     0.1271017411491825  0.0008214649777003219      14.37594019995603      305.7720277315393   0.006916705835443933     0.8000000601351203     0.5440401835243729     0.2672106098362219     0.3769380081485598    0.02867710878543055  6.067079419201763e-07      0.546639170153409     0.5678237418471305      8.799906296498717 121.955819249548
2.52268686651226      19.51933246638884      15.81327222581648   0.002724757129027524     0.7336858429767446     -11.48342080095545  5.313805733697368e-05     0.1271017411491825  0.0008214649777003219      14.37594019995603      305.7720277315393   0.006916705835443933     0.8000000601351203     0.5440401835243729     0.2672106098362219     0.3769380081485598    0.02867709388426936   6.21609103114024e-07      0.546639170153409     0.5678237418471305      8.799906296498717 121.9558196872434
2.52268686651226      19.51933246638884      15.81327222581648   0.002724757129027524     0.7336858429767446     -11.48342080095545  5.313805733697368e-05     0.1271017411491825  0.0008214649777003219      14.37594019995603      305.7720277315393   0.006916705835443933     0.8000000601351203     0.5440401835243729     0.2672106098362219     0.3769380081485598    0.02867709388426936  6.067079419201763e-07     0.5466391850545702     0.5678237418471305      8.799906296498717 121.9558192504488
2.52268686651226      19.51933246638884      15.81327222581648   0.002724757129027524     0.7336858429767446     -11.48342080095545  5.313805733697368e-05     0.1271017411491825  0.0008214649777003219      14.37594019995603      305.7720277315393   0.006916705835443933     0.8000000601351203     0.5440401835243729     0.2672106098362219     0.3769380081485598    0.02867709388426936  6.067079419201763e-07      0.546639170153409     0.5678237567482917      8.799906296498717 121.9558192501777
2.52268686651226      19.51933246638884      15.81327222581648   0.002724757129027524     0.7336858429767446     -11.48342080095545  5.313805733697368e-05     0.1271017411491825  0.0008214649777003219      14.37594019995603      305.7720277315393   0.006916705835443933     0.8000000601351203     0.5440401835243729     0.2672106098362219     0.3769380081485598    0.02867709388426936  6.067079419201763e-07      0.546639170153409     0.5678237418471305      8.799906427627539 121.9558192500242
2.522679110951412      19.51933286978026      15.81327257225648   0.002723362088618392     0.7336877942287379     -11.48342124214338  5.291790556960582e-05     0.1270883956658634  0.0008214359156411773      14.37593979397312      305.7720264632896   0.006916140717659738     0.8000000601159687     0.5440047723956649     0.2671940523948178     0.3769437874005726    0.02867710456812498  6.065424747464322e-07     0.5466390782102615     0.5678237422630642      8.799906311150592 121.9552304867826
2.52267914854226      19.51933286978026      15.81327257225648   0.002723362088618392     0.7336877942287379     -11.48342124214338  5.291790556960582e-05     0.1270883956658634  0.0008214359156411773      14.37593979397312      305.7720264632896   0.006916140717659738     0.8000000601159687     0.5440047723956649     0.2671940523948178     0.3769437874005726    0.02867710456812498  6.065424747464322e-07     0.5466390782102615     0.5678237422630642      8.799906311150592 121.9552305239442
2.522679110951412      19.51933316064098      15.81327257225648   0.002723362088618392     0.7336877942287379     -11.48342124214338  5.291790556960582e-05     0.1270883956658634  0.0008214359156411773      14.37593979397312      305.7720264632896   0.006916140717659738     0.8000000601159687     0.5440047723956649     0.2671940523948178     0.3769437874005726    0.02867710456812498  6.065424747464322e-07     0.5466390782102615     0.5678237422630642      8.799906311150592 121.9552305432706
2.522679110951412      19.51933286978026       15.8132728078926   0.002723362088618392     0.7336877942287379     -11.48342124214338  5.291790556960582e-05     0.1270883956658634  0.0008214359156411773      14.37593979397312      305.7720264632896   0.006916140717659738     0.8000000601159687     0.5440047723956649     0.2671940523948178     0.3769437874005726    0.02867710456812498  6.065424747464322e-07     0.5466390782102615     0.5678237422630642      8.799906311150592 121.9552304872119
2.522679110951412      19.51933286978026      15.81327257225648   0.002723376989779586     0.7336877942287379     -11.48342124214338  5.291790556960582e-05     0.1270883956658634  0.0008214359156411773      14.37593979397312      305.7720264632896   0.006916140717659738     0.8000000601159687     0.5440047723956649     0.2671940523948178     0.3769437874005726    0.02867710456812498  6.065424747464322e-07     0.5466390782102615     0.5678237422630642      8.799906311150592 121.9552305923664
2.522679110951412      19.51933286978026      15.81327257225648   0.002723362088618392     0.7336878091298991     -11.48342124214338  5.291790556960582e-05     0.1270883956658634  0.0008214359156411773      14.37593979397312      305.7720264632896   0.006916140717659738     0.8000000601159687     0.5440047723956649     0.2671940523948178     0.3769437874005726    0.02867710456812498  6.065424747464322e-07     0.5466390782102615     0.5678237422630642      8.799906311150592 121.9552304862242
2.522679110951412      19.51933286978026      15.81327257225648   0.002723362088618392     0.7336877942287379     -11.48342141325969  5.291790556960582e-05     0.1270883956658634  0.0008214359156411773      14.37593979397312      305.7720264632896   0.006916140717659738     0.8000000601159687     0.5440047723956649     0.2671940523948178     0.3769437874005726    0.02867710456812498  6.065424747464322e-07     0.5466390782102615     0.5678237422630642      8.799906311150592 121.9552304585969
2.522679110951412      19.51933286978026      15.81327257225648   0.002723362088618392     0.7336877942287379     -11.48342124214338  5.293280673079967e-05     0.1270883956658634  0.0008214359156411773      14.37593979397312      305.7720264632896   0.006916140717659738     0.8000000601159687     0.5440047723956649     0.2671940523948178     0.3769437874005726    0.02867710456812498  6.065424747464322e-07     0.5466390782102615     0.5678237422630642      8.799906311150592 121.9552367966393
2.522679110951412      19.51933286978026      15.81327257225648   0.002723362088618392     0.7336877942287379     -11.48342124214338  5.291790556960582e-05     0.1270884105670246  0.0008214359156411773      14.37593979397312      305.7720264632896   0.006916140717659738     0.8000000601159687     0.5440047723956649     0.2671940523948178     0.3769437874005726    0.02867710456812498  6.065424747464322e-07     0.5466390782102615     0.5678237422630642      8.799906311150592 121.9552306401537
2.522679110951412      19.51933286978026      15.81327257225648   0.002723362088618392     0.7336877942287379     -11.48342124214338  5.291790556960582e-05     0.1270883956658634  0.0008214508168023711      14.37593979397312      305.7720264632896   0.006916140717659738     0.8000000601159687     0.5440047723956649     0.2671940523948178     0.3769437874005726    0.02867710456812498  6.065424747464322e-07     0.5466390782102615     0.5678237422630642      8.799906311150592 121.9552304624764
2.522679110951412      19.51933286978026      15.81327257225648   0.002723362088618392     0.7336877942287379     -11.48342124214338  5.291790556960582e-05     0.1270883956658634  0.0008214359156411773      14.37594000819132      305.7720264632896   0.006916140717659738     0.8000000601159687     0.5440047723956649     0.2671940523948178     0.3769437874005726    0.02867710456812498  6.065424747464322e-07     0.5466390782102615     0.5678237422630642      8.799906311150592 121.9552304879578
2.522679110951412      19.51933286978026      15.81327257225648   0.002723362088618392     0.7336877942287379     -11.48342124214338  5.291790556960582e-05     0.1270883956658634  0.0008214359156411773      14.37593979397312      305.7720310196478   0.006916140717659738     0.8000000601159687     0.5440047723956649     0.2671940523948178     0.3769437874005726    0.02867710456812498  6.065424747464322e-07     0.5466390782102615     0.5678237422630642      8.799906311150592 121.9552304564103
2.522679110951412      19.51933286978026      15.81327257225648   0.002723362088618392     0.7336877942287379     -11.48342124214338  5.291790556960582e-05     0.1270883956658634  0.0008214359156411773      14.37593979397312      305.7720264632896   0.006916155618820931     0.8000000601159687     0.5440047723956649     0.2671940523948178     0.3769437874005726    0.02867710456812498  6.065424747464322e-07     0.5466390782102615     0.5678237422630642      8.799906311150592 121.9552299699153
2.522679110951412      19.51933286978026      15.81327257225648   0.002723362088618392     0.7336877942287379     -11.48342124214338  5.291790556960582e-05     0.1270883956658634  0.0008214359156411773      14.37593979397312      305.7720264632896   0.006916140717659738     0.8000000750171299     0.5440047723956649     0.2671940523948178     0.3769437874005726    0.02867710456812498  6.065424747464322e-07     0.5466390782102615     0.5678237422630642      8.799906311150592 121.9552309483817
2.522679110951412      19.51933286978026      15.81327257225648   0.002723362088618392     0.7336877942287379     -11.48342124214338  5.291790556960582e-05     0.1270883956658634  0.0008214359156411773      14.37593979397312      305.7720264632896   0.006916140717659738     0.8000000601159687     0.5440047872968261     0.2671940523948178     0.3769437874005726    0.02867710456812498  6.065424747464322e-07     0.5466390782102615     0.5678237422630642      8.799906311150592 121.9552305936722
2.522679110951412      19.51933286978026      15.81327257225648   0.002723362088618392     0.7336877942287379     -11.48342124214338  5.291790556960582e-05     0.1270883956658634  0.0008214359156411773      14.37593979397312      305.7720264632896   0.006916140717659738     0.8000000601159687     0.5440047723956649     0.2671940672959789     0.3769437874005726    0.02867710456812498  6.065424747464322e-07     0.5466390782102615     0.5678237422630642      8.799906311150592 121.9552305178218
2.522679110951412      19.51933286978026      15.81327257225648   0.002723362088618392     0.7336877942287379     -11.48342124214338  5.291790556960582e-05     0.1270883956658634  0.0008214359156411773      14.37593979397312      305.7720264632896   0.006916140717659738     0.8000000601159687     0.5440047723956649     0.2671940523948178     0.3769438023017338    0.02867710456812498  6.065424747464322e-07     0.5466390782102615     0.5678237422630642      8.799906311150592 121.9552304840208
2.522679110951412      19.51933286978026      15.81327257225648   0.002723362088618392     0.7336877942287379     -11.48342124214338  5.291790556960582e-05     0.1270883956658634  0.0008214359156411773      14.37593979397312      305.7720264632896   0.006916140717659738     0.8000000601159687     0.5440047723956649     0.2671940523948178     0.3769437874005726    0.02867711946928617  6.065424747464322e-07     0.5466390782102615     0.5678237422630642      8.799906311150592 121.9552304866985
2.522679110951412      19.51933286978026      15.81327257225648   0.002723362088618392     0.7336877942287379     -11.48342124214338  5.291790556960582e-05     0.1270883956658634  0.0008214359156411773      14.37593979397312      305.7720264632896   0.006916140717659738     0.8000000601159687     0.5440047723956649     0.2671940523948178     0.3769437874005726    0.02867710456812498  6.214436359402798e-07     0.5466390782102615     0.5678237422630642      8.799906311150592 121.9552309238783
2.522679110951412      19.51933286978026      15.81327257225648   0.002723362088618392     0.7336877942287379     -11.48342124214338  5.291790556960582e-05     0.1270883956658634  0.0008214359156411773      14.37593979397312      305.7720264632896   0.006916140717659738     0.8000000601159687     0.5440047723956649     0.2671940523948178     0.3769437874005726    0.02867710456812498  6.065424747464322e-07     0.5466390931114227     0.5678237422630642      8.799906311150592 121.9552304867443
2.522679110951412      19.51933286978026      15.81327257225648   0.002723362088618392     0.7336877942287379     -11.48342124214338  5.291790556960582e-05     0.1270883956658634  0.0008214359156411773      14.37593979397312      305.7720264632896   0.006916140717659738     0.8000000601159687     0.5440047723956649     0.2671940523948178     0.3769437874005726    0.02867710456812498  6.065424747464322e-07     0.5466390782102615     0.5678237571642254      8.799906311150592 121.9552304867468
2.522679110951412      19.51933286978026      15.81327257225648   0.002723362088618392     0.7336877942287379     -11.48342124214338  5.291790556960582e-05     0.1270883956658634  0.0008214359156411773      14.37593979397312      305.7720264632896   0.006916140717659738     0.8000000601159687     0.5440047723956649     0.2671940523948178     0.3769437874005726    0.02867710456812498  6.065424747464322e-07     0.5466390782102615     0.5678237422630642      8.799906442279413 121.955230486756
2.522678757236668      19.51933280191385      15.81327257299112    0.00272335564170986     0.7336878073595692     -11.48342129868207  5.291014386080633e-05     0.1270879423978328  0.0008220941153753022       14.3759397669866      305.7720264878863   0.006916736839589786     0.8000000601153233     0.5440034201759848     0.2671938596162919     0.3769438516398962    0.02867710461018915  6.065363089062516e-07     0.5466390784925409     0.5678237425953543      8.800067533070784 121.9552090847284
2.522678794827511      19.51933280191385      15.81327257299112    0.00272335564170986     0.7336878073595692     -11.48342129868207  5.291014386080633e-05     0.1270879423978328  0.0008220941153753022       14.3759397669866      305.7720264878863   0.006916736839589786     0.8000000601153233     0.5440034201759848     0.2671938596162919     0.3769438516398962    0.02867710461018915  6.065363089062516e-07     0.5466390784925409     0.5678237425953543      8.800067533070784 121.955209110441
2.522678757236668      19.51933309277458      15.81327257299112    0.00272335564170986     0.7336878073595692     -11.48342129868207  5.291014386080633e-05     0.1270879423978328  0.0008220941153753022       14.3759397669866      305.7720264878863   0.006916736839589786     0.8000000601153233     0.5440034201759848     0.2671938596162919     0.3769438516398962    0.02867710461018915  6.065363089062516e-07     0.5466390784925409     0.5678237425953543      8.800067533070784 121.9552090902555
2.522678757236668      19.51933280191385      15.81327280862725    0.00272335564170986     0.7336878073595692     -11.48342129868207  5.291014386080633e-05     0.1270879423978328  0.0008220941153753022       14.3759397669866      305.7720264878863   0.006916736839589786     0.8000000601153233     0.5440034201759848     0.2671938596162919     0.3769438516398962    0.02867710461018915  6.065363089062516e-07     0.5466390784925409     0.5678237425953543      8.800067533070784 121.955209092741
2.522678757236668      19.51933280191385      15.81327257299112   0.002723370542871054     0.7336878073595692     -11.48342129868207  5.291014386080633e-05     0.1270879423978328  0.0008220941153753022       14.3759397669866      305.7720264878863   0.006916736839589786     0.8000000601153233     0.5440034201759848     0.2671938596162919     0.3769438516398962    0.02867710461018915  6.065363089062516e-07     0.5466390784925409     0.5678237425953543      8.800067533070784 121.9552091007767
2.522678757236668      19.51933280191385      15.81327257299112    0.00272335564170986     0.7336878222607304     -11.48342129868207  5.291014386080633e-05     0.1270879423978328  0.0008220941153753022       14.3759397669866      305.7720264878863   0.006916736839589786     0.8000000601153233     0.5440034201759848     0.2671938596162919     0.3769438516398962    0.02867710461018915  6.065363089062516e-07     0.5466390784925409     0.5678237425953543      8.800067533070784 121.9552090855151
2.522678757236668      19.51933280191385      15.81327257299112    0.00272335564170986     0.7336878073595692     -11.48342146979838  5.291014386080633e-05     0.1270879423978328  0.0008220941153753022       14.3759397669866      305.7720264878863   0.006916736839589786     0.8000000601153233     0.5440034201759848     0.2671938596162919     0.3769438516398962    0.02867710461018915  6.065363089062516e-07     0.5466390784925409     0.5678237425953543      8.800067533070784 121.9552090590625
2.522678757236668      19.51933280191385      15.81327257299112    0.00272335564170986     0.7336878073595692     -11.48342129868207  5.292504502200018e-05     0.1270879423978328  0.0008220941153753022       14.3759397669866      305.7720264878863   0.006916736839589786     0.8000000601153233     0.5440034201759848     0.2671938596162919     0.3769438516398962    0.02867710461018915  6.065363089062516e-07     0.5466390784925409     0.5678237425953543      8.800067533070784 121.9552155975483
2.522678757236668      19.51933280191385      15.81327257299112    0.00272335564170986     0.7336878073595692     -11.48342129868207  5.291014386080633e-05      0.127087957298994  0.0008220941153753022       14.3759397669866      305.7720264878863   0.006916736839589786     0.8000000601153233     0.5440034201759848     0.2671938596162919     0.3769438516398962    0.02867710461018915  6.065363089062516e-07     0.5466390784925409     0.5678237425953543      8.800067533070784 121.9552092354449
2.522678757236668      19.51933280191385      15.81327257299112    0.00272335564170986     0.7336878073595692     -11.48342129868207  5.291014386080633e-05     0.1270879423978328   0.000822109016536496       14.3759397669866      305.7720264878863   0.006916736839589786     0.8000000601153233     0.5440034201759848     0.2671938596162919     0.3769438516398962    0.02867710461018915  6.065363089062516e-07     0.5466390784925409     0.5678237425953543      8.800067533070784 121.9552094103192
2.522678757236668      19.51933280191385      15.81327257299112    0.00272335564170986     0.7336878073595692     -11.48342129868207  5.291014386080633e-05     0.1270879423978328  0.0008220941153753022       14.3759399812048      305.7720264878863   0.006916736839589786     0.8000000601153233     0.5440034201759848     0.2671938596162919     0.3769438516398962    0.02867710461018915  6.065363089062516e-07     0.5466390784925409     0.5678237425953543      8.800067533070784 121.9552091162097
2.522678757236668      19.51933280191385      15.81327257299112    0.00272335564170986     0.7336878073595692     -11.48342129868207  5.291014386080633e-05     0.1270879423978328  0.0008220941153753022       14.3759397669866      305.7720310442445   0.006916736839589786     0.8000000601153233     0.5440034201759848     0.2671938596162919     0.3769438516398962    0.02867710461018915  6.065363089062516e-07     0.5466390784925409     0.5678237425953543      8.800067533070784 121.9552090874192
2.522678757236668      19.51933280191385      15.81327257299112    0.00272335564170986     0.7336878073595692     -11.48342129868207  5.291014386080633e-05     0.1270879423978328  0.0008220941153753022       14.3759397669866      305.7720264878863    0.00691675174075098     0.8000000601153233     0.5440034201759848     0.2671938596162919     0.3769438516398962    0.02867710461018915  6.065363089062516e-07     0.5466390784925409     0.5678237425953543      8.800067533070784 121.9552091464299
2.522678757236668      19.51933280191385      15.81327257299112    0.00272335564170986     0.7336878073595692     -11.48342129868207  5.291014386080633e-05     0.1270879423978328  0.0008220941153753022       14.3759397669866      305.7720264878863   0.006916736839589786     0.8000000750164845     0.5440034201759848     0.2671938596162919     0.3769438516398962    0.02867710461018915  6.065363089062516e-07     0.5466390784925409     0.5678237425953543      8.800067533070784 121.9552095580376
2.522678757236668      19.51933280191385      15.81327257299112    0.00272335564170986     0.7336878073595692     -11.48342129868207  5.291014386080633e-05     0.1270879423978328  0.0008220941153753022       14.3759397669866      305.7720264878863   0.006916736839589786     0.8000000601153233      0.544003435077146     0.2671938596162919     0.3769438516398962    0.02867710461018915  6.065363089062516e-07     0.5466390784925409     0.5678237425953543      8.800067533070784 121.9552091936225
2.522678757236668      19.51933280191385      15.81327257299112    0.00272335564170986     0.7336878073595692     -11.48342129868207  5.291014386080633e-05     0.1270879423978328  0.0008220941153753022       14.3759397669866      305.7720264878863   0.006916736839589786     0.8000000601153233     0.5440034201759848     0.2671938745174531     0.3769438516398962    0.02867710461018915  6.065363089062516e-07     0.5466390784925409     0.5678237425953543      8.800067533070784 121.9552091250321
2.522678757236668      19.51933280191385      15.81327257299112    0.00272335564170986     0.7336878073595692     -11.48342129868207  5.291014386080633e-05     0.1270879423978328  0.0008220941153753022       14.3759397669866      305.7720264878863   0.006916736839589786     0.8000000601153233     0.5440034201759848     0.2671938596162919     0.3769438665410574    0.02867710461018915  6.065363089062516e-07     0.5466390784925409     0.5678237425953543      8.800067533070784 121.9552090726745
2.522678757236668      19.51933280191385      15.81327257299112    0.00272335564170986     0.7336878073595692     -11.48342129868207  5.291014386080633e-05     0.1270879423978328  0.0008220941153753022       14.3759397669866      305.7720264878863   0.006916736839589786     0.8000000601153233     0.5440034201759848     0.2671938596162919     0.3769438516398962    0.02867711951135034  6.065363089062516e-07     0.5466390784925409     0.5678237425953543      8.800067533070784 121.9552090847594
2.522678757236668      19.51933280191385      15.81327257299112    0.00272335564170986     0.7336878073595692     -11.48342129868207  5.291014386080633e-05     0.1270879423978328  0.0008220941153753022       14.3759397669866      305.7720264878863   0.006916736839589786     0.8000000601153233     0.5440034201759848     0.2671938596162919     0.3769438516398962    0.02867710461018915  6.214374701000993e-07     0.5466390784925409     0.5678237425953543      8.800067533070784 121.9552095217173
2.522678757236668      19.51933280191385      15.81327257299112    0.00272335564170986     0.7336878073595692     -11.48342129868207  5.291014386080633e-05     0.1270879423978328  0.0008220941153753022       14.3759397669866      305.7720264878863   0.006916736839589786     0.8000000601153233     0.5440034201759848     0.2671938596162919     0.3769438516398962    0.02867710461018915  6.065363089062516e-07     0.5466390933937021     0.5678237425953543      8.800067533070784 121.9552090847051
2.522678757236668      19.51933280191385      15.81327257299112    0.00272335564170986     0.7336878073595692     -11.48342129868207  5.291014386080633e-05     0.1270879423978328  0.0008220941153753022       14.3759397669866      305.7720264878863   0.006916736839589786     0.8000000601153233     0.5440034201759848     0.2671938596162919     0.3769438516398962    0.02867710461018915  6.065363089062516e-07     0.5466390784925409     0.5678237574965155      8.800067533070784 121.9552090847031
2.522678757236668      19.51933280191385      15.81327257299112    0.00272335564170986     0.7336878073595692     -11.48342129868207  5.291014386080633e-05     0.1270879423978328  0.0008220941153753022       14.3759397669866      305.7720264878863   0.006916736839589786     0.8000000601153233     0.5440034201759848     0.2671938596162919     0.3769438516398962    0.02867710461018915  6.065363089062516e-07     0.5466390784925409     0.5678237425953543      8.800067664202009 121.9552090847119
