# Supplementary material for: Model-Based Quantification of the Systemic Interplay between Glucose and Fatty Acids in the Postprandial State
Source: PLoS One. 2015 Sep 10;10(9):e0135665. doi: 10.1371/journal.pone.0135665 (PMC4565650; doi:10.1371/journal.pone.0135665)
Supplement: S3 File — Zip file containing all Matlab m-files to generate figures. The zip-file includes a README file, containing an overview of the simulation files and basic instructions. (ZIP) [file pone.0135665.s004.zip › GlcNEFA/OPT parameters/OPT_solver1_seed100000000_n100_r25/parameters_it53.txt]

2.940242718295043      23.68108819694344      18.62551984356281   0.003952559842902208     0.7725236346727535      -13.7148273915296  0.0009319727976986859    0.09402408085386831   0.001466199818796822      14.55099678979891      385.6291568326434   0.004864749480363096     0.8917161603910652     0.4736140756751455     0.2931988053004386     0.3400250288630825   0.003156803197049948     0.7702393407303558      0.113174721112244     0.1062802002831013  2.220446049250313e-14 147.2345567721779
2.940242762108074      23.68108819694344      18.62551984356281   0.003952559842902208     0.7725236346727535      -13.7148273915296  0.0009319727976986859    0.09402408085386831   0.001466199818796822      14.55099678979891      385.6291568326434   0.004864749480363096     0.8917161603910652     0.4736140756751455     0.2931988053004386     0.3400250288630825   0.003156803197049948     0.7702393407303558      0.113174721112244     0.1062802002831013  2.220446049250313e-14 147.2345552118385
2.940242718295043      23.68108854981915      18.62551984356281   0.003952559842902208     0.7725236346727535      -13.7148273915296  0.0009319727976986859    0.09402408085386831   0.001466199818796822      14.55099678979891      385.6291568326434   0.004864749480363096     0.8917161603910652     0.4736140756751455     0.2931988053004386     0.3400250288630825   0.003156803197049948     0.7702393407303558      0.113174721112244     0.1062802002831013  2.220446049250313e-14 147.2345617393034
2.940242718295043      23.68108819694344      18.62552012110468   0.003952559842902208     0.7725236346727535      -13.7148273915296  0.0009319727976986859    0.09402408085386831   0.001466199818796822      14.55099678979891      385.6291568326434   0.004864749480363096     0.8917161603910652     0.4736140756751455     0.2931988053004386     0.3400250288630825   0.003156803197049948     0.7702393407303558      0.113174721112244     0.1062802002831013  2.220446049250313e-14 147.2345575608186
2.940242718295043      23.68108819694344      18.62551984356281   0.003952574744063402     0.7725236346727535      -13.7148273915296  0.0009319727976986859    0.09402408085386831   0.001466199818796822      14.55099678979891      385.6291568326434   0.004864749480363096     0.8917161603910652     0.4736140756751455     0.2931988053004386     0.3400250288630825   0.003156803197049948     0.7702393407303558      0.113174721112244     0.1062802002831013  2.220446049250313e-14 147.2344198876637
2.940242718295043      23.68108819694344      18.62551984356281   0.003952559842902208     0.7725236495739147      -13.7148273915296  0.0009319727976986859    0.09402408085386831   0.001466199818796822      14.55099678979891      385.6291568326434   0.004864749480363096     0.8917161603910652     0.4736140756751455     0.2931988053004386     0.3400250288630825   0.003156803197049948     0.7702393407303558      0.113174721112244     0.1062802002831013  2.220446049250313e-14 147.2345565477591
2.940242718295043      23.68108819694344      18.62551984356281   0.003952559842902208     0.7725236346727535     -13.71482759589645  0.0009319727976986859    0.09402408085386831   0.001466199818796822      14.55099678979891      385.6291568326434   0.004864749480363096     0.8917161603910652     0.4736140756751455     0.2931988053004386     0.3400250288630825   0.003156803197049948     0.7702393407303558      0.113174721112244     0.1062802002831013  2.220446049250313e-14 147.2345533615833
2.940242718295043      23.68108819694344      18.62551984356281   0.003952559842902208     0.7725236346727535      -13.7148273915296  0.0009319876988598797    0.09402408085386831   0.001466199818796822      14.55099678979891      385.6291568326434   0.004864749480363096     0.8917161603910652     0.4736140756751455     0.2931988053004386     0.3400250288630825   0.003156803197049948     0.7702393407303558      0.113174721112244     0.1062802002831013  2.220446049250313e-14 147.2345017570466
2.940242718295043      23.68108819694344      18.62551984356281   0.003952559842902208     0.7725236346727535      -13.7148273915296  0.0009319727976986859     0.0940240957550295   0.001466199818796822      14.55099678979891      385.6291568326434   0.004864749480363096     0.8917161603910652     0.4736140756751455     0.2931988053004386     0.3400250288630825   0.003156803197049948     0.7702393407303558      0.113174721112244     0.1062802002831013  2.220446049250313e-14 147.2345496782407
2.940242718295043      23.68108819694344      18.62551984356281   0.003952559842902208     0.7725236346727535      -13.7148273915296  0.0009319727976986859    0.09402408085386831   0.001466214719958016      14.55099678979891      385.6291568326434   0.004864749480363096     0.8917161603910652     0.4736140756751455     0.2931988053004386     0.3400250288630825   0.003156803197049948     0.7702393407303558      0.113174721112244     0.1062802002831013  2.220446049250313e-14 147.2345700727795
2.940242718295043      23.68108819694344      18.62551984356281   0.003952559842902208     0.7725236346727535      -13.7148273915296  0.0009319727976986859    0.09402408085386831   0.001466199818796822      14.55099700662565      385.6291568326434   0.004864749480363096     0.8917161603910652     0.4736140756751455     0.2931988053004386     0.3400250288630825   0.003156803197049948     0.7702393407303558      0.113174721112244     0.1062802002831013  2.220446049250313e-14 147.2345565048585
2.940242718295043      23.68108819694344      18.62551984356281   0.003952559842902208     0.7725236346727535      -13.7148273915296  0.0009319727976986859    0.09402408085386831   0.001466199818796822      14.55099678979891      385.6291625789656   0.004864749480363096     0.8917161603910652     0.4736140756751455     0.2931988053004386     0.3400250288630825   0.003156803197049948     0.7702393407303558      0.113174721112244     0.1062802002831013  2.220446049250313e-14 147.2345568002422
2.940242718295043      23.68108819694344      18.62551984356281   0.003952559842902208     0.7725236346727535      -13.7148273915296  0.0009319727976986859    0.09402408085386831   0.001466199818796822      14.55099678979891      385.6291568326434    0.00486476438152429     0.8917161603910652     0.4736140756751455     0.2931988053004386     0.3400250288630825   0.003156803197049948     0.7702393407303558      0.113174721112244     0.1062802002831013  2.220446049250313e-14 147.2346887057365
2.940242718295043      23.68108819694344      18.62551984356281   0.003952559842902208     0.7725236346727535      -13.7148273915296  0.0009319727976986859    0.09402408085386831   0.001466199818796822      14.55099678979891      385.6291568326434   0.004864749480363096     0.8917161752922264     0.4736140756751455     0.2931988053004386     0.3400250288630825   0.003156803197049948     0.7702393407303558      0.113174721112244     0.1062802002831013  2.220446049250313e-14 147.2345602230965
2.940242718295043      23.68108819694344      18.62551984356281   0.003952559842902208     0.7725236346727535      -13.7148273915296  0.0009319727976986859    0.09402408085386831   0.001466199818796822      14.55099678979891      385.6291568326434   0.004864749480363096     0.8917161603910652     0.4736140905763067     0.2931988053004386     0.3400250288630825   0.003156803197049948     0.7702393407303558      0.113174721112244     0.1062802002831013  2.220446049250313e-14 147.23454908611
2.940242718295043      23.68108819694344      18.62551984356281   0.003952559842902208     0.7725236346727535      -13.7148273915296  0.0009319727976986859    0.09402408085386831   0.001466199818796822      14.55099678979891      385.6291568326434   0.004864749480363096     0.8917161603910652     0.4736140756751455     0.2931988202015998     0.3400250288630825   0.003156803197049948     0.7702393407303558      0.113174721112244     0.1062802002831013  2.220446049250313e-14 147.2345544613892
2.940242718295043      23.68108819694344      18.62551984356281   0.003952559842902208     0.7725236346727535      -13.7148273915296  0.0009319727976986859    0.09402408085386831   0.001466199818796822      14.55099678979891      385.6291568326434   0.004864749480363096     0.8917161603910652     0.4736140756751455     0.2931988053004386     0.3400250437642437   0.003156803197049948     0.7702393407303558      0.113174721112244     0.1062802002831013  2.220446049250313e-14 147.23455700515
2.940242718295043      23.68108819694344      18.62551984356281   0.003952559842902208     0.7725236346727535      -13.7148273915296  0.0009319727976986859    0.09402408085386831   0.001466199818796822      14.55099678979891      385.6291568326434   0.004864749480363096     0.8917161603910652     0.4736140756751455     0.2931988053004386     0.3400250288630825   0.003156818098211142     0.7702393407303558      0.113174721112244     0.1062802002831013  2.220446049250313e-14 147.2345567921498
2.940242718295043      23.68108819694344      18.62551984356281   0.003952559842902208     0.7725236346727535      -13.7148273915296  0.0009319727976986859    0.09402408085386831   0.001466199818796822      14.55099678979891      385.6291568326434   0.004864749480363096     0.8917161603910652     0.4736140756751455     0.2931988053004386     0.3400250288630825   0.003156803197049948      0.770239355631517      0.113174721112244     0.1062802002831013  2.220446049250313e-14 147.2345567721779
2.940242718295043      23.68108819694344      18.62551984356281   0.003952559842902208     0.7725236346727535      -13.7148273915296  0.0009319727976986859    0.09402408085386831   0.001466199818796822      14.55099678979891      385.6291568326434   0.004864749480363096     0.8917161603910652     0.4736140756751455     0.2931988053004386     0.3400250288630825   0.003156803197049948     0.7702393407303558     0.1131747360134052     0.1062802002831013  2.220446049250313e-14 147.2345567985404
2.940242718295043      23.68108819694344      18.62551984356281   0.003952559842902208     0.7725236346727535      -13.7148273915296  0.0009319727976986859    0.09402408085386831   0.001466199818796822      14.55099678979891      385.6291568326434   0.004864749480363096     0.8917161603910652     0.4736140756751455     0.2931988053004386     0.3400250288630825   0.003156803197049948     0.7702393407303558      0.113174721112244     0.1062802151842625  2.220446049250313e-14 147.2345567996609
2.940242718295043      23.68108819694344      18.62551984356281   0.003952559842902208     0.7725236346727535      -13.7148273915296  0.0009319727976986859    0.09402408085386831   0.001466199818796822      14.55099678979891      385.6291568326434   0.004864749480363096     0.8917161603910652     0.4736140756751455     0.2931988053004386     0.3400250288630825   0.003156803197049948     0.7702393407303558      0.113174721112244     0.1062802002831013  1.490118339830815e-08 147.2346637720068
2.952173048025757      18.75061422845049      15.33002501512655   0.002211199012215559     0.6679932718444632     -11.40370442459239  0.0002272180201620176     0.1276121495796276   0.001102525471425765      13.49465331257319      380.4699534232411   0.004663445317389205     0.8768003358984043     0.4802362805034095     0.2973669189347382     0.3528595809343532  0.0004869038288284754     0.7702393407303558    0.01871409877919109    0.02150590093928827  2.243119467470148e-14 131.0672062245129
2.952173092016564      18.75061422845049      15.33002501512655   0.002211199012215559     0.6679932718444632     -11.40370442459239  0.0002272180201620176     0.1276121495796276   0.001102525471425765      13.49465331257319      380.4699534232411   0.004663445317389205     0.8768003358984043     0.4802362805034095     0.2973669189347382     0.3528595809343532  0.0004869038288284754     0.7702393407303558    0.01871409877919109    0.02150590093928827  2.243119467470148e-14 131.0672062856468
2.952173048025757      18.75061450785642      15.33002501512655   0.002211199012215559     0.6679932718444632     -11.40370442459239  0.0002272180201620176     0.1276121495796276   0.001102525471425765      13.49465331257319      380.4699534232411   0.004663445317389205     0.8768003358984043     0.4802362805034095     0.2973669189347382     0.3528595809343532  0.0004869038288284754     0.7702393407303558    0.01871409877919109    0.02150590093928827  2.243119467470148e-14 131.0672054103525
2.952173048025757      18.75061422845049      15.33002524356173   0.002211199012215559     0.6679932718444632     -11.40370442459239  0.0002272180201620176     0.1276121495796276   0.001102525471425765      13.49465331257319      380.4699534232411   0.004663445317389205     0.8768003358984043     0.4802362805034095     0.2973669189347382     0.3528595809343532  0.0004869038288284754     0.7702393407303558    0.01871409877919109    0.02150590093928827  2.243119467470148e-14 131.067205411649
2.952173048025757      18.75061422845049      15.33002501512655   0.002211213913376753     0.6679932718444632     -11.40370442459239  0.0002272180201620176     0.1276121495796276   0.001102525471425765      13.49465331257319      380.4699534232411   0.004663445317389205     0.8768003358984043     0.4802362805034095     0.2973669189347382     0.3528595809343532  0.0004869038288284754     0.7702393407303558    0.01871409877919109    0.02150590093928827  2.243119467470148e-14 131.0672885377017
2.952173048025757      18.75061422845049      15.33002501512655   0.002211199012215559     0.6679932867456244     -11.40370442459239  0.0002272180201620176     0.1276121495796276   0.001102525471425765      13.49465331257319      380.4699534232411   0.004663445317389205     0.8768003358984043     0.4802362805034095     0.2973669189347382     0.3528595809343532  0.0004869038288284754     0.7702393407303558    0.01871409877919109    0.02150590093928827  2.243119467470148e-14 131.0672060573411
2.952173048025757      18.75061422845049      15.33002501512655   0.002211199012215559     0.6679932718444632     -11.40370459452083  0.0002272180201620176     0.1276121495796276   0.001102525471425765      13.49465331257319      380.4699534232411   0.004663445317389205     0.8768003358984043     0.4802362805034095     0.2973669189347382     0.3528595809343532  0.0004869038288284754     0.7702393407303558    0.01871409877919109    0.02150590093928827  2.243119467470148e-14 131.0672075452867
2.952173048025757      18.75061422845049      15.33002501512655   0.002211199012215559     0.6679932718444632     -11.40370442459239  0.0002272329213232115     0.1276121495796276   0.001102525471425765      13.49465331257319      380.4699534232411   0.004663445317389205     0.8768003358984043     0.4802362805034095     0.2973669189347382     0.3528595809343532  0.0004869038288284754     0.7702393407303558    0.01871409877919109    0.02150590093928827  2.243119467470148e-14 131.0673351298377
2.952173048025757      18.75061422845049      15.33002501512655   0.002211199012215559     0.6679932718444632     -11.40370442459239  0.0002272180201620176     0.1276121644807888   0.001102525471425765      13.49465331257319      380.4699534232411   0.004663445317389205     0.8768003358984043     0.4802362805034095     0.2973669189347382     0.3528595809343532  0.0004869038288284754     0.7702393407303558    0.01871409877919109    0.02150590093928827  2.243119467470148e-14 131.0672127406871
2.952173048025757      18.75061422845049      15.33002501512655   0.002211199012215559     0.6679932718444632     -11.40370442459239  0.0002272180201620176     0.1276121495796276   0.001102540372586959      13.49465331257319      380.4699534232411   0.004663445317389205     0.8768003358984043     0.4802362805034095     0.2973669189347382     0.3528595809343532  0.0004869038288284754     0.7702393407303558    0.01871409877919109    0.02150590093928827  2.243119467470148e-14 131.0672822634813
2.952173048025757      18.75061422845049      15.33002501512655   0.002211199012215559     0.6679932718444632     -11.40370442459239  0.0002272180201620176     0.1276121495796276   0.001102525471425765      13.49465351365919      380.4699534232411   0.004663445317389205     0.8768003358984043     0.4802362805034095     0.2973669189347382     0.3528595809343532  0.0004869038288284754     0.7702393407303558    0.01871409877919109    0.02150590093928827  2.243119467470148e-14 131.067205657997
2.952173048025757      18.75061422845049      15.33002501512655   0.002211199012215559     0.6679932718444632     -11.40370442459239  0.0002272180201620176     0.1276121495796276   0.001102525471425765      13.49465331257319      380.4699590926851   0.004663445317389205     0.8768003358984043     0.4802362805034095     0.2973669189347382     0.3528595809343532  0.0004869038288284754     0.7702393407303558    0.01871409877919109    0.02150590093928827  2.243119467470148e-14 131.0672066201693
2.952173048025757      18.75061422845049      15.33002501512655   0.002211199012215559     0.6679932718444632     -11.40370442459239  0.0002272180201620176     0.1276121495796276   0.001102525471425765      13.49465331257319      380.4699534232411   0.004663460218550399     0.8768003358984043     0.4802362805034095     0.2973669189347382     0.3528595809343532  0.0004869038288284754     0.7702393407303558    0.01871409877919109    0.02150590093928827  2.243119467470148e-14 131.0669726559633
2.952173048025757      18.75061422845049      15.33002501512655   0.002211199012215559     0.6679932718444632     -11.40370442459239  0.0002272180201620176     0.1276121495796276   0.001102525471425765      13.49465331257319      380.4699534232411   0.004663445317389205     0.8768003507995655     0.4802362805034095     0.2973669189347382     0.3528595809343532  0.0004869038288284754     0.7702393407303558    0.01871409877919109    0.02150590093928827  2.243119467470148e-14 131.0672069251319
2.952173048025757      18.75061422845049      15.33002501512655   0.002211199012215559     0.6679932718444632     -11.40370442459239  0.0002272180201620176     0.1276121495796276   0.001102525471425765      13.49465331257319      380.4699534232411   0.004663445317389205     0.8768003358984043     0.4802362954045707     0.2973669189347382     0.3528595809343532  0.0004869038288284754     0.7702393407303558    0.01871409877919109    0.02150590093928827  2.243119467470148e-14 131.0672133553687
2.952173048025757      18.75061422845049      15.33002501512655   0.002211199012215559     0.6679932718444632     -11.40370442459239  0.0002272180201620176     0.1276121495796276   0.001102525471425765      13.49465331257319      380.4699534232411   0.004663445317389205     0.8768003358984043     0.4802362805034095     0.2973669338358994     0.3528595809343532  0.0004869038288284754     0.7702393407303558    0.01871409877919109    0.02150590093928827  2.243119467470148e-14 131.0672005326258
2.952173048025757      18.75061422845049      15.33002501512655   0.002211199012215559     0.6679932718444632     -11.40370442459239  0.0002272180201620176     0.1276121495796276   0.001102525471425765      13.49465331257319      380.4699534232411   0.004663445317389205     0.8768003358984043     0.4802362805034095     0.2973669189347382     0.3528595958355144  0.0004869038288284754     0.7702393407303558    0.01871409877919109    0.02150590093928827  2.243119467470148e-14 131.0672060801662
2.952173048025757      18.75061422845049      15.33002501512655   0.002211199012215559     0.6679932718444632     -11.40370442459239  0.0002272180201620176     0.1276121495796276   0.001102525471425765      13.49465331257319      380.4699534232411   0.004663445317389205     0.8768003358984043     0.4802362805034095     0.2973669189347382     0.3528595809343532  0.0004869187299896692     0.7702393407303558    0.01871409877919109    0.02150590093928827  2.243119467470148e-14 131.0672062245291
2.952173048025757      18.75061422845049      15.33002501512655   0.002211199012215559     0.6679932718444632     -11.40370442459239  0.0002272180201620176     0.1276121495796276   0.001102525471425765      13.49465331257319      380.4699534232411   0.004663445317389205     0.8768003358984043     0.4802362805034095     0.2973669189347382     0.3528595809343532  0.0004869038288284754      0.770239355631517    0.01871409877919109    0.02150590093928827  2.243119467470148e-14 131.0672062245129
2.952173048025757      18.75061422845049      15.33002501512655   0.002211199012215559     0.6679932718444632     -11.40370442459239  0.0002272180201620176     0.1276121495796276   0.001102525471425765      13.49465331257319      380.4699534232411   0.004663445317389205     0.8768003358984043     0.4802362805034095     0.2973669189347382     0.3528595809343532  0.0004869038288284754     0.7702393407303558    0.01871411368035228    0.02150590093928827  2.243119467470148e-14 131.0672062245125
2.952173048025757      18.75061422845049      15.33002501512655   0.002211199012215559     0.6679932718444632     -11.40370442459239  0.0002272180201620176     0.1276121495796276   0.001102525471425765      13.49465331257319      380.4699534232411   0.004663445317389205     0.8768003358984043     0.4802362805034095     0.2973669189347382     0.3528595809343532  0.0004869038288284754     0.7702393407303558    0.01871409877919109    0.02150591584044946  2.243119467470148e-14 131.0672062245205
2.952173048025757      18.75061422845049      15.33002501512655   0.002211199012215559     0.6679932718444632     -11.40370442459239  0.0002272180201620176     0.1276121495796276   0.001102525471425765      13.49465331257319      380.4699534232411   0.004663445317389205     0.8768003358984043     0.4802362805034095     0.2973669189347382     0.3528595809343532  0.0004869038288284754     0.7702393407303558    0.01871409877919109    0.02150590093928827  1.490118362504233e-08 131.0673078772769
2.843072554211846      18.73823125558002      15.19627798912505    0.00209389225986685     0.6695584325328682     -11.31586973250758  0.0002132258332995015     0.1193448123346501    0.00115330372643637      13.80542619762043      364.2686633055549       0.00476416095549     0.8161288394111105     0.4750050521898639     0.2939586338264736     0.3966899007147026  0.0004849908490060757     0.7702393407303558    0.01861047642570471    0.02144794025083474  2.220446049250313e-14 122.9816055349873
2.843072596576928      18.73823125558002      15.19627798912505    0.00209389225986685     0.6695584325328682     -11.31586973250758  0.0002132258332995015     0.1193448123346501    0.00115330372643637      13.80542619762043      364.2686633055549       0.00476416095549     0.8161288394111105     0.4750050521898639     0.2939586338264736     0.3966899007147026  0.0004849908490060757     0.7702393407303558    0.01861047642570471    0.02144794025083474  2.220446049250313e-14 122.9816055433702
2.843072554211846      18.73823153480142      15.19627798912505    0.00209389225986685     0.6695584325328682     -11.31586973250758  0.0002132258332995015     0.1193448123346501    0.00115330372643637      13.80542619762043      364.2686633055549       0.00476416095549     0.8161288394111105     0.4750050521898639     0.2939586338264736     0.3966899007147026  0.0004849908490060757     0.7702393407303558    0.01861047642570471    0.02144794025083474  2.220446049250313e-14 122.9816055210961
2.843072554211846      18.73823125558002      15.19627821556724    0.00209389225986685     0.6695584325328682     -11.31586973250758  0.0002132258332995015     0.1193448123346501    0.00115330372643637      13.80542619762043      364.2686633055549       0.00476416095549     0.8161288394111105     0.4750050521898639     0.2939586338264736     0.3966899007147026  0.0004849908490060757     0.7702393407303558    0.01861047642570471    0.02144794025083474  2.220446049250313e-14 122.9816055753669
2.843072554211846      18.73823125558002      15.19627798912505   0.002093907161028044     0.6695584325328682     -11.31586973250758  0.0002132258332995015     0.1193448123346501    0.00115330372643637      13.80542619762043      364.2686633055549       0.00476416095549     0.8161288394111105     0.4750050521898639     0.2939586338264736     0.3966899007147026  0.0004849908490060757     0.7702393407303558    0.01861047642570471    0.02144794025083474  2.220446049250313e-14 122.9816078427961
2.843072554211846      18.73823125558002      15.19627798912505    0.00209389225986685     0.6695584474340294     -11.31586973250758  0.0002132258332995015     0.1193448123346501    0.00115330372643637      13.80542619762043      364.2686633055549       0.00476416095549     0.8161288394111105     0.4750050521898639     0.2939586338264736     0.3966899007147026  0.0004849908490060757     0.7702393407303558    0.01861047642570471    0.02144794025083474  2.220446049250313e-14 122.9816054684032
2.843072554211846      18.73823125558002      15.19627798912505    0.00209389225986685     0.6695584325328682     -11.31586990112718  0.0002132258332995015     0.1193448123346501    0.00115330372643637      13.80542619762043      364.2686633055549       0.00476416095549     0.8161288394111105     0.4750050521898639     0.2939586338264736     0.3966899007147026  0.0004849908490060757     0.7702393407303558    0.01861047642570471    0.02144794025083474  2.220446049250313e-14 122.9816054031299
2.843072554211846      18.73823125558002      15.19627798912505    0.00209389225986685     0.6695584325328682     -11.31586973250758  0.0002132407344606954     0.1193448123346501    0.00115330372643637      13.80542619762043      364.2686633055549       0.00476416095549     0.8161288394111105     0.4750050521898639     0.2939586338264736     0.3966899007147026  0.0004849908490060757     0.7702393407303558    0.01861047642570471    0.02144794025083474  2.220446049250313e-14 122.9816271024591
2.843072554211846      18.73823125558002      15.19627798912505    0.00209389225986685     0.6695584325328682     -11.31586973250758  0.0002132258332995015     0.1193448272358113    0.00115330372643637      13.80542619762043      364.2686633055549       0.00476416095549     0.8161288394111105     0.4750050521898639     0.2939586338264736     0.3966899007147026  0.0004849908490060757     0.7702393407303558    0.01861047642570471    0.02144794025083474  2.220446049250313e-14 122.9816062525977
2.843072554211846      18.73823125558002      15.19627798912505    0.00209389225986685     0.6695584325328682     -11.31586973250758  0.0002132258332995015     0.1193448123346501   0.001153318627597564      13.80542619762043      364.2686633055549       0.00476416095549     0.8161288394111105     0.4750050521898639     0.2939586338264736     0.3966899007147026  0.0004849908490060757     0.7702393407303558    0.01861047642570471    0.02144794025083474  2.220446049250313e-14 122.981641767663
2.843072554211846      18.73823125558002      15.19627798912505    0.00209389225986685     0.6695584325328682     -11.31586973250758  0.0002132258332995015     0.1193448123346501    0.00115330372643637      13.80542640333731      364.2686633055549       0.00476416095549     0.8161288394111105     0.4750050521898639     0.2939586338264736     0.3966899007147026  0.0004849908490060757     0.7702393407303558    0.01861047642570471    0.02144794025083474  2.220446049250313e-14 122.981605270309
2.843072554211846      18.73823125558002      15.19627798912505    0.00209389225986685     0.6695584325328682     -11.31586973250758  0.0002132258332995015     0.1193448123346501    0.00115330372643637      13.80542619762043      364.2686687335809       0.00476416095549     0.8161288394111105     0.4750050521898639     0.2939586338264736     0.3966899007147026  0.0004849908490060757     0.7702393407303558    0.01861047642570471    0.02144794025083474  2.220446049250313e-14 122.9816055459706
2.843072554211846      18.73823125558002      15.19627798912505    0.00209389225986685     0.6695584325328682     -11.31586973250758  0.0002132258332995015     0.1193448123346501    0.00115330372643637      13.80542619762043      364.2686633055549   0.004764175856651193     0.8161288394111105     0.4750050521898639     0.2939586338264736     0.3966899007147026  0.0004849908490060757     0.7702393407303558    0.01861047642570471    0.02144794025083474  2.220446049250313e-14 122.9816047732629
2.843072554211846      18.73823125558002      15.19627798912505    0.00209389225986685     0.6695584325328682     -11.31586973250758  0.0002132258332995015     0.1193448123346501    0.00115330372643637      13.80542619762043      364.2686633055549       0.00476416095549     0.8161288543122717     0.4750050521898639     0.2939586338264736     0.3966899007147026  0.0004849908490060757     0.7702393407303558    0.01861047642570471    0.02144794025083474  2.220446049250313e-14 122.9816060224672
2.843072554211846      18.73823125558002      15.19627798912505    0.00209389225986685     0.6695584325328682     -11.31586973250758  0.0002132258332995015     0.1193448123346501    0.00115330372643637      13.80542619762043      364.2686633055549       0.00476416095549     0.8161288394111105     0.4750050670910251     0.2939586338264736     0.3966899007147026  0.0004849908490060757     0.7702393407303558    0.01861047642570471    0.02144794025083474  2.220446049250313e-14 122.9816059305954
2.843072554211846      18.73823125558002      15.19627798912505    0.00209389225986685     0.6695584325328682     -11.31586973250758  0.0002132258332995015     0.1193448123346501    0.00115330372643637      13.80542619762043      364.2686633055549       0.00476416095549     0.8161288394111105     0.4750050521898639     0.2939586487276348     0.3966899007147026  0.0004849908490060757     0.7702393407303558    0.01861047642570471    0.02144794025083474  2.220446049250313e-14 122.9816059368479
2.843072554211846      18.73823125558002      15.19627798912505    0.00209389225986685     0.6695584325328682     -11.31586973250758  0.0002132258332995015     0.1193448123346501    0.00115330372643637      13.80542619762043      364.2686633055549       0.00476416095549     0.8161288394111105     0.4750050521898639     0.2939586338264736     0.3966899156158638  0.0004849908490060757     0.7702393407303558    0.01861047642570471    0.02144794025083474  2.220446049250313e-14 122.9816054481795
2.843072554211846      18.73823125558002      15.19627798912505    0.00209389225986685     0.6695584325328682     -11.31586973250758  0.0002132258332995015     0.1193448123346501    0.00115330372643637      13.80542619762043      364.2686633055549       0.00476416095549     0.8161288394111105     0.4750050521898639     0.2939586338264736     0.3966899007147026  0.0004850057501672695     0.7702393407303558    0.01861047642570471    0.02144794025083474  2.220446049250313e-14 122.9816055409096
2.843072554211846      18.73823125558002      15.19627798912505    0.00209389225986685     0.6695584325328682     -11.31586973250758  0.0002132258332995015     0.1193448123346501    0.00115330372643637      13.80542619762043      364.2686633055549       0.00476416095549     0.8161288394111105     0.4750050521898639     0.2939586338264736     0.3966899007147026  0.0004849908490060757      0.770239355631517    0.01861047642570471    0.02144794025083474  2.220446049250313e-14 122.9816055349873
2.843072554211846      18.73823125558002      15.19627798912505    0.00209389225986685     0.6695584325328682     -11.31586973250758  0.0002132258332995015     0.1193448123346501    0.00115330372643637      13.80542619762043      364.2686633055549       0.00476416095549     0.8161288394111105     0.4750050521898639     0.2939586338264736     0.3966899007147026  0.0004849908490060757     0.7702393407303558     0.0186104913268659    0.02144794025083474  2.220446049250313e-14 122.98160554519
2.843072554211846      18.73823125558002      15.19627798912505    0.00209389225986685     0.6695584325328682     -11.31586973250758  0.0002132258332995015     0.1193448123346501    0.00115330372643637      13.80542619762043      364.2686633055549       0.00476416095549     0.8161288394111105     0.4750050521898639     0.2939586338264736     0.3966899007147026  0.0004849908490060757     0.7702393407303558    0.01861047642570471    0.02144795515199593  2.220446049250313e-14 122.9816055407976
2.843072554211846      18.73823125558002      15.19627798912505    0.00209389225986685     0.6695584325328682     -11.31586973250758  0.0002132258332995015     0.1193448123346501    0.00115330372643637      13.80542619762043      364.2686633055549       0.00476416095549     0.8161288394111105     0.4750050521898639     0.2939586338264736     0.3966899007147026  0.0004849908490060757     0.7702393407303558    0.01861047642570471    0.02144794025083474  1.490118339830815e-08 122.9817123356094
2.891359316307125      19.22733707662553      15.37608549152397   0.001837986801682596     0.6866057953705739     -11.69451914208922  0.0002201861208871607     0.1189938425870912   0.001087425912433321      16.24686200187512      492.4577005026649    0.00444266431371187     0.8018612474357205     0.4550475795050734     0.2853572084451141     0.5560980273029156  1.403066848497538e-05     0.7702393407303558   0.006006533824400945  0.0004520609586954917   2.30073460154684e-14 125.3926271696533
2.891359359391737      19.22733707662553      15.37608549152397   0.001837986801682596     0.6866057953705739     -11.69451914208922  0.0002201861208871607     0.1189938425870912   0.001087425912433321      16.24686200187512      492.4577005026649    0.00444266431371187     0.8018612474357205     0.4550475795050734     0.2853572084451141     0.5560980273029156  1.403066848497538e-05     0.7702393407303558   0.006006533824400945  0.0004520609586954917   2.30073460154684e-14 125.3926256278052
2.891359316307125      19.22733736313518      15.37608549152397   0.001837986801682596     0.6866057953705739     -11.69451914208922  0.0002201861208871607     0.1189938425870912   0.001087425912433321      16.24686200187512      492.4577005026649    0.00444266431371187     0.8018612474357205     0.4550475795050734     0.2853572084451141     0.5560980273029156  1.403066848497538e-05     0.7702393407303558   0.006006533824400945  0.0004520609586954917   2.30073460154684e-14 125.39262794801
2.891359316307125      19.22733707662553       15.3760857206455   0.001837986801682596     0.6866057953705739     -11.69451914208922  0.0002201861208871607     0.1189938425870912   0.001087425912433321      16.24686200187512      492.4577005026649    0.00444266431371187     0.8018612474357205     0.4550475795050734     0.2853572084451141     0.5560980273029156  1.403066848497538e-05     0.7702393407303558   0.006006533824400945  0.0004520609586954917   2.30073460154684e-14 125.3926272094561
2.891359316307125      19.22733707662553      15.37608549152397   0.001838001702843789     0.6866057953705739     -11.69451914208922  0.0002201861208871607     0.1189938425870912   0.001087425912433321      16.24686200187512      492.4577005026649    0.00444266431371187     0.8018612474357205     0.4550475795050734     0.2853572084451141     0.5560980273029156  1.403066848497538e-05     0.7702393407303558   0.006006533824400945  0.0004520609586954917   2.30073460154684e-14 125.3926079042991
2.891359316307125      19.22733707662553      15.37608549152397   0.001837986801682596     0.6866058102717351     -11.69451914208922  0.0002201861208871607     0.1189938425870912   0.001087425912433321      16.24686200187512      492.4577005026649    0.00444266431371187     0.8018612474357205     0.4550475795050734     0.2853572084451141     0.5560980273029156  1.403066848497538e-05     0.7702393407303558   0.006006533824400945  0.0004520609586954917   2.30073460154684e-14 125.3926270758371
2.891359316307125      19.22733707662553      15.37608549152397   0.001837986801682596     0.6866057953705739     -11.69451931635113  0.0002201861208871607     0.1189938425870912   0.001087425912433321      16.24686200187512      492.4577005026649    0.00444266431371187     0.8018612474357205     0.4550475795050734     0.2853572084451141     0.5560980273029156  1.403066848497538e-05     0.7702393407303558   0.006006533824400945  0.0004520609586954917   2.30073460154684e-14 125.3926265716825
2.891359316307125      19.22733707662553      15.37608549152397   0.001837986801682596     0.6866057953705739     -11.69451914208922  0.0002202010220483545     0.1189938425870912   0.001087425912433321      16.24686200187512      492.4577005026649    0.00444266431371187     0.8018612474357205     0.4550475795050734     0.2853572084451141     0.5560980273029156  1.403066848497538e-05     0.7702393407303558   0.006006533824400945  0.0004520609586954917   2.30073460154684e-14 125.392621154507
2.891359316307125      19.22733707662553      15.37608549152397   0.001837986801682596     0.6866057953705739     -11.69451914208922  0.0002201861208871607     0.1189938574882524   0.001087425912433321      16.24686200187512      492.4577005026649    0.00444266431371187     0.8018612474357205     0.4550475795050734     0.2853572084451141     0.5560980273029156  1.403066848497538e-05     0.7702393407303558   0.006006533824400945  0.0004520609586954917   2.30073460154684e-14 125.3926265740607
2.891359316307125      19.22733707662553      15.37608549152397   0.001837986801682596     0.6866057953705739     -11.69451914208922  0.0002201861208871607     0.1189938425870912   0.001087440813594515      16.24686200187512      492.4577005026649    0.00444266431371187     0.8018612474357205     0.4550475795050734     0.2853572084451141     0.5560980273029156  1.403066848497538e-05     0.7702393407303558   0.006006533824400945  0.0004520609586954917   2.30073460154684e-14 125.3926311955421
2.891359316307125      19.22733707662553      15.37608549152397   0.001837986801682596     0.6866057953705739     -11.69451914208922  0.0002201861208871607     0.1189938425870912   0.001087425912433321      16.24686224397223      492.4577005026649    0.00444266431371187     0.8018612474357205     0.4550475795050734     0.2853572084451141     0.5560980273029156  1.403066848497538e-05     0.7702393407303558   0.006006533824400945  0.0004520609586954917   2.30073460154684e-14 125.3926267433682
2.891359316307125      19.22733707662553      15.37608549152397   0.001837986801682596     0.6866057953705739     -11.69451914208922  0.0002201861208871607     0.1189938425870912   0.001087425912433321      16.24686200187512      492.4577078408565    0.00444266431371187     0.8018612474357205     0.4550475795050734     0.2853572084451141     0.5560980273029156  1.403066848497538e-05     0.7702393407303558   0.006006533824400945  0.0004520609586954917   2.30073460154684e-14 125.3926274613157
2.891359316307125      19.22733707662553      15.37608549152397   0.001837986801682596     0.6866057953705739     -11.69451914208922  0.0002201861208871607     0.1189938425870912   0.001087425912433321      16.24686200187512      492.4577005026649   0.004442679214873064     0.8018612474357205     0.4550475795050734     0.2853572084451141     0.5560980273029156  1.403066848497538e-05     0.7702393407303558   0.006006533824400945  0.0004520609586954917   2.30073460154684e-14 125.3926242176158
2.891359316307125      19.22733707662553      15.37608549152397   0.001837986801682596     0.6866057953705739     -11.69451914208922  0.0002201861208871607     0.1189938425870912   0.001087425912433321      16.24686200187512      492.4577005026649    0.00444266431371187     0.8018612623368817     0.4550475795050734     0.2853572084451141     0.5560980273029156  1.403066848497538e-05     0.7702393407303558   0.006006533824400945  0.0004520609586954917   2.30073460154684e-14 125.3926289564193
2.891359316307125      19.22733707662553      15.37608549152397   0.001837986801682596     0.6866057953705739     -11.69451914208922  0.0002201861208871607     0.1189938425870912   0.001087425912433321      16.24686200187512      492.4577005026649    0.00444266431371187     0.8018612474357205     0.4550475944062346     0.2853572084451141     0.5560980273029156  1.403066848497538e-05     0.7702393407303558   0.006006533824400945  0.0004520609586954917   2.30073460154684e-14 125.392625305921
2.891359316307125      19.22733707662553      15.37608549152397   0.001837986801682596     0.6866057953705739     -11.69451914208922  0.0002201861208871607     0.1189938425870912   0.001087425912433321      16.24686200187512      492.4577005026649    0.00444266431371187     0.8018612474357205     0.4550475795050734     0.2853572233462753     0.5560980273029156  1.403066848497538e-05     0.7702393407303558   0.006006533824400945  0.0004520609586954917   2.30073460154684e-14 125.3926242635058
2.891359316307125      19.22733707662553      15.37608549152397   0.001837986801682596     0.6866057953705739     -11.69451914208922  0.0002201861208871607     0.1189938425870912   0.001087425912433321      16.24686200187512      492.4577005026649    0.00444266431371187     0.8018612474357205     0.4550475795050734     0.2853572084451141     0.5560980422040768  1.403066848497538e-05     0.7702393407303558   0.006006533824400945  0.0004520609586954917   2.30073460154684e-14 125.3926271773434
2.891359316307125      19.22733707662553      15.37608549152397   0.001837986801682596     0.6866057953705739     -11.69451914208922  0.0002201861208871607     0.1189938425870912   0.001087425912433321      16.24686200187512      492.4577005026649    0.00444266431371187     0.8018612474357205     0.4550475795050734     0.2853572084451141     0.5560980273029156  1.404556964616923e-05     0.7702393407303558   0.006006533824400945  0.0004520609586954917   2.30073460154684e-14 125.392627169681
2.891359316307125      19.22733707662553      15.37608549152397   0.001837986801682596     0.6866057953705739     -11.69451914208922  0.0002201861208871607     0.1189938425870912   0.001087425912433321      16.24686200187512      492.4577005026649    0.00444266431371187     0.8018612474357205     0.4550475795050734     0.2853572084451141     0.5560980273029156  1.403066848497538e-05      0.770239355631517   0.006006533824400945  0.0004520609586954917   2.30073460154684e-14 125.3926271696533
2.891359316307125      19.22733707662553      15.37608549152397   0.001837986801682596     0.6866057953705739     -11.69451914208922  0.0002201861208871607     0.1189938425870912   0.001087425912433321      16.24686200187512      492.4577005026649    0.00444266431371187     0.8018612474357205     0.4550475795050734     0.2853572084451141     0.5560980273029156  1.403066848497538e-05     0.7702393407303558   0.006006548725562139  0.0004520609586954917   2.30073460154684e-14 125.3926271696645
2.891359316307125      19.22733707662553      15.37608549152397   0.001837986801682596     0.6866057953705739     -11.69451914208922  0.0002201861208871607     0.1189938425870912   0.001087425912433321      16.24686200187512      492.4577005026649    0.00444266431371187     0.8018612474357205     0.4550475795050734     0.2853572084451141     0.5560980273029156  1.403066848497538e-05     0.7702393407303558   0.006006533824400945  0.0004520758598566856   2.30073460154684e-14 125.3926271696777
2.891359316307125      19.22733707662553      15.37608549152397   0.001837986801682596     0.6866057953705739     -11.69451914208922  0.0002201861208871607     0.1189938425870912   0.001087425912433321      16.24686200187512      492.4577005026649    0.00444266431371187     0.8018612474357205     0.4550475795050734     0.2853572084451141     0.5560980273029156  1.403066848497538e-05     0.7702393407303558   0.006006533824400945  0.0004520609586954917  1.490118420119367e-08 125.3927327632703
2.909430299569038      18.86044796393617       15.2412066686056   0.002027919447241553     0.6738461721376947     -11.41049048835422  0.0002130319559552287     0.1192211086876768   0.001119276712941989      14.41549341834622       396.300177318044   0.004700376922484348     0.8125603879597693     0.4699391357749904     0.2917596726149496     0.4365588525116736  0.0003673074268061461     0.7702393407303558    0.01546095862147847    0.01620149617693916  3.806419052240779e-14 122.7027593821778
2.909430342922928      18.86044796393617       15.2412066686056   0.002027919447241553     0.6738461721376947     -11.41049048835422  0.0002130319559552287     0.1192211086876768   0.001119276712941989      14.41549341834622       396.300177318044   0.004700376922484348     0.8125603879597693     0.4699391357749904     0.2917596726149496     0.4365588525116736  0.0003673074268061461     0.7702393407303558    0.01546095862147847    0.01620149617693916  3.806419052240779e-14 122.7027596392495
2.909430299569038      18.86044824497874       15.2412066686056   0.002027919447241553     0.6738461721376947     -11.41049048835422  0.0002130319559552287     0.1192211086876768   0.001119276712941989      14.41549341834622       396.300177318044   0.004700376922484348     0.8125603879597693     0.4699391357749904     0.2917596726149496     0.4365588525116736  0.0003673074268061461     0.7702393407303558    0.01546095862147847    0.01620149617693916  3.806419052240779e-14 122.702759362543
2.909430299569038      18.86044796393617      15.24120689571727   0.002027919447241553     0.6738461721376947     -11.41049048835422  0.0002130319559552287     0.1192211086876768   0.001119276712941989      14.41549341834622       396.300177318044   0.004700376922484348     0.8125603879597693     0.4699391357749904     0.2917596726149496     0.4365588525116736  0.0003673074268061461     0.7702393407303558    0.01546095862147847    0.01620149617693916  3.806419052240779e-14 122.7027593791728
2.909430299569038      18.86044796393617       15.2412066686056   0.002027934348402747     0.6738461721376947     -11.41049048835422  0.0002130319559552287     0.1192211086876768   0.001119276712941989      14.41549341834622       396.300177318044   0.004700376922484348     0.8125603879597693     0.4699391357749904     0.2917596726149496     0.4365588525116736  0.0003673074268061461     0.7702393407303558    0.01546095862147847    0.01620149617693916  3.806419052240779e-14 122.7027658925254
2.909430299569038      18.86044796393617       15.2412066686056   0.002027919447241553     0.6738461870388559     -11.41049048835422  0.0002130319559552287     0.1192211086876768   0.001119276712941989      14.41549341834622       396.300177318044   0.004700376922484348     0.8125603879597693     0.4699391357749904     0.2917596726149496     0.4365588525116736  0.0003673074268061461     0.7702393407303558    0.01546095862147847    0.01620149617693916  3.806419052240779e-14 122.7027593010795
2.909430299569038      18.86044796393617       15.2412066686056   0.002027919447241553     0.6738461721376947     -11.41049065838378  0.0002130319559552287     0.1192211086876768   0.001119276712941989      14.41549341834622       396.300177318044   0.004700376922484348     0.8125603879597693     0.4699391357749904     0.2917596726149496     0.4365588525116736  0.0003673074268061461     0.7702393407303558    0.01546095862147847    0.01620149617693916  3.806419052240779e-14 122.7027593385817
2.909430299569038      18.86044796393617       15.2412066686056   0.002027919447241553     0.6738461721376947     -11.41049048835422  0.0002130468571164225     0.1192211086876768   0.001119276712941989      14.41549341834622       396.300177318044   0.004700376922484348     0.8125603879597693     0.4699391357749904     0.2917596726149496     0.4365588525116736  0.0003673074268061461     0.7702393407303558    0.01546095862147847    0.01620149617693916  3.806419052240779e-14 122.7027677441641
2.909430299569038      18.86044796393617       15.2412066686056   0.002027919447241553     0.6738461721376947     -11.41049048835422  0.0002130319559552287      0.119221123588838   0.001119276712941989      14.41549341834622       396.300177318044   0.004700376922484348     0.8125603879597693     0.4699391357749904     0.2917596726149496     0.4365588525116736  0.0003673074268061461     0.7702393407303558    0.01546095862147847    0.01620149617693916  3.806419052240779e-14 122.7027596145464
2.909430299569038      18.86044796393617       15.2412066686056   0.002027919447241553     0.6738461721376947     -11.41049048835422  0.0002130319559552287     0.1192211086876768   0.001119291614103183      14.41549341834622       396.300177318044   0.004700376922484348     0.8125603879597693     0.4699391357749904     0.2917596726149496     0.4365588525116736  0.0003673074268061461     0.7702393407303558    0.01546095862147847    0.01620149617693916  3.806419052240779e-14 122.7027727221336
2.909430299569038      18.86044796393617       15.2412066686056   0.002027919447241553     0.6738461721376947     -11.41049048835422  0.0002130319559552287     0.1192211086876768   0.001119276712941989      14.41549363315381       396.300177318044   0.004700376922484348     0.8125603879597693     0.4699391357749904     0.2917596726149496     0.4365588525116736  0.0003673074268061461     0.7702393407303558    0.01546095862147847    0.01620149617693916  3.806419052240779e-14 122.7027593179048
2.909430299569038      18.86044796393617       15.2412066686056   0.002027919447241553     0.6738461721376947     -11.41049048835422  0.0002130319559552287     0.1192211086876768   0.001119276712941989      14.41549341834622      396.3001832233769   0.004700376922484348     0.8125603879597693     0.4699391357749904     0.2917596726149496     0.4365588525116736  0.0003673074268061461     0.7702393407303558    0.01546095862147847    0.01620149617693916  3.806419052240779e-14 122.7027594075263
2.909430299569038      18.86044796393617       15.2412066686056   0.002027919447241553     0.6738461721376947     -11.41049048835422  0.0002130319559552287     0.1192211086876768   0.001119276712941989      14.41549341834622       396.300177318044   0.004700391823645542     0.8125603879597693     0.4699391357749904     0.2917596726149496     0.4365588525116736  0.0003673074268061461     0.7702393407303558    0.01546095862147847    0.01620149617693916  3.806419052240779e-14 122.7027600055053
2.909430299569038      18.86044796393617       15.2412066686056   0.002027919447241553     0.6738461721376947     -11.41049048835422  0.0002130319559552287     0.1192211086876768   0.001119276712941989      14.41549341834622       396.300177318044   0.004700376922484348     0.8125604028609305     0.4699391357749904     0.2917596726149496     0.4365588525116736  0.0003673074268061461     0.7702393407303558    0.01546095862147847    0.01620149617693916  3.806419052240779e-14 122.7027598858162
2.909430299569038      18.86044796393617       15.2412066686056   0.002027919447241553     0.6738461721376947     -11.41049048835422  0.0002130319559552287     0.1192211086876768   0.001119276712941989      14.41549341834622       396.300177318044   0.004700376922484348     0.8125603879597693     0.4699391506761516     0.2917596726149496     0.4365588525116736  0.0003673074268061461     0.7702393407303558    0.01546095862147847    0.01620149617693916  3.806419052240779e-14 122.7027596782471
2.909430299569038      18.86044796393617       15.2412066686056   0.002027919447241553     0.6738461721376947     -11.41049048835422  0.0002130319559552287     0.1192211086876768   0.001119276712941989      14.41549341834622       396.300177318044   0.004700376922484348     0.8125603879597693     0.4699391357749904     0.2917596875161108     0.4365588525116736  0.0003673074268061461     0.7702393407303558    0.01546095862147847    0.01620149617693916  3.806419052240779e-14 122.7027597672108
2.909430299569038      18.86044796393617       15.2412066686056   0.002027919447241553     0.6738461721376947     -11.41049048835422  0.0002130319559552287     0.1192211086876768   0.001119276712941989      14.41549341834622       396.300177318044   0.004700376922484348     0.8125603879597693     0.4699391357749904     0.2917596726149496     0.4365588674128348  0.0003673074268061461     0.7702393407303558    0.01546095862147847    0.01620149617693916  3.806419052240779e-14 122.7027593409622
2.909430299569038      18.86044796393617       15.2412066686056   0.002027919447241553     0.6738461721376947     -11.41049048835422  0.0002130319559552287     0.1192211086876768   0.001119276712941989      14.41549341834622       396.300177318044   0.004700376922484348     0.8125603879597693     0.4699391357749904     0.2917596726149496     0.4365588525116736  0.0003673223279673399     0.7702393407303558    0.01546095862147847    0.01620149617693916  3.806419052240779e-14 122.7027593821666
2.909430299569038      18.86044796393617       15.2412066686056   0.002027919447241553     0.6738461721376947     -11.41049048835422  0.0002130319559552287     0.1192211086876768   0.001119276712941989      14.41549341834622       396.300177318044   0.004700376922484348     0.8125603879597693     0.4699391357749904     0.2917596726149496     0.4365588525116736  0.0003673074268061461      0.770239355631517    0.01546095862147847    0.01620149617693916  3.806419052240779e-14 122.7027593821778
2.909430299569038      18.86044796393617       15.2412066686056   0.002027919447241553     0.6738461721376947     -11.41049048835422  0.0002130319559552287     0.1192211086876768   0.001119276712941989      14.41549341834622       396.300177318044   0.004700376922484348     0.8125603879597693     0.4699391357749904     0.2917596726149496     0.4365588525116736  0.0003673074268061461     0.7702393407303558    0.01546097352263966    0.01620149617693916  3.806419052240779e-14 122.7027593821653
2.909430299569038      18.86044796393617       15.2412066686056   0.002027919447241553     0.6738461721376947     -11.41049048835422  0.0002130319559552287     0.1192211086876768   0.001119276712941989      14.41549341834622       396.300177318044   0.004700376922484348     0.8125603879597693     0.4699391357749904     0.2917596726149496     0.4365588525116736  0.0003673074268061461     0.7702393407303558    0.01546095862147847    0.01620151107810035  3.806419052240779e-14 122.7027593821501
2.909430299569038      18.86044796393617       15.2412066686056   0.002027919447241553     0.6738461721376947     -11.41049048835422  0.0002130319559552287     0.1192211086876768   0.001119276712941989      14.41549341834622       396.300177318044   0.004700376922484348     0.8125603879597693     0.4699391357749904     0.2917596726149496     0.4365588525116736  0.0003673074268061461     0.7702393407303558    0.01546095862147847    0.01620149617693916  1.490119925803818e-08 122.7028646524801
2.85368703542253      19.09568520887881      15.45586032504405   0.001982693252731078     0.6800145081827221     -11.59488171093065  0.0001812892101390293     0.1201160451185376   0.001073015317192392      14.58304926243861       393.044805153073   0.004904566404940901      0.802359151063768     0.4747673640103358     0.2892449776791962     0.4546818289791109  0.0006795438735671946     0.7702393407303558    0.02140049814782722    0.02997445248366636  3.162591999864759e-14 121.9726624287117
2.853687077945781      19.09568520887881      15.45586032504405   0.001982693252731078     0.6800145081827221     -11.59488171093065  0.0001812892101390293     0.1201160451185376   0.001073015317192392      14.58304926243861       393.044805153073   0.004904566404940901      0.802359151063768     0.4747673640103358     0.2892449776791962     0.4546818289791109  0.0006795438735671946     0.7702393407303558    0.02140049814782722    0.02997445248366636  3.162591999864759e-14 121.9726624489111
2.85368703542253      19.09568549342669      15.45586032504405   0.001982693252731078     0.6800145081827221     -11.59488171093065  0.0001812892101390293     0.1201160451185376   0.001073015317192392      14.58304926243861       393.044805153073   0.004904566404940901      0.802359151063768     0.4747673640103358     0.2892449776791962     0.4546818289791109  0.0006795438735671946     0.7702393407303558    0.02140049814782722    0.02997445248366636  3.162591999864759e-14 121.9726623474587
2.85368703542253      19.09568520887881      15.45586055535431   0.001982693252731078     0.6800145081827221     -11.59488171093065  0.0001812892101390293     0.1201160451185376   0.001073015317192392      14.58304926243861       393.044805153073   0.004904566404940901      0.802359151063768     0.4747673640103358     0.2892449776791962     0.4546818289791109  0.0006795438735671946     0.7702393407303558    0.02140049814782722    0.02997445248366636  3.162591999864759e-14 121.9726623207247
2.85368703542253      19.09568520887881      15.45586032504405   0.001982708153892272     0.6800145081827221     -11.59488171093065  0.0001812892101390293     0.1201160451185376   0.001073015317192392      14.58304926243861       393.044805153073   0.004904566404940901      0.802359151063768     0.4747673640103358     0.2892449776791962     0.4546818289791109  0.0006795438735671946     0.7702393407303558    0.02140049814782722    0.02997445248366636  3.162591999864759e-14 121.9726668181018
2.85368703542253      19.09568520887881      15.45586032504405   0.001982693252731078     0.6800145230838833     -11.59488171093065  0.0001812892101390293     0.1201160451185376   0.001073015317192392      14.58304926243861       393.044805153073   0.004904566404940901      0.802359151063768     0.4747673640103358     0.2892449776791962     0.4546818289791109  0.0006795438735671946     0.7702393407303558    0.02140049814782722    0.02997445248366636  3.162591999864759e-14 121.9726623699131
2.85368703542253      19.09568520887881      15.45586032504405   0.001982693252731078     0.6800145081827221     -11.59488188370785  0.0001812892101390293     0.1201160451185376   0.001073015317192392      14.58304926243861       393.044805153073   0.004904566404940901      0.802359151063768     0.4747673640103358     0.2892449776791962     0.4546818289791109  0.0006795438735671946     0.7702393407303558    0.02140049814782722    0.02997445248366636  3.162591999864759e-14 121.9726624438646
2.85368703542253      19.09568520887881      15.45586032504405   0.001982693252731078     0.6800145081827221     -11.59488171093065  0.0001813041113002231     0.1201160451185376   0.001073015317192392      14.58304926243861       393.044805153073   0.004904566404940901      0.802359151063768     0.4747673640103358     0.2892449776791962     0.4546818289791109  0.0006795438735671946     0.7702393407303558    0.02140049814782722    0.02997445248366636  3.162591999864759e-14 121.972663184611
2.85368703542253      19.09568520887881      15.45586032504405   0.001982693252731078     0.6800145081827221     -11.59488171093065  0.0001812892101390293     0.1201160600196988   0.001073015317192392      14.58304926243861       393.044805153073   0.004904566404940901      0.802359151063768     0.4747673640103358     0.2892449776791962     0.4546818289791109  0.0006795438735671946     0.7702393407303558    0.02140049814782722    0.02997445248366636  3.162591999864759e-14 121.9726622669414
2.85368703542253      19.09568520887881      15.45586032504405   0.001982693252731078     0.6800145081827221     -11.59488171093065  0.0001812892101390293     0.1201160451185376   0.001073030218353585      14.58304926243861       393.044805153073   0.004904566404940901      0.802359151063768     0.4747673640103358     0.2892449776791962     0.4546818289791109  0.0006795438735671946     0.7702393407303558    0.02140049814782722    0.02997445248366636  3.162591999864759e-14 121.9726671230177
2.85368703542253      19.09568520887881      15.45586032504405   0.001982693252731078     0.6800145081827221     -11.59488171093065  0.0001812892101390293     0.1201160451185376   0.001073015317192392      14.58304947974298       393.044805153073   0.004904566404940901      0.802359151063768     0.4747673640103358     0.2892449776791962     0.4546818289791109  0.0006795438735671946     0.7702393407303558    0.02140049814782722    0.02997445248366636  3.162591999864759e-14 121.9726623876735
2.85368703542253      19.09568520887881      15.45586032504405   0.001982693252731078     0.6800145081827221     -11.59488171093065  0.0001812892101390293     0.1201160451185376   0.001073015317192392      14.58304926243861       393.044811009897   0.004904566404940901      0.802359151063768     0.4747673640103358     0.2892449776791962     0.4546818289791109  0.0006795438735671946     0.7702393407303558    0.02140049814782722    0.02997445248366636  3.162591999864759e-14 121.9726624208961
2.85368703542253      19.09568520887881      15.45586032504405   0.001982693252731078     0.6800145081827221     -11.59488171093065  0.0001812892101390293     0.1201160451185376   0.001073015317192392      14.58304926243861       393.044805153073   0.004904581306102095      0.802359151063768     0.4747673640103358     0.2892449776791962     0.4546818289791109  0.0006795438735671946     0.7702393407303558    0.02140049814782722    0.02997445248366636  3.162591999864759e-14 121.9726529083148
2.85368703542253      19.09568520887881      15.45586032504405   0.001982693252731078     0.6800145081827221     -11.59488171093065  0.0001812892101390293     0.1201160451185376   0.001073015317192392      14.58304926243861       393.044805153073   0.004904566404940901     0.8023591659649292     0.4747673640103358     0.2892449776791962     0.4546818289791109  0.0006795438735671946     0.7702393407303558    0.02140049814782722    0.02997445248366636  3.162591999864759e-14 121.9726629001319
2.85368703542253      19.09568520887881      15.45586032504405   0.001982693252731078     0.6800145081827221     -11.59488171093065  0.0001812892101390293     0.1201160451185376   0.001073015317192392      14.58304926243861       393.044805153073   0.004904566404940901      0.802359151063768      0.474767378911497     0.2892449776791962     0.4546818289791109  0.0006795438735671946     0.7702393407303558    0.02140049814782722    0.02997445248366636  3.162591999864759e-14 121.9726627201761
2.85368703542253      19.09568520887881      15.45586032504405   0.001982693252731078     0.6800145081827221     -11.59488171093065  0.0001812892101390293     0.1201160451185376   0.001073015317192392      14.58304926243861       393.044805153073   0.004904566404940901      0.802359151063768     0.4747673640103358     0.2892449925803574     0.4546818289791109  0.0006795438735671946     0.7702393407303558    0.02140049814782722    0.02997445248366636  3.162591999864759e-14 121.9726621528784
2.85368703542253      19.09568520887881      15.45586032504405   0.001982693252731078     0.6800145081827221     -11.59488171093065  0.0001812892101390293     0.1201160451185376   0.001073015317192392      14.58304926243861       393.044805153073   0.004904566404940901      0.802359151063768     0.4747673640103358     0.2892449776791962     0.4546818438802721  0.0006795438735671946     0.7702393407303558    0.02140049814782722    0.02997445248366636  3.162591999864759e-14 121.9726623472804
2.85368703542253      19.09568520887881      15.45586032504405   0.001982693252731078     0.6800145081827221     -11.59488171093065  0.0001812892101390293     0.1201160451185376   0.001073015317192392      14.58304926243861       393.044805153073   0.004904566404940901      0.802359151063768     0.4747673640103358     0.2892449776791962     0.4546818289791109  0.0006795587747283885     0.7702393407303558    0.02140049814782722    0.02997445248366636  3.162591999864759e-14 121.9726624287077
2.85368703542253      19.09568520887881      15.45586032504405   0.001982693252731078     0.6800145081827221     -11.59488171093065  0.0001812892101390293     0.1201160451185376   0.001073015317192392      14.58304926243861       393.044805153073   0.004904566404940901      0.802359151063768     0.4747673640103358     0.2892449776791962     0.4546818289791109  0.0006795438735671946      0.770239355631517    0.02140049814782722    0.02997445248366636  3.162591999864759e-14 121.9726624287117
2.85368703542253      19.09568520887881      15.45586032504405   0.001982693252731078     0.6800145081827221     -11.59488171093065  0.0001812892101390293     0.1201160451185376   0.001073015317192392      14.58304926243861       393.044805153073   0.004904566404940901      0.802359151063768     0.4747673640103358     0.2892449776791962     0.4546818289791109  0.0006795438735671946     0.7702393407303558    0.02140051304898841    0.02997445248366636  3.162591999864759e-14 121.9726624287014
2.85368703542253      19.09568520887881      15.45586032504405   0.001982693252731078     0.6800145081827221     -11.59488171093065  0.0001812892101390293     0.1201160451185376   0.001073015317192392      14.58304926243861       393.044805153073   0.004904566404940901      0.802359151063768     0.4747673640103358     0.2892449776791962     0.4546818289791109  0.0006795438735671946     0.7702393407303558    0.02140049814782722    0.02997446738482755  3.162591999864759e-14 121.9726624287195
2.85368703542253      19.09568520887881      15.45586032504405   0.001982693252731078     0.6800145081827221     -11.59488171093065  0.0001812892101390293     0.1201160451185376   0.001073015317192392      14.58304926243861       393.044805153073   0.004904566404940901      0.802359151063768     0.4747673640103358     0.2892449776791962     0.4546818289791109  0.0006795438735671946     0.7702393407303558    0.02140049814782722    0.02997445248366636  1.490119281976766e-08 121.9727679378258
2.866295513354142       19.5128005161349      16.15289797115978   0.002094302105419873     0.6843546942947217     -11.95892156857302  0.0002060389998942057     0.1198494925311102    0.00106016429711305      14.48002868104307      393.0715894041936   0.005239805925794242     0.8014582928730882     0.4804950204034621     0.2853068218906208     0.4905234223187465  0.0007276323881805522     0.7702393407303558    0.02430875412333414    0.02991960916269553  4.219000607737679e-14 122.014028964036
2.866295556065273       19.5128005161349      16.15289797115978   0.002094302105419873     0.6843546942947217     -11.95892156857302  0.0002060389998942057     0.1198494925311102    0.00106016429711305      14.48002868104307      393.0715894041936   0.005239805925794242     0.8014582928730882     0.4804950204034621     0.2853068218906208     0.4905234223187465  0.0007276323881805522     0.7702393407303558    0.02430875412333414    0.02991960916269553  4.219000607737679e-14 122.0140289948576
2.866295513354142      19.51280080689828      16.15289797115978   0.002094302105419873     0.6843546942947217     -11.95892156857302  0.0002060389998942057     0.1198494925311102    0.00106016429711305      14.48002868104307      393.0715894041936   0.005239805925794242     0.8014582928730882     0.4804950204034621     0.2853068218906208     0.4905234223187465  0.0007276323881805522     0.7702393407303558    0.02430875412333414    0.02991960916269553  4.219000607737679e-14 122.0140290362522
2.866295513354142       19.5128005161349      16.15289821185672   0.002094302105419873     0.6843546942947217     -11.95892156857302  0.0002060389998942057     0.1198494925311102    0.00106016429711305      14.48002868104307      393.0715894041936   0.005239805925794242     0.8014582928730882     0.4804950204034621     0.2853068218906208     0.4905234223187465  0.0007276323881805522     0.7702393407303558    0.02430875412333414    0.02991960916269553  4.219000607737679e-14 122.014028965196
2.866295513354142       19.5128005161349      16.15289797115978   0.002094317006581067     0.6843546942947217     -11.95892156857302  0.0002060389998942057     0.1198494925311102    0.00106016429711305      14.48002868104307      393.0715894041936   0.005239805925794242     0.8014582928730882     0.4804950204034621     0.2853068218906208     0.4905234223187465  0.0007276323881805522     0.7702393407303558    0.02430875412333414    0.02991960916269553  4.219000607737679e-14 122.0140261323088
2.866295513354142       19.5128005161349      16.15289797115978   0.002094302105419873     0.6843547091958829     -11.95892156857302  0.0002060389998942057     0.1198494925311102    0.00106016429711305      14.48002868104307      393.0715894041936   0.005239805925794242     0.8014582928730882     0.4804950204034621     0.2853068218906208     0.4905234223187465  0.0007276323881805522     0.7702393407303558    0.02430875412333414    0.02991960916269553  4.219000607737679e-14 122.0140289974607
2.866295513354142       19.5128005161349      16.15289797115978   0.002094302105419873     0.6843546942947217     -11.95892174677484  0.0002060389998942057     0.1198494925311102    0.00106016429711305      14.48002868104307      393.0715894041936   0.005239805925794242     0.8014582928730882     0.4804950204034621     0.2853068218906208     0.4905234223187465  0.0007276323881805522     0.7702393407303558    0.02430875412333414    0.02991960916269553  4.219000607737679e-14 122.0140289142126
2.866295513354142       19.5128005161349      16.15289797115978   0.002094302105419873     0.6843546942947217     -11.95892156857302  0.0002060539010553995     0.1198494925311102    0.00106016429711305      14.48002868104307      393.0715894041936   0.005239805925794242     0.8014582928730882     0.4804950204034621     0.2853068218906208     0.4905234223187465  0.0007276323881805522     0.7702393407303558    0.02430875412333414    0.02991960916269553  4.219000607737679e-14 122.0140332147594
2.866295513354142       19.5128005161349      16.15289797115978   0.002094302105419873     0.6843546942947217     -11.95892156857302  0.0002060389998942057     0.1198495074322714    0.00106016429711305      14.48002868104307      393.0715894041936   0.005239805925794242     0.8014582928730882     0.4804950204034621     0.2853068218906208     0.4905234223187465  0.0007276323881805522     0.7702393407303558    0.02430875412333414    0.02991960916269553  4.219000607737679e-14 122.0140286761699
2.866295513354142       19.5128005161349      16.15289797115978   0.002094302105419873     0.6843546942947217     -11.95892156857302  0.0002060389998942057     0.1198494925311102   0.001060179198274244      14.48002868104307      393.0715894041936   0.005239805925794242     0.8014582928730882     0.4804950204034621     0.2853068218906208     0.4905234223187465  0.0007276323881805522     0.7702393407303558    0.02430875412333414    0.02991960916269553  4.219000607737679e-14 122.0140320714704
2.866295513354142       19.5128005161349      16.15289797115978   0.002094302105419873     0.6843546942947217     -11.95892156857302  0.0002060389998942057     0.1198494925311102    0.00106016429711305      14.48002889681231      393.0715894041936   0.005239805925794242     0.8014582928730882     0.4804950204034621     0.2853068218906208     0.4905234223187465  0.0007276323881805522     0.7702393407303558    0.02430875412333414    0.02991960916269553  4.219000607737679e-14 122.0140288422768
2.866295513354142       19.5128005161349      16.15289797115978   0.002094302105419873     0.6843546942947217     -11.95892156857302  0.0002060389998942057     0.1198494925311102    0.00106016429711305      14.48002868104307      393.0715952614168   0.005239805925794242     0.8014582928730882     0.4804950204034621     0.2853068218906208     0.4905234223187465  0.0007276323881805522     0.7702393407303558    0.02430875412333414    0.02991960916269553  4.219000607737679e-14 122.0140290364718
2.866295513354142       19.5128005161349      16.15289797115978   0.002094302105419873     0.6843546942947217     -11.95892156857302  0.0002060389998942057     0.1198494925311102    0.00106016429711305      14.48002868104307      393.0715894041936   0.005239820826955436     0.8014582928730882     0.4804950204034621     0.2853068218906208     0.4905234223187465  0.0007276323881805522     0.7702393407303558    0.02430875412333414    0.02991960916269553  4.219000607737679e-14 122.0140855687508
2.866295513354142       19.5128005161349      16.15289797115978   0.002094302105419873     0.6843546942947217     -11.95892156857302  0.0002060389998942057     0.1198494925311102    0.00106016429711305      14.48002868104307      393.0715894041936   0.005239805925794242     0.8014583077742494     0.4804950204034621     0.2853068218906208     0.4905234223187465  0.0007276323881805522     0.7702393407303558    0.02430875412333414    0.02991960916269553  4.219000607737679e-14 122.0140296157675
2.866295513354142       19.5128005161349      16.15289797115978   0.002094302105419873     0.6843546942947217     -11.95892156857302  0.0002060389998942057     0.1198494925311102    0.00106016429711305      14.48002868104307      393.0715894041936   0.005239805925794242     0.8014582928730882     0.4804950353046233     0.2853068218906208     0.4905234223187465  0.0007276323881805522     0.7702393407303558    0.02430875412333414    0.02991960916269553  4.219000607737679e-14 122.0140278355172
2.866295513354142       19.5128005161349      16.15289797115978   0.002094302105419873     0.6843546942947217     -11.95892156857302  0.0002060389998942057     0.1198494925311102    0.00106016429711305      14.48002868104307      393.0715894041936   0.005239805925794242     0.8014582928730882     0.4804950204034621      0.285306836791782     0.4905234223187465  0.0007276323881805522     0.7702393407303558    0.02430875412333414    0.02991960916269553  4.219000607737679e-14 122.0140308700381
2.866295513354142       19.5128005161349      16.15289797115978   0.002094302105419873     0.6843546942947217     -11.95892156857302  0.0002060389998942057     0.1198494925311102    0.00106016429711305      14.48002868104307      393.0715894041936   0.005239805925794242     0.8014582928730882     0.4804950204034621     0.2853068218906208     0.4905234372199077  0.0007276323881805522     0.7702393407303558    0.02430875412333414    0.02991960916269553  4.219000607737679e-14 122.0140290044454
2.866295513354142       19.5128005161349      16.15289797115978   0.002094302105419873     0.6843546942947217     -11.95892156857302  0.0002060389998942057     0.1198494925311102    0.00106016429711305      14.48002868104307      393.0715894041936   0.005239805925794242     0.8014582928730882     0.4804950204034621     0.2853068218906208     0.4905234223187465  0.0007276472893417461     0.7702393407303558    0.02430875412333414    0.02991960916269553  4.219000607737679e-14 122.0140289640367
2.866295513354142       19.5128005161349      16.15289797115978   0.002094302105419873     0.6843546942947217     -11.95892156857302  0.0002060389998942057     0.1198494925311102    0.00106016429711305      14.48002868104307      393.0715894041936   0.005239805925794242     0.8014582928730882     0.4804950204034621     0.2853068218906208     0.4905234223187465  0.0007276323881805522      0.770239355631517    0.02430875412333414    0.02991960916269553  4.219000607737679e-14 122.014028964036
2.866295513354142       19.5128005161349      16.15289797115978   0.002094302105419873     0.6843546942947217     -11.95892156857302  0.0002060389998942057     0.1198494925311102    0.00106016429711305      14.48002868104307      393.0715894041936   0.005239805925794242     0.8014582928730882     0.4804950204034621     0.2853068218906208     0.4905234223187465  0.0007276323881805522     0.7702393407303558    0.02430876902449533    0.02991960916269553  4.219000607737679e-14 122.0140289640347
2.866295513354142       19.5128005161349      16.15289797115978   0.002094302105419873     0.6843546942947217     -11.95892156857302  0.0002060389998942057     0.1198494925311102    0.00106016429711305      14.48002868104307      393.0715894041936   0.005239805925794242     0.8014582928730882     0.4804950204034621     0.2853068218906208     0.4905234223187465  0.0007276323881805522     0.7702393407303558    0.02430875412333414    0.02991962406385672  4.219000607737679e-14 122.0140289640386
2.866295513354142       19.5128005161349      16.15289797115978   0.002094302105419873     0.6843546942947217     -11.95892156857302  0.0002060389998942057     0.1198494925311102    0.00106016429711305      14.48002868104307      393.0715894041936   0.005239805925794242     0.8014582928730882     0.4804950204034621     0.2853068218906208     0.4905234223187465  0.0007276323881805522     0.7702393407303558    0.02430875412333414    0.02991960916269553  1.490120338385373e-08 122.0141342367034
2.856839027771296      19.19996402733712       15.6301197210032   0.002010482665425392      0.681100316783224     -11.68589160292527  0.0001874748822277211     0.1200515055752991   0.001069737277020133      14.55729416929077      393.0515012120302   0.004994667331203834     0.8021339222265577     0.4761974822439414     0.2882629825798667     0.4636432781775214  0.0006915659977051085     0.7702393407303558    0.02212756182847703    0.02996074165875056  2.867254300705225e-14 121.940556067955
2.856839070341515      19.19996402733712       15.6301197210032   0.002010482665425392      0.681100316783224     -11.68589160292527  0.0001874748822277211     0.1200515055752991   0.001069737277020133      14.55729416929077      393.0515012120302   0.004994667331203834     0.8021339222265577     0.4761974822439414     0.2882629825798667     0.4636432781775214  0.0006915659977051085     0.7702393407303558    0.02212756182847703    0.02996074165875056  2.867254300705225e-14 121.9405559471896
2.856839027771296      19.19996431343888       15.6301197210032   0.002010482665425392      0.681100316783224     -11.68589160292527  0.0001874748822277211     0.1200515055752991   0.001069737277020133      14.55729416929077      393.0515012120302   0.004994667331203834     0.8021339222265577     0.4761974822439414     0.2882629825798667     0.4636432781775214  0.0006915659977051085     0.7702393407303558    0.02212756182847703    0.02996074165875056  2.867254300705225e-14 121.9405560541908
2.856839027771296      19.19996402733712      15.63011995391014   0.002010482665425392      0.681100316783224     -11.68589160292527  0.0001874748822277211     0.1200515055752991   0.001069737277020133      14.55729416929077      393.0515012120302   0.004994667331203834     0.8021339222265577     0.4761974822439414     0.2882629825798667     0.4636432781775214  0.0006915659977051085     0.7702393407303558    0.02212756182847703    0.02996074165875056  2.867254300705225e-14 121.9405558976755
2.856839027771296      19.19996402733712       15.6301197210032   0.002010497566586585      0.681100316783224     -11.68589160292527  0.0001874748822277211     0.1200515055752991   0.001069737277020133      14.55729416929077      393.0515012120302   0.004994667331203834     0.8021339222265577     0.4761974822439414     0.2882629825798667     0.4636432781775214  0.0006915659977051085     0.7702393407303558    0.02212756182847703    0.02996074165875056  2.867254300705225e-14 121.9405582566388
2.856839027771296      19.19996402733712       15.6301197210032   0.002010482665425392     0.6811003316843852     -11.68589160292527  0.0001874748822277211     0.1200515055752991   0.001069737277020133      14.55729416929077      393.0515012120302   0.004994667331203834     0.8021339222265577     0.4761974822439414     0.2882629825798667     0.4636432781775214  0.0006915659977051085     0.7702393407303558    0.02212756182847703    0.02996074165875056  2.867254300705225e-14 121.9405559863544
2.856839027771296      19.19996402733712       15.6301197210032   0.002010482665425392      0.681100316783224     -11.68589177705863  0.0001874748822277211     0.1200515055752991   0.001069737277020133      14.55729416929077      393.0515012120302   0.004994667331203834     0.8021339222265577     0.4761974822439414     0.2882629825798667     0.4636432781775214  0.0006915659977051085     0.7702393407303558    0.02212756182847703    0.02996074165875056  2.867254300705225e-14 121.94055607367
2.856839027771296      19.19996402733712       15.6301197210032   0.002010482665425392      0.681100316783224     -11.68589160292527  0.0001874897833889149     0.1200515055752991   0.001069737277020133      14.55729416929077      393.0515012120302   0.004994667331203834     0.8021339222265577     0.4761974822439414     0.2882629825798667     0.4636432781775214  0.0006915659977051085     0.7702393407303558    0.02212756182847703    0.02996074165875056  2.867254300705225e-14 121.9405581463633
2.856839027771296      19.19996402733712       15.6301197210032   0.002010482665425392      0.681100316783224     -11.68589160292527  0.0001874748822277211     0.1200515204764603   0.001069737277020133      14.55729416929077      393.0515012120302   0.004994667331203834     0.8021339222265577     0.4761974822439414     0.2882629825798667     0.4636432781775214  0.0006915659977051085     0.7702393407303558    0.02212756182847703    0.02996074165875056  2.867254300705225e-14 121.9405559123791
2.856839027771296      19.19996402733712       15.6301197210032   0.002010482665425392      0.681100316783224     -11.68589160292527  0.0001874748822277211     0.1200515055752991   0.001069752178181327      14.55729416929077      393.0515012120302   0.004994667331203834     0.8021339222265577     0.4761974822439414     0.2882629825798667     0.4636432781775214  0.0006915659977051085     0.7702393407303558    0.02212756182847703    0.02996074165875056  2.867254300705225e-14 121.9405605596846
2.856839027771296      19.19996402733712       15.6301197210032   0.002010482665425392      0.681100316783224     -11.68589160292527  0.0001874748822277211     0.1200515055752991   0.001069737277020133      14.55729438621135      393.0515012120302   0.004994667331203834     0.8021339222265577     0.4761974822439414     0.2882629825798667     0.4636432781775214  0.0006915659977051085     0.7702393407303558    0.02212756182847703    0.02996074165875056  2.867254300705225e-14 121.9405559995241
2.856839027771296      19.19996402733712       15.6301197210032   0.002010482665425392      0.681100316783224     -11.68589160292527  0.0001874748822277211     0.1200515055752991   0.001069737277020133      14.55729416929077       393.051507068954   0.004994667331203834     0.8021339222265577     0.4761974822439414     0.2882629825798667     0.4636432781775214  0.0006915659977051085     0.7702393407303558    0.02212756182847703    0.02996074165875056  2.867254300705225e-14 121.9405561675961
2.856839027771296      19.19996402733712       15.6301197210032   0.002010482665425392      0.681100316783224     -11.68589160292527  0.0001874748822277211     0.1200515055752991   0.001069737277020133      14.55729416929077      393.0515012120302   0.004994682232365028     0.8021339222265577     0.4761974822439414     0.2882629825798667     0.4636432781775214  0.0006915659977051085     0.7702393407303558    0.02212756182847703    0.02996074165875056  2.867254300705225e-14 121.9405702128491
2.856839027771296      19.19996402733712       15.6301197210032   0.002010482665425392      0.681100316783224     -11.68589160292527  0.0001874748822277211     0.1200515055752991   0.001069737277020133      14.55729416929077      393.0515012120302   0.004994667331203834     0.8021339371277189     0.4761974822439414     0.2882629825798667     0.4636432781775214  0.0006915659977051085     0.7702393407303558    0.02212756182847703    0.02996074165875056  2.867254300705225e-14 121.9405566033443
2.856839027771296      19.19996402733712       15.6301197210032   0.002010482665425392      0.681100316783224     -11.68589160292527  0.0001874748822277211     0.1200515055752991   0.001069737277020133      14.55729416929077      393.0515012120302   0.004994667331203834     0.8021339222265577     0.4761974971451026     0.2882629825798667     0.4636432781775214  0.0006915659977051085     0.7702393407303558    0.02212756182847703    0.02996074165875056  2.867254300705225e-14 121.9405557708663
2.856839027771296      19.19996402733712       15.6301197210032   0.002010482665425392      0.681100316783224     -11.68589160292527  0.0001874748822277211     0.1200515055752991   0.001069737277020133      14.55729416929077      393.0515012120302   0.004994667331203834     0.8021339222265577     0.4761974822439414     0.2882629974810279     0.4636432781775214  0.0006915659977051085     0.7702393407303558    0.02212756182847703    0.02996074165875056  2.867254300705225e-14 121.9405565356365
2.856839027771296      19.19996402733712       15.6301197210032   0.002010482665425392      0.681100316783224     -11.68589160292527  0.0001874748822277211     0.1200515055752991   0.001069737277020133      14.55729416929077      393.0515012120302   0.004994667331203834     0.8021339222265577     0.4761974822439414     0.2882629825798667     0.4636432930786826  0.0006915659977051085     0.7702393407303558    0.02212756182847703    0.02996074165875056  2.867254300705225e-14 121.9405559815297
2.856839027771296      19.19996402733712       15.6301197210032   0.002010482665425392      0.681100316783224     -11.68589160292527  0.0001874748822277211     0.1200515055752991   0.001069737277020133      14.55729416929077      393.0515012120302   0.004994667331203834     0.8021339222265577     0.4761974822439414     0.2882629825798667     0.4636432781775214  0.0006915808988663024     0.7702393407303558    0.02212756182847703    0.02996074165875056  2.867254300705225e-14 121.9405560679111
2.856839027771296      19.19996402733712       15.6301197210032   0.002010482665425392      0.681100316783224     -11.68589160292527  0.0001874748822277211     0.1200515055752991   0.001069737277020133      14.55729416929077      393.0515012120302   0.004994667331203834     0.8021339222265577     0.4761974822439414     0.2882629825798667     0.4636432781775214  0.0006915659977051085      0.770239355631517    0.02212756182847703    0.02996074165875056  2.867254300705225e-14 121.940556067955
2.856839027771296      19.19996402733712       15.6301197210032   0.002010482665425392      0.681100316783224     -11.68589160292527  0.0001874748822277211     0.1200515055752991   0.001069737277020133      14.55729416929077      393.0515012120302   0.004994667331203834     0.8021339222265577     0.4761974822439414     0.2882629825798667     0.4636432781775214  0.0006915659977051085     0.7702393407303558    0.02212757672963822    0.02996074165875056  2.867254300705225e-14 121.9405560679312
2.856839027771296      19.19996402733712       15.6301197210032   0.002010482665425392      0.681100316783224     -11.68589160292527  0.0001874748822277211     0.1200515055752991   0.001069737277020133      14.55729416929077      393.0515012120302   0.004994667331203834     0.8021339222265577     0.4761974822439414     0.2882629825798667     0.4636432781775214  0.0006915659977051085     0.7702393407303558    0.02212756182847703    0.02996075655991176  2.867254300705225e-14 121.9405560678678
2.856839027771296      19.19996402733712       15.6301197210032   0.002010482665425392      0.681100316783224     -11.68589160292527  0.0001874748822277211     0.1200515055752991   0.001069737277020133      14.55729416929077      393.0515012120302   0.004994667331203834     0.8021339222265577     0.4761974822439414     0.2882629825798667     0.4636432781775214  0.0006915659977051085     0.7702393407303558    0.02212756182847703    0.02996074165875056  1.490118986639066e-08 121.9406615179179
2.857420033504716      19.21855901817739      15.66448569692304   0.002016527685039976     0.6813613776163051     -11.70245437562084  0.0001881722173834693     0.1200694397630323   0.001068493489277612       14.5374777762524      392.4422089861741   0.004987154638684783     0.8021017606287139     0.4762861077139663     0.2881913171691696     0.4651342273356978  0.0007449290887733428     0.7702393407303558    0.02265731806276116    0.03165008157938369  2.778135076976411e-14 121.9245596681653
2.857420076083593      19.21855901817739      15.66448569692304   0.002016527685039976     0.6813613776163051     -11.70245437562084  0.0001881722173834693     0.1200694397630323   0.001068493489277612       14.5374777762524      392.4422089861741   0.004987154638684783     0.8021017606287139     0.4762861077139663     0.2881913171691696     0.4651342273356978  0.0007449290887733428     0.7702393407303558    0.02265731806276116    0.03165008157938369  2.778135076976411e-14 121.9245598079609
2.857420033504716      19.21855930455624      15.66448569692304   0.002016527685039976     0.6813613776163051     -11.70245437562084  0.0001881722173834693     0.1200694397630323   0.001068493489277612       14.5374777762524      392.4422089861741   0.004987154638684783     0.8021017606287139     0.4762861077139663     0.2881913171691696     0.4651342273356978  0.0007449290887733428     0.7702393407303558    0.02265731806276116    0.03165008157938369  2.778135076976411e-14 121.9245597074392
2.857420033504716      19.21855901817739      15.66448593034207   0.002016527685039976     0.6813613776163051     -11.70245437562084  0.0001881722173834693     0.1200694397630323   0.001068493489277612       14.5374777762524      392.4422089861741   0.004987154638684783     0.8021017606287139     0.4762861077139663     0.2881913171691696     0.4651342273356978  0.0007449290887733428     0.7702393407303558    0.02265731806276116    0.03165008157938369  2.778135076976411e-14 121.9245596565617
2.857420033504716      19.21855901817739      15.66448569692304    0.00201654258620117     0.6813613776163051     -11.70245437562084  0.0001881722173834693     0.1200694397630323   0.001068493489277612       14.5374777762524      392.4422089861741   0.004987154638684783     0.8021017606287139     0.4762861077139663     0.2881913171691696     0.4651342273356978  0.0007449290887733428     0.7702393407303558    0.02265731806276116    0.03165008157938369  2.778135076976411e-14 121.9245621348793
2.857420033504716      19.21855901817739      15.66448569692304   0.002016527685039976     0.6813613925174663     -11.70245437562084  0.0001881722173834693     0.1200694397630323   0.001068493489277612       14.5374777762524      392.4422089861741   0.004987154638684783     0.8021017606287139     0.4762861077139663     0.2881913171691696     0.4651342273356978  0.0007449290887733428     0.7702393407303558    0.02265731806276116    0.03165008157938369  2.778135076976411e-14 121.924559602229
2.857420033504716      19.21855901817739      15.66448569692304   0.002016527685039976     0.6813613776163051     -11.70245455000099  0.0001881722173834693     0.1200694397630323   0.001068493489277612       14.5374777762524      392.4422089861741   0.004987154638684783     0.8021017606287139     0.4762861077139663     0.2881913171691696     0.4651342273356978  0.0007449290887733428     0.7702393407303558    0.02265731806276116    0.03165008157938369  2.778135076976411e-14 121.9245597473244
2.857420033504716      19.21855901817739      15.66448569692304   0.002016527685039976     0.6813613776163051     -11.70245437562084  0.0001881871185446631     0.1200694397630323   0.001068493489277612       14.5374777762524      392.4422089861741   0.004987154638684783     0.8021017606287139     0.4762861077139663     0.2881913171691696     0.4651342273356978  0.0007449290887733428     0.7702393407303558    0.02265731806276116    0.03165008157938369  2.778135076976411e-14 121.9245610317533
2.857420033504716      19.21855901817739      15.66448569692304   0.002016527685039976     0.6813613776163051     -11.70245437562084  0.0001881722173834693     0.1200694546641935   0.001068493489277612       14.5374777762524      392.4422089861741   0.004987154638684783     0.8021017606287139     0.4762861077139663     0.2881913171691696     0.4651342273356978  0.0007449290887733428     0.7702393407303558    0.02265731806276116    0.03165008157938369  2.778135076976411e-14 121.9245596459655
2.857420033504716      19.21855901817739      15.66448569692304   0.002016527685039976     0.6813613776163051     -11.70245437562084  0.0001881722173834693     0.1200694397630323   0.001068508390438806       14.5374777762524      392.4422089861741   0.004987154638684783     0.8021017606287139     0.4762861077139663     0.2881913171691696     0.4651342273356978  0.0007449290887733428     0.7702393407303558    0.02265731806276116    0.03165008157938369  2.778135076976411e-14 121.9245639398189
2.857420033504716      19.21855901817739      15.66448569692304   0.002016527685039976     0.6813613776163051     -11.70245437562084  0.0001881722173834693     0.1200694397630323   0.001068493489277612       14.5374779928777      392.4422089861741   0.004987154638684783     0.8021017606287139     0.4762861077139663     0.2881913171691696     0.4651342273356978  0.0007449290887733428     0.7702393407303558    0.02265731806276116    0.03165008157938369  2.778135076976411e-14 121.9245595944826
2.857420033504716      19.21855901817739      15.66448569692304   0.002016527685039976     0.6813613776163051     -11.70245437562084  0.0001881722173834693     0.1200694397630323   0.001068493489277612       14.5374777762524      392.4422148340187   0.004987154638684783     0.8021017606287139     0.4762861077139663     0.2881913171691696     0.4651342273356978  0.0007449290887733428     0.7702393407303558    0.02265731806276116    0.03165008157938369  2.778135076976411e-14 121.9245597258638
2.857420033504716      19.21855901817739      15.66448569692304   0.002016527685039976     0.6813613776163051     -11.70245437562084  0.0001881722173834693     0.1200694397630323   0.001068493489277612       14.5374777762524      392.4422089861741   0.004987169539845977     0.8021017606287139     0.4762861077139663     0.2881913171691696     0.4651342273356978  0.0007449290887733428     0.7702393407303558    0.02265731806276116    0.03165008157938369  2.778135076976411e-14 121.9245608135434
2.857420033504716      19.21855901817739      15.66448569692304   0.002016527685039976     0.6813613776163051     -11.70245437562084  0.0001881722173834693     0.1200694397630323   0.001068493489277612       14.5374777762524      392.4422089861741   0.004987154638684783     0.8021017755298751     0.4762861077139663     0.2881913171691696     0.4651342273356978  0.0007449290887733428     0.7702393407303558    0.02265731806276116    0.03165008157938369  2.778135076976411e-14 121.9245603366578
2.857420033504716      19.21855901817739      15.66448569692304   0.002016527685039976     0.6813613776163051     -11.70245437562084  0.0001881722173834693     0.1200694397630323   0.001068493489277612       14.5374777762524      392.4422089861741   0.004987154638684783     0.8021017606287139     0.4762861226151275     0.2881913171691696     0.4651342273356978  0.0007449290887733428     0.7702393407303558    0.02265731806276116    0.03165008157938369  2.778135076976411e-14 121.9245598237086
2.857420033504716      19.21855901817739      15.66448569692304   0.002016527685039976     0.6813613776163051     -11.70245437562084  0.0001881722173834693     0.1200694397630323   0.001068493489277612       14.5374777762524      392.4422089861741   0.004987154638684783     0.8021017606287139     0.4762861077139663     0.2881913320703308     0.4651342273356978  0.0007449290887733428     0.7702393407303558    0.02265731806276116    0.03165008157938369  2.778135076976411e-14 121.9245598363722
2.857420033504716      19.21855901817739      15.66448569692304   0.002016527685039976     0.6813613776163051     -11.70245437562084  0.0001881722173834693     0.1200694397630323   0.001068493489277612       14.5374777762524      392.4422089861741   0.004987154638684783     0.8021017606287139     0.4762861077139663     0.2881913171691696      0.465134242236859  0.0007449290887733428     0.7702393407303558    0.02265731806276116    0.03165008157938369  2.778135076976411e-14 121.9245596943686
2.857420033504716      19.21855901817739      15.66448569692304   0.002016527685039976     0.6813613776163051     -11.70245437562084  0.0001881722173834693     0.1200694397630323   0.001068493489277612       14.5374777762524      392.4422089861741   0.004987154638684783     0.8021017606287139     0.4762861077139663     0.2881913171691696     0.4651342273356978  0.0007449439899345367     0.7702393407303558    0.02265731806276116    0.03165008157938369  2.778135076976411e-14 121.9245596716633
2.857420033504716      19.21855901817739      15.66448569692304   0.002016527685039976     0.6813613776163051     -11.70245437562084  0.0001881722173834693     0.1200694397630323   0.001068493489277612       14.5374777762524      392.4422089861741   0.004987154638684783     0.8021017606287139     0.4762861077139663     0.2881913171691696     0.4651342273356978  0.0007449290887733428      0.770239355631517    0.02265731806276116    0.03165008157938369  2.778135076976411e-14 121.9245596681653
2.857420033504716      19.21855901817739      15.66448569692304   0.002016527685039976     0.6813613776163051     -11.70245437562084  0.0001881722173834693     0.1200694397630323   0.001068493489277612       14.5374777762524      392.4422089861741   0.004987154638684783     0.8021017606287139     0.4762861077139663     0.2881913171691696     0.4651342273356978  0.0007449290887733428     0.7702393407303558    0.02265733296392236    0.03165008157938369  2.778135076976411e-14 121.9245596682088
2.857420033504716      19.21855901817739      15.66448569692304   0.002016527685039976     0.6813613776163051     -11.70245437562084  0.0001881722173834693     0.1200694397630323   0.001068493489277612       14.5374777762524      392.4422089861741   0.004987154638684783     0.8021017606287139     0.4762861077139663     0.2881913171691696     0.4651342273356978  0.0007449290887733428     0.7702393407303558    0.02265731806276116    0.03165009648054488  2.778135076976411e-14 121.9245596729482
2.857420033504716      19.21855901817739      15.66448569692304   0.002016527685039976     0.6813613776163051     -11.70245437562084  0.0001881722173834693     0.1200694397630323   0.001068493489277612       14.5374777762524      392.4422089861741   0.004987154638684783     0.8021017606287139     0.4762861077139663     0.2881913171691696     0.4651342273356978  0.0007449290887733428     0.7702393407303558    0.02265731806276116    0.03165008157938369  1.490118897519843e-08 121.9246651041365
2.854781403848727      19.19994349933484       15.6242310980631   0.002014277635966966     0.6828750267282746     -11.67793935124668  0.0001869179066884793     0.1201265689778044   0.001062211229371615      14.53845981387069      391.9939482823872   0.005009670006211898     0.8020468669898907     0.4768583770139352     0.2878690690245992     0.4633286946409075  0.0007194530762399167     0.7702393407303558    0.02263369795912935    0.03041844032145686  2.368329120532361e-14 121.921482017478
2.854781446388285      19.19994349933484       15.6242310980631   0.002014277635966966     0.6828750267282746     -11.67793935124668  0.0001869179066884793     0.1201265689778044   0.001062211229371615      14.53845981387069      391.9939482823872   0.005009670006211898     0.8020468669898907     0.4768583770139352     0.2878690690245992     0.4633286946409075  0.0007194530762399167     0.7702393407303558    0.02263369795912935    0.03041844032145686  2.368329120532361e-14 121.9214818662608
2.854781403848727       19.1999437854363       15.6242310980631   0.002014277635966966     0.6828750267282746     -11.67793935124668  0.0001869179066884793     0.1201265689778044   0.001062211229371615      14.53845981387069      391.9939482823872   0.005009670006211898     0.8020468669898907     0.4768583770139352     0.2878690690245992     0.4633286946409075  0.0007194530762399167     0.7702393407303558    0.02263369795912935    0.03041844032145686  2.368329120532361e-14 121.9214820433282
2.854781403848727      19.19994349933484      15.62423133088229   0.002014277635966966     0.6828750267282746     -11.67793935124668  0.0001869179066884793     0.1201265689778044   0.001062211229371615      14.53845981387069      391.9939482823872   0.005009670006211898     0.8020468669898907     0.4768583770139352     0.2878690690245992     0.4633286946409075  0.0007194530762399167     0.7702393407303558    0.02263369795912935    0.03041844032145686  2.368329120532361e-14 121.9214820784538
2.854781403848727      19.19994349933484       15.6242310980631    0.00201429253712816     0.6828750267282746     -11.67793935124668  0.0001869179066884793     0.1201265689778044   0.001062211229371615      14.53845981387069      391.9939482823872   0.005009670006211898     0.8020468669898907     0.4768583770139352     0.2878690690245992     0.4633286946409075  0.0007194530762399167     0.7702393407303558    0.02263369795912935    0.03041844032145686  2.368329120532361e-14 121.9214815996197
2.854781403848727      19.19994349933484       15.6242310980631   0.002014277635966966     0.6828750416294358     -11.67793935124668  0.0001869179066884793     0.1201265689778044   0.001062211229371615      14.53845981387069      391.9939482823872   0.005009670006211898     0.8020468669898907     0.4768583770139352     0.2878690690245992     0.4633286946409075  0.0007194530762399167     0.7702393407303558    0.02263369795912935    0.03041844032145686  2.368329120532361e-14 121.9214820118339
2.854781403848727      19.19994349933484       15.6242310980631   0.002014277635966966     0.6828750267282746     -11.67793952526153  0.0001869179066884793     0.1201265689778044   0.001062211229371615      14.53845981387069      391.9939482823872   0.005009670006211898     0.8020468669898907     0.4768583770139352     0.2878690690245992     0.4633286946409075  0.0007194530762399167     0.7702393407303558    0.02263369795912935    0.03041844032145686  2.368329120532361e-14 121.921482026012
2.854781403848727      19.19994349933484       15.6242310980631   0.002014277635966966     0.6828750267282746     -11.67793935124668  0.0001869328078496731     0.1201265689778044   0.001062211229371615      14.53845981387069      391.9939482823872   0.005009670006211898     0.8020468669898907     0.4768583770139352     0.2878690690245992     0.4633286946409075  0.0007194530762399167     0.7702393407303558    0.02263369795912935    0.03041844032145686  2.368329120532361e-14 121.9214819582896
2.854781403848727      19.19994349933484       15.6242310980631   0.002014277635966966     0.6828750267282746     -11.67793935124668  0.0001869179066884793     0.1201265838789656   0.001062211229371615      14.53845981387069      391.9939482823872   0.005009670006211898     0.8020468669898907     0.4768583770139352     0.2878690690245992     0.4633286946409075  0.0007194530762399167     0.7702393407303558    0.02263369795912935    0.03041844032145686  2.368329120532361e-14 121.9214818738053
2.854781403848727      19.19994349933484       15.6242310980631   0.002014277635966966     0.6828750267282746     -11.67793935124668  0.0001869179066884793     0.1201265689778044   0.001062226130532809      14.53845981387069      391.9939482823872   0.005009670006211898     0.8020468669898907     0.4768583770139352     0.2878690690245992     0.4633286946409075  0.0007194530762399167     0.7702393407303558    0.02263369795912935    0.03041844032145686  2.368329120532361e-14 121.9214846648229
2.854781403848727      19.19994349933484       15.6242310980631   0.002014277635966966     0.6828750267282746     -11.67793935124668  0.0001869179066884793     0.1201265689778044   0.001062211229371615      14.53846003051062      391.9939482823872   0.005009670006211898     0.8020468669898907     0.4768583770139352     0.2878690690245992     0.4633286946409075  0.0007194530762399167     0.7702393407303558    0.02263369795912935    0.03041844032145686  2.368329120532361e-14 121.9214820061526
2.854781403848727      19.19994349933484       15.6242310980631   0.002014277635966966     0.6828750267282746     -11.67793935124668  0.0001869179066884793     0.1201265689778044   0.001062211229371615      14.53845981387069      391.9939541235522   0.005009670006211898     0.8020468669898907     0.4768583770139352     0.2878690690245992     0.4633286946409075  0.0007194530762399167     0.7702393407303558    0.02263369795912935    0.03041844032145686  2.368329120532361e-14 121.9214821990872
2.854781403848727      19.19994349933484       15.6242310980631   0.002014277635966966     0.6828750267282746     -11.67793935124668  0.0001869179066884793     0.1201265689778044   0.001062211229371615      14.53845981387069      391.9939482823872   0.005009684907373092     0.8020468669898907     0.4768583770139352     0.2878690690245992     0.4633286946409075  0.0007194530762399167     0.7702393407303558    0.02263369795912935    0.03041844032145686  2.368329120532361e-14 121.9214804320669
2.854781403848727      19.19994349933484       15.6242310980631   0.002014277635966966     0.6828750267282746     -11.67793935124668  0.0001869179066884793     0.1201265689778044   0.001062211229371615      14.53845981387069      391.9939482823872   0.005009670006211898     0.8020468818910519     0.4768583770139352     0.2878690690245992     0.4633286946409075  0.0007194530762399167     0.7702393407303558    0.02263369795912935    0.03041844032145686  2.368329120532361e-14 121.921482602453
2.854781403848727      19.19994349933484       15.6242310980631   0.002014277635966966     0.6828750267282746     -11.67793935124668  0.0001869179066884793     0.1201265689778044   0.001062211229371615      14.53845981387069      391.9939482823872   0.005009670006211898     0.8020468669898907     0.4768583919150964     0.2878690690245992     0.4633286946409075  0.0007194530762399167     0.7702393407303558    0.02263369795912935    0.03041844032145686  2.368329120532361e-14 121.9214821207722
2.854781403848727      19.19994349933484       15.6242310980631   0.002014277635966966     0.6828750267282746     -11.67793935124668  0.0001869179066884793     0.1201265689778044   0.001062211229371615      14.53845981387069      391.9939482823872   0.005009670006211898     0.8020468669898907     0.4768583770139352     0.2878690839257604     0.4633286946409075  0.0007194530762399167     0.7702393407303558    0.02263369795912935    0.03041844032145686  2.368329120532361e-14 121.9214819915124
2.854781403848727      19.19994349933484       15.6242310980631   0.002014277635966966     0.6828750267282746     -11.67793935124668  0.0001869179066884793     0.1201265689778044   0.001062211229371615      14.53845981387069      391.9939482823872   0.005009670006211898     0.8020468669898907     0.4768583770139352     0.2878690690245992     0.4633287095420687  0.0007194530762399167     0.7702393407303558    0.02263369795912935    0.03041844032145686  2.368329120532361e-14 121.9214820030117
2.854781403848727      19.19994349933484       15.6242310980631   0.002014277635966966     0.6828750267282746     -11.67793935124668  0.0001869179066884793     0.1201265689778044   0.001062211229371615      14.53845981387069      391.9939482823872   0.005009670006211898     0.8020468669898907     0.4768583770139352     0.2878690690245992     0.4633286946409075  0.0007194679774011106     0.7702393407303558    0.02263369795912935    0.03041844032145686  2.368329120532361e-14 121.9214820176899
2.854781403848727      19.19994349933484       15.6242310980631   0.002014277635966966     0.6828750267282746     -11.67793935124668  0.0001869179066884793     0.1201265689778044   0.001062211229371615      14.53845981387069      391.9939482823872   0.005009670006211898     0.8020468669898907     0.4768583770139352     0.2878690690245992     0.4633286946409075  0.0007194530762399167      0.770239355631517    0.02263369795912935    0.03041844032145686  2.368329120532361e-14 121.921482017478
2.854781403848727      19.19994349933484       15.6242310980631   0.002014277635966966     0.6828750267282746     -11.67793935124668  0.0001869179066884793     0.1201265689778044   0.001062211229371615      14.53845981387069      391.9939482823872   0.005009670006211898     0.8020468669898907     0.4768583770139352     0.2878690690245992     0.4633286946409075  0.0007194530762399167     0.7702393407303558    0.02263371286029055    0.03041844032145686  2.368329120532361e-14 121.9214820174479
2.854781403848727      19.19994349933484       15.6242310980631   0.002014277635966966     0.6828750267282746     -11.67793935124668  0.0001869179066884793     0.1201265689778044   0.001062211229371615      14.53845981387069      391.9939482823872   0.005009670006211898     0.8020468669898907     0.4768583770139352     0.2878690690245992     0.4633286946409075  0.0007194530762399167     0.7702393407303558    0.02263369795912935    0.03041845522261805  2.368329120532361e-14 121.921482017788
2.854781403848727      19.19994349933484       15.6242310980631   0.002014277635966966     0.6828750267282746     -11.67793935124668  0.0001869179066884793     0.1201265689778044   0.001062211229371615      14.53845981387069      391.9939482823872   0.005009670006211898     0.8020468669898907     0.4768583770139352     0.2878690690245992     0.4633286946409075  0.0007194530762399167     0.7702393407303558    0.02263369795912935    0.03041844032145686  1.490118487713886e-08 121.9215875190634
2.854827505206035      19.19752864726515      15.61903474562346   0.002014777658597262     0.6829402307935304     -11.67546710295726  0.0001866995955705808     0.1201364854019906   0.001062150179333265      14.53261295043459      391.7739511839734   0.005010935510229862     0.8020418918846325      0.476877469538573     0.2878517766288277     0.4634204876199755  0.0007190043875800467     0.7702393407303558    0.02274061378151797     0.0303924521021007  2.362842672325104e-14 121.9198813455858
2.854827547746279      19.19752864726515      15.61903474562346   0.002014777658597262     0.6829402307935304     -11.67546710295726  0.0001866995955705808     0.1201364854019906   0.001062150179333265      14.53261295043459      391.7739511839734   0.005010935510229862     0.8020418918846325      0.476877469538573     0.2878517766288277     0.4634204876199755  0.0007190043875800467     0.7702393407303558    0.02274061378151797     0.0303924521021007  2.362842672325104e-14 121.9198813980581
2.854827505206035      19.19752893333061      15.61903474562346   0.002014777658597262     0.6829402307935304     -11.67546710295726  0.0001866995955705808     0.1201364854019906   0.001062150179333265      14.53261295043459      391.7739511839734   0.005010935510229862     0.8020418918846325      0.476877469538573     0.2878517766288277     0.4634204876199755  0.0007190043875800467     0.7702393407303558    0.02274061378151797     0.0303924521021007  2.362842672325104e-14 121.9198813565169
2.854827505206035      19.19752864726515      15.61903497836521   0.002014777658597262     0.6829402307935304     -11.67546710295726  0.0001866995955705808     0.1201364854019906   0.001062150179333265      14.53261295043459      391.7739511839734   0.005010935510229862     0.8020418918846325      0.476877469538573     0.2878517766288277     0.4634204876199755  0.0007190043875800467     0.7702393407303558    0.02274061378151797     0.0303924521021007  2.362842672325104e-14 121.9198813597061
2.854827505206035      19.19752864726515      15.61903474562346   0.002014792559758456     0.6829402307935304     -11.67546710295726  0.0001866995955705808     0.1201364854019906   0.001062150179333265      14.53261295043459      391.7739511839734   0.005010935510229862     0.8020418918846325      0.476877469538573     0.2878517766288277     0.4634204876199755  0.0007190043875800467     0.7702393407303558    0.02274061378151797     0.0303924521021007  2.362842672325104e-14 121.9198816934753
2.854827505206035      19.19752864726515      15.61903474562346   0.002014777658597262     0.6829402456946916     -11.67546710295726  0.0001866995955705808     0.1201364854019906   0.001062150179333265      14.53261295043459      391.7739511839734   0.005010935510229862     0.8020418918846325      0.476877469538573     0.2878517766288277     0.4634204876199755  0.0007190043875800467     0.7702393407303558    0.02274061378151797     0.0303924521021007  2.362842672325104e-14 121.9198813208152
2.854827505206035      19.19752864726515      15.61903474562346   0.002014777658597262     0.6829402307935304     -11.67546727693528  0.0001866995955705808     0.1201364854019906   0.001062150179333265      14.53261295043459      391.7739511839734   0.005010935510229862     0.8020418918846325      0.476877469538573     0.2878517766288277     0.4634204876199755  0.0007190043875800467     0.7702393407303558    0.02274061378151797     0.0303924521021007  2.362842672325104e-14 121.919881300211
2.854827505206035      19.19752864726515      15.61903474562346   0.002014777658597262     0.6829402307935304     -11.67546710295726  0.0001867144967317746     0.1201364854019906   0.001062150179333265      14.53261295043459      391.7739511839734   0.005010935510229862     0.8020418918846325      0.476877469538573     0.2878517766288277     0.4634204876199755  0.0007190043875800467     0.7702393407303558    0.02274061378151797     0.0303924521021007  2.362842672325104e-14 121.9198814295125
2.854827505206035      19.19752864726515      15.61903474562346   0.002014777658597262     0.6829402307935304     -11.67546710295726  0.0001866995955705808     0.1201365003031518   0.001062150179333265      14.53261295043459      391.7739511839734   0.005010935510229862     0.8020418918846325      0.476877469538573     0.2878517766288277     0.4634204876199755  0.0007190043875800467     0.7702393407303558    0.02274061378151797     0.0303924521021007  2.362842672325104e-14 121.9198812406118
2.854827505206035      19.19752864726515      15.61903474562346   0.002014777658597262     0.6829402307935304     -11.67546710295726  0.0001866995955705808     0.1201364854019906   0.001062165080494459      14.53261295043459      391.7739511839734   0.005010935510229862     0.8020418918846325      0.476877469538573     0.2878517766288277     0.4634204876199755  0.0007190043875800467     0.7702393407303558    0.02274061378151797     0.0303924521021007  2.362842672325104e-14 121.919883835257
2.854827505206035      19.19752864726515      15.61903474562346   0.002014777658597262     0.6829402307935304     -11.67546710295726  0.0001866995955705808     0.1201364854019906   0.001062150179333265      14.53261316698739      391.7739511839734   0.005010935510229862     0.8020418918846325      0.476877469538573     0.2878517766288277     0.4634204876199755  0.0007190043875800467     0.7702393407303558    0.02274061378151797     0.0303924521021007  2.362842672325104e-14 121.9198813023962
2.854827505206035      19.19752864726515      15.61903474562346   0.002014777658597262     0.6829402307935304     -11.67546710295726  0.0001866995955705808     0.1201364854019906   0.001062150179333265      14.53261295043459      391.7739570218602   0.005010935510229862     0.8020418918846325      0.476877469538573     0.2878517766288277     0.4634204876199755  0.0007190043875800467     0.7702393407303558    0.02274061378151797     0.0303924521021007  2.362842672325104e-14 121.9198814104059
2.854827505206035      19.19752864726515      15.61903474562346   0.002014777658597262     0.6829402307935304     -11.67546710295726  0.0001866995955705808     0.1201364854019906   0.001062150179333265      14.53261295043459      391.7739511839734   0.005010950411391056     0.8020418918846325      0.476877469538573     0.2878517766288277     0.4634204876199755  0.0007190043875800467     0.7702393407303558    0.02274061378151797     0.0303924521021007  2.362842672325104e-14 121.9198801832408
2.854827505206035      19.19752864726515      15.61903474562346   0.002014777658597262     0.6829402307935304     -11.67546710295726  0.0001866995955705808     0.1201364854019906   0.001062150179333265      14.53261295043459      391.7739511839734   0.005010935510229862     0.8020419067857937      0.476877469538573     0.2878517766288277     0.4634204876199755  0.0007190043875800467     0.7702393407303558    0.02274061378151797     0.0303924521021007  2.362842672325104e-14 121.9198819390232
2.854827505206035      19.19752864726515      15.61903474562346   0.002014777658597262     0.6829402307935304     -11.67546710295726  0.0001866995955705808     0.1201364854019906   0.001062150179333265      14.53261295043459      391.7739511839734   0.005010935510229862     0.8020418918846325     0.4768774844397342     0.2878517766288277     0.4634204876199755  0.0007190043875800467     0.7702393407303558    0.02274061378151797     0.0303924521021007  2.362842672325104e-14 121.9198814977335
2.854827505206035      19.19752864726515      15.61903474562346   0.002014777658597262     0.6829402307935304     -11.67546710295726  0.0001866995955705808     0.1201364854019906   0.001062150179333265      14.53261295043459      391.7739511839734   0.005010935510229862     0.8020418918846325      0.476877469538573     0.2878517915299889     0.4634204876199755  0.0007190043875800467     0.7702393407303558    0.02274061378151797     0.0303924521021007  2.362842672325104e-14 121.9198812322235
2.854827505206035      19.19752864726515      15.61903474562346   0.002014777658597262     0.6829402307935304     -11.67546710295726  0.0001866995955705808     0.1201364854019906   0.001062150179333265      14.53261295043459      391.7739511839734   0.005010935510229862     0.8020418918846325      0.476877469538573     0.2878517766288277     0.4634205025211367  0.0007190043875800467     0.7702393407303558    0.02274061378151797     0.0303924521021007  2.362842672325104e-14 121.9198812568616
2.854827505206035      19.19752864726515      15.61903474562346   0.002014777658597262     0.6829402307935304     -11.67546710295726  0.0001866995955705808     0.1201364854019906   0.001062150179333265      14.53261295043459      391.7739511839734   0.005010935510229862     0.8020418918846325      0.476877469538573     0.2878517766288277     0.4634204876199755  0.0007190192887412406     0.7702393407303558    0.02274061378151797     0.0303924521021007  2.362842672325104e-14 121.9198813455869
2.854827505206035      19.19752864726515      15.61903474562346   0.002014777658597262     0.6829402307935304     -11.67546710295726  0.0001866995955705808     0.1201364854019906   0.001062150179333265      14.53261295043459      391.7739511839734   0.005010935510229862     0.8020418918846325      0.476877469538573     0.2878517766288277     0.4634204876199755  0.0007190043875800467      0.770239355631517    0.02274061378151797     0.0303924521021007  2.362842672325104e-14 121.9198813455858
2.854827505206035      19.19752864726515      15.61903474562346   0.002014777658597262     0.6829402307935304     -11.67546710295726  0.0001866995955705808     0.1201364854019906   0.001062150179333265      14.53261295043459      391.7739511839734   0.005010935510229862     0.8020418918846325      0.476877469538573     0.2878517766288277     0.4634204876199755  0.0007190043875800467     0.7702393407303558    0.02274062868267916     0.0303924521021007  2.362842672325104e-14 121.9198813455821
2.854827505206035      19.19752864726515      15.61903474562346   0.002014777658597262     0.6829402307935304     -11.67546710295726  0.0001866995955705808     0.1201364854019906   0.001062150179333265      14.53261295043459      391.7739511839734   0.005010935510229862     0.8020418918846325      0.476877469538573     0.2878517766288277     0.4634204876199755  0.0007190043875800467     0.7702393407303558    0.02274061378151797     0.0303924670032619  2.362842672325104e-14 121.9198813455904
2.854827505206035      19.19752864726515      15.61903474562346   0.002014777658597262     0.6829402307935304     -11.67546710295726  0.0001866995955705808     0.1201364854019906   0.001062150179333265      14.53261295043459      391.7739511839734   0.005010935510229862     0.8020418918846325      0.476877469538573     0.2878517766288277     0.4634204876199755  0.0007190043875800467     0.7702393407303558    0.02274061378151797     0.0303924521021007  1.490118482227438e-08 121.9199868546558
2.854873623974915      19.19763520351784      15.61893894570065   0.002014597521229457     0.6829511489806607     -11.67554825740761  0.0001864725894110407     0.1201445486265658   0.001062040012184359      14.53073718932784      391.7157271436807   0.005012183306089236     0.8020359110923432      0.476867910714094     0.2878575914508721      0.463691635190052   0.000719002693812011     0.7702393407303558    0.02275231629898218    0.03039201973368436  2.350578662242284e-14 121.9185414593303
2.854873666515847      19.19763520351784      15.61893894570065   0.002014597521229457     0.6829511489806607     -11.67554825740761  0.0001864725894110407     0.1201445486265658   0.001062040012184359      14.53073718932784      391.7157271436807   0.005012183306089236     0.8020359110923432      0.476867910714094     0.2878575914508721      0.463691635190052   0.000719002693812011     0.7702393407303558    0.02275231629898218    0.03039201973368436  2.350578662242284e-14 121.9185413691637
2.854873623974915       19.1976354895849      15.61893894570065   0.002014597521229457     0.6829511489806607     -11.67554825740761  0.0001864725894110407     0.1201445486265658   0.001062040012184359      14.53073718932784      391.7157271436807   0.005012183306089236     0.8020359110923432      0.476867910714094     0.2878575914508721      0.463691635190052   0.000719002693812011     0.7702393407303558    0.02275231629898218    0.03039201973368436  2.350578662242284e-14 121.918541427099
2.854873623974915      19.19763520351784      15.61893917844098   0.002014597521229457     0.6829511489806607     -11.67554825740761  0.0001864725894110407     0.1201445486265658   0.001062040012184359      14.53073718932784      391.7157271436807   0.005012183306089236     0.8020359110923432      0.476867910714094     0.2878575914508721      0.463691635190052   0.000719002693812011     0.7702393407303558    0.02275231629898218    0.03039201973368436  2.350578662242284e-14 121.9185415033349
2.854873623974915      19.19763520351784      15.61893894570065   0.002014612422390651     0.6829511489806607     -11.67554825740761  0.0001864725894110407     0.1201445486265658   0.001062040012184359      14.53073718932784      391.7157271436807   0.005012183306089236     0.8020359110923432      0.476867910714094     0.2878575914508721      0.463691635190052   0.000719002693812011     0.7702393407303558    0.02275231629898218    0.03039201973368436  2.350578662242284e-14 121.9185417400287
2.854873623974915      19.19763520351784      15.61893894570065   0.002014597521229457     0.6829511638818219     -11.67554825740761  0.0001864725894110407     0.1201445486265658   0.001062040012184359      14.53073718932784      391.7157271436807   0.005012183306089236     0.8020359110923432      0.476867910714094     0.2878575914508721      0.463691635190052   0.000719002693812011     0.7702393407303558    0.02275231629898218    0.03039201973368436  2.350578662242284e-14 121.9185414578569
2.854873623974915      19.19763520351784      15.61893894570065   0.002014597521229457     0.6829511489806607     -11.67554843138684  0.0001864725894110407     0.1201445486265658   0.001062040012184359      14.53073718932784      391.7157271436807   0.005012183306089236     0.8020359110923432      0.476867910714094     0.2878575914508721      0.463691635190052   0.000719002693812011     0.7702393407303558    0.02275231629898218    0.03039201973368436  2.350578662242284e-14 121.9185413817996
2.854873623974915      19.19763520351784      15.61893894570065   0.002014597521229457     0.6829511489806607     -11.67554825740761  0.0001864874905722346     0.1201445486265658   0.001062040012184359      14.53073718932784      391.7157271436807   0.005012183306089236     0.8020359110923432      0.476867910714094     0.2878575914508721      0.463691635190052   0.000719002693812011     0.7702393407303558    0.02275231629898218    0.03039201973368436  2.350578662242284e-14 121.9185416294388
2.854873623974915      19.19763520351784      15.61893894570065   0.002014597521229457     0.6829511489806607     -11.67554825740761  0.0001864725894110407      0.120144563527727   0.001062040012184359      14.53073718932784      391.7157271436807   0.005012183306089236     0.8020359110923432      0.476867910714094     0.2878575914508721      0.463691635190052   0.000719002693812011     0.7702393407303558    0.02275231629898218    0.03039201973368436  2.350578662242284e-14 121.9185413337823
2.854873623974915      19.19763520351784      15.61893894570065   0.002014597521229457     0.6829511489806607     -11.67554825740761  0.0001864725894110407     0.1201445486265658   0.001062054913345552      14.53073718932784      391.7157271436807   0.005012183306089236     0.8020359110923432      0.476867910714094     0.2878575914508721      0.463691635190052   0.000719002693812011     0.7702393407303558    0.02275231629898218    0.03039201973368436  2.350578662242284e-14 121.9185440022415
2.854873623974915      19.19763520351784      15.61893894570065   0.002014597521229457     0.6829511489806607     -11.67554825740761  0.0001864725894110407     0.1201445486265658   0.001062040012184359      14.53073740585269      391.7157271436807   0.005012183306089236     0.8020359110923432      0.476867910714094     0.2878575914508721      0.463691635190052   0.000719002693812011     0.7702393407303558    0.02275231629898218    0.03039201973368436  2.350578662242284e-14 121.9185412082298
2.854873623974915      19.19763520351784      15.61893894570065   0.002014597521229457     0.6829511489806607     -11.67554825740761  0.0001864725894110407     0.1201445486265658   0.001062040012184359      14.53073718932784      391.7157329806999   0.005012183306089236     0.8020359110923432      0.476867910714094     0.2878575914508721      0.463691635190052   0.000719002693812011     0.7702393407303558    0.02275231629898218    0.03039201973368436  2.350578662242284e-14 121.9185413375919
2.854873623974915      19.19763520351784      15.61893894570065   0.002014597521229457     0.6829511489806607     -11.67554825740761  0.0001864725894110407     0.1201445486265658   0.001062040012184359      14.53073718932784      391.7157271436807   0.005012198207250429     0.8020359110923432      0.476867910714094     0.2878575914508721      0.463691635190052   0.000719002693812011     0.7702393407303558    0.02275231629898218    0.03039201973368436  2.350578662242284e-14 121.9185421077745
2.854873623974915      19.19763520351784      15.61893894570065   0.002014597521229457     0.6829511489806607     -11.67554825740761  0.0001864725894110407     0.1201445486265658   0.001062040012184359      14.53073718932784      391.7157271436807   0.005012183306089236     0.8020359259935044      0.476867910714094     0.2878575914508721      0.463691635190052   0.000719002693812011     0.7702393407303558    0.02275231629898218    0.03039201973368436  2.350578662242284e-14 121.9185419400751
2.854873623974915      19.19763520351784      15.61893894570065   0.002014597521229457     0.6829511489806607     -11.67554825740761  0.0001864725894110407     0.1201445486265658   0.001062040012184359      14.53073718932784      391.7157271436807   0.005012183306089236     0.8020359110923432     0.4768679256152552     0.2878575914508721      0.463691635190052   0.000719002693812011     0.7702393407303558    0.02275231629898218    0.03039201973368436  2.350578662242284e-14 121.9185414962764
2.854873623974915      19.19763520351784      15.61893894570065   0.002014597521229457     0.6829511489806607     -11.67554825740761  0.0001864725894110407     0.1201445486265658   0.001062040012184359      14.53073718932784      391.7157271436807   0.005012183306089236     0.8020359110923432      0.476867910714094     0.2878576063520333      0.463691635190052   0.000719002693812011     0.7702393407303558    0.02275231629898218    0.03039201973368436  2.350578662242284e-14 121.9185415089363
2.854873623974915      19.19763520351784      15.61893894570065   0.002014597521229457     0.6829511489806607     -11.67554825740761  0.0001864725894110407     0.1201445486265658   0.001062040012184359      14.53073718932784      391.7157271436807   0.005012183306089236     0.8020359110923432      0.476867910714094     0.2878575914508721     0.4636916500912132   0.000719002693812011     0.7702393407303558    0.02275231629898218    0.03039201973368436  2.350578662242284e-14 121.918541440541
2.854873623974915      19.19763520351784      15.61893894570065   0.002014597521229457     0.6829511489806607     -11.67554825740761  0.0001864725894110407     0.1201445486265658   0.001062040012184359      14.53073718932784      391.7157271436807   0.005012183306089236     0.8020359110923432      0.476867910714094     0.2878575914508721      0.463691635190052  0.0007190175949732049     0.7702393407303558    0.02275231629898218    0.03039201973368436  2.350578662242284e-14 121.9185414593425
2.854873623974915      19.19763520351784      15.61893894570065   0.002014597521229457     0.6829511489806607     -11.67554825740761  0.0001864725894110407     0.1201445486265658   0.001062040012184359      14.53073718932784      391.7157271436807   0.005012183306089236     0.8020359110923432      0.476867910714094     0.2878575914508721      0.463691635190052   0.000719002693812011      0.770239355631517    0.02275231629898218    0.03039201973368436  2.350578662242284e-14 121.9185414593303
2.854873623974915      19.19763520351784      15.61893894570065   0.002014597521229457     0.6829511489806607     -11.67554825740761  0.0001864725894110407     0.1201445486265658   0.001062040012184359      14.53073718932784      391.7157271436807   0.005012183306089236     0.8020359110923432      0.476867910714094     0.2878575914508721      0.463691635190052   0.000719002693812011     0.7702393407303558    0.02275233120014338    0.03039201973368436  2.350578662242284e-14 121.9185414593307
2.854873623974915      19.19763520351784      15.61893894570065   0.002014597521229457     0.6829511489806607     -11.67554825740761  0.0001864725894110407     0.1201445486265658   0.001062040012184359      14.53073718932784      391.7157271436807   0.005012183306089236     0.8020359110923432      0.476867910714094     0.2878575914508721      0.463691635190052   0.000719002693812011     0.7702393407303558    0.02275231629898218    0.03039203463484555  2.350578662242284e-14 121.9185414593426
2.854873623974915      19.19763520351784      15.61893894570065   0.002014597521229457     0.6829511489806607     -11.67554825740761  0.0001864725894110407     0.1201445486265658   0.001062040012184359      14.53073718932784      391.7157271436807   0.005012183306089236     0.8020359110923432      0.476867910714094     0.2878575914508721      0.463691635190052   0.000719002693812011     0.7702393407303558    0.02275231629898218    0.03039201973368436  1.490118469963428e-08 121.9186469660341
2.85488414350733      19.19764225898332      15.61892792795998   0.002013848575941901     0.6829532208612497     -11.67555973624738  0.0001864405802450223     0.1203115727051184   0.001058448803324658      14.53084776514186      391.7192243855124   0.005007926826647456     0.8020345750598865     0.4768445582969856     0.2878382306079397     0.4637194607844482  0.0007189606978064954     0.7702393407303558     0.0227521516834746    0.03039018862017534  4.240659648537915e-14 121.9169865362237
2.854884186048419      19.19764225898332      15.61892792795998   0.002013848575941901     0.6829532208612497     -11.67555973624738  0.0001864405802450223     0.1203115727051184   0.001058448803324658      14.53084776514186      391.7192243855124   0.005007926826647456     0.8020345750598865     0.4768445582969856     0.2878382306079397     0.4637194607844482  0.0007189606978064954     0.7702393407303558     0.0227521516834746    0.03039018862017534  4.240659648537915e-14 121.9169866311099
2.85488414350733      19.19764254505048      15.61892792795998   0.002013848575941901     0.6829532208612497     -11.67555973624738  0.0001864405802450223     0.1203115727051184   0.001058448803324658      14.53084776514186      391.7192243855124   0.005007926826647456     0.8020345750598865     0.4768445582969856     0.2878382306079397     0.4637194607844482  0.0007189606978064954     0.7702393407303558     0.0227521516834746    0.03039018862017534  4.240659648537915e-14 121.916986650864
2.85488414350733      19.19764225898332      15.61892816070015   0.002013848575941901     0.6829532208612497     -11.67555973624738  0.0001864405802450223     0.1203115727051184   0.001058448803324658      14.53084776514186      391.7192243855124   0.005007926826647456     0.8020345750598865     0.4768445582969856     0.2878382306079397     0.4637194607844482  0.0007189606978064954     0.7702393407303558     0.0227521516834746    0.03039018862017534  4.240659648537915e-14 121.9169866486372
2.85488414350733      19.19764225898332      15.61892792795998   0.002013863477103095     0.6829532208612497     -11.67555973624738  0.0001864405802450223     0.1203115727051184   0.001058448803324658      14.53084776514186      391.7192243855124   0.005007926826647456     0.8020345750598865     0.4768445582969856     0.2878382306079397     0.4637194607844482  0.0007189606978064954     0.7702393407303558     0.0227521516834746    0.03039018862017534  4.240659648537915e-14 121.9169872210147
2.85488414350733      19.19764225898332      15.61892792795998   0.002013848575941901     0.6829532357624109     -11.67555973624738  0.0001864405802450223     0.1203115727051184   0.001058448803324658      14.53084776514186      391.7192243855124   0.005007926826647456     0.8020345750598865     0.4768445582969856     0.2878382306079397     0.4637194607844482  0.0007189606978064954     0.7702393407303558     0.0227521516834746    0.03039018862017534  4.240659648537915e-14 121.9169865449728
2.85488414350733      19.19764225898332      15.61892792795998   0.002013848575941901     0.6829532208612497     -11.67555991022678  0.0001864405802450223     0.1203115727051184   0.001058448803324658      14.53084776514186      391.7192243855124   0.005007926826647456     0.8020345750598865     0.4768445582969856     0.2878382306079397     0.4637194607844482  0.0007189606978064954     0.7702393407303558     0.0227521516834746    0.03039018862017534  4.240659648537915e-14 121.9169866016059
2.85488414350733      19.19764225898332      15.61892792795998   0.002013848575941901     0.6829532208612497     -11.67555973624738  0.0001864554814062162     0.1203115727051184   0.001058448803324658      14.53084776514186      391.7192243855124   0.005007926826647456     0.8020345750598865     0.4768445582969856     0.2878382306079397     0.4637194607844482  0.0007189606978064954     0.7702393407303558     0.0227521516834746    0.03039018862017534  4.240659648537915e-14 121.9169882218147
2.85488414350733      19.19764225898332      15.61892792795998   0.002013848575941901     0.6829532208612497     -11.67555973624738  0.0001864405802450223     0.1203115876062796   0.001058448803324658      14.53084776514186      391.7192243855124   0.005007926826647456     0.8020345750598865     0.4768445582969856     0.2878382306079397     0.4637194607844482  0.0007189606978064954     0.7702393407303558     0.0227521516834746    0.03039018862017534  4.240659648537915e-14 121.916986459832
2.85488414350733      19.19764225898332      15.61892792795998   0.002013848575941901     0.6829532208612497     -11.67555973624738  0.0001864405802450223     0.1203115727051184   0.001058463704485852      14.53084776514186      391.7192243855124   0.005007926826647456     0.8020345750598865     0.4768445582969856     0.2878382306079397     0.4637194607844482  0.0007189606978064954     0.7702393407303558     0.0227521516834746    0.03039018862017534  4.240659648537915e-14 121.9169896130122
2.85488414350733      19.19764225898332      15.61892792795998   0.002013848575941901     0.6829532208612497     -11.67555973624738  0.0001864405802450223     0.1203115727051184   0.001058448803324658      14.53084798166836      391.7192243855124   0.005007926826647456     0.8020345750598865     0.4768445582969856     0.2878382306079397     0.4637194607844482  0.0007189606978064954     0.7702393407303558     0.0227521516834746    0.03039018862017534  4.240659648537915e-14 121.916986574385
2.85488414350733      19.19764225898332      15.61892792795998   0.002013848575941901     0.6829532208612497     -11.67555973624738  0.0001864405802450223     0.1203115727051184   0.001058448803324658      14.53084776514186      391.7192302225837   0.005007926826647456     0.8020345750598865     0.4768445582969856     0.2878382306079397     0.4637194607844482  0.0007189606978064954     0.7702393407303558     0.0227521516834746    0.03039018862017534  4.240659648537915e-14 121.9169866824633
2.85488414350733      19.19764225898332      15.61892792795998   0.002013848575941901     0.6829532208612497     -11.67555973624738  0.0001864405802450223     0.1203115727051184   0.001058448803324658      14.53084776514186      391.7192243855124   0.005007941727808649     0.8020345750598865     0.4768445582969856     0.2878382306079397     0.4637194607844482  0.0007189606978064954     0.7702393407303558     0.0227521516834746    0.03039018862017534  4.240659648537915e-14 121.9169821131495
2.85488414350733      19.19764225898332      15.61892792795998   0.002013848575941901     0.6829532208612497     -11.67555973624738  0.0001864405802450223     0.1203115727051184   0.001058448803324658      14.53084776514186      391.7192243855124   0.005007926826647456     0.8020345899610477     0.4768445582969856     0.2878382306079397     0.4637194607844482  0.0007189606978064954     0.7702393407303558     0.0227521516834746    0.03039018862017534  4.240659648537915e-14 121.9169871651359
2.85488414350733      19.19764225898332      15.61892792795998   0.002013848575941901     0.6829532208612497     -11.67555973624738  0.0001864405802450223     0.1203115727051184   0.001058448803324658      14.53084776514186      391.7192243855124   0.005007926826647456     0.8020345750598865     0.4768445731981468     0.2878382306079397     0.4637194607844482  0.0007189606978064954     0.7702393407303558     0.0227521516834746    0.03039018862017534  4.240659648537915e-14 121.9169867992448
2.85488414350733      19.19764225898332      15.61892792795998   0.002013848575941901     0.6829532208612497     -11.67555973624738  0.0001864405802450223     0.1203115727051184   0.001058448803324658      14.53084776514186      391.7192243855124   0.005007926826647456     0.8020345750598865     0.4768445582969856     0.2878382455091009     0.4637194607844482  0.0007189606978064954     0.7702393407303558     0.0227521516834746    0.03039018862017534  4.240659648537915e-14 121.916986468719
2.85488414350733      19.19764225898332      15.61892792795998   0.002013848575941901     0.6829532208612497     -11.67555973624738  0.0001864405802450223     0.1203115727051184   0.001058448803324658      14.53084776514186      391.7192243855124   0.005007926826647456     0.8020345750598865     0.4768445582969856     0.2878382306079397     0.4637194756856093  0.0007189606978064954     0.7702393407303558     0.0227521516834746    0.03039018862017534  4.240659648537915e-14 121.9169865582443
2.85488414350733      19.19764225898332      15.61892792795998   0.002013848575941901     0.6829532208612497     -11.67555973624738  0.0001864405802450223     0.1203115727051184   0.001058448803324658      14.53084776514186      391.7192243855124   0.005007926826647456     0.8020345750598865     0.4768445582969856     0.2878382306079397     0.4637194607844482  0.0007189755989676892     0.7702393407303558     0.0227521516834746    0.03039018862017534  4.240659648537915e-14 121.9169865361141
2.85488414350733      19.19764225898332      15.61892792795998   0.002013848575941901     0.6829532208612497     -11.67555973624738  0.0001864405802450223     0.1203115727051184   0.001058448803324658      14.53084776514186      391.7192243855124   0.005007926826647456     0.8020345750598865     0.4768445582969856     0.2878382306079397     0.4637194607844482  0.0007189606978064954      0.770239355631517     0.0227521516834746    0.03039018862017534  4.240659648537915e-14 121.9169865362237
2.85488414350733      19.19764225898332      15.61892792795998   0.002013848575941901     0.6829532208612497     -11.67555973624738  0.0001864405802450223     0.1203115727051184   0.001058448803324658      14.53084776514186      391.7192243855124   0.005007926826647456     0.8020345750598865     0.4768445582969856     0.2878382306079397     0.4637194607844482  0.0007189606978064954     0.7702393407303558     0.0227521665846358    0.03039018862017534  4.240659648537915e-14 121.9169865362657
2.85488414350733      19.19764225898332      15.61892792795998   0.002013848575941901     0.6829532208612497     -11.67555973624738  0.0001864405802450223     0.1203115727051184   0.001058448803324658      14.53084776514186      391.7192243855124   0.005007926826647456     0.8020345750598865     0.4768445582969856     0.2878382306079397     0.4637194607844482  0.0007189606978064954     0.7702393407303558     0.0227521516834746    0.03039020352133653  4.240659648537915e-14 121.9169865360702
2.85488414350733      19.19764225898332      15.61892792795998   0.002013848575941901     0.6829532208612497     -11.67555973624738  0.0001864405802450223     0.1203115727051184   0.001058448803324658      14.53084776514186      391.7192243855124   0.005007926826647456     0.8020345750598865     0.4768445582969856     0.2878382306079397     0.4637194607844482  0.0007189606978064954     0.7702393407303558     0.0227521516834746    0.03039018862017534  1.490120360044414e-08 121.9170919877714
2.854773392172052      19.19588607597293       15.6151945970562   0.002013185995315626       0.68298188736927     -11.67378059987042   0.000186523272771294     0.1203111111602023    0.00105837215683452      14.52835160246604      391.6136219188461   0.005015844931865086     0.8020322691095887     0.4769222079627666     0.2877947246250255     0.4637103529365314  0.0007282795606003752     0.7702393407303558    0.02275054955237815    0.03061470401850788  4.226212528129182e-14 121.9161174614982
2.854773434711491      19.19588607597293       15.6151945970562   0.002013185995315626       0.68298188736927     -11.67378059987042   0.000186523272771294     0.1203111111602023    0.00105837215683452      14.52835160246604      391.6136219188461   0.005015844931865086     0.8020322691095887     0.4769222079627666     0.2877947246250255     0.4637103529365314  0.0007282795606003752     0.7702393407303558    0.02275054955237815    0.03061470401850788  4.226212528129182e-14 121.9161174891566
2.854773392172052      19.19588636201393       15.6151945970562   0.002013185995315626       0.68298188736927     -11.67378059987042   0.000186523272771294     0.1203111111602023    0.00105837215683452      14.52835160246604      391.6136219188461   0.005015844931865086     0.8020322691095887     0.4769222079627666     0.2877947246250255     0.4637103529365314  0.0007282795606003752     0.7702393407303558    0.02275054955237815    0.03061470401850788  4.226212528129182e-14 121.916117463639
2.854773392172052      19.19588607597293      15.61519482974073   0.002013185995315626       0.68298188736927     -11.67378059987042   0.000186523272771294     0.1203111111602023    0.00105837215683452      14.52835160246604      391.6136219188461   0.005015844931865086     0.8020322691095887     0.4769222079627666     0.2877947246250255     0.4637103529365314  0.0007282795606003752     0.7702393407303558    0.02275054955237815    0.03061470401850788  4.226212528129182e-14 121.9161174355727
2.854773392172052      19.19588607597293       15.6151945970562    0.00201320089647682       0.68298188736927     -11.67378059987042   0.000186523272771294     0.1203111111602023    0.00105837215683452      14.52835160246604      391.6136219188461   0.005015844931865086     0.8020322691095887     0.4769222079627666     0.2877947246250255     0.4637103529365314  0.0007282795606003752     0.7702393407303558    0.02275054955237815    0.03061470401850788  4.226212528129182e-14 121.9161177812927
2.854773392172052      19.19588607597293       15.6151945970562   0.002013185995315626     0.6829819022704312     -11.67378059987042   0.000186523272771294     0.1203111111602023    0.00105837215683452      14.52835160246604      391.6136219188461   0.005015844931865086     0.8020322691095887     0.4769222079627666     0.2877947246250255     0.4637103529365314  0.0007282795606003752     0.7702393407303558    0.02275054955237815    0.03061470401850788  4.226212528129182e-14 121.9161173374776
2.854773392172052      19.19588607597293       15.6151945970562   0.002013185995315626       0.68298188736927     -11.67378077382331   0.000186523272771294     0.1203111111602023    0.00105837215683452      14.52835160246604      391.6136219188461   0.005015844931865086     0.8020322691095887     0.4769222079627666     0.2877947246250255     0.4637103529365314  0.0007282795606003752     0.7702393407303558    0.02275054955237815    0.03061470401850788  4.226212528129182e-14 121.9161173785004
2.854773392172052      19.19588607597293       15.6151945970562   0.002013185995315626       0.68298188736927     -11.67378059987042  0.0001865381739324879     0.1203111111602023    0.00105837215683452      14.52835160246604      391.6136219188461   0.005015844931865086     0.8020322691095887     0.4769222079627666     0.2877947246250255     0.4637103529365314  0.0007282795606003752     0.7702393407303558    0.02275054955237815    0.03061470401850788  4.226212528129182e-14 121.916119383671
2.854773392172052      19.19588607597293       15.6151945970562   0.002013185995315626       0.68298188736927     -11.67378059987042   0.000186523272771294     0.1203111260613635    0.00105837215683452      14.52835160246604      391.6136219188461   0.005015844931865086     0.8020322691095887     0.4769222079627666     0.2877947246250255     0.4637103529365314  0.0007282795606003752     0.7702393407303558    0.02275054955237815    0.03061470401850788  4.226212528129182e-14 121.9161173226293
2.854773392172052      19.19588607597293       15.6151945970562   0.002013185995315626       0.68298188736927     -11.67378059987042   0.000186523272771294     0.1203111111602023   0.001058387057995714      14.52835160246604      391.6136219188461   0.005015844931865086     0.8020322691095887     0.4769222079627666     0.2877947246250255     0.4637103529365314  0.0007282795606003752     0.7702393407303558    0.02275054955237815    0.03061470401850788  4.226212528129182e-14 121.9161205427266
2.854773392172052      19.19588607597293       15.6151945970562   0.002013185995315626       0.68298188736927     -11.67378059987042   0.000186523272771294     0.1203111111602023    0.00105837215683452      14.52835181895535      391.6136219188461   0.005015844931865086     0.8020322691095887     0.4769222079627666     0.2877947246250255     0.4637103529365314  0.0007282795606003752     0.7702393407303558    0.02275054955237815    0.03061470401850788  4.226212528129182e-14 121.9161173771851
2.854773392172052      19.19588607597293       15.6151945970562   0.002013185995315626       0.68298188736927     -11.67378059987042   0.000186523272771294     0.1203111111602023    0.00105837215683452      14.52835160246604      391.6136277543438   0.005015844931865086     0.8020322691095887     0.4769222079627666     0.2877947246250255     0.4637103529365314  0.0007282795606003752     0.7702393407303558    0.02275054955237815    0.03061470401850788  4.226212528129182e-14 121.9161174965975
2.854773392172052      19.19588607597293       15.6151945970562   0.002013185995315626       0.68298188736927     -11.67378059987042   0.000186523272771294     0.1203111111602023    0.00105837215683452      14.52835160246604      391.6136219188461    0.00501585983302628     0.8020322691095887     0.4769222079627666     0.2877947246250255     0.4637103529365314  0.0007282795606003752     0.7702393407303558    0.02275054955237815    0.03061470401850788  4.226212528129182e-14 121.9161179915178
2.854773392172052      19.19588607597293       15.6151945970562   0.002013185995315626       0.68298188736927     -11.67378059987042   0.000186523272771294     0.1203111111602023    0.00105837215683452      14.52835160246604      391.6136219188461   0.005015844931865086     0.8020322840107499     0.4769222079627666     0.2877947246250255     0.4637103529365314  0.0007282795606003752     0.7702393407303558    0.02275054955237815    0.03061470401850788  4.226212528129182e-14 121.9161179210258
2.854773392172052      19.19588607597293       15.6151945970562   0.002013185995315626       0.68298188736927     -11.67378059987042   0.000186523272771294     0.1203111111602023    0.00105837215683452      14.52835160246604      391.6136219188461   0.005015844931865086     0.8020322691095887     0.4769222228639278     0.2877947246250255     0.4637103529365314  0.0007282795606003752     0.7702393407303558    0.02275054955237815    0.03061470401850788  4.226212528129182e-14 121.9161174842844
2.854773392172052      19.19588607597293       15.6151945970562   0.002013185995315626       0.68298188736927     -11.67378059987042   0.000186523272771294     0.1203111111602023    0.00105837215683452      14.52835160246604      391.6136219188461   0.005015844931865086     0.8020322691095887     0.4769222079627666     0.2877947395261867     0.4637103529365314  0.0007282795606003752     0.7702393407303558    0.02275054955237815    0.03061470401850788  4.226212528129182e-14 121.9161175047579
2.854773392172052      19.19588607597293       15.6151945970562   0.002013185995315626       0.68298188736927     -11.67378059987042   0.000186523272771294     0.1203111111602023    0.00105837215683452      14.52835160246604      391.6136219188461   0.005015844931865086     0.8020322691095887     0.4769222079627666     0.2877947246250255     0.4637103678376926  0.0007282795606003752     0.7702393407303558    0.02275054955237815    0.03061470401850788  4.226212528129182e-14 121.9161173760744
2.854773392172052      19.19588607597293       15.6151945970562   0.002013185995315626       0.68298188736927     -11.67378059987042   0.000186523272771294     0.1203111111602023    0.00105837215683452      14.52835160246604      391.6136219188461   0.005015844931865086     0.8020322691095887     0.4769222079627666     0.2877947246250255     0.4637103529365314  0.0007282944617615691     0.7702393407303558    0.02275054955237815    0.03061470401850788  4.226212528129182e-14 121.9161174646366
2.854773392172052      19.19588607597293       15.6151945970562   0.002013185995315626       0.68298188736927     -11.67378059987042   0.000186523272771294     0.1203111111602023    0.00105837215683452      14.52835160246604      391.6136219188461   0.005015844931865086     0.8020322691095887     0.4769222079627666     0.2877947246250255     0.4637103529365314  0.0007282795606003752      0.770239355631517    0.02275054955237815    0.03061470401850788  4.226212528129182e-14 121.9161174614982
2.854773392172052      19.19588607597293       15.6151945970562   0.002013185995315626       0.68298188736927     -11.67378059987042   0.000186523272771294     0.1203111111602023    0.00105837215683452      14.52835160246604      391.6136219188461   0.005015844931865086     0.8020322691095887     0.4769222079627666     0.2877947246250255     0.4637103529365314  0.0007282795606003752     0.7702393407303558    0.02275056445353934    0.03061470401850788  4.226212528129182e-14 121.9161174615673
2.854773392172052      19.19588607597293       15.6151945970562   0.002013185995315626       0.68298188736927     -11.67378059987042   0.000186523272771294     0.1203111111602023    0.00105837215683452      14.52835160246604      391.6136219188461   0.005015844931865086     0.8020322691095887     0.4769222079627666     0.2877947246250255     0.4637103529365314  0.0007282795606003752     0.7702393407303558    0.02275054955237815    0.03061471891966907  4.226212528129182e-14 121.916117464758
2.854773392172052      19.19588607597293       15.6151945970562   0.002013185995315626       0.68298188736927     -11.67378059987042   0.000186523272771294     0.1203111111602023    0.00105837215683452      14.52835160246604      391.6136219188461   0.005015844931865086     0.8020322691095887     0.4769222079627666     0.2877947246250255     0.4637103529365314  0.0007282795606003752     0.7702393407303558    0.02275054955237815    0.03061470401850788  1.490120345597294e-08 121.9162229167276
2.854770254990439      19.19680081049529      15.61626034231035   0.002011948027725123     0.6834064338115863     -11.67427710516705  0.0001855530128529857     0.1206945013611846   0.001049345118156987      14.52842951444969      391.6229481400026   0.005009779381358773     0.8020270776337091     0.4769148848031782     0.2877463865608389     0.4640752517576919  0.0007273446376933119     0.7702393407303558    0.02274919539803223    0.03057461408429324  2.991880583465486e-14 121.914667921699
2.854770297529831      19.19680081049529      15.61626034231035   0.002011948027725123     0.6834064338115863     -11.67427710516705  0.0001855530128529857     0.1206945013611846   0.001049345118156987      14.52842951444969      391.6229481400026   0.005009779381358773     0.8020270776337091     0.4769148848031782     0.2877463865608389     0.4640752517576919  0.0007273446376933119     0.7702393407303558    0.02274919539803223    0.03057461408429324  2.991880583465486e-14 121.9146680709986
2.854770254990439      19.19680109654991      15.61626034231035   0.002011948027725123     0.6834064338115863     -11.67427710516705  0.0001855530128529857     0.1206945013611846   0.001049345118156987      14.52842951444969      391.6229481400026   0.005009779381358773     0.8020270776337091     0.4769148848031782     0.2877463865608389     0.4640752517576919  0.0007273446376933119     0.7702393407303558    0.02274919539803223    0.03057461408429324  2.991880583465486e-14 121.9146679811341
2.854770254990439      19.19680081049529      15.61626057501076   0.002011948027725123     0.6834064338115863     -11.67427710516705  0.0001855530128529857     0.1206945013611846   0.001049345118156987      14.52842951444969      391.6229481400026   0.005009779381358773     0.8020270776337091     0.4769148848031782     0.2877463865608389     0.4640752517576919  0.0007273446376933119     0.7702393407303558    0.02274919539803223    0.03057461408429324  2.991880583465486e-14 121.9146679741042
2.854770254990439      19.19680081049529      15.61626034231035   0.002011962928886316     0.6834064338115863     -11.67427710516705  0.0001855530128529857     0.1206945013611846   0.001049345118156987      14.52842951444969      391.6229481400026   0.005009779381358773     0.8020270776337091     0.4769148848031782     0.2877463865608389     0.4640752517576919  0.0007273446376933119     0.7702393407303558    0.02274919539803223    0.03057461408429324  2.991880583465486e-14 121.9146692328263
2.854770254990439      19.19680081049529      15.61626034231035   0.002011948027725123     0.6834064487127475     -11.67427710516705  0.0001855530128529857     0.1206945013611846   0.001049345118156987      14.52842951444969      391.6229481400026   0.005009779381358773     0.8020270776337091     0.4769148848031782     0.2877463865608389     0.4640752517576919  0.0007273446376933119     0.7702393407303558    0.02274919539803223    0.03057461408429324  2.991880583465486e-14 121.9146679397061
2.854770254990439      19.19680081049529      15.61626034231035   0.002011948027725123     0.6834064338115863     -11.67427727912733  0.0001855530128529857     0.1206945013611846   0.001049345118156987      14.52842951444969      391.6229481400026   0.005009779381358773     0.8020270776337091     0.4769148848031782     0.2877463865608389     0.4640752517576919  0.0007273446376933119     0.7702393407303558    0.02274919539803223    0.03057461408429324  2.991880583465486e-14 121.9146679564379
2.854770254990439      19.19680081049529      15.61626034231035   0.002011948027725123     0.6834064338115863     -11.67427710516705  0.0001855679140141796     0.1206945013611846   0.001049345118156987      14.52842951444969      391.6229481400026   0.005009779381358773     0.8020270776337091     0.4769148848031782     0.2877463865608389     0.4640752517576919  0.0007273446376933119     0.7702393407303558    0.02274919539803223    0.03057461408429324  2.991880583465486e-14 121.9146727750942
2.854770254990439      19.19680081049529      15.61626034231035   0.002011948027725123     0.6834064338115863     -11.67427710516705  0.0001855530128529857     0.1206945162623458   0.001049345118156987      14.52842951444969      391.6229481400026   0.005009779381358773     0.8020270776337091     0.4769148848031782     0.2877463865608389     0.4640752517576919  0.0007273446376933119     0.7702393407303558    0.02274919539803223    0.03057461408429324  2.991880583465486e-14 121.9146681227864
2.854770254990439      19.19680081049529      15.61626034231035   0.002011948027725123     0.6834064338115863     -11.67427710516705  0.0001855530128529857     0.1206945013611846   0.001049360019318181      14.52842951444969      391.6229481400026   0.005009779381358773     0.8020270776337091     0.4769148848031782     0.2877463865608389     0.4640752517576919  0.0007273446376933119     0.7702393407303558    0.02274919539803223    0.03057461408429324  2.991880583465486e-14 121.9146717688838
2.854770254990439      19.19680081049529      15.61626034231035   0.002011948027725123     0.6834064338115863     -11.67427710516705  0.0001855530128529857     0.1206945013611846   0.001049345118156987      14.52842973094016      391.6229481400026   0.005009779381358773     0.8020270776337091     0.4769148848031782     0.2877463865608389     0.4640752517576919  0.0007273446376933119     0.7702393407303558    0.02274919539803223    0.03057461408429324  2.991880583465486e-14 121.914667841548
2.854770254990439      19.19680081049529      15.61626034231035   0.002011948027725123     0.6834064338115863     -11.67427710516705  0.0001855530128529857     0.1206945013611846   0.001049345118156987      14.52842951444969      391.6229539756392   0.005009779381358773     0.8020270776337091     0.4769148848031782     0.2877463865608389     0.4640752517576919  0.0007273446376933119     0.7702393407303558    0.02274919539803223    0.03057461408429324  2.991880583465486e-14 121.9146679208038
2.854770254990439      19.19680081049529      15.61626034231035   0.002011948027725123     0.6834064338115863     -11.67427710516705  0.0001855530128529857     0.1206945013611846   0.001049345118156987      14.52842951444969      391.6229481400026   0.005009794282519966     0.8020270776337091     0.4769148848031782     0.2877463865608389     0.4640752517576919  0.0007273446376933119     0.7702393407303558    0.02274919539803223    0.03057461408429324  2.991880583465486e-14 121.9146594724057
2.854770254990439      19.19680081049529      15.61626034231035   0.002011948027725123     0.6834064338115863     -11.67427710516705  0.0001855530128529857     0.1206945013611846   0.001049345118156987      14.52842951444969      391.6229481400026   0.005009779381358773     0.8020270925348703     0.4769148848031782     0.2877463865608389     0.4640752517576919  0.0007273446376933119     0.7702393407303558    0.02274919539803223    0.03057461408429324  2.991880583465486e-14 121.9146685430007
2.854770254990439      19.19680081049529      15.61626034231035   0.002011948027725123     0.6834064338115863     -11.67427710516705  0.0001855530128529857     0.1206945013611846   0.001049345118156987      14.52842951444969      391.6229481400026   0.005009779381358773     0.8020270776337091     0.4769148997043394     0.2877463865608389     0.4640752517576919  0.0007273446376933119     0.7702393407303558    0.02274919539803223    0.03057461408429324  2.991880583465486e-14 121.9146682743477
2.854770254990439      19.19680081049529      15.61626034231035   0.002011948027725123     0.6834064338115863     -11.67427710516705  0.0001855530128529857     0.1206945013611846   0.001049345118156987      14.52842951444969      391.6229481400026   0.005009779381358773     0.8020270776337091     0.4769148848031782     0.2877464014620001     0.4640752517576919  0.0007273446376933119     0.7702393407303558    0.02274919539803223    0.03057461408429324  2.991880583465486e-14 121.9146677295353
2.854770254990439      19.19680081049529      15.61626034231035   0.002011948027725123     0.6834064338115863     -11.67427710516705  0.0001855530128529857     0.1206945013611846   0.001049345118156987      14.52842951444969      391.6229481400026   0.005009779381358773     0.8020270776337091     0.4769148848031782     0.2877463865608389     0.4640752666588531  0.0007273446376933119     0.7702393407303558    0.02274919539803223    0.03057461408429324  2.991880583465486e-14 121.9146679895147
2.854770254990439      19.19680081049529      15.61626034231035   0.002011948027725123     0.6834064338115863     -11.67427710516705  0.0001855530128529857     0.1206945013611846   0.001049345118156987      14.52842951444969      391.6229481400026   0.005009779381358773     0.8020270776337091     0.4769148848031782     0.2877463865608389     0.4640752517576919  0.0007273595388545057     0.7702393407303558    0.02274919539803223    0.03057461408429324  2.991880583465486e-14 121.9146679217219
2.854770254990439      19.19680081049529      15.61626034231035   0.002011948027725123     0.6834064338115863     -11.67427710516705  0.0001855530128529857     0.1206945013611846   0.001049345118156987      14.52842951444969      391.6229481400026   0.005009779381358773     0.8020270776337091     0.4769148848031782     0.2877463865608389     0.4640752517576919  0.0007273446376933119      0.770239355631517    0.02274919539803223    0.03057461408429324  2.991880583465486e-14 121.914667921699
2.854770254990439      19.19680081049529      15.61626034231035   0.002011948027725123     0.6834064338115863     -11.67427710516705  0.0001855530128529857     0.1206945013611846   0.001049345118156987      14.52842951444969      391.6229481400026   0.005009779381358773     0.8020270776337091     0.4769148848031782     0.2877463865608389     0.4640752517576919  0.0007273446376933119     0.7702393407303558    0.02274921029919342    0.03057461408429324  2.991880583465486e-14 121.9146679219633
2.854770254990439      19.19680081049529      15.61626034231035   0.002011948027725123     0.6834064338115863     -11.67427710516705  0.0001855530128529857     0.1206945013611846   0.001049345118156987      14.52842951444969      391.6229481400026   0.005009779381358773     0.8020270776337091     0.4769148848031782     0.2877463865608389     0.4640752517576919  0.0007273446376933119     0.7702393407303558    0.02274919539803223    0.03057462898545443  2.991880583465486e-14 121.9146679212822
2.854770254990439      19.19680081049529      15.61626034231035   0.002011948027725123     0.6834064338115863     -11.67427710516705  0.0001855530128529857     0.1206945013611846   0.001049345118156987      14.52842951444969      391.6229481400026   0.005009779381358773     0.8020270776337091     0.4769148848031782     0.2877463865608389     0.4640752517576919  0.0007273446376933119     0.7702393407303558    0.02274919539803223    0.03057461408429324  1.490119111265349e-08 121.9147732311159
2.854749565271965      19.19663405495112      15.61591290894649   0.002011843356303992     0.6834055612726816     -11.67411035373672  0.0001855431617777695      0.120693882866748    0.00104927214177607       14.5285344696887      391.6229511720556   0.005017604370538495     0.8020267595380096     0.4769181513145532     0.2877458176064763     0.4640575580246323  0.0007273421058674504     0.7702393407303558    0.02274842763057669    0.03062293749955388   2.98578081717848e-14 121.9124663588613
2.854749607811048      19.19663405495112      15.61591290894649   0.002011843356303992     0.6834055612726816     -11.67411035373672  0.0001855431617777695      0.120693882866748    0.00104927214177607       14.5285344696887      391.6229511720556   0.005017604370538495     0.8020267595380096     0.4769181513145532     0.2877458176064763     0.4640575580246323  0.0007273421058674504     0.7702393407303558    0.02274842763057669    0.03062293749955388   2.98578081717848e-14 121.9124665169697
2.854749565271965      19.19663434100325      15.61591290894649   0.002011843356303992     0.6834055612726816     -11.67411035373672  0.0001855431617777695      0.120693882866748    0.00104927214177607       14.5285344696887      391.6229511720556   0.005017604370538495     0.8020267595380096     0.4769181513145532     0.2877458176064763     0.4640575580246323  0.0007273421058674504     0.7702393407303558    0.02274842763057669    0.03062293749955388   2.98578081717848e-14 121.9124664257953
2.854749565271965      19.19663405495112      15.61591314164172   0.002011843356303992     0.6834055612726816     -11.67411035373672  0.0001855431617777695      0.120693882866748    0.00104927214177607       14.5285344696887      391.6229511720556   0.005017604370538495     0.8020267595380096     0.4769181513145532     0.2877458176064763     0.4640575580246323  0.0007273421058674504     0.7702393407303558    0.02274842763057669    0.03062293749955388   2.98578081717848e-14 121.91246644038
2.854749565271965      19.19663405495112      15.61591290894649   0.002011858257465186     0.6834055612726816     -11.67411035373672  0.0001855431617777695      0.120693882866748    0.00104927214177607       14.5285344696887      391.6229511720556   0.005017604370538495     0.8020267595380096     0.4769181513145532     0.2877458176064763     0.4640575580246323  0.0007273421058674504     0.7702393407303558    0.02274842763057669    0.03062293749955388   2.98578081717848e-14 121.9124671355876
2.854749565271965      19.19663405495112      15.61591290894649   0.002011843356303992     0.6834055761738428     -11.67411035373672  0.0001855431617777695      0.120693882866748    0.00104927214177607       14.5285344696887      391.6229511720556   0.005017604370538495     0.8020267595380096     0.4769181513145532     0.2877458176064763     0.4640575580246323  0.0007273421058674504     0.7702393407303558    0.02274842763057669    0.03062293749955388   2.98578081717848e-14 121.9124664294149
2.854749565271965      19.19663405495112      15.61591290894649   0.002011843356303992     0.6834055612726816     -11.67411052769452  0.0001855431617777695      0.120693882866748    0.00104927214177607       14.5285344696887      391.6229511720556   0.005017604370538495     0.8020267595380096     0.4769181513145532     0.2877458176064763     0.4640575580246323  0.0007273421058674504     0.7702393407303558    0.02274842763057669    0.03062293749955388   2.98578081717848e-14 121.9124663766766
2.854749565271965      19.19663405495112      15.61591290894649   0.002011843356303992     0.6834055612726816     -11.67411035373672  0.0001855580629389634      0.120693882866748    0.00104927214177607       14.5285344696887      391.6229511720556   0.005017604370538495     0.8020267595380096     0.4769181513145532     0.2877458176064763     0.4640575580246323  0.0007273421058674504     0.7702393407303558    0.02274842763057669    0.03062293749955388   2.98578081717848e-14 121.9124717230881
2.854749565271965      19.19663405495112      15.61591290894649   0.002011843356303992     0.6834055612726816     -11.67411035373672  0.0001855431617777695     0.1206938977679092    0.00104927214177607       14.5285344696887      391.6229511720556   0.005017604370538495     0.8020267595380096     0.4769181513145532     0.2877458176064763     0.4640575580246323  0.0007273421058674504     0.7702393407303558    0.02274842763057669    0.03062293749955388   2.98578081717848e-14 121.9124665340961
2.854749565271965      19.19663405495112      15.61591290894649   0.002011843356303992     0.6834055612726816     -11.67411035373672  0.0001855431617777695      0.120693882866748   0.001049287042937264       14.5285344696887      391.6229511720556   0.005017604370538495     0.8020267595380096     0.4769181513145532     0.2877458176064763     0.4640575580246323  0.0007273421058674504     0.7702393407303558    0.02274842763057669    0.03062293749955388   2.98578081717848e-14 121.9124702765305
2.854749565271965      19.19663405495112      15.61591290894649   0.002011843356303992     0.6834055612726816     -11.67411035373672  0.0001855431617777695      0.120693882866748    0.00104927214177607      14.52853468618074      391.6229511720556   0.005017604370538495     0.8020267595380096     0.4769181513145532     0.2877458176064763     0.4640575580246323  0.0007273421058674504     0.7702393407303558    0.02274842763057669    0.03062293749955388   2.98578081717848e-14 121.9124663249486
2.854749565271965      19.19663405495112      15.61591290894649   0.002011843356303992     0.6834055612726816     -11.67411035373672  0.0001855431617777695      0.120693882866748    0.00104927214177607       14.5285344696887      391.6229570076923   0.005017604370538495     0.8020267595380096     0.4769181513145532     0.2877458176064763     0.4640575580246323  0.0007273421058674504     0.7702393407303558    0.02274842763057669    0.03062293749955388   2.98578081717848e-14 121.9124666448159
2.854749565271965      19.19663405495112      15.61591290894649   0.002011843356303992     0.6834055612726816     -11.67411035373672  0.0001855431617777695      0.120693882866748    0.00104927214177607       14.5285344696887      391.6229511720556   0.005017619271699689     0.8020267595380096     0.4769181513145532     0.2877458176064763     0.4640575580246323  0.0007273421058674504     0.7702393407303558    0.02274842763057669    0.03062293749955388   2.98578081717848e-14 121.9124663466043
2.854749565271965      19.19663405495112      15.61591290894649   0.002011843356303992     0.6834055612726816     -11.67411035373672  0.0001855431617777695      0.120693882866748    0.00104927214177607       14.5285344696887      391.6229511720556   0.005017604370538495     0.8020267744391708     0.4769181513145532     0.2877458176064763     0.4640575580246323  0.0007273421058674504     0.7702393407303558    0.02274842763057669    0.03062293749955388   2.98578081717848e-14 121.9124670224415
2.854749565271965      19.19663405495112      15.61591290894649   0.002011843356303992     0.6834055612726816     -11.67411035373672  0.0001855431617777695      0.120693882866748    0.00104927214177607       14.5285344696887      391.6229511720556   0.005017604370538495     0.8020267595380096     0.4769181662157144     0.2877458176064763     0.4640575580246323  0.0007273421058674504     0.7702393407303558    0.02274842763057669    0.03062293749955388   2.98578081717848e-14 121.9124665050281
2.854749565271965      19.19663405495112      15.61591290894649   0.002011843356303992     0.6834055612726816     -11.67411035373672  0.0001855431617777695      0.120693882866748    0.00104927214177607       14.5285344696887      391.6229511720556   0.005017604370538495     0.8020267595380096     0.4769181513145532     0.2877458325076375     0.4640575580246323  0.0007273421058674504     0.7702393407303558    0.02274842763057669    0.03062293749955388   2.98578081717848e-14 121.9124664422168
2.854749565271965      19.19663405495112      15.61591290894649   0.002011843356303992     0.6834055612726816     -11.67411035373672  0.0001855431617777695      0.120693882866748    0.00104927214177607       14.5285344696887      391.6229511720556   0.005017604370538495     0.8020267595380096     0.4769181513145532     0.2877458176064763     0.4640575729257935  0.0007273421058674504     0.7702393407303558    0.02274842763057669    0.03062293749955388   2.98578081717848e-14 121.9124664061419
2.854749565271965      19.19663405495112      15.61591290894649   0.002011843356303992     0.6834055612726816     -11.67411035373672  0.0001855431617777695      0.120693882866748    0.00104927214177607       14.5285344696887      391.6229511720556   0.005017604370538495     0.8020267595380096     0.4769181513145532     0.2877458176064763     0.4640575580246323  0.0007273570070286443     0.7702393407303558    0.02274842763057669    0.03062293749955388   2.98578081717848e-14 121.9124663588955
2.854749565271965      19.19663405495112      15.61591290894649   0.002011843356303992     0.6834055612726816     -11.67411035373672  0.0001855431617777695      0.120693882866748    0.00104927214177607       14.5285344696887      391.6229511720556   0.005017604370538495     0.8020267595380096     0.4769181513145532     0.2877458176064763     0.4640575580246323  0.0007273421058674504      0.770239355631517    0.02274842763057669    0.03062293749955388   2.98578081717848e-14 121.9124663588613
2.854749565271965      19.19663405495112      15.61591290894649   0.002011843356303992     0.6834055612726816     -11.67411035373672  0.0001855431617777695      0.120693882866748    0.00104927214177607       14.5285344696887      391.6229511720556   0.005017604370538495     0.8020267595380096     0.4769181513145532     0.2877458176064763     0.4640575580246323  0.0007273421058674504     0.7702393407303558    0.02274844253173789    0.03062293749955388   2.98578081717848e-14 121.9124663588611
2.854749565271965      19.19663405495112      15.61591290894649   0.002011843356303992     0.6834055612726816     -11.67411035373672  0.0001855431617777695      0.120693882866748    0.00104927214177607       14.5285344696887      391.6229511720556   0.005017604370538495     0.8020267595380096     0.4769181513145532     0.2877458176064763     0.4640575580246323  0.0007273421058674504     0.7702393407303558    0.02274842763057669    0.03062295240071507   2.98578081717848e-14 121.9124663589138
2.854749565271965      19.19663405495112      15.61591290894649   0.002011843356303992     0.6834055612726816     -11.67411035373672  0.0001855431617777695      0.120693882866748    0.00104927214177607       14.5285344696887      391.6229511720556   0.005017604370538495     0.8020267595380096     0.4769181513145532     0.2877458176064763     0.4640575580246323  0.0007273421058674504     0.7702393407303558    0.02274842763057669    0.03062293749955388  1.490119105165583e-08 121.9125716862888
2.854571053488813      19.19652556062455      15.61566672689905   0.002008586651006111     0.6833030353203697     -11.67400470605293  0.0001834941176817107     0.1206501584377819    0.00104079751222746      14.52833513928544      391.6098964020945    0.00502013846080873     0.8020238268073391     0.4767829930095373     0.2876925569312072     0.4640032496571856  0.0007273396398315808     0.7702393407303558    0.02274840698526075    0.03062278050827592  2.336673957503774e-14 121.9109377898417
2.854571096025237      19.19652556062455      15.61566672689905   0.002008586651006111     0.6833030353203697     -11.67400470605293  0.0001834941176817107     0.1206501584377819    0.00104079751222746      14.52833513928544      391.6098964020945    0.00502013846080873     0.8020238268073391     0.4767829930095373     0.2876925569312072     0.4640032496571856  0.0007273396398315808     0.7702393407303558    0.02274840698526075    0.03062278050827592  2.336673957503774e-14 121.9109377550578
2.854571053488813      19.19652584667507      15.61566672689905   0.002008586651006111     0.6833030353203697     -11.67400470605293  0.0001834941176817107     0.1206501584377819    0.00104079751222746      14.52833513928544      391.6098964020945    0.00502013846080873     0.8020238268073391     0.4767829930095373     0.2876925569312072     0.4640032496571856  0.0007273396398315808     0.7702393407303558    0.02274840698526075    0.03062278050827592  2.336673957503774e-14 121.9109377916205
2.854571053488813      19.19652556062455      15.61566695959062   0.002008586651006111     0.6833030353203697     -11.67400470605293  0.0001834941176817107     0.1206501584377819    0.00104079751222746      14.52833513928544      391.6098964020945    0.00502013846080873     0.8020238268073391     0.4767829930095373     0.2876925569312072     0.4640032496571856  0.0007273396398315808     0.7702393407303558    0.02274840698526075    0.03062278050827592  2.336673957503774e-14 121.9109378154525
2.854571053488813      19.19652556062455      15.61566672689905   0.002008601552167305     0.6833030353203697     -11.67400470605293  0.0001834941176817107     0.1206501584377819    0.00104079751222746      14.52833513928544      391.6098964020945    0.00502013846080873     0.8020238268073391     0.4767829930095373     0.2876925569312072     0.4640032496571856  0.0007273396398315808     0.7702393407303558    0.02274840698526075    0.03062278050827592  2.336673957503774e-14 121.9109371534193
2.854571053488813      19.19652556062455      15.61566672689905   0.002008586651006111     0.6833030502215309     -11.67400470605293  0.0001834941176817107     0.1206501584377819    0.00104079751222746      14.52833513928544      391.6098964020945    0.00502013846080873     0.8020238268073391     0.4767829930095373     0.2876925569312072     0.4640032496571856  0.0007273396398315808     0.7702393407303558    0.02274840698526075    0.03062278050827592  2.336673957503774e-14 121.9109377175158
2.854571053488813      19.19652556062455      15.61566672689905   0.002008586651006111     0.6833030353203697     -11.67400488000916  0.0001834941176817107     0.1206501584377819    0.00104079751222746      14.52833513928544      391.6098964020945    0.00502013846080873     0.8020238268073391     0.4767829930095373     0.2876925569312072     0.4640032496571856  0.0007273396398315808     0.7702393407303558    0.02274840698526075    0.03062278050827592  2.336673957503774e-14 121.9109377177614
2.854571053488813      19.19652556062455      15.61566672689905   0.002008586651006111     0.6833030353203697     -11.67400470605293  0.0001835090188429046     0.1206501584377819    0.00104079751222746      14.52833513928544      391.6098964020945    0.00502013846080873     0.8020238268073391     0.4767829930095373     0.2876925569312072     0.4640032496571856  0.0007273396398315808     0.7702393407303558    0.02274840698526075    0.03062278050827592  2.336673957503774e-14 121.9109397573491
2.854571053488813      19.19652556062455      15.61566672689905   0.002008586651006111     0.6833030353203697     -11.67400470605293  0.0001834941176817107     0.1206501733389431    0.00104079751222746      14.52833513928544      391.6098964020945    0.00502013846080873     0.8020238268073391     0.4767829930095373     0.2876925569312072     0.4640032496571856  0.0007273396398315808     0.7702393407303558    0.02274840698526075    0.03062278050827592  2.336673957503774e-14 121.9109376716431
2.854571053488813      19.19652556062455      15.61566672689905   0.002008586651006111     0.6833030353203697     -11.67400470605293  0.0001834941176817107     0.1206501584377819   0.001040812413388654      14.52833513928544      391.6098964020945    0.00502013846080873     0.8020238268073391     0.4767829930095373     0.2876925569312072     0.4640032496571856  0.0007273396398315808     0.7702393407303558    0.02274840698526075    0.03062278050827592  2.336673957503774e-14 121.9109366893493
2.854571053488813      19.19652556062455      15.61566672689905   0.002008586651006111     0.6833030353203697     -11.67400470605293  0.0001834941176817107     0.1206501584377819    0.00104079751222746       14.5283353557745      391.6098964020945    0.00502013846080873     0.8020238268073391     0.4767829930095373     0.2876925569312072     0.4640032496571856  0.0007273396398315808     0.7702393407303558    0.02274840698526075    0.03062278050827592  2.336673957503774e-14 121.9109377524656
2.854571053488813      19.19652556062455      15.61566672689905   0.002008586651006111     0.6833030353203697     -11.67400470605293  0.0001834941176817107     0.1206501584377819    0.00104079751222746      14.52833513928544      391.6099022375367    0.00502013846080873     0.8020238268073391     0.4767829930095373     0.2876925569312072     0.4640032496571856  0.0007273396398315808     0.7702393407303558    0.02274840698526075    0.03062278050827592  2.336673957503774e-14 121.9109378187306
2.854571053488813      19.19652556062455      15.61566672689905   0.002008586651006111     0.6833030353203697     -11.67400470605293  0.0001834941176817107     0.1206501584377819    0.00104079751222746      14.52833513928544      391.6098964020945   0.005020153361969924     0.8020238268073391     0.4767829930095373     0.2876925569312072     0.4640032496571856  0.0007273396398315808     0.7702393407303558    0.02274840698526075    0.03062278050827592  2.336673957503774e-14 121.9109421373605
2.854571053488813      19.19652556062455      15.61566672689905   0.002008586651006111     0.6833030353203697     -11.67400470605293  0.0001834941176817107     0.1206501584377819    0.00104079751222746      14.52833513928544      391.6098964020945    0.00502013846080873     0.8020238417085003     0.4767829930095373     0.2876925569312072     0.4640032496571856  0.0007273396398315808     0.7702393407303558    0.02274840698526075    0.03062278050827592  2.336673957503774e-14 121.9109383842516
2.854571053488813      19.19652556062455      15.61566672689905   0.002008586651006111     0.6833030353203697     -11.67400470605293  0.0001834941176817107     0.1206501584377819    0.00104079751222746      14.52833513928544      391.6098964020945    0.00502013846080873     0.8020238268073391     0.4767830079106984     0.2876925569312072     0.4640032496571856  0.0007273396398315808     0.7702393407303558    0.02274840698526075    0.03062278050827592  2.336673957503774e-14 121.9109376618511
2.854571053488813      19.19652556062455      15.61566672689905   0.002008586651006111     0.6833030353203697     -11.67400470605293  0.0001834941176817107     0.1206501584377819    0.00104079751222746      14.52833513928544      391.6098964020945    0.00502013846080873     0.8020238268073391     0.4767829930095373     0.2876925718323684     0.4640032496571856  0.0007273396398315808     0.7702393407303558    0.02274840698526075    0.03062278050827592  2.336673957503774e-14 121.910937886006
2.854571053488813      19.19652556062455      15.61566672689905   0.002008586651006111     0.6833030353203697     -11.67400470605293  0.0001834941176817107     0.1206501584377819    0.00104079751222746      14.52833513928544      391.6098964020945    0.00502013846080873     0.8020238268073391     0.4767829930095373     0.2876925569312072     0.4640032645583468  0.0007273396398315808     0.7702393407303558    0.02274840698526075    0.03062278050827592  2.336673957503774e-14 121.9109377202176
2.854571053488813      19.19652556062455      15.61566672689905   0.002008586651006111     0.6833030353203697     -11.67400470605293  0.0001834941176817107     0.1206501584377819    0.00104079751222746      14.52833513928544      391.6098964020945    0.00502013846080873     0.8020238268073391     0.4767829930095373     0.2876925569312072     0.4640032496571856  0.0007273545409927746     0.7702393407303558    0.02274840698526075    0.03062278050827592  2.336673957503774e-14 121.9109377902932
2.854571053488813      19.19652556062455      15.61566672689905   0.002008586651006111     0.6833030353203697     -11.67400470605293  0.0001834941176817107     0.1206501584377819    0.00104079751222746      14.52833513928544      391.6098964020945    0.00502013846080873     0.8020238268073391     0.4767829930095373     0.2876925569312072     0.4640032496571856  0.0007273396398315808      0.770239355631517    0.02274840698526075    0.03062278050827592  2.336673957503774e-14 121.9109377898417
2.854571053488813      19.19652556062455      15.61566672689905   0.002008586651006111     0.6833030353203697     -11.67400470605293  0.0001834941176817107     0.1206501584377819    0.00104079751222746      14.52833513928544      391.6098964020945    0.00502013846080873     0.8020238268073391     0.4767829930095373     0.2876925569312072     0.4640032496571856  0.0007273396398315808     0.7702393407303558    0.02274842188642194    0.03062278050827592  2.336673957503774e-14 121.9109377898293
2.854571053488813      19.19652556062455      15.61566672689905   0.002008586651006111     0.6833030353203697     -11.67400470605293  0.0001834941176817107     0.1206501584377819    0.00104079751222746      14.52833513928544      391.6098964020945    0.00502013846080873     0.8020238268073391     0.4767829930095373     0.2876925569312072     0.4640032496571856  0.0007273396398315808     0.7702393407303558    0.02274840698526075    0.03062279540943711  2.336673957503774e-14 121.910937774224
2.854571053488813      19.19652556062455      15.61566672689905   0.002008586651006111     0.6833030353203697     -11.67400470605293  0.0001834941176817107     0.1206501584377819    0.00104079751222746      14.52833513928544      391.6098964020945    0.00502013846080873     0.8020238268073391     0.4767829930095373     0.2876925569312072     0.4640032496571856  0.0007273396398315808     0.7702393407303558    0.02274840698526075    0.03062278050827592  1.490118456058723e-08 121.911043092535
2.854617954406328      19.19676513829003      15.61565315874726   0.002010087913034401     0.6833545293370994     -11.67396404043725  0.0001834724317658141     0.1206508345902049   0.001042916068737674      14.52810583129909      391.6113317804748   0.005020334259020681     0.8020221029997598     0.4767863419253718     0.2876887671318097     0.4640952435318109  0.0007272700243342483     0.7702393407303558     0.0227517223667798    0.03140013271802063  2.334280625878506e-14 121.910564644944
2.854617996943451      19.19676513829003      15.61565315874726   0.002010087913034401     0.6833545293370994     -11.67396404043725  0.0001834724317658141     0.1206508345902049   0.001042916068737674      14.52810583129909      391.6113317804748   0.005020334259020681     0.8020221029997598     0.4767863419253718     0.2876887671318097     0.4640952435318109  0.0007272700243342483     0.7702393407303558     0.0227517223667798    0.03140013271802063  2.334280625878506e-14 121.9105646340915
2.854617954406328      19.19676542434412      15.61565315874726   0.002010087913034401     0.6833545293370994     -11.67396404043725  0.0001834724317658141     0.1206508345902049   0.001042916068737674      14.52810583129909      391.6113317804748   0.005020334259020681     0.8020221029997598     0.4767863419253718     0.2876887671318097     0.4640952435318109  0.0007272700243342483     0.7702393407303558     0.0227517223667798    0.03140013271802063  2.334280625878506e-14 121.9105646525594
2.854617954406328      19.19676513829003      15.61565339143863   0.002010087913034401     0.6833545293370994     -11.67396404043725  0.0001834724317658141     0.1206508345902049   0.001042916068737674      14.52810583129909      391.6113317804748   0.005020334259020681     0.8020221029997598     0.4767863419253718     0.2876887671318097     0.4640952435318109  0.0007272700243342483     0.7702393407303558     0.0227517223667798    0.03140013271802063  2.334280625878506e-14 121.9105646425786
2.854617954406328      19.19676513829003      15.61565315874726   0.002010102814195595     0.6833545293370994     -11.67396404043725  0.0001834724317658141     0.1206508345902049   0.001042916068737674      14.52810583129909      391.6113317804748   0.005020334259020681     0.8020221029997598     0.4767863419253718     0.2876887671318097     0.4640952435318109  0.0007272700243342483     0.7702393407303558     0.0227517223667798    0.03140013271802063  2.334280625878506e-14 121.9105645363947
2.854617954406328      19.19676513829003      15.61565315874726   0.002010087913034401     0.6833545442382606     -11.67396404043725  0.0001834724317658141     0.1206508345902049   0.001042916068737674      14.52810583129909      391.6113317804748   0.005020334259020681     0.8020221029997598     0.4767863419253718     0.2876887671318097     0.4640952435318109  0.0007272700243342483     0.7702393407303558     0.0227517223667798    0.03140013271802063  2.334280625878506e-14 121.910564610413
2.854617954406328      19.19676513829003      15.61565315874726   0.002010087913034401     0.6833545293370994     -11.67396421439287  0.0001834724317658141     0.1206508345902049   0.001042916068737674      14.52810583129909      391.6113317804748   0.005020334259020681     0.8020221029997598     0.4767863419253718     0.2876887671318097     0.4640952435318109  0.0007272700243342483     0.7702393407303558     0.0227517223667798    0.03140013271802063  2.334280625878506e-14 121.9105646107606
2.854617954406328      19.19676513829003      15.61565315874726   0.002010087913034401     0.6833545293370994     -11.67396404043725   0.000183487332927008     0.1206508345902049   0.001042916068737674      14.52810583129909      391.6113317804748   0.005020334259020681     0.8020221029997598     0.4767863419253718     0.2876887671318097     0.4640952435318109  0.0007272700243342483     0.7702393407303558     0.0227517223667798    0.03140013271802063  2.334280625878506e-14 121.9105671842961
2.854617954406328      19.19676513829003      15.61565315874726   0.002010087913034401     0.6833545293370994     -11.67396404043725  0.0001834724317658141     0.1206508494913661   0.001042916068737674      14.52810583129909      391.6113317804748   0.005020334259020681     0.8020221029997598     0.4767863419253718     0.2876887671318097     0.4640952435318109  0.0007272700243342483     0.7702393407303558     0.0227517223667798    0.03140013271802063  2.334280625878506e-14 121.9105644425242
2.854617954406328      19.19676513829003      15.61565315874726   0.002010087913034401     0.6833545293370994     -11.67396404043725  0.0001834724317658141     0.1206508345902049   0.001042930969898868      14.52810583129909      391.6113317804748   0.005020334259020681     0.8020221029997598     0.4767863419253718     0.2876887671318097     0.4640952435318109  0.0007272700243342483     0.7702393407303558     0.0227517223667798    0.03140013271802063  2.334280625878506e-14 121.9105644405621
2.854617954406328      19.19676513829003      15.61565315874726   0.002010087913034401     0.6833545293370994     -11.67396404043725  0.0001834724317658141     0.1206508345902049   0.001042916068737674      14.52810604778473      391.6113317804748   0.005020334259020681     0.8020221029997598     0.4767863419253718     0.2876887671318097     0.4640952435318109  0.0007272700243342483     0.7702393407303558     0.0227517223667798    0.03140013271802063  2.334280625878506e-14 121.9105646004496
2.854617954406328      19.19676513829003      15.61565315874726   0.002010087913034401     0.6833545293370994     -11.67396404043725  0.0001834724317658141     0.1206508345902049   0.001042916068737674      14.52810583129909      391.6113376159384   0.005020334259020681     0.8020221029997598     0.4767863419253718     0.2876887671318097     0.4640952435318109  0.0007272700243342483     0.7702393407303558     0.0227517223667798    0.03140013271802063  2.334280625878506e-14 121.9105648627188
2.854617954406328      19.19676513829003      15.61565315874726   0.002010087913034401     0.6833545293370994     -11.67396404043725  0.0001834724317658141     0.1206508345902049   0.001042916068737674      14.52810583129909      391.6113317804748   0.005020349160181875     0.8020221029997598     0.4767863419253718     0.2876887671318097     0.4640952435318109  0.0007272700243342483     0.7702393407303558     0.0227517223667798    0.03140013271802063  2.334280625878506e-14 121.9105688980484
2.854617954406328      19.19676513829003      15.61565315874726   0.002010087913034401     0.6833545293370994     -11.67396404043725  0.0001834724317658141     0.1206508345902049   0.001042916068737674      14.52810583129909      391.6113317804748   0.005020334259020681      0.802022117900921     0.4767863419253718     0.2876887671318097     0.4640952435318109  0.0007272700243342483     0.7702393407303558     0.0227517223667798    0.03140013271802063  2.334280625878506e-14 121.9105651413082
2.854617954406328      19.19676513829003      15.61565315874726   0.002010087913034401     0.6833545293370994     -11.67396404043725  0.0001834724317658141     0.1206508345902049   0.001042916068737674      14.52810583129909      391.6113317804748   0.005020334259020681     0.8020221029997598      0.476786356826533     0.2876887671318097     0.4640952435318109  0.0007272700243342483     0.7702393407303558     0.0227517223667798    0.03140013271802063  2.334280625878506e-14 121.910564537526
2.854617954406328      19.19676513829003      15.61565315874726   0.002010087913034401     0.6833545293370994     -11.67396404043725  0.0001834724317658141     0.1206508345902049   0.001042916068737674      14.52810583129909      391.6113317804748   0.005020334259020681     0.8020221029997598     0.4767863419253718     0.2876887820329709     0.4640952435318109  0.0007272700243342483     0.7702393407303558     0.0227517223667798    0.03140013271802063  2.334280625878506e-14 121.9105647482273
2.854617954406328      19.19676513829003      15.61565315874726   0.002010087913034401     0.6833545293370994     -11.67396404043725  0.0001834724317658141     0.1206508345902049   0.001042916068737674      14.52810583129909      391.6113317804748   0.005020334259020681     0.8020221029997598     0.4767863419253718     0.2876887671318097     0.4640952584329721  0.0007272700243342483     0.7702393407303558     0.0227517223667798    0.03140013271802063  2.334280625878506e-14 121.910564582364
2.854617954406328      19.19676513829003      15.61565315874726   0.002010087913034401     0.6833545293370994     -11.67396404043725  0.0001834724317658141     0.1206508345902049   0.001042916068737674      14.52810583129909      391.6113317804748   0.005020334259020681     0.8020221029997598     0.4767863419253718     0.2876887671318097     0.4640952435318109  0.0007272849254954421     0.7702393407303558     0.0227517223667798    0.03140013271802063  2.334280625878506e-14 121.9105646449453
2.854617954406328      19.19676513829003      15.61565315874726   0.002010087913034401     0.6833545293370994     -11.67396404043725  0.0001834724317658141     0.1206508345902049   0.001042916068737674      14.52810583129909      391.6113317804748   0.005020334259020681     0.8020221029997598     0.4767863419253718     0.2876887671318097     0.4640952435318109  0.0007272700243342483      0.770239355631517     0.0227517223667798    0.03140013271802063  2.334280625878506e-14 121.910564644944
2.854617954406328      19.19676513829003      15.61565315874726   0.002010087913034401     0.6833545293370994     -11.67396404043725  0.0001834724317658141     0.1206508345902049   0.001042916068737674      14.52810583129909      391.6113317804748   0.005020334259020681     0.8020221029997598     0.4767863419253718     0.2876887671318097     0.4640952435318109  0.0007272700243342483     0.7702393407303558    0.02275173726794099    0.03140013271802063  2.334280625878506e-14 121.9105646449372
2.854617954406328      19.19676513829003      15.61565315874726   0.002010087913034401     0.6833545293370994     -11.67396404043725  0.0001834724317658141     0.1206508345902049   0.001042916068737674      14.52810583129909      391.6113317804748   0.005020334259020681     0.8020221029997598     0.4767863419253718     0.2876887671318097     0.4640952435318109  0.0007272700243342483     0.7702393407303558     0.0227517223667798    0.03140014761918183  2.334280625878506e-14 121.9105646449436
2.854617954406328      19.19676513829003      15.61565315874726   0.002010087913034401     0.6833545293370994     -11.67396404043725  0.0001834724317658141     0.1206508345902049   0.001042916068737674      14.52810583129909      391.6113317804748   0.005020334259020681     0.8020221029997598     0.4767863419253718     0.2876887671318097     0.4640952435318109  0.0007272700243342483     0.7702393407303558     0.0227517223667798    0.03140013271802063  1.490118453665392e-08 121.9106699710415
2.854615061700961      19.19677662551028      15.61566261374899   0.002010783746688501      0.683355088343394     -11.67396875290227  0.0001834599947078878     0.1206522877756668   0.001044187429402886      14.52802282286043       391.607334224787   0.005020220579635793     0.8020220196236001     0.4767872510305612     0.2876884802628785     0.4640973530234766  0.0007272699916844524     0.7702393407303558    0.02275197806553822    0.03140015597556789  2.332684871723367e-14 121.9104981559917
2.85461510423804      19.19677662551028      15.61566261374899   0.002010783746688501      0.683355088343394     -11.67396875290227  0.0001834599947078878     0.1206522877756668   0.001044187429402886      14.52802282286043       391.607334224787   0.005020220579635793     0.8020220196236001     0.4767872510305612     0.2876884802628785     0.4640973530234766  0.0007272699916844524     0.7702393407303558    0.02275197806553822    0.03140015597556789  2.332684871723367e-14 121.9104982011352
2.854615061700961      19.19677691156454      15.61566261374899   0.002010783746688501      0.683355088343394     -11.67396875290227  0.0001834599947078878     0.1206522877756668   0.001044187429402886      14.52802282286043       391.607334224787   0.005020220579635793     0.8020220196236001     0.4767872510305612     0.2876884802628785     0.4640973530234766  0.0007272699916844524     0.7702393407303558    0.02275197806553822    0.03140015597556789  2.332684871723367e-14 121.9104980897069
2.854615061700961      19.19677662551028      15.61566284644049   0.002010783746688501      0.683355088343394     -11.67396875290227  0.0001834599947078878     0.1206522877756668   0.001044187429402886      14.52802282286043       391.607334224787   0.005020220579635793     0.8020220196236001     0.4767872510305612     0.2876884802628785     0.4640973530234766  0.0007272699916844524     0.7702393407303558    0.02275197806553822    0.03140015597556789  2.332684871723367e-14 121.9104981654375
2.854615061700961      19.19677662551028      15.61566261374899   0.002010798647849695      0.683355088343394     -11.67396875290227  0.0001834599947078878     0.1206522877756668   0.001044187429402886      14.52802282286043       391.607334224787   0.005020220579635793     0.8020220196236001     0.4767872510305612     0.2876884802628785     0.4640973530234766  0.0007272699916844524     0.7702393407303558    0.02275197806553822    0.03140015597556789  2.332684871723367e-14 121.910498351332
2.854615061700961      19.19677662551028      15.61566261374899   0.002010783746688501     0.6833551032445552     -11.67396875290227  0.0001834599947078878     0.1206522877756668   0.001044187429402886      14.52802282286043       391.607334224787   0.005020220579635793     0.8020220196236001     0.4767872510305612     0.2876884802628785     0.4640973530234766  0.0007272699916844524     0.7702393407303558    0.02275197806553822    0.03140015597556789  2.332684871723367e-14 121.9104981466022
2.854615061700961      19.19677662551028      15.61566261374899   0.002010783746688501      0.683355088343394     -11.67396892685796  0.0001834599947078878     0.1206522877756668   0.001044187429402886      14.52802282286043       391.607334224787   0.005020220579635793     0.8020220196236001     0.4767872510305612     0.2876884802628785     0.4640973530234766  0.0007272699916844524     0.7702393407303558    0.02275197806553822    0.03140015597556789  2.332684871723367e-14 121.9104981583814
2.854615061700961      19.19677662551028      15.61566261374899   0.002010783746688501      0.683355088343394     -11.67396875290227  0.0001834748958690816     0.1206522877756668   0.001044187429402886      14.52802282286043       391.607334224787   0.005020220579635793     0.8020220196236001     0.4767872510305612     0.2876884802628785     0.4640973530234766  0.0007272699916844524     0.7702393407303558    0.02275197806553822    0.03140015597556789  2.332684871723367e-14 121.9105010315252
2.854615061700961      19.19677662551028      15.61566261374899   0.002010783746688501      0.683355088343394     -11.67396875290227  0.0001834599947078878     0.1206523026768279   0.001044187429402886      14.52802282286043       391.607334224787   0.005020220579635793     0.8020220196236001     0.4767872510305612     0.2876884802628785     0.4640973530234766  0.0007272699916844524     0.7702393407303558    0.02275197806553822    0.03140015597556789  2.332684871723367e-14 121.9104981161465
2.854615061700961      19.19677662551028      15.61566261374899   0.002010783746688501      0.683355088343394     -11.67396875290227  0.0001834599947078878     0.1206522877756668   0.001044202330564079      14.52802282286043       391.607334224787   0.005020220579635793     0.8020220196236001     0.4767872510305612     0.2876884802628785     0.4640973530234766  0.0007272699916844524     0.7702393407303558    0.02275197806553822    0.03140015597556789  2.332684871723367e-14 121.9104986533909
2.854615061700961      19.19677662551028      15.61566261374899   0.002010783746688501      0.683355088343394     -11.67396875290227  0.0001834599947078878     0.1206522877756668   0.001044187429402886      14.52802303934484       391.607334224787   0.005020220579635793     0.8020220196236001     0.4767872510305612     0.2876884802628785     0.4640973530234766  0.0007272699916844524     0.7702393407303558    0.02275197806553822    0.03140015597556789  2.332684871723367e-14 121.9104981638977
2.854615061700961      19.19677662551028      15.61566261374899   0.002010783746688501      0.683355088343394     -11.67396875290227  0.0001834599947078878     0.1206522877756668   0.001044187429402886      14.52802282286043       391.607340060191   0.005020220579635793     0.8020220196236001     0.4767872510305612     0.2876884802628785     0.4640973530234766  0.0007272699916844524     0.7702393407303558    0.02275197806553822    0.03140015597556789  2.332684871723367e-14 121.9104982440669
2.854615061700961      19.19677662551028      15.61566261374899   0.002010783746688501      0.683355088343394     -11.67396875290227  0.0001834599947078878     0.1206522877756668   0.001044187429402886      14.52802282286043       391.607334224787   0.005020235480796987     0.8020220196236001     0.4767872510305612     0.2876884802628785     0.4640973530234766  0.0007272699916844524     0.7702393407303558    0.02275197806553822    0.03140015597556789  2.332684871723367e-14 121.9105023618883
2.854615061700961      19.19677662551028      15.61566261374899   0.002010783746688501      0.683355088343394     -11.67396875290227  0.0001834599947078878     0.1206522877756668   0.001044187429402886      14.52802282286043       391.607334224787   0.005020220579635793     0.8020220345247613     0.4767872510305612     0.2876884802628785     0.4640973530234766  0.0007272699916844524     0.7702393407303558    0.02275197806553822    0.03140015597556789  2.332684871723367e-14 121.9104987808692
2.854615061700961      19.19677662551028      15.61566261374899   0.002010783746688501      0.683355088343394     -11.67396875290227  0.0001834599947078878     0.1206522877756668   0.001044187429402886      14.52802282286043       391.607334224787   0.005020220579635793     0.8020220196236001     0.4767872659317224     0.2876884802628785     0.4640973530234766  0.0007272699916844524     0.7702393407303558    0.02275197806553822    0.03140015597556789  2.332684871723367e-14 121.9104980483062
2.854615061700961      19.19677662551028      15.61566261374899   0.002010783746688501      0.683355088343394     -11.67396875290227  0.0001834599947078878     0.1206522877756668   0.001044187429402886      14.52802282286043       391.607334224787   0.005020220579635793     0.8020220196236001     0.4767872510305612     0.2876884951640397     0.4640973530234766  0.0007272699916844524     0.7702393407303558    0.02275197806553822    0.03140015597556789  2.332684871723367e-14 121.9104982897428
2.854615061700961      19.19677662551028      15.61566261374899   0.002010783746688501      0.683355088343394     -11.67396875290227  0.0001834599947078878     0.1206522877756668   0.001044187429402886      14.52802282286043       391.607334224787   0.005020220579635793     0.8020220196236001     0.4767872510305612     0.2876884802628785     0.4640973679246378  0.0007272699916844524     0.7702393407303558    0.02275197806553822    0.03140015597556789  2.332684871723367e-14 121.9104981308439
2.854615061700961      19.19677662551028      15.61566261374899   0.002010783746688501      0.683355088343394     -11.67396875290227  0.0001834599947078878     0.1206522877756668   0.001044187429402886      14.52802282286043       391.607334224787   0.005020220579635793     0.8020220196236001     0.4767872510305612     0.2876884802628785     0.4640973530234766  0.0007272848928456463     0.7702393407303558    0.02275197806553822    0.03140015597556789  2.332684871723367e-14 121.9104981559594
2.854615061700961      19.19677662551028      15.61566261374899   0.002010783746688501      0.683355088343394     -11.67396875290227  0.0001834599947078878     0.1206522877756668   0.001044187429402886      14.52802282286043       391.607334224787   0.005020220579635793     0.8020220196236001     0.4767872510305612     0.2876884802628785     0.4640973530234766  0.0007272699916844524      0.770239355631517    0.02275197806553822    0.03140015597556789  2.332684871723367e-14 121.9104981559917
2.854615061700961      19.19677662551028      15.61566261374899   0.002010783746688501      0.683355088343394     -11.67396875290227  0.0001834599947078878     0.1206522877756668   0.001044187429402886      14.52802282286043       391.607334224787   0.005020220579635793     0.8020220196236001     0.4767872510305612     0.2876884802628785     0.4640973530234766  0.0007272699916844524     0.7702393407303558    0.02275199296669941    0.03140015597556789  2.332684871723367e-14 121.9104981559945
2.854615061700961      19.19677662551028      15.61566261374899   0.002010783746688501      0.683355088343394     -11.67396875290227  0.0001834599947078878     0.1206522877756668   0.001044187429402886      14.52802282286043       391.607334224787   0.005020220579635793     0.8020220196236001     0.4767872510305612     0.2876884802628785     0.4640973530234766  0.0007272699916844524     0.7702393407303558    0.02275197806553822    0.03140017087672908  2.332684871723367e-14 121.9104981559455
2.854615061700961      19.19677662551028      15.61566261374899   0.002010783746688501      0.683355088343394     -11.67396875290227  0.0001834599947078878     0.1206522877756668   0.001044187429402886      14.52802282286043       391.607334224787   0.005020220579635793     0.8020220196236001     0.4767872510305612     0.2876884802628785     0.4640973530234766  0.0007272699916844524     0.7702393407303558    0.02275197806553822    0.03140015597556789  1.490118452069637e-08 121.9106034831308
2.854605384663306      19.19679778122169      15.61568077632947   0.002010729646537961     0.6833566925122354     -11.67397893639348  0.0001833640233377018     0.1206590799144493   0.001044100516300797      14.52794264067894      391.6031966144661   0.005016773514095677     0.8020216991515416      0.476797776103277      0.287681845958819     0.4641004852903822  0.0007273760629291284     0.7702393407303558    0.02275197419731044    0.03140277599560153  2.291868647483501e-14 121.9099037843104
2.854605427200241      19.19679778122169      15.61568077632947   0.002010729646537961     0.6833566925122354     -11.67397893639348  0.0001833640233377018     0.1206590799144493   0.001044100516300797      14.52794264067894      391.6031966144661   0.005016773514095677     0.8020216991515416      0.476797776103277      0.287681845958819     0.4641004852903822  0.0007273760629291284     0.7702393407303558    0.02275197419731044    0.03140277599560153  2.291868647483501e-14 121.9099038991773
2.854605384663306      19.19679806727627      15.61568077632947   0.002010729646537961     0.6833566925122354     -11.67397893639348  0.0001833640233377018     0.1206590799144493   0.001044100516300797      14.52794264067894      391.6031966144661   0.005016773514095677     0.8020216991515416      0.476797776103277      0.287681845958819     0.4641004852903822  0.0007273760629291284     0.7702393407303558    0.02275197419731044    0.03140277599560153  2.291868647483501e-14 121.9099038501959
2.854605384663306      19.19679778122169      15.61568100902125   0.002010729646537961     0.6833566925122354     -11.67397893639348  0.0001833640233377018     0.1206590799144493   0.001044100516300797      14.52794264067894      391.6031966144661   0.005016773514095677     0.8020216991515416      0.476797776103277      0.287681845958819     0.4641004852903822  0.0007273760629291284     0.7702393407303558    0.02275197419731044    0.03140277599560153  2.291868647483501e-14 121.9099038395581
2.854605384663306      19.19679778122169      15.61568077632947   0.002010744547699154     0.6833566925122354     -11.67397893639348  0.0001833640233377018     0.1206590799144493   0.001044100516300797      14.52794264067894      391.6031966144661   0.005016773514095677     0.8020216991515416      0.476797776103277      0.287681845958819     0.4641004852903822  0.0007273760629291284     0.7702393407303558    0.02275197419731044    0.03140277599560153  2.291868647483501e-14 121.9099041729589
2.854605384663306      19.19679778122169      15.61568077632947   0.002010729646537961     0.6833567074133966     -11.67397893639348  0.0001833640233377018     0.1206590799144493   0.001044100516300797      14.52794264067894      391.6031966144661   0.005016773514095677     0.8020216991515416      0.476797776103277      0.287681845958819     0.4641004852903822  0.0007273760629291284     0.7702393407303558    0.02275197419731044    0.03140277599560153  2.291868647483501e-14 121.9099037553064
2.854605384663306      19.19679778122169      15.61568077632947   0.002010729646537961     0.6833566925122354     -11.67397911034932  0.0001833640233377018     0.1206590799144493   0.001044100516300797      14.52794264067894      391.6031966144661   0.005016773514095677     0.8020216991515416      0.476797776103277      0.287681845958819     0.4641004852903822  0.0007273760629291284     0.7702393407303558    0.02275197419731044    0.03140277599560153  2.291868647483501e-14 121.9099038031965
2.854605384663306      19.19679778122169      15.61568077632947   0.002010729646537961     0.6833566925122354     -11.67397893639348  0.0001833789244988957     0.1206590799144493   0.001044100516300797      14.52794264067894      391.6031966144661   0.005016773514095677     0.8020216991515416      0.476797776103277      0.287681845958819     0.4641004852903822  0.0007273760629291284     0.7702393407303558    0.02275197419731044    0.03140277599560153  2.291868647483501e-14 121.9099064170958
2.854605384663306      19.19679778122169      15.61568077632947   0.002010729646537961     0.6833566925122354     -11.67397893639348  0.0001833640233377018     0.1206590948156105   0.001044100516300797      14.52794264067894      391.6031966144661   0.005016773514095677     0.8020216991515416      0.476797776103277      0.287681845958819     0.4641004852903822  0.0007273760629291284     0.7702393407303558    0.02275197419731044    0.03140277599560153  2.291868647483501e-14 121.9099037734109
2.854605384663306      19.19679778122169      15.61568077632947   0.002010729646537961     0.6833566925122354     -11.67397893639348  0.0001833640233377018     0.1206590799144493   0.001044115417461991      14.52794264067894      391.6031966144661   0.005016773514095677     0.8020216991515416      0.476797776103277      0.287681845958819     0.4641004852903822  0.0007273760629291284     0.7702393407303558    0.02275197419731044    0.03140277599560153  2.291868647483501e-14 121.9099042919995
2.854605384663306      19.19679778122169      15.61568077632947   0.002010729646537961     0.6833566925122354     -11.67397893639348  0.0001833640233377018     0.1206590799144493   0.001044100516300797      14.52794285716216      391.6031966144661   0.005016773514095677     0.8020216991515416      0.476797776103277      0.287681845958819     0.4641004852903822  0.0007273760629291284     0.7702393407303558    0.02275197419731044    0.03140277599560153  2.291868647483501e-14 121.9099038240187
2.854605384663306      19.19679778122169      15.61568077632947   0.002010729646537961     0.6833566925122354     -11.67397893639348  0.0001833640233377018     0.1206590799144493   0.001044100516300797      14.52794264067894      391.6032024498085   0.005016773514095677     0.8020216991515416      0.476797776103277      0.287681845958819     0.4641004852903822  0.0007273760629291284     0.7702393407303558    0.02275197419731044    0.03140277599560153  2.291868647483501e-14 121.9099039080777
2.854605384663306      19.19679778122169      15.61568077632947   0.002010729646537961     0.6833566925122354     -11.67397893639348  0.0001833640233377018     0.1206590799144493   0.001044100516300797      14.52794264067894      391.6031966144661   0.005016788415256871     0.8020216991515416      0.476797776103277      0.287681845958819     0.4641004852903822  0.0007273760629291284     0.7702393407303558    0.02275197419731044    0.03140277599560153  2.291868647483501e-14 121.9099037906151
2.854605384663306      19.19679778122169      15.61568077632947   0.002010729646537961     0.6833566925122354     -11.67397893639348  0.0001833640233377018     0.1206590799144493   0.001044100516300797      14.52794264067894      391.6031966144661   0.005016773514095677     0.8020217140527028      0.476797776103277      0.287681845958819     0.4641004852903822  0.0007273760629291284     0.7702393407303558    0.02275197419731044    0.03140277599560153  2.291868647483501e-14 121.9099043677673
2.854605384663306      19.19679778122169      15.61568077632947   0.002010729646537961     0.6833566925122354     -11.67397893639348  0.0001833640233377018     0.1206590799144493   0.001044100516300797      14.52794264067894      391.6031966144661   0.005016773514095677     0.8020216991515416     0.4767977910044381      0.287681845958819     0.4641004852903822  0.0007273760629291284     0.7702393407303558    0.02275197419731044    0.03140277599560153  2.291868647483501e-14 121.9099039014784
2.854605384663306      19.19679778122169      15.61568077632947   0.002010729646537961     0.6833566925122354     -11.67397893639348  0.0001833640233377018     0.1206590799144493   0.001044100516300797      14.52794264067894      391.6031966144661   0.005016773514095677     0.8020216991515416      0.476797776103277     0.2876818608599802     0.4641004852903822  0.0007273760629291284     0.7702393407303558    0.02275197419731044    0.03140277599560153  2.291868647483501e-14 121.9099037941997
2.854605384663306      19.19679778122169      15.61568077632947   0.002010729646537961     0.6833566925122354     -11.67397893639348  0.0001833640233377018     0.1206590799144493   0.001044100516300797      14.52794264067894      391.6031966144661   0.005016773514095677     0.8020216991515416      0.476797776103277      0.287681845958819     0.4641005001915434  0.0007273760629291284     0.7702393407303558    0.02275197419731044    0.03140277599560153  2.291868647483501e-14 121.9099037069532
2.854605384663306      19.19679778122169      15.61568077632947   0.002010729646537961     0.6833566925122354     -11.67397893639348  0.0001833640233377018     0.1206590799144493   0.001044100516300797      14.52794264067894      391.6031966144661   0.005016773514095677     0.8020216991515416      0.476797776103277      0.287681845958819     0.4641004852903822  0.0007273909640903223     0.7702393407303558    0.02275197419731044    0.03140277599560153  2.291868647483501e-14 121.909903784289
2.854605384663306      19.19679778122169      15.61568077632947   0.002010729646537961     0.6833566925122354     -11.67397893639348  0.0001833640233377018     0.1206590799144493   0.001044100516300797      14.52794264067894      391.6031966144661   0.005016773514095677     0.8020216991515416      0.476797776103277      0.287681845958819     0.4641004852903822  0.0007273760629291284      0.770239355631517    0.02275197419731044    0.03140277599560153  2.291868647483501e-14 121.9099037843104
2.854605384663306      19.19679778122169      15.61568077632947   0.002010729646537961     0.6833566925122354     -11.67397893639348  0.0001833640233377018     0.1206590799144493   0.001044100516300797      14.52794264067894      391.6031966144661   0.005016773514095677     0.8020216991515416      0.476797776103277      0.287681845958819     0.4641004852903822  0.0007273760629291284     0.7702393407303558    0.02275198909847163    0.03140277599560153  2.291868647483501e-14 121.9099037843097
2.854605384663306      19.19679778122169      15.61568077632947   0.002010729646537961     0.6833566925122354     -11.67397893639348  0.0001833640233377018     0.1206590799144493   0.001044100516300797      14.52794264067894      391.6031966144661   0.005016773514095677     0.8020216991515416      0.476797776103277      0.287681845958819     0.4641004852903822  0.0007273760629291284     0.7702393407303558    0.02275197419731044    0.03140279089676272  2.291868647483501e-14 121.909903784277
2.854605384663306      19.19679778122169      15.61568077632947   0.002010729646537961     0.6833566925122354     -11.67397893639348  0.0001833640233377018     0.1206590799144493   0.001044100516300797      14.52794264067894      391.6031966144661   0.005016773514095677     0.8020216991515416      0.476797776103277      0.287681845958819     0.4641004852903822  0.0007273760629291284     0.7702393407303558    0.02275197419731044    0.03140277599560153  1.490118411253413e-08 121.9100091100735
2.854429878076083      19.19677802549438      15.61565169442905   0.002008262491557038     0.6834494546178258     -11.67396472762794  0.0001818255695694828     0.1206938676362613   0.001042422911586652      14.52779729589223      391.6020902580469   0.005017103080715171     0.8020179163551373     0.4766199228138586     0.2876726264048864     0.4643480957968288  0.0007273973963331791     0.7702393407303558    0.02275199217684004    0.03140333468516059  3.742526091721187e-14 121.9086821348171
2.854429920610402      19.19677802549438      15.61565169442905   0.002008262491557038     0.6834494546178258     -11.67396472762794  0.0001818255695694828     0.1206938676362613   0.001042422911586652      14.52779729589223      391.6020902580469   0.005017103080715171     0.8020179163551373     0.4766199228138586     0.2876726264048864     0.4643480957968288  0.0007273973963331791     0.7702393407303558    0.02275199217684004    0.03140333468516059  3.742526091721187e-14 121.9086821239018
2.854429878076083      19.19677831154866      15.61565169442905   0.002008262491557038     0.6834494546178258     -11.67396472762794  0.0001818255695694828     0.1206938676362613   0.001042422911586652      14.52779729589223      391.6020902580469   0.005017103080715171     0.8020179163551373     0.4766199228138586     0.2876726264048864     0.4643480957968288  0.0007273973963331791     0.7702393407303558    0.02275199217684004    0.03140333468516059  3.742526091721187e-14 121.9086821990433
2.854429878076083      19.19677802549438      15.61565192712039   0.002008262491557038     0.6834494546178258     -11.67396472762794  0.0001818255695694828     0.1206938676362613   0.001042422911586652      14.52779729589223      391.6020902580469   0.005017103080715171     0.8020179163551373     0.4766199228138586     0.2876726264048864     0.4643480957968288  0.0007273973963331791     0.7702393407303558    0.02275199217684004    0.03140333468516059  3.742526091721187e-14 121.9086821427099
2.854429878076083      19.19677802549438      15.61565169442905   0.002008277392718231     0.6834494546178258     -11.67396472762794  0.0001818255695694828     0.1206938676362613   0.001042422911586652      14.52779729589223      391.6020902580469   0.005017103080715171     0.8020179163551373     0.4766199228138586     0.2876726264048864     0.4643480957968288  0.0007273973963331791     0.7702393407303558    0.02275199217684004    0.03140333468516059  3.742526091721187e-14 121.9086809498981
2.854429878076083      19.19677802549438      15.61565169442905   0.002008262491557038      0.683449469518987     -11.67396472762794  0.0001818255695694828     0.1206938676362613   0.001042422911586652      14.52779729589223      391.6020902580469   0.005017103080715171     0.8020179163551373     0.4766199228138586     0.2876726264048864     0.4643480957968288  0.0007273973963331791     0.7702393407303558    0.02275199217684004    0.03140333468516059  3.742526091721187e-14 121.908682130172
2.854429878076083      19.19677802549438      15.61565169442905   0.002008262491557038     0.6834494546178258     -11.67396490158357  0.0001818255695694828     0.1206938676362613   0.001042422911586652      14.52779729589223      391.6020902580469   0.005017103080715171     0.8020179163551373     0.4766199228138586     0.2876726264048864     0.4643480957968288  0.0007273973963331791     0.7702393407303558    0.02275199217684004    0.03140333468516059  3.742526091721187e-14 121.9086820929213
2.854429878076083      19.19677802549438      15.61565169442905   0.002008262491557038     0.6834494546178258     -11.67396472762794  0.0001818404707306766     0.1206938676362613   0.001042422911586652      14.52779729589223      391.6020902580469   0.005017103080715171     0.8020179163551373     0.4766199228138586     0.2876726264048864     0.4643480957968288  0.0007273973963331791     0.7702393407303558    0.02275199217684004    0.03140333468516059  3.742526091721187e-14 121.9086847470534
2.854429878076083      19.19677802549438      15.61565169442905   0.002008262491557038     0.6834494546178258     -11.67396472762794  0.0001818255695694828     0.1206938825374225   0.001042422911586652      14.52779729589223      391.6020902580469   0.005017103080715171     0.8020179163551373     0.4766199228138586     0.2876726264048864     0.4643480957968288  0.0007273973963331791     0.7702393407303558    0.02275199217684004    0.03140333468516059  3.742526091721187e-14 121.9086820641286
2.854429878076083      19.19677802549438      15.61565169442905   0.002008262491557038     0.6834494546178258     -11.67396472762794  0.0001818255695694828     0.1206938676362613   0.001042437812747846      14.52779729589223      391.6020902580469   0.005017103080715171     0.8020179163551373     0.4766199228138586     0.2876726264048864     0.4643480957968288  0.0007273973963331791     0.7702393407303558    0.02275199217684004    0.03140333468516059  3.742526091721187e-14 121.9086822359377
2.854429878076083      19.19677802549438      15.61565169442905   0.002008262491557038     0.6834494546178258     -11.67396472762794  0.0001818255695694828     0.1206938676362613   0.001042422911586652      14.52779751237328      391.6020902580469   0.005017103080715171     0.8020179163551373     0.4766199228138586     0.2876726264048864     0.4643480957968288  0.0007273973963331791     0.7702393407303558    0.02275199217684004    0.03140333468516059  3.742526091721187e-14 121.9086821809669
2.854429878076083      19.19677802549438      15.61565169442905   0.002008262491557038     0.6834494546178258     -11.67396472762794  0.0001818255695694828     0.1206938676362613   0.001042422911586652      14.52779729589223      391.6020960933727   0.005017103080715171     0.8020179163551373     0.4766199228138586     0.2876726264048864     0.4643480957968288  0.0007273973963331791     0.7702393407303558    0.02275199217684004    0.03140333468516059  3.742526091721187e-14 121.9086822288167
2.854429878076083      19.19677802549438      15.61565169442905   0.002008262491557038     0.6834494546178258     -11.67396472762794  0.0001818255695694828     0.1206938676362613   0.001042422911586652      14.52779729589223      391.6020902580469   0.005017117981876365     0.8020179163551373     0.4766199228138586     0.2876726264048864     0.4643480957968288  0.0007273973963331791     0.7702393407303558    0.02275199217684004    0.03140333468516059  3.742526091721187e-14 121.9086869715019
2.854429878076083      19.19677802549438      15.61565169442905   0.002008262491557038     0.6834494546178258     -11.67396472762794  0.0001818255695694828     0.1206938676362613   0.001042422911586652      14.52779729589223      391.6020902580469   0.005017103080715171     0.8020179312562985     0.4766199228138586     0.2876726264048864     0.4643480957968288  0.0007273973963331791     0.7702393407303558    0.02275199217684004    0.03140333468516059  3.742526091721187e-14 121.9086827279796
2.854429878076083      19.19677802549438      15.61565169442905   0.002008262491557038     0.6834494546178258     -11.67396472762794  0.0001818255695694828     0.1206938676362613   0.001042422911586652      14.52779729589223      391.6020902580469   0.005017103080715171     0.8020179163551373     0.4766199377150198     0.2876726264048864     0.4643480957968288  0.0007273973963331791     0.7702393407303558    0.02275199217684004    0.03140333468516059  3.742526091721187e-14 121.908682082001
2.854429878076083      19.19677802549438      15.61565169442905   0.002008262491557038     0.6834494546178258     -11.67396472762794  0.0001818255695694828     0.1206938676362613   0.001042422911586652      14.52779729589223      391.6020902580469   0.005017103080715171     0.8020179163551373     0.4766199228138586     0.2876726413060476     0.4643480957968288  0.0007273973963331791     0.7702393407303558    0.02275199217684004    0.03140333468516059  3.742526091721187e-14 121.9086822662299
2.854429878076083      19.19677802549438      15.61565169442905   0.002008262491557038     0.6834494546178258     -11.67396472762794  0.0001818255695694828     0.1206938676362613   0.001042422911586652      14.52779729589223      391.6020902580469   0.005017103080715171     0.8020179163551373     0.4766199228138586     0.2876726264048864       0.46434811069799  0.0007273973963331791     0.7702393407303558    0.02275199217684004    0.03140333468516059  3.742526091721187e-14 121.9086820761682
2.854429878076083      19.19677802549438      15.61565169442905   0.002008262491557038     0.6834494546178258     -11.67396472762794  0.0001818255695694828     0.1206938676362613   0.001042422911586652      14.52779729589223      391.6020902580469   0.005017103080715171     0.8020179163551373     0.4766199228138586     0.2876726264048864     0.4643480957968288   0.000727412297494373     0.7702393407303558    0.02275199217684004    0.03140333468516059  3.742526091721187e-14 121.9086821348362
2.854429878076083      19.19677802549438      15.61565169442905   0.002008262491557038     0.6834494546178258     -11.67396472762794  0.0001818255695694828     0.1206938676362613   0.001042422911586652      14.52779729589223      391.6020902580469   0.005017103080715171     0.8020179163551373     0.4766199228138586     0.2876726264048864     0.4643480957968288  0.0007273973963331791      0.770239355631517    0.02275199217684004    0.03140333468516059  3.742526091721187e-14 121.9086821348171
2.854429878076083      19.19677802549438      15.61565169442905   0.002008262491557038     0.6834494546178258     -11.67396472762794  0.0001818255695694828     0.1206938676362613   0.001042422911586652      14.52779729589223      391.6020902580469   0.005017103080715171     0.8020179163551373     0.4766199228138586     0.2876726264048864     0.4643480957968288  0.0007273973963331791     0.7702393407303558    0.02275200707800123    0.03140333468516059  3.742526091721187e-14 121.9086821348124
2.854429878076083      19.19677802549438      15.61565169442905   0.002008262491557038     0.6834494546178258     -11.67396472762794  0.0001818255695694828     0.1206938676362613   0.001042422911586652      14.52779729589223      391.6020902580469   0.005017103080715171     0.8020179163551373     0.4766199228138586     0.2876726264048864     0.4643480957968288  0.0007273973963331791     0.7702393407303558    0.02275199217684004    0.03140334958632178  3.742526091721187e-14 121.9086821348368
2.854429878076083      19.19677802549438      15.61565169442905   0.002008262491557038     0.6834494546178258     -11.67396472762794  0.0001818255695694828     0.1206938676362613   0.001042422911586652      14.52779729589223      391.6020902580469   0.005017103080715171     0.8020179163551373     0.4766199228138586     0.2876726264048864     0.4643480957968288  0.0007273973963331791     0.7702393407303558    0.02275199217684004    0.03140333468516059  1.490119861910857e-08 121.9087874704082
2.854432502283868      19.19673960675202      15.61560611534699   0.002010518984636763     0.6834489938607793     -11.67394203492066  0.0001818068359558442     0.1206943691606708   0.001042422499184491      14.52755354951517      391.5936094482954   0.005017022637849483     0.8020176270108241     0.4766191501295455     0.2876728682843548     0.4643599770125074  0.0007273958962551052     0.7702393407303558    0.02275247088714181     0.0314032682428243  3.741300273671967e-14 121.9084961122717
2.854432544818227      19.19673960675202      15.61560611534699   0.002010518984636763     0.6834489938607793     -11.67394203492066  0.0001818068359558442     0.1206943691606708   0.001042422499184491      14.52755354951517      391.5936094482954   0.005017022637849483     0.8020176270108241     0.4766191501295455     0.2876728682843548     0.4643599770125074  0.0007273958962551052     0.7702393407303558    0.02275247088714181     0.0314032682428243  3.741300273671967e-14 121.9084959768049
2.854432502283868      19.19673989280573      15.61560611534699   0.002010518984636763     0.6834489938607793     -11.67394203492066  0.0001818068359558442     0.1206943691606708   0.001042422499184491      14.52755354951517      391.5936094482954   0.005017022637849483     0.8020176270108241     0.4766191501295455     0.2876728682843548     0.4643599770125074  0.0007273958962551052     0.7702393407303558    0.02275247088714181     0.0314032682428243  3.741300273671967e-14 121.9084961188338
2.854432502283868      19.19673960675202      15.61560634803766   0.002010518984636763     0.6834489938607793     -11.67394203492066  0.0001818068359558442     0.1206943691606708   0.001042422499184491      14.52755354951517      391.5936094482954   0.005017022637849483     0.8020176270108241     0.4766191501295455     0.2876728682843548     0.4643599770125074  0.0007273958962551052     0.7702393407303558    0.02275247088714181     0.0314032682428243  3.741300273671967e-14 121.9084960208073
2.854432502283868      19.19673960675202      15.61560611534699   0.002010533885797957     0.6834489938607793     -11.67394203492066  0.0001818068359558442     0.1206943691606708   0.001042422499184491      14.52755354951517      391.5936094482954   0.005017022637849483     0.8020176270108241     0.4766191501295455     0.2876728682843548     0.4643599770125074  0.0007273958962551052     0.7702393407303558    0.02275247088714181     0.0314032682428243  3.741300273671967e-14 121.9084961992387
2.854432502283868      19.19673960675202      15.61560611534699   0.002010518984636763     0.6834490087619405     -11.67394203492066  0.0001818068359558442     0.1206943691606708   0.001042422499184491      14.52755354951517      391.5936094482954   0.005017022637849483     0.8020176270108241     0.4766191501295455     0.2876728682843548     0.4643599770125074  0.0007273958962551052     0.7702393407303558    0.02275247088714181     0.0314032682428243  3.741300273671967e-14 121.9084960127031
2.854432502283868      19.19673960675202      15.61560611534699   0.002010518984636763     0.6834489938607793     -11.67394220887595  0.0001818068359558442     0.1206943691606708   0.001042422499184491      14.52755354951517      391.5936094482954   0.005017022637849483     0.8020176270108241     0.4766191501295455     0.2876728682843548     0.4643599770125074  0.0007273958962551052     0.7702393407303558    0.02275247088714181     0.0314032682428243  3.741300273671967e-14 121.9084959501246
2.854432502283868      19.19673960675202      15.61560611534699   0.002010518984636763     0.6834489938607793     -11.67394203492066   0.000181821737117038     0.1206943691606708   0.001042422499184491      14.52755354951517      391.5936094482954   0.005017022637849483     0.8020176270108241     0.4766191501295455     0.2876728682843548     0.4643599770125074  0.0007273958962551052     0.7702393407303558    0.02275247088714181     0.0314032682428243  3.741300273671967e-14 121.9084985117725
2.854432502283868      19.19673960675202      15.61560611534699   0.002010518984636763     0.6834489938607793     -11.67394203492066  0.0001818068359558442      0.120694384061832   0.001042422499184491      14.52755354951517      391.5936094482954   0.005017022637849483     0.8020176270108241     0.4766191501295455     0.2876728682843548     0.4643599770125074  0.0007273958962551052     0.7702393407303558    0.02275247088714181     0.0314032682428243  3.741300273671967e-14 121.9084959780912
2.854432502283868      19.19673960675202      15.61560611534699   0.002010518984636763     0.6834489938607793     -11.67394203492066  0.0001818068359558442     0.1206943691606708   0.001042437400345685      14.52755354951517      391.5936094482954   0.005017022637849483     0.8020176270108241     0.4766191501295455     0.2876728682843548     0.4643599770125074  0.0007273958962551052     0.7702393407303558    0.02275247088714181     0.0314032682428243  3.741300273671967e-14 121.9084959610685
2.854432502283868      19.19673960675202      15.61560611534699   0.002010518984636763     0.6834489938607793     -11.67394203492066  0.0001818068359558442     0.1206943691606708   0.001042422499184491      14.52755376599259      391.5936094482954   0.005017022637849483     0.8020176270108241     0.4766191501295455     0.2876728682843548     0.4643599770125074  0.0007273958962551052     0.7702393407303558    0.02275247088714181     0.0314032682428243  3.741300273671967e-14 121.9084960427602
2.854432502283868      19.19673960675202      15.61560611534699   0.002010518984636763     0.6834489938607793     -11.67394203492066  0.0001818068359558442     0.1206943691606708   0.001042422499184491      14.52755354951517      391.5936152834948   0.005017022637849483     0.8020176270108241     0.4766191501295455     0.2876728682843548     0.4643599770125074  0.0007273958962551052     0.7702393407303558    0.02275247088714181     0.0314032682428243  3.741300273671967e-14 121.9084959724352
2.854432502283868      19.19673960675202      15.61560611534699   0.002010518984636763     0.6834489938607793     -11.67394203492066  0.0001818068359558442     0.1206943691606708   0.001042422499184491      14.52755354951517      391.5936094482954   0.005017037539010677     0.8020176270108241     0.4766191501295455     0.2876728682843548     0.4643599770125074  0.0007273958962551052     0.7702393407303558    0.02275247088714181     0.0314032682428243  3.741300273671967e-14 121.9085007344651
2.854432502283868      19.19673960675202      15.61560611534699   0.002010518984636763     0.6834489938607793     -11.67394203492066  0.0001818068359558442     0.1206943691606708   0.001042422499184491      14.52755354951517      391.5936094482954   0.005017022637849483     0.8020176419119853     0.4766191501295455     0.2876728682843548     0.4643599770125074  0.0007273958962551052     0.7702393407303558    0.02275247088714181     0.0314032682428243  3.741300273671967e-14 121.908496678934
2.854432502283868      19.19673960675202      15.61560611534699   0.002010518984636763     0.6834489938607793     -11.67394203492066  0.0001818068359558442     0.1206943691606708   0.001042422499184491      14.52755354951517      391.5936094482954   0.005017022637849483     0.8020176270108241     0.4766191650307067     0.2876728682843548     0.4643599770125074  0.0007273958962551052     0.7702393407303558    0.02275247088714181     0.0314032682428243  3.741300273671967e-14 121.9084960206325
2.854432502283868      19.19673960675202      15.61560611534699   0.002010518984636763     0.6834489938607793     -11.67394203492066  0.0001818068359558442     0.1206943691606708   0.001042422499184491      14.52755354951517      391.5936094482954   0.005017022637849483     0.8020176270108241     0.4766191501295455      0.287672883185516     0.4643599770125074  0.0007273958962551052     0.7702393407303558    0.02275247088714181     0.0314032682428243  3.741300273671967e-14 121.9084961226988
2.854432502283868      19.19673960675202      15.61560611534699   0.002010518984636763     0.6834489938607793     -11.67394203492066  0.0001818068359558442     0.1206943691606708   0.001042422499184491      14.52755354951517      391.5936094482954   0.005017022637849483     0.8020176270108241     0.4766191501295455     0.2876728682843548     0.4643599919136686  0.0007273958962551052     0.7702393407303558    0.02275247088714181     0.0314032682428243  3.741300273671967e-14 121.9084959824465
2.854432502283868      19.19673960675202      15.61560611534699   0.002010518984636763     0.6834489938607793     -11.67394203492066  0.0001818068359558442     0.1206943691606708   0.001042422499184491      14.52755354951517      391.5936094482954   0.005017022637849483     0.8020176270108241     0.4766191501295455     0.2876728682843548     0.4643599770125074  0.0007274107974162991     0.7702393407303558    0.02275247088714181     0.0314032682428243  3.741300273671967e-14 121.9084961122479
2.854432502283868      19.19673960675202      15.61560611534699   0.002010518984636763     0.6834489938607793     -11.67394203492066  0.0001818068359558442     0.1206943691606708   0.001042422499184491      14.52755354951517      391.5936094482954   0.005017022637849483     0.8020176270108241     0.4766191501295455     0.2876728682843548     0.4643599770125074  0.0007273958962551052      0.770239355631517    0.02275247088714181     0.0314032682428243  3.741300273671967e-14 121.9084961122717
2.854432502283868      19.19673960675202      15.61560611534699   0.002010518984636763     0.6834489938607793     -11.67394203492066  0.0001818068359558442     0.1206943691606708   0.001042422499184491      14.52755354951517      391.5936094482954   0.005017022637849483     0.8020176270108241     0.4766191501295455     0.2876728682843548     0.4643599770125074  0.0007273958962551052     0.7702393407303558      0.022752485788303     0.0314032682428243  3.741300273671967e-14 121.9084961122831
2.854432502283868      19.19673960675202      15.61560611534699   0.002010518984636763     0.6834489938607793     -11.67394203492066  0.0001818068359558442     0.1206943691606708   0.001042422499184491      14.52755354951517      391.5936094482954   0.005017022637849483     0.8020176270108241     0.4766191501295455     0.2876728682843548     0.4643599770125074  0.0007273958962551052     0.7702393407303558    0.02275247088714181    0.03140328314398549  3.741300273671967e-14 121.9084961122398
2.854432502283868      19.19673960675202      15.61560611534699   0.002010518984636763     0.6834489938607793     -11.67394203492066  0.0001818068359558442     0.1206943691606708   0.001042422499184491      14.52755354951517      391.5936094482954   0.005017022637849483     0.8020176270108241     0.4766191501295455     0.2876728682843548     0.4643599770125074  0.0007273958962551052     0.7702393407303558    0.02275247088714181     0.0314032682428243  1.490119860685039e-08 121.9086014273842
2.854448865659543      19.19694095566726      15.61592724333996   0.002010557367772123     0.6834546805844598     -11.67411842789739  0.0001818363269683155     0.1206954238163748   0.001044500215468693      14.52744875386662      391.5936685365384   0.005016917119275484     0.8020172445992381     0.4766231466851219     0.2876699261557399     0.4643879359406714  0.0007275378326266299     0.7702393407303558    0.02275243695784649    0.03140668606630935  3.735328374010096e-14 121.9084049065632
2.854448908194146      19.19694095566726      15.61592724333996   0.002010557367772123     0.6834546805844598     -11.67411842789739  0.0001818363269683155     0.1206954238163748   0.001044500215468693      14.52744875386662      391.5936685365384   0.005016917119275484     0.8020172445992381     0.4766231466851219     0.2876699261557399     0.4643879359406714  0.0007275378326266299     0.7702393407303558    0.02275243695784649    0.03140668606630935  3.735328374010096e-14 121.9084049470052
2.854448865659543      19.19694124172397      15.61592724333996   0.002010557367772123     0.6834546805844598     -11.67411842789739  0.0001818363269683155     0.1206954238163748   0.001044500215468693      14.52744875386662      391.5936685365384   0.005016917119275484     0.8020172445992381     0.4766231466851219     0.2876699261557399     0.4643879359406714  0.0007275378326266299     0.7702393407303558    0.02275243695784649    0.03140668606630935  3.735328374010096e-14 121.9084048716408
2.854448865659543      19.19694095566726      15.61592747603541   0.002010557367772123     0.6834546805844598     -11.67411842789739  0.0001818363269683155     0.1206954238163748   0.001044500215468693      14.52744875386662      391.5936685365384   0.005016917119275484     0.8020172445992381     0.4766231466851219     0.2876699261557399     0.4643879359406714  0.0007275378326266299     0.7702393407303558    0.02275243695784649    0.03140668606630935  3.735328374010096e-14 121.9084048406669
2.854448865659543      19.19694095566726      15.61592724333996   0.002010572268933317     0.6834546805844598     -11.67411842789739  0.0001818363269683155     0.1206954238163748   0.001044500215468693      14.52744875386662      391.5936685365384   0.005016917119275484     0.8020172445992381     0.4766231466851219     0.2876699261557399     0.4643879359406714  0.0007275378326266299     0.7702393407303558    0.02275243695784649    0.03140668606630935  3.735328374010096e-14 121.9084048182046
2.854448865659543      19.19694095566726      15.61592724333996   0.002010557367772123      0.683454695485621     -11.67411842789739  0.0001818363269683155     0.1206954238163748   0.001044500215468693      14.52744875386662      391.5936685365384   0.005016917119275484     0.8020172445992381     0.4766231466851219     0.2876699261557399     0.4643879359406714  0.0007275378326266299     0.7702393407303558    0.02275243695784649    0.03140668606630935  3.735328374010096e-14 121.9084048365151
2.854448865659543      19.19694095566726      15.61592724333996   0.002010557367772123     0.6834546805844598     -11.67411860185531  0.0001818363269683155     0.1206954238163748   0.001044500215468693      14.52744875386662      391.5936685365384   0.005016917119275484     0.8020172445992381     0.4766231466851219     0.2876699261557399     0.4643879359406714  0.0007275378326266299     0.7702393407303558    0.02275243695784649    0.03140668606630935  3.735328374010096e-14 121.908404822945
2.854448865659543      19.19694095566726      15.61592724333996   0.002010557367772123     0.6834546805844598     -11.67411842789739  0.0001818512281295093     0.1206954238163748   0.001044500215468693      14.52744875386662      391.5936685365384   0.005016917119275484     0.8020172445992381     0.4766231466851219     0.2876699261557399     0.4643879359406714  0.0007275378326266299     0.7702393407303558    0.02275243695784649    0.03140668606630935  3.735328374010096e-14 121.9084079776695
2.854448865659543      19.19694095566726      15.61592724333996   0.002010557367772123     0.6834546805844598     -11.67411842789739  0.0001818363269683155      0.120695438717536   0.001044500215468693      14.52744875386662      391.5936685365384   0.005016917119275484     0.8020172445992381     0.4766231466851219     0.2876699261557399     0.4643879359406714  0.0007275378326266299     0.7702393407303558    0.02275243695784649    0.03140668606630935  3.735328374010096e-14 121.9084048547372
2.854448865659543      19.19694095566726      15.61592724333996   0.002010557367772123     0.6834546805844598     -11.67411842789739  0.0001818363269683155     0.1206954238163748   0.001044515116629887      14.52744875386662      391.5936685365384   0.005016917119275484     0.8020172445992381     0.4766231466851219     0.2876699261557399     0.4643879359406714  0.0007275378326266299     0.7702393407303558    0.02275243695784649    0.03140668606630935  3.735328374010096e-14 121.908405887892
2.854448865659543      19.19694095566726      15.61592724333996   0.002010557367772123     0.6834546805844598     -11.67411842789739  0.0001818363269683155     0.1206954238163748   0.001044500215468693      14.52744897034247      391.5936685365384   0.005016917119275484     0.8020172445992381     0.4766231466851219     0.2876699261557399     0.4643879359406714  0.0007275378326266299     0.7702393407303558    0.02275243695784649    0.03140668606630935  3.735328374010096e-14 121.9084048486663
2.854448865659543      19.19694095566726      15.61592724333996   0.002010557367772123     0.6834546805844598     -11.67411842789739  0.0001818363269683155     0.1206954238163748   0.001044500215468693      14.52744875386662      391.5936743717388   0.005016917119275484     0.8020172445992381     0.4766231466851219     0.2876699261557399     0.4643879359406714  0.0007275378326266299     0.7702393407303558    0.02275243695784649    0.03140668606630935  3.735328374010096e-14 121.9084049077507
2.854448865659543      19.19694095566726      15.61592724333996   0.002010557367772123     0.6834546805844598     -11.67411842789739  0.0001818363269683155     0.1206954238163748   0.001044500215468693      14.52744875386662      391.5936685365384   0.005016932020436678     0.8020172445992381     0.4766231466851219     0.2876699261557399     0.4643879359406714  0.0007275378326266299     0.7702393407303558    0.02275243695784649    0.03140668606630935  3.735328374010096e-14 121.908409211753
2.854448865659543      19.19694095566726      15.61592724333996   0.002010557367772123     0.6834546805844598     -11.67411842789739  0.0001818363269683155     0.1206954238163748   0.001044500215468693      14.52744875386662      391.5936685365384   0.005016917119275484     0.8020172595003993     0.4766231466851219     0.2876699261557399     0.4643879359406714  0.0007275378326266299     0.7702393407303558    0.02275243695784649    0.03140668606630935  3.735328374010096e-14 121.9084054197014
2.854448865659543      19.19694095566726      15.61592724333996   0.002010557367772123     0.6834546805844598     -11.67411842789739  0.0001818363269683155     0.1206954238163748   0.001044500215468693      14.52744875386662      391.5936685365384   0.005016917119275484     0.8020172445992381      0.476623161586283     0.2876699261557399     0.4643879359406714  0.0007275378326266299     0.7702393407303558    0.02275243695784649    0.03140668606630935  3.735328374010096e-14 121.9084047846581
2.854448865659543      19.19694095566726      15.61592724333996   0.002010557367772123     0.6834546805844598     -11.67411842789739  0.0001818363269683155     0.1206954238163748   0.001044500215468693      14.52744875386662      391.5936685365384   0.005016917119275484     0.8020172445992381     0.4766231466851219     0.2876699410569011     0.4643879359406714  0.0007275378326266299     0.7702393407303558    0.02275243695784649    0.03140668606630935  3.735328374010096e-14 121.9084048969027
2.854448865659543      19.19694095566726      15.61592724333996   0.002010557367772123     0.6834546805844598     -11.67411842789739  0.0001818363269683155     0.1206954238163748   0.001044500215468693      14.52744875386662      391.5936685365384   0.005016917119275484     0.8020172445992381     0.4766231466851219     0.2876699261557399     0.4643879508418326  0.0007275378326266299     0.7702393407303558    0.02275243695784649    0.03140668606630935  3.735328374010096e-14 121.908404793705
2.854448865659543      19.19694095566726      15.61592724333996   0.002010557367772123     0.6834546805844598     -11.67411842789739  0.0001818363269683155     0.1206954238163748   0.001044500215468693      14.52744875386662      391.5936685365384   0.005016917119275484     0.8020172445992381     0.4766231466851219     0.2876699261557399     0.4643879359406714  0.0007275527337878237     0.7702393407303558    0.02275243695784649    0.03140668606630935  3.735328374010096e-14 121.9084049065321
2.854448865659543      19.19694095566726      15.61592724333996   0.002010557367772123     0.6834546805844598     -11.67411842789739  0.0001818363269683155     0.1206954238163748   0.001044500215468693      14.52744875386662      391.5936685365384   0.005016917119275484     0.8020172445992381     0.4766231466851219     0.2876699261557399     0.4643879359406714  0.0007275378326266299      0.770239355631517    0.02275243695784649    0.03140668606630935  3.735328374010096e-14 121.9084049065632
2.854448865659543      19.19694095566726      15.61592724333996   0.002010557367772123     0.6834546805844598     -11.67411842789739  0.0001818363269683155     0.1206954238163748   0.001044500215468693      14.52744875386662      391.5936685365384   0.005016917119275484     0.8020172445992381     0.4766231466851219     0.2876699261557399     0.4643879359406714  0.0007275378326266299     0.7702393407303558    0.02275245185900769    0.03140668606630935  3.735328374010096e-14 121.9084049065419
2.854448865659543      19.19694095566726      15.61592724333996   0.002010557367772123     0.6834546805844598     -11.67411842789739  0.0001818363269683155     0.1206954238163748   0.001044500215468693      14.52744875386662      391.5936685365384   0.005016917119275484     0.8020172445992381     0.4766231466851219     0.2876699261557399     0.4643879359406714  0.0007275378326266299     0.7702393407303558    0.02275243695784649    0.03140670096747054  3.735328374010096e-14 121.9084049065233
2.854448865659543      19.19694095566726      15.61592724333996   0.002010557367772123     0.6834546805844598     -11.67411842789739  0.0001818363269683155     0.1206954238163748   0.001044500215468693      14.52744875386662      391.5936685365384   0.005016917119275484     0.8020172445992381     0.4766231466851219     0.2876699261557399     0.4643879359406714  0.0007275378326266299     0.7702393407303558    0.02275243695784649    0.03140668606630935   1.49011985471314e-08 121.9085102333219
2.854449939445767      19.19699535459987      15.61600986418793   0.002012728948694576     0.6834575451979271     -11.67416159868467  0.0001818286087092408     0.1206965231470061   0.001044476000001962      14.52744182966028      391.5939176389607   0.005016465797531454     0.8020171146307068     0.4766256460943786     0.2876694738502736     0.4643962343650407  0.0007275980879931127     0.7702393407303558    0.02275323387267281    0.03140802028501553  3.725986491861724e-14 121.908315866758
2.854449981980386      19.19699535459987      15.61600986418793   0.002012728948694576     0.6834575451979271     -11.67416159868467  0.0001818286087092408     0.1206965231470061   0.001044476000001962      14.52744182966028      391.5939176389607   0.005016465797531454     0.8020171146307068     0.4766256460943786     0.2876694738502736     0.4643962343650407  0.0007275980879931127     0.7702393407303558    0.02275323387267281    0.03140802028501553  3.725986491861724e-14 121.9083160711108
2.854449939445767       19.1969956406574      15.61600986418793   0.002012728948694576     0.6834575451979271     -11.67416159868467  0.0001818286087092408     0.1206965231470061   0.001044476000001962      14.52744182966028      391.5939176389607   0.005016465797531454     0.8020171146307068     0.4766256460943786     0.2876694738502736     0.4643962343650407  0.0007275980879931127     0.7702393407303558    0.02275323387267281    0.03140802028501553  3.725986491861724e-14 121.9083158700401
2.854449939445767      19.19699535459987      15.61601009688461   0.002012728948694576     0.6834575451979271     -11.67416159868467  0.0001818286087092408     0.1206965231470061   0.001044476000001962      14.52744182966028      391.5939176389607   0.005016465797531454     0.8020171146307068     0.4766256460943786     0.2876694738502736     0.4643962343650407  0.0007275980879931127     0.7702393407303558    0.02275323387267281    0.03140802028501553  3.725986491861724e-14 121.908315871198
2.854449939445767      19.19699535459987      15.61600986418793    0.00201274384985577     0.6834575451979271     -11.67416159868467  0.0001818286087092408     0.1206965231470061   0.001044476000001962      14.52744182966028      391.5939176389607   0.005016465797531454     0.8020171146307068     0.4766256460943786     0.2876694738502736     0.4643962343650407  0.0007275980879931127     0.7702393407303558    0.02275323387267281    0.03140802028501553  3.725986491861724e-14 121.9083170621809
2.854449939445767      19.19699535459987      15.61600986418793   0.002012728948694576     0.6834575600990883     -11.67416159868467  0.0001818286087092408     0.1206965231470061   0.001044476000001962      14.52744182966028      391.5939176389607   0.005016465797531454     0.8020171146307068     0.4766256460943786     0.2876694738502736     0.4643962343650407  0.0007275980879931127     0.7702393407303558    0.02275323387267281    0.03140802028501553  3.725986491861724e-14 121.9083158463968
2.854449939445767      19.19699535459987      15.61600986418793   0.002012728948694576     0.6834575451979271     -11.67416177264323  0.0001818286087092408     0.1206965231470061   0.001044476000001962      14.52744182966028      391.5939176389607   0.005016465797531454     0.8020171146307068     0.4766256460943786     0.2876694738502736     0.4643962343650407  0.0007275980879931127     0.7702393407303558    0.02275323387267281    0.03140802028501553  3.725986491861724e-14 121.9083157995261
2.854449939445767      19.19699535459987      15.61600986418793   0.002012728948694576     0.6834575451979271     -11.67416159868467  0.0001818435098704346     0.1206965231470061   0.001044476000001962      14.52744182966028      391.5939176389607   0.005016465797531454     0.8020171146307068     0.4766256460943786     0.2876694738502736     0.4643962343650407  0.0007275980879931127     0.7702393407303558    0.02275323387267281    0.03140802028501553  3.725986491861724e-14 121.9083188978821
2.854449939445767      19.19699535459987      15.61600986418793   0.002012728948694576     0.6834575451979271     -11.67416159868467  0.0001818286087092408     0.1206965380481672   0.001044476000001962      14.52744182966028      391.5939176389607   0.005016465797531454     0.8020171146307068     0.4766256460943786     0.2876694738502736     0.4643962343650407  0.0007275980879931127     0.7702393407303558    0.02275323387267281    0.03140802028501553  3.725986491861724e-14 121.9083158624926
2.854449939445767      19.19699535459987      15.61600986418793   0.002012728948694576     0.6834575451979271     -11.67416159868467  0.0001818286087092408     0.1206965231470061   0.001044490901163156      14.52744182966028      391.5939176389607   0.005016465797531454     0.8020171146307068     0.4766256460943786     0.2876694738502736     0.4643962343650407  0.0007275980879931127     0.7702393407303558    0.02275323387267281    0.03140802028501553  3.725986491861724e-14 121.9083165405111
2.854449939445767      19.19699535459987      15.61600986418793   0.002012728948694576     0.6834575451979271     -11.67416159868467  0.0001818286087092408     0.1206965231470061   0.001044476000001962      14.52744204613603      391.5939176389607   0.005016465797531454     0.8020171146307068     0.4766256460943786     0.2876694738502736     0.4643962343650407  0.0007275980879931127     0.7702393407303558    0.02275323387267281    0.03140802028501553  3.725986491861724e-14 121.908315887854
2.854449939445767      19.19699535459987      15.61600986418793   0.002012728948694576     0.6834575451979271     -11.67416159868467  0.0001818286087092408     0.1206965231470061   0.001044476000001962      14.52744182966028      391.5939234741648   0.005016465797531454     0.8020171146307068     0.4766256460943786     0.2876694738502736     0.4643962343650407  0.0007275980879931127     0.7702393407303558    0.02275323387267281    0.03140802028501553  3.725986491861724e-14 121.9083160180654
2.854449939445767      19.19699535459987      15.61600986418793   0.002012728948694576     0.6834575451979271     -11.67416159868467  0.0001818286087092408     0.1206965231470061   0.001044476000001962      14.52744182966028      391.5939176389607   0.005016480698692647     0.8020171146307068     0.4766256460943786     0.2876694738502736     0.4643962343650407  0.0007275980879931127     0.7702393407303558    0.02275323387267281    0.03140802028501553  3.725986491861724e-14 121.9083196421737
2.854449939445767      19.19699535459987      15.61600986418793   0.002012728948694576     0.6834575451979271     -11.67416159868467  0.0001818286087092408     0.1206965231470061   0.001044476000001962      14.52744182966028      391.5939176389607   0.005016465797531454      0.802017129531868     0.4766256460943786     0.2876694738502736     0.4643962343650407  0.0007275980879931127     0.7702393407303558    0.02275323387267281    0.03140802028501553  3.725986491861724e-14 121.9083165150272
2.854449939445767      19.19699535459987      15.61600986418793   0.002012728948694576     0.6834575451979271     -11.67416159868467  0.0001818286087092408     0.1206965231470061   0.001044476000001962      14.52744182966028      391.5939176389607   0.005016465797531454     0.8020171146307068     0.4766256609955398     0.2876694738502736     0.4643962343650407  0.0007275980879931127     0.7702393407303558    0.02275323387267281    0.03140802028501553  3.725986491861724e-14 121.9083158234257
2.854449939445767      19.19699535459987      15.61600986418793   0.002012728948694576     0.6834575451979271     -11.67416159868467  0.0001818286087092408     0.1206965231470061   0.001044476000001962      14.52744182966028      391.5939176389607   0.005016465797531454     0.8020171146307068     0.4766256460943786     0.2876694887514348     0.4643962343650407  0.0007275980879931127     0.7702393407303558    0.02275323387267281    0.03140802028501553  3.725986491861724e-14 121.9083159605536
2.854449939445767      19.19699535459987      15.61600986418793   0.002012728948694576     0.6834575451979271     -11.67416159868467  0.0001818286087092408     0.1206965231470061   0.001044476000001962      14.52744182966028      391.5939176389607   0.005016465797531454     0.8020171146307068     0.4766256460943786     0.2876694738502736     0.4643962492662019  0.0007275980879931127     0.7702393407303558    0.02275323387267281    0.03140802028501553  3.725986491861724e-14 121.9083158582022
2.854449939445767      19.19699535459987      15.61600986418793   0.002012728948694576     0.6834575451979271     -11.67416159868467  0.0001818286087092408     0.1206965231470061   0.001044476000001962      14.52744182966028      391.5939176389607   0.005016465797531454     0.8020171146307068     0.4766256460943786     0.2876694738502736     0.4643962343650407  0.0007276129891543065     0.7702393407303558    0.02275323387267281    0.03140802028501553  3.725986491861724e-14 121.9083158816091
2.854449939445767      19.19699535459987      15.61600986418793   0.002012728948694576     0.6834575451979271     -11.67416159868467  0.0001818286087092408     0.1206965231470061   0.001044476000001962      14.52744182966028      391.5939176389607   0.005016465797531454     0.8020171146307068     0.4766256460943786     0.2876694738502736     0.4643962343650407  0.0007275980879931127      0.770239355631517    0.02275323387267281    0.03140802028501553  3.725986491861724e-14 121.908315866758
2.854449939445767      19.19699535459987      15.61600986418793   0.002012728948694576     0.6834575451979271     -11.67416159868467  0.0001818286087092408     0.1206965231470061   0.001044476000001962      14.52744182966028      391.5939176389607   0.005016465797531454     0.8020171146307068     0.4766256460943786     0.2876694738502736     0.4643962343650407  0.0007275980879931127     0.7702393407303558      0.022753248773834    0.03140802028501553  3.725986491861724e-14 121.9083158668119
2.854449939445767      19.19699535459987      15.61600986418793   0.002012728948694576     0.6834575451979271     -11.67416159868467  0.0001818286087092408     0.1206965231470061   0.001044476000001962      14.52744182966028      391.5939176389607   0.005016465797531454     0.8020171146307068     0.4766256460943786     0.2876694738502736     0.4643962343650407  0.0007275980879931127     0.7702393407303558    0.02275323387267281    0.03140803518617672  3.725986491861724e-14 121.9083158834201
2.854449939445767      19.19699535459987      15.61600986418793   0.002012728948694576     0.6834575451979271     -11.67416159868467  0.0001818286087092408     0.1206965231470061   0.001044476000001962      14.52744182966028      391.5939176389607   0.005016465797531454     0.8020171146307068     0.4766256460943786     0.2876694738502736     0.4643962343650407  0.0007275980879931127     0.7702393407303558    0.02275323387267281    0.03140802028501553  1.490119845371258e-08 121.9084211762375
2.854428579420421      19.19700573224311      15.61602756402933   0.002012281533630375     0.6834609049871304     -11.67417185288061  0.0001817233469025102     0.1206973663619342   0.001044343942521682      14.52740818287972      391.5921268090156   0.005012929145117314     0.8020168379433412     0.4766303603235129      0.287664344214058     0.4643966621390461  0.0007275790086988208     0.7702393407303558    0.02275321488275862    0.03140721255836858  3.652190524127625e-14 121.9078148965038
2.854428621954722      19.19700573224311      15.61602756402933   0.002012281533630375     0.6834609049871304     -11.67417185288061  0.0001817233469025102     0.1206973663619342   0.001044343942521682      14.52740818287972      391.5921268090156   0.005012929145117314     0.8020168379433412     0.4766303603235129      0.287664344214058     0.4643966621390461  0.0007275790086988208     0.7702393407303558    0.02275321488275862    0.03140721255836858  3.652190524127625e-14 121.9078151033888
2.854428579420421      19.19700601830078      15.61602756402933   0.002012281533630375     0.6834609049871304     -11.67417185288061  0.0001817233469025102     0.1206973663619342   0.001044343942521682      14.52740818287972      391.5921268090156   0.005012929145117314     0.8020168379433412     0.4766303603235129      0.287664344214058     0.4643966621390461  0.0007275790086988208     0.7702393407303558    0.02275321488275862    0.03140721255836858  3.652190524127625e-14 121.9078149742554
2.854428579420421      19.19700573224311      15.61602779672628   0.002012281533630375     0.6834609049871304     -11.67417185288061  0.0001817233469025102     0.1206973663619342   0.001044343942521682      14.52740818287972      391.5921268090156   0.005012929145117314     0.8020168379433412     0.4766303603235129      0.287664344214058     0.4643966621390461  0.0007275790086988208     0.7702393407303558    0.02275321488275862    0.03140721255836858  3.652190524127625e-14 121.9078148636415
2.854428579420421      19.19700573224311      15.61602756402933   0.002012296434791569     0.6834609049871304     -11.67417185288061  0.0001817233469025102     0.1206973663619342   0.001044343942521682      14.52740818287972      391.5921268090156   0.005012929145117314     0.8020168379433412     0.4766303603235129      0.287664344214058     0.4643966621390461  0.0007275790086988208     0.7702393407303558    0.02275321488275862    0.03140721255836858  3.652190524127625e-14 121.9078160013486
2.854428579420421      19.19700573224311      15.61602756402933   0.002012281533630375     0.6834609198882916     -11.67417185288061  0.0001817233469025102     0.1206973663619342   0.001044343942521682      14.52740818287972      391.5921268090156   0.005012929145117314     0.8020168379433412     0.4766303603235129      0.287664344214058     0.4643966621390461  0.0007275790086988208     0.7702393407303558    0.02275321488275862    0.03140721255836858  3.652190524127625e-14 121.9078148866816
2.854428579420421      19.19700573224311      15.61602756402933   0.002012281533630375     0.6834609049871304     -11.67417202683932  0.0001817233469025102     0.1206973663619342   0.001044343942521682      14.52740818287972      391.5921268090156   0.005012929145117314     0.8020168379433412     0.4766303603235129      0.287664344214058     0.4643966621390461  0.0007275790086988208     0.7702393407303558    0.02275321488275862    0.03140721255836858  3.652190524127625e-14 121.9078149260218
2.854428579420421      19.19700573224311      15.61602756402933   0.002012281533630375     0.6834609049871304     -11.67417185288061  0.0001817382480637041     0.1206973663619342   0.001044343942521682      14.52740818287972      391.5921268090156   0.005012929145117314     0.8020168379433412     0.4766303603235129      0.287664344214058     0.4643966621390461  0.0007275790086988208     0.7702393407303558    0.02275321488275862    0.03140721255836858  3.652190524127625e-14 121.9078176230673
2.854428579420421      19.19700573224311      15.61602756402933   0.002012281533630375     0.6834609049871304     -11.67417185288061  0.0001817233469025102     0.1206973812630954   0.001044343942521682      14.52740818287972      391.5921268090156   0.005012929145117314     0.8020168379433412     0.4766303603235129      0.287664344214058     0.4643966621390461  0.0007275790086988208     0.7702393407303558    0.02275321488275862    0.03140721255836858  3.652190524127625e-14 121.9078149134899
2.854428579420421      19.19700573224311      15.61602756402933   0.002012281533630375     0.6834609049871304     -11.67417185288061  0.0001817233469025102     0.1206973663619342   0.001044358843682876      14.52740818287972      391.5921268090156   0.005012929145117314     0.8020168379433412     0.4766303603235129      0.287664344214058     0.4643966621390461  0.0007275790086988208     0.7702393407303558    0.02275321488275862    0.03140721255836858  3.652190524127625e-14 121.9078156231499
2.854428579420421      19.19700573224311      15.61602756402933   0.002012281533630375     0.6834609049871304     -11.67417185288061  0.0001817233469025102     0.1206973663619342   0.001044343942521682      14.52740839935497      391.5921268090156   0.005012929145117314     0.8020168379433412     0.4766303603235129      0.287664344214058     0.4643966621390461  0.0007275790086988208     0.7702393407303558    0.02275321488275862    0.03140721255836858  3.652190524127625e-14 121.9078150769954
2.854428579420421      19.19700573224311      15.61602756402933   0.002012281533630375     0.6834609049871304     -11.67417185288061  0.0001817233469025102     0.1206973663619342   0.001044343942521682      14.52740818287972      391.5921326441929   0.005012929145117314     0.8020168379433412     0.4766303603235129      0.287664344214058     0.4643966621390461  0.0007275790086988208     0.7702393407303558    0.02275321488275862    0.03140721255836858  3.652190524127625e-14 121.9078149840515
2.854428579420421      19.19700573224311      15.61602756402933   0.002012281533630375     0.6834609049871304     -11.67417185288061  0.0001817233469025102     0.1206973663619342   0.001044343942521682      14.52740818287972      391.5921268090156   0.005012944046278508     0.8020168379433412     0.4766303603235129      0.287664344214058     0.4643966621390461  0.0007275790086988208     0.7702393407303558    0.02275321488275862    0.03140721255836858  3.652190524127625e-14 121.9078145764982
2.854428579420421      19.19700573224311      15.61602756402933   0.002012281533630375     0.6834609049871304     -11.67417185288061  0.0001817233469025102     0.1206973663619342   0.001044343942521682      14.52740818287972      391.5921268090156   0.005012929145117314     0.8020168528445024     0.4766303603235129      0.287664344214058     0.4643966621390461  0.0007275790086988208     0.7702393407303558    0.02275321488275862    0.03140721255836858  3.652190524127625e-14 121.9078155515792
2.854428579420421      19.19700573224311      15.61602756402933   0.002012281533630375     0.6834609049871304     -11.67417185288061  0.0001817233469025102     0.1206973663619342   0.001044343942521682      14.52740818287972      391.5921268090156   0.005012929145117314     0.8020168379433412     0.4766303752246741      0.287664344214058     0.4643966621390461  0.0007275790086988208     0.7702393407303558    0.02275321488275862    0.03140721255836858  3.652190524127625e-14 121.9078149917355
2.854428579420421      19.19700573224311      15.61602756402933   0.002012281533630375     0.6834609049871304     -11.67417185288061  0.0001817233469025102     0.1206973663619342   0.001044343942521682      14.52740818287972      391.5921268090156   0.005012929145117314     0.8020168379433412     0.4766303603235129     0.2876643591152192     0.4643966621390461  0.0007275790086988208     0.7702393407303558    0.02275321488275862    0.03140721255836858  3.652190524127625e-14 121.9078148912629
2.854428579420421      19.19700573224311      15.61602756402933   0.002012281533630375     0.6834609049871304     -11.67417185288061  0.0001817233469025102     0.1206973663619342   0.001044343942521682      14.52740818287972      391.5921268090156   0.005012929145117314     0.8020168379433412     0.4766303603235129      0.287664344214058     0.4643966770402073  0.0007275790086988208     0.7702393407303558    0.02275321488275862    0.03140721255836858  3.652190524127625e-14 121.9078148498629
2.854428579420421      19.19700573224311      15.61602756402933   0.002012281533630375     0.6834609049871304     -11.67417185288061  0.0001817233469025102     0.1206973663619342   0.001044343942521682      14.52740818287972      391.5921268090156   0.005012929145117314     0.8020168379433412     0.4766303603235129      0.287664344214058     0.4643966621390461  0.0007275939098600146     0.7702393407303558    0.02275321488275862    0.03140721255836858  3.652190524127625e-14 121.9078149001484
2.854428579420421      19.19700573224311      15.61602756402933   0.002012281533630375     0.6834609049871304     -11.67417185288061  0.0001817233469025102     0.1206973663619342   0.001044343942521682      14.52740818287972      391.5921268090156   0.005012929145117314     0.8020168379433412     0.4766303603235129      0.287664344214058     0.4643966621390461  0.0007275790086988208      0.770239355631517    0.02275321488275862    0.03140721255836858  3.652190524127625e-14 121.9078148965038
2.854428579420421      19.19700573224311      15.61602756402933   0.002012281533630375     0.6834609049871304     -11.67417185288061  0.0001817233469025102     0.1206973663619342   0.001044343942521682      14.52740818287972      391.5921268090156   0.005012929145117314     0.8020168379433412     0.4766303603235129      0.287664344214058     0.4643966621390461  0.0007275790086988208     0.7702393407303558    0.02275322978391981    0.03140721255836858  3.652190524127625e-14 121.9078148963389
2.854428579420421      19.19700573224311      15.61602756402933   0.002012281533630375     0.6834609049871304     -11.67417185288061  0.0001817233469025102     0.1206973663619342   0.001044343942521682      14.52740818287972      391.5921268090156   0.005012929145117314     0.8020168379433412     0.4766303603235129      0.287664344214058     0.4643966621390461  0.0007275790086988208     0.7702393407303558    0.02275321488275862    0.03140722745952978  3.652190524127625e-14 121.9078148995729
2.854428579420421      19.19700573224311      15.61602756402933   0.002012281533630375     0.6834609049871304     -11.67417185288061  0.0001817233469025102     0.1206973663619342   0.001044343942521682      14.52740818287972      391.5921268090156   0.005012929145117314     0.8020168379433412     0.4766303603235129      0.287664344214058     0.4643966621390461  0.0007275790086988208     0.7702393407303558    0.02275321488275862    0.03140721255836858   1.49011977157529e-08 121.9079202108642
2.854417442392669      19.19698835501919      15.61600360015291   0.002012118926489642     0.6834617446308522     -11.67415586951471  0.0001816830989578158     0.1206973028570152   0.001044287976209656      14.52729678221107      391.5878938815741   0.005014198080415411     0.8020166683211621     0.4766281477350268     0.2876641591007761     0.4644006849572943  0.0007275430419045977     0.7702393407303558    0.02275770022873515    0.03140580877011796  3.623903242373295e-14 121.9077692728818
2.854417484926804      19.19698835501919      15.61600360015291   0.002012118926489642     0.6834617446308522     -11.67415586951471  0.0001816830989578158     0.1206973028570152   0.001044287976209656      14.52729678221107      391.5878938815741   0.005014198080415411     0.8020166683211621     0.4766281477350268     0.2876641591007761     0.4644006849572943  0.0007275430419045977     0.7702393407303558    0.02275770022873515    0.03140580877011796  3.623903242373295e-14 121.9077692995876
2.854417442392669       19.1969886410766      15.61600360015291   0.002012118926489642     0.6834617446308522     -11.67415586951471  0.0001816830989578158     0.1206973028570152   0.001044287976209656      14.52729678221107      391.5878938815741   0.005014198080415411     0.8020166683211621     0.4766281477350268     0.2876641591007761     0.4644006849572943  0.0007275430419045977     0.7702393407303558    0.02275770022873515    0.03140580877011796  3.623903242373295e-14 121.907769282687
2.854417442392669      19.19698835501919       15.6160038328495   0.002012118926489642     0.6834617446308522     -11.67415586951471  0.0001816830989578158     0.1206973028570152   0.001044287976209656      14.52729678221107      391.5878938815741   0.005014198080415411     0.8020166683211621     0.4766281477350268     0.2876641591007761     0.4644006849572943  0.0007275430419045977     0.7702393407303558    0.02275770022873515    0.03140580877011796  3.623903242373295e-14 121.907769266425
2.854417442392669      19.19698835501919      15.61600360015291   0.002012133827650836     0.6834617446308522     -11.67415586951471  0.0001816830989578158     0.1206973028570152   0.001044287976209656      14.52729678221107      391.5878938815741   0.005014198080415411     0.8020166683211621     0.4766281477350268     0.2876641591007761     0.4644006849572943  0.0007275430419045977     0.7702393407303558    0.02275770022873515    0.03140580877011796  3.623903242373295e-14 121.9077702579826
2.854417442392669      19.19698835501919      15.61600360015291   0.002012118926489642     0.6834617595320134     -11.67415586951471  0.0001816830989578158     0.1206973028570152   0.001044287976209656      14.52729678221107      391.5878938815741   0.005014198080415411     0.8020166683211621     0.4766281477350268     0.2876641591007761     0.4644006849572943  0.0007275430419045977     0.7702393407303558    0.02275770022873515    0.03140580877011796  3.623903242373295e-14 121.9077692530235
2.854417442392669      19.19698835501919      15.61600360015291   0.002012118926489642     0.6834617446308522     -11.67415604347318  0.0001816830989578158     0.1206973028570152   0.001044287976209656      14.52729678221107      391.5878938815741   0.005014198080415411     0.8020166683211621     0.4766281477350268     0.2876641591007761     0.4644006849572943  0.0007275430419045977     0.7702393407303558    0.02275770022873515    0.03140580877011796  3.623903242373295e-14 121.9077692739677
2.854417442392669      19.19698835501919      15.61600360015291   0.002012118926489642     0.6834617446308522     -11.67415586951471  0.0001816980001190096     0.1206973028570152   0.001044287976209656      14.52729678221107      391.5878938815741   0.005014198080415411     0.8020166683211621     0.4766281477350268     0.2876641591007761     0.4644006849572943  0.0007275430419045977     0.7702393407303558    0.02275770022873515    0.03140580877011796  3.623903242373295e-14 121.9077720981402
2.854417442392669      19.19698835501919      15.61600360015291   0.002012118926489642     0.6834617446308522     -11.67415586951471  0.0001816830989578158     0.1206973177581764   0.001044287976209656      14.52729678221107      391.5878938815741   0.005014198080415411     0.8020166683211621     0.4766281477350268     0.2876641591007761     0.4644006849572943  0.0007275430419045977     0.7702393407303558    0.02275770022873515    0.03140580877011796  3.623903242373295e-14 121.9077692361694
2.854417442392669      19.19698835501919      15.61600360015291   0.002012118926489642     0.6834617446308522     -11.67415586951471  0.0001816830989578158     0.1206973028570152    0.00104430287737085      14.52729678221107      391.5878938815741   0.005014198080415411     0.8020166683211621     0.4766281477350268     0.2876641591007761     0.4644006849572943  0.0007275430419045977     0.7702393407303558    0.02275770022873515    0.03140580877011796  3.623903242373295e-14 121.9077699525919
2.854417442392669      19.19698835501919      15.61600360015291   0.002012118926489642     0.6834617446308522     -11.67415586951471  0.0001816830989578158     0.1206973028570152   0.001044287976209656      14.52729699868466      391.5878938815741   0.005014198080415411     0.8020166683211621     0.4766281477350268     0.2876641591007761     0.4644006849572943  0.0007275430419045977     0.7702393407303558    0.02275770022873515    0.03140580877011796  3.623903242373295e-14 121.9077690783196
2.854417442392669      19.19698835501919      15.61600360015291   0.002012118926489642     0.6834617446308522     -11.67415586951471  0.0001816830989578158     0.1206973028570152   0.001044287976209656      14.52729678221107      391.5878997166885   0.005014198080415411     0.8020166683211621     0.4766281477350268     0.2876641591007761     0.4644006849572943  0.0007275430419045977     0.7702393407303558    0.02275770022873515    0.03140580877011796  3.623903242373295e-14 121.9077693258664
2.854417442392669      19.19698835501919      15.61600360015291   0.002012118926489642     0.6834617446308522     -11.67415586951471  0.0001816830989578158     0.1206973028570152   0.001044287976209656      14.52729678221107      391.5878938815741   0.005014212981576604     0.8020166683211621     0.4766281477350268     0.2876641591007761     0.4644006849572943  0.0007275430419045977     0.7702393407303558    0.02275770022873515    0.03140580877011796  3.623903242373295e-14 121.9077703799735
2.854417442392669      19.19698835501919      15.61600360015291   0.002012118926489642     0.6834617446308522     -11.67415586951471  0.0001816830989578158     0.1206973028570152   0.001044287976209656      14.52729678221107      391.5878938815741   0.005014198080415411     0.8020166832223233     0.4766281477350268     0.2876641591007761     0.4644006849572943  0.0007275430419045977     0.7702393407303558    0.02275770022873515    0.03140580877011796  3.623903242373295e-14 121.9077698898199
2.854417442392669      19.19698835501919      15.61600360015291   0.002012118926489642     0.6834617446308522     -11.67415586951471  0.0001816830989578158     0.1206973028570152   0.001044287976209656      14.52729678221107      391.5878938815741   0.005014198080415411     0.8020166683211621      0.476628162636188     0.2876641591007761     0.4644006849572943  0.0007275430419045977     0.7702393407303558    0.02275770022873515    0.03140580877011796  3.623903242373295e-14 121.9077693587999
2.854417442392669      19.19698835501919      15.61600360015291   0.002012118926489642     0.6834617446308522     -11.67415586951471  0.0001816830989578158     0.1206973028570152   0.001044287976209656      14.52729678221107      391.5878938815741   0.005014198080415411     0.8020166683211621     0.4766281477350268     0.2876641740019373     0.4644006849572943  0.0007275430419045977     0.7702393407303558    0.02275770022873515    0.03140580877011796  3.623903242373295e-14 121.907769334192
2.854417442392669      19.19698835501919      15.61600360015291   0.002012118926489642     0.6834617446308522     -11.67415586951471  0.0001816830989578158     0.1206973028570152   0.001044287976209656      14.52729678221107      391.5878938815741   0.005014198080415411     0.8020166683211621     0.4766281477350268     0.2876641591007761     0.4644006998584555  0.0007275430419045977     0.7702393407303558    0.02275770022873515    0.03140580877011796  3.623903242373295e-14 121.9077692532986
2.854417442392669      19.19698835501919      15.61600360015291   0.002012118926489642     0.6834617446308522     -11.67415586951471  0.0001816830989578158     0.1206973028570152   0.001044287976209656      14.52729678221107      391.5878938815741   0.005014198080415411     0.8020166683211621     0.4766281477350268     0.2876641591007761     0.4644006849572943  0.0007275579430657916     0.7702393407303558    0.02275770022873515    0.03140580877011796  3.623903242373295e-14 121.9077692857629
2.854417442392669      19.19698835501919      15.61600360015291   0.002012118926489642     0.6834617446308522     -11.67415586951471  0.0001816830989578158     0.1206973028570152   0.001044287976209656      14.52729678221107      391.5878938815741   0.005014198080415411     0.8020166683211621     0.4766281477350268     0.2876641591007761     0.4644006849572943  0.0007275430419045977      0.770239355631517    0.02275770022873515    0.03140580877011796  3.623903242373295e-14 121.9077692728818
2.854417442392669      19.19698835501919      15.61600360015291   0.002012118926489642     0.6834617446308522     -11.67415586951471  0.0001816830989578158     0.1206973028570152   0.001044287976209656      14.52729678221107      391.5878938815741   0.005014198080415411     0.8020166683211621     0.4766281477350268     0.2876641591007761     0.4644006849572943  0.0007275430419045977     0.7702393407303558    0.02275771512989634    0.03140580877011796  3.623903242373295e-14 121.9077692728783
2.854417442392669      19.19698835501919      15.61600360015291   0.002012118926489642     0.6834617446308522     -11.67415586951471  0.0001816830989578158     0.1206973028570152   0.001044287976209656      14.52729678221107      391.5878938815741   0.005014198080415411     0.8020166683211621     0.4766281477350268     0.2876641591007761     0.4644006849572943  0.0007275430419045977     0.7702393407303558    0.02275770022873515    0.03140582367127915  3.623903242373295e-14 121.9077692858416
2.854417442392669      19.19698835501919      15.61600360015291   0.002012118926489642     0.6834617446308522     -11.67415586951471  0.0001816830989578158     0.1206973028570152   0.001044287976209656      14.52729678221107      391.5878938815741   0.005014198080415411     0.8020166683211621     0.4766281477350268     0.2876641591007761     0.4644006849572943  0.0007275430419045977     0.7702393407303558    0.02275770022873515    0.03140580877011796  1.490119743288008e-08 121.9078745860241
2.854412206005362      19.19698831833998      15.61600363616712   0.002011318257979052     0.6834698038686549     -11.67415574408147  0.0001814749675031268     0.1207122030631085   0.001044001545970615      14.52730636251442      391.5879812686668   0.005011963022853414      0.802016158892264     0.4766115493283782     0.2876569977193085     0.4644086653985021  0.0007275371868898187     0.7702393407303558     0.0227577158727036    0.03140555535339124  3.469030775834384e-14 121.9075791196924
2.854412248539418      19.19698831833998      15.61600363616712   0.002011318257979052     0.6834698038686549     -11.67415574408147  0.0001814749675031268     0.1207122030631085   0.001044001545970615      14.52730636251442      391.5879812686668   0.005011963022853414      0.802016158892264     0.4766115493283782     0.2876569977193085     0.4644086653985021  0.0007275371868898187     0.7702393407303558     0.0227577158727036    0.03140555535339124  3.469030775834384e-14 121.9075791189763
2.854412206005362       19.1969886043974      15.61600363616712   0.002011318257979052     0.6834698038686549     -11.67415574408147  0.0001814749675031268     0.1207122030631085   0.001044001545970615      14.52730636251442      391.5879812686668   0.005011963022853414      0.802016158892264     0.4766115493283782     0.2876569977193085     0.4644086653985021  0.0007275371868898187     0.7702393407303558     0.0227577158727036    0.03140555535339124  3.469030775834384e-14 121.9075791473364
2.854412206005362      19.19698831833998      15.61600386886371   0.002011318257979052     0.6834698038686549     -11.67415574408147  0.0001814749675031268     0.1207122030631085   0.001044001545970615      14.52730636251442      391.5879812686668   0.005011963022853414      0.802016158892264     0.4766115493283782     0.2876569977193085     0.4644086653985021  0.0007275371868898187     0.7702393407303558     0.0227577158727036    0.03140555535339124  3.469030775834384e-14 121.9075790942527
2.854412206005362      19.19698831833998      15.61600363616712   0.002011333159140245     0.6834698038686549     -11.67415574408147  0.0001814749675031268     0.1207122030631085   0.001044001545970615      14.52730636251442      391.5879812686668   0.005011963022853414      0.802016158892264     0.4766115493283782     0.2876569977193085     0.4644086653985021  0.0007275371868898187     0.7702393407303558     0.0227577158727036    0.03140555535339124  3.469030775834384e-14 121.9075796744818
2.854412206005362      19.19698831833998      15.61600363616712   0.002011318257979052     0.6834698187698161     -11.67415574408147  0.0001814749675031268     0.1207122030631085   0.001044001545970615      14.52730636251442      391.5879812686668   0.005011963022853414      0.802016158892264     0.4766115493283782     0.2876569977193085     0.4644086653985021  0.0007275371868898187     0.7702393407303558     0.0227577158727036    0.03140555535339124  3.469030775834384e-14 121.9075789977348
2.854412206005362      19.19698831833998      15.61600363616712   0.002011318257979052     0.6834698038686549     -11.67415591803995  0.0001814749675031268     0.1207122030631085   0.001044001545970615      14.52730636251442      391.5879812686668   0.005011963022853414      0.802016158892264     0.4766115493283782     0.2876569977193085     0.4644086653985021  0.0007275371868898187     0.7702393407303558     0.0227577158727036    0.03140555535339124  3.469030775834384e-14 121.9075790887013
2.854412206005362      19.19698831833998      15.61600363616712   0.002011318257979052     0.6834698038686549     -11.67415574408147  0.0001814898686643206     0.1207122030631085   0.001044001545970615      14.52730636251442      391.5879812686668   0.005011963022853414      0.802016158892264     0.4766115493283782     0.2876569977193085     0.4644086653985021  0.0007275371868898187     0.7702393407303558     0.0227577158727036    0.03140555535339124  3.469030775834384e-14 121.9075818146613
2.854412206005362      19.19698831833998      15.61600363616712   0.002011318257979052     0.6834698038686549     -11.67415574408147  0.0001814749675031268     0.1207122179642697   0.001044001545970615      14.52730636251442      391.5879812686668   0.005011963022853414      0.802016158892264     0.4766115493283782     0.2876569977193085     0.4644086653985021  0.0007275371868898187     0.7702393407303558     0.0227577158727036    0.03140555535339124  3.469030775834384e-14 121.9075790301968
2.854412206005362      19.19698831833998      15.61600363616712   0.002011318257979052     0.6834698038686549     -11.67415574408147  0.0001814749675031268     0.1207122030631085   0.001044016447131809      14.52730636251442      391.5879812686668   0.005011963022853414      0.802016158892264     0.4766115493283782     0.2876569977193085     0.4644086653985021  0.0007275371868898187     0.7702393407303558     0.0227577158727036    0.03140555535339124  3.469030775834384e-14 121.907579826284
2.854412206005362      19.19698831833998      15.61600363616712   0.002011318257979052     0.6834698038686549     -11.67415574408147  0.0001814749675031268     0.1207122030631085   0.001044001545970615      14.52730657898815      391.5879812686668   0.005011963022853414      0.802016158892264     0.4766115493283782     0.2876569977193085     0.4644086653985021  0.0007275371868898187     0.7702393407303558     0.0227577158727036    0.03140555535339124  3.469030775834384e-14 121.9075790633043
2.854412206005362      19.19698831833998      15.61600363616712   0.002011318257979052     0.6834698038686549     -11.67415574408147  0.0001814749675031268     0.1207122030631085   0.001044001545970615      14.52730636251442      391.5879871037824   0.005011963022853414      0.802016158892264     0.4766115493283782     0.2876569977193085     0.4644086653985021  0.0007275371868898187     0.7702393407303558     0.0227577158727036    0.03140555535339124  3.469030775834384e-14 121.9075791982748
2.854412206005362      19.19698831833998      15.61600363616712   0.002011318257979052     0.6834698038686549     -11.67415574408147  0.0001814749675031268     0.1207122030631085   0.001044001545970615      14.52730636251442      391.5879812686668   0.005011977924014608      0.802016158892264     0.4766115493283782     0.2876569977193085     0.4644086653985021  0.0007275371868898187     0.7702393407303558     0.0227577158727036    0.03140555535339124  3.469030775834384e-14 121.9075779472352
2.854412206005362      19.19698831833998      15.61600363616712   0.002011318257979052     0.6834698038686549     -11.67415574408147  0.0001814749675031268     0.1207122030631085   0.001044001545970615      14.52730636251442      391.5879812686668   0.005011963022853414     0.8020161737934252     0.4766115493283782     0.2876569977193085     0.4644086653985021  0.0007275371868898187     0.7702393407303558     0.0227577158727036    0.03140555535339124  3.469030775834384e-14 121.9075797068932
2.854412206005362      19.19698831833998      15.61600363616712   0.002011318257979052     0.6834698038686549     -11.67415574408147  0.0001814749675031268     0.1207122030631085   0.001044001545970615      14.52730636251442      391.5879812686668   0.005011963022853414      0.802016158892264     0.4766115642295394     0.2876569977193085     0.4644086653985021  0.0007275371868898187     0.7702393407303558     0.0227577158727036    0.03140555535339124  3.469030775834384e-14 121.9075791869368
2.854412206005362      19.19698831833998      15.61600363616712   0.002011318257979052     0.6834698038686549     -11.67415574408147  0.0001814749675031268     0.1207122030631085   0.001044001545970615      14.52730636251442      391.5879812686668   0.005011963022853414      0.802016158892264     0.4766115493283782     0.2876570126204697     0.4644086653985021  0.0007275371868898187     0.7702393407303558     0.0227577158727036    0.03140555535339124  3.469030775834384e-14 121.9075790066841
2.854412206005362      19.19698831833998      15.61600363616712   0.002011318257979052     0.6834698038686549     -11.67415574408147  0.0001814749675031268     0.1207122030631085   0.001044001545970615      14.52730636251442      391.5879812686668   0.005011963022853414      0.802016158892264     0.4766115493283782     0.2876569977193085     0.4644086802996633  0.0007275371868898187     0.7702393407303558     0.0227577158727036    0.03140555535339124  3.469030775834384e-14 121.9075791272403
2.854412206005362      19.19698831833998      15.61600363616712   0.002011318257979052     0.6834698038686549     -11.67415574408147  0.0001814749675031268     0.1207122030631085   0.001044001545970615      14.52730636251442      391.5879812686668   0.005011963022853414      0.802016158892264     0.4766115493283782     0.2876569977193085     0.4644086653985021  0.0007275520880510126     0.7702393407303558     0.0227577158727036    0.03140555535339124  3.469030775834384e-14 121.9075791196898
2.854412206005362      19.19698831833998      15.61600363616712   0.002011318257979052     0.6834698038686549     -11.67415574408147  0.0001814749675031268     0.1207122030631085   0.001044001545970615      14.52730636251442      391.5879812686668   0.005011963022853414      0.802016158892264     0.4766115493283782     0.2876569977193085     0.4644086653985021  0.0007275371868898187      0.770239355631517     0.0227577158727036    0.03140555535339124  3.469030775834384e-14 121.9075791196924
2.854412206005362      19.19698831833998      15.61600363616712   0.002011318257979052     0.6834698038686549     -11.67415574408147  0.0001814749675031268     0.1207122030631085   0.001044001545970615      14.52730636251442      391.5879812686668   0.005011963022853414      0.802016158892264     0.4766115493283782     0.2876569977193085     0.4644086653985021  0.0007275371868898187     0.7702393407303558    0.02275773077386479    0.03140555535339124  3.469030775834384e-14 121.9075791196914
2.854412206005362      19.19698831833998      15.61600363616712   0.002011318257979052     0.6834698038686549     -11.67415574408147  0.0001814749675031268     0.1207122030631085   0.001044001545970615      14.52730636251442      391.5879812686668   0.005011963022853414      0.802016158892264     0.4766115493283782     0.2876569977193085     0.4644086653985021  0.0007275371868898187     0.7702393407303558     0.0227577158727036    0.03140557025455243  3.469030775834384e-14 121.90757911968
2.854412206005362      19.19698831833998      15.61600363616712   0.002011318257979052     0.6834698038686549     -11.67415574408147  0.0001814749675031268     0.1207122030631085   0.001044001545970615      14.52730636251442      391.5879812686668   0.005011963022853414      0.802016158892264     0.4766115493283782     0.2876569977193085     0.4644086653985021  0.0007275371868898187     0.7702393407303558     0.0227577158727036    0.03140555535339124  1.490119588415542e-08 121.9076844337768
2.854410756310799      19.19699866910809      15.61601407417696   0.002011303926941425     0.6834744061974729     -11.67415698108394  0.0001814602083190738     0.1207144612121342    0.00104398274918376      14.52728895697703      391.5870149772476   0.005013439229579557     0.8020160926523462     0.4766110069260706     0.2876589551581493      0.464407599600028  0.0007275428360442089     0.7702393407303558    0.02275772728033113    0.03140588608238265  3.460012059586334e-14 121.9075130713213
2.854410798844834      19.19699866910809      15.61601407417696   0.002011303926941425     0.6834744061974729     -11.67415698108394  0.0001814602083190738     0.1207144612121342    0.00104398274918376      14.52728895697703      391.5870149772476   0.005013439229579557     0.8020160926523462     0.4766110069260706     0.2876589551581493      0.464407599600028  0.0007275428360442089     0.7702393407303558    0.02275772728033113    0.03140588608238265  3.460012059586334e-14 121.9075132813425
2.854410756310799      19.19699895516566      15.61601407417696   0.002011303926941425     0.6834744061974729     -11.67415698108394  0.0001814602083190738     0.1207144612121342    0.00104398274918376      14.52728895697703      391.5870149772476   0.005013439229579557     0.8020160926523462     0.4766110069260706     0.2876589551581493      0.464407599600028  0.0007275428360442089     0.7702393407303558    0.02275772728033113    0.03140588608238265  3.460012059586334e-14 121.9075130836926
2.854410756310799      19.19699866910809       15.6160143068737   0.002011303926941425     0.6834744061974729     -11.67415698108394  0.0001814602083190738     0.1207144612121342    0.00104398274918376      14.52728895697703      391.5870149772476   0.005013439229579557     0.8020160926523462     0.4766110069260706     0.2876589551581493      0.464407599600028  0.0007275428360442089     0.7702393407303558    0.02275772728033113    0.03140588608238265  3.460012059586334e-14 121.9075130485051
2.854410756310799      19.19699866910809      15.61601407417696   0.002011318828102619     0.6834744061974729     -11.67415698108394  0.0001814602083190738     0.1207144612121342    0.00104398274918376      14.52728895697703      391.5870149772476   0.005013439229579557     0.8020160926523462     0.4766110069260706     0.2876589551581493      0.464407599600028  0.0007275428360442089     0.7702393407303558    0.02275772728033113    0.03140588608238265  3.460012059586334e-14 121.9075136233565
2.854410756310799      19.19699866910809      15.61601407417696   0.002011303926941425     0.6834744210986341     -11.67415698108394  0.0001814602083190738     0.1207144612121342    0.00104398274918376      14.52728895697703      391.5870149772476   0.005013439229579557     0.8020160926523462     0.4766110069260706     0.2876589551581493      0.464407599600028  0.0007275428360442089     0.7702393407303558    0.02275772728033113    0.03140588608238265  3.460012059586334e-14 121.9075130336349
2.854410756310799      19.19699866910809      15.61601407417696   0.002011303926941425     0.6834744061974729     -11.67415715504243  0.0001814602083190738     0.1207144612121342    0.00104398274918376      14.52728895697703      391.5870149772476   0.005013439229579557     0.8020160926523462     0.4766110069260706     0.2876589551581493      0.464407599600028  0.0007275428360442089     0.7702393407303558    0.02275772728033113    0.03140588608238265  3.460012059586334e-14 121.9075130457512
2.854410756310799      19.19699866910809      15.61601407417696   0.002011303926941425     0.6834744061974729     -11.67415698108394  0.0001814751094802677     0.1207144612121342    0.00104398274918376      14.52728895697703      391.5870149772476   0.005013439229579557     0.8020160926523462     0.4766110069260706     0.2876589551581493      0.464407599600028  0.0007275428360442089     0.7702393407303558    0.02275772728033113    0.03140588608238265  3.460012059586334e-14 121.9075159931668
2.854410756310799      19.19699866910809      15.61601407417696   0.002011303926941425     0.6834744061974729     -11.67415698108394  0.0001814602083190738     0.1207144761132954    0.00104398274918376      14.52728895697703      391.5870149772476   0.005013439229579557     0.8020160926523462     0.4766110069260706     0.2876589551581493      0.464407599600028  0.0007275428360442089     0.7702393407303558    0.02275772728033113    0.03140588608238265  3.460012059586334e-14 121.9075130042583
2.854410756310799      19.19699866910809      15.61601407417696   0.002011303926941425     0.6834744061974729     -11.67415698108394  0.0001814602083190738     0.1207144612121342   0.001043997650344954      14.52728895697703      391.5870149772476   0.005013439229579557     0.8020160926523462     0.4766110069260706     0.2876589551581493      0.464407599600028  0.0007275428360442089     0.7702393407303558    0.02275772728033113    0.03140588608238265  3.460012059586334e-14 121.907513890157
2.854410756310799      19.19699866910809      15.61601407417696   0.002011303926941425     0.6834744061974729     -11.67415698108394  0.0001814602083190738     0.1207144612121342    0.00104398274918376       14.5272891734505      391.5870149772476   0.005013439229579557     0.8020160926523462     0.4766110069260706     0.2876589551581493      0.464407599600028  0.0007275428360442089     0.7702393407303558    0.02275772728033113    0.03140588608238265  3.460012059586334e-14 121.9075131301876
2.854410756310799      19.19699866910809      15.61601407417696   0.002011303926941425     0.6834744061974729     -11.67415698108394  0.0001814602083190738     0.1207144612121342    0.00104398274918376      14.52728895697703      391.5870208123488   0.005013439229579557     0.8020160926523462     0.4766110069260706     0.2876589551581493      0.464407599600028  0.0007275428360442089     0.7702393407303558    0.02275772728033113    0.03140588608238265  3.460012059586334e-14 121.907513056562
2.854410756310799      19.19699866910809      15.61601407417696   0.002011303926941425     0.6834744061974729     -11.67415698108394  0.0001814602083190738     0.1207144612121342    0.00104398274918376      14.52728895697703      391.5870149772476    0.00501345413074075     0.8020160926523462     0.4766110069260706     0.2876589551581493      0.464407599600028  0.0007275428360442089     0.7702393407303558    0.02275772728033113    0.03140588608238265  3.460012059586334e-14 121.9075134797258
2.854410756310799      19.19699866910809      15.61601407417696   0.002011303926941425     0.6834744061974729     -11.67415698108394  0.0001814602083190738     0.1207144612121342    0.00104398274918376      14.52728895697703      391.5870149772476   0.005013439229579557     0.8020161075535074     0.4766110069260706     0.2876589551581493      0.464407599600028  0.0007275428360442089     0.7702393407303558    0.02275772728033113    0.03140588608238265  3.460012059586334e-14 121.9075136692588
2.854410756310799      19.19699866910809      15.61601407417696   0.002011303926941425     0.6834744061974729     -11.67415698108394  0.0001814602083190738     0.1207144612121342    0.00104398274918376      14.52728895697703      391.5870149772476   0.005013439229579557     0.8020160926523462     0.4766110218272318     0.2876589551581493      0.464407599600028  0.0007275428360442089     0.7702393407303558    0.02275772728033113    0.03140588608238265  3.460012059586334e-14 121.907513108195
2.854410756310799      19.19699866910809      15.61601407417696   0.002011303926941425     0.6834744061974729     -11.67415698108394  0.0001814602083190738     0.1207144612121342    0.00104398274918376      14.52728895697703      391.5870149772476   0.005013439229579557     0.8020160926523462     0.4766110069260706     0.2876589700593105      0.464407599600028  0.0007275428360442089     0.7702393407303558    0.02275772728033113    0.03140588608238265  3.460012059586334e-14 121.9075130345756
2.854410756310799      19.19699866910809      15.61601407417696   0.002011303926941425     0.6834744061974729     -11.67415698108394  0.0001814602083190738     0.1207144612121342    0.00104398274918376      14.52728895697703      391.5870149772476   0.005013439229579557     0.8020160926523462     0.4766110069260706     0.2876589551581493     0.4644076145011892  0.0007275428360442089     0.7702393407303558    0.02275772728033113    0.03140588608238265  3.460012059586334e-14 121.9075129799055
2.854410756310799      19.19699866910809      15.61601407417696   0.002011303926941425     0.6834744061974729     -11.67415698108394  0.0001814602083190738     0.1207144612121342    0.00104398274918376      14.52728895697703      391.5870149772476   0.005013439229579557     0.8020160926523462     0.4766110069260706     0.2876589551581493      0.464407599600028  0.0007275577372054027     0.7702393407303558    0.02275772728033113    0.03140588608238265  3.460012059586334e-14 121.9075130713185
2.854410756310799      19.19699866910809      15.61601407417696   0.002011303926941425     0.6834744061974729     -11.67415698108394  0.0001814602083190738     0.1207144612121342    0.00104398274918376      14.52728895697703      391.5870149772476   0.005013439229579557     0.8020160926523462     0.4766110069260706     0.2876589551581493      0.464407599600028  0.0007275428360442089      0.770239355631517    0.02275772728033113    0.03140588608238265  3.460012059586334e-14 121.9075130713213
2.854410756310799      19.19699866910809      15.61601407417696   0.002011303926941425     0.6834744061974729     -11.67415698108394  0.0001814602083190738     0.1207144612121342    0.00104398274918376      14.52728895697703      391.5870149772476   0.005013439229579557     0.8020160926523462     0.4766110069260706     0.2876589551581493      0.464407599600028  0.0007275428360442089     0.7702393407303558    0.02275774218149233    0.03140588608238265  3.460012059586334e-14 121.9075130713233
2.854410756310799      19.19699866910809      15.61601407417696   0.002011303926941425     0.6834744061974729     -11.67415698108394  0.0001814602083190738     0.1207144612121342    0.00104398274918376      14.52728895697703      391.5870149772476   0.005013439229579557     0.8020160926523462     0.4766110069260706     0.2876589551581493      0.464407599600028  0.0007275428360442089     0.7702393407303558    0.02275772728033113    0.03140590098354384  3.460012059586334e-14 121.9075130713103
2.854410756310799      19.19699866910809      15.61601407417696   0.002011303926941425     0.6834744061974729     -11.67415698108394  0.0001814602083190738     0.1207144612121342    0.00104398274918376      14.52728895697703      391.5870149772476   0.005013439229579557     0.8020160926523462     0.4766110069260706     0.2876589551581493      0.464407599600028  0.0007275428360442089     0.7702393407303558    0.02275772728033113    0.03140588608238265  1.490119579396825e-08 121.9076183850636
2.854377849320055      19.19699860693546      15.61601479731598   0.002010942842052865     0.6834867660466647     -11.67415782132549    0.00018128654152188     0.1207364452965914   0.001043703867194526      14.52726956321552      391.5870149546666   0.005012781803063897     0.8020156961171971     0.4766052511817263      0.287667535300558     0.4644376258928169  0.0007275429265910485     0.7702393407303558    0.02275772724124036    0.03140589393116963  3.340575552256345e-14 121.9072738920667
2.854377891853599      19.19699860693546      15.61601479731598   0.002010942842052865     0.6834867660466647     -11.67415782132549    0.00018128654152188     0.1207364452965914   0.001043703867194526      14.52726956321552      391.5870149546666   0.005012781803063897     0.8020156961171971     0.4766052511817263      0.287667535300558     0.4644376258928169  0.0007275429265910485     0.7702393407303558    0.02275772724124036    0.03140589393116963  3.340575552256345e-14 121.90727382036
2.854377849320055      19.19699889299303      15.61601479731598   0.002010942842052865     0.6834867660466647     -11.67415782132549    0.00018128654152188     0.1207364452965914   0.001043703867194526      14.52726956321552      391.5870149546666   0.005012781803063897     0.8020156961171971     0.4766052511817263      0.287667535300558     0.4644376258928169  0.0007275429265910485     0.7702393407303558    0.02275772724124036    0.03140589393116963  3.340575552256345e-14 121.9072739042203
2.854377849320055      19.19699860693546      15.61601503001274   0.002010942842052865     0.6834867660466647     -11.67415782132549    0.00018128654152188     0.1207364452965914   0.001043703867194526      14.52726956321552      391.5870149546666   0.005012781803063897     0.8020156961171971     0.4766052511817263      0.287667535300558     0.4644376258928169  0.0007275429265910485     0.7702393407303558    0.02275772724124036    0.03140589393116963  3.340575552256345e-14 121.9072738880456
2.854377849320055      19.19699860693546      15.61601479731598   0.002010957743214059     0.6834867660466647     -11.67415782132549    0.00018128654152188     0.1207364452965914   0.001043703867194526      14.52726956321552      391.5870149546666   0.005012781803063897     0.8020156961171971     0.4766052511817263      0.287667535300558     0.4644376258928169  0.0007275429265910485     0.7702393407303558    0.02275772724124036    0.03140589393116963  3.340575552256345e-14 121.9072743064406
2.854377849320055      19.19699860693546      15.61601479731598   0.002010942842052865     0.6834867809478259     -11.67415782132549    0.00018128654152188     0.1207364452965914   0.001043703867194526      14.52726956321552      391.5870149546666   0.005012781803063897     0.8020156961171971     0.4766052511817263      0.287667535300558     0.4644376258928169  0.0007275429265910485     0.7702393407303558    0.02275772724124036    0.03140589393116963  3.340575552256345e-14 121.907273863701
2.854377849320055      19.19699860693546      15.61601479731598   0.002010942842052865     0.6834867660466647       -11.674157995284    0.00018128654152188     0.1207364452965914   0.001043703867194526      14.52726956321552      391.5870149546666   0.005012781803063897     0.8020156961171971     0.4766052511817263      0.287667535300558     0.4644376258928169  0.0007275429265910485     0.7702393407303558    0.02275772724124036    0.03140589393116963  3.340575552256345e-14 121.9072738656697
2.854377849320055      19.19699860693546      15.61601479731598   0.002010942842052865     0.6834867660466647     -11.67415782132549  0.0001813014426830739     0.1207364452965914   0.001043703867194526      14.52726956321552      391.5870149546666   0.005012781803063897     0.8020156961171971     0.4766052511817263      0.287667535300558     0.4644376258928169  0.0007275429265910485     0.7702393407303558    0.02275772724124036    0.03140589393116963  3.340575552256345e-14 121.907276937615
2.854377849320055      19.19699860693546      15.61601479731598   0.002010942842052865     0.6834867660466647     -11.67415782132549    0.00018128654152188     0.1207364601977526   0.001043703867194526      14.52726956321552      391.5870149546666   0.005012781803063897     0.8020156961171971     0.4766052511817263      0.287667535300558     0.4644376258928169  0.0007275429265910485     0.7702393407303558    0.02275772724124036    0.03140589393116963  3.340575552256345e-14 121.9072737876711
2.854377849320055      19.19699860693546      15.61601479731598   0.002010942842052865     0.6834867660466647     -11.67415782132549    0.00018128654152188     0.1207364452965914    0.00104371876835572      14.52726956321552      391.5870149546666   0.005012781803063897     0.8020156961171971     0.4766052511817263      0.287667535300558     0.4644376258928169  0.0007275429265910485     0.7702393407303558    0.02275772724124036    0.03140589393116963  3.340575552256345e-14 121.9072747349549
2.854377849320055      19.19699860693546      15.61601479731598   0.002010942842052865     0.6834867660466647     -11.67415782132549    0.00018128654152188     0.1207364452965914   0.001043703867194526      14.52726977968871      391.5870149546666   0.005012781803063897     0.8020156961171971     0.4766052511817263      0.287667535300558     0.4644376258928169  0.0007275429265910485     0.7702393407303558    0.02275772724124036    0.03140589393116963  3.340575552256345e-14 121.9072736901174
2.854377849320055      19.19699860693546      15.61601479731598   0.002010942842052865     0.6834867660466647     -11.67415782132549    0.00018128654152188     0.1207364452965914   0.001043703867194526      14.52726956321552      391.5870207897679   0.005012781803063897     0.8020156961171971     0.4766052511817263      0.287667535300558     0.4644376258928169  0.0007275429265910485     0.7702393407303558    0.02275772724124036    0.03140589393116963  3.340575552256345e-14 121.9072737543467
2.854377849320055      19.19699860693546      15.61601479731598   0.002010942842052865     0.6834867660466647     -11.67415782132549    0.00018128654152188     0.1207364452965914   0.001043703867194526      14.52726956321552      391.5870149546666   0.005012796704225091     0.8020156961171971     0.4766052511817263      0.287667535300558     0.4644376258928169  0.0007275429265910485     0.7702393407303558    0.02275772724124036    0.03140589393116963  3.340575552256345e-14 121.9072740123236
2.854377849320055      19.19699860693546      15.61601479731598   0.002010942842052865     0.6834867660466647     -11.67415782132549    0.00018128654152188     0.1207364452965914   0.001043703867194526      14.52726956321552      391.5870149546666   0.005012781803063897     0.8020157110183583     0.4766052511817263      0.287667535300558     0.4644376258928169  0.0007275429265910485     0.7702393407303558    0.02275772724124036    0.03140589393116963  3.340575552256345e-14 121.9072744249434
2.854377849320055      19.19699860693546      15.61601479731598   0.002010942842052865     0.6834867660466647     -11.67415782132549    0.00018128654152188     0.1207364452965914   0.001043703867194526      14.52726956321552      391.5870149546666   0.005012781803063897     0.8020156961171971     0.4766052660828875      0.287667535300558     0.4644376258928169  0.0007275429265910485     0.7702393407303558    0.02275772724124036    0.03140589393116963  3.340575552256345e-14 121.9072739368607
2.854377849320055      19.19699860693546      15.61601479731598   0.002010942842052865     0.6834867660466647     -11.67415782132549    0.00018128654152188     0.1207364452965914   0.001043703867194526      14.52726956321552      391.5870149546666   0.005012781803063897     0.8020156961171971     0.4766052511817263     0.2876675502017192     0.4644376258928169  0.0007275429265910485     0.7702393407303558    0.02275772724124036    0.03140589393116963  3.340575552256345e-14 121.9072738748427
2.854377849320055      19.19699860693546      15.61601479731598   0.002010942842052865     0.6834867660466647     -11.67415782132549    0.00018128654152188     0.1207364452965914   0.001043703867194526      14.52726956321552      391.5870149546666   0.005012781803063897     0.8020156961171971     0.4766052511817263      0.287667535300558     0.4644376407939781  0.0007275429265910485     0.7702393407303558    0.02275772724124036    0.03140589393116963  3.340575552256345e-14 121.9072738336555
2.854377849320055      19.19699860693546      15.61601479731598   0.002010942842052865     0.6834867660466647     -11.67415782132549    0.00018128654152188     0.1207364452965914   0.001043703867194526      14.52726956321552      391.5870149546666   0.005012781803063897     0.8020156961171971     0.4766052511817263      0.287667535300558     0.4644376258928169  0.0007275578277522424     0.7702393407303558    0.02275772724124036    0.03140589393116963  3.340575552256345e-14 121.9072738920535
2.854377849320055      19.19699860693546      15.61601479731598   0.002010942842052865     0.6834867660466647     -11.67415782132549    0.00018128654152188     0.1207364452965914   0.001043703867194526      14.52726956321552      391.5870149546666   0.005012781803063897     0.8020156961171971     0.4766052511817263      0.287667535300558     0.4644376258928169  0.0007275429265910485      0.770239355631517    0.02275772724124036    0.03140589393116963  3.340575552256345e-14 121.9072738920667
2.854377849320055      19.19699860693546      15.61601479731598   0.002010942842052865     0.6834867660466647     -11.67415782132549    0.00018128654152188     0.1207364452965914   0.001043703867194526      14.52726956321552      391.5870149546666   0.005012781803063897     0.8020156961171971     0.4766052511817263      0.287667535300558     0.4644376258928169  0.0007275429265910485     0.7702393407303558    0.02275774214240155    0.03140589393116963  3.340575552256345e-14 121.9072738920682
2.854377849320055      19.19699860693546      15.61601479731598   0.002010942842052865     0.6834867660466647     -11.67415782132549    0.00018128654152188     0.1207364452965914   0.001043703867194526      14.52726956321552      391.5870149546666   0.005012781803063897     0.8020156961171971     0.4766052511817263      0.287667535300558     0.4644376258928169  0.0007275429265910485     0.7702393407303558    0.02275772724124036    0.03140590883233082  3.340575552256345e-14 121.9072738920394
2.854377849320055      19.19699860693546      15.61601479731598   0.002010942842052865     0.6834867660466647     -11.67415782132549    0.00018128654152188     0.1207364452965914   0.001043703867194526      14.52726956321552      391.5870149546666   0.005012781803063897     0.8020156961171971     0.4766052511817263      0.287667535300558     0.4644376258928169  0.0007275429265910485     0.7702393407303558    0.02275772724124036    0.03140589393116963  1.490119459960318e-08 121.9073792030744
2.85437926782217      19.19699836149839      15.61601489706384   0.002010623053359044     0.6834977644153073     -11.67415869811806  0.0001810726481918171     0.1207769254707965   0.001043364328354983      14.52727495410402      391.5870151291917   0.005012564060632318     0.8020152796454502     0.4765969746214386     0.2876722952968049     0.4644602739421019  0.0007275432470084677     0.7702393407303558      0.022757727226856    0.03140590552593667  3.204171168600919e-14 121.9070938868331
2.854379310355735      19.19699836149839      15.61601489706384   0.002010623053359044     0.6834977644153073     -11.67415869811806  0.0001810726481918171     0.1207769254707965   0.001043364328354983      14.52727495410402      391.5870151291917   0.005012564060632318     0.8020152796454502     0.4765969746214386     0.2876722952968049     0.4644602739421019  0.0007275432470084677     0.7702393407303558      0.022757727226856    0.03140590552593667  3.204171168600919e-14 121.9070937648149
2.85437926782217      19.19699864755595      15.61601489706384   0.002010623053359044     0.6834977644153073     -11.67415869811806  0.0001810726481918171     0.1207769254707965   0.001043364328354983      14.52727495410402      391.5870151291917   0.005012564060632318     0.8020152796454502     0.4765969746214386     0.2876722952968049     0.4644602739421019  0.0007275432470084677     0.7702393407303558      0.022757727226856    0.03140590552593667  3.204171168600919e-14 121.9070939320866
2.85437926782217      19.19699836149839       15.6160151297606   0.002010623053359044     0.6834977644153073     -11.67415869811806  0.0001810726481918171     0.1207769254707965   0.001043364328354983      14.52727495410402      391.5870151291917   0.005012564060632318     0.8020152796454502     0.4765969746214386     0.2876722952968049     0.4644602739421019  0.0007275432470084677     0.7702393407303558      0.022757727226856    0.03140590552593667  3.204171168600919e-14 121.9070938732425
2.85437926782217      19.19699836149839      15.61601489706384   0.002010637954520238     0.6834977644153073     -11.67415869811806  0.0001810726481918171     0.1207769254707965   0.001043364328354983      14.52727495410402      391.5870151291917   0.005012564060632318     0.8020152796454502     0.4765969746214386     0.2876722952968049     0.4644602739421019  0.0007275432470084677     0.7702393407303558      0.022757727226856    0.03140590552593667  3.204171168600919e-14 121.9070942666891
2.85437926782217      19.19699836149839      15.61601489706384   0.002010623053359044     0.6834977793164685     -11.67415869811806  0.0001810726481918171     0.1207769254707965   0.001043364328354983      14.52727495410402      391.5870151291917   0.005012564060632318     0.8020152796454502     0.4765969746214386     0.2876722952968049     0.4644602739421019  0.0007275432470084677     0.7702393407303558      0.022757727226856    0.03140590552593667  3.204171168600919e-14 121.9070938567844
2.85437926782217      19.19699836149839      15.61601489706384   0.002010623053359044     0.6834977644153073     -11.67415887207658  0.0001810726481918171     0.1207769254707965   0.001043364328354983      14.52727495410402      391.5870151291917   0.005012564060632318     0.8020152796454502     0.4765969746214386     0.2876722952968049     0.4644602739421019  0.0007275432470084677     0.7702393407303558      0.022757727226856    0.03140590552593667  3.204171168600919e-14 121.9070938746677
2.85437926782217      19.19699836149839      15.61601489706384   0.002010623053359044     0.6834977644153073     -11.67415869811806  0.0001810875493530109     0.1207769254707965   0.001043364328354983      14.52727495410402      391.5870151291917   0.005012564060632318     0.8020152796454502     0.4765969746214386     0.2876722952968049     0.4644602739421019  0.0007275432470084677     0.7702393407303558      0.022757727226856    0.03140590552593667  3.204171168600919e-14 121.9070975037302
2.85437926782217      19.19699836149839      15.61601489706384   0.002010623053359044     0.6834977644153073     -11.67415869811806  0.0001810726481918171     0.1207769403719577   0.001043364328354983      14.52727495410402      391.5870151291917   0.005012564060632318     0.8020152796454502     0.4765969746214386     0.2876722952968049     0.4644602739421019  0.0007275432470084677     0.7702393407303558      0.022757727226856    0.03140590552593667  3.204171168600919e-14 121.9070939670422
2.85437926782217      19.19699836149839      15.61601489706384   0.002010623053359044     0.6834977644153073     -11.67415869811806  0.0001810726481918171     0.1207769254707965   0.001043379229516177      14.52727495410402      391.5870151291917   0.005012564060632318     0.8020152796454502     0.4765969746214386     0.2876722952968049     0.4644602739421019  0.0007275432470084677     0.7702393407303558      0.022757727226856    0.03140590552593667  3.204171168600919e-14 121.9070951463407
2.85437926782217      19.19699836149839      15.61601489706384   0.002010623053359044     0.6834977644153073     -11.67415869811806  0.0001810726481918171     0.1207769254707965   0.001043364328354983      14.52727517057729      391.5870151291917   0.005012564060632318     0.8020152796454502     0.4765969746214386     0.2876722952968049     0.4644602739421019  0.0007275432470084677     0.7702393407303558      0.022757727226856    0.03140590552593667  3.204171168600919e-14 121.9070936481461
2.85437926782217      19.19699836149839      15.61601489706384   0.002010623053359044     0.6834977644153073     -11.67415869811806  0.0001810726481918171     0.1207769254707965   0.001043364328354983      14.52727495410402       391.587020964293   0.005012564060632318     0.8020152796454502     0.4765969746214386     0.2876722952968049     0.4644602739421019  0.0007275432470084677     0.7702393407303558      0.022757727226856    0.03140590552593667  3.204171168600919e-14 121.9070938767804
2.85437926782217      19.19699836149839      15.61601489706384   0.002010623053359044     0.6834977644153073     -11.67415869811806  0.0001810726481918171     0.1207769254707965   0.001043364328354983      14.52727495410402      391.5870151291917   0.005012578961793512     0.8020152796454502     0.4765969746214386     0.2876722952968049     0.4644602739421019  0.0007275432470084677     0.7702393407303558      0.022757727226856    0.03140590552593667  3.204171168600919e-14 121.9070942072447
2.85437926782217      19.19699836149839      15.61601489706384   0.002010623053359044     0.6834977644153073     -11.67415869811806  0.0001810726481918171     0.1207769254707965   0.001043364328354983      14.52727495410402      391.5870151291917   0.005012564060632318     0.8020152945466114     0.4765969746214386     0.2876722952968049     0.4644602739421019  0.0007275432470084677     0.7702393407303558      0.022757727226856    0.03140590552593667  3.204171168600919e-14 121.9070945227846
2.85437926782217      19.19699836149839      15.61601489706384   0.002010623053359044     0.6834977644153073     -11.67415869811806  0.0001810726481918171     0.1207769254707965   0.001043364328354983      14.52727495410402      391.5870151291917   0.005012564060632318     0.8020152796454502     0.4765969895225998     0.2876722952968049     0.4644602739421019  0.0007275432470084677     0.7702393407303558      0.022757727226856    0.03140590552593667  3.204171168600919e-14 121.9070939536445
2.85437926782217      19.19699836149839      15.61601489706384   0.002010623053359044     0.6834977644153073     -11.67415869811806  0.0001810726481918171     0.1207769254707965   0.001043364328354983      14.52727495410402      391.5870151291917   0.005012564060632318     0.8020152796454502     0.4765969746214386     0.2876723101979661     0.4644602739421019  0.0007275432470084677     0.7702393407303558      0.022757727226856    0.03140590552593667  3.204171168600919e-14 121.9070938683904
2.85437926782217      19.19699836149839      15.61601489706384   0.002010623053359044     0.6834977644153073     -11.67415869811806  0.0001810726481918171     0.1207769254707965   0.001043364328354983      14.52727495410402      391.5870151291917   0.005012564060632318     0.8020152796454502     0.4765969746214386     0.2876722952968049     0.4644602888432631  0.0007275432470084677     0.7702393407303558      0.022757727226856    0.03140590552593667  3.204171168600919e-14 121.9070938903678
2.85437926782217      19.19699836149839      15.61601489706384   0.002010623053359044     0.6834977644153073     -11.67415869811806  0.0001810726481918171     0.1207769254707965   0.001043364328354983      14.52727495410402      391.5870151291917   0.005012564060632318     0.8020152796454502     0.4765969746214386     0.2876722952968049     0.4644602739421019  0.0007275581481696616     0.7702393407303558      0.022757727226856    0.03140590552593667  3.204171168600919e-14 121.9070938867994
2.85437926782217      19.19699836149839      15.61601489706384   0.002010623053359044     0.6834977644153073     -11.67415869811806  0.0001810726481918171     0.1207769254707965   0.001043364328354983      14.52727495410402      391.5870151291917   0.005012564060632318     0.8020152796454502     0.4765969746214386     0.2876722952968049     0.4644602739421019  0.0007275432470084677      0.770239355631517      0.022757727226856    0.03140590552593667  3.204171168600919e-14 121.9070938868331
2.85437926782217      19.19699836149839      15.61601489706384   0.002010623053359044     0.6834977644153073     -11.67415869811806  0.0001810726481918171     0.1207769254707965   0.001043364328354983      14.52727495410402      391.5870151291917   0.005012564060632318     0.8020152796454502     0.4765969746214386     0.2876722952968049     0.4644602739421019  0.0007275432470084677     0.7702393407303558    0.02275774212801719    0.03140590552593667  3.204171168600919e-14 121.907093886822
2.85437926782217      19.19699836149839      15.61601489706384   0.002010623053359044     0.6834977644153073     -11.67415869811806  0.0001810726481918171     0.1207769254707965   0.001043364328354983      14.52727495410402      391.5870151291917   0.005012564060632318     0.8020152796454502     0.4765969746214386     0.2876722952968049     0.4644602739421019  0.0007275432470084677     0.7702393407303558      0.022757727226856    0.03140592042709786  3.204171168600919e-14 121.9070938868027
2.85437926782217      19.19699836149839      15.61601489706384   0.002010623053359044     0.6834977644153073     -11.67415869811806  0.0001810726481918171     0.1207769254707965   0.001043364328354983      14.52727495410402      391.5870151291917   0.005012564060632318     0.8020152796454502     0.4765969746214386     0.2876722952968049     0.4644602739421019  0.0007275432470084677     0.7702393407303558      0.022757727226856    0.03140590552593667  1.490119323555934e-08 121.9071991889313
2.854382557447415      19.19699723967239      15.61601531132677   0.002010215109394635     0.6835140272896155     -11.67415912082118  0.0001807188327642881     0.1207716890558136   0.001042656072097252       14.5272850697049      391.5870153158239   0.005011718743312831     0.8020145832236101     0.4765797788053026     0.2876793974248216     0.4644593457008504  0.0007275450190882912     0.7702393407303558    0.02275773823256473    0.03140593394326286  3.021765961193451e-14 121.906825066465
2.854382599981029      19.19699723967239      15.61601531132677   0.002010215109394635     0.6835140272896155     -11.67415912082118  0.0001807188327642881     0.1207716890558136   0.001042656072097252       14.5272850697049      391.5870153158239   0.005011718743312831     0.8020145832236101     0.4765797788053026     0.2876793974248216     0.4644593457008504  0.0007275450190882912     0.7702393407303558    0.02275773823256473    0.03140593394326286  3.021765961193451e-14 121.9068251926299
2.854382557447415      19.19699752572994      15.61601531132677   0.002010215109394635     0.6835140272896155     -11.67415912082118  0.0001807188327642881     0.1207716890558136   0.001042656072097252       14.5272850697049      391.5870153158239   0.005011718743312831     0.8020145832236101     0.4765797788053026     0.2876793974248216     0.4644593457008504  0.0007275450190882912     0.7702393407303558    0.02275773823256473    0.03140593394326286  3.021765961193451e-14 121.9068250127043
2.854382557447415      19.19699723967239      15.61601554402353   0.002010215109394635     0.6835140272896155     -11.67415912082118  0.0001807188327642881     0.1207716890558136   0.001042656072097252       14.5272850697049      391.5870153158239   0.005011718743312831     0.8020145832236101     0.4765797788053026     0.2876793974248216     0.4644593457008504  0.0007275450190882912     0.7702393407303558    0.02275773823256473    0.03140593394326286  3.021765961193451e-14 121.9068250362529
2.854382557447415      19.19699723967239      15.61601531132677   0.002010230010555829     0.6835140272896155     -11.67415912082118  0.0001807188327642881     0.1207716890558136   0.001042656072097252       14.5272850697049      391.5870153158239   0.005011718743312831     0.8020145832236101     0.4765797788053026     0.2876793974248216     0.4644593457008504  0.0007275450190882912     0.7702393407303558    0.02275773823256473    0.03140593394326286  3.021765961193451e-14 121.9068251585744
2.854382557447415      19.19699723967239      15.61601531132677   0.002010215109394635     0.6835140421907767     -11.67415912082118  0.0001807188327642881     0.1207716890558136   0.001042656072097252       14.5272850697049      391.5870153158239   0.005011718743312831     0.8020145832236101     0.4765797788053026     0.2876793974248216     0.4644593457008504  0.0007275450190882912     0.7702393407303558    0.02275773823256473    0.03140593394326286  3.021765961193451e-14 121.9068250119361
2.854382557447415      19.19699723967239      15.61601531132677   0.002010215109394635     0.6835140272896155     -11.67415929477971  0.0001807188327642881     0.1207716890558136   0.001042656072097252       14.5272850697049      391.5870153158239   0.005011718743312831     0.8020145832236101     0.4765797788053026     0.2876793974248216     0.4644593457008504  0.0007275450190882912     0.7702393407303558    0.02275773823256473    0.03140593394326286  3.021765961193451e-14 121.9068250225088
2.854382557447415      19.19699723967239      15.61601531132677   0.002010215109394635     0.6835140272896155     -11.67415912082118  0.0001807337339254819     0.1207716890558136   0.001042656072097252       14.5272850697049      391.5870153158239   0.005011718743312831     0.8020145832236101     0.4765797788053026     0.2876793974248216     0.4644593457008504  0.0007275450190882912     0.7702393407303558    0.02275773823256473    0.03140593394326286  3.021765961193451e-14 121.9068282994374
2.854382557447415      19.19699723967239      15.61601531132677   0.002010215109394635     0.6835140272896155     -11.67415912082118  0.0001807188327642881     0.1207717039569748   0.001042656072097252       14.5272850697049      391.5870153158239   0.005011718743312831     0.8020145832236101     0.4765797788053026     0.2876793974248216     0.4644593457008504  0.0007275450190882912     0.7702393407303558    0.02275773823256473    0.03140593394326286  3.021765961193451e-14 121.9068250555943
2.854382557447415      19.19699723967239      15.61601531132677   0.002010215109394635     0.6835140272896155     -11.67415912082118  0.0001807188327642881     0.1207716890558136   0.001042670973258446       14.5272850697049      391.5870153158239   0.005011718743312831     0.8020145832236101     0.4765797788053026     0.2876793974248216     0.4644593457008504  0.0007275450190882912     0.7702393407303558    0.02275773823256473    0.03140593394326286  3.021765961193451e-14 121.906825866393
2.854382557447415      19.19699723967239      15.61601531132677   0.002010215109394635     0.6835140272896155     -11.67415912082118  0.0001807188327642881     0.1207716890558136   0.001042656072097252      14.52728528617832      391.5870153158239   0.005011718743312831     0.8020145832236101     0.4765797788053026     0.2876793974248216     0.4644593457008504  0.0007275450190882912     0.7702393407303558    0.02275773823256473    0.03140593394326286  3.021765961193451e-14 121.9068249378283
2.854382557447415      19.19699723967239      15.61601531132677   0.002010215109394635     0.6835140272896155     -11.67415912082118  0.0001807188327642881     0.1207716890558136   0.001042656072097252       14.5272850697049      391.5870211509251   0.005011718743312831     0.8020145832236101     0.4765797788053026     0.2876793974248216     0.4644593457008504  0.0007275450190882912     0.7702393407303558    0.02275773823256473    0.03140593394326286  3.021765961193451e-14 121.9068250511281
2.854382557447415      19.19699723967239      15.61601531132677   0.002010215109394635     0.6835140272896155     -11.67415912082118  0.0001807188327642881     0.1207716890558136   0.001042656072097252       14.5272850697049      391.5870153158239   0.005011733644474025     0.8020145832236101     0.4765797788053026     0.2876793974248216     0.4644593457008504  0.0007275450190882912     0.7702393407303558    0.02275773823256473    0.03140593394326286  3.021765961193451e-14 121.9068250073529
2.854382557447415      19.19699723967239      15.61601531132677   0.002010215109394635     0.6835140272896155     -11.67415912082118  0.0001807188327642881     0.1207716890558136   0.001042656072097252       14.5272850697049      391.5870153158239   0.005011718743312831     0.8020145981247713     0.4765797788053026     0.2876793974248216     0.4644593457008504  0.0007275450190882912     0.7702393407303558    0.02275773823256473    0.03140593394326286  3.021765961193451e-14 121.906825668425
2.854382557447415      19.19699723967239      15.61601531132677   0.002010215109394635     0.6835140272896155     -11.67415912082118  0.0001807188327642881     0.1207716890558136   0.001042656072097252       14.5272850697049      391.5870153158239   0.005011718743312831     0.8020145832236101     0.4765797937064638     0.2876793974248216     0.4644593457008504  0.0007275450190882912     0.7702393407303558    0.02275773823256473    0.03140593394326286  3.021765961193451e-14 121.9068251024099
2.854382557447415      19.19699723967239      15.61601531132677   0.002010215109394635     0.6835140272896155     -11.67415912082118  0.0001807188327642881     0.1207716890558136   0.001042656072097252       14.5272850697049      391.5870153158239   0.005011718743312831     0.8020145832236101     0.4765797788053026     0.2876794123259828     0.4644593457008504  0.0007275450190882912     0.7702393407303558    0.02275773823256473    0.03140593394326286  3.021765961193451e-14 121.9068250542459
2.854382557447415      19.19699723967239      15.61601531132677   0.002010215109394635     0.6835140272896155     -11.67415912082118  0.0001807188327642881     0.1207716890558136   0.001042656072097252       14.5272850697049      391.5870153158239   0.005011718743312831     0.8020145832236101     0.4765797788053026     0.2876793974248216     0.4644593606020115  0.0007275450190882912     0.7702393407303558    0.02275773823256473    0.03140593394326286  3.021765961193451e-14 121.9068249911231
2.854382557447415      19.19699723967239      15.61601531132677   0.002010215109394635     0.6835140272896155     -11.67415912082118  0.0001807188327642881     0.1207716890558136   0.001042656072097252       14.5272850697049      391.5870153158239   0.005011718743312831     0.8020145832236101     0.4765797788053026     0.2876793974248216     0.4644593457008504   0.000727559920249485     0.7702393407303558    0.02275773823256473    0.03140593394326286  3.021765961193451e-14 121.9068250664676
2.854382557447415      19.19699723967239      15.61601531132677   0.002010215109394635     0.6835140272896155     -11.67415912082118  0.0001807188327642881     0.1207716890558136   0.001042656072097252       14.5272850697049      391.5870153158239   0.005011718743312831     0.8020145832236101     0.4765797788053026     0.2876793974248216     0.4644593457008504  0.0007275450190882912      0.770239355631517    0.02275773823256473    0.03140593394326286  3.021765961193451e-14 121.906825066465
2.854382557447415      19.19699723967239      15.61601531132677   0.002010215109394635     0.6835140272896155     -11.67415912082118  0.0001807188327642881     0.1207716890558136   0.001042656072097252       14.5272850697049      391.5870153158239   0.005011718743312831     0.8020145832236101     0.4765797788053026     0.2876793974248216     0.4644593457008504  0.0007275450190882912     0.7702393407303558    0.02275775313372593    0.03140593394326286  3.021765961193451e-14 121.9068250664662
2.854382557447415      19.19699723967239      15.61601531132677   0.002010215109394635     0.6835140272896155     -11.67415912082118  0.0001807188327642881     0.1207716890558136   0.001042656072097252       14.5272850697049      391.5870153158239   0.005011718743312831     0.8020145832236101     0.4765797788053026     0.2876793974248216     0.4644593457008504  0.0007275450190882912     0.7702393407303558    0.02275773823256473    0.03140594884442405  3.021765961193451e-14 121.9068250664693
2.854382557447415      19.19699723967239      15.61601531132677   0.002010215109394635     0.6835140272896155     -11.67415912082118  0.0001807188327642881     0.1207716890558136   0.001042656072097252       14.5272850697049      391.5870153158239   0.005011718743312831     0.8020145832236101     0.4765797788053026     0.2876793974248216     0.4644593457008504  0.0007275450190882912     0.7702393407303558    0.02275773823256473    0.03140593394326286  1.490119141150727e-08 121.9069303696264
2.854336556541682      19.19702591874824      15.61605630103869   0.002010099804029472     0.6835538244045358     -11.67418064168492  0.0001802959024989395     0.1207795779576181    0.00104205433022086      14.52730723393211      391.5870188415036   0.005014225258385831     0.8020136511976594     0.4765681762500503     0.2876854219329432     0.4645150736268959  0.0007275449609525609     0.7702393407303558    0.02275773730459543    0.03140593044812079  2.791365101154339e-14 121.9067290653434
2.854336599074611      19.19702591874824      15.61605630103869   0.002010099804029472     0.6835538244045358     -11.67418064168492  0.0001802959024989395     0.1207795779576181    0.00104205433022086      14.52730723393211      391.5870188415036   0.005014225258385831     0.8020136511976594     0.4765681762500503     0.2876854219329432     0.4645150736268959  0.0007275449609525609     0.7702393407303558    0.02275773730459543    0.03140593044812079  2.791365101154339e-14 121.9067290659285
2.854336556541682      19.19702620480622      15.61605630103869   0.002010099804029472     0.6835538244045358     -11.67418064168492  0.0001802959024989395     0.1207795779576181    0.00104205433022086      14.52730723393211      391.5870188415036   0.005014225258385831     0.8020136511976594     0.4765681762500503     0.2876854219329432     0.4645150736268959  0.0007275449609525609     0.7702393407303558    0.02275773730459543    0.03140593044812079  2.791365101154339e-14 121.9067291038282
2.854336556541682      19.19702591874824      15.61605653373606   0.002010099804029472     0.6835538244045358     -11.67418064168492  0.0001802959024989395     0.1207795779576181    0.00104205433022086      14.52730723393211      391.5870188415036   0.005014225258385831     0.8020136511976594     0.4765681762500503     0.2876854219329432     0.4645150736268959  0.0007275449609525609     0.7702393407303558    0.02275773730459543    0.03140593044812079  2.791365101154339e-14 121.9067290952489
2.854336556541682      19.19702591874824      15.61605630103869   0.002010114705190666     0.6835538244045358     -11.67418064168492  0.0001802959024989395     0.1207795779576181    0.00104205433022086      14.52730723393211      391.5870188415036   0.005014225258385831     0.8020136511976594     0.4765681762500503     0.2876854219329432     0.4645150736268959  0.0007275449609525609     0.7702393407303558    0.02275773730459543    0.03140593044812079  2.791365101154339e-14 121.9067291436463
2.854336556541682      19.19702591874824      15.61605630103869   0.002010099804029472      0.683553839305697     -11.67418064168492  0.0001802959024989395     0.1207795779576181    0.00104205433022086      14.52730723393211      391.5870188415036   0.005014225258385831     0.8020136511976594     0.4765681762500503     0.2876854219329432     0.4645150736268959  0.0007275449609525609     0.7702393407303558    0.02275773730459543    0.03140593044812079  2.791365101154339e-14 121.9067290641416
2.854336556541682      19.19702591874824      15.61605630103869   0.002010099804029472     0.6835538244045358     -11.67418081564377  0.0001802959024989395     0.1207795779576181    0.00104205433022086      14.52730723393211      391.5870188415036   0.005014225258385831     0.8020136511976594     0.4765681762500503     0.2876854219329432     0.4645150736268959  0.0007275449609525609     0.7702393407303558    0.02275773730459543    0.03140593044812079  2.791365101154339e-14 121.9067290712301
2.854336556541682      19.19702591874824      15.61605630103869   0.002010099804029472     0.6835538244045358     -11.67418064168492  0.0001803108036601334     0.1207795779576181    0.00104205433022086      14.52730723393211      391.5870188415036   0.005014225258385831     0.8020136511976594     0.4765681762500503     0.2876854219329432     0.4645150736268959  0.0007275449609525609     0.7702393407303558    0.02275773730459543    0.03140593044812079  2.791365101154339e-14 121.9067323319256
2.854336556541682      19.19702591874824      15.61605630103869   0.002010099804029472     0.6835538244045358     -11.67418064168492  0.0001802959024989395     0.1207795928587793    0.00104205433022086      14.52730723393211      391.5870188415036   0.005014225258385831     0.8020136511976594     0.4765681762500503     0.2876854219329432     0.4645150736268959  0.0007275449609525609     0.7702393407303558    0.02275773730459543    0.03140593044812079  2.791365101154339e-14 121.9067290512338
2.854336556541682      19.19702591874824      15.61605630103869   0.002010099804029472     0.6835538244045358     -11.67418064168492  0.0001802959024989395     0.1207795779576181   0.001042069231382054      14.52730723393211      391.5870188415036   0.005014225258385831     0.8020136511976594     0.4765681762500503     0.2876854219329432     0.4645150736268959  0.0007275449609525609     0.7702393407303558    0.02275773730459543    0.03140593044812079  2.791365101154339e-14 121.9067296694973
2.854336556541682      19.19702591874824      15.61605630103869   0.002010099804029472     0.6835538244045358     -11.67418064168492  0.0001802959024989395     0.1207795779576181    0.00104205433022086      14.52730745040586      391.5870188415036   0.005014225258385831     0.8020136511976594     0.4765681762500503     0.2876854219329432     0.4645150736268959  0.0007275449609525609     0.7702393407303558    0.02275773730459543    0.03140593044812079  2.791365101154339e-14 121.9067291033469
2.854336556541682      19.19702591874824      15.61605630103869   0.002010099804029472     0.6835538244045358     -11.67418064168492  0.0001802959024989395     0.1207795779576181    0.00104205433022086      14.52730723393211      391.5870246766049   0.005014225258385831     0.8020136511976594     0.4765681762500503     0.2876854219329432     0.4645150736268959  0.0007275449609525609     0.7702393407303558    0.02275773730459543    0.03140593044812079  2.791365101154339e-14 121.9067291419807
2.854336556541682      19.19702591874824      15.61605630103869   0.002010099804029472     0.6835538244045358     -11.67418064168492  0.0001802959024989395     0.1207795779576181    0.00104205433022086      14.52730723393211      391.5870188415036   0.005014240159547025     0.8020136511976594     0.4765681762500503     0.2876854219329432     0.4645150736268959  0.0007275449609525609     0.7702393407303558    0.02275773730459543    0.03140593044812079  2.791365101154339e-14 121.9067323308512
2.854336556541682      19.19702591874824      15.61605630103869   0.002010099804029472     0.6835538244045358     -11.67418064168492  0.0001802959024989395     0.1207795779576181    0.00104205433022086      14.52730723393211      391.5870188415036   0.005014225258385831     0.8020136660988206     0.4765681762500503     0.2876854219329432     0.4645150736268959  0.0007275449609525609     0.7702393407303558    0.02275773730459543    0.03140593044812079  2.791365101154339e-14 121.9067296985917
2.854336556541682      19.19702591874824      15.61605630103869   0.002010099804029472     0.6835538244045358     -11.67418064168492  0.0001802959024989395     0.1207795779576181    0.00104205433022086      14.52730723393211      391.5870188415036   0.005014225258385831     0.8020136511976594     0.4765681911512115     0.2876854219329432     0.4645150736268959  0.0007275449609525609     0.7702393407303558    0.02275773730459543    0.03140593044812079  2.791365101154339e-14 121.9067290675331
2.854336556541682      19.19702591874824      15.61605630103869   0.002010099804029472     0.6835538244045358     -11.67418064168492  0.0001802959024989395     0.1207795779576181    0.00104205433022086      14.52730723393211      391.5870188415036   0.005014225258385831     0.8020136511976594     0.4765681762500503     0.2876854368341044     0.4645150736268959  0.0007275449609525609     0.7702393407303558    0.02275773730459543    0.03140593044812079  2.791365101154339e-14 121.9067291815208
2.854336556541682      19.19702591874824      15.61605630103869   0.002010099804029472     0.6835538244045358     -11.67418064168492  0.0001802959024989395     0.1207795779576181    0.00104205433022086      14.52730723393211      391.5870188415036   0.005014225258385831     0.8020136511976594     0.4765681762500503     0.2876854219329432     0.4645150885280571  0.0007275449609525609     0.7702393407303558    0.02275773730459543    0.03140593044812079  2.791365101154339e-14 121.9067290264148
2.854336556541682      19.19702591874824      15.61605630103869   0.002010099804029472     0.6835538244045358     -11.67418064168492  0.0001802959024989395     0.1207795779576181    0.00104205433022086      14.52730723393211      391.5870188415036   0.005014225258385831     0.8020136511976594     0.4765681762500503     0.2876854219329432     0.4645150736268959  0.0007275598621137548     0.7702393407303558    0.02275773730459543    0.03140593044812079  2.791365101154339e-14 121.9067290653379
2.854336556541682      19.19702591874824      15.61605630103869   0.002010099804029472     0.6835538244045358     -11.67418064168492  0.0001802959024989395     0.1207795779576181    0.00104205433022086      14.52730723393211      391.5870188415036   0.005014225258385831     0.8020136511976594     0.4765681762500503     0.2876854219329432     0.4645150736268959  0.0007275449609525609      0.770239355631517    0.02275773730459543    0.03140593044812079  2.791365101154339e-14 121.9067290653434
2.854336556541682      19.19702591874824      15.61605630103869   0.002010099804029472     0.6835538244045358     -11.67418064168492  0.0001802959024989395     0.1207795779576181    0.00104205433022086      14.52730723393211      391.5870188415036   0.005014225258385831     0.8020136511976594     0.4765681762500503     0.2876854219329432     0.4645150736268959  0.0007275449609525609     0.7702393407303558    0.02275775220575662    0.03140593044812079  2.791365101154339e-14 121.9067290653348
2.854336556541682      19.19702591874824      15.61605630103869   0.002010099804029472     0.6835538244045358     -11.67418064168492  0.0001802959024989395     0.1207795779576181    0.00104205433022086      14.52730723393211      391.5870188415036   0.005014225258385831     0.8020136511976594     0.4765681762500503     0.2876854219329432     0.4645150736268959  0.0007275449609525609     0.7702393407303558    0.02275773730459543    0.03140594534928198  2.791365101154339e-14 121.9067290653439
2.854336556541682      19.19702591874824      15.61605630103869   0.002010099804029472     0.6835538244045358     -11.67418064168492  0.0001802959024989395     0.1207795779576181    0.00104205433022086      14.52730723393211      391.5870188415036   0.005014225258385831     0.8020136511976594     0.4765681762500503     0.2876854219329432     0.4645150736268959  0.0007275449609525609     0.7702393407303558    0.02275773730459543    0.03140593044812079  1.490118910749867e-08 121.9068343657604
2.854336528748047      19.19702545280208       15.6160556872234   0.002010083378294709     0.6835539573343809      -11.6741803827038  0.0001802312883421761     0.1207811276778516   0.001041985688487886      14.52730245535398      391.5869897789708   0.005012433035401195     0.8020135104828761     0.4765680617069142     0.2876817544488153     0.4645193662403058  0.0007275451613781637     0.7702393407303558    0.02275774271387811    0.03140593042636743  2.759110542517372e-14 121.9064261765698
2.854336571280975      19.19702545280208       15.6160556872234   0.002010083378294709     0.6835539573343809      -11.6741803827038  0.0001802312883421761     0.1207811276778516   0.001041985688487886      14.52730245535398      391.5869897789708   0.005012433035401195     0.8020135104828761     0.4765680617069142     0.2876817544488153     0.4645193662403058  0.0007275451613781637     0.7702393407303558    0.02275774271387811    0.03140593042636743  2.759110542517372e-14 121.906426211291
2.854336528748047      19.19702573886005       15.6160556872234   0.002010083378294709     0.6835539573343809      -11.6741803827038  0.0001802312883421761     0.1207811276778516   0.001041985688487886      14.52730245535398      391.5869897789708   0.005012433035401195     0.8020135104828761     0.4765680617069142     0.2876817544488153     0.4645193662403058  0.0007275451613781637     0.7702393407303558    0.02275774271387811    0.03140593042636743  2.759110542517372e-14 121.9064262704569
2.854336528748047      19.19702545280208      15.61605591992076   0.002010083378294709     0.6835539573343809      -11.6741803827038  0.0001802312883421761     0.1207811276778516   0.001041985688487886      14.52730245535398      391.5869897789708   0.005012433035401195     0.8020135104828761     0.4765680617069142     0.2876817544488153     0.4645193662403058  0.0007275451613781637     0.7702393407303558    0.02275774271387811    0.03140593042636743  2.759110542517372e-14 121.9064262378283
2.854336528748047      19.19702545280208       15.6160556872234   0.002010098279455903     0.6835539573343809      -11.6741803827038  0.0001802312883421761     0.1207811276778516   0.001041985688487886      14.52730245535398      391.5869897789708   0.005012433035401195     0.8020135104828761     0.4765680617069142     0.2876817544488153     0.4645193662403058  0.0007275451613781637     0.7702393407303558    0.02275774271387811    0.03140593042636743  2.759110542517372e-14 121.9064263665068
2.854336528748047      19.19702545280208       15.6160556872234   0.002010083378294709      0.683553972235542      -11.6741803827038  0.0001802312883421761     0.1207811276778516   0.001041985688487886      14.52730245535398      391.5869897789708   0.005012433035401195     0.8020135104828761     0.4765680617069142     0.2876817544488153     0.4645193662403058  0.0007275451613781637     0.7702393407303558    0.02275774271387811    0.03140593042636743  2.759110542517372e-14 121.9064262176661
2.854336528748047      19.19702545280208       15.6160556872234   0.002010083378294709     0.6835539573343809     -11.67418055666264  0.0001802312883421761     0.1207811276778516   0.001041985688487886      14.52730245535398      391.5869897789708   0.005012433035401195     0.8020135104828761     0.4765680617069142     0.2876817544488153     0.4645193662403058  0.0007275451613781637     0.7702393407303558    0.02275774271387811    0.03140593042636743  2.759110542517372e-14 121.9064262391374
2.854336528748047      19.19702545280208       15.6160556872234   0.002010083378294709     0.6835539573343809      -11.6741803827038  0.0001802461895033699     0.1207811276778516   0.001041985688487886      14.52730245535398      391.5869897789708   0.005012433035401195     0.8020135104828761     0.4765680617069142     0.2876817544488153     0.4645193662403058  0.0007275451613781637     0.7702393407303558    0.02275774271387811    0.03140593042636743  2.759110542517372e-14 121.9064293077774
2.854336528748047      19.19702545280208       15.6160556872234   0.002010083378294709     0.6835539573343809      -11.6741803827038  0.0001802312883421761     0.1207811425790128   0.001041985688487886      14.52730245535398      391.5869897789708   0.005012433035401195     0.8020135104828761     0.4765680617069142     0.2876817544488153     0.4645193662403058  0.0007275451613781637     0.7702393407303558    0.02275774271387811    0.03140593042636743  2.759110542517372e-14 121.9064262257042
2.854336528748047      19.19702545280208       15.6160556872234   0.002010083378294709     0.6835539573343809      -11.6741803827038  0.0001802312883421761     0.1207811276778516    0.00104200058964908      14.52730245535398      391.5869897789708   0.005012433035401195     0.8020135104828761     0.4765680617069142     0.2876817544488153     0.4645193662403058  0.0007275451613781637     0.7702393407303558    0.02275774271387811    0.03140593042636743  2.759110542517372e-14 121.9064267997088
2.854336528748047      19.19702545280208       15.6160556872234   0.002010083378294709     0.6835539573343809      -11.6741803827038  0.0001802312883421761     0.1207811276778516   0.001041985688487886      14.52730267182766      391.5869897789708   0.005012433035401195     0.8020135104828761     0.4765680617069142     0.2876817544488153     0.4645193662403058  0.0007275451613781637     0.7702393407303558    0.02275774271387811    0.03140593042636743  2.759110542517372e-14 121.9064262156535
2.854336528748047      19.19702545280208       15.6160556872234   0.002010083378294709     0.6835539573343809      -11.6741803827038  0.0001802312883421761     0.1207811276778516   0.001041985688487886      14.52730245535398      391.5869956140717   0.005012433035401195     0.8020135104828761     0.4765680617069142     0.2876817544488153     0.4645193662403058  0.0007275451613781637     0.7702393407303558    0.02275774271387811    0.03140593042636743  2.759110542517372e-14 121.9064262563216
2.854336528748047      19.19702545280208       15.6160556872234   0.002010083378294709     0.6835539573343809      -11.6741803827038  0.0001802312883421761     0.1207811276778516   0.001041985688487886      14.52730245535398      391.5869897789708   0.005012447936562389     0.8020135104828761     0.4765680617069142     0.2876817544488153     0.4645193662403058  0.0007275451613781637     0.7702393407303558    0.02275774271387811    0.03140593042636743  2.759110542517372e-14 121.9064274281549
2.854336528748047      19.19702545280208       15.6160556872234   0.002010083378294709     0.6835539573343809      -11.6741803827038  0.0001802312883421761     0.1207811276778516   0.001041985688487886      14.52730245535398      391.5869897789708   0.005012433035401195     0.8020135253840373     0.4765680617069142     0.2876817544488153     0.4645193662403058  0.0007275451613781637     0.7702393407303558    0.02275774271387811    0.03140593042636743  2.759110542517372e-14 121.9064268493689
2.854336528748047      19.19702545280208       15.6160556872234   0.002010083378294709     0.6835539573343809      -11.6741803827038  0.0001802312883421761     0.1207811276778516   0.001041985688487886      14.52730245535398      391.5869897789708   0.005012433035401195     0.8020135104828761     0.4765680766080754     0.2876817544488153     0.4645193662403058  0.0007275451613781637     0.7702393407303558    0.02275774271387811    0.03140593042636743  2.759110542517372e-14 121.9064261619564
2.854336528748047      19.19702545280208       15.6160556872234   0.002010083378294709     0.6835539573343809      -11.6741803827038  0.0001802312883421761     0.1207811276778516   0.001041985688487886      14.52730245535398      391.5869897789708   0.005012433035401195     0.8020135104828761     0.4765680617069142     0.2876817693499765     0.4645193662403058  0.0007275451613781637     0.7702393407303558    0.02275774271387811    0.03140593042636743  2.759110542517372e-14 121.9064261972116
2.854336528748047      19.19702545280208       15.6160556872234   0.002010083378294709     0.6835539573343809      -11.6741803827038  0.0001802312883421761     0.1207811276778516   0.001041985688487886      14.52730245535398      391.5869897789708   0.005012433035401195     0.8020135104828761     0.4765680617069142     0.2876817544488153      0.464519381141467  0.0007275451613781637     0.7702393407303558    0.02275774271387811    0.03140593042636743  2.759110542517372e-14 121.9064261750037
2.854336528748047      19.19702545280208       15.6160556872234   0.002010083378294709     0.6835539573343809      -11.6741803827038  0.0001802312883421761     0.1207811276778516   0.001041985688487886      14.52730245535398      391.5869897789708   0.005012433035401195     0.8020135104828761     0.4765680617069142     0.2876817544488153     0.4645193662403058  0.0007275600625393575     0.7702393407303558    0.02275774271387811    0.03140593042636743  2.759110542517372e-14 121.906426176573
2.854336528748047      19.19702545280208       15.6160556872234   0.002010083378294709     0.6835539573343809      -11.6741803827038  0.0001802312883421761     0.1207811276778516   0.001041985688487886      14.52730245535398      391.5869897789708   0.005012433035401195     0.8020135104828761     0.4765680617069142     0.2876817544488153     0.4645193662403058  0.0007275451613781637      0.770239355631517    0.02275774271387811    0.03140593042636743  2.759110542517372e-14 121.9064261765698
2.854336528748047      19.19702545280208       15.6160556872234   0.002010083378294709     0.6835539573343809      -11.6741803827038  0.0001802312883421761     0.1207811276778516   0.001041985688487886      14.52730245535398      391.5869897789708   0.005012433035401195     0.8020135104828761     0.4765680617069142     0.2876817544488153     0.4645193662403058  0.0007275451613781637     0.7702393407303558    0.02275775761503931    0.03140593042636743  2.759110542517372e-14 121.9064261765762
2.854336528748047      19.19702545280208       15.6160556872234   0.002010083378294709     0.6835539573343809      -11.6741803827038  0.0001802312883421761     0.1207811276778516   0.001041985688487886      14.52730245535398      391.5869897789708   0.005012433035401195     0.8020135104828761     0.4765680617069142     0.2876817544488153     0.4645193662403058  0.0007275451613781637     0.7702393407303558    0.02275774271387811    0.03140594532752863  2.759110542517372e-14 121.9064261765712
2.854336528748047      19.19702545280208       15.6160556872234   0.002010083378294709     0.6835539573343809      -11.6741803827038  0.0001802312883421761     0.1207811276778516   0.001041985688487886      14.52730245535398      391.5869897789708   0.005012433035401195     0.8020135104828761     0.4765680617069142     0.2876817544488153     0.4645193662403058  0.0007275451613781637     0.7702393407303558    0.02275774271387811    0.03140593042636743  1.490118878495308e-08 121.9065314764272
2.85433209546981      19.19700802249914      15.61602525929737     0.0020099853697957     0.6835470500530566     -11.67416484588722  0.0001800933005067987      0.120779660790579   0.001041827492531259      14.52727904136871      391.5864590192305   0.005010921499500443     0.8020131592466192     0.4765702750076961     0.2876800793392315      0.464519761007021  0.0007275451489043148     0.7702393407303558    0.02275774178022117    0.03140593026015135  2.687805350706549e-14 121.9063686692911
2.854332138002673      19.19700802249914      15.61602525929737     0.0020099853697957     0.6835470500530566     -11.67416484588722  0.0001800933005067987      0.120779660790579   0.001041827492531259      14.52727904136871      391.5864590192305   0.005010921499500443     0.8020131592466192     0.4765702750076961     0.2876800793392315      0.464519761007021  0.0007275451489043148     0.7702393407303558    0.02275774178022117    0.03140593026015135  2.687805350706549e-14 121.9063687329264
2.85433209546981      19.19700830855685      15.61602525929737     0.0020099853697957     0.6835470500530566     -11.67416484588722  0.0001800933005067987      0.120779660790579   0.001041827492531259      14.52727904136871      391.5864590192305   0.005010921499500443     0.8020131592466192     0.4765702750076961     0.2876800793392315      0.464519761007021  0.0007275451489043148     0.7702393407303558    0.02275774178022117    0.03140593026015135  2.687805350706549e-14 121.9063686887415
2.85433209546981      19.19700802249914      15.61602549199428     0.0020099853697957     0.6835470500530566     -11.67416484588722  0.0001800933005067987      0.120779660790579   0.001041827492531259      14.52727904136871      391.5864590192305   0.005010921499500443     0.8020131592466192     0.4765702750076961     0.2876800793392315      0.464519761007021  0.0007275451489043148     0.7702393407303558    0.02275774178022117    0.03140593026015135  2.687805350706549e-14 121.906368669686
2.85433209546981      19.19700802249914      15.61602525929737   0.002010000270956894     0.6835470500530566     -11.67416484588722  0.0001800933005067987      0.120779660790579   0.001041827492531259      14.52727904136871      391.5864590192305   0.005010921499500443     0.8020131592466192     0.4765702750076961     0.2876800793392315      0.464519761007021  0.0007275451489043148     0.7702393407303558    0.02275774178022117    0.03140593026015135  2.687805350706549e-14 121.9063688645484
2.85433209546981      19.19700802249914      15.61602525929737     0.0020099853697957     0.6835470649542178     -11.67416484588722  0.0001800933005067987      0.120779660790579   0.001041827492531259      14.52727904136871      391.5864590192305   0.005010921499500443     0.8020131592466192     0.4765702750076961     0.2876800793392315      0.464519761007021  0.0007275451489043148     0.7702393407303558    0.02275774178022117    0.03140593026015135  2.687805350706549e-14 121.9063686411512
2.85433209546981      19.19700802249914      15.61602525929737     0.0020099853697957     0.6835470500530566     -11.67416501984583  0.0001800933005067987      0.120779660790579   0.001041827492531259      14.52727904136871      391.5864590192305   0.005010921499500443     0.8020131592466192     0.4765702750076961     0.2876800793392315      0.464519761007021  0.0007275451489043148     0.7702393407303558    0.02275774178022117    0.03140593026015135  2.687805350706549e-14 121.906368641581
2.85433209546981      19.19700802249914      15.61602525929737     0.0020099853697957     0.6835470500530566     -11.67416484588722  0.0001801082016679926      0.120779660790579   0.001041827492531259      14.52727904136871      391.5864590192305   0.005010921499500443     0.8020131592466192     0.4765702750076961     0.2876800793392315      0.464519761007021  0.0007275451489043148     0.7702393407303558    0.02275774178022117    0.03140593026015135  2.687805350706549e-14 121.9063715405134
2.85433209546981      19.19700802249914      15.61602525929737     0.0020099853697957     0.6835470500530566     -11.67416484588722  0.0001800933005067987     0.1207796756917402   0.001041827492531259      14.52727904136871      391.5864590192305   0.005010921499500443     0.8020131592466192     0.4765702750076961     0.2876800793392315      0.464519761007021  0.0007275451489043148     0.7702393407303558    0.02275774178022117    0.03140593026015135  2.687805350706549e-14 121.9063686945312
2.85433209546981      19.19700802249914      15.61602525929737     0.0020099853697957     0.6835470500530566     -11.67416484588722  0.0001800933005067987      0.120779660790579   0.001041842393692452      14.52727904136871      391.5864590192305   0.005010921499500443     0.8020131592466192     0.4765702750076961     0.2876800793392315      0.464519761007021  0.0007275451489043148     0.7702393407303558    0.02275774178022117    0.03140593026015135  2.687805350706549e-14 121.9063690374284
2.85433209546981      19.19700802249914      15.61602525929737     0.0020099853697957     0.6835470500530566     -11.67416484588722  0.0001800933005067987      0.120779660790579   0.001041827492531259      14.52727925784204      391.5864590192305   0.005010921499500443     0.8020131592466192     0.4765702750076961     0.2876800793392315      0.464519761007021  0.0007275451489043148     0.7702393407303558    0.02275774178022117    0.03140593026015135  2.687805350706549e-14 121.9063686689904
2.85433209546981      19.19700802249914      15.61602525929737     0.0020099853697957     0.6835470500530566     -11.67416484588722  0.0001800933005067987      0.120779660790579   0.001041827492531259      14.52727904136871      391.5864648543235   0.005010921499500443     0.8020131592466192     0.4765702750076961     0.2876800793392315      0.464519761007021  0.0007275451489043148     0.7702393407303558    0.02275774178022117    0.03140593026015135  2.687805350706549e-14 121.9063687072624
2.85433209546981      19.19700802249914      15.61602525929737     0.0020099853697957     0.6835470500530566     -11.67416484588722  0.0001800933005067987      0.120779660790579   0.001041827492531259      14.52727904136871      391.5864590192305   0.005010936400661636     0.8020131592466192     0.4765702750076961     0.2876800793392315      0.464519761007021  0.0007275451489043148     0.7702393407303558    0.02275774178022117    0.03140593026015135  2.687805350706549e-14 121.9063681433106
2.85433209546981      19.19700802249914      15.61602525929737     0.0020099853697957     0.6835470500530566     -11.67416484588722  0.0001800933005067987      0.120779660790579   0.001041827492531259      14.52727904136871      391.5864590192305   0.005010921499500443     0.8020131741477804     0.4765702750076961     0.2876800793392315      0.464519761007021  0.0007275451489043148     0.7702393407303558    0.02275774178022117    0.03140593026015135  2.687805350706549e-14 121.9063692818795
2.85433209546981      19.19700802249914      15.61602525929737     0.0020099853697957     0.6835470500530566     -11.67416484588722  0.0001800933005067987      0.120779660790579   0.001041827492531259      14.52727904136871      391.5864590192305   0.005010921499500443     0.8020131592466192     0.4765702899088573     0.2876800793392315      0.464519761007021  0.0007275451489043148     0.7702393407303558    0.02275774178022117    0.03140593026015135  2.687805350706549e-14 121.9063687695447
2.85433209546981      19.19700802249914      15.61602525929737     0.0020099853697957     0.6835470500530566     -11.67416484588722  0.0001800933005067987      0.120779660790579   0.001041827492531259      14.52727904136871      391.5864590192305   0.005010921499500443     0.8020131592466192     0.4765702750076961     0.2876800942403927      0.464519761007021  0.0007275451489043148     0.7702393407303558    0.02275774178022117    0.03140593026015135  2.687805350706549e-14 121.9063686232936
2.85433209546981      19.19700802249914      15.61602525929737     0.0020099853697957     0.6835470500530566     -11.67416484588722  0.0001800933005067987      0.120779660790579   0.001041827492531259      14.52727904136871      391.5864590192305   0.005010921499500443     0.8020131592466192     0.4765702750076961     0.2876800793392315     0.4645197759081822  0.0007275451489043148     0.7702393407303558    0.02275774178022117    0.03140593026015135  2.687805350706549e-14 121.9063686501971
2.85433209546981      19.19700802249914      15.61602525929737     0.0020099853697957     0.6835470500530566     -11.67416484588722  0.0001800933005067987      0.120779660790579   0.001041827492531259      14.52727904136871      391.5864590192305   0.005010921499500443     0.8020131592466192     0.4765702750076961     0.2876800793392315      0.464519761007021  0.0007275600500655086     0.7702393407303558    0.02275774178022117    0.03140593026015135  2.687805350706549e-14 121.9063686692986
2.85433209546981      19.19700802249914      15.61602525929737     0.0020099853697957     0.6835470500530566     -11.67416484588722  0.0001800933005067987      0.120779660790579   0.001041827492531259      14.52727904136871      391.5864590192305   0.005010921499500443     0.8020131592466192     0.4765702750076961     0.2876800793392315      0.464519761007021  0.0007275451489043148      0.770239355631517    0.02275774178022117    0.03140593026015135  2.687805350706549e-14 121.9063686692911
2.85433209546981      19.19700802249914      15.61602525929737     0.0020099853697957     0.6835470500530566     -11.67416484588722  0.0001800933005067987      0.120779660790579   0.001041827492531259      14.52727904136871      391.5864590192305   0.005010921499500443     0.8020131592466192     0.4765702750076961     0.2876800793392315      0.464519761007021  0.0007275451489043148     0.7702393407303558    0.02275775668138237    0.03140593026015135  2.687805350706549e-14 121.9063686692942
2.85433209546981      19.19700802249914      15.61602525929737     0.0020099853697957     0.6835470500530566     -11.67416484588722  0.0001800933005067987      0.120779660790579   0.001041827492531259      14.52727904136871      391.5864590192305   0.005010921499500443     0.8020131592466192     0.4765702750076961     0.2876800793392315      0.464519761007021  0.0007275451489043148     0.7702393407303558    0.02275774178022117    0.03140594516131254  2.687805350706549e-14 121.9063686692945
2.85433209546981      19.19700802249914      15.61602525929737     0.0020099853697957     0.6835470500530566     -11.67416484588722  0.0001800933005067987      0.120779660790579   0.001041827492531259      14.52727904136871      391.5864590192305   0.005010921499500443     0.8020131592466192     0.4765702750076961     0.2876800793392315      0.464519761007021  0.0007275451489043148     0.7702393407303558    0.02275774178022117    0.03140593026015135  1.490118807190116e-08 121.9064739696524
2.854330046267753      19.19701143439665      15.61603047766442   0.002009978645173291     0.6835480904773295     -11.67416641146233  0.0001800772401575456     0.1207796316070729   0.001041817224719675      14.52725789248388      391.5854721032403   0.005011632283794804     0.8020130633017627     0.4765690328502056     0.2876810223157747      0.464520358961476  0.0007275449444521972     0.7702393407303558    0.02275773901250081    0.03140592596888086  2.680291964814976e-14 121.9063360484604
2.854330088800585      19.19701143439665      15.61603047766442   0.002009978645173291     0.6835480904773295     -11.67416641146233  0.0001800772401575456     0.1207796316070729   0.001041817224719675      14.52725789248388      391.5854721032403   0.005011632283794804     0.8020130633017627     0.4765690328502056     0.2876810223157747      0.464520358961476  0.0007275449444521972     0.7702393407303558    0.02275773901250081    0.03140592596888086  2.680291964814976e-14 121.9063361102167
2.854330046267753      19.19701172045442      15.61603047766442   0.002009978645173291     0.6835480904773295     -11.67416641146233  0.0001800772401575456     0.1207796316070729   0.001041817224719675      14.52725789248388      391.5854721032403   0.005011632283794804     0.8020130633017627     0.4765690328502056     0.2876810223157747      0.464520358961476  0.0007275449444521972     0.7702393407303558    0.02275773901250081    0.03140592596888086  2.680291964814976e-14 121.9063360589946
2.854330046267753      19.19701143439665      15.61603071036141   0.002009978645173291     0.6835480904773295     -11.67416641146233  0.0001800772401575456     0.1207796316070729   0.001041817224719675      14.52725789248388      391.5854721032403   0.005011632283794804     0.8020130633017627     0.4765690328502056     0.2876810223157747      0.464520358961476  0.0007275449444521972     0.7702393407303558    0.02275773901250081    0.03140592596888086  2.680291964814976e-14 121.9063360373608
2.854330046267753      19.19701143439665      15.61603047766442   0.002009993546334484     0.6835480904773295     -11.67416641146233  0.0001800772401575456     0.1207796316070729   0.001041817224719675      14.52725789248388      391.5854721032403   0.005011632283794804     0.8020130633017627     0.4765690328502056     0.2876810223157747      0.464520358961476  0.0007275449444521972     0.7702393407303558    0.02275773901250081    0.03140592596888086  2.680291964814976e-14 121.9063361994295
2.854330046267753      19.19701143439665      15.61603047766442   0.002009978645173291     0.6835481053784906     -11.67416641146233  0.0001800772401575456     0.1207796316070729   0.001041817224719675      14.52725789248388      391.5854721032403   0.005011632283794804     0.8020130633017627     0.4765690328502056     0.2876810223157747      0.464520358961476  0.0007275449444521972     0.7702393407303558    0.02275773901250081    0.03140592596888086  2.680291964814976e-14 121.9063360197562
2.854330046267753      19.19701143439665      15.61603047766442   0.002009978645173291     0.6835480904773295     -11.67416658542096  0.0001800772401575456     0.1207796316070729   0.001041817224719675      14.52725789248388      391.5854721032403   0.005011632283794804     0.8020130633017627     0.4765690328502056     0.2876810223157747      0.464520358961476  0.0007275449444521972     0.7702393407303558    0.02275773901250081    0.03140592596888086  2.680291964814976e-14 121.9063360074035
2.854330046267753      19.19701143439665      15.61603047766442   0.002009978645173291     0.6835480904773295     -11.67416641146233  0.0001800921413187395     0.1207796316070729   0.001041817224719675      14.52725789248388      391.5854721032403   0.005011632283794804     0.8020130633017627     0.4765690328502056     0.2876810223157747      0.464520358961476  0.0007275449444521972     0.7702393407303558    0.02275773901250081    0.03140592596888086  2.680291964814976e-14 121.9063389422414
2.854330046267753      19.19701143439665      15.61603047766442   0.002009978645173291     0.6835480904773295     -11.67416641146233  0.0001800772401575456     0.1207796465082341   0.001041817224719675      14.52725789248388      391.5854721032403   0.005011632283794804     0.8020130633017627     0.4765690328502056     0.2876810223157747      0.464520358961476  0.0007275449444521972     0.7702393407303558    0.02275773901250081    0.03140592596888086  2.680291964814976e-14 121.9063359512987
2.854330046267753      19.19701143439665      15.61603047766442   0.002009978645173291     0.6835480904773295     -11.67416641146233  0.0001800772401575456     0.1207796316070729   0.001041832125880869      14.52725789248388      391.5854721032403   0.005011632283794804     0.8020130633017627     0.4765690328502056     0.2876810223157747      0.464520358961476  0.0007275449444521972     0.7702393407303558    0.02275773901250081    0.03140592596888086  2.680291964814976e-14 121.9063364076753
2.854330046267753      19.19701143439665      15.61603047766442   0.002009978645173291     0.6835480904773295     -11.67416641146233  0.0001800772401575456     0.1207796316070729   0.001041817224719675      14.52725810895689      391.5854721032403   0.005011632283794804     0.8020130633017627     0.4765690328502056     0.2876810223157747      0.464520358961476  0.0007275449444521972     0.7702393407303558    0.02275773901250081    0.03140592596888086  2.680291964814976e-14 121.9063360104277
2.854330046267753      19.19701143439665      15.61603047766442   0.002009978645173291     0.6835480904773295     -11.67416641146233  0.0001800772401575456     0.1207796316070729   0.001041817224719675      14.52725789248388      391.5854779383186   0.005011632283794804     0.8020130633017627     0.4765690328502056     0.2876810223157747      0.464520358961476  0.0007275449444521972     0.7702393407303558    0.02275773901250081    0.03140592596888086  2.680291964814976e-14 121.9063360995622
2.854330046267753      19.19701143439665      15.61603047766442   0.002009978645173291     0.6835480904773295     -11.67416641146233  0.0001800772401575456     0.1207796316070729   0.001041817224719675      14.52725789248388      391.5854721032403   0.005011647184955998     0.8020130633017627     0.4765690328502056     0.2876810223157747      0.464520358961476  0.0007275449444521972     0.7702393407303558    0.02275773901250081    0.03140592596888086  2.680291964814976e-14 121.9063362306906
2.854330046267753      19.19701143439665      15.61603047766442   0.002009978645173291     0.6835480904773295     -11.67416641146233  0.0001800772401575456     0.1207796316070729   0.001041817224719675      14.52725789248388      391.5854721032403   0.005011632283794804     0.8020130782029239     0.4765690328502056     0.2876810223157747      0.464520358961476  0.0007275449444521972     0.7702393407303558    0.02275773901250081    0.03140592596888086  2.680291964814976e-14 121.9063365938898
2.854330046267753      19.19701143439665      15.61603047766442   0.002009978645173291     0.6835480904773295     -11.67416641146233  0.0001800772401575456     0.1207796316070729   0.001041817224719675      14.52725789248388      391.5854721032403   0.005011632283794804     0.8020130633017627     0.4765690477513668     0.2876810223157747      0.464520358961476  0.0007275449444521972     0.7702393407303558    0.02275773901250081    0.03140592596888086  2.680291964814976e-14 121.9063360802519
2.854330046267753      19.19701143439665      15.61603047766442   0.002009978645173291     0.6835480904773295     -11.67416641146233  0.0001800772401575456     0.1207796316070729   0.001041817224719675      14.52725789248388      391.5854721032403   0.005011632283794804     0.8020130633017627     0.4765690328502056     0.2876810372169359      0.464520358961476  0.0007275449444521972     0.7702393407303558    0.02275773901250081    0.03140592596888086  2.680291964814976e-14 121.9063359906614
2.854330046267753      19.19701143439665      15.61603047766442   0.002009978645173291     0.6835480904773295     -11.67416641146233  0.0001800772401575456     0.1207796316070729   0.001041817224719675      14.52725789248388      391.5854721032403   0.005011632283794804     0.8020130633017627     0.4765690328502056     0.2876810223157747     0.4645203738626372  0.0007275449444521972     0.7702393407303558    0.02275773901250081    0.03140592596888086  2.680291964814976e-14 121.9063360383379
2.854330046267753      19.19701143439665      15.61603047766442   0.002009978645173291     0.6835480904773295     -11.67416641146233  0.0001800772401575456     0.1207796316070729   0.001041817224719675      14.52725789248388      391.5854721032403   0.005011632283794804     0.8020130633017627     0.4765690328502056     0.2876810223157747      0.464520358961476  0.0007275598456133911     0.7702393407303558    0.02275773901250081    0.03140592596888086  2.680291964814976e-14 121.9063360484687
2.854330046267753      19.19701143439665      15.61603047766442   0.002009978645173291     0.6835480904773295     -11.67416641146233  0.0001800772401575456     0.1207796316070729   0.001041817224719675      14.52725789248388      391.5854721032403   0.005011632283794804     0.8020130633017627     0.4765690328502056     0.2876810223157747      0.464520358961476  0.0007275449444521972      0.770239355631517    0.02275773901250081    0.03140592596888086  2.680291964814976e-14 121.9063360484604
2.854330046267753      19.19701143439665      15.61603047766442   0.002009978645173291     0.6835480904773295     -11.67416641146233  0.0001800772401575456     0.1207796316070729   0.001041817224719675      14.52725789248388      391.5854721032403   0.005011632283794804     0.8020130633017627     0.4765690328502056     0.2876810223157747      0.464520358961476  0.0007275449444521972     0.7702393407303558      0.022757753913662    0.03140592596888086  2.680291964814976e-14 121.906336048468
2.854330046267753      19.19701143439665      15.61603047766442   0.002009978645173291     0.6835480904773295     -11.67416641146233  0.0001800772401575456     0.1207796316070729   0.001041817224719675      14.52725789248388      391.5854721032403   0.005011632283794804     0.8020130633017627     0.4765690328502056     0.2876810223157747      0.464520358961476  0.0007275449444521972     0.7702393407303558    0.02275773901250081    0.03140594087004205  2.680291964814976e-14 121.9063360484659
2.854330046267753      19.19701143439665      15.61603047766442   0.002009978645173291     0.6835480904773295     -11.67416641146233  0.0001800772401575456     0.1207796316070729   0.001041817224719675      14.52725789248388      391.5854721032403   0.005011632283794804     0.8020130633017627     0.4765690328502056     0.2876810223157747      0.464520358961476  0.0007275449444521972     0.7702393407303558    0.02275773901250081    0.03140592596888086  1.490118799676731e-08 121.9064413489394
