# Supplementary material for: Model-Based Quantification of the Systemic Interplay between Glucose and Fatty Acids in the Postprandial State
Source: PLoS One. 2015 Sep 10;10(9):e0135665. doi: 10.1371/journal.pone.0135665 (PMC4565650; doi:10.1371/journal.pone.0135665)
Supplement: S3 File — Zip file containing all Matlab m-files to generate figures. The zip-file includes a README file, containing an overview of the simulation files and basic instructions. (ZIP) [file pone.0135665.s004.zip › GlcNEFA/OPT parameters/OPT_solver1_seed100000000_n100_r25/parameters_it54.txt]

2.661859331125299      17.02426040305336      12.53911348960452   0.001764927548045601     0.9996138391365987     -9.618477223651979  3.308211846676966e-05     0.1016793934748292   0.002518272180069418      12.94787985464682      289.2317440925037   0.007852856269149586     0.8650691543841573     0.5848007628676484     0.2443831458711637     0.3917800460010147    0.01953100895098998   0.007296430799866374    0.01755375818305513     0.3358084346666812  2.359058498291683e-07 164.0343729266472
2.661859370790094      17.02426040305336      12.53911348960452   0.001764927548045601     0.9996138391365987     -9.618477223651979  3.308211846676966e-05     0.1016793934748292   0.002518272180069418      12.94787985464682      289.2317440925037   0.007852856269149586     0.8650691543841573     0.5848007628676484     0.2443831458711637     0.3917800460010147    0.01953100895098998   0.007296430799866374    0.01755375818305513     0.3358084346666812  2.359058498291683e-07 164.0343721821427
2.661859331125299      17.02426065673461      12.53911348960452   0.001764927548045601     0.9996138391365987     -9.618477223651979  3.308211846676966e-05     0.1016793934748292   0.002518272180069418      12.94787985464682      289.2317440925037   0.007852856269149586     0.8650691543841573     0.5848007628676484     0.2443831458711637     0.3917800460010147    0.01953100895098998   0.007296430799866374    0.01755375818305513     0.3358084346666812  2.359058498291683e-07 164.0343783680722
2.661859331125299      17.02426040305336      12.53911367645187   0.001764927548045601     0.9996138391365987     -9.618477223651979  3.308211846676966e-05     0.1016793934748292   0.002518272180069418      12.94787985464682      289.2317440925037   0.007852856269149586     0.8650691543841573     0.5848007628676484     0.2443831458711637     0.3917800460010147    0.01953100895098998   0.007296430799866374    0.01755375818305513     0.3358084346666812  2.359058498291683e-07 164.034376904725
2.661859331125299      17.02426040305336      12.53911348960452   0.001764942449206795     0.9996138391365987     -9.618477223651979  3.308211846676966e-05     0.1016793934748292   0.002518272180069418      12.94787985464682      289.2317440925037   0.007852856269149586     0.8650691543841573     0.5848007628676484     0.2443831458711637     0.3917800460010147    0.01953100895098998   0.007296430799866374    0.01755375818305513     0.3358084346666812  2.359058498291683e-07 164.0339725026029
2.661859331125299      17.02426040305336      12.53911348960452   0.001764927548045601     0.9996138540377599     -9.618477223651979  3.308211846676966e-05     0.1016793934748292   0.002518272180069418      12.94787985464682      289.2317440925037   0.007852856269149586     0.8650691543841573     0.5848007628676484     0.2443831458711637     0.3917800460010147    0.01953100895098998   0.007296430799866374    0.01755375818305513     0.3358084346666812  2.359058498291683e-07 164.0343731960456
2.661859331125299      17.02426040305336      12.53911348960452   0.001764927548045601     0.9996138391365987     -9.618477366978459  3.308211846676966e-05     0.1016793934748292   0.002518272180069418      12.94787985464682      289.2317440925037   0.007852856269149586     0.8650691543841573     0.5848007628676484     0.2443831458711637     0.3917800460010147    0.01953100895098998   0.007296430799866374    0.01755375818305513     0.3358084346666812  2.359058498291683e-07 164.0343646845707
2.661859331125299      17.02426040305336      12.53911348960452   0.001764927548045601     0.9996138391365987     -9.618477223651979  3.309701962796351e-05     0.1016793934748292   0.002518272180069418      12.94787985464682      289.2317440925037   0.007852856269149586     0.8650691543841573     0.5848007628676484     0.2443831458711637     0.3917800460010147    0.01953100895098998   0.007296430799866374    0.01755375818305513     0.3358084346666812  2.359058498291683e-07 164.0344091144806
2.661859331125299      17.02426040305336      12.53911348960452   0.001764927548045601     0.9996138391365987     -9.618477223651979  3.308211846676966e-05     0.1016794083759904   0.002518272180069418      12.94787985464682      289.2317440925037   0.007852856269149586     0.8650691543841573     0.5848007628676484     0.2443831458711637     0.3917800460010147    0.01953100895098998   0.007296430799866374    0.01755375818305513     0.3358084346666812  2.359058498291683e-07 164.034373009887
2.661859331125299      17.02426040305336      12.53911348960452   0.001764927548045601     0.9996138391365987     -9.618477223651979  3.308211846676966e-05     0.1016793934748292   0.002518287081230612      12.94787985464682      289.2317440925037   0.007852856269149586     0.8650691543841573     0.5848007628676484     0.2443831458711637     0.3917800460010147    0.01953100895098998   0.007296430799866374    0.01755375818305513     0.3358084346666812  2.359058498291683e-07 164.0349078586091
2.661859331125299      17.02426040305336      12.53911348960452   0.001764927548045601     0.9996138391365987     -9.618477223651979  3.308211846676966e-05     0.1016793934748292   0.002518272180069418      12.94788004758526      289.2317440925037   0.007852856269149586     0.8650691543841573     0.5848007628676484     0.2443831458711637     0.3917800460010147    0.01953100895098998   0.007296430799866374    0.01755375818305513     0.3358084346666812  2.359058498291683e-07 164.0343724969428
2.661859331125299      17.02426040305336      12.53911348960452   0.001764927548045601     0.9996138391365987     -9.618477223651979  3.308211846676966e-05     0.1016793934748292   0.002518272180069418      12.94787985464682      289.2317484023925   0.007852856269149586     0.8650691543841573     0.5848007628676484     0.2443831458711637     0.3917800460010147    0.01953100895098998   0.007296430799866374    0.01755375818305513     0.3358084346666812  2.359058498291683e-07 164.0343729426068
2.661859331125299      17.02426040305336      12.53911348960452   0.001764927548045601     0.9996138391365987     -9.618477223651979  3.308211846676966e-05     0.1016793934748292   0.002518272180069418      12.94787985464682      289.2317440925037    0.00785287117031078     0.8650691543841573     0.5848007628676484     0.2443831458711637     0.3917800460010147    0.01953100895098998   0.007296430799866374    0.01755375818305513     0.3358084346666812  2.359058498291683e-07 164.0344303399868
2.661859331125299      17.02426040305336      12.53911348960452   0.001764927548045601     0.9996138391365987     -9.618477223651979  3.308211846676966e-05     0.1016793934748292   0.002518272180069418      12.94787985464682      289.2317440925037   0.007852856269149586     0.8650691692853185     0.5848007628676484     0.2443831458711637     0.3917800460010147    0.01953100895098998   0.007296430799866374    0.01755375818305513     0.3358084346666812  2.359058498291683e-07 164.0343742822073
2.661859331125299      17.02426040305336      12.53911348960452   0.001764927548045601     0.9996138391365987     -9.618477223651979  3.308211846676966e-05     0.1016793934748292   0.002518272180069418      12.94787985464682      289.2317440925037   0.007852856269149586     0.8650691543841573     0.5848007777688096     0.2443831458711637     0.3917800460010147    0.01953100895098998   0.007296430799866374    0.01755375818305513     0.3358084346666812  2.359058498291683e-07 164.0343730100225
2.661859331125299      17.02426040305336      12.53911348960452   0.001764927548045601     0.9996138391365987     -9.618477223651979  3.308211846676966e-05     0.1016793934748292   0.002518272180069418      12.94787985464682      289.2317440925037   0.007852856269149586     0.8650691543841573     0.5848007628676484     0.2443831607723249     0.3917800460010147    0.01953100895098998   0.007296430799866374    0.01755375818305513     0.3358084346666812  2.359058498291683e-07 164.0343733605471
2.661859331125299      17.02426040305336      12.53911348960452   0.001764927548045601     0.9996138391365987     -9.618477223651979  3.308211846676966e-05     0.1016793934748292   0.002518272180069418      12.94787985464682      289.2317440925037   0.007852856269149586     0.8650691543841573     0.5848007628676484     0.2443831458711637     0.3917800609021759    0.01953100895098998   0.007296430799866374    0.01755375818305513     0.3358084346666812  2.359058498291683e-07 164.0343728136886
2.661859331125299      17.02426040305336      12.53911348960452   0.001764927548045601     0.9996138391365987     -9.618477223651979  3.308211846676966e-05     0.1016793934748292   0.002518272180069418      12.94787985464682      289.2317440925037   0.007852856269149586     0.8650691543841573     0.5848007628676484     0.2443831458711637     0.3917800460010147    0.01953102385215118   0.007296430799866374    0.01755375818305513     0.3358084346666812  2.359058498291683e-07 164.0343729265421
2.661859331125299      17.02426040305336      12.53911348960452   0.001764927548045601     0.9996138391365987     -9.618477223651979  3.308211846676966e-05     0.1016793934748292   0.002518272180069418      12.94787985464682      289.2317440925037   0.007852856269149586     0.8650691543841573     0.5848007628676484     0.2443831458711637     0.3917800460010147    0.01953100895098998   0.007296445701027568    0.01755375818305513     0.3358084346666812  2.359058498291683e-07 164.0343729267082
2.661859331125299      17.02426040305336      12.53911348960452   0.001764927548045601     0.9996138391365987     -9.618477223651979  3.308211846676966e-05     0.1016793934748292   0.002518272180069418      12.94787985464682      289.2317440925037   0.007852856269149586     0.8650691543841573     0.5848007628676484     0.2443831458711637     0.3917800460010147    0.01953100895098998   0.007296430799866374    0.01755377308421633     0.3358084346666812  2.359058498291683e-07 164.0343729265852
2.661859331125299      17.02426040305336      12.53911348960452   0.001764927548045601     0.9996138391365987     -9.618477223651979  3.308211846676966e-05     0.1016793934748292   0.002518272180069418      12.94787985464682      289.2317440925037   0.007852856269149586     0.8650691543841573     0.5848007628676484     0.2443831458711637     0.3917800460010147    0.01953100895098998   0.007296430799866374    0.01755375818305513     0.3358084495678424  2.359058498291683e-07 164.0343729266758
2.661859331125299      17.02426040305336      12.53911348960452   0.001764927548045601     0.9996138391365987     -9.618477223651979  3.308211846676966e-05     0.1016793934748292   0.002518272180069418      12.94787985464682      289.2317440925037   0.007852856269149586     0.8650691543841573     0.5848007628676484     0.2443831458711637     0.3917800460010147    0.01953100895098998   0.007296430799866374    0.01755375818305513     0.3358084346666812  2.508070110230159e-07 164.0343741835665
2.825464619512575      20.22576181984021      14.06713312555556   0.001080864227522241     0.4606909553779675     -12.44195528281918  1.410031994645358e-05     0.1209210839960985   0.001244765408389004      16.12142845345223      421.5698028457969   0.007511216484259863     0.8257367529481318     0.5420655023693637     0.2585928447903229     0.5099193576184942    0.03897256591793005   0.001888219925234968     0.6600684971901667     0.1526712025372639  3.817771171963363e-09 149.7018591451408
2.825464661615278      20.22576181984021      14.06713312555556   0.001080864227522241     0.4606909553779675     -12.44195528281918  1.410031994645358e-05     0.1209210839960985   0.001244765408389004      16.12142845345223      421.5698028457969   0.007511216484259863     0.8257367529481318     0.5420655023693637     0.2585928447903229     0.5099193576184942    0.03897256591793005   0.001888219925234968     0.6600684971901667     0.1526712025372639  3.817771171963363e-09 149.7018598768422
2.825464619512575      20.22576212122755      14.06713312555556   0.001080864227522241     0.4606909553779675     -12.44195528281918  1.410031994645358e-05     0.1209210839960985   0.001244765408389004      16.12142845345223      421.5698028457969   0.007511216484259863     0.8257367529481318     0.5420655023693637     0.2585928447903229     0.5099193576184942    0.03897256591793005   0.001888219925234968     0.6600684971901667     0.1526712025372639  3.817771171963363e-09 149.7018523227817
2.825464619512575      20.22576181984021      14.06713333517218   0.001080864227522241     0.4606909553779675     -12.44195528281918  1.410031994645358e-05     0.1209210839960985   0.001244765408389004      16.12142845345223      421.5698028457969   0.007511216484259863     0.8257367529481318     0.5420655023693637     0.2585928447903229     0.5099193576184942    0.03897256591793005   0.001888219925234968     0.6600684971901667     0.1526712025372639  3.817771171963363e-09 149.7018536630567
2.825464619512575      20.22576181984021      14.06713312555556   0.001080879128683435     0.4606909553779675     -12.44195528281918  1.410031994645358e-05     0.1209210839960985   0.001244765408389004      16.12142845345223      421.5698028457969   0.007511216484259863     0.8257367529481318     0.5420655023693637     0.2585928447903229     0.5099193576184942    0.03897256591793005   0.001888219925234968     0.6600684971901667     0.1526712025372639  3.817771171963363e-09 149.7022748398705
2.825464619512575      20.22576181984021      14.06713312555556   0.001080864227522241     0.4606909702791286     -12.44195528281918  1.410031994645358e-05     0.1209210839960985   0.001244765408389004      16.12142845345223      421.5698028457969   0.007511216484259863     0.8257367529481318     0.5420655023693637     0.2585928447903229     0.5099193576184942    0.03897256591793005   0.001888219925234968     0.6600684971901667     0.1526712025372639  3.817771171963363e-09 149.7018591100231
2.825464619512575      20.22576181984021      14.06713312555556   0.001080864227522241     0.4606909553779675     -12.44195546821877  1.410031994645358e-05     0.1209210839960985   0.001244765408389004      16.12142845345223      421.5698028457969   0.007511216484259863     0.8257367529481318     0.5420655023693637     0.2585928447903229     0.5099193576184942    0.03897256591793005   0.001888219925234968     0.6600684971901667     0.1526712025372639  3.817771171963363e-09 149.7018721682131
2.825464619512575      20.22576181984021      14.06713312555556   0.001080864227522241     0.4606909553779675     -12.44195528281918  1.411522110764743e-05     0.1209210839960985   0.001244765408389004      16.12142845345223      421.5698028457969   0.007511216484259863     0.8257367529481318     0.5420655023693637     0.2585928447903229     0.5099193576184942    0.03897256591793005   0.001888219925234968     0.6600684971901667     0.1526712025372639  3.817771171963363e-09 149.701875915707
2.825464619512575      20.22576181984021      14.06713312555556   0.001080864227522241     0.4606909553779675     -12.44195528281918  1.410031994645358e-05     0.1209210988972597   0.001244765408389004      16.12142845345223      421.5698028457969   0.007511216484259863     0.8257367529481318     0.5420655023693637     0.2585928447903229     0.5099193576184942    0.03897256591793005   0.001888219925234968     0.6600684971901667     0.1526712025372639  3.817771171963363e-09 149.7018583809032
2.825464619512575      20.22576181984021      14.06713312555556   0.001080864227522241     0.4606909553779675     -12.44195528281918  1.410031994645358e-05     0.1209210839960985   0.001244780309550198      16.12142845345223      421.5698028457969   0.007511216484259863     0.8257367529481318     0.5420655023693637     0.2585928447903229     0.5099193576184942    0.03897256591793005   0.001888219925234968     0.6600684971901667     0.1526712025372639  3.817771171963363e-09 149.701773223768
2.825464619512575      20.22576181984021      14.06713312555556   0.001080864227522241     0.4606909553779675     -12.44195528281918  1.410031994645358e-05     0.1209210839960985   0.001244765408389004      16.12142869368023      421.5698028457969   0.007511216484259863     0.8257367529481318     0.5420655023693637     0.2585928447903229     0.5099193576184942    0.03897256591793005   0.001888219925234968     0.6600684971901667     0.1526712025372639  3.817771171963363e-09 149.7018591861249
2.825464619512575      20.22576181984021      14.06713312555556   0.001080864227522241     0.4606909553779675     -12.44195528281918  1.410031994645358e-05     0.1209210839960985   0.001244765408389004      16.12142845345223      421.5698091276764   0.007511216484259863     0.8257367529481318     0.5420655023693637     0.2585928447903229     0.5099193576184942    0.03897256591793005   0.001888219925234968     0.6600684971901667     0.1526712025372639  3.817771171963363e-09 149.7018593979242
2.825464619512575      20.22576181984021      14.06713312555556   0.001080864227522241     0.4606909553779675     -12.44195528281918  1.410031994645358e-05     0.1209210839960985   0.001244765408389004      16.12142845345223      421.5698028457969   0.007511231385421056     0.8257367529481318     0.5420655023693637     0.2585928447903229     0.5099193576184942    0.03897256591793005   0.001888219925234968     0.6600684971901667     0.1526712025372639  3.817771171963363e-09 149.7021323048388
2.825464619512575      20.22576181984021      14.06713312555556   0.001080864227522241     0.4606909553779675     -12.44195528281918  1.410031994645358e-05     0.1209210839960985   0.001244765408389004      16.12142845345223      421.5698028457969   0.007511216484259863      0.825736767849293     0.5420655023693637     0.2585928447903229     0.5099193576184942    0.03897256591793005   0.001888219925234968     0.6600684971901667     0.1526712025372639  3.817771171963363e-09 149.7018603062712
2.825464619512575      20.22576181984021      14.06713312555556   0.001080864227522241     0.4606909553779675     -12.44195528281918  1.410031994645358e-05     0.1209210839960985   0.001244765408389004      16.12142845345223      421.5698028457969   0.007511216484259863     0.8257367529481318     0.5420655172705249     0.2585928447903229     0.5099193576184942    0.03897256591793005   0.001888219925234968     0.6600684971901667     0.1526712025372639  3.817771171963363e-09 149.7018575786814
2.825464619512575      20.22576181984021      14.06713312555556   0.001080864227522241     0.4606909553779675     -12.44195528281918  1.410031994645358e-05     0.1209210839960985   0.001244765408389004      16.12142845345223      421.5698028457969   0.007511216484259863     0.8257367529481318     0.5420655023693637     0.2585928596914841     0.5099193576184942    0.03897256591793005   0.001888219925234968     0.6600684971901667     0.1526712025372639  3.817771171963363e-09 149.7018696053223
2.825464619512575      20.22576181984021      14.06713312555556   0.001080864227522241     0.4606909553779675     -12.44195528281918  1.410031994645358e-05     0.1209210839960985   0.001244765408389004      16.12142845345223      421.5698028457969   0.007511216484259863     0.8257367529481318     0.5420655023693637     0.2585928447903229     0.5099193725196554    0.03897256591793005   0.001888219925234968     0.6600684971901667     0.1526712025372639  3.817771171963363e-09 149.7018592756519
2.825464619512575      20.22576181984021      14.06713312555556   0.001080864227522241     0.4606909553779675     -12.44195528281918  1.410031994645358e-05     0.1209210839960985   0.001244765408389004      16.12142845345223      421.5698028457969   0.007511216484259863     0.8257367529481318     0.5420655023693637     0.2585928447903229     0.5099193576184942    0.03897258081909124   0.001888219925234968     0.6600684971901667     0.1526712025372639  3.817771171963363e-09 149.7018591436412
2.825464619512575      20.22576181984021      14.06713312555556   0.001080864227522241     0.4606909553779675     -12.44195528281918  1.410031994645358e-05     0.1209210839960985   0.001244765408389004      16.12142845345223      421.5698028457969   0.007511216484259863     0.8257367529481318     0.5420655023693637     0.2585928447903229     0.5099193576184942    0.03897256591793005   0.001888234826396162     0.6600684971901667     0.1526712025372639  3.817771171963363e-09 149.7018591451437
2.825464619512575      20.22576181984021      14.06713312555556   0.001080864227522241     0.4606909553779675     -12.44195528281918  1.410031994645358e-05     0.1209210839960985   0.001244765408389004      16.12142845345223      421.5698028457969   0.007511216484259863     0.8257367529481318     0.5420655023693637     0.2585928447903229     0.5099193576184942    0.03897256591793005   0.001888219925234968     0.6600685120913279     0.1526712025372639  3.817771171963363e-09 149.7018591427086
2.825464619512575      20.22576181984021      14.06713312555556   0.001080864227522241     0.4606909553779675     -12.44195528281918  1.410031994645358e-05     0.1209210839960985   0.001244765408389004      16.12142845345223      421.5698028457969   0.007511216484259863     0.8257367529481318     0.5420655023693637     0.2585928447903229     0.5099193576184942    0.03897256591793005   0.001888219925234968     0.6600684971901667     0.1526712174384251  3.817771171963363e-09 149.7018591429191
2.825464619512575      20.22576181984021      14.06713312555556   0.001080864227522241     0.4606909553779675     -12.44195528281918  1.410031994645358e-05     0.1209210839960985   0.001244765408389004      16.12142845345223      421.5698028457969   0.007511216484259863     0.8257367529481318     0.5420655023693637     0.2585928447903229     0.5099193576184942    0.03897256591793005   0.001888219925234968     0.6600684971901667     0.1526712025372639  1.871893236581102e-08 149.7018593327549
2.787658538363495      19.22861166621615      13.50474419005281   0.001092809882647286     0.5225960399737427     -11.67225320141142  1.988926259716921e-05     0.1175113752812924   0.001539548386948297      15.01729215201256      381.8004248207787    0.00744662177424906      0.822245392580388     0.5431131354437904     0.2587986424771814     0.4763733593859531    0.04191541244378912   0.001200661983109289     0.7088279995947022      0.255079906065369  2.204658343443021e-09 136.8894639058489
2.787658579902844      19.22861166621615      13.50474419005281   0.001092809882647286     0.5225960399737427     -11.67225320141142  1.988926259716921e-05     0.1175113752812924   0.001539548386948297      15.01729215201256      381.8004248207787    0.00744662177424906      0.822245392580388     0.5431131354437904     0.2587986424771814     0.4763733593859531    0.04191541244378912   0.001200661983109289     0.7088279995947022      0.255079906065369  2.204658343443021e-09 136.8894640947233
2.787658538363495      19.22861195274479      13.50474419005281   0.001092809882647286     0.5225960399737427     -11.67225320141142  1.988926259716921e-05     0.1175113752812924   0.001539548386948297      15.01729215201256      381.8004248207787    0.00744662177424906      0.822245392580388     0.5431131354437904     0.2587986424771814     0.4763733593859531    0.04191541244378912   0.001200661983109289     0.7088279995947022      0.255079906065369  2.204658343443021e-09 136.8894605517272
2.787658538363495      19.22861166621615      13.50474439128918   0.001092809882647286     0.5225960399737427     -11.67225320141142  1.988926259716921e-05     0.1175113752812924   0.001539548386948297      15.01729215201256      381.8004248207787    0.00744662177424906      0.822245392580388     0.5431131354437904     0.2587986424771814     0.4763733593859531    0.04191541244378912   0.001200661983109289     0.7088279995947022      0.255079906065369  2.204658343443021e-09 136.8894608683253
2.787658538363495      19.22861166621615      13.50474419005281    0.00109282478380848     0.5225960399737427     -11.67225320141142  1.988926259716921e-05     0.1175113752812924   0.001539548386948297      15.01729215201256      381.8004248207787    0.00744662177424906      0.822245392580388     0.5431131354437904     0.2587986424771814     0.4763733593859531    0.04191541244378912   0.001200661983109289     0.7088279995947022      0.255079906065369  2.204658343443021e-09 136.8896980541086
2.787658538363495      19.22861166621615      13.50474419005281   0.001092809882647286     0.5225960548749039     -11.67225320141142  1.988926259716921e-05     0.1175113752812924   0.001539548386948297      15.01729215201256      381.8004248207787    0.00744662177424906      0.822245392580388     0.5431131354437904     0.2587986424771814     0.4763733593859531    0.04191541244378912   0.001200661983109289     0.7088279995947022      0.255079906065369  2.204658343443021e-09 136.8894632822555
2.787658538363495      19.22861166621615      13.50474419005281   0.001092809882647286     0.5225960399737427     -11.67225337534155  1.988926259716921e-05     0.1175113752812924   0.001539548386948297      15.01729215201256      381.8004248207787    0.00744662177424906      0.822245392580388     0.5431131354437904     0.2587986424771814     0.4763733593859531    0.04191541244378912   0.001200661983109289     0.7088279995947022      0.255079906065369  2.204658343443021e-09 136.8894702739418
2.787658538363495      19.22861166621615      13.50474419005281   0.001092809882647286     0.5225960399737427     -11.67225320141142  1.990416375836306e-05     0.1175113752812924   0.001539548386948297      15.01729215201256      381.8004248207787    0.00744662177424906      0.822245392580388     0.5431131354437904     0.2587986424771814     0.4763733593859531    0.04191541244378912   0.001200661983109289     0.7088279995947022      0.255079906065369  2.204658343443021e-09 136.8895070408292
2.787658538363495      19.22861166621615      13.50474419005281   0.001092809882647286     0.5225960399737427     -11.67225320141142  1.988926259716921e-05     0.1175113901824536   0.001539548386948297      15.01729215201256      381.8004248207787    0.00744662177424906      0.822245392580388     0.5431131354437904     0.2587986424771814     0.4763733593859531    0.04191541244378912   0.001200661983109289     0.7088279995947022      0.255079906065369  2.204658343443021e-09 136.8894642724915
2.787658538363495      19.22861166621615      13.50474419005281   0.001092809882647286     0.5225960399737427     -11.67225320141142  1.988926259716921e-05     0.1175113752812924    0.00153956328810949      15.01729215201256      381.8004248207787    0.00744662177424906      0.822245392580388     0.5431131354437904     0.2587986424771814     0.4763733593859531    0.04191541244378912   0.001200661983109289     0.7088279995947022      0.255079906065369  2.204658343443021e-09 136.8895128971858
2.787658538363495      19.22861166621615      13.50474419005281   0.001092809882647286     0.5225960399737427     -11.67225320141142  1.988926259716921e-05     0.1175113752812924   0.001539548386948297      15.01729237578765      381.8004248207787    0.00744662177424906      0.822245392580388     0.5431131354437904     0.2587986424771814     0.4763733593859531    0.04191541244378912   0.001200661983109289     0.7088279995947022      0.255079906065369  2.204658343443021e-09 136.8894636538513
2.787658538363495      19.22861166621615      13.50474419005281   0.001092809882647286     0.5225960399737427     -11.67225320141142  1.988926259716921e-05     0.1175113752812924   0.001539548386948297      15.01729215201256      381.8004305100484    0.00744662177424906      0.822245392580388     0.5431131354437904     0.2587986424771814     0.4763733593859531    0.04191541244378912   0.001200661983109289     0.7088279995947022      0.255079906065369  2.204658343443021e-09 136.8894636558533
2.787658538363495      19.22861166621615      13.50474419005281   0.001092809882647286     0.5225960399737427     -11.67225320141142  1.988926259716921e-05     0.1175113752812924   0.001539548386948297      15.01729215201256      381.8004248207787   0.007446636675410254      0.822245392580388     0.5431131354437904     0.2587986424771814     0.4763733593859531    0.04191541244378912   0.001200661983109289     0.7088279995947022      0.255079906065369  2.204658343443021e-09 136.8897363287782
2.787658538363495      19.22861166621615      13.50474419005281   0.001092809882647286     0.5225960399737427     -11.67225320141142  1.988926259716921e-05     0.1175113752812924   0.001539548386948297      15.01729215201256      381.8004248207787    0.00744662177424906     0.8222454074815492     0.5431131354437904     0.2587986424771814     0.4763733593859531    0.04191541244378912   0.001200661983109289     0.7088279995947022      0.255079906065369  2.204658343443021e-09 136.8894644277199
2.787658538363495      19.22861166621615      13.50474419005281   0.001092809882647286     0.5225960399737427     -11.67225320141142  1.988926259716921e-05     0.1175113752812924   0.001539548386948297      15.01729215201256      381.8004248207787    0.00744662177424906      0.822245392580388     0.5431131503449516     0.2587986424771814     0.4763733593859531    0.04191541244378912   0.001200661983109289     0.7088279995947022      0.255079906065369  2.204658343443021e-09 136.8894617499939
2.787658538363495      19.22861166621615      13.50474419005281   0.001092809882647286     0.5225960399737427     -11.67225320141142  1.988926259716921e-05     0.1175113752812924   0.001539548386948297      15.01729215201256      381.8004248207787    0.00744662177424906      0.822245392580388     0.5431131354437904     0.2587986573783426     0.4763733593859531    0.04191541244378912   0.001200661983109289     0.7088279995947022      0.255079906065369  2.204658343443021e-09 136.8894738106015
2.787658538363495      19.22861166621615      13.50474419005281   0.001092809882647286     0.5225960399737427     -11.67225320141142  1.988926259716921e-05     0.1175113752812924   0.001539548386948297      15.01729215201256      381.8004248207787    0.00744662177424906      0.822245392580388     0.5431131354437904     0.2587986424771814     0.4763733742871143    0.04191541244378912   0.001200661983109289     0.7088279995947022      0.255079906065369  2.204658343443021e-09 136.8894641074567
2.787658538363495      19.22861166621615      13.50474419005281   0.001092809882647286     0.5225960399737427     -11.67225320141142  1.988926259716921e-05     0.1175113752812924   0.001539548386948297      15.01729215201256      381.8004248207787    0.00744662177424906      0.822245392580388     0.5431131354437904     0.2587986424771814     0.4763733593859531    0.04191542734495031   0.001200661983109289     0.7088279995947022      0.255079906065369  2.204658343443021e-09 136.889463905846
2.787658538363495      19.22861166621615      13.50474419005281   0.001092809882647286     0.5225960399737427     -11.67225320141142  1.988926259716921e-05     0.1175113752812924   0.001539548386948297      15.01729215201256      381.8004248207787    0.00744662177424906      0.822245392580388     0.5431131354437904     0.2587986424771814     0.4763733593859531    0.04191541244378912   0.001200676884270483     0.7088279995947022      0.255079906065369  2.204658343443021e-09 136.8894639058731
2.787658538363495      19.22861166621615      13.50474419005281   0.001092809882647286     0.5225960399737427     -11.67225320141142  1.988926259716921e-05     0.1175113752812924   0.001539548386948297      15.01729215201256      381.8004248207787    0.00744662177424906      0.822245392580388     0.5431131354437904     0.2587986424771814     0.4763733593859531    0.04191541244378912   0.001200661983109289     0.7088280144958634      0.255079906065369  2.204658343443021e-09 136.889463905852
2.787658538363495      19.22861166621615      13.50474419005281   0.001092809882647286     0.5225960399737427     -11.67225320141142  1.988926259716921e-05     0.1175113752812924   0.001539548386948297      15.01729215201256      381.8004248207787    0.00744662177424906      0.822245392580388     0.5431131354437904     0.2587986424771814     0.4763733593859531    0.04191541244378912   0.001200661983109289     0.7088279995947022     0.2550799209665302  2.204658343443021e-09 136.8894639058572
2.787658538363495      19.22861166621615      13.50474419005281   0.001092809882647286     0.5225960399737427     -11.67225320141142  1.988926259716921e-05     0.1175113752812924   0.001539548386948297      15.01729215201256      381.8004248207787    0.00744662177424906      0.822245392580388     0.5431131354437904     0.2587986424771814     0.4763733593859531    0.04191541244378912   0.001200661983109289     0.7088279995947022      0.255079906065369  1.710581953729068e-08 136.8894640465308
2.790197623314736      19.22051335516761      13.53510126203019   0.001049775393270384     0.5267682714816653     -11.67170191691882   1.99232233677907e-05     0.1174447307817926   0.001525575015397103      15.05722568250148      384.1983733056836   0.007085952548600493      0.822068864072674     0.5427936727945748     0.2582613753953324     0.4770167061086478    0.03365395955636882   0.001189133853616034     0.6964748988688519     0.2484348490235578  2.136332694670419e-09 132.493834613427
2.790197664891921      19.22051335516761      13.53510126203019   0.001049775393270384     0.5267682714816653     -11.67170191691882   1.99232233677907e-05     0.1174447307817926   0.001525575015397103      15.05722568250148      384.1983733056836   0.007085952548600493      0.822068864072674     0.5427936727945748     0.2582613753953324     0.4770167061086478    0.03365395955636882   0.001189133853616034     0.6964748988688519     0.2484348490235578  2.136332694670419e-09 132.493834734192
2.790197623314736      19.22051364157558      13.53510126203019   0.001049775393270384     0.5267682714816653     -11.67170191691882   1.99232233677907e-05     0.1174447307817926   0.001525575015397103      15.05722568250148      384.1983733056836   0.007085952548600493      0.822068864072674     0.5427936727945748     0.2582613753953324     0.4770167061086478    0.03365395955636882   0.001189133853616034     0.6964748988688519     0.2484348490235578  2.136332694670419e-09 132.4938318140717
2.790197623314736      19.22051335516761      13.53510146371892   0.001049775393270384     0.5267682714816653     -11.67170191691882   1.99232233677907e-05     0.1174447307817926   0.001525575015397103      15.05722568250148      384.1983733056836   0.007085952548600493      0.822068864072674     0.5427936727945748     0.2582613753953324     0.4770167061086478    0.03365395955636882   0.001189133853616034     0.6964748988688519     0.2484348490235578  2.136332694670419e-09 132.4938319854133
2.790197623314736      19.22051335516761      13.53510126203019   0.001049790294431578     0.5267682714816653     -11.67170191691882   1.99232233677907e-05     0.1174447307817926   0.001525575015397103      15.05722568250148      384.1983733056836   0.007085952548600493      0.822068864072674     0.5427936727945748     0.2582613753953324     0.4770167061086478    0.03365395955636882   0.001189133853616034     0.6964748988688519     0.2484348490235578  2.136332694670419e-09 132.4940510106067
2.790197623314736      19.22051335516761      13.53510126203019   0.001049775393270384     0.5267682863828265     -11.67170191691882   1.99232233677907e-05     0.1174447307817926   0.001525575015397103      15.05722568250148      384.1983733056836   0.007085952548600493      0.822068864072674     0.5427936727945748     0.2582613753953324     0.4770167061086478    0.03365395955636882   0.001189133853616034     0.6964748988688519     0.2484348490235578  2.136332694670419e-09 132.4938341469881
2.790197623314736      19.22051335516761      13.53510126203019   0.001049775393270384     0.5267682714816653     -11.67170209084073   1.99232233677907e-05     0.1174447307817926   0.001525575015397103      15.05722568250148      384.1983733056836   0.007085952548600493      0.822068864072674     0.5427936727945748     0.2582613753953324     0.4770167061086478    0.03365395955636882   0.001189133853616034     0.6964748988688519     0.2484348490235578  2.136332694670419e-09 132.493839690193
2.790197623314736      19.22051335516761      13.53510126203019   0.001049775393270384     0.5267682714816653     -11.67170191691882  1.993812452898454e-05     0.1174447307817926   0.001525575015397103      15.05722568250148      384.1983733056836   0.007085952548600493      0.822068864072674     0.5427936727945748     0.2582613753953324     0.4770167061086478    0.03365395955636882   0.001189133853616034     0.6964748988688519     0.2484348490235578  2.136332694670419e-09 132.4938445332675
2.790197623314736      19.22051335516761      13.53510126203019   0.001049775393270384     0.5267682714816653     -11.67170191691882   1.99232233677907e-05     0.1174447456829538   0.001525575015397103      15.05722568250148      384.1983733056836   0.007085952548600493      0.822068864072674     0.5427936727945748     0.2582613753953324     0.4770167061086478    0.03365395955636882   0.001189133853616034     0.6964748988688519     0.2484348490235578  2.136332694670419e-09 132.4938353860928
2.790197623314736      19.22051335516761      13.53510126203019   0.001049775393270384     0.5267682714816653     -11.67170191691882   1.99232233677907e-05     0.1174447307817926   0.001525589916558296      15.05722568250148      384.1983733056836   0.007085952548600493      0.822068864072674     0.5427936727945748     0.2582613753953324     0.4770167061086478    0.03365395955636882   0.001189133853616034     0.6964748988688519     0.2484348490235578  2.136332694670419e-09 132.4938697565717
2.790197623314736      19.22051335516761      13.53510126203019   0.001049775393270384     0.5267682714816653     -11.67170191691882   1.99232233677907e-05     0.1174447307817926   0.001525575015397103      15.05722590687163      384.1983733056836   0.007085952548600493      0.822068864072674     0.5427936727945748     0.2582613753953324     0.4770167061086478    0.03365395955636882   0.001189133853616034     0.6964748988688519     0.2484348490235578  2.136332694670419e-09 132.4938342854474
2.790197623314736      19.22051335516761      13.53510126203019   0.001049775393270384     0.5267682714816653     -11.67170191691882   1.99232233677907e-05     0.1174447307817926   0.001525575015397103      15.05722568250148      384.1983790306855   0.007085952548600493      0.822068864072674     0.5427936727945748     0.2582613753953324     0.4770167061086478    0.03365395955636882   0.001189133853616034     0.6964748988688519     0.2484348490235578  2.136332694670419e-09 132.4938348393251
2.790197623314736      19.22051335516761      13.53510126203019   0.001049775393270384     0.5267682714816653     -11.67170191691882   1.99232233677907e-05     0.1174447307817926   0.001525575015397103      15.05722568250148      384.1983733056836   0.007085967449761687      0.822068864072674     0.5427936727945748     0.2582613753953324     0.4770167061086478    0.03365395955636882   0.001189133853616034     0.6964748988688519     0.2484348490235578  2.136332694670419e-09 132.4937989868212
2.790197623314736      19.22051335516761      13.53510126203019   0.001049775393270384     0.5267682714816653     -11.67170191691882   1.99232233677907e-05     0.1174447307817926   0.001525575015397103      15.05722568250148      384.1983733056836   0.007085952548600493     0.8220688789738352     0.5427936727945748     0.2582613753953324     0.4770167061086478    0.03365395955636882   0.001189133853616034     0.6964748988688519     0.2484348490235578  2.136332694670419e-09 132.4938351435161
2.790197623314736      19.22051335516761      13.53510126203019   0.001049775393270384     0.5267682714816653     -11.67170191691882   1.99232233677907e-05     0.1174447307817926   0.001525575015397103      15.05722568250148      384.1983733056836   0.007085952548600493      0.822068864072674      0.542793687695736     0.2582613753953324     0.4770167061086478    0.03365395955636882   0.001189133853616034     0.6964748988688519     0.2484348490235578  2.136332694670419e-09 132.4938362267501
2.790197623314736      19.22051335516761      13.53510126203019   0.001049775393270384     0.5267682714816653     -11.67170191691882   1.99232233677907e-05     0.1174447307817926   0.001525575015397103      15.05722568250148      384.1983733056836   0.007085952548600493      0.822068864072674     0.5427936727945748     0.2582613902964936     0.4770167061086478    0.03365395955636882   0.001189133853616034     0.6964748988688519     0.2484348490235578  2.136332694670419e-09 132.4938331446383
2.790197623314736      19.22051335516761      13.53510126203019   0.001049775393270384     0.5267682714816653     -11.67170191691882   1.99232233677907e-05     0.1174447307817926   0.001525575015397103      15.05722568250148      384.1983733056836   0.007085952548600493      0.822068864072674     0.5427936727945748     0.2582613753953324      0.477016721009809    0.03365395955636882   0.001189133853616034     0.6964748988688519     0.2484348490235578  2.136332694670419e-09 132.4938345000457
2.790197623314736      19.22051335516761      13.53510126203019   0.001049775393270384     0.5267682714816653     -11.67170191691882   1.99232233677907e-05     0.1174447307817926   0.001525575015397103      15.05722568250148      384.1983733056836   0.007085952548600493      0.822068864072674     0.5427936727945748     0.2582613753953324     0.4770167061086478    0.03365397445753002   0.001189133853616034     0.6964748988688519     0.2484348490235578  2.136332694670419e-09 132.4938346140786
2.790197623314736      19.22051335516761      13.53510126203019   0.001049775393270384     0.5267682714816653     -11.67170191691882   1.99232233677907e-05     0.1174447307817926   0.001525575015397103      15.05722568250148      384.1983733056836   0.007085952548600493      0.822068864072674     0.5427936727945748     0.2582613753953324     0.4770167061086478    0.03365395955636882   0.001189148754777227     0.6964748988688519     0.2484348490235578  2.136332694670419e-09 132.4938346134236
2.790197623314736      19.22051335516761      13.53510126203019   0.001049775393270384     0.5267682714816653     -11.67170191691882   1.99232233677907e-05     0.1174447307817926   0.001525575015397103      15.05722568250148      384.1983733056836   0.007085952548600493      0.822068864072674     0.5427936727945748     0.2582613753953324     0.4770167061086478    0.03365395955636882   0.001189133853616034     0.6964749137700131     0.2484348490235578  2.136332694670419e-09 132.4938346133216
2.790197623314736      19.22051335516761      13.53510126203019   0.001049775393270384     0.5267682714816653     -11.67170191691882   1.99232233677907e-05     0.1174447307817926   0.001525575015397103      15.05722568250148      384.1983733056836   0.007085952548600493      0.822068864072674     0.5427936727945748     0.2582613753953324     0.4770167061086478    0.03365395955636882   0.001189133853616034     0.6964748988688519      0.248434863924719  2.136332694670419e-09 132.4938346134422
2.790197623314736      19.22051335516761      13.53510126203019   0.001049775393270384     0.5267682714816653     -11.67170191691882   1.99232233677907e-05     0.1174447307817926   0.001525575015397103      15.05722568250148      384.1983733056836   0.007085952548600493      0.822068864072674     0.5427936727945748     0.2582613753953324     0.4770167061086478    0.03365395955636882   0.001189133853616034     0.6964748988688519     0.2484348490235578  1.703749388851808e-08 132.493834753665
2.853775899566451      19.64138955504656      16.27361749835693   0.001105325046318345     0.6180995880236987     -12.55034672442745  4.011659037262136e-05     0.1154633790478999   0.001481966789080098      14.03402172318835      375.8275500748024   0.006116575963208603     0.8002452893075329     0.5052267948706838      0.273216408452055     0.6031302948810682    0.01159056495025079     0.8457182902521688      0.901071550493027     0.1239653191209436  5.801040946508213e-10 124.0098084991989
2.853775942091025      19.64138955504656      16.27361749835693   0.001105325046318345     0.6180995880236987     -12.55034672442745  4.011659037262136e-05     0.1154633790478999   0.001481966789080098      14.03402172318835      375.8275500748024   0.006116575963208603     0.8002452893075329     0.5052267948706838      0.273216408452055     0.6031302948810682    0.01159056495025079     0.8457182902521688      0.901071550493027     0.1239653191209436  5.801040946508213e-10 124.0098086322673
2.853775899566451      19.64138984772607      16.27361749835693   0.001105325046318345     0.6180995880236987     -12.55034672442745  4.011659037262136e-05     0.1154633790478999   0.001481966789080098      14.03402172318835      375.8275500748024   0.006116575963208603     0.8002452893075329     0.5052267948706838      0.273216408452055     0.6031302948810682    0.01159056495025079     0.8457182902521688      0.901071550493027     0.1239653191209436  5.801040946508213e-10 124.0098093363645
2.853775899566451      19.64138955504656      16.27361774085273   0.001105325046318345     0.6180995880236987     -12.55034672442745  4.011659037262136e-05     0.1154633790478999   0.001481966789080098      14.03402172318835      375.8275500748024   0.006116575963208603     0.8002452893075329     0.5052267948706838      0.273216408452055     0.6031302948810682    0.01159056495025079     0.8457182902521688      0.901071550493027     0.1239653191209436  5.801040946508213e-10 124.0098090884255
2.853775899566451      19.64138955504656      16.27361749835693   0.001105339947479539     0.6180995880236987     -12.55034672442745  4.011659037262136e-05     0.1154633790478999   0.001481966789080098      14.03402172318835      375.8275500748024   0.006116575963208603     0.8002452893075329     0.5052267948706838      0.273216408452055     0.6031302948810682    0.01159056495025079     0.8457182902521688      0.901071550493027     0.1239653191209436  5.801040946508213e-10 124.0097547134019
2.853775899566451      19.64138955504656      16.27361749835693   0.001105325046318345     0.6180996029248599     -12.55034672442745  4.011659037262136e-05     0.1154633790478999   0.001481966789080098      14.03402172318835      375.8275500748024   0.006116575963208603     0.8002452893075329     0.5052267948706838      0.273216408452055     0.6031302948810682    0.01159056495025079     0.8457182902521688      0.901071550493027     0.1239653191209436  5.801040946508213e-10 124.0098086409728
2.853775899566451      19.64138955504656      16.27361749835693   0.001105325046318345     0.6180995880236987     -12.55034691144219  4.011659037262136e-05     0.1154633790478999   0.001481966789080098      14.03402172318835      375.8275500748024   0.006116575963208603     0.8002452893075329     0.5052267948706838      0.273216408452055     0.6031302948810682    0.01159056495025079     0.8457182902521688      0.901071550493027     0.1239653191209436  5.801040946508213e-10 124.0098074176214
2.853775899566451      19.64138955504656      16.27361749835693   0.001105325046318345     0.6180995880236987     -12.55034672442745  4.013149153381521e-05     0.1154633790478999   0.001481966789080098      14.03402172318835      375.8275500748024   0.006116575963208603     0.8002452893075329     0.5052267948706838      0.273216408452055     0.6031302948810682    0.01159056495025079     0.8457182902521688      0.901071550493027     0.1239653191209436  5.801040946508213e-10 124.0098001327881
2.853775899566451      19.64138955504656      16.27361749835693   0.001105325046318345     0.6180995880236987     -12.55034672442745  4.011659037262136e-05     0.1154633939490611   0.001481966789080098      14.03402172318835      375.8275500748024   0.006116575963208603     0.8002452893075329     0.5052267948706838      0.273216408452055     0.6031302948810682    0.01159056495025079     0.8457182902521688      0.901071550493027     0.1239653191209436  5.801040946508213e-10 124.0098075568212
2.853775899566451      19.64138955504656      16.27361749835693   0.001105325046318345     0.6180995880236987     -12.55034672442745  4.011659037262136e-05     0.1154633790478999   0.001481981690241292      14.03402172318835      375.8275500748024   0.006116575963208603     0.8002452893075329     0.5052267948706838      0.273216408452055     0.6031302948810682    0.01159056495025079     0.8457182902521688      0.901071550493027     0.1239653191209436  5.801040946508213e-10 124.009890586962
2.853775899566451      19.64138955504656      16.27361749835693   0.001105325046318345     0.6180995880236987     -12.55034672442745  4.011659037262136e-05     0.1154633790478999   0.001481966789080098      14.03402193231157      375.8275500748024   0.006116575963208603     0.8002452893075329     0.5052267948706838      0.273216408452055     0.6031302948810682    0.01159056495025079     0.8457182902521688      0.901071550493027     0.1239653191209436  5.801040946508213e-10 124.0098083834154
2.853775899566451      19.64138955504656      16.27361749835693   0.001105325046318345     0.6180995880236987     -12.55034672442745  4.011659037262136e-05     0.1154633790478999   0.001481966789080098      14.03402172318835      375.8275556750693   0.006116575963208603     0.8002452893075329     0.5052267948706838      0.273216408452055     0.6031302948810682    0.01159056495025079     0.8457182902521688      0.901071550493027     0.1239653191209436  5.801040946508213e-10 124.0098086908979
2.853775899566451      19.64138955504656      16.27361749835693   0.001105325046318345     0.6180995880236987     -12.55034672442745  4.011659037262136e-05     0.1154633790478999   0.001481966789080098      14.03402172318835      375.8275500748024   0.006116590864369797     0.8002452893075329     0.5052267948706838      0.273216408452055     0.6031302948810682    0.01159056495025079     0.8457182902521688      0.901071550493027     0.1239653191209436  5.801040946508213e-10 124.0098959378825
2.853775899566451      19.64138955504656      16.27361749835693   0.001105325046318345     0.6180995880236987     -12.55034672442745  4.011659037262136e-05     0.1154633790478999   0.001481966789080098      14.03402172318835      375.8275500748024   0.006116575963208603     0.8002453042086941     0.5052267948706838      0.273216408452055     0.6031302948810682    0.01159056495025079     0.8457182902521688      0.901071550493027     0.1239653191209436  5.801040946508213e-10 124.0098090675364
2.853775899566451      19.64138955504656      16.27361749835693   0.001105325046318345     0.6180995880236987     -12.55034672442745  4.011659037262136e-05     0.1154633790478999   0.001481966789080098      14.03402172318835      375.8275500748024   0.006116575963208603     0.8002452893075329      0.505226809771845      0.273216408452055     0.6031302948810682    0.01159056495025079     0.8457182902521688      0.901071550493027     0.1239653191209436  5.801040946508213e-10 124.0098077454755
2.853775899566451      19.64138955504656      16.27361749835693   0.001105325046318345     0.6180995880236987     -12.55034672442745  4.011659037262136e-05     0.1154633790478999   0.001481966789080098      14.03402172318835      375.8275500748024   0.006116575963208603     0.8002452893075329     0.5052267948706838     0.2732164233532162     0.6031302948810682    0.01159056495025079     0.8457182902521688      0.901071550493027     0.1239653191209436  5.801040946508213e-10 124.0098116551196
2.853775899566451      19.64138955504656      16.27361749835693   0.001105325046318345     0.6180995880236987     -12.55034672442745  4.011659037262136e-05     0.1154633790478999   0.001481966789080098      14.03402172318835      375.8275500748024   0.006116575963208603     0.8002452893075329     0.5052267948706838      0.273216408452055     0.6031303097822294    0.01159056495025079     0.8457182902521688      0.901071550493027     0.1239653191209436  5.801040946508213e-10 124.0098086693301
2.853775899566451      19.64138955504656      16.27361749835693   0.001105325046318345     0.6180995880236987     -12.55034672442745  4.011659037262136e-05     0.1154633790478999   0.001481966789080098      14.03402172318835      375.8275500748024   0.006116575963208603     0.8002452893075329     0.5052267948706838      0.273216408452055     0.6031302948810682    0.01159057985141199     0.8457182902521688      0.901071550493027     0.1239653191209436  5.801040946508213e-10 124.0098084964929
2.853775899566451      19.64138955504656      16.27361749835693   0.001105325046318345     0.6180995880236987     -12.55034672442745  4.011659037262136e-05     0.1154633790478999   0.001481966789080098      14.03402172318835      375.8275500748024   0.006116575963208603     0.8002452893075329     0.5052267948706838      0.273216408452055     0.6031302948810682    0.01159056495025079       0.84571830515333      0.901071550493027     0.1239653191209436  5.801040946508213e-10 124.009808499196
2.853775899566451      19.64138955504656      16.27361749835693   0.001105325046318345     0.6180995880236987     -12.55034672442745  4.011659037262136e-05     0.1154633790478999   0.001481966789080098      14.03402172318835      375.8275500748024   0.006116575963208603     0.8002452893075329     0.5052267948706838      0.273216408452055     0.6031302948810682    0.01159056495025079     0.8457182902521688     0.9010715653941882     0.1239653191209436  5.801040946508213e-10 124.0098084967508
2.853775899566451      19.64138955504656      16.27361749835693   0.001105325046318345     0.6180995880236987     -12.55034672442745  4.011659037262136e-05     0.1154633790478999   0.001481966789080098      14.03402172318835      375.8275500748024   0.006116575963208603     0.8002452893075329     0.5052267948706838      0.273216408452055     0.6031302948810682    0.01159056495025079     0.8457182902521688      0.901071550493027     0.1239653340221048  5.801040946508213e-10 124.0098084964284
2.853775899566451      19.64138955504656      16.27361749835693   0.001105325046318345     0.6180995880236987     -12.55034672442745  4.011659037262136e-05     0.1154633790478999   0.001481966789080098      14.03402172318835      375.8275500748024   0.006116575963208603     0.8002452893075329     0.5052267948706838      0.273216408452055     0.6031302948810682    0.01159056495025079     0.8457182902521688      0.901071550493027     0.1239653191209436  1.548126528849848e-08 124.0099271491307
2.801691835316306      19.01897102022239      15.26394785160584   0.001224456569678757     0.5984906837452944     -11.91968548495536  0.0001498174445049508     0.1178391737089038   0.001237099255301429      12.83536482174211      323.4534171230441   0.006095600800694601     0.8000690653627286     0.5048502854306721     0.2742357195552146     0.4761990865434032    0.05511348691401245     0.8032615401233847     0.9989508564887168      0.999516429138012  9.307194515335768e-11 123.418340259353
2.801691877064767      19.01897102022239      15.26394785160584   0.001224456569678757     0.5984906837452944     -11.91968548495536  0.0001498174445049508     0.1178391737089038   0.001237099255301429      12.83536482174211      323.4534171230441   0.006095600800694601     0.8000690653627286     0.5048502854306721     0.2742357195552146     0.4761990865434032    0.05511348691401245     0.8032615401233847     0.9989508564887168      0.999516429138012  9.307194515335768e-11 123.418340317058
2.801691835316306      19.01897130362714      15.26394785160584   0.001224456569678757     0.5984906837452944     -11.91968548495536  0.0001498174445049508     0.1178391737089038   0.001237099255301429      12.83536482174211      323.4534171230441   0.006095600800694601     0.8000690653627286     0.5048502854306721     0.2742357195552146     0.4761990865434032    0.05511348691401245     0.8032615401233847     0.9989508564887168      0.999516429138012  9.307194515335768e-11 123.4183398318446
2.801691835316306      19.01897102022239      15.26394807905639   0.001224456569678757     0.5984906837452944     -11.91968548495536  0.0001498174445049508     0.1178391737089038   0.001237099255301429      12.83536482174211      323.4534171230441   0.006095600800694601     0.8000690653627286     0.5048502854306721     0.2742357195552146     0.4761990865434032    0.05511348691401245     0.8032615401233847     0.9989508564887168      0.999516429138012  9.307194515335768e-11 123.4183398976229
2.801691835316306      19.01897102022239      15.26394785160584   0.001224471470839951     0.5984906837452944     -11.91968548495536  0.0001498174445049508     0.1178391737089038   0.001237099255301429      12.83536482174211      323.4534171230441   0.006095600800694601     0.8000690653627286     0.5048502854306721     0.2742357195552146     0.4761990865434032    0.05511348691401245     0.8032615401233847     0.9989508564887168      0.999516429138012  9.307194515335768e-11 123.4183613727113
2.801691835316306      19.01897102022239      15.26394785160584   0.001224456569678757     0.5984906986464555     -11.91968548495536  0.0001498174445049508     0.1178391737089038   0.001237099255301429      12.83536482174211      323.4534171230441   0.006095600800694601     0.8000690653627286     0.5048502854306721     0.2742357195552146     0.4761990865434032    0.05511348691401245     0.8032615401233847     0.9989508564887168      0.999516429138012  9.307194515335768e-11 123.418340178482
2.801691835316306      19.01897102022239      15.26394785160584   0.001224456569678757     0.5984906837452944     -11.91968566257252  0.0001498174445049508     0.1178391737089038   0.001237099255301429      12.83536482174211      323.4534171230441   0.006095600800694601     0.8000690653627286     0.5048502854306721     0.2742357195552146     0.4761990865434032    0.05511348691401245     0.8032615401233847     0.9989508564887168      0.999516429138012  9.307194515335768e-11 123.4183408981061
2.801691835316306      19.01897102022239      15.26394785160584   0.001224456569678757     0.5984906837452944     -11.91968548495536  0.0001498323456661447     0.1178391737089038   0.001237099255301429      12.83536482174211      323.4534171230441   0.006095600800694601     0.8000690653627286     0.5048502854306721     0.2742357195552146     0.4761990865434032    0.05511348691401245     0.8032615401233847     0.9989508564887168      0.999516429138012  9.307194515335768e-11 123.418342324234
2.801691835316306      19.01897102022239      15.26394785160584   0.001224456569678757     0.5984906837452944     -11.91968548495536  0.0001498174445049508      0.117839188610065   0.001237099255301429      12.83536482174211      323.4534171230441   0.006095600800694601     0.8000690653627286     0.5048502854306721     0.2742357195552146     0.4761990865434032    0.05511348691401245     0.8032615401233847     0.9989508564887168      0.999516429138012  9.307194515335768e-11 123.4183395786351
2.801691835316306      19.01897102022239      15.26394785160584   0.001224456569678757     0.5984906837452944     -11.91968548495536  0.0001498174445049508     0.1178391737089038   0.001237114156462623      12.83536482174211      323.4534171230441   0.006095600800694601     0.8000690653627286     0.5048502854306721     0.2742357195552146     0.4761990865434032    0.05511348691401245     0.8032615401233847     0.9989508564887168      0.999516429138012  9.307194515335768e-11 123.4183532643349
2.801691835316306      19.01897102022239      15.26394785160584   0.001224456569678757     0.5984906837452944     -11.91968548495536  0.0001498174445049508     0.1178391737089038   0.001237099255301429      12.83536501300395      323.4534171230441   0.006095600800694601     0.8000690653627286     0.5048502854306721     0.2742357195552146     0.4761990865434032    0.05511348691401245     0.8032615401233847     0.9989508564887168      0.999516429138012  9.307194515335768e-11 123.418340011418
2.801691835316306      19.01897102022239      15.26394785160584   0.001224456569678757     0.5984906837452944     -11.91968548495536  0.0001498174445049508     0.1178391737089038   0.001237099255301429      12.83536482174211      323.4534219428756   0.006095600800694601     0.8000690653627286     0.5048502854306721     0.2742357195552146     0.4761990865434032    0.05511348691401245     0.8032615401233847     0.9989508564887168      0.999516429138012  9.307194515335768e-11 123.4183403393382
2.801691835316306      19.01897102022239      15.26394785160584   0.001224456569678757     0.5984906837452944     -11.91968548495536  0.0001498174445049508     0.1178391737089038   0.001237099255301429      12.83536482174211      323.4534171230441   0.006095615701855795     0.8000690653627286     0.5048502854306721     0.2742357195552146     0.4761990865434032    0.05511348691401245     0.8032615401233847     0.9989508564887168      0.999516429138012  9.307194515335768e-11 123.4184432927462
2.801691835316306      19.01897102022239      15.26394785160584   0.001224456569678757     0.5984906837452944     -11.91968548495536  0.0001498174445049508     0.1178391737089038   0.001237099255301429      12.83536482174211      323.4534171230441   0.006095600800694601     0.8000690802638898     0.5048502854306721     0.2742357195552146     0.4761990865434032    0.05511348691401245     0.8032615401233847     0.9989508564887168      0.999516429138012  9.307194515335768e-11 123.4183410136423
2.801691835316306      19.01897102022239      15.26394785160584   0.001224456569678757     0.5984906837452944     -11.91968548495536  0.0001498174445049508     0.1178391737089038   0.001237099255301429      12.83536482174211      323.4534171230441   0.006095600800694601     0.8000690653627286     0.5048503003318333     0.2742357195552146     0.4761990865434032    0.05511348691401245     0.8032615401233847     0.9989508564887168      0.999516429138012  9.307194515335768e-11 123.4183392631252
2.801691835316306      19.01897102022239      15.26394785160584   0.001224456569678757     0.5984906837452944     -11.91968548495536  0.0001498174445049508     0.1178391737089038   0.001237099255301429      12.83536482174211      323.4534171230441   0.006095600800694601     0.8000690653627286     0.5048502854306721     0.2742357344563758     0.4761990865434032    0.05511348691401245     0.8032615401233847     0.9989508564887168      0.999516429138012  9.307194515335768e-11 123.4183441700538
2.801691835316306      19.01897102022239      15.26394785160584   0.001224456569678757     0.5984906837452944     -11.91968548495536  0.0001498174445049508     0.1178391737089038   0.001237099255301429      12.83536482174211      323.4534171230441   0.006095600800694601     0.8000690653627286     0.5048502854306721     0.2742357195552146     0.4761991014445643    0.05511348691401245     0.8032615401233847     0.9989508564887168      0.999516429138012  9.307194515335768e-11 123.4183402087672
2.801691835316306      19.01897102022239      15.26394785160584   0.001224456569678757     0.5984906837452944     -11.91968548495536  0.0001498174445049508     0.1178391737089038   0.001237099255301429      12.83536482174211      323.4534171230441   0.006095600800694601     0.8000690653627286     0.5048502854306721     0.2742357195552146     0.4761990865434032    0.05511350181517364     0.8032615401233847     0.9989508564887168      0.999516429138012  9.307194515335768e-11 123.4183402593332
2.801691835316306      19.01897102022239      15.26394785160584   0.001224456569678757     0.5984906837452944     -11.91968548495536  0.0001498174445049508     0.1178391737089038   0.001237099255301429      12.83536482174211      323.4534171230441   0.006095600800694601     0.8000690653627286     0.5048502854306721     0.2742357195552146     0.4761990865434032    0.05511348691401245     0.8032615550245459     0.9989508564887168      0.999516429138012  9.307194515335768e-11 123.4183402593477
2.801691835316306      19.01897102022239      15.26394785160584   0.001224456569678757     0.5984906837452944     -11.91968548495536  0.0001498174445049508     0.1178391737089038   0.001237099255301429      12.83536482174211      323.4534171230441   0.006095600800694601     0.8000690653627286     0.5048502854306721     0.2742357195552146     0.4761990865434032    0.05511348691401245     0.8032615401233847      0.998950871389878      0.999516429138012  9.307194515335768e-11 123.4183402593494
2.801691835316306      19.01897102022239      15.26394785160584   0.001224456569678757     0.5984906837452944     -11.91968548495536  0.0001498174445049508     0.1178391737089038   0.001237099255301429      12.83536482174211      323.4534171230441   0.006095600800694601     0.8000690653627286     0.5048502854306721     0.2742357195552146     0.4761990865434032    0.05511348691401245     0.8032615401233847     0.9989508564887168     0.9995164440391732  9.307194515335768e-11 123.4183402593503
2.801691835316306      19.01897102022239      15.26394785160584   0.001224456569678757     0.5984906837452944     -11.91968548495536  0.0001498174445049508     0.1178391737089038   0.001237099255301429      12.83536482174211      323.4534171230441   0.006095600800694601     0.8000690653627286     0.5048502854306721     0.2742357195552146     0.4761990865434032    0.05511348691401245     0.8032615401233847     0.9989508564887168      0.999516429138012  1.499423313900102e-08 123.4184512860678
2.819569575260213      19.10106976087807      15.39810289562674   0.001286898888868569     0.6119587278707878     -11.95801576087947  0.0001525303315729982     0.1183457409567315   0.001210918804220673      13.16668147982785      336.9689549651539   0.005932628837720146     0.8000467705456362     0.5016609694867513     0.2746194722060926     0.4990750706132432    0.05530964949097705     0.8701430482797958     0.9992941376070433     0.9997701157772732   6.12706713461652e-11 122.6088036952618
2.819569617275074      19.10106976087807      15.39810289562674   0.001286898888868569     0.6119587278707878     -11.95801576087947  0.0001525303315729982     0.1183457409567315   0.001210918804220673      13.16668147982785      336.9689549651539   0.005932628837720146     0.8000467705456362     0.5016609694867513     0.2746194722060926     0.4990750706132432    0.05530964949097705     0.8701430482797958     0.9992941376070433     0.9997701157772732   6.12706713461652e-11 122.6088037601113
2.819569575260213      19.10107004550619      15.39810289562674   0.001286898888868569     0.6119587278707878     -11.95801576087947  0.0001525303315729982     0.1183457409567315   0.001210918804220673      13.16668147982785      336.9689549651539   0.005932628837720146     0.8000467705456362     0.5016609694867513     0.2746194722060926     0.4990750706132432    0.05530964949097705     0.8701430482797958     0.9992941376070433     0.9997701157772732   6.12706713461652e-11 122.6088033295193
2.819569575260213      19.10106976087807      15.39810312507635   0.001286898888868569     0.6119587278707878     -11.95801576087947  0.0001525303315729982     0.1183457409567315   0.001210918804220673      13.16668147982785      336.9689549651539   0.005932628837720146     0.8000467705456362     0.5016609694867513     0.2746194722060926     0.4990750706132432    0.05530964949097705     0.8701430482797958     0.9992941376070433     0.9997701157772732   6.12706713461652e-11 122.6088033776265
2.819569575260213      19.10106976087807      15.39810289562674   0.001286913790029763     0.6119587278707878     -11.95801576087947  0.0001525303315729982     0.1183457409567315   0.001210918804220673      13.16668147982785      336.9689549651539   0.005932628837720146     0.8000467705456362     0.5016609694867513     0.2746194722060926     0.4990750706132432    0.05530964949097705     0.8701430482797958     0.9992941376070433     0.9997701157772732   6.12706713461652e-11 122.6088210913949
2.819569575260213      19.10106976087807      15.39810289562674   0.001286898888868569      0.611958742771949     -11.95801576087947  0.0001525303315729982     0.1183457409567315   0.001210918804220673      13.16668147982785      336.9689549651539   0.005932628837720146     0.8000467705456362     0.5016609694867513     0.2746194722060926     0.4990750706132432    0.05530964949097705     0.8701430482797958     0.9992941376070433     0.9997701157772732   6.12706713461652e-11 122.6088035119978
2.819569575260213      19.10106976087807      15.39810289562674   0.001286898888868569     0.6119587278707878     -11.95801593906779  0.0001525303315729982     0.1183457409567315   0.001210918804220673      13.16668147982785      336.9689549651539   0.005932628837720146     0.8000467705456362     0.5016609694867513     0.2746194722060926     0.4990750706132432    0.05530964949097705     0.8701430482797958     0.9992941376070433     0.9997701157772732   6.12706713461652e-11 122.608804014494
2.819569575260213      19.10106976087807      15.39810289562674   0.001286898888868569     0.6119587278707878     -11.95801576087947   0.000152545232734192     0.1183457409567315   0.001210918804220673      13.16668147982785      336.9689549651539   0.005932628837720146     0.8000467705456362     0.5016609694867513     0.2746194722060926     0.4990750706132432    0.05530964949097705     0.8701430482797958     0.9992941376070433     0.9997701157772732   6.12706713461652e-11 122.6088002180456
2.819569575260213      19.10106976087807      15.39810289562674   0.001286898888868569     0.6119587278707878     -11.95801576087947  0.0001525303315729982     0.1183457558578927   0.001210918804220673      13.16668147982785      336.9689549651539   0.005932628837720146     0.8000467705456362     0.5016609694867513     0.2746194722060926     0.4990750706132432    0.05530964949097705     0.8701430482797958     0.9992941376070433     0.9997701157772732   6.12706713461652e-11 122.6088031651958
2.819569575260213      19.10106976087807      15.39810289562674   0.001286898888868569     0.6119587278707878     -11.95801576087947  0.0001525303315729982     0.1183457409567315   0.001210933705381866      13.16668147982785      336.9689549651539   0.005932628837720146     0.8000467705456362     0.5016609694867513     0.2746194722060926     0.4990750706132432    0.05530964949097705     0.8701430482797958     0.9992941376070433     0.9997701157772732   6.12706713461652e-11 122.6088147992855
2.819569575260213      19.10106976087807      15.39810289562674   0.001286898888868569     0.6119587278707878     -11.95801576087947  0.0001525303315729982     0.1183457409567315   0.001210918804220673       13.1666816760267      336.9689549651539   0.005932628837720146     0.8000467705456362     0.5016609694867513     0.2746194722060926     0.4990750706132432    0.05530964949097705     0.8701430482797958     0.9992941376070433     0.9997701157772732   6.12706713461652e-11 122.6088034467603
2.819569575260213      19.10106976087807      15.39810289562674   0.001286898888868569     0.6119587278707878     -11.95801576087947  0.0001525303315729982     0.1183457409567315   0.001210918804220673      13.16668147982785      336.9689599863826   0.005932628837720146     0.8000467705456362     0.5016609694867513     0.2746194722060926     0.4990750706132432    0.05530964949097705     0.8701430482797958     0.9992941376070433     0.9997701157772732   6.12706713461652e-11 122.6088036160565
2.819569575260213      19.10106976087807      15.39810289562674   0.001286898888868569     0.6119587278707878     -11.95801576087947  0.0001525303315729982     0.1183457409567315   0.001210918804220673      13.16668147982785      336.9689549651539    0.00593264373888134     0.8000467705456362     0.5016609694867513     0.2746194722060926     0.4990750706132432    0.05530964949097705     0.8701430482797958     0.9992941376070433     0.9997701157772732   6.12706713461652e-11 122.6088113291273
2.819569575260213      19.10106976087807      15.39810289562674   0.001286898888868569     0.6119587278707878     -11.95801576087947  0.0001525303315729982     0.1183457409567315   0.001210918804220673      13.16668147982785      336.9689549651539   0.005932628837720146     0.8000467854467974     0.5016609694867513     0.2746194722060926     0.4990750706132432    0.05530964949097705     0.8701430482797958     0.9992941376070433     0.9997701157772732   6.12706713461652e-11 122.6088040356572
2.819569575260213      19.10106976087807      15.39810289562674   0.001286898888868569     0.6119587278707878     -11.95801576087947  0.0001525303315729982     0.1183457409567315   0.001210918804220673      13.16668147982785      336.9689549651539   0.005932628837720146     0.8000467705456362     0.5016609843879125     0.2746194722060926     0.4990750706132432    0.05530964949097705     0.8701430482797958     0.9992941376070433     0.9997701157772732   6.12706713461652e-11 122.6088039068734
2.819569575260213      19.10106976087807      15.39810289562674   0.001286898888868569     0.6119587278707878     -11.95801576087947  0.0001525303315729982     0.1183457409567315   0.001210918804220673      13.16668147982785      336.9689549651539   0.005932628837720146     0.8000467705456362     0.5016609694867513     0.2746194871072538     0.4990750706132432    0.05530964949097705     0.8701430482797958     0.9992941376070433     0.9997701157772732   6.12706713461652e-11 122.6088039768309
2.819569575260213      19.10106976087807      15.39810289562674   0.001286898888868569     0.6119587278707878     -11.95801576087947  0.0001525303315729982     0.1183457409567315   0.001210918804220673      13.16668147982785      336.9689549651539   0.005932628837720146     0.8000467705456362     0.5016609694867513     0.2746194722060926     0.4990750855144044    0.05530964949097705     0.8701430482797958     0.9992941376070433     0.9997701157772732   6.12706713461652e-11 122.6088035860591
2.819569575260213      19.10106976087807      15.39810289562674   0.001286898888868569     0.6119587278707878     -11.95801576087947  0.0001525303315729982     0.1183457409567315   0.001210918804220673      13.16668147982785      336.9689549651539   0.005932628837720146     0.8000467705456362     0.5016609694867513     0.2746194722060926     0.4990750706132432    0.05530966439213825     0.8701430482797958     0.9992941376070433     0.9997701157772732   6.12706713461652e-11 122.6088036953408
2.819569575260213      19.10106976087807      15.39810289562674   0.001286898888868569     0.6119587278707878     -11.95801576087947  0.0001525303315729982     0.1183457409567315   0.001210918804220673      13.16668147982785      336.9689549651539   0.005932628837720146     0.8000467705456362     0.5016609694867513     0.2746194722060926     0.4990750706132432    0.05530964949097705      0.870143063180957     0.9992941376070433     0.9997701157772732   6.12706713461652e-11 122.6088036952675
2.819569575260213      19.10106976087807      15.39810289562674   0.001286898888868569     0.6119587278707878     -11.95801576087947  0.0001525303315729982     0.1183457409567315   0.001210918804220673      13.16668147982785      336.9689549651539   0.005932628837720146     0.8000467705456362     0.5016609694867513     0.2746194722060926     0.4990750706132432    0.05530964949097705     0.8701430482797958     0.9992941525082045     0.9997701157772732   6.12706713461652e-11 122.6088036952642
2.819569575260213      19.10106976087807      15.39810289562674   0.001286898888868569     0.6119587278707878     -11.95801576087947  0.0001525303315729982     0.1183457409567315   0.001210918804220673      13.16668147982785      336.9689549651539   0.005932628837720146     0.8000467705456362     0.5016609694867513     0.2746194722060926     0.4990750706132432    0.05530964949097705     0.8701430482797958     0.9992941376070433     0.9997701306784343   6.12706713461652e-11 122.6088036952702
2.819569575260213      19.10106976087807      15.39810289562674   0.001286898888868569     0.6119587278707878     -11.95801576087947  0.0001525303315729982     0.1183457409567315   0.001210918804220673      13.16668147982785      336.9689549651539   0.005932628837720146     0.8000467705456362     0.5016609694867513     0.2746194722060926     0.4990750706132432    0.05530964949097705     0.8701430482797958     0.9992941376070433     0.9997701157772732  1.496243186519382e-08 122.60892382959
2.822447802655592      19.11624785486606      15.41566916581542   0.001291759405399492     0.6129329840792314     -11.96745977419291  0.0001726738083968963     0.1181730540075673   0.001210196588537916      13.19709279739151      338.6702794886591   0.005954662195368255     0.8000458459398073     0.5019296628692874     0.2743091580561005     0.5016818675372933    0.05426622736965524      0.857383848899932     0.9516925121716842     0.9785869052733025  6.012429458190526e-11 122.6138665135852
2.822447844713341      19.11624785486606      15.41566916581542   0.001291759405399492     0.6129329840792314     -11.96745977419291  0.0001726738083968963     0.1181730540075673   0.001210196588537916      13.19709279739151      338.6702794886591   0.005954662195368255     0.8000458459398073     0.5019296628692874     0.2743091580561005     0.5016818675372933    0.05426622736965524      0.857383848899932     0.9516925121716842     0.9785869052733025  6.012429458190526e-11 122.6138666947993
2.822447802655592      19.11624813972035      15.41566916581542   0.001291759405399492     0.6129329840792314     -11.96745977419291  0.0001726738083968963     0.1181730540075673   0.001210196588537916      13.19709279739151      338.6702794886591   0.005954662195368255     0.8000458459398073     0.5019296628692874     0.2743091580561005     0.5016818675372933    0.05426622736965524      0.857383848899932     0.9516925121716842     0.9785869052733025  6.012429458190526e-11 122.6138661198033
2.822447802655592      19.11624785486606      15.41566939552679   0.001291759405399492     0.6129329840792314     -11.96745977419291  0.0001726738083968963     0.1181730540075673   0.001210196588537916      13.19709279739151      338.6702794886591   0.005954662195368255     0.8000458459398073     0.5019296628692874     0.2743091580561005     0.5016818675372933    0.05426622736965524      0.857383848899932     0.9516925121716842     0.9785869052733025  6.012429458190526e-11 122.6138662562118
2.822447802655592      19.11624785486606      15.41566916581542   0.001291774306560685     0.6129329840792314     -11.96745977419291  0.0001726738083968963     0.1181730540075673   0.001210196588537916      13.19709279739151      338.6702794886591   0.005954662195368255     0.8000458459398073     0.5019296628692874     0.2743091580561005     0.5016818675372933    0.05426622736965524      0.857383848899932     0.9516925121716842     0.9785869052733025  6.012429458190526e-11 122.6138827625305
2.822447802655592      19.11624785486606      15.41566916581542   0.001291759405399492     0.6129329989803926     -11.96745977419291  0.0001726738083968963     0.1181730540075673   0.001210196588537916      13.19709279739151      338.6702794886591   0.005954662195368255     0.8000458459398073     0.5019296628692874     0.2743091580561005     0.5016818675372933    0.05426622736965524      0.857383848899932     0.9516925121716842     0.9785869052733025  6.012429458190526e-11 122.613866393345
2.822447802655592      19.11624785486606      15.41566916581542   0.001291759405399492     0.6129329840792314     -11.96745995252196  0.0001726738083968963     0.1181730540075673   0.001210196588537916      13.19709279739151      338.6702794886591   0.005954662195368255     0.8000458459398073     0.5019296628692874     0.2743091580561005     0.5016818675372933    0.05426622736965524      0.857383848899932     0.9516925121716842     0.9785869052733025  6.012429458190526e-11 122.6138668858111
2.822447802655592      19.11624785486606      15.41566916581542   0.001291759405399492     0.6129329840792314     -11.96745977419291  0.0001726887095580902     0.1181730540075673   0.001210196588537916      13.19709279739151      338.6702794886591   0.005954662195368255     0.8000458459398073     0.5019296628692874     0.2743091580561005     0.5016818675372933    0.05426622736965524      0.857383848899932     0.9516925121716842     0.9785869052733025  6.012429458190526e-11 122.6138674898738
2.822447802655592      19.11624785486606      15.41566916581542   0.001291759405399492     0.6129329840792314     -11.96745977419291  0.0001726738083968963     0.1181730689087285   0.001210196588537916      13.19709279739151      338.6702794886591   0.005954662195368255     0.8000458459398073     0.5019296628692874     0.2743091580561005     0.5016818675372933    0.05426622736965524      0.857383848899932     0.9516925121716842     0.9785869052733025  6.012429458190526e-11 122.613866131543
2.822447802655592      19.11624785486606      15.41566916581542   0.001291759405399492     0.6129329840792314     -11.96745977419291  0.0001726738083968963     0.1181730540075673    0.00121021148969911      13.19709279739151      338.6702794886591   0.005954662195368255     0.8000458459398073     0.5019296628692874     0.2743091580561005     0.5016818675372933    0.05426622736965524      0.857383848899932     0.9516925121716842     0.9785869052733025  6.012429458190526e-11 122.613880466521
2.822447802655592      19.11624785486606      15.41566916581542   0.001291759405399492     0.6129329840792314     -11.96745977419291  0.0001726738083968963     0.1181730540075673   0.001210196588537916      13.19709299404352      338.6702794886591   0.005954662195368255     0.8000458459398073     0.5019296628692874     0.2743091580561005     0.5016818675372933    0.05426622736965524      0.857383848899932     0.9516925121716842     0.9785869052733025  6.012429458190526e-11 122.6138663001916
2.822447802655592      19.11624785486606      15.41566916581542   0.001291759405399492     0.6129329840792314     -11.96745977419291  0.0001726738083968963     0.1181730540075673   0.001210196588537916      13.19709279739151      338.6702845352395   0.005954662195368255     0.8000458459398073     0.5019296628692874     0.2743091580561005     0.5016818675372933    0.05426622736965524      0.857383848899932     0.9516925121716842     0.9785869052733025  6.012429458190526e-11 122.6138665520805
2.822447802655592      19.11624785486606      15.41566916581542   0.001291759405399492     0.6129329840792314     -11.96745977419291  0.0001726738083968963     0.1181730540075673   0.001210196588537916      13.19709279739151      338.6702794886591   0.005954677096529449     0.8000458459398073     0.5019296628692874     0.2743091580561005     0.5016818675372933    0.05426622736965524      0.857383848899932     0.9516925121716842     0.9785869052733025  6.012429458190526e-11 122.6138821379529
2.822447802655592      19.11624785486606      15.41566916581542   0.001291759405399492     0.6129329840792314     -11.96745977419291  0.0001726738083968963     0.1181730540075673   0.001210196588537916      13.19709279739151      338.6702794886591   0.005954662195368255     0.8000458608409685     0.5019296628692874     0.2743091580561005     0.5016818675372933    0.05426622736965524      0.857383848899932     0.9516925121716842     0.9785869052733025  6.012429458190526e-11 122.6138670616064
2.822447802655592      19.11624785486606      15.41566916581542   0.001291759405399492     0.6129329840792314     -11.96745977419291  0.0001726738083968963     0.1181730540075673   0.001210196588537916      13.19709279739151      338.6702794886591   0.005954662195368255     0.8000458459398073     0.5019296777704486     0.2743091580561005     0.5016818675372933    0.05426622736965524      0.857383848899932     0.9516925121716842     0.9785869052733025  6.012429458190526e-11 122.6138667760358
2.822447802655592      19.11624785486606      15.41566916581542   0.001291759405399492     0.6129329840792314     -11.96745977419291  0.0001726738083968963     0.1181730540075673   0.001210196588537916      13.19709279739151      338.6702794886591   0.005954662195368255     0.8000458459398073     0.5019296628692874     0.2743091729572617     0.5016818675372933    0.05426622736965524      0.857383848899932     0.9516925121716842     0.9785869052733025  6.012429458190526e-11 122.6138670825588
2.822447802655592      19.11624785486606      15.41566916581542   0.001291759405399492     0.6129329840792314     -11.96745977419291  0.0001726738083968963     0.1181730540075673   0.001210196588537916      13.19709279739151      338.6702794886591   0.005954662195368255     0.8000458459398073     0.5019296628692874     0.2743091580561005     0.5016818824384545    0.05426622736965524      0.857383848899932     0.9516925121716842     0.9785869052733025  6.012429458190526e-11 122.6138664486245
2.822447802655592      19.11624785486606      15.41566916581542   0.001291759405399492     0.6129329840792314     -11.96745977419291  0.0001726738083968963     0.1181730540075673   0.001210196588537916      13.19709279739151      338.6702794886591   0.005954662195368255     0.8000458459398073     0.5019296628692874     0.2743091580561005     0.5016818675372933    0.05426624227081644      0.857383848899932     0.9516925121716842     0.9785869052733025  6.012429458190526e-11 122.6138665142585
2.822447802655592      19.11624785486606      15.41566916581542   0.001291759405399492     0.6129329840792314     -11.96745977419291  0.0001726738083968963     0.1181730540075673   0.001210196588537916      13.19709279739151      338.6702794886591   0.005954662195368255     0.8000458459398073     0.5019296628692874     0.2743091580561005     0.5016818675372933    0.05426622736965524     0.8573838638010932     0.9516925121716842     0.9785869052733025  6.012429458190526e-11 122.613866513585
2.822447802655592      19.11624785486606      15.41566916581542   0.001291759405399492     0.6129329840792314     -11.96745977419291  0.0001726738083968963     0.1181730540075673   0.001210196588537916      13.19709279739151      338.6702794886591   0.005954662195368255     0.8000458459398073     0.5019296628692874     0.2743091580561005     0.5016818675372933    0.05426622736965524      0.857383848899932     0.9516925270728454     0.9785869052733025  6.012429458190526e-11 122.6138665136031
2.822447802655592      19.11624785486606      15.41566916581542   0.001291759405399492     0.6129329840792314     -11.96745977419291  0.0001726738083968963     0.1181730540075673   0.001210196588537916      13.19709279739151      338.6702794886591   0.005954662195368255     0.8000458459398073     0.5019296628692874     0.2743091580561005     0.5016818675372933    0.05426622736965524      0.857383848899932     0.9516925121716842     0.9785869201744637  6.012429458190526e-11 122.6138665136307
2.822447802655592      19.11624785486606      15.41566916581542   0.001291759405399492     0.6129329840792314     -11.96745977419291  0.0001726738083968963     0.1181730540075673   0.001210196588537916      13.19709279739151      338.6702794886591   0.005954662195368255     0.8000458459398073     0.5019296628692874     0.2743091580561005     0.5016818675372933    0.05426622736965524      0.857383848899932     0.9516925121716842     0.9785869052733025  1.496128548842956e-08 122.6139850033855
2.820289059104781      19.10486433006514      15.40249451239491   0.001288060590075222     0.6122027294129513     -11.96037670046665  0.0001658732288777265     0.1183038346186034   0.001210706162622287      13.17428435423391      337.3942860943486   0.005938029170689686     0.8000465393561745     0.5017278894164153     0.2745417090853131     0.4997270305316445    0.05504879395159548     0.8669532484398538     0.9873937313053568     0.9944743131592264    6.0966505540603e-11 122.6086773268318
2.820289101130363      19.10486433006514      15.40249451239491   0.001288060590075222     0.6122027294129513     -11.96037670046665  0.0001658732288777265     0.1183038346186034   0.001210706162622287      13.17428435423391      337.3942860943486   0.005938029170689686     0.8000465393561745     0.5017278894164153     0.2745417090853131     0.4997270305316445    0.05504879395159548     0.8669532484398538     0.9873937313053568     0.9944743131592264    6.0966505540603e-11 122.608677631542
2.820289059104781       19.1048646147498      15.40249451239491   0.001288060590075222     0.6122027294129513     -11.96037670046665  0.0001658732288777265     0.1183038346186034   0.001210706162622287      13.17428435423391      337.3942860943486   0.005938029170689686     0.8000465393561745     0.5017278894164153     0.2745417090853131     0.4997270305316445    0.05504879395159548     0.8669532484398538     0.9873937313053568     0.9944743131592264    6.0966505540603e-11 122.6086770814211
2.820289059104781      19.10486433006514      15.40249474190996   0.001288060590075222     0.6122027294129513     -11.96037670046665  0.0001658732288777265     0.1183038346186034   0.001210706162622287      13.17428435423391      337.3942860943486   0.005938029170689686     0.8000465393561745     0.5017278894164153     0.2745417090853131     0.4997270305316445    0.05504879395159548     0.8669532484398538     0.9873937313053568     0.9944743131592264    6.0966505540603e-11 122.6086771356307
2.820289059104781      19.10486433006514      15.40249451239491   0.001288075491236416     0.6122027294129513     -11.96037670046665  0.0001658732288777265     0.1183038346186034   0.001210706162622287      13.17428435423391      337.3942860943486   0.005938029170689686     0.8000465393561745     0.5017278894164153     0.2745417090853131     0.4997270305316445    0.05504879395159548     0.8669532484398538     0.9873937313053568     0.9944743131592264    6.0966505540603e-11 122.6086945309491
2.820289059104781      19.10486433006514      15.40249451239491   0.001288060590075222     0.6122027443141125     -11.96037670046665  0.0001658732288777265     0.1183038346186034   0.001210706162622287      13.17428435423391      337.3942860943486   0.005938029170689686     0.8000465393561745     0.5017278894164153     0.2745417090853131     0.4997270305316445    0.05504879395159548     0.8669532484398538     0.9873937313053568     0.9944743131592264    6.0966505540603e-11 122.6086772841705
2.820289059104781      19.10486433006514      15.40249451239491   0.001288060590075222     0.6122027294129513     -11.96037687869015  0.0001658732288777265     0.1183038346186034   0.001210706162622287      13.17428435423391      337.3942860943486   0.005938029170689686     0.8000465393561745     0.5017278894164153     0.2745417090853131     0.4997270305316445    0.05504879395159548     0.8669532484398538     0.9873937313053568     0.9944743131592264    6.0966505540603e-11 122.6086778119889
2.820289059104781      19.10486433006514      15.40249451239491   0.001288060590075222     0.6122027294129513     -11.96037670046665  0.0001658881300389204     0.1183038346186034   0.001210706162622287      13.17428435423391      337.3942860943486   0.005938029170689686     0.8000465393561745     0.5017278894164153     0.2745417090853131     0.4997270305316445    0.05504879395159548     0.8669532484398538     0.9873937313053568     0.9944743131592264    6.0966505540603e-11 122.6086780973671
2.820289059104781      19.10486433006514      15.40249451239491   0.001288060590075222     0.6122027294129513     -11.96037670046665  0.0001658732288777265     0.1183038495197646   0.001210706162622287      13.17428435423391      337.3942860943486   0.005938029170689686     0.8000465393561745     0.5017278894164153     0.2745417090853131     0.4997270305316445    0.05504879395159548     0.8669532484398538     0.9873937313053568     0.9944743131592264    6.0966505540603e-11 122.6086772618603
2.820289059104781      19.10486433006514      15.40249451239491   0.001288060590075222     0.6122027294129513     -11.96037670046665  0.0001658732288777265     0.1183038346186034   0.001210721063783481      13.17428435423391      337.3942860943486   0.005938029170689686     0.8000465393561745     0.5017278894164153     0.2745417090853131     0.4997270305316445    0.05504879395159548     0.8669532484398538     0.9873937313053568     0.9944743131592264    6.0966505540603e-11 122.6086913851646
2.820289059104781      19.10486433006514      15.40249451239491   0.001288060590075222     0.6122027294129513     -11.96037670046665  0.0001658732288777265     0.1183038346186034   0.001210706162622287      13.17428455054604      337.3942860943486   0.005938029170689686     0.8000465393561745     0.5017278894164153     0.2745417090853131     0.4997270305316445    0.05504879395159548     0.8669532484398538     0.9873937313053568     0.9944743131592264    6.0966505540603e-11 122.6086772165172
2.820289059104781      19.10486433006514      15.40249451239491   0.001288060590075222     0.6122027294129513     -11.96037670046665  0.0001658732288777265     0.1183038346186034   0.001210706162622287      13.17428435423391      337.3942911219152   0.005938029170689686     0.8000465393561745     0.5017278894164153     0.2745417090853131     0.4997270305316445    0.05504879395159548     0.8669532484398538     0.9873937313053568     0.9944743131592264    6.0966505540603e-11 122.6086774857594
2.820289059104781      19.10486433006514      15.40249451239491   0.001288060590075222     0.6122027294129513     -11.96037670046665  0.0001658732288777265     0.1183038346186034   0.001210706162622287      13.17428435423391      337.3942860943486    0.00593804407185088     0.8000465393561745     0.5017278894164153     0.2745417090853131     0.4997270305316445    0.05504879395159548     0.8669532484398538     0.9873937313053568     0.9944743131592264    6.0966505540603e-11 122.6086876732259
2.820289059104781      19.10486433006514      15.40249451239491   0.001288060590075222     0.6122027294129513     -11.96037670046665  0.0001658732288777265     0.1183038346186034   0.001210706162622287      13.17428435423391      337.3942860943486   0.005938029170689686     0.8000465542573357     0.5017278894164153     0.2745417090853131     0.4997270305316445    0.05504879395159548     0.8669532484398538     0.9873937313053568     0.9944743131592264    6.0966505540603e-11 122.6086778656161
2.820289059104781      19.10486433006514      15.40249451239491   0.001288060590075222     0.6122027294129513     -11.96037670046665  0.0001658732288777265     0.1183038346186034   0.001210706162622287      13.17428435423391      337.3942860943486   0.005938029170689686     0.8000465393561745     0.5017279043175765     0.2745417090853131     0.4997270305316445    0.05504879395159548     0.8669532484398538     0.9873937313053568     0.9944743131592264    6.0966505540603e-11 122.608677653624
2.820289059104781      19.10486433006514      15.40249451239491   0.001288060590075222     0.6122027294129513     -11.96037670046665  0.0001658732288777265     0.1183038346186034   0.001210706162622287      13.17428435423391      337.3942860943486   0.005938029170689686     0.8000465393561745     0.5017278894164153     0.2745417239864743     0.4997270305316445    0.05504879395159548     0.8669532484398538     0.9873937313053568     0.9944743131592264    6.0966505540603e-11 122.608677819415
2.820289059104781      19.10486433006514      15.40249451239491   0.001288060590075222     0.6122027294129513     -11.96037670046665  0.0001658732288777265     0.1183038346186034   0.001210706162622287      13.17428435423391      337.3942860943486   0.005938029170689686     0.8000465393561745     0.5017278894164153     0.2745417090853131     0.4997270454328057    0.05504879395159548     0.8669532484398538     0.9873937313053568     0.9944743131592264    6.0966505540603e-11 122.6086773057487
2.820289059104781      19.10486433006514      15.40249451239491   0.001288060590075222     0.6122027294129513     -11.96037670046665  0.0001658732288777265     0.1183038346186034   0.001210706162622287      13.17428435423391      337.3942860943486   0.005938029170689686     0.8000465393561745     0.5017278894164153     0.2745417090853131     0.4997270305316445    0.05504880885275668     0.8669532484398538     0.9873937313053568     0.9944743131592264    6.0966505540603e-11 122.6086773267586
2.820289059104781      19.10486433006514      15.40249451239491   0.001288060590075222     0.6122027294129513     -11.96037670046665  0.0001658732288777265     0.1183038346186034   0.001210706162622287      13.17428435423391      337.3942860943486   0.005938029170689686     0.8000465393561745     0.5017278894164153     0.2745417090853131     0.4997270305316445    0.05504879395159548      0.866953263341015     0.9873937313053568     0.9944743131592264    6.0966505540603e-11 122.6086773268372
2.820289059104781      19.10486433006514      15.40249451239491   0.001288060590075222     0.6122027294129513     -11.96037670046665  0.0001658732288777265     0.1183038346186034   0.001210706162622287      13.17428435423391      337.3942860943486   0.005938029170689686     0.8000465393561745     0.5017278894164153     0.2745417090853131     0.4997270305316445    0.05504879395159548     0.8669532484398538      0.987393746206518     0.9944743131592264    6.0966505540603e-11 122.6086773268261
2.820289059104781      19.10486433006514      15.40249451239491   0.001288060590075222     0.6122027294129513     -11.96037670046665  0.0001658732288777265     0.1183038346186034   0.001210706162622287      13.17428435423391      337.3942860943486   0.005938029170689686     0.8000465393561745     0.5017278894164153     0.2745417090853131     0.4997270305316445    0.05504879395159548     0.8669532484398538     0.9873937313053568     0.9944743280603876    6.0966505540603e-11 122.6086773268301
2.820289059104781      19.10486433006514      15.40249451239491   0.001288060590075222     0.6122027294129513     -11.96037670046665  0.0001658732288777265     0.1183038346186034   0.001210706162622287      13.17428435423391      337.3942860943486   0.005938029170689686     0.8000465393561745     0.5017278894164153     0.2745417090853131     0.4997270305316445    0.05504879395159548     0.8669532484398538     0.9873937313053568     0.9944743131592264  1.496212769938826e-08 122.6087970408736
2.81450979841753      19.08974504787593      15.37387971399442   0.001287998916201025     0.6129661090973259     -11.93957813111191  0.0001626072030587812     0.1184243421500252   0.001202641153295935      13.15872616064035      335.7080187120395   0.005930675686228838     0.8000447008709196     0.5022148059658056     0.2745672503771752     0.4971789598794915     0.0550760907856665     0.8357799786184749      0.987713036972404     0.9947262870801469  5.650003804479374e-11 122.5825086483801
2.814509840356994      19.08974504787593      15.37387971399442   0.001287998916201025     0.6129661090973259     -11.93957813111191  0.0001626072030587812     0.1184243421500252   0.001202641153295935      13.15872616064035      335.7080187120395   0.005930675686228838     0.8000447008709196     0.5022148059658056     0.2745672503771752     0.4971789598794915     0.0550760907856665     0.8357799786184749      0.987713036972404     0.9947262870801469  5.650003804479374e-11 122.5825087506811
2.81450979841753       19.0897453323353      15.37387971399442   0.001287998916201025     0.6129661090973259     -11.93957813111191  0.0001626072030587812     0.1184243421500252   0.001202641153295935      13.15872616064035      335.7080187120395   0.005930675686228838     0.8000447008709196     0.5022148059658056     0.2745672503771752     0.4971789598794915     0.0550760907856665     0.8357799786184749      0.987713036972404     0.9947262870801469  5.650003804479374e-11 122.5825085230344
2.81450979841753      19.08974504787593      15.37387994308308   0.001287998916201025     0.6129661090973259     -11.93957813111191  0.0001626072030587812     0.1184243421500252   0.001202641153295935      13.15872616064035      335.7080187120395   0.005930675686228838     0.8000447008709196     0.5022148059658056     0.2745672503771752     0.4971789598794915     0.0550760907856665     0.8357799786184749      0.987713036972404     0.9947262870801469  5.650003804479374e-11 122.5825084710154
2.81450979841753      19.08974504787593      15.37387971399442   0.001288013817362219     0.6129661090973259     -11.93957813111191  0.0001626072030587812     0.1184243421500252   0.001202641153295935      13.15872616064035      335.7080187120395   0.005930675686228838     0.8000447008709196     0.5022148059658056     0.2745672503771752     0.4971789598794915     0.0550760907856665     0.8357799786184749      0.987713036972404     0.9947262870801469  5.650003804479374e-11 122.5825218731759
2.81450979841753      19.08974504787593      15.37387971399442   0.001287998916201025      0.612966123998487     -11.93957813111191  0.0001626072030587812     0.1184243421500252   0.001202641153295935      13.15872616064035      335.7080187120395   0.005930675686228838     0.8000447008709196     0.5022148059658056     0.2745672503771752     0.4971789598794915     0.0550760907856665     0.8357799786184749      0.987713036972404     0.9947262870801469  5.650003804479374e-11 122.5825086104237
2.81450979841753      19.08974504787593      15.37387971399442   0.001287998916201025     0.6129661090973259     -11.93957830902549  0.0001626072030587812     0.1184243421500252   0.001202641153295935      13.15872616064035      335.7080187120395   0.005930675686228838     0.8000447008709196     0.5022148059658056     0.2745672503771752     0.4971789598794915     0.0550760907856665     0.8357799786184749      0.987713036972404     0.9947262870801469  5.650003804479374e-11 122.5825089643718
2.81450979841753      19.08974504787593      15.37387971399442   0.001287998916201025     0.6129661090973259     -11.93957813111191  0.0001626221042199751     0.1184243421500252   0.001202641153295935      13.15872616064035      335.7080187120395   0.005930675686228838     0.8000447008709196     0.5022148059658056     0.2745672503771752     0.4971789598794915     0.0550760907856665     0.8357799786184749      0.987713036972404     0.9947262870801469  5.650003804479374e-11 122.582506853218
2.81450979841753      19.08974504787593      15.37387971399442   0.001287998916201025     0.6129661090973259     -11.93957813111191  0.0001626072030587812     0.1184243570511864   0.001202641153295935      13.15872616064035      335.7080187120395   0.005930675686228838     0.8000447008709196     0.5022148059658056     0.2745672503771752     0.4971789598794915     0.0550760907856665     0.8357799786184749      0.987713036972404     0.9947262870801469  5.650003804479374e-11 122.5825083233999
2.81450979841753      19.08974504787593      15.37387971399442   0.001287998916201025     0.6129661090973259     -11.93957813111191  0.0001626072030587812     0.1184243421500252   0.001202656054457129      13.15872616064035      335.7080187120395   0.005930675686228838     0.8000447008709196     0.5022148059658056     0.2745672503771752     0.4971789598794915     0.0550760907856665     0.8357799786184749      0.987713036972404     0.9947262870801469  5.650003804479374e-11 122.5825208449326
2.81450979841753      19.08974504787593      15.37387971399442   0.001287998916201025     0.6129661090973259     -11.93957813111191  0.0001626072030587812     0.1184243421500252   0.001202641153295935      13.15872635672065      335.7080187120395   0.005930675686228838     0.8000447008709196     0.5022148059658056     0.2745672503771752     0.4971789598794915     0.0550760907856665     0.8357799786184749      0.987713036972404     0.9947262870801469  5.650003804479374e-11 122.5825082952976
2.81450979841753      19.08974504787593      15.37387971399442   0.001287998916201025     0.6129661090973259     -11.93957813111191  0.0001626072030587812     0.1184243421500252   0.001202641153295935      13.15872616064035      335.7080237144788   0.005930675686228838     0.8000447008709196     0.5022148059658056     0.2745672503771752     0.4971789598794915     0.0550760907856665     0.8357799786184749      0.987713036972404     0.9947262870801469  5.650003804479374e-11 122.5825085938609
2.81450979841753      19.08974504787593      15.37387971399442   0.001287998916201025     0.6129661090973259     -11.93957813111191  0.0001626072030587812     0.1184243421500252   0.001202641153295935      13.15872616064035      335.7080187120395   0.005930690587390031     0.8000447008709196     0.5022148059658056     0.2745672503771752     0.4971789598794915     0.0550760907856665     0.8357799786184749      0.987713036972404     0.9947262870801469  5.650003804479374e-11 122.5825026753464
2.81450979841753      19.08974504787593      15.37387971399442   0.001287998916201025     0.6129661090973259     -11.93957813111191  0.0001626072030587812     0.1184243421500252   0.001202641153295935      13.15872616064035      335.7080187120395   0.005930675686228838     0.8000447157720808     0.5022148059658056     0.2745672503771752     0.4971789598794915     0.0550760907856665     0.8357799786184749      0.987713036972404     0.9947262870801469  5.650003804479374e-11 122.5825091582689
2.81450979841753      19.08974504787593      15.37387971399442   0.001287998916201025     0.6129661090973259     -11.93957813111191  0.0001626072030587812     0.1184243421500252   0.001202641153295935      13.15872616064035      335.7080187120395   0.005930675686228838     0.8000447008709196     0.5022148208669668     0.2745672503771752     0.4971789598794915     0.0550760907856665     0.8357799786184749      0.987713036972404     0.9947262870801469  5.650003804479374e-11 122.5825092809785
2.81450979841753      19.08974504787593      15.37387971399442   0.001287998916201025     0.6129661090973259     -11.93957813111191  0.0001626072030587812     0.1184243421500252   0.001202641153295935      13.15872616064035      335.7080187120395   0.005930675686228838     0.8000447008709196     0.5022148059658056     0.2745672652783364     0.4971789598794915     0.0550760907856665     0.8357799786184749      0.987713036972404     0.9947262870801469  5.650003804479374e-11 122.5825084453976
2.81450979841753      19.08974504787593      15.37387971399442   0.001287998916201025     0.6129661090973259     -11.93957813111191  0.0001626072030587812     0.1184243421500252   0.001202641153295935      13.15872616064035      335.7080187120395   0.005930675686228838     0.8000447008709196     0.5022148059658056     0.2745672503771752     0.4971789747806527     0.0550760907856665     0.8357799786184749      0.987713036972404     0.9947262870801469  5.650003804479374e-11 122.5825084737166
2.81450979841753      19.08974504787593      15.37387971399442   0.001287998916201025     0.6129661090973259     -11.93957813111191  0.0001626072030587812     0.1184243421500252   0.001202641153295935      13.15872616064035      335.7080187120395   0.005930675686228838     0.8000447008709196     0.5022148059658056     0.2745672503771752     0.4971789598794915    0.05507610568682769     0.8357799786184749      0.987713036972404     0.9947262870801469  5.650003804479374e-11 122.5825086485803
2.81450979841753      19.08974504787593      15.37387971399442   0.001287998916201025     0.6129661090973259     -11.93957813111191  0.0001626072030587812     0.1184243421500252   0.001202641153295935      13.15872616064035      335.7080187120395   0.005930675686228838     0.8000447008709196     0.5022148059658056     0.2745672503771752     0.4971789598794915     0.0550760907856665     0.8357799935196361      0.987713036972404     0.9947262870801469  5.650003804479374e-11 122.5825086483793
2.81450979841753      19.08974504787593      15.37387971399442   0.001287998916201025     0.6129661090973259     -11.93957813111191  0.0001626072030587812     0.1184243421500252   0.001202641153295935      13.15872616064035      335.7080187120395   0.005930675686228838     0.8000447008709196     0.5022148059658056     0.2745672503771752     0.4971789598794915     0.0550760907856665     0.8357799786184749     0.9877130518735652     0.9947262870801469  5.650003804479374e-11 122.5825086483592
2.81450979841753      19.08974504787593      15.37387971399442   0.001287998916201025     0.6129661090973259     -11.93957813111191  0.0001626072030587812     0.1184243421500252   0.001202641153295935      13.15872616064035      335.7080187120395   0.005930675686228838     0.8000447008709196     0.5022148059658056     0.2745672503771752     0.4971789598794915     0.0550760907856665     0.8357799786184749      0.987713036972404     0.9947263019813081  5.650003804479374e-11 122.5825086483902
2.81450979841753      19.08974504787593      15.37387971399442   0.001287998916201025     0.6129661090973259     -11.93957813111191  0.0001626072030587812     0.1184243421500252   0.001202641153295935      13.15872616064035      335.7080187120395   0.005930675686228838     0.8000447008709196     0.5022148059658056     0.2745672503771752     0.4971789598794915     0.0550760907856665     0.8357799786184749      0.987713036972404     0.9947262870801469  1.495766123189245e-08 122.5826242444119
2.814724641481373      19.08967649693463      15.37349597345693   0.001287932286922562     0.6129963994923603     -11.93938417096755   0.000170903007052166     0.1184184583543689   0.001202571088303597      13.16096733358143      335.8144070715093   0.005932056162491161     0.8000446760258314     0.5022028109293505     0.2745614799046346     0.4973781605347973    0.05504559411884778     0.8359612409839754      0.987720684512863     0.9942698237338896  5.643695075794938e-11 122.5808790108389
2.814724683424039      19.08967649693463      15.37349597345693   0.001287932286922562     0.6129963994923603     -11.93938417096755   0.000170903007052166     0.1184184583543689   0.001202571088303597      13.16096733358143      335.8144070715093   0.005932056162491161     0.8000446760258314     0.5022028109293505     0.2745614799046346     0.4973781605347973    0.05504559411884778     0.8359612409839754      0.987720684512863     0.9942698237338896  5.643695075794938e-11 122.5808792914293
2.814724641481373      19.08967678139297      15.37349597345693   0.001287932286922562     0.6129963994923603     -11.93938417096755   0.000170903007052166     0.1184184583543689   0.001202571088303597      13.16096733358143      335.8144070715093   0.005932056162491161     0.8000446760258314     0.5022028109293505     0.2745614799046346     0.4973781605347973    0.05504559411884778     0.8359612409839754      0.987720684512863     0.9942698237338896  5.643695075794938e-11 122.5808789249627
2.814724641481373      19.08967649693463      15.37349620253987   0.001287932286922562     0.6129963994923603     -11.93938417096755   0.000170903007052166     0.1184184583543689   0.001202571088303597      13.16096733358143      335.8144070715093   0.005932056162491161     0.8000446760258314     0.5022028109293505     0.2745614799046346     0.4973781605347973    0.05504559411884778     0.8359612409839754      0.987720684512863     0.9942698237338896  5.643695075794938e-11 122.5808789053437
2.814724641481373      19.08967649693463      15.37349597345693   0.001287947188083756     0.6129963994923603     -11.93938417096755   0.000170903007052166     0.1184184583543689   0.001202571088303597      13.16096733358143      335.8144070715093   0.005932056162491161     0.8000446760258314     0.5022028109293505     0.2745614799046346     0.4973781605347973    0.05504559411884778     0.8359612409839754      0.987720684512863     0.9942698237338896  5.643695075794938e-11 122.5808921463197
2.814724641481373      19.08967649693463      15.37349597345693   0.001287932286922562     0.6129964143935215     -11.93938417096755   0.000170903007052166     0.1184184583543689   0.001202571088303597      13.16096733358143      335.8144070715093   0.005932056162491161     0.8000446760258314     0.5022028109293505     0.2745614799046346     0.4973781605347973    0.05504559411884778     0.8359612409839754      0.987720684512863     0.9942698237338896  5.643695075794938e-11 122.5808789959755
2.814724641481373      19.08967649693463      15.37349597345693   0.001287932286922562     0.6129963994923603     -11.93938434887824   0.000170903007052166     0.1184184583543689   0.001202571088303597      13.16096733358143      335.8144070715093   0.005932056162491161     0.8000446760258314     0.5022028109293505     0.2745614799046346     0.4973781605347973    0.05504559411884778     0.8359612409839754      0.987720684512863     0.9942698237338896  5.643695075794938e-11 122.5808793644456
2.814724641481373      19.08967649693463      15.37349597345693   0.001287932286922562     0.6129963994923603     -11.93938417096755  0.0001709179082133599     0.1184184583543689   0.001202571088303597      13.16096733358143      335.8144070715093   0.005932056162491161     0.8000446760258314     0.5022028109293505     0.2745614799046346     0.4973781605347973    0.05504559411884778     0.8359612409839754      0.987720684512863     0.9942698237338896  5.643695075794938e-11 122.5808800671838
2.814724641481373      19.08967649693463      15.37349597345693   0.001287932286922562     0.6129963994923603     -11.93938417096755   0.000170903007052166     0.1184184732555301   0.001202571088303597      13.16096733358143      335.8144070715093   0.005932056162491161     0.8000446760258314     0.5022028109293505     0.2745614799046346     0.4973781605347973    0.05504559411884778     0.8359612409839754      0.987720684512863     0.9942698237338896  5.643695075794938e-11 122.5808789459585
2.814724641481373      19.08967649693463      15.37349597345693   0.001287932286922562     0.6129963994923603     -11.93938417096755   0.000170903007052166     0.1184184583543689    0.00120258598946479      13.16096733358143      335.8144070715093   0.005932056162491161     0.8000446760258314     0.5022028109293505     0.2745614799046346     0.4973781605347973    0.05504559411884778     0.8359612409839754      0.987720684512863     0.9942698237338896  5.643695075794938e-11 122.5808934774165
2.814724641481373      19.08967649693463      15.37349597345693   0.001287932286922562     0.6129963994923603     -11.93938417096755   0.000170903007052166     0.1184184583543689   0.001202571088303597      13.16096752969512      335.8144070715093   0.005932056162491161     0.8000446760258314     0.5022028109293505     0.2745614799046346     0.4973781605347973    0.05504559411884778     0.8359612409839754      0.987720684512863     0.9942698237338896  5.643695075794938e-11 122.5808789086171
2.814724641481373      19.08967649693463      15.37349597345693   0.001287932286922562     0.6129963994923603     -11.93938417096755   0.000170903007052166     0.1184184583543689   0.001202571088303597      13.16096733358143      335.8144120755339   0.005932056162491161     0.8000446760258314     0.5022028109293505     0.2745614799046346     0.4973781605347973    0.05504559411884778     0.8359612409839754      0.987720684512863     0.9942698237338896  5.643695075794938e-11 122.5808791755118
2.814724641481373      19.08967649693463      15.37349597345693   0.001287932286922562     0.6129963994923603     -11.93938417096755   0.000170903007052166     0.1184184583543689   0.001202571088303597      13.16096733358143      335.8144070715093   0.005932071063652355     0.8000446760258314     0.5022028109293505     0.2745614799046346     0.4973781605347973    0.05504559411884778     0.8359612409839754      0.987720684512863     0.9942698237338896  5.643695075794938e-11 122.5808751311635
2.814724641481373      19.08967649693463      15.37349597345693   0.001287932286922562     0.6129963994923603     -11.93938417096755   0.000170903007052166     0.1184184583543689   0.001202571088303597      13.16096733358143      335.8144070715093   0.005932056162491161     0.8000446909269926     0.5022028109293505     0.2745614799046346     0.4973781605347973    0.05504559411884778     0.8359612409839754      0.987720684512863     0.9942698237338896  5.643695075794938e-11 122.580879521021
2.814724641481373      19.08967649693463      15.37349597345693   0.001287932286922562     0.6129963994923603     -11.93938417096755   0.000170903007052166     0.1184184583543689   0.001202571088303597      13.16096733358143      335.8144070715093   0.005932056162491161     0.8000446760258314     0.5022028258305117     0.2745614799046346     0.4973781605347973    0.05504559411884778     0.8359612409839754      0.987720684512863     0.9942698237338896  5.643695075794938e-11 122.5808797337058
2.814724641481373      19.08967649693463      15.37349597345693   0.001287932286922562     0.6129963994923603     -11.93938417096755   0.000170903007052166     0.1184184583543689   0.001202571088303597      13.16096733358143      335.8144070715093   0.005932056162491161     0.8000446760258314     0.5022028109293505     0.2745614948057958     0.4973781605347973    0.05504559411884778     0.8359612409839754      0.987720684512863     0.9942698237338896  5.643695075794938e-11 122.5808791241192
2.814724641481373      19.08967649693463      15.37349597345693   0.001287932286922562     0.6129963994923603     -11.93938417096755   0.000170903007052166     0.1184184583543689   0.001202571088303597      13.16096733358143      335.8144070715093   0.005932056162491161     0.8000446760258314     0.5022028109293505     0.2745614799046346     0.4973781754359585    0.05504559411884778     0.8359612409839754      0.987720684512863     0.9942698237338896  5.643695075794938e-11 122.5808790289931
2.814724641481373      19.08967649693463      15.37349597345693   0.001287932286922562     0.6129963994923603     -11.93938417096755   0.000170903007052166     0.1184184583543689   0.001202571088303597      13.16096733358143      335.8144070715093   0.005932056162491161     0.8000446760258314     0.5022028109293505     0.2745614799046346     0.4973781605347973    0.05504560902000898     0.8359612409839754      0.987720684512863     0.9942698237338896  5.643695075794938e-11 122.5808790087616
2.814724641481373      19.08967649693463      15.37349597345693   0.001287932286922562     0.6129963994923603     -11.93938417096755   0.000170903007052166     0.1184184583543689   0.001202571088303597      13.16096733358143      335.8144070715093   0.005932056162491161     0.8000446760258314     0.5022028109293505     0.2745614799046346     0.4973781605347973    0.05504559411884778     0.8359612558851366      0.987720684512863     0.9942698237338896  5.643695075794938e-11 122.5808790108368
2.814724641481373      19.08967649693463      15.37349597345693   0.001287932286922562     0.6129963994923603     -11.93938417096755   0.000170903007052166     0.1184184583543689   0.001202571088303597      13.16096733358143      335.8144070715093   0.005932056162491161     0.8000446760258314     0.5022028109293505     0.2745614799046346     0.4973781605347973    0.05504559411884778     0.8359612409839754     0.9877206994140242     0.9942698237338896  5.643695075794938e-11 122.5808790112058
2.814724641481373      19.08967649693463      15.37349597345693   0.001287932286922562     0.6129963994923603     -11.93938417096755   0.000170903007052166     0.1184184583543689   0.001202571088303597      13.16096733358143      335.8144070715093   0.005932056162491161     0.8000446760258314     0.5022028109293505     0.2745614799046346     0.4973781605347973    0.05504559411884778     0.8359612409839754      0.987720684512863     0.9942698386350508  5.643695075794938e-11 122.5808790109599
2.814724641481373      19.08967649693463      15.37349597345693   0.001287932286922562     0.6129963994923603     -11.93938417096755   0.000170903007052166     0.1184184583543689   0.001202571088303597      13.16096733358143      335.8144070715093   0.005932056162491161     0.8000446760258314     0.5022028109293505     0.2745614799046346     0.4973781605347973    0.05504559411884778     0.8359612409839754      0.987720684512863     0.9942698237338896  1.495759814460561e-08 122.5809946109447
2.813515398179142      19.08455984929388      15.36423812578024   0.001288045827697196      0.613138442821404     -11.93337862032043  0.0001705336686037767     0.1184354636406682    0.00120129840756091      13.15664644198895      335.4490111542848   0.005944611508327194     0.8000443169014934     0.5023338167253416     0.2745524415253598     0.4965182634245132    0.05505180846965665     0.8372275074737215     0.9796678689314093     0.9862046855355253  5.572692616470482e-11 122.5809309466706
2.813515440103788      19.08455984929388      15.36423812578024   0.001288045827697196      0.613138442821404     -11.93337862032043  0.0001705336686037767     0.1184354636406682    0.00120129840756091      13.15664644198895      335.4490111542848   0.005944611508327194     0.8000443169014934     0.5023338167253416     0.2745524415253598     0.4965182634245132    0.05505180846965665     0.8372275074737215     0.9796678689314093     0.9862046855355253  5.572692616470482e-11 122.5809309792238
2.813515398179142      19.08456013367598      15.36423812578024   0.001288045827697196      0.613138442821404     -11.93337862032043  0.0001705336686037767     0.1184354636406682    0.00120129840756091      13.15664644198895      335.4490111542848   0.005944611508327194     0.8000443169014934     0.5023338167253416     0.2745524415253598     0.4965182634245132    0.05505180846965665     0.8372275074737215     0.9796678689314093     0.9862046855355253  5.572692616470482e-11 122.580930800065
2.813515398179142      19.08455984929388      15.36423835472523   0.001288045827697196      0.613138442821404     -11.93337862032043  0.0001705336686037767     0.1184354636406682    0.00120129840756091      13.15664644198895      335.4490111542848   0.005944611508327194     0.8000443169014934     0.5023338167253416     0.2745524415253598     0.4965182634245132    0.05505180846965665     0.8372275074737215     0.9796678689314093     0.9862046855355253  5.572692616470482e-11 122.5809307083427
2.813515398179142      19.08455984929388      15.36423812578024    0.00128806072885839      0.613138442821404     -11.93337862032043  0.0001705336686037767     0.1184354636406682    0.00120129840756091      13.15664644198895      335.4490111542848   0.005944611508327194     0.8000443169014934     0.5023338167253416     0.2745524415253598     0.4965182634245132    0.05505180846965665     0.8372275074737215     0.9796678689314093     0.9862046855355253  5.572692616470482e-11 122.5809431255186
2.813515398179142      19.08455984929388      15.36423812578024   0.001288045827697196     0.6131384577225651     -11.93337862032043  0.0001705336686037767     0.1184354636406682    0.00120129840756091      13.15664644198895      335.4490111542848   0.005944611508327194     0.8000443169014934     0.5023338167253416     0.2745524415253598     0.4965182634245132    0.05505180846965665     0.8372275074737215     0.9796678689314093     0.9862046855355253  5.572692616470482e-11 122.5809308632007
2.813515398179142      19.08455984929388      15.36423812578024   0.001288045827697196      0.613138442821404     -11.93337879814162  0.0001705336686037767     0.1184354636406682    0.00120129840756091      13.15664644198895      335.4490111542848   0.005944611508327194     0.8000443169014934     0.5023338167253416     0.2745524415253598     0.4965182634245132    0.05505180846965665     0.8372275074737215     0.9796678689314093     0.9862046855355253  5.572692616470482e-11 122.5809312253109
2.813515398179142      19.08455984929388      15.36423812578024   0.001288045827697196      0.613138442821404     -11.93337862032043  0.0001705485697649705     0.1184354636406682    0.00120129840756091      13.15664644198895      335.4490111542848   0.005944611508327194     0.8000443169014934     0.5023338167253416     0.2745524415253598     0.4965182634245132    0.05505180846965665     0.8372275074737215     0.9796678689314093     0.9862046855355253  5.572692616470482e-11 122.580932645243
2.813515398179142      19.08455984929388      15.36423812578024   0.001288045827697196      0.613138442821404     -11.93337862032043  0.0001705336686037767     0.1184354785418294    0.00120129840756091      13.15664644198895      335.4490111542848   0.005944611508327194     0.8000443169014934     0.5023338167253416     0.2745524415253598     0.4965182634245132    0.05505180846965665     0.8372275074737215     0.9796678689314093     0.9862046855355253  5.572692616470482e-11 122.5809307593324
2.813515398179142      19.08455984929388      15.36423812578024   0.001288045827697196      0.613138442821404     -11.93337862032043  0.0001705336686037767     0.1184354636406682   0.001201313308722104      13.15664644198895      335.4490111542848   0.005944611508327194     0.8000443169014934     0.5023338167253416     0.2745524415253598     0.4965182634245132    0.05505180846965665     0.8372275074737215     0.9796678689314093     0.9862046855355253  5.572692616470482e-11 122.5809453296651
2.813515398179142      19.08455984929388      15.36423812578024   0.001288045827697196      0.613138442821404     -11.93337862032043  0.0001705336686037767     0.1184354636406682    0.00120129840756091      13.15664663803826      335.4490111542848   0.005944611508327194     0.8000443169014934     0.5023338167253416     0.2745524415253598     0.4965182634245132    0.05505180846965665     0.8372275074737215     0.9796678689314093     0.9862046855355253  5.572692616470482e-11 122.5809307620721
2.813515398179142      19.08455984929388      15.36423812578024   0.001288045827697196      0.613138442821404     -11.93337862032043  0.0001705336686037767     0.1184354636406682    0.00120129840756091      13.15664644198895      335.4490161528646   0.005944611508327194     0.8000443169014934     0.5023338167253416     0.2745524415253598     0.4965182634245132    0.05505180846965665     0.8372275074737215     0.9796678689314093     0.9862046855355253  5.572692616470482e-11 122.5809309900419
2.813515398179142      19.08455984929388      15.36423812578024   0.001288045827697196      0.613138442821404     -11.93337862032043  0.0001705336686037767     0.1184354636406682    0.00120129840756091      13.15664644198895      335.4490111542848   0.005944626409488388     0.8000443169014934     0.5023338167253416     0.2745524415253598     0.4965182634245132    0.05505180846965665     0.8372275074737215     0.9796678689314093     0.9862046855355253  5.572692616470482e-11 122.5809369209867
2.813515398179142      19.08455984929388      15.36423812578024   0.001288045827697196      0.613138442821404     -11.93337862032043  0.0001705336686037767     0.1184354636406682    0.00120129840756091      13.15664644198895      335.4490111542848   0.005944611508327194     0.8000443318026546     0.5023338167253416     0.2745524415253598     0.4965182634245132    0.05505180846965665     0.8372275074737215     0.9796678689314093     0.9862046855355253  5.572692616470482e-11 122.5809315147102
2.813515398179142      19.08455984929388      15.36423812578024   0.001288045827697196      0.613138442821404     -11.93337862032043  0.0001705336686037767     0.1184354636406682    0.00120129840756091      13.15664644198895      335.4490111542848   0.005944611508327194     0.8000443169014934     0.5023338316265028     0.2745524415253598     0.4965182634245132    0.05505180846965665     0.8372275074737215     0.9796678689314093     0.9862046855355253  5.572692616470482e-11 122.5809313211211
2.813515398179142      19.08455984929388      15.36423812578024   0.001288045827697196      0.613138442821404     -11.93337862032043  0.0001705336686037767     0.1184354636406682    0.00120129840756091      13.15664644198895      335.4490111542848   0.005944611508327194     0.8000443169014934     0.5023338167253416      0.274552456426521     0.4965182634245132    0.05505180846965665     0.8372275074737215     0.9796678689314093     0.9862046855355253  5.572692616470482e-11 122.5809311466538
2.813515398179142      19.08455984929388      15.36423812578024   0.001288045827697196      0.613138442821404     -11.93337862032043  0.0001705336686037767     0.1184354636406682    0.00120129840756091      13.15664644198895      335.4490111542848   0.005944611508327194     0.8000443169014934     0.5023338167253416     0.2745524415253598     0.4965182783256744    0.05505180846965665     0.8372275074737215     0.9796678689314093     0.9862046855355253  5.572692616470482e-11 122.5809308770383
2.813515398179142      19.08455984929388      15.36423812578024   0.001288045827697196      0.613138442821404     -11.93337862032043  0.0001705336686037767     0.1184354636406682    0.00120129840756091      13.15664644198895      335.4490111542848   0.005944611508327194     0.8000443169014934     0.5023338167253416     0.2745524415253598     0.4965182634245132    0.05505182337081784     0.8372275074737215     0.9796678689314093     0.9862046855355253  5.572692616470482e-11 122.5809309465667
2.813515398179142      19.08455984929388      15.36423812578024   0.001288045827697196      0.613138442821404     -11.93337862032043  0.0001705336686037767     0.1184354636406682    0.00120129840756091      13.15664644198895      335.4490111542848   0.005944611508327194     0.8000443169014934     0.5023338167253416     0.2745524415253598     0.4965182634245132    0.05505180846965665     0.8372275223748827     0.9796678689314093     0.9862046855355253  5.572692616470482e-11 122.5809309466693
2.813515398179142      19.08455984929388      15.36423812578024   0.001288045827697196      0.613138442821404     -11.93337862032043  0.0001705336686037767     0.1184354636406682    0.00120129840756091      13.15664644198895      335.4490111542848   0.005944611508327194     0.8000443169014934     0.5023338167253416     0.2745524415253598     0.4965182634245132    0.05505180846965665     0.8372275074737215     0.9796678838325705     0.9862046855355253  5.572692616470482e-11 122.5809309466672
2.813515398179142      19.08455984929388      15.36423812578024   0.001288045827697196      0.613138442821404     -11.93337862032043  0.0001705336686037767     0.1184354636406682    0.00120129840756091      13.15664644198895      335.4490111542848   0.005944611508327194     0.8000443169014934     0.5023338167253416     0.2745524415253598     0.4965182634245132    0.05505180846965665     0.8372275074737215     0.9796678689314093     0.9862047004366865  5.572692616470482e-11 122.580930946674
2.813515398179142      19.08455984929388      15.36423812578024   0.001288045827697196      0.613138442821404     -11.93337862032043  0.0001705336686037767     0.1184354636406682    0.00120129840756091      13.15664644198895      335.4490111542848   0.005944611508327194     0.8000443169014934     0.5023338167253416     0.2745524415253598     0.4965182634245132    0.05505180846965665     0.8372275074737215     0.9796678689314093     0.9862046855355253  1.495688812001236e-08 122.5810467681442
2.814418762474515      19.08839754272689      15.37118185263269   0.001287501139684341     0.6130323118338213     -11.93788207884581  0.0001708057849882873     0.1184244725518431   0.001201780334972822      13.15988739390613      335.7230597205967   0.005940462448235759     0.8000445856313961     0.5022256957786871     0.2745583753981118     0.4971629552622566    0.05504714764533761     0.8362777864656402     0.9857076052711908     0.9922536706225249  5.608217742100352e-11 122.5795163780528
2.814418804412622      19.08839754272689      15.37118185263269   0.001287501139684341     0.6130323118338213     -11.93788207884581  0.0001708057849882873     0.1184244725518431   0.001201780334972822      13.15988739390613      335.7230597205967   0.005940462448235759     0.8000445856313961     0.5022256957786871     0.2745583753981118     0.4971629552622566    0.05504714764533761     0.8362777864656402     0.9857076052711908     0.9922536706225249  5.608217742100352e-11 122.5795165487591
2.814418762474515      19.08839782716618      15.37118185263269   0.001287501139684341     0.6130323118338213     -11.93788207884581  0.0001708057849882873     0.1184244725518431   0.001201780334972822      13.15988739390613      335.7230597205967   0.005940462448235759     0.8000445856313961     0.5022256957786871     0.2745583753981118     0.4971629552622566    0.05504714764533761     0.8362777864656402     0.9857076052711908     0.9922536706225249  5.608217742100352e-11 122.579516229151
2.814418762474515      19.08839754272689      15.37118208168115   0.001287501139684341     0.6130323118338213     -11.93788207884581  0.0001708057849882873     0.1184244725518431   0.001201780334972822      13.15988739390613      335.7230597205967   0.005940462448235759     0.8000445856313961     0.5022256957786871     0.2745583753981118     0.4971629552622566    0.05504714764533761     0.8362777864656402     0.9857076052711908     0.9922536706225249  5.608217742100352e-11 122.5795162432349
2.814418762474515      19.08839754272689      15.37118185263269   0.001287516040845535     0.6130323118338213     -11.93788207884581  0.0001708057849882873     0.1184244725518431   0.001201780334972822      13.15988739390613      335.7230597205967   0.005940462448235759     0.8000445856313961     0.5022256957786871     0.2745583753981118     0.4971629552622566    0.05504714764533761     0.8362777864656402     0.9857076052711908     0.9922536706225249  5.608217742100352e-11 122.5795287830004
2.814418762474515      19.08839754272689      15.37118185263269   0.001287501139684341     0.6130323267349825     -11.93788207884581  0.0001708057849882873     0.1184244725518431   0.001201780334972822      13.15988739390613      335.7230597205967   0.005940462448235759     0.8000445856313961     0.5022256957786871     0.2745583753981118     0.4971629552622566    0.05504714764533761     0.8362777864656402     0.9857076052711908     0.9922536706225249  5.608217742100352e-11 122.5795163088191
2.814418762474515      19.08839754272689      15.37118185263269   0.001287501139684341     0.6130323118338213     -11.93788225673412  0.0001708057849882873     0.1184244725518431   0.001201780334972822      13.15988739390613      335.7230597205967   0.005940462448235759     0.8000445856313961     0.5022256957786871     0.2745583753981118     0.4971629552622566    0.05504714764533761     0.8362777864656402     0.9857076052711908     0.9922536706225249  5.608217742100352e-11 122.5795166742544
2.814418762474515      19.08839754272689      15.37118185263269   0.001287501139684341     0.6130323118338213     -11.93788207884581  0.0001708206861494811     0.1184244725518431   0.001201780334972822      13.15988739390613      335.7230597205967   0.005940462448235759     0.8000445856313961     0.5022256957786871     0.2745583753981118     0.4971629552622566    0.05504714764533761     0.8362777864656402     0.9857076052711908     0.9922536706225249  5.608217742100352e-11 122.5795179565929
2.814418762474515      19.08839754272689      15.37118185263269   0.001287501139684341     0.6130323118338213     -11.93788207884581  0.0001708057849882873     0.1184244874530043   0.001201780334972822      13.15988739390613      335.7230597205967   0.005940462448235759     0.8000445856313961     0.5022256957786871     0.2745583753981118     0.4971629552622566    0.05504714764533761     0.8362777864656402     0.9857076052711908     0.9922536706225249  5.608217742100352e-11 122.5795162755232
2.814418762474515      19.08839754272689      15.37118185263269   0.001287501139684341     0.6130323118338213     -11.93788207884581  0.0001708057849882873     0.1184244725518431   0.001201795236134016      13.15988739390613      335.7230597205967   0.005940462448235759     0.8000445856313961     0.5022256957786871     0.2745583753981118     0.4971629552622566    0.05504714764533761     0.8362777864656402     0.9857076052711908     0.9922536706225249  5.608217742100352e-11 122.5795306170351
2.814418762474515      19.08839754272689      15.37118185263269   0.001287501139684341     0.6130323118338213     -11.93788207884581  0.0001708057849882873     0.1184244725518431   0.001201780334972822      13.15988759000373      335.7230597205967   0.005940462448235759     0.8000445856313961     0.5022256957786871     0.2745583753981118     0.4971629552622566    0.05504714764533761     0.8362777864656402     0.9857076052711908     0.9922536706225249  5.608217742100352e-11 122.57951628157
2.814418762474515      19.08839754272689      15.37118185263269   0.001287501139684341     0.6130323118338213     -11.93788207884581  0.0001708057849882873     0.1184244725518431   0.001201780334972822      13.15988739390613      335.7230647232602   0.005940462448235759     0.8000445856313961     0.5022256957786871     0.2745583753981118     0.4971629552622566    0.05504714764533761     0.8362777864656402     0.9857076052711908     0.9922536706225249  5.608217742100352e-11 122.5795164234666
2.814418762474515      19.08839754272689      15.37118185263269   0.001287501139684341     0.6130323118338213     -11.93788207884581  0.0001708057849882873     0.1184244725518431   0.001201780334972822      13.15988739390613      335.7230597205967   0.005940477349396953     0.8000445856313961     0.5022256957786871     0.2745583753981118     0.4971629552622566    0.05504714764533761     0.8362777864656402     0.9857076052711908     0.9922536706225249  5.608217742100352e-11 122.5795205243193
2.814418762474515      19.08839754272689      15.37118185263269   0.001287501139684341     0.6130323118338213     -11.93788207884581  0.0001708057849882873     0.1184244725518431   0.001201780334972822      13.15988739390613      335.7230597205967   0.005940462448235759     0.8000446005325573     0.5022256957786871     0.2745583753981118     0.4971629552622566    0.05504714764533761     0.8362777864656402     0.9857076052711908     0.9922536706225249  5.608217742100352e-11 122.579516989211
2.814418762474515      19.08839754272689      15.37118185263269   0.001287501139684341     0.6130323118338213     -11.93788207884581  0.0001708057849882873     0.1184244725518431   0.001201780334972822      13.15988739390613      335.7230597205967   0.005940462448235759     0.8000445856313961     0.5022257106798483     0.2745583753981118     0.4971629552622566    0.05504714764533761     0.8362777864656402     0.9857076052711908     0.9922536706225249  5.608217742100352e-11 122.5795168619511
2.814418762474515      19.08839754272689      15.37118185263269   0.001287501139684341     0.6130323118338213     -11.93788207884581  0.0001708057849882873     0.1184244725518431   0.001201780334972822      13.15988739390613      335.7230597205967   0.005940462448235759     0.8000445856313961     0.5022256957786871      0.274558390299273     0.4971629552622566    0.05504714764533761     0.8362777864656402     0.9857076052711908     0.9922536706225249  5.608217742100352e-11 122.579516690136
2.814418762474515      19.08839754272689      15.37118185263269   0.001287501139684341     0.6130323118338213     -11.93788207884581  0.0001708057849882873     0.1184244725518431   0.001201780334972822      13.15988739390613      335.7230597205967   0.005940462448235759     0.8000445856313961     0.5022256957786871     0.2745583753981118     0.4971629701634178    0.05504714764533761     0.8362777864656402     0.9857076052711908     0.9922536706225249  5.608217742100352e-11 122.5795162900302
2.814418762474515      19.08839754272689      15.37118185263269   0.001287501139684341     0.6130323118338213     -11.93788207884581  0.0001708057849882873     0.1184244725518431   0.001201780334972822      13.15988739390613      335.7230597205967   0.005940462448235759     0.8000445856313961     0.5022256957786871     0.2745583753981118     0.4971629552622566     0.0550471625464988     0.8362777864656402     0.9857076052711908     0.9922536706225249  5.608217742100352e-11 122.5795163798242
2.814418762474515      19.08839754272689      15.37118185263269   0.001287501139684341     0.6130323118338213     -11.93788207884581  0.0001708057849882873     0.1184244725518431   0.001201780334972822      13.15988739390613      335.7230597205967   0.005940462448235759     0.8000445856313961     0.5022256957786871     0.2745583753981118     0.4971629552622566    0.05504714764533761     0.8362778013668014     0.9857076052711908     0.9922536706225249  5.608217742100352e-11 122.5795163780596
2.814418762474515      19.08839754272689      15.37118185263269   0.001287501139684341     0.6130323118338213     -11.93788207884581  0.0001708057849882873     0.1184244725518431   0.001201780334972822      13.15988739390613      335.7230597205967   0.005940462448235759     0.8000445856313961     0.5022256957786871     0.2745583753981118     0.4971629552622566    0.05504714764533761     0.8362777864656402      0.985707620172352     0.9922536706225249  5.608217742100352e-11 122.5795163781559
2.814418762474515      19.08839754272689      15.37118185263269   0.001287501139684341     0.6130323118338213     -11.93788207884581  0.0001708057849882873     0.1184244725518431   0.001201780334972822      13.15988739390613      335.7230597205967   0.005940462448235759     0.8000445856313961     0.5022256957786871     0.2745583753981118     0.4971629552622566    0.05504714764533761     0.8362777864656402     0.9857076052711908     0.9922536855236861  5.608217742100352e-11 122.5795163782446
2.814418762474515      19.08839754272689      15.37118185263269   0.001287501139684341     0.6130323118338213     -11.93788207884581  0.0001708057849882873     0.1184244725518431   0.001201780334972822      13.15988739390613      335.7230597205967   0.005940462448235759     0.8000445856313961     0.5022256957786871     0.2745583753981118     0.4971629552622566    0.05504714764533761     0.8362777864656402     0.9857076052711908     0.9922536706225249  1.495724337126866e-08 122.5796320518062
2.814399239235218      19.08816527137907      15.37075441838946   0.001274209254209169     0.6131204343202944     -11.93755201640707  0.0001705404914551594     0.1185116815252485   0.001187417940567781      13.16000058586682      335.7370519669627   0.005919602841048232     0.8000445243664616     0.5020124460788027     0.2744896104447259     0.4973239998856269    0.05501019041880571     0.8357233580225261     0.9850399720205331     0.9915880039927218  5.061127705931287e-11 122.5573283822932
2.814399281173035      19.08816527137907      15.37075441838946   0.001274209254209169     0.6131204343202944     -11.93755201640707  0.0001705404914551594     0.1185116815252485   0.001187417940567781      13.16000058586682      335.7370519669627   0.005919602841048232     0.8000445243664616     0.5020124460788027     0.2744896104447259     0.4973239998856269    0.05501019041880571     0.8357233580225261     0.9850399720205331     0.9915880039927218  5.061127705931287e-11 122.5573283992199
2.814399239235218      19.08816555581489      15.37075441838946   0.001274209254209169     0.6131204343202944     -11.93755201640707  0.0001705404914551594     0.1185116815252485   0.001187417940567781      13.16000058586682      335.7370519669627   0.005919602841048232     0.8000445243664616     0.5020124460788027     0.2744896104447259     0.4973239998856269    0.05501019041880571     0.8357233580225261     0.9850399720205331     0.9915880039927218  5.061127705931287e-11 122.5573283675505
2.814399239235218      19.08816527137907      15.37075464743155   0.001274209254209169     0.6131204343202944     -11.93755201640707  0.0001705404914551594     0.1185116815252485   0.001187417940567781      13.16000058586682      335.7370519669627   0.005919602841048232     0.8000445243664616     0.5020124460788027     0.2744896104447259     0.4973239998856269    0.05501019041880571     0.8357233580225261     0.9850399720205331     0.9915880039927218  5.061127705931287e-11 122.5573281299686
2.814399239235218      19.08816527137907      15.37075441838946   0.001274224155370362     0.6131204343202944     -11.93755201640707  0.0001705404914551594     0.1185116815252485   0.001187417940567781      13.16000058586682      335.7370519669627   0.005919602841048232     0.8000445243664616     0.5020124460788027     0.2744896104447259     0.4973239998856269    0.05501019041880571     0.8357233580225261     0.9850399720205331     0.9915880039927218  5.061127705931287e-11 122.5573342889166
2.814399239235218      19.08816527137907      15.37075441838946   0.001274209254209169     0.6131204492214556     -11.93755201640707  0.0001705404914551594     0.1185116815252485   0.001187417940567781      13.16000058586682      335.7370519669627   0.005919602841048232     0.8000445243664616     0.5020124460788027     0.2744896104447259     0.4973239998856269    0.05501019041880571     0.8357233580225261     0.9850399720205331     0.9915880039927218  5.061127705931287e-11 122.5573281717137
2.814399239235218      19.08816527137907      15.37075441838946   0.001274209254209169     0.6131204343202944     -11.93755219429046  0.0001705404914551594     0.1185116815252485   0.001187417940567781      13.16000058586682      335.7370519669627   0.005919602841048232     0.8000445243664616     0.5020124460788027     0.2744896104447259     0.4973239998856269    0.05501019041880571     0.8357233580225261     0.9850399720205331     0.9915880039927218  5.061127705931287e-11 122.5573284402907
2.814399239235218      19.08816527137907      15.37075441838946   0.001274209254209169     0.6131204343202944     -11.93755201640707  0.0001705553926163533     0.1185116815252485   0.001187417940567781      13.16000058586682      335.7370519669627   0.005919602841048232     0.8000445243664616     0.5020124460788027     0.2744896104447259     0.4973239998856269    0.05501019041880571     0.8357233580225261     0.9850399720205331     0.9915880039927218  5.061127705931287e-11 122.5573258264019
2.814399239235218      19.08816527137907      15.37075441838946   0.001274209254209169     0.6131204343202944     -11.93755201640707  0.0001705404914551594     0.1185116964264097   0.001187417940567781      13.16000058586682      335.7370519669627   0.005919602841048232     0.8000445243664616     0.5020124460788027     0.2744896104447259     0.4973239998856269    0.05501019041880571     0.8357233580225261     0.9850399720205331     0.9915880039927218  5.061127705931287e-11 122.557328161482
2.814399239235218      19.08816527137907      15.37075441838946   0.001274209254209169     0.6131204343202944     -11.93755201640707  0.0001705404914551594     0.1185116815252485   0.001187432841728975      13.16000058586682      335.7370519669627   0.005919602841048232     0.8000445243664616     0.5020124460788027     0.2744896104447259     0.4973239998856269    0.05501019041880571     0.8357233580225261     0.9850399720205331     0.9915880039927218  5.061127705931287e-11 122.5573376015318
2.814399239235218      19.08816527137907      15.37075441838946   0.001274209254209169     0.6131204343202944     -11.93755201640707  0.0001705404914551594     0.1185116815252485   0.001187417940567781      13.16000078196611      335.7370519669627   0.005919602841048232     0.8000445243664616     0.5020124460788027     0.2744896104447259     0.4973239998856269    0.05501019041880571     0.8357233580225261     0.9850399720205331     0.9915880039927218  5.061127705931287e-11 122.5573281962316
2.814399239235218      19.08816527137907      15.37075441838946   0.001274209254209169     0.6131204343202944     -11.93755201640707  0.0001705404914551594     0.1185116815252485   0.001187417940567781      13.16000058586682      335.7370569698346   0.005919602841048232     0.8000445243664616     0.5020124460788027     0.2744896104447259     0.4973239998856269    0.05501019041880571     0.8357233580225261     0.9850399720205331     0.9915880039927218  5.061127705931287e-11 122.5573284063941
2.814399239235218      19.08816527137907      15.37075441838946   0.001274209254209169     0.6131204343202944     -11.93755201640707  0.0001705404914551594     0.1185116815252485   0.001187417940567781      13.16000058586682      335.7370519669627   0.005919617742209426     0.8000445243664616     0.5020124460788027     0.2744896104447259     0.4973239998856269    0.05501019041880571     0.8357233580225261     0.9850399720205331     0.9915880039927218  5.061127705931287e-11 122.5573129815472
2.814399239235218      19.08816527137907      15.37075441838946   0.001274209254209169     0.6131204343202944     -11.93755201640707  0.0001705404914551594     0.1185116815252485   0.001187417940567781      13.16000058586682      335.7370519669627   0.005919602841048232     0.8000445392676228     0.5020124460788027     0.2744896104447259     0.4973239998856269    0.05501019041880571     0.8357233580225261     0.9850399720205331     0.9915880039927218  5.061127705931287e-11 122.5573289622876
2.814399239235218      19.08816527137907      15.37075441838946   0.001274209254209169     0.6131204343202944     -11.93755201640707  0.0001705404914551594     0.1185116815252485   0.001187417940567781      13.16000058586682      335.7370519669627   0.005919602841048232     0.8000445243664616     0.5020124609799639     0.2744896104447259     0.4973239998856269    0.05501019041880571     0.8357233580225261     0.9850399720205331     0.9915880039927218  5.061127705931287e-11 122.5573291719102
2.814399239235218      19.08816527137907      15.37075441838946   0.001274209254209169     0.6131204343202944     -11.93755201640707  0.0001705404914551594     0.1185116815252485   0.001187417940567781      13.16000058586682      335.7370519669627   0.005919602841048232     0.8000445243664616     0.5020124460788027     0.2744896253458871     0.4973239998856269    0.05501019041880571     0.8357233580225261     0.9850399720205331     0.9915880039927218  5.061127705931287e-11 122.5573279226797
2.814399239235218      19.08816527137907      15.37075441838946   0.001274209254209169     0.6131204343202944     -11.93755201640707  0.0001705404914551594     0.1185116815252485   0.001187417940567781      13.16000058586682      335.7370519669627   0.005919602841048232     0.8000445243664616     0.5020124460788027     0.2744896104447259     0.4973240147867881    0.05501019041880571     0.8357233580225261     0.9850399720205331     0.9915880039927218  5.061127705931287e-11 122.5573283716343
2.814399239235218      19.08816527137907      15.37075441838946   0.001274209254209169     0.6131204343202944     -11.93755201640707  0.0001705404914551594     0.1185116815252485   0.001187417940567781      13.16000058586682      335.7370519669627   0.005919602841048232     0.8000445243664616     0.5020124460788027     0.2744896104447259     0.4973239998856269     0.0550102053199669     0.8357233580225261     0.9850399720205331     0.9915880039927218  5.061127705931287e-11 122.5573283822821
2.814399239235218      19.08816527137907      15.37075441838946   0.001274209254209169     0.6131204343202944     -11.93755201640707  0.0001705404914551594     0.1185116815252485   0.001187417940567781      13.16000058586682      335.7370519669627   0.005919602841048232     0.8000445243664616     0.5020124460788027     0.2744896104447259     0.4973239998856269    0.05501019041880571     0.8357233729236873     0.9850399720205331     0.9915880039927218  5.061127705931287e-11 122.5573283822937
2.814399239235218      19.08816527137907      15.37075441838946   0.001274209254209169     0.6131204343202944     -11.93755201640707  0.0001705404914551594     0.1185116815252485   0.001187417940567781      13.16000058586682      335.7370519669627   0.005919602841048232     0.8000445243664616     0.5020124460788027     0.2744896104447259     0.4973239998856269    0.05501019041880571     0.8357233580225261     0.9850399869216943     0.9915880039927218  5.061127705931287e-11 122.5573283822916
2.814399239235218      19.08816527137907      15.37075441838946   0.001274209254209169     0.6131204343202944     -11.93755201640707  0.0001705404914551594     0.1185116815252485   0.001187417940567781      13.16000058586682      335.7370519669627   0.005919602841048232     0.8000445243664616     0.5020124460788027     0.2744896104447259     0.4973239998856269    0.05501019041880571     0.8357233580225261     0.9850399720205331      0.991588018893883  5.061127705931287e-11 122.5573283822947
2.814399239235218      19.08816527137907      15.37075441838946   0.001274209254209169     0.6131204343202944     -11.93755201640707  0.0001705404914551594     0.1185116815252485   0.001187417940567781      13.16000058586682      335.7370519669627   0.005919602841048232     0.8000445243664616     0.5020124460788027     0.2744896104447259     0.4973239998856269    0.05501019041880571     0.8357233580225261     0.9850399720205331     0.9915880039927218  1.495177247090697e-08 122.5574440980431
2.814461176554886      19.08898741896659      15.37214178321578   0.001274664604403836     0.6131612660699864      -11.9381281835205   0.000185778858083927     0.1185096852419902    0.00118732091285065      13.16068923945117       335.775194477185   0.005924302735263505     0.8000445017062154     0.5020092357246635     0.2744893469025632     0.4973457451025824    0.05501077829554736     0.8351774289399578     0.9850593328902548     0.9898833401352917   5.05430108364751e-11 122.5530641596673
2.814461218493626      19.08898741896659      15.37214178321578   0.001274664604403836     0.6131612660699864      -11.9381281835205   0.000185778858083927     0.1185096852419902    0.00118732091285065      13.16068923945117       335.775194477185   0.005924302735263505     0.8000445017062154     0.5020092357246635     0.2744893469025632     0.4973457451025824    0.05501077829554736     0.8351774289399578     0.9850593328902548     0.9898833401352917   5.05430108364751e-11 122.5530643069512
2.814461176554886      19.08898770341467      15.37214178321578   0.001274664604403836     0.6131612660699864      -11.9381281835205   0.000185778858083927     0.1185096852419902    0.00118732091285065      13.16068923945117       335.775194477185   0.005924302735263505     0.8000445017062154     0.5020092357246635     0.2744893469025632     0.4973457451025824    0.05501077829554736     0.8351774289399578     0.9850593328902548     0.9898833401352917   5.05430108364751e-11 122.5530641960858
2.814461176554886      19.08898741896659      15.37214201227854   0.001274664604403836     0.6131612660699864      -11.9381281835205   0.000185778858083927     0.1185096852419902    0.00118732091285065      13.16068923945117       335.775194477185   0.005924302735263505     0.8000445017062154     0.5020092357246635     0.2744893469025632     0.4973457451025824    0.05501077829554736     0.8351774289399578     0.9850593328902548     0.9898833401352917   5.05430108364751e-11 122.5530640927826
2.814461176554886      19.08898741896659      15.37214178321578    0.00127467950556503     0.6131612660699864      -11.9381281835205   0.000185778858083927     0.1185096852419902    0.00118732091285065      13.16068923945117       335.775194477185   0.005924302735263505     0.8000445017062154     0.5020092357246635     0.2744893469025632     0.4973457451025824    0.05501077829554736     0.8351774289399578     0.9850593328902548     0.9898833401352917   5.05430108364751e-11 122.5530698489387
2.814461176554886      19.08898741896659      15.37214178321578   0.001274664604403836     0.6131612809711476      -11.9381281835205   0.000185778858083927     0.1185096852419902    0.00118732091285065      13.16068923945117       335.775194477185   0.005924302735263505     0.8000445017062154     0.5020092357246635     0.2744893469025632     0.4973457451025824    0.05501077829554736     0.8351774289399578     0.9850593328902548     0.9898833401352917   5.05430108364751e-11 122.5530640923807
2.814461176554886      19.08898741896659      15.37214178321578   0.001274664604403836     0.6131612660699864     -11.93812836141248   0.000185778858083927     0.1185096852419902    0.00118732091285065      13.16068923945117       335.775194477185   0.005924302735263505     0.8000445017062154     0.5020092357246635     0.2744893469025632     0.4973457451025824    0.05501077829554736     0.8351774289399578     0.9850593328902548     0.9898833401352917   5.05430108364751e-11 122.5530642932228
2.814461176554886      19.08898741896659      15.37214178321578   0.001274664604403836     0.6131612660699864      -11.9381281835205  0.0001857937592451209     0.1185096852419902    0.00118732091285065      13.16068923945117       335.775194477185   0.005924302735263505     0.8000445017062154     0.5020092357246635     0.2744893469025632     0.4973457451025824    0.05501077829554736     0.8351774289399578     0.9850593328902548     0.9898833401352917   5.05430108364751e-11 122.553067114548
2.814461176554886      19.08898741896659      15.37214178321578   0.001274664604403836     0.6131612660699864      -11.9381281835205   0.000185778858083927     0.1185097001431514    0.00118732091285065      13.16068923945117       335.775194477185   0.005924302735263505     0.8000445017062154     0.5020092357246635     0.2744893469025632     0.4973457451025824    0.05501077829554736     0.8351774289399578     0.9850593328902548     0.9898833401352917   5.05430108364751e-11 122.5530641200975
2.814461176554886      19.08898741896659      15.37214178321578   0.001274664604403836     0.6131612660699864      -11.9381281835205   0.000185778858083927     0.1185096852419902   0.001187335814011844      13.16068923945117       335.775194477185   0.005924302735263505     0.8000445017062154     0.5020092357246635     0.2744893469025632     0.4973457451025824    0.05501077829554736     0.8351774289399578     0.9850593328902548     0.9898833401352917   5.05430108364751e-11 122.5530776519621
2.814461176554886      19.08898741896659      15.37214178321578   0.001274664604403836     0.6131612660699864      -11.9381281835205   0.000185778858083927     0.1185096852419902    0.00118732091285065      13.16068943556072       335.775194477185   0.005924302735263505     0.8000445017062154     0.5020092357246635     0.2744893469025632     0.4973457451025824    0.05501077829554736     0.8351774289399578     0.9850593328902548     0.9898833401352917   5.05430108364751e-11 122.5530639362733
2.814461176554886      19.08898741896659      15.37214178321578   0.001274664604403836     0.6131612660699864      -11.9381281835205   0.000185778858083927     0.1185096852419902    0.00118732091285065      13.16068923945117      335.7751994806253   0.005924302735263505     0.8000445017062154     0.5020092357246635     0.2744893469025632     0.4973457451025824    0.05501077829554736     0.8351774289399578     0.9850593328902548     0.9898833401352917   5.05430108364751e-11 122.5530643004457
2.814461176554886      19.08898741896659      15.37214178321578   0.001274664604403836     0.6131612660699864      -11.9381281835205   0.000185778858083927     0.1185096852419902    0.00118732091285065      13.16068923945117       335.775194477185   0.005924317636424699     0.8000445017062154     0.5020092357246635     0.2744893469025632     0.4973457451025824    0.05501077829554736     0.8351774289399578     0.9850593328902548     0.9898833401352917   5.05430108364751e-11 122.5530548822977
2.814461176554886      19.08898741896659      15.37214178321578   0.001274664604403836     0.6131612660699864      -11.9381281835205   0.000185778858083927     0.1185096852419902    0.00118732091285065      13.16068923945117       335.775194477185   0.005924302735263505     0.8000445166073766     0.5020092357246635     0.2744893469025632     0.4973457451025824    0.05501077829554736     0.8351774289399578     0.9850593328902548     0.9898833401352917   5.05430108364751e-11 122.5530647623398
2.814461176554886      19.08898741896659      15.37214178321578   0.001274664604403836     0.6131612660699864      -11.9381281835205   0.000185778858083927     0.1185096852419902    0.00118732091285065      13.16068923945117       335.775194477185   0.005924302735263505     0.8000445017062154     0.5020092506258247     0.2744893469025632     0.4973457451025824    0.05501077829554736     0.8351774289399578     0.9850593328902548     0.9898833401352917   5.05430108364751e-11 122.5530648963259
2.814461176554886      19.08898741896659      15.37214178321578   0.001274664604403836     0.6131612660699864      -11.9381281835205   0.000185778858083927     0.1185096852419902    0.00118732091285065      13.16068923945117       335.775194477185   0.005924302735263505     0.8000445017062154     0.5020092357246635     0.2744893618037244     0.4973457451025824    0.05501077829554736     0.8351774289399578     0.9850593328902548     0.9898833401352917   5.05430108364751e-11 122.5530639288401
2.814461176554886      19.08898741896659      15.37214178321578   0.001274664604403836     0.6131612660699864      -11.9381281835205   0.000185778858083927     0.1185096852419902    0.00118732091285065      13.16068923945117       335.775194477185   0.005924302735263505     0.8000445017062154     0.5020092357246635     0.2744893469025632     0.4973457600037436    0.05501077829554736     0.8351774289399578     0.9850593328902548     0.9898833401352917   5.05430108364751e-11 122.5530641632278
2.814461176554886      19.08898741896659      15.37214178321578   0.001274664604403836     0.6131612660699864      -11.9381281835205   0.000185778858083927     0.1185096852419902    0.00118732091285065      13.16068923945117       335.775194477185   0.005924302735263505     0.8000445017062154     0.5020092357246635     0.2744893469025632     0.4973457451025824    0.05501079319670855     0.8351774289399578     0.9850593328902548     0.9898833401352917   5.05430108364751e-11 122.55306415967
2.814461176554886      19.08898741896659      15.37214178321578   0.001274664604403836     0.6131612660699864      -11.9381281835205   0.000185778858083927     0.1185096852419902    0.00118732091285065      13.16068923945117       335.775194477185   0.005924302735263505     0.8000445017062154     0.5020092357246635     0.2744893469025632     0.4973457451025824    0.05501077829554736      0.835177443841119     0.9850593328902548     0.9898833401352917   5.05430108364751e-11 122.5530641596727
2.814461176554886      19.08898741896659      15.37214178321578   0.001274664604403836     0.6131612660699864      -11.9381281835205   0.000185778858083927     0.1185096852419902    0.00118732091285065      13.16068923945117       335.775194477185   0.005924302735263505     0.8000445017062154     0.5020092357246635     0.2744893469025632     0.4973457451025824    0.05501077829554736     0.8351774289399578      0.985059347791416     0.9898833401352917   5.05430108364751e-11 122.553064159665
2.814461176554886      19.08898741896659      15.37214178321578   0.001274664604403836     0.6131612660699864      -11.9381281835205   0.000185778858083927     0.1185096852419902    0.00118732091285065      13.16068923945117       335.775194477185   0.005924302735263505     0.8000445017062154     0.5020092357246635     0.2744893469025632     0.4973457451025824    0.05501077829554736     0.8351774289399578     0.9850593328902548     0.9898833550364529   5.05430108364751e-11 122.5530641596626
2.814461176554886      19.08898741896659      15.37214178321578   0.001274664604403836     0.6131612660699864      -11.9381281835205   0.000185778858083927     0.1185096852419902    0.00118732091285065      13.16068923945117       335.775194477185   0.005924302735263505     0.8000445017062154     0.5020092357246635     0.2744893469025632     0.4973457451025824    0.05501077829554736     0.8351774289399578     0.9850593328902548     0.9898833401352917  1.495170420468413e-08 122.5531797841108
2.814192139396587      19.08829103930894      15.37097184591561   0.001275114894296797     0.6132097350468825     -11.93708660547882  0.0001855335726206998     0.1185169076249955   0.001186826020670771      13.16153799087016      335.7452367616017   0.005933723478172489     0.8000444162725361     0.5020090370306651     0.2745064111509901     0.4971455123888052    0.05484628887130981     0.8333322320216849     0.9850599010437443     0.9898967478520708  5.031327815079889e-11 122.5478371940868
2.814192181331318      19.08829103930894      15.37097184591561   0.001275114894296797     0.6132097350468825     -11.93708660547882  0.0001855335726206998     0.1185169076249955   0.001186826020670771      13.16153799087016      335.7452367616017   0.005933723478172489     0.8000444162725361     0.5020090370306651     0.2745064111509901     0.4971455123888052    0.05484628887130981     0.8333322320216849     0.9850599010437443     0.9898967478520708  5.031327815079889e-11 122.5478373905979
2.814192139396587      19.08829132374664      15.37097184591561   0.001275114894296797     0.6132097350468825     -11.93708660547882  0.0001855335726206998     0.1185169076249955   0.001186826020670771      13.16153799087016      335.7452367616017   0.005933723478172489     0.8000444162725361     0.5020090370306651     0.2745064111509901     0.4971455123888052    0.05484628887130981     0.8333322320216849     0.9850599010437443     0.9898967478520708  5.031327815079889e-11 122.5478371574513
2.814192139396587      19.08829103930894      15.37097207496094   0.001275114894296797     0.6132097350468825     -11.93708660547882  0.0001855335726206998     0.1185169076249955   0.001186826020670771      13.16153799087016      335.7452367616017   0.005933723478172489     0.8000444162725361     0.5020090370306651     0.2745064111509901     0.4971455123888052    0.05484628887130981     0.8333322320216849     0.9850599010437443     0.9898967478520708  5.031327815079889e-11 122.5478370944563
2.814192139396587      19.08829103930894      15.37097184591561   0.001275129795457991     0.6132097350468825     -11.93708660547882  0.0001855335726206998     0.1185169076249955   0.001186826020670771      13.16153799087016      335.7452367616017   0.005933723478172489     0.8000444162725361     0.5020090370306651     0.2745064111509901     0.4971455123888052    0.05484628887130981     0.8333322320216849     0.9850599010437443     0.9898967478520708  5.031327815079889e-11 122.5478424331634
2.814192139396587      19.08829103930894      15.37097184591561   0.001275114894296797     0.6132097499480437     -11.93708660547882  0.0001855335726206998     0.1185169076249955   0.001186826020670771      13.16153799087016      335.7452367616017   0.005933723478172489     0.8000444162725361     0.5020090370306651     0.2745064111509901     0.4971455123888052    0.05484628887130981     0.8333322320216849     0.9850599010437443     0.9898967478520708  5.031327815079889e-11 122.5478371084135
2.814192139396587      19.08829103930894      15.37097184591561   0.001275114894296797     0.6132097350468825     -11.93708678335527  0.0001855335726206998     0.1185169076249955   0.001186826020670771      13.16153799087016      335.7452367616017   0.005933723478172489     0.8000444162725361     0.5020090370306651     0.2745064111509901     0.4971455123888052    0.05484628887130981     0.8333322320216849     0.9850599010437443     0.9898967478520708  5.031327815079889e-11 122.5478372899705
2.814192139396587      19.08829103930894      15.37097184591561   0.001275114894296797     0.6132097350468825     -11.93708660547882  0.0001855484737818937     0.1185169076249955   0.001186826020670771      13.16153799087016      335.7452367616017   0.005933723478172489     0.8000444162725361     0.5020090370306651     0.2745064111509901     0.4971455123888052    0.05484628887130981     0.8333322320216849     0.9850599010437443     0.9898967478520708  5.031327815079889e-11 122.5478409873255
2.814192139396587      19.08829103930894      15.37097184591561   0.001275114894296797     0.6132097350468825     -11.93708660547882  0.0001855335726206998     0.1185169225261567   0.001186826020670771      13.16153799087016      335.7452367616017   0.005933723478172489     0.8000444162725361     0.5020090370306651     0.2745064111509901     0.4971455123888052    0.05484628887130981     0.8333322320216849     0.9850599010437443     0.9898967478520708  5.031327815079889e-11 122.5478371569984
2.814192139396587      19.08829103930894      15.37097184591561   0.001275114894296797     0.6132097350468825     -11.93708660547882  0.0001855335726206998     0.1185169076249955   0.001186840921831965      13.16153799087016      335.7452367616017   0.005933723478172489     0.8000444162725361     0.5020090370306651     0.2745064111509901     0.4971455123888052    0.05484628887130981     0.8333322320216849     0.9850599010437443     0.9898967478520708  5.031327815079889e-11 122.5478509302259
2.814192139396587      19.08829103930894      15.37097184591561   0.001275114894296797     0.6132097350468825     -11.93708660547882  0.0001855335726206998     0.1185169076249955   0.001186826020670771      13.16153818699236      335.7452367616017   0.005933723478172489     0.8000444162725361     0.5020090370306651     0.2745064111509901     0.4971455123888052    0.05484628887130981     0.8333322320216849     0.9850599010437443     0.9898967478520708  5.031327815079889e-11 122.5478370525827
2.814192139396587      19.08829103930894      15.37097184591561   0.001275114894296797     0.6132097350468825     -11.93708660547882  0.0001855335726206998     0.1185169076249955   0.001186826020670771      13.16153799087016      335.7452417645956   0.005933723478172489     0.8000444162725361     0.5020090370306651     0.2745064111509901     0.4971455123888052    0.05484628887130981     0.8333322320216849     0.9850599010437443     0.9898967478520708  5.031327815079889e-11 122.5478372586482
2.814192139396587      19.08829103930894      15.37097184591561   0.001275114894296797     0.6132097350468825     -11.93708660547882  0.0001855335726206998     0.1185169076249955   0.001186826020670771      13.16153799087016      335.7452367616017   0.005933738379333683     0.8000444162725361     0.5020090370306651     0.2745064111509901     0.4971455123888052    0.05484628887130981     0.8333322320216849     0.9850599010437443     0.9898967478520708  5.031327815079889e-11 122.5478380603073
2.814192139396587      19.08829103930894      15.37097184591561   0.001275114894296797     0.6132097350468825     -11.93708660547882  0.0001855335726206998     0.1185169076249955   0.001186826020670771      13.16153799087016      335.7452367616017   0.005933723478172489     0.8000444311736973     0.5020090370306651     0.2745064111509901     0.4971455123888052    0.05484628887130981     0.8333322320216849     0.9850599010437443     0.9898967478520708  5.031327815079889e-11 122.5478377978733
2.814192139396587      19.08829103930894      15.37097184591561   0.001275114894296797     0.6132097350468825     -11.93708660547882  0.0001855335726206998     0.1185169076249955   0.001186826020670771      13.16153799087016      335.7452367616017   0.005933723478172489     0.8000444162725361     0.5020090519318263     0.2745064111509901     0.4971455123888052    0.05484628887130981     0.8333322320216849     0.9850599010437443     0.9898967478520708  5.031327815079889e-11 122.5478376955912
2.814192139396587      19.08829103930894      15.37097184591561   0.001275114894296797     0.6132097350468825     -11.93708660547882  0.0001855335726206998     0.1185169076249955   0.001186826020670771      13.16153799087016      335.7452367616017   0.005933723478172489     0.8000444162725361     0.5020090370306651     0.2745064260521513     0.4971455123888052    0.05484628887130981     0.8333322320216849     0.9850599010437443     0.9898967478520708  5.031327815079889e-11 122.5478371616609
2.814192139396587      19.08829103930894      15.37097184591561   0.001275114894296797     0.6132097350468825     -11.93708660547882  0.0001855335726206998     0.1185169076249955   0.001186826020670771      13.16153799087016      335.7452367616017   0.005933723478172489     0.8000444162725361     0.5020090370306651     0.2745064111509901     0.4971455272899664    0.05484628887130981     0.8333322320216849     0.9850599010437443     0.9898967478520708  5.031327815079889e-11 122.5478371976422
2.814192139396587      19.08829103930894      15.37097184591561   0.001275114894296797     0.6132097350468825     -11.93708660547882  0.0001855335726206998     0.1185169076249955   0.001186826020670771      13.16153799087016      335.7452367616017   0.005933723478172489     0.8000444162725361     0.5020090370306651     0.2745064111509901     0.4971455123888052      0.054846303772471     0.8333322320216849     0.9850599010437443     0.9898967478520708  5.031327815079889e-11 122.5478371939506
2.814192139396587      19.08829103930894      15.37097184591561   0.001275114894296797     0.6132097350468825     -11.93708660547882  0.0001855335726206998     0.1185169076249955   0.001186826020670771      13.16153799087016      335.7452367616017   0.005933723478172489     0.8000444162725361     0.5020090370306651     0.2745064111509901     0.4971455123888052    0.05484628887130981     0.8333322469228461     0.9850599010437443     0.9898967478520708  5.031327815079889e-11 122.5478371940936
2.814192139396587      19.08829103930894      15.37097184591561   0.001275114894296797     0.6132097350468825     -11.93708660547882  0.0001855335726206998     0.1185169076249955   0.001186826020670771      13.16153799087016      335.7452367616017   0.005933723478172489     0.8000444162725361     0.5020090370306651     0.2745064111509901     0.4971455123888052    0.05484628887130981     0.8333322320216849     0.9850599159449055     0.9898967478520708  5.031327815079889e-11 122.5478371940853
2.814192139396587      19.08829103930894      15.37097184591561   0.001275114894296797     0.6132097350468825     -11.93708660547882  0.0001855335726206998     0.1185169076249955   0.001186826020670771      13.16153799087016      335.7452367616017   0.005933723478172489     0.8000444162725361     0.5020090370306651     0.2745064111509901     0.4971455123888052    0.05484628887130981     0.8333322320216849     0.9850599010437443      0.989896762753232  5.031327815079889e-11 122.5478371940798
2.814192139396587      19.08829103930894      15.37097184591561   0.001275114894296797     0.6132097350468825     -11.93708660547882  0.0001855335726206998     0.1185169076249955   0.001186826020670771      13.16153799087016      335.7452367616017   0.005933723478172489     0.8000444162725361     0.5020090370306651     0.2745064111509901     0.4971455123888052    0.05484628887130981     0.8333322320216849     0.9850599010437443     0.9898967478520708  1.495147447199845e-08 122.5479525853941
2.813479591150081      19.09009626024877      15.37410436596229    0.00126113069346026     0.6134881213925874     -11.93792123525307  0.0001834322156898622     0.1186173293783129   0.001147601868552511      13.16295506176376      335.6998935253761   0.005919690435457487     0.8000441878855159     0.5013858991828679     0.2746132084335333     0.4966978629036456    0.05485042712417872     0.8294259679435598     0.9851575479620229     0.9899413839073086  3.624095668766084e-11 122.5046234251563
2.813479633074194      19.09009626024877      15.37410436596229    0.00126113069346026     0.6134881213925874     -11.93792123525307  0.0001834322156898622     0.1186173293783129   0.001147601868552511      13.16295506176376      335.6998935253761   0.005919690435457487     0.8000441878855159     0.5013858991828679     0.2746132084335333     0.4966978629036456    0.05485042712417872     0.8294259679435598     0.9851575479620229     0.9899413839073086  3.624095668766084e-11 122.504623516918
2.813479591150081      19.09009654471337      15.37410436596229    0.00126113069346026     0.6134881213925874     -11.93792123525307  0.0001834322156898622     0.1186173293783129   0.001147601868552511      13.16295506176376      335.6998935253761   0.005919690435457487     0.8000441878855159     0.5013858991828679     0.2746132084335333     0.4966978629036456    0.05485042712417872     0.8294259679435598     0.9851575479620229     0.9899413839073086  3.624095668766084e-11 122.5046235255553
2.813479591150081      19.09009626024877       15.3741045950543    0.00126113069346026     0.6134881213925874     -11.93792123525307  0.0001834322156898622     0.1186173293783129   0.001147601868552511      13.16295506176376      335.6998935253761   0.005919690435457487     0.8000441878855159     0.5013858991828679     0.2746132084335333     0.4966978629036456    0.05485042712417872     0.8294259679435598     0.9851575479620229     0.9899413839073086  3.624095668766084e-11 122.504623380571
2.813479591150081      19.09009626024877      15.37410436596229   0.001261145594621454     0.6134881213925874     -11.93792123525307  0.0001834322156898622     0.1186173293783129   0.001147601868552511      13.16295506176376      335.6998935253761   0.005919690435457487     0.8000441878855159     0.5013858991828679     0.2746132084335333     0.4966978629036456    0.05485042712417872     0.8294259679435598     0.9851575479620229     0.9899413839073086  3.624095668766084e-11 122.5046221405671
2.813479591150081      19.09009626024877      15.37410436596229    0.00126113069346026     0.6134881362937485     -11.93792123525307  0.0001834322156898622     0.1186173293783129   0.001147601868552511      13.16295506176376      335.6998935253761   0.005919690435457487     0.8000441878855159     0.5013858991828679     0.2746132084335333     0.4966978629036456    0.05485042712417872     0.8294259679435598     0.9851575479620229     0.9899413839073086  3.624095668766084e-11 122.5046233186185
2.813479591150081      19.09009626024877      15.37410436596229    0.00126113069346026     0.6134881213925874     -11.93792141314196  0.0001834322156898622     0.1186173293783129   0.001147601868552511      13.16295506176376      335.6998935253761   0.005919690435457487     0.8000441878855159     0.5013858991828679     0.2746132084335333     0.4966978629036456    0.05485042712417872     0.8294259679435598     0.9851575479620229     0.9899413839073086  3.624095668766084e-11 122.5046233871093
2.813479591150081      19.09009626024877      15.37410436596229    0.00126113069346026     0.6134881213925874     -11.93792123525307  0.0001834471168510561     0.1186173293783129   0.001147601868552511      13.16295506176376      335.6998935253761   0.005919690435457487     0.8000441878855159     0.5013858991828679     0.2746132084335333     0.4966978629036456    0.05485042712417872     0.8294259679435598     0.9851575479620229     0.9899413839073086  3.624095668766084e-11 122.5046176635224
2.813479591150081      19.09009626024877      15.37410436596229    0.00126113069346026     0.6134881213925874     -11.93792123525307  0.0001834322156898622     0.1186173442794741   0.001147601868552511      13.16295506176376      335.6998935253761   0.005919690435457487     0.8000441878855159     0.5013858991828679     0.2746132084335333     0.4966978629036456    0.05485042712417872     0.8294259679435598     0.9851575479620229     0.9899413839073086  3.624095668766084e-11 122.5046228835207
2.813479591150081      19.09009626024877      15.37410436596229    0.00126113069346026     0.6134881213925874     -11.93792123525307  0.0001834322156898622     0.1186173293783129   0.001147616769713704      13.16295506176376      335.6998935253761   0.005919690435457487     0.8000441878855159     0.5013858991828679     0.2746132084335333     0.4966978629036456    0.05485042712417872     0.8294259679435598     0.9851575479620229     0.9899413839073086  3.624095668766084e-11 122.5046201714834
2.813479591150081      19.09009626024877      15.37410436596229    0.00126113069346026     0.6134881213925874     -11.93792123525307  0.0001834322156898622     0.1186173293783129   0.001147601868552511      13.16295525790708      335.6998935253761   0.005919690435457487     0.8000441878855159     0.5013858991828679     0.2746132084335333     0.4966978629036456    0.05485042712417872     0.8294259679435598     0.9851575479620229     0.9899413839073086  3.624095668766084e-11 122.5046231472788
2.813479591150081      19.09009626024877      15.37410436596229    0.00126113069346026     0.6134881213925874     -11.93792123525307  0.0001834322156898622     0.1186173293783129   0.001147601868552511      13.16295506176376      335.6998985276944   0.005919690435457487     0.8000441878855159     0.5013858991828679     0.2746132084335333     0.4966978629036456    0.05485042712417872     0.8294259679435598     0.9851575479620229     0.9899413839073086  3.624095668766084e-11 122.5046234744191
2.813479591150081      19.09009626024877      15.37410436596229    0.00126113069346026     0.6134881213925874     -11.93792123525307  0.0001834322156898622     0.1186173293783129   0.001147601868552511      13.16295506176376      335.6998935253761   0.005919705336618681     0.8000441878855159     0.5013858991828679     0.2746132084335333     0.4966978629036456    0.05485042712417872     0.8294259679435598     0.9851575479620229     0.9899413839073086  3.624095668766084e-11 122.5046247843225
2.813479591150081      19.09009626024877      15.37410436596229    0.00126113069346026     0.6134881213925874     -11.93792123525307  0.0001834322156898622     0.1186173293783129   0.001147601868552511      13.16295506176376      335.6998935253761   0.005919690435457487     0.8000442027866771     0.5013858991828679     0.2746132084335333     0.4966978629036456    0.05485042712417872     0.8294259679435598     0.9851575479620229     0.9899413839073086  3.624095668766084e-11 122.5046240841401
2.813479591150081      19.09009626024877      15.37410436596229    0.00126113069346026     0.6134881213925874     -11.93792123525307  0.0001834322156898622     0.1186173293783129   0.001147601868552511      13.16295506176376      335.6998935253761   0.005919690435457487     0.8000441878855159     0.5013859140840291     0.2746132084335333     0.4966978629036456    0.05485042712417872     0.8294259679435598     0.9851575479620229     0.9899413839073086  3.624095668766084e-11 122.5046238529989
2.813479591150081      19.09009626024877      15.37410436596229    0.00126113069346026     0.6134881213925874     -11.93792123525307  0.0001834322156898622     0.1186173293783129   0.001147601868552511      13.16295506176376      335.6998935253761   0.005919690435457487     0.8000441878855159     0.5013858991828679     0.2746132233346945     0.4966978629036456    0.05485042712417872     0.8294259679435598     0.9851575479620229     0.9899413839073086  3.624095668766084e-11 122.5046234611882
2.813479591150081      19.09009626024877      15.37410436596229    0.00126113069346026     0.6134881213925874     -11.93792123525307  0.0001834322156898622     0.1186173293783129   0.001147601868552511      13.16295506176376      335.6998935253761   0.005919690435457487     0.8000441878855159     0.5013858991828679     0.2746132084335333     0.4966978778048068    0.05485042712417872     0.8294259679435598     0.9851575479620229     0.9899413839073086  3.624095668766084e-11 122.5046234017984
2.813479591150081      19.09009626024877      15.37410436596229    0.00126113069346026     0.6134881213925874     -11.93792123525307  0.0001834322156898622     0.1186173293783129   0.001147601868552511      13.16295506176376      335.6998935253761   0.005919690435457487     0.8000441878855159     0.5013858991828679     0.2746132084335333     0.4966978629036456    0.05485044202533991     0.8294259679435598     0.9851575479620229     0.9899413839073086  3.624095668766084e-11 122.5046234251569
2.813479591150081      19.09009626024877      15.37410436596229    0.00126113069346026     0.6134881213925874     -11.93792123525307  0.0001834322156898622     0.1186173293783129   0.001147601868552511      13.16295506176376      335.6998935253761   0.005919690435457487     0.8000441878855159     0.5013858991828679     0.2746132084335333     0.4966978629036456    0.05485042712417872      0.829425982844721     0.9851575479620229     0.9899413839073086  3.624095668766084e-11 122.5046234251532
2.813479591150081      19.09009626024877      15.37410436596229    0.00126113069346026     0.6134881213925874     -11.93792123525307  0.0001834322156898622     0.1186173293783129   0.001147601868552511      13.16295506176376      335.6998935253761   0.005919690435457487     0.8000441878855159     0.5013858991828679     0.2746132084335333     0.4966978629036456    0.05485042712417872     0.8294259679435598     0.9851575628631841     0.9899413839073086  3.624095668766084e-11 122.5046234251506
2.813479591150081      19.09009626024877      15.37410436596229    0.00126113069346026     0.6134881213925874     -11.93792123525307  0.0001834322156898622     0.1186173293783129   0.001147601868552511      13.16295506176376      335.6998935253761   0.005919690435457487     0.8000441878855159     0.5013858991828679     0.2746132084335333     0.4966978629036456    0.05485042712417872     0.8294259679435598     0.9851575479620229     0.9899413988084698  3.624095668766084e-11 122.5046234251547
2.813479591150081      19.09009626024877      15.37410436596229    0.00126113069346026     0.6134881213925874     -11.93792123525307  0.0001834322156898622     0.1186173293783129   0.001147601868552511      13.16295506176376      335.6998935253761   0.005919690435457487     0.8000441878855159     0.5013858991828679     0.2746132084335333     0.4966978629036456    0.05485042712417872     0.8294259679435598     0.9851575479620229     0.9899413839073086  1.493740215053532e-08 122.5047383321259
2.813676369662691       19.0906855586679      15.37471619941386   0.001264661673731022     0.6136393812919463     -11.93760722537726  0.0001928869798436393     0.1186153929363698   0.001152742671219503      13.16881199678898      335.9149308481166   0.005918337862873003     0.8000440859112437     0.5013430052976916     0.2746305235861271      0.496825682205474    0.05520676267128633     0.8298674117207293     0.9852151039569854     0.9899978578358911  3.613016025652562e-11 122.4974142485641
2.813676411589736       19.0906855586679      15.37471619941386   0.001264661673731022     0.6136393812919463     -11.93760722537726  0.0001928869798436393     0.1186153929363698   0.001152742671219503      13.16881199678898      335.9149308481166   0.005918337862873003     0.8000440859112437     0.5013430052976916     0.2746305235861271      0.496825682205474    0.05520676267128633     0.8298674117207293     0.9852151039569854     0.9899978578358911  3.613016025652562e-11 122.4974143707753
2.813676369662691      19.09068584314129      15.37471619941386   0.001264661673731022     0.6136393812919463     -11.93760722537726  0.0001928869798436393     0.1186153929363698   0.001152742671219503      13.16881199678898      335.9149308481166   0.005918337862873003     0.8000440859112437     0.5013430052976916     0.2746305235861271      0.496825682205474    0.05520676267128633     0.8298674117207293     0.9852151039569854     0.9899978578358911  3.613016025652562e-11 122.4974143257438
2.813676369662691       19.0906855586679      15.37471642851499   0.001264661673731022     0.6136393812919463     -11.93760722537726  0.0001928869798436393     0.1186153929363698   0.001152742671219503      13.16881199678898      335.9149308481166   0.005918337862873003     0.8000440859112437     0.5013430052976916     0.2746305235861271      0.496825682205474    0.05520676267128633     0.8298674117207293     0.9852151039569854     0.9899978578358911  3.613016025652562e-11 122.4974142116696
2.813676369662691       19.0906855586679      15.37471619941386   0.001264676574892215     0.6136393812919463     -11.93760722537726  0.0001928869798436393     0.1186153929363698   0.001152742671219503      13.16881199678898      335.9149308481166   0.005918337862873003     0.8000440859112437     0.5013430052976916     0.2746305235861271      0.496825682205474    0.05520676267128633     0.8298674117207293     0.9852151039569854     0.9899978578358911  3.613016025652562e-11 122.4974137627901
2.813676369662691       19.0906855586679      15.37471619941386   0.001264661673731022     0.6136393961931075     -11.93760722537726  0.0001928869798436393     0.1186153929363698   0.001152742671219503      13.16881199678898      335.9149308481166   0.005918337862873003     0.8000440859112437     0.5013430052976916     0.2746305235861271      0.496825682205474    0.05520676267128633     0.8298674117207293     0.9852151039569854     0.9899978578358911  3.613016025652562e-11 122.4974141460055
2.813676369662691       19.0906855586679      15.37471619941386   0.001264661673731022     0.6136393812919463     -11.93760740326147  0.0001928869798436393     0.1186153929363698   0.001152742671219503      13.16881199678898      335.9149308481166   0.005918337862873003     0.8000440859112437     0.5013430052976916     0.2746305235861271      0.496825682205474    0.05520676267128633     0.8298674117207293     0.9852151039569854     0.9899978578358911  3.613016025652562e-11 122.4974142354844
2.813676369662691       19.0906855586679      15.37471619941386   0.001264661673731022     0.6136393812919463     -11.93760722537726  0.0001929018810048331     0.1186153929363698   0.001152742671219503      13.16881199678898      335.9149308481166   0.005918337862873003     0.8000440859112437     0.5013430052976916     0.2746305235861271      0.496825682205474    0.05520676267128633     0.8298674117207293     0.9852151039569854     0.9899978578358911  3.613016025652562e-11 122.497413116212
2.813676369662691       19.0906855586679      15.37471619941386   0.001264661673731022     0.6136393812919463     -11.93760722537726  0.0001928869798436393      0.118615407837531   0.001152742671219503      13.16881199678898      335.9149308481166   0.005918337862873003     0.8000440859112437     0.5013430052976916     0.2746305235861271      0.496825682205474    0.05520676267128633     0.8298674117207293     0.9852151039569854     0.9899978578358911  3.613016025652562e-11 122.4974139617006
2.813676369662691       19.0906855586679      15.37471619941386   0.001264661673731022     0.6136393812919463     -11.93760722537726  0.0001928869798436393     0.1186153929363698   0.001152757572380697      13.16881199678898      335.9149308481166   0.005918337862873003     0.8000440859112437     0.5013430052976916     0.2746305235861271      0.496825682205474    0.05520676267128633     0.8298674117207293     0.9852151039569854     0.9899978578358911  3.613016025652562e-11 122.497415963336
2.813676369662691       19.0906855586679      15.37471619941386   0.001264661673731022     0.6136393812919463     -11.93760722537726  0.0001928869798436393     0.1186153929363698   0.001152742671219503      13.16881219301958      335.9149308481166   0.005918337862873003     0.8000440859112437     0.5013430052976916     0.2746305235861271      0.496825682205474    0.05520676267128633     0.8298674117207293     0.9852151039569854     0.9899978578358911  3.613016025652562e-11 122.4974140938637
2.813676369662691       19.0906855586679      15.37471619941386   0.001264661673731022     0.6136393812919463     -11.93760722537726  0.0001928869798436393     0.1186153929363698   0.001152742671219503      13.16881199678898      335.9149358536392   0.005918337862873003     0.8000440859112437     0.5013430052976916     0.2746305235861271      0.496825682205474    0.05520676267128633     0.8298674117207293     0.9852151039569854     0.9899978578358911  3.613016025652562e-11 122.4974143481964
2.813676369662691       19.0906855586679      15.37471619941386   0.001264661673731022     0.6136393812919463     -11.93760722537726  0.0001928869798436393     0.1186153929363698   0.001152742671219503      13.16881199678898      335.9149308481166   0.005918352764034197     0.8000440859112437     0.5013430052976916     0.2746305235861271      0.496825682205474    0.05520676267128633     0.8298674117207293     0.9852151039569854     0.9899978578358911  3.613016025652562e-11 122.4974163236068
2.813676369662691       19.0906855586679      15.37471619941386   0.001264661673731022     0.6136393812919463     -11.93760722537726  0.0001928869798436393     0.1186153929363698   0.001152742671219503      13.16881199678898      335.9149308481166   0.005918337862873003     0.8000441008124049     0.5013430052976916     0.2746305235861271      0.496825682205474    0.05520676267128633     0.8298674117207293     0.9852151039569854     0.9899978578358911  3.613016025652562e-11 122.4974147673909
2.813676369662691       19.0906855586679      15.37471619941386   0.001264661673731022     0.6136393812919463     -11.93760722537726  0.0001928869798436393     0.1186153929363698   0.001152742671219503      13.16881199678898      335.9149308481166   0.005918337862873003     0.8000440859112437     0.5013430201988528     0.2746305235861271      0.496825682205474    0.05520676267128633     0.8298674117207293     0.9852151039569854     0.9899978578358911  3.613016025652562e-11 122.4974146178704
2.813676369662691       19.0906855586679      15.37471619941386   0.001264661673731022     0.6136393812919463     -11.93760722537726  0.0001928869798436393     0.1186153929363698   0.001152742671219503      13.16881199678898      335.9149308481166   0.005918337862873003     0.8000440859112437     0.5013430052976916     0.2746305384872883      0.496825682205474    0.05520676267128633     0.8298674117207293     0.9852151039569854     0.9899978578358911  3.613016025652562e-11 122.4974141976593
2.813676369662691       19.0906855586679      15.37471619941386   0.001264661673731022     0.6136393812919463     -11.93760722537726  0.0001928869798436393     0.1186153929363698   0.001152742671219503      13.16881199678898      335.9149308481166   0.005918337862873003     0.8000440859112437     0.5013430052976916     0.2746305235861271     0.4968256971066352    0.05520676267128633     0.8298674117207293     0.9852151039569854     0.9899978578358911  3.613016025652562e-11 122.4974142704495
2.813676369662691       19.0906855586679      15.37471619941386   0.001264661673731022     0.6136393812919463     -11.93760722537726  0.0001928869798436393     0.1186153929363698   0.001152742671219503      13.16881199678898      335.9149308481166   0.005918337862873003     0.8000440859112437     0.5013430052976916     0.2746305235861271      0.496825682205474    0.05520677757244752     0.8298674117207293     0.9852151039569854     0.9899978578358911  3.613016025652562e-11 122.4974142487137
2.813676369662691       19.0906855586679      15.37471619941386   0.001264661673731022     0.6136393812919463     -11.93760722537726  0.0001928869798436393     0.1186153929363698   0.001152742671219503      13.16881199678898      335.9149308481166   0.005918337862873003     0.8000440859112437     0.5013430052976916     0.2746305235861271      0.496825682205474    0.05520676267128633     0.8298674266218905     0.9852151039569854     0.9899978578358911  3.613016025652562e-11 122.4974142485645
2.813676369662691       19.0906855586679      15.37471619941386   0.001264661673731022     0.6136393812919463     -11.93760722537726  0.0001928869798436393     0.1186153929363698   0.001152742671219503      13.16881199678898      335.9149308481166   0.005918337862873003     0.8000440859112437     0.5013430052976916     0.2746305235861271      0.496825682205474    0.05520676267128633     0.8298674117207293     0.9852151188581466     0.9899978578358911  3.613016025652562e-11 122.497414248555
2.813676369662691       19.0906855586679      15.37471619941386   0.001264661673731022     0.6136393812919463     -11.93760722537726  0.0001928869798436393     0.1186153929363698   0.001152742671219503      13.16881199678898      335.9149308481166   0.005918337862873003     0.8000440859112437     0.5013430052976916     0.2746305235861271      0.496825682205474    0.05520676267128633     0.8298674117207293     0.9852151039569854     0.9899978727370523  3.613016025652562e-11 122.4974142485499
2.813676369662691       19.0906855586679      15.37471619941386   0.001264661673731022     0.6136393812919463     -11.93760722537726  0.0001928869798436393     0.1186153929363698   0.001152742671219503      13.16881199678898      335.9149308481166   0.005918337862873003     0.8000440859112437     0.5013430052976916     0.2746305235861271      0.496825682205474    0.05520676267128633     0.8298674117207293     0.9852151039569854     0.9899978578358911  1.493729135410418e-08 122.4975291507111
2.81299885909074      19.09251471894237      15.37695567935218   0.001271122213925351     0.6140612789370094      -11.9365234645031  0.0001948945105740811     0.1186453220728529    0.00115230622579339      13.16999336145919      335.8276514214912   0.005915908856501028     0.8000437664702209     0.5013165767016805     0.2747084760078302     0.4961149731943523    0.05470230297075876     0.8192812333985527     0.9853581064280185     0.9900839676033871  3.581417103342347e-11 122.4897717501284
2.812998901007689      19.09251471894237      15.37695567935218   0.001271122213925351     0.6140612789370094      -11.9365234645031  0.0001948945105740811     0.1186453220728529    0.00115230622579339      13.16999336145919      335.8276514214912   0.005915908856501028     0.8000437664702209     0.5013165767016805     0.2747084760078302     0.4961149731943523    0.05470230297075876     0.8192812333985527     0.9853581064280185     0.9900839676033871  3.581417103342347e-11 122.4897718487299
2.81299885909074      19.09251500344301      15.37695567935218   0.001271122213925351     0.6140612789370094      -11.9365234645031  0.0001948945105740811     0.1186453220728529    0.00115230622579339      13.16999336145919      335.8276514214912   0.005915908856501028     0.8000437664702209     0.5013165767016805     0.2747084760078302     0.4961149731943523    0.05470230297075876     0.8192812333985527     0.9853581064280185     0.9900839676033871  3.581417103342347e-11 122.4897718140978
2.81299885909074      19.09251471894237      15.37695590848667   0.001271122213925351     0.6140612789370094      -11.9365234645031  0.0001948945105740811     0.1186453220728529    0.00115230622579339      13.16999336145919      335.8276514214912   0.005915908856501028     0.8000437664702209     0.5013165767016805     0.2747084760078302     0.4961149731943523    0.05470230297075876     0.8192812333985527     0.9853581064280185     0.9900839676033871  3.581417103342347e-11 122.4897716838581
2.81299885909074      19.09251471894237      15.37695567935218   0.001271137115086544     0.6140612789370094      -11.9365234645031  0.0001948945105740811     0.1186453220728529    0.00115230622579339      13.16999336145919      335.8276514214912   0.005915908856501028     0.8000437664702209     0.5013165767016805     0.2747084760078302     0.4961149731943523    0.05470230297075876     0.8192812333985527     0.9853581064280185     0.9900839676033871  3.581417103342347e-11 122.4897721417239
2.81299885909074      19.09251471894237      15.37695567935218   0.001271122213925351     0.6140612938381705      -11.9365234645031  0.0001948945105740811     0.1186453220728529    0.00115230622579339      13.16999336145919      335.8276514214912   0.005915908856501028     0.8000437664702209     0.5013165767016805     0.2747084760078302     0.4961149731943523    0.05470230297075876     0.8192812333985527     0.9853581064280185     0.9900839676033871  3.581417103342347e-11 122.4897716483991
2.81299885909074      19.09251471894237      15.37695567935218   0.001271122213925351     0.6140612789370094     -11.93652364237116  0.0001948945105740811     0.1186453220728529    0.00115230622579339      13.16999336145919      335.8276514214912   0.005915908856501028     0.8000437664702209     0.5013165767016805     0.2747084760078302     0.4961149731943523    0.05470230297075876     0.8192812333985527     0.9853581064280185     0.9900839676033871  3.581417103342347e-11 122.4897717542205
2.81299885909074      19.09251471894237      15.37695567935218   0.001271122213925351     0.6140612789370094      -11.9365234645031  0.0001949094117352749     0.1186453220728529    0.00115230622579339      13.16999336145919      335.8276514214912   0.005915908856501028     0.8000437664702209     0.5013165767016805     0.2747084760078302     0.4961149731943523    0.05470230297075876     0.8192812333985527     0.9853581064280185     0.9900839676033871  3.581417103342347e-11 122.4897717344645
2.81299885909074      19.09251471894237      15.37695567935218   0.001271122213925351     0.6140612789370094      -11.9365234645031  0.0001948945105740811     0.1186453369740141    0.00115230622579339      13.16999336145919      335.8276514214912   0.005915908856501028     0.8000437664702209     0.5013165767016805     0.2747084760078302     0.4961149731943523    0.05470230297075876     0.8192812333985527     0.9853581064280185     0.9900839676033871  3.581417103342347e-11 122.4897715091727
2.81299885909074      19.09251471894237      15.37695567935218   0.001271122213925351     0.6140612789370094      -11.9365234645031  0.0001948945105740811     0.1186453220728529   0.001152321126954583      13.16999336145919      335.8276514214912   0.005915908856501028     0.8000437664702209     0.5013165767016805     0.2747084760078302     0.4961149731943523    0.05470230297075876     0.8192812333985527     0.9853581064280185     0.9900839676033871  3.581417103342347e-11 122.489774339253
2.81299885909074      19.09251471894237      15.37695567935218   0.001271122213925351     0.6140612789370094      -11.9365234645031  0.0001948945105740811     0.1186453220728529    0.00115230622579339      13.16999355770739      335.8276514214912   0.005915908856501028     0.8000437664702209     0.5013165767016805     0.2747084760078302     0.4961149731943523    0.05470230297075876     0.8192812333985527     0.9853581064280185     0.9900839676033871  3.581417103342347e-11 122.489771587232
2.81299885909074      19.09251471894237      15.37695567935218   0.001271122213925351     0.6140612789370094      -11.9365234645031  0.0001948945105740811     0.1186453220728529    0.00115230622579339      13.16999336145919      335.8276564257132   0.005915908856501028     0.8000437664702209     0.5013165767016805     0.2747084760078302     0.4961149731943523    0.05470230297075876     0.8192812333985527     0.9853581064280185     0.9900839676033871  3.581417103342347e-11 122.4897718149784
2.81299885909074      19.09251471894237      15.37695567935218   0.001271122213925351     0.6140612789370094      -11.9365234645031  0.0001948945105740811     0.1186453220728529    0.00115230622579339      13.16999336145919      335.8276514214912   0.005915923757662222     0.8000437664702209     0.5013165767016805     0.2747084760078302     0.4961149731943523    0.05470230297075876     0.8192812333985527     0.9853581064280185     0.9900839676033871  3.581417103342347e-11 122.4897742210619
2.81299885909074      19.09251471894237      15.37695567935218   0.001271122213925351     0.6140612789370094      -11.9365234645031  0.0001948945105740811     0.1186453220728529    0.00115230622579339      13.16999336145919      335.8276514214912   0.005915908856501028     0.8000437813713821     0.5013165767016805     0.2747084760078302     0.4961149731943523    0.05470230297075876     0.8192812333985527     0.9853581064280185     0.9900839676033871  3.581417103342347e-11 122.4897722364843
2.81299885909074      19.09251471894237      15.37695567935218   0.001271122213925351     0.6140612789370094      -11.9365234645031  0.0001948945105740811     0.1186453220728529    0.00115230622579339      13.16999336145919      335.8276514214912   0.005915908856501028     0.8000437664702209     0.5013165916028417     0.2747084760078302     0.4961149731943523    0.05470230297075876     0.8192812333985527     0.9853581064280185     0.9900839676033871  3.581417103342347e-11 122.4897721526317
2.81299885909074      19.09251471894237      15.37695567935218   0.001271122213925351     0.6140612789370094      -11.9365234645031  0.0001948945105740811     0.1186453220728529    0.00115230622579339      13.16999336145919      335.8276514214912   0.005915908856501028     0.8000437664702209     0.5013165767016805     0.2747084909089914     0.4961149731943523    0.05470230297075876     0.8192812333985527     0.9853581064280185     0.9900839676033871  3.581417103342347e-11 122.4897718844804
2.81299885909074      19.09251471894237      15.37695567935218   0.001271122213925351     0.6140612789370094      -11.9365234645031  0.0001948945105740811     0.1186453220728529    0.00115230622579339      13.16999336145919      335.8276514214912   0.005915908856501028     0.8000437664702209     0.5013165767016805     0.2747084760078302     0.4961149880955135    0.05470230297075876     0.8192812333985527     0.9853581064280185     0.9900839676033871  3.581417103342347e-11 122.4897717571486
2.81299885909074      19.09251471894237      15.37695567935218   0.001271122213925351     0.6140612789370094      -11.9365234645031  0.0001948945105740811     0.1186453220728529    0.00115230622579339      13.16999336145919      335.8276514214912   0.005915908856501028     0.8000437664702209     0.5013165767016805     0.2747084760078302     0.4961149731943523    0.05470231787191995     0.8192812333985527     0.9853581064280185     0.9900839676033871  3.581417103342347e-11 122.4897717507291
2.81299885909074      19.09251471894237      15.37695567935218   0.001271122213925351     0.6140612789370094      -11.9365234645031  0.0001948945105740811     0.1186453220728529    0.00115230622579339      13.16999336145919      335.8276514214912   0.005915908856501028     0.8000437664702209     0.5013165767016805     0.2747084760078302     0.4961149731943523    0.05470230297075876     0.8192812482997139     0.9853581064280185     0.9900839676033871  3.581417103342347e-11 122.4897717501226
2.81299885909074      19.09251471894237      15.37695567935218   0.001271122213925351     0.6140612789370094      -11.9365234645031  0.0001948945105740811     0.1186453220728529    0.00115230622579339      13.16999336145919      335.8276514214912   0.005915908856501028     0.8000437664702209     0.5013165767016805     0.2747084760078302     0.4961149731943523    0.05470230297075876     0.8192812333985527     0.9853581213291797     0.9900839676033871  3.581417103342347e-11 122.4897717501054
2.81299885909074      19.09251471894237      15.37695567935218   0.001271122213925351     0.6140612789370094      -11.9365234645031  0.0001948945105740811     0.1186453220728529    0.00115230622579339      13.16999336145919      335.8276514214912   0.005915908856501028     0.8000437664702209     0.5013165767016805     0.2747084760078302     0.4961149731943523    0.05470230297075876     0.8192812333985527     0.9853581064280185     0.9900839825045483  3.581417103342347e-11 122.4897717500779
2.81299885909074      19.09251471894237      15.37695567935218   0.001271122213925351     0.6140612789370094      -11.9365234645031  0.0001948945105740811     0.1186453220728529    0.00115230622579339      13.16999336145919      335.8276514214912   0.005915908856501028     0.8000437664702209     0.5013165767016805     0.2747084760078302     0.4961149731943523    0.05470230297075876     0.8192812333985527     0.9853581064280185     0.9900839676033871  1.493697536488108e-08 122.4898852354169
2.81266186834188      19.09596661380561      15.38287140662567   0.001275994253389412     0.6145214658665024      -11.9374225992246  0.0002035855522974218       0.11878474339985   0.001150396932002209      13.17639904399866       335.977500024999   0.005905044404363194     0.8000434008008416     0.5011404060499889     0.2747679519318427     0.4957715373787432    0.05419802747214155     0.8208587991511225     0.9855011040642221     0.9901748866901051  3.343904646718401e-11 122.4757736963709
2.812661910253808      19.09596661380561      15.38287140662567   0.001275994253389412     0.6145214658665024      -11.9374225992246  0.0002035855522974218       0.11878474339985   0.001150396932002209      13.17639904399866       335.977500024999   0.005905044404363194     0.8000434008008416     0.5011404060499889     0.2747679519318427     0.4957715373787432    0.05419802747214155     0.8208587991511225     0.9855011040642221     0.9901748866901051  3.343904646718401e-11 122.4757737507613
2.81266186834188      19.09596689835769      15.38287140662567   0.001275994253389412     0.6145214658665024      -11.9374225992246  0.0002035855522974218       0.11878474339985   0.001150396932002209      13.17639904399866       335.977500024999   0.005905044404363194     0.8000434008008416     0.5011404060499889     0.2747679519318427     0.4957715373787432    0.05419802747214155     0.8208587991511225     0.9855011040642221     0.9901748866901051  3.343904646718401e-11 122.4757737620608
2.81266186834188      19.09596661380561      15.38287163584832   0.001275994253389412     0.6145214658665024      -11.9374225992246  0.0002035855522974218       0.11878474339985   0.001150396932002209      13.17639904399866       335.977500024999   0.005905044404363194     0.8000434008008416     0.5011404060499889     0.2747679519318427     0.4957715373787432    0.05419802747214155     0.8208587991511225     0.9855011040642221     0.9901748866901051  3.343904646718401e-11 122.4757736293676
2.81266186834188      19.09596661380561      15.38287140662567   0.001276009154550606     0.6145214658665024      -11.9374225992246  0.0002035855522974218       0.11878474339985   0.001150396932002209      13.17639904399866       335.977500024999   0.005905044404363194     0.8000434008008416     0.5011404060499889     0.2747679519318427     0.4957715373787432    0.05419802747214155     0.8208587991511225     0.9855011040642221     0.9901748866901051  3.343904646718401e-11 122.4757744736861
2.81266186834188      19.09596661380561      15.38287140662567   0.001275994253389412     0.6145214807676636      -11.9374225992246  0.0002035855522974218       0.11878474339985   0.001150396932002209      13.17639904399866       335.977500024999   0.005905044404363194     0.8000434008008416     0.5011404060499889     0.2747679519318427     0.4957715373787432    0.05419802747214155     0.8208587991511225     0.9855011040642221     0.9901748866901051  3.343904646718401e-11 122.47577341057
2.81266186834188      19.09596661380561      15.38287140662567   0.001275994253389412     0.6145214658665024     -11.93742277710606  0.0002035855522974218       0.11878474339985   0.001150396932002209      13.17639904399866       335.977500024999   0.005905044404363194     0.8000434008008416     0.5011404060499889     0.2747679519318427     0.4957715373787432    0.05419802747214155     0.8208587991511225     0.9855011040642221     0.9901748866901051  3.343904646718401e-11 122.4757736760623
2.81266186834188      19.09596661380561      15.38287140662567   0.001275994253389412     0.6145214658665024      -11.9374225992246  0.0002036004534586156       0.11878474339985   0.001150396932002209      13.17639904399866       335.977500024999   0.005905044404363194     0.8000434008008416     0.5011404060499889     0.2747679519318427     0.4957715373787432    0.05419802747214155     0.8208587991511225     0.9855011040642221     0.9901748866901051  3.343904646718401e-11 122.4757779525899
2.81266186834188      19.09596661380561      15.38287140662567   0.001275994253389412     0.6145214658665024      -11.9374225992246  0.0002035855522974218     0.1187847583010112   0.001150396932002209      13.17639904399866       335.977500024999   0.005905044404363194     0.8000434008008416     0.5011404060499889     0.2747679519318427     0.4957715373787432    0.05419802747214155     0.8208587991511225     0.9855011040642221     0.9901748866901051  3.343904646718401e-11 122.4757736921652
2.81266186834188      19.09596661380561      15.38287140662567   0.001275994253389412     0.6145214658665024      -11.9374225992246  0.0002035855522974218       0.11878474339985   0.001150411833163403      13.17639904399866       335.977500024999   0.005905044404363194     0.8000434008008416     0.5011404060499889     0.2747679519318427     0.4957715373787432    0.05419802747214155     0.8208587991511225     0.9855011040642221     0.9901748866901051  3.343904646718401e-11 122.475779810044
2.81266186834188      19.09596661380561      15.38287140662567   0.001275994253389412     0.6145214658665024      -11.9374225992246  0.0002035855522974218       0.11878474339985   0.001150396932002209       13.1763992403423       335.977500024999   0.005905044404363194     0.8000434008008416     0.5011404060499889     0.2747679519318427     0.4957715373787432    0.05419802747214155     0.8208587991511225     0.9855011040642221     0.9901748866901051  3.343904646718401e-11 122.4757734746643
2.81266186834188      19.09596661380561      15.38287140662567   0.001275994253389412     0.6145214658665024      -11.9374225992246  0.0002035855522974218       0.11878474339985   0.001150396932002209      13.17639904399866      335.9775050314539   0.005905044404363194     0.8000434008008416     0.5011404060499889     0.2747679519318427     0.4957715373787432    0.05419802747214155     0.8208587991511225     0.9855011040642221     0.9901748866901051  3.343904646718401e-11 122.475773602847
2.81266186834188      19.09596661380561      15.38287140662567   0.001275994253389412     0.6145214658665024      -11.9374225992246  0.0002035855522974218       0.11878474339985   0.001150396932002209      13.17639904399866       335.977500024999   0.005905059305524388     0.8000434008008416     0.5011404060499889     0.2747679519318427     0.4957715373787432    0.05419802747214155     0.8208587991511225     0.9855011040642221     0.9901748866901051  3.343904646718401e-11 122.4757704691669
2.81266186834188      19.09596661380561      15.38287140662567   0.001275994253389412     0.6145214658665024      -11.9374225992246  0.0002035855522974218       0.11878474339985   0.001150396932002209      13.17639904399866       335.977500024999   0.005905044404363194     0.8000434157020028     0.5011404060499889     0.2747679519318427     0.4957715373787432    0.05419802747214155     0.8208587991511225     0.9855011040642221     0.9901748866901051  3.343904646718401e-11 122.4757741911931
2.81266186834188      19.09596661380561      15.38287140662567   0.001275994253389412     0.6145214658665024      -11.9374225992246  0.0002035855522974218       0.11878474339985   0.001150396932002209      13.17639904399866       335.977500024999   0.005905044404363194     0.8000434008008416     0.5011404209511501     0.2747679519318427     0.4957715373787432    0.05419802747214155     0.8208587991511225     0.9855011040642221     0.9901748866901051  3.343904646718401e-11 122.4757740532962
2.81266186834188      19.09596661380561      15.38287140662567   0.001275994253389412     0.6145214658665024      -11.9374225992246  0.0002035855522974218       0.11878474339985   0.001150396932002209      13.17639904399866       335.977500024999   0.005905044404363194     0.8000434008008416     0.5011404060499889     0.2747679668330039     0.4957715373787432    0.05419802747214155     0.8208587991511225     0.9855011040642221     0.9901748866901051  3.343904646718401e-11 122.475773532264
2.81266186834188      19.09596661380561      15.38287140662567   0.001275994253389412     0.6145214658665024      -11.9374225992246  0.0002035855522974218       0.11878474339985   0.001150396932002209      13.17639904399866       335.977500024999   0.005905044404363194     0.8000434008008416     0.5011404060499889     0.2747679519318427     0.4957715522799044    0.05419802747214155     0.8208587991511225     0.9855011040642221     0.9901748866901051  3.343904646718401e-11 122.4757735904076
2.81266186834188      19.09596661380561      15.38287140662567   0.001275994253389412     0.6145214658665024      -11.9374225992246  0.0002035855522974218       0.11878474339985   0.001150396932002209      13.17639904399866       335.977500024999   0.005905044404363194     0.8000434008008416     0.5011404060499889     0.2747679519318427     0.4957715373787432    0.05419804237330275     0.8208587991511225     0.9855011040642221     0.9901748866901051  3.343904646718401e-11 122.4757736963305
2.81266186834188      19.09596661380561      15.38287140662567   0.001275994253389412     0.6145214658665024      -11.9374225992246  0.0002035855522974218       0.11878474339985   0.001150396932002209      13.17639904399866       335.977500024999   0.005905044404363194     0.8000434008008416     0.5011404060499889     0.2747679519318427     0.4957715373787432    0.05419802747214155     0.8208588140522837     0.9855011040642221     0.9901748866901051  3.343904646718401e-11 122.4757736963663
2.81266186834188      19.09596661380561      15.38287140662567   0.001275994253389412     0.6145214658665024      -11.9374225992246  0.0002035855522974218       0.11878474339985   0.001150396932002209      13.17639904399866       335.977500024999   0.005905044404363194     0.8000434008008416     0.5011404060499889     0.2747679519318427     0.4957715373787432    0.05419802747214155     0.8208587991511225     0.9855011189653833     0.9901748866901051  3.343904646718401e-11 122.4757736963701
2.81266186834188      19.09596661380561      15.38287140662567   0.001275994253389412     0.6145214658665024      -11.9374225992246  0.0002035855522974218       0.11878474339985   0.001150396932002209      13.17639904399866       335.977500024999   0.005905044404363194     0.8000434008008416     0.5011404060499889     0.2747679519318427     0.4957715373787432    0.05419802747214155     0.8208587991511225     0.9855011040642221     0.9901749015912663  3.343904646718401e-11 122.4757736963699
2.81266186834188      19.09596661380561      15.38287140662567   0.001275994253389412     0.6145214658665024      -11.9374225992246  0.0002035855522974218       0.11878474339985   0.001150396932002209      13.17639904399866       335.977500024999   0.005905044404363194     0.8000434008008416     0.5011404060499889     0.2747679519318427     0.4957715373787432    0.05419802747214155     0.8208587991511225     0.9855011040642221     0.9901748866901051  1.493460024031484e-08 122.4758874151779
2.812708070009532      19.09601209333273      15.38273415373404    0.00127611651579506     0.6145624393651119     -11.93730628824518  0.0002036427990473046     0.1187831566202847   0.001150214329672864       13.1768508952043      336.0040988593354   0.005909616176995207     0.8000433907283653     0.5011428445442526     0.2747643613614401      0.495816863863306    0.05419851471401118     0.8209176877778227     0.9855035391412812     0.9901765932608599  3.333265015768589e-11 122.4752700846898
2.812708111922149      19.09601209333273      15.38273415373404    0.00127611651579506     0.6145624393651119     -11.93730628824518  0.0002036427990473046     0.1187831566202847   0.001150214329672864       13.1768508952043      336.0040988593354   0.005909616176995207     0.8000433907283653     0.5011428445442526     0.2747643613614401      0.495816863863306    0.05419851471401118     0.8209176877778227     0.9855035391412812     0.9901765932608599  3.333265015768589e-11 122.4752703318072
2.812708070009532      19.09601237788549      15.38273415373404    0.00127611651579506     0.6145624393651119     -11.93730628824518  0.0002036427990473046     0.1187831566202847   0.001150214329672864       13.1768508952043      336.0040988593354   0.005909616176995207     0.8000433907283653     0.5011428445442526     0.2747643613614401      0.495816863863306    0.05419851471401118     0.8209176877778227     0.9855035391412812     0.9901765932608599  3.333265015768589e-11 122.4752701516699
2.812708070009532      19.09601209333273      15.38273438295464    0.00127611651579506     0.6145624393651119     -11.93730628824518  0.0002036427990473046     0.1187831566202847   0.001150214329672864       13.1768508952043      336.0040988593354   0.005909616176995207     0.8000433907283653     0.5011428445442526     0.2747643613614401      0.495816863863306    0.05419851471401118     0.8209176877778227     0.9855035391412812     0.9901765932608599  3.333265015768589e-11 122.4752700657188
2.812708070009532      19.09601209333273      15.38273415373404   0.001276131416956254     0.6145624393651119     -11.93730628824518  0.0002036427990473046     0.1187831566202847   0.001150214329672864       13.1768508952043      336.0040988593354   0.005909616176995207     0.8000433907283653     0.5011428445442526     0.2747643613614401      0.495816863863306    0.05419851471401118     0.8209176877778227     0.9855035391412812     0.9901765932608599  3.333265015768589e-11 122.475270705942
2.812708070009532      19.09601209333273      15.38273415373404    0.00127611651579506     0.6145624542662731     -11.93730628824518  0.0002036427990473046     0.1187831566202847   0.001150214329672864       13.1768508952043      336.0040988593354   0.005909616176995207     0.8000433907283653     0.5011428445442526     0.2747643613614401      0.495816863863306    0.05419851471401118     0.8209176877778227     0.9855035391412812     0.9901765932608599  3.333265015768589e-11 122.4752700233582
2.812708070009532      19.09601209333273      15.38273415373404    0.00127611651579506     0.6145624393651119     -11.93730646612491  0.0002036427990473046     0.1187831566202847   0.001150214329672864       13.1768508952043      336.0040988593354   0.005909616176995207     0.8000433907283653     0.5011428445442526     0.2747643613614401      0.495816863863306    0.05419851471401118     0.8209176877778227     0.9855035391412812     0.9901765932608599  3.333265015768589e-11 122.4752701018087
2.812708070009532      19.09601209333273      15.38273415373404    0.00127611651579506     0.6145624393651119     -11.93730628824518  0.0002036577002084984     0.1187831566202847   0.001150214329672864       13.1768508952043      336.0040988593354   0.005909616176995207     0.8000433907283653     0.5011428445442526     0.2747643613614401      0.495816863863306    0.05419851471401118     0.8209176877778227     0.9855035391412812     0.9901765932608599  3.333265015768589e-11 122.475274678898
2.812708070009532      19.09601209333273      15.38273415373404    0.00127611651579506     0.6145624393651119     -11.93730628824518  0.0002036427990473046     0.1187831715214459   0.001150214329672864       13.1768508952043      336.0040988593354   0.005909616176995207     0.8000433907283653     0.5011428445442526     0.2747643613614401      0.495816863863306    0.05419851471401118     0.8209176877778227     0.9855035391412812     0.9901765932608599  3.333265015768589e-11 122.4752701298588
2.812708070009532      19.09601209333273      15.38273415373404    0.00127611651579506     0.6145624393651119     -11.93730628824518  0.0002036427990473046     0.1187831566202847   0.001150229230834058       13.1768508952043      336.0040988593354   0.005909616176995207     0.8000433907283653     0.5011428445442526     0.2747643613614401      0.495816863863306    0.05419851471401118     0.8209176877778227     0.9855035391412812     0.9901765932608599  3.333265015768589e-11 122.4752762883421
2.812708070009532      19.09601209333273      15.38273415373404    0.00127611651579506     0.6145624393651119     -11.93730628824518  0.0002036427990473046     0.1187831566202847   0.001150214329672864      13.17685109155468      336.0040988593354   0.005909616176995207     0.8000433907283653     0.5011428445442526     0.2747643613614401      0.495816863863306    0.05419851471401118     0.8209176877778227     0.9855035391412812     0.9901765932608599  3.333265015768589e-11 122.4752699674339
2.812708070009532      19.09601209333273      15.38273415373404    0.00127611651579506     0.6145624393651119     -11.93730628824518  0.0002036427990473046     0.1187831566202847   0.001150214329672864       13.1768508952043      336.0041038661866   0.005909616176995207     0.8000433907283653     0.5011428445442526     0.2747643613614401      0.495816863863306    0.05419851471401118     0.8209176877778227     0.9855035391412812     0.9901765932608599  3.333265015768589e-11 122.4752702647901
2.812708070009532      19.09601209333273      15.38273415373404    0.00127611651579506     0.6145624393651119     -11.93730628824518  0.0002036427990473046     0.1187831566202847   0.001150214329672864       13.1768508952043      336.0040988593354   0.005909631078156401     0.8000433907283653     0.5011428445442526     0.2747643613614401      0.495816863863306    0.05419851471401118     0.8209176877778227     0.9855035391412812     0.9901765932608599  3.333265015768589e-11 122.4752713027082
2.812708070009532      19.09601209333273      15.38273415373404    0.00127611651579506     0.6145624393651119     -11.93730628824518  0.0002036427990473046     0.1187831566202847   0.001150214329672864       13.1768508952043      336.0040988593354   0.005909616176995207     0.8000434056295265     0.5011428445442526     0.2747643613614401      0.495816863863306    0.05419851471401118     0.8209176877778227     0.9855035391412812     0.9901765932608599  3.333265015768589e-11 122.4752707987325
2.812708070009532      19.09601209333273      15.38273415373404    0.00127611651579506     0.6145624393651119     -11.93730628824518  0.0002036427990473046     0.1187831566202847   0.001150214329672864       13.1768508952043      336.0040988593354   0.005909616176995207     0.8000433907283653     0.5011428594454138     0.2747643613614401      0.495816863863306    0.05419851471401118     0.8209176877778227     0.9855035391412812     0.9901765932608599  3.333265015768589e-11 122.4752705474687
2.812708070009532      19.09601209333273      15.38273415373404    0.00127611651579506     0.6145624393651119     -11.93730628824518  0.0002036427990473046     0.1187831566202847   0.001150214329672864       13.1768508952043      336.0040988593354   0.005909616176995207     0.8000433907283653     0.5011428445442526     0.2747643762626013      0.495816863863306    0.05419851471401118     0.8209176877778227     0.9855035391412812     0.9901765932608599  3.333265015768589e-11 122.4752700276561
2.812708070009532      19.09601209333273      15.38273415373404    0.00127611651579506     0.6145624393651119     -11.93730628824518  0.0002036427990473046     0.1187831566202847   0.001150214329672864       13.1768508952043      336.0040988593354   0.005909616176995207     0.8000433907283653     0.5011428445442526     0.2747643613614401     0.4958168787644672    0.05419851471401118     0.8209176877778227     0.9855035391412812     0.9901765932608599  3.333265015768589e-11 122.4752699870983
2.812708070009532      19.09601209333273      15.38273415373404    0.00127611651579506     0.6145624393651119     -11.93730628824518  0.0002036427990473046     0.1187831566202847   0.001150214329672864       13.1768508952043      336.0040988593354   0.005909616176995207     0.8000433907283653     0.5011428445442526     0.2747643613614401      0.495816863863306    0.05419852961517237     0.8209176877778227     0.9855035391412812     0.9901765932608599  3.333265015768589e-11 122.4752700846602
2.812708070009532      19.09601209333273      15.38273415373404    0.00127611651579506     0.6145624393651119     -11.93730628824518  0.0002036427990473046     0.1187831566202847   0.001150214329672864       13.1768508952043      336.0040988593354   0.005909616176995207     0.8000433907283653     0.5011428445442526     0.2747643613614401      0.495816863863306    0.05419851471401118     0.8209177026789839     0.9855035391412812     0.9901765932608599  3.333265015768589e-11 122.4752700846951
2.812708070009532      19.09601209333273      15.38273415373404    0.00127611651579506     0.6145624393651119     -11.93730628824518  0.0002036427990473046     0.1187831566202847   0.001150214329672864       13.1768508952043      336.0040988593354   0.005909616176995207     0.8000433907283653     0.5011428445442526     0.2747643613614401      0.495816863863306    0.05419851471401118     0.8209176877778227     0.9855035540424424     0.9901765932608599  3.333265015768589e-11 122.4752700846939
2.812708070009532      19.09601209333273      15.38273415373404    0.00127611651579506     0.6145624393651119     -11.93730628824518  0.0002036427990473046     0.1187831566202847   0.001150214329672864       13.1768508952043      336.0040988593354   0.005909616176995207     0.8000433907283653     0.5011428445442526     0.2747643613614401      0.495816863863306    0.05419851471401118     0.8209176877778227     0.9855035391412812     0.9901766081620211  3.333265015768589e-11 122.4752700846836
2.812708070009532      19.09601209333273      15.38273415373404    0.00127611651579506     0.6145624393651119     -11.93730628824518  0.0002036427990473046     0.1187831566202847   0.001150214329672864       13.1768508952043      336.0040988593354   0.005909616176995207     0.8000433907283653     0.5011428445442526     0.2747643613614401      0.495816863863306    0.05419851471401118     0.8209176877778227     0.9855035391412812     0.9901765932608599  1.493449384400534e-08 122.4753838116981
2.811949112905835      19.09572720137105      15.38238761039802   0.001273017911427356     0.6149158501661053     -11.93666871981039  0.0001988938027234433     0.1187609952871724   0.001115261434545584      13.17522128792904       335.905617012014   0.005874655743764424     0.8000431472647511     0.5000179304972832     0.2749778355669512     0.4963633486047788    0.05420188480279656     0.8191667283005946     0.9836534436107653     0.9901992742054755   1.47302552706669e-11 122.4489428931539
2.811949154807142      19.09572720137105      15.38238761039802   0.001273017911427356     0.6149158501661053     -11.93666871981039  0.0001988938027234433     0.1187609952871724   0.001115261434545584      13.17522128792904       335.905617012014   0.005874655743764424     0.8000431472647511     0.5000179304972832     0.2749778355669512     0.4963633486047788    0.05420188480279656     0.8191667283005946     0.9836534436107653     0.9901992742054755   1.47302552706669e-11 122.4489428999836
2.811949112905835      19.09572748591956      15.38238761039802   0.001273017911427356     0.6149158501661053     -11.93666871981039  0.0001988938027234433     0.1187609952871724   0.001115261434545584      13.17522128792904       335.905617012014   0.005874655743764424     0.8000431472647511     0.5000179304972832     0.2749778355669512     0.4963633486047788    0.05420188480279656     0.8191667283005946     0.9836534436107653     0.9901992742054755   1.47302552706669e-11 122.4489429624047
2.811949112905835      19.09572720137105      15.38238783961346   0.001273017911427356     0.6149158501661053     -11.93666871981039  0.0001988938027234433     0.1187609952871724   0.001115261434545584      13.17522128792904       335.905617012014   0.005874655743764424     0.8000431472647511     0.5000179304972832     0.2749778355669512     0.4963633486047788    0.05420188480279656     0.8191667283005946     0.9836534436107653     0.9901992742054755   1.47302552706669e-11 122.4489428170412
2.811949112905835      19.09572720137105      15.38238761039802    0.00127303281258855     0.6149158501661053     -11.93666871981039  0.0001988938027234433     0.1187609952871724   0.001115261434545584      13.17522128792904       335.905617012014   0.005874655743764424     0.8000431472647511     0.5000179304972832     0.2749778355669512     0.4963633486047788    0.05420188480279656     0.8191667283005946     0.9836534436107653     0.9901992742054755   1.47302552706669e-11 122.4489442219869
2.811949112905835      19.09572720137105      15.38238761039802   0.001273017911427356     0.6149158650672665     -11.93666871981039  0.0001988938027234433     0.1187609952871724   0.001115261434545584      13.17522128792904       335.905617012014   0.005874655743764424     0.8000431472647511     0.5000179304972832     0.2749778355669512     0.4963633486047788    0.05420188480279656     0.8191667283005946     0.9836534436107653     0.9901992742054755   1.47302552706669e-11 122.4489427245814
2.811949112905835      19.09572720137105      15.38238761039802   0.001273017911427356     0.6149158501661053     -11.93666889768061  0.0001988938027234433     0.1187609952871724   0.001115261434545584      13.17522128792904       335.905617012014   0.005874655743764424     0.8000431472647511     0.5000179304972832     0.2749778355669512     0.4963633486047788    0.05420188480279656     0.8191667283005946     0.9836534436107653     0.9901992742054755   1.47302552706669e-11 122.4489429241729
2.811949112905835      19.09572720137105      15.38238761039802   0.001273017911427356     0.6149158501661053     -11.93666871981039  0.0001989087038846372     0.1187609952871724   0.001115261434545584      13.17522128792904       335.905617012014   0.005874655743764424     0.8000431472647511     0.5000179304972832     0.2749778355669512     0.4963633486047788    0.05420188480279656     0.8191667283005946     0.9836534436107653     0.9901992742054755   1.47302552706669e-11 122.4489357249667
2.811949112905835      19.09572720137105      15.38238761039802   0.001273017911427356     0.6149158501661053     -11.93666871981039  0.0001988938027234433     0.1187610101883336   0.001115261434545584      13.17522128792904       335.905617012014   0.005874655743764424     0.8000431472647511     0.5000179304972832     0.2749778355669512     0.4963633486047788    0.05420188480279656     0.8191667283005946     0.9836534436107653     0.9901992742054755   1.47302552706669e-11 122.4489422599328
2.811949112905835      19.09572720137105      15.38238761039802   0.001273017911427356     0.6149158501661053     -11.93666871981039  0.0001988938027234433     0.1187609952871724   0.001115276335706778      13.17522128792904       335.905617012014   0.005874655743764424     0.8000431472647511     0.5000179304972832     0.2749778355669512     0.4963633486047788    0.05420188480279656     0.8191667283005946     0.9836534436107653     0.9901992742054755   1.47302552706669e-11 122.4489305778058
2.811949112905835      19.09572720137105      15.38238761039802   0.001273017911427356     0.6149158501661053     -11.93666871981039  0.0001988938027234433     0.1187609952871724   0.001115261434545584      13.17522148425514       335.905617012014   0.005874655743764424     0.8000431472647511     0.5000179304972832     0.2749778355669512     0.4963633486047788    0.05420188480279656     0.8191667283005946     0.9836534436107653     0.9901992742054755   1.47302552706669e-11 122.4489427317823
2.811949112905835      19.09572720137105      15.38238761039802   0.001273017911427356     0.6149158501661053     -11.93666871981039  0.0001988938027234433     0.1187609952871724   0.001115261434545584      13.17522128792904      335.9056220173978   0.005874655743764424     0.8000431472647511     0.5000179304972832     0.2749778355669512     0.4963633486047788    0.05420188480279656     0.8191667283005946     0.9836534436107653     0.9901992742054755   1.47302552706669e-11 122.4489430048417
2.811949112905835      19.09572720137105      15.38238761039802   0.001273017911427356     0.6149158501661053     -11.93666871981039  0.0001988938027234433     0.1187609952871724   0.001115261434545584      13.17522128792904       335.905617012014   0.005874670644925618     0.8000431472647511     0.5000179304972832     0.2749778355669512     0.4963633486047788    0.05420188480279656     0.8191667283005946     0.9836534436107653     0.9901992742054755   1.47302552706669e-11 122.4489371550409
2.811949112905835      19.09572720137105      15.38238761039802   0.001273017911427356     0.6149158501661053     -11.93666871981039  0.0001988938027234433     0.1187609952871724   0.001115261434545584      13.17522128792904       335.905617012014   0.005874655743764424     0.8000431621659123     0.5000179304972832     0.2749778355669512     0.4963633486047788    0.05420188480279656     0.8191667283005946     0.9836534436107653     0.9901992742054755   1.47302552706669e-11 122.4489436040407
2.811949112905835      19.09572720137105      15.38238761039802   0.001273017911427356     0.6149158501661053     -11.93666871981039  0.0001988938027234433     0.1187609952871724   0.001115261434545584      13.17522128792904       335.905617012014   0.005874655743764424     0.8000431472647511     0.5000179453984444     0.2749778355669512     0.4963633486047788    0.05420188480279656     0.8191667283005946     0.9836534436107653     0.9901992742054755   1.47302552706669e-11 122.4489433393171
2.811949112905835      19.09572720137105      15.38238761039802   0.001273017911427356     0.6149158501661053     -11.93666871981039  0.0001988938027234433     0.1187609952871724   0.001115261434545584      13.17522128792904       335.905617012014   0.005874655743764424     0.8000431472647511     0.5000179304972832     0.2749778504681124     0.4963633486047788    0.05420188480279656     0.8191667283005946     0.9836534436107653     0.9901992742054755   1.47302552706669e-11 122.4489425609725
2.811949112905835      19.09572720137105      15.38238761039802   0.001273017911427356     0.6149158501661053     -11.93666871981039  0.0001988938027234433     0.1187609952871724   0.001115261434545584      13.17522128792904       335.905617012014   0.005874655743764424     0.8000431472647511     0.5000179304972832     0.2749778355669512       0.49636336350594    0.05420188480279656     0.8191667283005946     0.9836534436107653     0.9901992742054755   1.47302552706669e-11 122.4489428185705
2.811949112905835      19.09572720137105      15.38238761039802   0.001273017911427356     0.6149158501661053     -11.93666871981039  0.0001988938027234433     0.1187609952871724   0.001115261434545584      13.17522128792904       335.905617012014   0.005874655743764424     0.8000431472647511     0.5000179304972832     0.2749778355669512     0.4963633486047788    0.05420189970395776     0.8191667283005946     0.9836534436107653     0.9901992742054755   1.47302552706669e-11 122.4489428930991
2.811949112905835      19.09572720137105      15.38238761039802   0.001273017911427356     0.6149158501661053     -11.93666871981039  0.0001988938027234433     0.1187609952871724   0.001115261434545584      13.17522128792904       335.905617012014   0.005874655743764424     0.8000431472647511     0.5000179304972832     0.2749778355669512     0.4963633486047788    0.05420188480279656     0.8191667432017558     0.9836534436107653     0.9901992742054755   1.47302552706669e-11 122.4489428931544
2.811949112905835      19.09572720137105      15.38238761039802   0.001273017911427356     0.6149158501661053     -11.93666871981039  0.0001988938027234433     0.1187609952871724   0.001115261434545584      13.17522128792904       335.905617012014   0.005874655743764424     0.8000431472647511     0.5000179304972832     0.2749778355669512     0.4963633486047788    0.05420188480279656     0.8191667283005946     0.9836534585119265     0.9901992742054755   1.47302552706669e-11 122.4489428931578
2.811949112905835      19.09572720137105      15.38238761039802   0.001273017911427356     0.6149158501661053     -11.93666871981039  0.0001988938027234433     0.1187609952871724   0.001115261434545584      13.17522128792904       335.905617012014   0.005874655743764424     0.8000431472647511     0.5000179304972832     0.2749778355669512     0.4963633486047788    0.05420188480279656     0.8191667283005946     0.9836534436107653     0.9901992891066367   1.47302552706669e-11 122.4489428931497
2.811949112905835      19.09572720137105      15.38238761039802   0.001273017911427356     0.6149158501661053     -11.93666871981039  0.0001988938027234433     0.1187609952871724   0.001115261434545584      13.17522128792904       335.905617012014   0.005874655743764424     0.8000431472647511     0.5000179304972832     0.2749778355669512     0.4963633486047788    0.05420188480279656     0.8191667283005946     0.9836534436107653     0.9901992742054755  1.491589144911832e-08 122.4490563052656
2.812257756272165       19.0962006952259        15.382157974853   0.001275960479343227     0.6153674834736977     -11.93518145304411  0.0002086629250302853     0.1187718196362562   0.001132678968387768      13.17443319370476      335.9285132298843    0.00587345219864319     0.8000429384262482     0.4999625675911576     0.2750055215530128     0.4968861651395166     0.0542101617090887     0.8151555015827161     0.9793155745708866       0.99024186443542  1.465514646905142e-11 122.435369770412
2.812257798178071       19.0962006952259        15.382157974853   0.001275960479343227     0.6153674834736977     -11.93518145304411  0.0002086629250302853     0.1187718196362562   0.001132678968387768      13.17443319370476      335.9285132298843    0.00587345219864319     0.8000429384262482     0.4999625675911576     0.2750055215530128     0.4968861651395166     0.0542101617090887     0.8151555015827161     0.9793155745708866       0.99024186443542  1.465514646905142e-11 122.4353700043388
2.812257756272165      19.09620097978146        15.382157974853   0.001275960479343227     0.6153674834736977     -11.93518145304411  0.0002086629250302853     0.1187718196362562   0.001132678968387768      13.17443319370476      335.9285132298843    0.00587345219864319     0.8000429384262482     0.4999625675911576     0.2750055215530128     0.4968861651395166     0.0542101617090887     0.8151555015827161     0.9793155745708866       0.99024186443542  1.465514646905142e-11 122.4353700005182
2.812257756272165       19.0962006952259      15.38215820406501   0.001275960479343227     0.6153674834736977     -11.93518145304411  0.0002086629250302853     0.1187718196362562   0.001132678968387768      13.17443319370476      335.9285132298843    0.00587345219864319     0.8000429384262482     0.4999625675911576     0.2750055215530128     0.4968861651395166     0.0542101617090887     0.8151555015827161     0.9793155745708866       0.99024186443542  1.465514646905142e-11 122.435369735302
2.812257756272165       19.0962006952259        15.382157974853   0.001275975380504421     0.6153674834736977     -11.93518145304411  0.0002086629250302853     0.1187718196362562   0.001132678968387768      13.17443319370476      335.9285132298843    0.00587345219864319     0.8000429384262482     0.4999625675911576     0.2750055215530128     0.4968861651395166     0.0542101617090887     0.8151555015827161     0.9793155745708866       0.99024186443542  1.465514646905142e-11 122.4353693640074
2.812257756272165       19.0962006952259        15.382157974853   0.001275960479343227     0.6153674983748589     -11.93518145304411  0.0002086629250302853     0.1187718196362562   0.001132678968387768      13.17443319370476      335.9285132298843    0.00587345219864319     0.8000429384262482     0.4999625675911576     0.2750055215530128     0.4968861651395166     0.0542101617090887     0.8151555015827161     0.9793155745708866       0.99024186443542  1.465514646905142e-11 122.435369743736
2.812257756272165       19.0962006952259        15.382157974853   0.001275960479343227     0.6153674834736977     -11.93518163089217  0.0002086629250302853     0.1187718196362562   0.001132678968387768      13.17443319370476      335.9285132298843    0.00587345219864319     0.8000429384262482     0.4999625675911576     0.2750055215530128     0.4968861651395166     0.0542101617090887     0.8151555015827161     0.9793155745708866       0.99024186443542  1.465514646905142e-11 122.4353698847882
2.812257756272165       19.0962006952259        15.382157974853   0.001275960479343227     0.6153674834736977     -11.93518145304411  0.0002086778261914792     0.1187718196362562   0.001132678968387768      13.17443319370476      335.9285132298843    0.00587345219864319     0.8000429384262482     0.4999625675911576     0.2750055215530128     0.4968861651395166     0.0542101617090887     0.8151555015827161     0.9793155745708866       0.99024186443542  1.465514646905142e-11 122.4353709599743
2.812257756272165       19.0962006952259        15.382157974853   0.001275960479343227     0.6153674834736977     -11.93518145304411  0.0002086629250302853     0.1187718345374174   0.001132678968387768      13.17443319370476      335.9285132298843    0.00587345219864319     0.8000429384262482     0.4999625675911576     0.2750055215530128     0.4968861651395166     0.0542101617090887     0.8151555015827161     0.9793155745708866       0.99024186443542  1.465514646905142e-11 122.4353696537078
2.812257756272165       19.0962006952259        15.382157974853   0.001275960479343227     0.6153674834736977     -11.93518145304411  0.0002086629250302853     0.1187718196362562   0.001132693869548962      13.17443319370476      335.9285132298843    0.00587345219864319     0.8000429384262482     0.4999625675911576     0.2750055215530128     0.4968861651395166     0.0542101617090887     0.8151555015827161     0.9793155745708866       0.99024186443542  1.465514646905142e-11 122.4353693157585
2.812257756272165       19.0962006952259        15.382157974853   0.001275960479343227     0.6153674834736977     -11.93518145304411  0.0002086629250302853     0.1187718196362562   0.001132678968387768      13.17443339001911      335.9285132298843    0.00587345219864319     0.8000429384262482     0.4999625675911576     0.2750055215530128     0.4968861651395166     0.0542101617090887     0.8151555015827161     0.9793155745708866       0.99024186443542  1.465514646905142e-11 122.4353696696291
2.812257756272165       19.0962006952259        15.382157974853   0.001275960479343227     0.6153674834736977     -11.93518145304411  0.0002086629250302853     0.1187718196362562   0.001132678968387768      13.17443319370476      335.9285182356092    0.00587345219864319     0.8000429384262482     0.4999625675911576     0.2750055215530128     0.4968861651395166     0.0542101617090887     0.8151555015827161     0.9793155745708866       0.99024186443542  1.465514646905142e-11 122.4353699717828
2.812257756272165       19.0962006952259        15.382157974853   0.001275960479343227     0.6153674834736977     -11.93518145304411  0.0002086629250302853     0.1187718196362562   0.001132678968387768      13.17443319370476      335.9285132298843   0.005873467099804384     0.8000429384262482     0.4999625675911576     0.2750055215530128     0.4968861651395166     0.0542101617090887     0.8151555015827161     0.9793155745708866       0.99024186443542  1.465514646905142e-11 122.4353660886672
2.812257756272165       19.0962006952259        15.382157974853   0.001275960479343227     0.6153674834736977     -11.93518145304411  0.0002086629250302853     0.1187718196362562   0.001132678968387768      13.17443319370476      335.9285132298843    0.00587345219864319     0.8000429533274094     0.4999625675911576     0.2750055215530128     0.4968861651395166     0.0542101617090887     0.8151555015827161     0.9793155745708866       0.99024186443542  1.465514646905142e-11 122.4353704845657
2.812257756272165       19.0962006952259        15.382157974853   0.001275960479343227     0.6153674834736977     -11.93518145304411  0.0002086629250302853     0.1187718196362562   0.001132678968387768      13.17443319370476      335.9285132298843    0.00587345219864319     0.8000429384262482     0.4999625824923188     0.2750055215530128     0.4968861651395166     0.0542101617090887     0.8151555015827161     0.9793155745708866       0.99024186443542  1.465514646905142e-11 122.4353703070517
2.812257756272165       19.0962006952259        15.382157974853   0.001275960479343227     0.6153674834736977     -11.93518145304411  0.0002086629250302853     0.1187718196362562   0.001132678968387768      13.17443319370476      335.9285132298843    0.00587345219864319     0.8000429384262482     0.4999625675911576      0.275005536454174     0.4968861651395166     0.0542101617090887     0.8151555015827161     0.9793155745708866       0.99024186443542  1.465514646905142e-11 122.4353696304139
2.812257756272165       19.0962006952259        15.382157974853   0.001275960479343227     0.6153674834736977     -11.93518145304411  0.0002086629250302853     0.1187718196362562   0.001132678968387768      13.17443319370476      335.9285132298843    0.00587345219864319     0.8000429384262482     0.4999625675911576     0.2750055215530128     0.4968861800406778     0.0542101617090887     0.8151555015827161     0.9793155745708866       0.99024186443542  1.465514646905142e-11 122.4353698342119
2.812257756272165       19.0962006952259        15.382157974853   0.001275960479343227     0.6153674834736977     -11.93518145304411  0.0002086629250302853     0.1187718196362562   0.001132678968387768      13.17443319370476      335.9285132298843    0.00587345219864319     0.8000429384262482     0.4999625675911576     0.2750055215530128     0.4968861651395166     0.0542101766102499     0.8151555015827161     0.9793155745708866       0.99024186443542  1.465514646905142e-11 122.43536977019
2.812257756272165       19.0962006952259        15.382157974853   0.001275960479343227     0.6153674834736977     -11.93518145304411  0.0002086629250302853     0.1187718196362562   0.001132678968387768      13.17443319370476      335.9285132298843    0.00587345219864319     0.8000429384262482     0.4999625675911576     0.2750055215530128     0.4968861651395166     0.0542101617090887     0.8151555164838773     0.9793155745708866       0.99024186443542  1.465514646905142e-11 122.4353697704093
2.812257756272165       19.0962006952259        15.382157974853   0.001275960479343227     0.6153674834736977     -11.93518145304411  0.0002086629250302853     0.1187718196362562   0.001132678968387768      13.17443319370476      335.9285132298843    0.00587345219864319     0.8000429384262482     0.4999625675911576     0.2750055215530128     0.4968861651395166     0.0542101617090887     0.8151555015827161     0.9793155894720478       0.99024186443542  1.465514646905142e-11 122.4353697704234
2.812257756272165       19.0962006952259        15.382157974853   0.001275960479343227     0.6153674834736977     -11.93518145304411  0.0002086629250302853     0.1187718196362562   0.001132678968387768      13.17443319370476      335.9285132298843    0.00587345219864319     0.8000429384262482     0.4999625675911576     0.2750055215530128     0.4968861651395166     0.0542101617090887     0.8151555015827161     0.9793155745708866     0.9902418793365811  1.465514646905142e-11 122.4353697704181
2.812257756272165       19.0962006952259        15.382157974853   0.001275960479343227     0.6153674834736977     -11.93518145304411  0.0002086629250302853     0.1187718196362562   0.001132678968387768      13.17443319370476      335.9285132298843    0.00587345219864319     0.8000429384262482     0.4999625675911576     0.2750055215530128     0.4968861651395166     0.0542101617090887     0.8151555015827161     0.9793155745708866       0.99024186443542  1.491581634031671e-08 122.4354826995351
2.811732966549839      19.09385420304438      15.37819571073826   0.001278974525699186     0.6154969745460944     -11.93215753412846   0.000208573267779615     0.1187746453987279   0.001134666052703313      13.17147353878974      335.7233227260298   0.005877273081479635      0.800042840324249     0.5000460092184542     0.2749896467783097     0.4965181839243867    0.05421540755123473     0.8158656701042859     0.9769495667004077     0.9883739699556369  1.460147873178237e-11 122.4360904371229
2.811733008447925      19.09385420304438      15.37819571073826   0.001278974525699186     0.6154969745460944     -11.93215753412846   0.000208573267779615     0.1187746453987279   0.001134666052703313      13.17147353878974      335.7233227260298   0.005877273081479635      0.800042840324249     0.5000460092184542     0.2749896467783097     0.4965181839243867    0.05421540755123473     0.8158656701042859     0.9769495667004077     0.9883739699556369  1.460147873178237e-11 122.4360905537923
2.811732966549839      19.09385448756498      15.37819571073826   0.001278974525699186     0.6154969745460944     -11.93215753412846   0.000208573267779615     0.1187746453987279   0.001134666052703313      13.17147353878974      335.7233227260298   0.005877273081479635      0.800042840324249     0.5000460092184542     0.2749896467783097     0.4965181839243867    0.05421540755123473     0.8158656701042859     0.9769495667004077     0.9883739699556369  1.460147873178237e-11 122.4360905176923
2.811732966549839      19.09385420304438      15.37819593989124   0.001278974525699186     0.6154969745460944     -11.93215753412846   0.000208573267779615     0.1187746453987279   0.001134666052703313      13.17147353878974      335.7233227260298   0.005877273081479635      0.800042840324249     0.5000460092184542     0.2749896467783097     0.4965181839243867    0.05421540755123473     0.8158656701042859     0.9769495667004077     0.9883739699556369  1.460147873178237e-11 122.4360903467573
2.811732966549839      19.09385420304438      15.37819571073826    0.00127898942686038     0.6154969745460944     -11.93215753412846   0.000208573267779615     0.1187746453987279   0.001134666052703313      13.17147353878974      335.7233227260298   0.005877273081479635      0.800042840324249     0.5000460092184542     0.2749896467783097     0.4965181839243867    0.05421540755123473     0.8158656701042859     0.9769495667004077     0.9883739699556369  1.460147873178237e-11 122.4360907715353
2.811732966549839      19.09385420304438      15.37819571073826   0.001278974525699186     0.6154969894472556     -11.93215753412846   0.000208573267779615     0.1187746453987279   0.001134666052703313      13.17147353878974      335.7233227260298   0.005877273081479635      0.800042840324249     0.5000460092184542     0.2749896467783097     0.4965181839243867    0.05421540755123473     0.8158656701042859     0.9769495667004077     0.9883739699556369  1.460147873178237e-11 122.4360902591335
2.811732966549839      19.09385420304438      15.37819571073826   0.001278974525699186     0.6154969745460944     -11.93215771193146   0.000208573267779615     0.1187746453987279   0.001134666052703313      13.17147353878974      335.7233227260298   0.005877273081479635      0.800042840324249     0.5000460092184542     0.2749896467783097     0.4965181839243867    0.05421540755123473     0.8158656701042859     0.9769495667004077     0.9883739699556369  1.460147873178237e-11 122.4360903821666
2.811732966549839      19.09385420304438      15.37819571073826   0.001278974525699186     0.6154969745460944     -11.93215753412846  0.0002085881689408088     0.1187746453987279   0.001134666052703313      13.17147353878974      335.7233227260298   0.005877273081479635      0.800042840324249     0.5000460092184542     0.2749896467783097     0.4965181839243867    0.05421540755123473     0.8158656701042859     0.9769495667004077     0.9883739699556369  1.460147873178237e-11 122.4360922908815
2.811732966549839      19.09385420304438      15.37819571073826   0.001278974525699186     0.6154969745460944     -11.93215753412846   0.000208573267779615     0.1187746602998891   0.001134666052703313      13.17147353878974      335.7233227260298   0.005877273081479635      0.800042840324249     0.5000460092184542     0.2749896467783097     0.4965181839243867    0.05421540755123473     0.8158656701042859     0.9769495667004077     0.9883739699556369  1.460147873178237e-11 122.4360901834945
2.811732966549839      19.09385420304438      15.37819571073826   0.001278974525699186     0.6154969745460944     -11.93215753412846   0.000208573267779615     0.1187746453987279   0.001134680953864507      13.17147353878974      335.7233227260298   0.005877273081479635      0.800042840324249     0.5000460092184542     0.2749896467783097     0.4965181839243867    0.05421540755123473     0.8158656701042859     0.9769495667004077     0.9883739699556369  1.460147873178237e-11 122.4360909650633
2.811732966549839      19.09385420304438      15.37819571073826   0.001278974525699186     0.6154969745460944     -11.93215753412846   0.000208573267779615     0.1187746453987279   0.001134666052703313      13.17147373505999      335.7233227260298   0.005877273081479635      0.800042840324249     0.5000460092184542     0.2749896467783097     0.4965181839243867    0.05421540755123473     0.8158656701042859     0.9769495667004077     0.9883739699556369  1.460147873178237e-11 122.4360903029678
2.811732966549839      19.09385420304438      15.37819571073826   0.001278974525699186     0.6154969745460944     -11.93215753412846   0.000208573267779615     0.1187746453987279   0.001134666052703313      13.17147353878974      335.7233277286972   0.005877273081479635      0.800042840324249     0.5000460092184542     0.2749896467783097     0.4965181839243867    0.05421540755123473     0.8158656701042859     0.9769495667004077     0.9883739699556369  1.460147873178237e-11 122.4360905393382
2.811732966549839      19.09385420304438      15.37819571073826   0.001278974525699186     0.6154969745460944     -11.93215753412846   0.000208573267779615     0.1187746453987279   0.001134666052703313      13.17147353878974      335.7233227260298   0.005877287982640829      0.800042840324249     0.5000460092184542     0.2749896467783097     0.4965181839243867    0.05421540755123473     0.8158656701042859     0.9769495667004077     0.9883739699556369  1.460147873178237e-11 122.4360883857247
2.811732966549839      19.09385420304438      15.37819571073826   0.001278974525699186     0.6154969745460944     -11.93215753412846   0.000208573267779615     0.1187746453987279   0.001134666052703313      13.17147353878974      335.7233227260298   0.005877273081479635     0.8000428552254102     0.5000460092184542     0.2749896467783097     0.4965181839243867    0.05421540755123473     0.8158656701042859     0.9769495667004077     0.9883739699556369  1.460147873178237e-11 122.4360911054604
2.811732966549839      19.09385420304438      15.37819571073826   0.001278974525699186     0.6154969745460944     -11.93215753412846   0.000208573267779615     0.1187746453987279   0.001134666052703313      13.17147353878974      335.7233227260298   0.005877273081479635      0.800042840324249     0.5000460241196154     0.2749896467783097     0.4965181839243867    0.05421540755123473     0.8158656701042859     0.9769495667004077     0.9883739699556369  1.460147873178237e-11 122.4360908011544
2.811732966549839      19.09385420304438      15.37819571073826   0.001278974525699186     0.6154969745460944     -11.93215753412846   0.000208573267779615     0.1187746453987279   0.001134666052703313      13.17147353878974      335.7233227260298   0.005877273081479635      0.800042840324249     0.5000460092184542     0.2749896616794709     0.4965181839243867    0.05421540755123473     0.8158656701042859     0.9769495667004077     0.9883739699556369  1.460147873178237e-11 122.4360902489952
2.811732966549839      19.09385420304438      15.37819571073826   0.001278974525699186     0.6154969745460944     -11.93215753412846   0.000208573267779615     0.1187746453987279   0.001134666052703313      13.17147353878974      335.7233227260298   0.005877273081479635      0.800042840324249     0.5000460092184542     0.2749896467783097     0.4965181988255479    0.05421540755123473     0.8158656701042859     0.9769495667004077     0.9883739699556369  1.460147873178237e-11 122.4360904779692
2.811732966549839      19.09385420304438      15.37819571073826   0.001278974525699186     0.6154969745460944     -11.93215753412846   0.000208573267779615     0.1187746453987279   0.001134666052703313      13.17147353878974      335.7233227260298   0.005877273081479635      0.800042840324249     0.5000460092184542     0.2749896467783097     0.4965181839243867    0.05421542245239593     0.8158656701042859     0.9769495667004077     0.9883739699556369  1.460147873178237e-11 122.4360904371412
2.811732966549839      19.09385420304438      15.37819571073826   0.001278974525699186     0.6154969745460944     -11.93215753412846   0.000208573267779615     0.1187746453987279   0.001134666052703313      13.17147353878974      335.7233227260298   0.005877273081479635      0.800042840324249     0.5000460092184542     0.2749896467783097     0.4965181839243867    0.05421540755123473     0.8158656850054471     0.9769495667004077     0.9883739699556369  1.460147873178237e-11 122.4360904371245
2.811732966549839      19.09385420304438      15.37819571073826   0.001278974525699186     0.6154969745460944     -11.93215753412846   0.000208573267779615     0.1187746453987279   0.001134666052703313      13.17147353878974      335.7233227260298   0.005877273081479635      0.800042840324249     0.5000460092184542     0.2749896467783097     0.4965181839243867    0.05421540755123473     0.8158656701042859     0.9769495816015689     0.9883739699556369  1.460147873178237e-11 122.4360904371327
2.811732966549839      19.09385420304438      15.37819571073826   0.001278974525699186     0.6154969745460944     -11.93215753412846   0.000208573267779615     0.1187746453987279   0.001134666052703313      13.17147353878974      335.7233227260298   0.005877273081479635      0.800042840324249     0.5000460092184542     0.2749896467783097     0.4965181839243867    0.05421540755123473     0.8158656701042859     0.9769495667004077     0.9883739848567981  1.460147873178237e-11 122.4360904371242
2.811732966549839      19.09385420304438      15.37819571073826   0.001278974525699186     0.6154969745460944     -11.93215753412846   0.000208573267779615     0.1187746453987279   0.001134666052703313      13.17147353878974      335.7233227260298   0.005877273081479635      0.800042840324249     0.5000460092184542     0.2749896467783097     0.4965181839243867    0.05421540755123473     0.8158656701042859     0.9769495667004077     0.9883739699556369  1.491576267257944e-08 122.4362034628988
2.812126182615714      19.09561403974892      15.38116743188309   0.001278128448694378     0.6153999474825358     -11.93442545196749  0.0002086396593024842     0.1187729274288792   0.001134752465219222       13.1736933176443      335.8772156990384   0.005875040868822528     0.8000429137956705     0.4999825050121355     0.2750019019936035     0.4967940622288357    0.05421147315070254     0.8153330409888522     0.9787240816468276     0.9897748979646024  1.463603829088139e-11 122.4353619164242
2.81212622451966      19.09561403974892      15.38116743188309   0.001278128448694378     0.6153999474825358     -11.93442545196749  0.0002086396593024842     0.1187729274288792   0.001134752465219222       13.1736933176443      335.8772156990384   0.005875040868822528     0.8000429137956705     0.4999825050121355     0.2750019019936035     0.4967940622288357    0.05421147315070254     0.8153330409888522     0.9787240816468276     0.9897748979646024  1.463603829088139e-11 122.43536210184
2.812126182615714      19.09561432429574      15.38116743188309   0.001278128448694378     0.6153999474825358     -11.93442545196749  0.0002086396593024842     0.1187729274288792   0.001134752465219222       13.1736933176443      335.8772156990384   0.005875040868822528     0.8000429137956705     0.4999825050121355     0.2750019019936035     0.4967940622288357    0.05421147315070254     0.8153330409888522     0.9787240816468276     0.9897748979646024  1.463603829088139e-11 122.4353620323224
2.812126182615714      19.09561403974892      15.38116766108035   0.001278128448694378     0.6153999474825358     -11.93442545196749  0.0002086396593024842     0.1187729274288792   0.001134752465219222       13.1736933176443      335.8772156990384   0.005875040868822528     0.8000429137956705     0.4999825050121355     0.2750019019936035     0.4967940622288357    0.05421147315070254     0.8153330409888522     0.9787240816468276     0.9897748979646024  1.463603829088139e-11 122.4353618745108
2.812126182615714      19.09561403974892      15.38116743188309   0.001278143349855572     0.6153999474825358     -11.93442545196749  0.0002086396593024842     0.1187729274288792   0.001134752465219222       13.1736933176443      335.8772156990384   0.005875040868822528     0.8000429137956705     0.4999825050121355     0.2750019019936035     0.4967940622288357    0.05421147315070254     0.8153330409888522     0.9787240816468276     0.9897748979646024  1.463603829088139e-11 122.4353625614965
2.812126182615714      19.09561403974892      15.38116743188309   0.001278128448694378      0.615399962383697     -11.93442545196749  0.0002086396593024842     0.1187729274288792   0.001134752465219222       13.1736933176443      335.8772156990384   0.005875040868822528     0.8000429137956705     0.4999825050121355     0.2750019019936035     0.4967940622288357    0.05421147315070254     0.8153330409888522     0.9787240816468276     0.9897748979646024  1.463603829088139e-11 122.435361987394
2.812126182615714      19.09561403974892      15.38116743188309   0.001278128448694378     0.6153999474825358     -11.93442562980429  0.0002086396593024842     0.1187729274288792   0.001134752465219222       13.1736933176443      335.8772156990384   0.005875040868822528     0.8000429137956705     0.4999825050121355     0.2750019019936035     0.4967940622288357    0.05421147315070254     0.8153330409888522     0.9787240816468276     0.9897748979646024  1.463603829088139e-11 122.4353620768526
2.812126182615714      19.09561403974892      15.38116743188309   0.001278128448694378     0.6153999474825358     -11.93442545196749  0.0002086545604636781     0.1187729274288792   0.001134752465219222       13.1736933176443      335.8772156990384   0.005875040868822528     0.8000429137956705     0.4999825050121355     0.2750019019936035     0.4967940622288357    0.05421147315070254     0.8153330409888522     0.9787240816468276     0.9897748979646024  1.463603829088139e-11 122.4353637512224
2.812126182615714      19.09561403974892      15.38116743188309   0.001278128448694378     0.6153999474825358     -11.93442545196749  0.0002086396593024842     0.1187729423300404   0.001134752465219222       13.1736933176443      335.8772156990384   0.005875040868822528     0.8000429137956705     0.4999825050121355     0.2750019019936035     0.4967940622288357    0.05421147315070254     0.8153330409888522     0.9787240816468276     0.9897748979646024  1.463603829088139e-11 122.4353618020388
2.812126182615714      19.09561403974892      15.38116743188309   0.001278128448694378     0.6153999474825358     -11.93442545196749  0.0002086396593024842     0.1187729274288792   0.001134767366380416       13.1736933176443      335.8772156990384   0.005875040868822528     0.8000429137956705     0.4999825050121355     0.2750019019936035     0.4967940622288357    0.05421147315070254     0.8153330409888522     0.9787240816468276     0.9897748979646024  1.463603829088139e-11 122.4353624269635
2.812126182615714      19.09561403974892      15.38116743188309   0.001278128448694378     0.6153999474825358     -11.93442545196749  0.0002086396593024842     0.1187729274288792   0.001134752465219222      13.17369351394762      335.8772156990384   0.005875040868822528     0.8000429137956705     0.4999825050121355     0.2750019019936035     0.4967940622288357    0.05421147315070254     0.8153330409888522     0.9787240816468276     0.9897748979646024  1.463603829088139e-11 122.4353619066023
2.812126182615714      19.09561403974892      15.38116743188309   0.001278128448694378     0.6153999474825358     -11.93442545196749  0.0002086396593024842     0.1187729274288792   0.001134752465219222       13.1736933176443      335.8772207039989   0.005875040868822528     0.8000429137956705     0.4999825050121355     0.2750019019936035     0.4967940622288357    0.05421147315070254     0.8153330409888522     0.9787240816468276     0.9897748979646024  1.463603829088139e-11 122.435362126388
2.812126182615714      19.09561403974892      15.38116743188309   0.001278128448694378     0.6153999474825358     -11.93442545196749  0.0002086396593024842     0.1187729274288792   0.001134752465219222       13.1736933176443      335.8772156990384   0.005875055769983721     0.8000429137956705     0.4999825050121355     0.2750019019936035     0.4967940622288357    0.05421147315070254     0.8153330409888522     0.9787240816468276     0.9897748979646024  1.463603829088139e-11 122.4353594194171
2.812126182615714      19.09561403974892      15.38116743188309   0.001278128448694378     0.6153999474825358     -11.93442545196749  0.0002086396593024842     0.1187729274288792   0.001134752465219222       13.1736933176443      335.8772156990384   0.005875040868822528     0.8000429286968317     0.4999825050121355     0.2750019019936035     0.4967940622288357    0.05421147315070254     0.8153330409888522     0.9787240816468276     0.9897748979646024  1.463603829088139e-11 122.4353627038213
2.812126182615714      19.09561403974892      15.38116743188309   0.001278128448694378     0.6153999474825358     -11.93442545196749  0.0002086396593024842     0.1187729274288792   0.001134752465219222       13.1736933176443      335.8772156990384   0.005875040868822528     0.8000429137956705     0.4999825199132967     0.2750019019936035     0.4967940622288357    0.05421147315070254     0.8153330409888522     0.9787240816468276     0.9897748979646024  1.463603829088139e-11 122.435362414017
2.812126182615714      19.09561403974892      15.38116743188309   0.001278128448694378     0.6153999474825358     -11.93442545196749  0.0002086396593024842     0.1187729274288792   0.001134752465219222       13.1736933176443      335.8772156990384   0.005875040868822528     0.8000429137956705     0.4999825050121355     0.2750019168947647     0.4967940622288357    0.05421147315070254     0.8153330409888522     0.9787240816468276     0.9897748979646024  1.463603829088139e-11 122.4353618415185
2.812126182615714      19.09561403974892      15.38116743188309   0.001278128448694378     0.6153999474825358     -11.93442545196749  0.0002086396593024842     0.1187729274288792   0.001134752465219222       13.1736933176443      335.8772156990384   0.005875040868822528     0.8000429137956705     0.4999825050121355     0.2750019019936035     0.4967940771299969    0.05421147315070254     0.8153330409888522     0.9787240816468276     0.9897748979646024  1.463603829088139e-11 122.4353620052058
2.812126182615714      19.09561403974892      15.38116743188309   0.001278128448694378     0.6153999474825358     -11.93442545196749  0.0002086396593024842     0.1187729274288792   0.001134752465219222       13.1736933176443      335.8772156990384   0.005875040868822528     0.8000429137956705     0.4999825050121355     0.2750019019936035     0.4967940622288357    0.05421148805186374     0.8153330409888522     0.9787240816468276     0.9897748979646024  1.463603829088139e-11 122.4353619162719
2.812126182615714      19.09561403974892      15.38116743188309   0.001278128448694378     0.6153999474825358     -11.93442545196749  0.0002086396593024842     0.1187729274288792   0.001134752465219222       13.1736933176443      335.8772156990384   0.005875040868822528     0.8000429137956705     0.4999825050121355     0.2750019019936035     0.4967940622288357    0.05421147315070254     0.8153330558900134     0.9787240816468276     0.9897748979646024  1.463603829088139e-11 122.4353619164254
2.812126182615714      19.09561403974892      15.38116743188309   0.001278128448694378     0.6153999474825358     -11.93442545196749  0.0002086396593024842     0.1187729274288792   0.001134752465219222       13.1736933176443      335.8772156990384   0.005875040868822528     0.8000429137956705     0.4999825050121355     0.2750019019936035     0.4967940622288357    0.05421147315070254     0.8153330409888522     0.9787240965479888     0.9897748979646024  1.463603829088139e-11 122.4353619164458
2.812126182615714      19.09561403974892      15.38116743188309   0.001278128448694378     0.6153999474825358     -11.93442545196749  0.0002086396593024842     0.1187729274288792   0.001134752465219222       13.1736933176443      335.8772156990384   0.005875040868822528     0.8000429137956705     0.4999825050121355     0.2750019019936035     0.4967940622288357    0.05421147315070254     0.8153330409888522     0.9787240816468276     0.9897749128657636  1.463603829088139e-11 122.4353619164225
2.812126182615714      19.09561403974892      15.38116743188309   0.001278128448694378     0.6153999474825358     -11.93442545196749  0.0002086396593024842     0.1187729274288792   0.001134752465219222       13.1736933176443      335.8772156990384   0.005875040868822528     0.8000429137956705     0.4999825050121355     0.2750019019936035     0.4967940622288357    0.05421147315070254     0.8153330409888522     0.9787240816468276     0.9897748979646024  1.491579723213854e-08 122.4354748571814
2.81209446530156      19.09549637674139      15.38097454332999   0.001278139746780282     0.6154008279658866     -11.93428781693956   0.000208642247603509      0.118775665503678   0.001134732554559019      13.17347559685788      335.8649606995294   0.005878593661122472     0.8000429066244029     0.4999827552928668     0.2750008881146549     0.4967699835707583    0.05421181808191011     0.8150984743686265     0.9784890985165158     0.9897770832747198  1.458960406733165e-11 122.435169200522
2.812094507205033      19.09549637674139      15.38097454332999   0.001278139746780282     0.6154008279658866     -11.93428781693956   0.000208642247603509      0.118775665503678   0.001134732554559019      13.17347559685788      335.8649606995294   0.005878593661122472     0.8000429066244029     0.4999827552928668     0.2750008881146549     0.4967699835707583    0.05421181808191011     0.8150984743686265     0.9784890985165158     0.9897770832747198  1.458960406733165e-11 122.4351692934727
2.81209446530156      19.09549666128646      15.38097454332999   0.001278139746780282     0.6154008279658866     -11.93428781693956   0.000208642247603509      0.118775665503678   0.001134732554559019      13.17347559685788      335.8649606995294   0.005878593661122472     0.8000429066244029     0.4999827552928668     0.2750008881146549     0.4967699835707583    0.05421181808191011     0.8150984743686265     0.9784890985165158     0.9897770832747198  1.458960406733165e-11 122.4351692871704
2.81209446530156      19.09549637674139      15.38097477252437   0.001278139746780282     0.6154008279658866     -11.93428781693956   0.000208642247603509      0.118775665503678   0.001134732554559019      13.17347559685788      335.8649606995294   0.005878593661122472     0.8000429066244029     0.4999827552928668     0.2750008881146549     0.4967699835707583    0.05421181808191011     0.8150984743686265     0.9784890985165158     0.9897770832747198  1.458960406733165e-11 122.4351690979653
2.81209446530156      19.09549637674139      15.38097454332999   0.001278154647941476     0.6154008279658866     -11.93428781693956   0.000208642247603509      0.118775665503678   0.001134732554559019      13.17347559685788      335.8649606995294   0.005878593661122472     0.8000429066244029     0.4999827552928668     0.2750008881146549     0.4967699835707583    0.05421181808191011     0.8150984743686265     0.9784890985165158     0.9897770832747198  1.458960406733165e-11 122.4351694890858
2.81209446530156      19.09549637674139      15.38097454332999   0.001278139746780282     0.6154008428670478     -11.93428781693956   0.000208642247603509      0.118775665503678   0.001134732554559019      13.17347559685788      335.8649606995294   0.005878593661122472     0.8000429066244029     0.4999827552928668     0.2750008881146549     0.4967699835707583    0.05421181808191011     0.8150984743686265     0.9784890985165158     0.9897770832747198  1.458960406733165e-11 122.4351690762586
2.81209446530156      19.09549637674139      15.38097454332999   0.001278139746780282     0.6154008279658866      -11.9342879947743   0.000208642247603509      0.118775665503678   0.001134732554559019      13.17347559685788      335.8649606995294   0.005878593661122472     0.8000429066244029     0.4999827552928668     0.2750008881146549     0.4967699835707583    0.05421181808191011     0.8150984743686265     0.9784890985165158     0.9897770832747198  1.458960406733165e-11 122.4351692186244
2.81209446530156      19.09549637674139      15.38097454332999   0.001278139746780282     0.6154008279658866     -11.93428781693956  0.0002086571487647029      0.118775665503678   0.001134732554559019      13.17347559685788      335.8649606995294   0.005878593661122472     0.8000429066244029     0.4999827552928668     0.2750008881146549     0.4967699835707583    0.05421181808191011     0.8150984743686265     0.9784890985165158     0.9897770832747198  1.458960406733165e-11 122.4351713285263
2.81209446530156      19.09549637674139      15.38097454332999   0.001278139746780282     0.6154008279658866     -11.93428781693956   0.000208642247603509     0.1187756804048392   0.001134732554559019      13.17347559685788      335.8649606995294   0.005878593661122472     0.8000429066244029     0.4999827552928668     0.2750008881146549     0.4967699835707583    0.05421181808191011     0.8150984743686265     0.9784890985165158     0.9897770832747198  1.458960406733165e-11 122.4351688338805
2.81209446530156      19.09549637674139      15.38097454332999   0.001278139746780282     0.6154008279658866     -11.93428781693956   0.000208642247603509      0.118775665503678   0.001134747455720213      13.17347559685788      335.8649606995294   0.005878593661122472     0.8000429066244029     0.4999827552928668     0.2750008881146549     0.4967699835707583    0.05421181808191011     0.8150984743686265     0.9784890985165158     0.9897770832747198  1.458960406733165e-11 122.4351697310137
2.81209446530156      19.09549637674139      15.38097454332999   0.001278139746780282     0.6154008279658866     -11.93428781693956   0.000208642247603509      0.118775665503678   0.001134732554559019      13.17347579315797      335.8649606995294   0.005878593661122472     0.8000429066244029     0.4999827552928668     0.2750008881146549     0.4967699835707583    0.05421181808191011     0.8150984743686265     0.9784890985165158     0.9897770832747198  1.458960406733165e-11 122.4351690202437
2.81209446530156      19.09549637674139      15.38097454332999   0.001278139746780282     0.6154008279658866     -11.93428781693956   0.000208642247603509      0.118775665503678   0.001134732554559019      13.17347559685788      335.8649657043073   0.005878593661122472     0.8000429066244029     0.4999827552928668     0.2750008881146549     0.4967699835707583    0.05421181808191011     0.8150984743686265     0.9784890985165158     0.9897770832747198  1.458960406733165e-11 122.4351692322525
2.81209446530156      19.09549637674139      15.38097454332999   0.001278139746780282     0.6154008279658866     -11.93428781693956   0.000208642247603509      0.118775665503678   0.001134732554559019      13.17347559685788      335.8649606995294   0.005878608562283666     0.8000429066244029     0.4999827552928668     0.2750008881146549     0.4967699835707583    0.05421181808191011     0.8150984743686265     0.9784890985165158     0.9897770832747198  1.458960406733165e-11 122.4351700446536
2.81209446530156      19.09549637674139      15.38097454332999   0.001278139746780282     0.6154008279658866     -11.93428781693956   0.000208642247603509      0.118775665503678   0.001134732554559019      13.17347559685788      335.8649606995294   0.005878593661122472     0.8000429215255641     0.4999827552928668     0.2750008881146549     0.4967699835707583    0.05421181808191011     0.8150984743686265     0.9784890985165158     0.9897770832747198  1.458960406733165e-11 122.4351698549358
2.81209446530156      19.09549637674139      15.38097454332999   0.001278139746780282     0.6154008279658866     -11.93428781693956   0.000208642247603509      0.118775665503678   0.001134732554559019      13.17347559685788      335.8649606995294   0.005878593661122472     0.8000429066244029      0.499982770194028     0.2750008881146549     0.4967699835707583    0.05421181808191011     0.8150984743686265     0.9784890985165158     0.9897770832747198  1.458960406733165e-11 122.4351693902675
2.81209446530156      19.09549637674139      15.38097454332999   0.001278139746780282     0.6154008279658866     -11.93428781693956   0.000208642247603509      0.118775665503678   0.001134732554559019      13.17347559685788      335.8649606995294   0.005878593661122472     0.8000429066244029     0.4999827552928668     0.2750009030158161     0.4967699835707583    0.05421181808191011     0.8150984743686265     0.9784890985165158     0.9897770832747198  1.458960406733165e-11 122.4351689567756
2.81209446530156      19.09549637674139      15.38097454332999   0.001278139746780282     0.6154008279658866     -11.93428781693956   0.000208642247603509      0.118775665503678   0.001134732554559019      13.17347559685788      335.8649606995294   0.005878593661122472     0.8000429066244029     0.4999827552928668     0.2750008881146549     0.4967699984719195    0.05421181808191011     0.8150984743686265     0.9784890985165158     0.9897770832747198  1.458960406733165e-11 122.4351691677134
2.81209446530156      19.09549637674139      15.38097454332999   0.001278139746780282     0.6154008279658866     -11.93428781693956   0.000208642247603509      0.118775665503678   0.001134732554559019      13.17347559685788      335.8649606995294   0.005878593661122472     0.8000429066244029     0.4999827552928668     0.2750008881146549     0.4967699835707583     0.0542118329830713     0.8150984743686265     0.9784890985165158     0.9897770832747198  1.458960406733165e-11 122.4351692005285
2.81209446530156      19.09549637674139      15.38097454332999   0.001278139746780282     0.6154008279658866     -11.93428781693956   0.000208642247603509      0.118775665503678   0.001134732554559019      13.17347559685788      335.8649606995294   0.005878593661122472     0.8000429066244029     0.4999827552928668     0.2750008881146549     0.4967699835707583    0.05421181808191011     0.8150984892697877     0.9784890985165158     0.9897770832747198  1.458960406733165e-11 122.4351692005222
2.81209446530156      19.09549637674139      15.38097454332999   0.001278139746780282     0.6154008279658866     -11.93428781693956   0.000208642247603509      0.118775665503678   0.001134732554559019      13.17347559685788      335.8649606995294   0.005878593661122472     0.8000429066244029     0.4999827552928668     0.2750008881146549     0.4967699835707583    0.05421181808191011     0.8150984743686265      0.978489113417677     0.9897770832747198  1.458960406733165e-11 122.4351692005203
2.81209446530156      19.09549637674139      15.38097454332999   0.001278139746780282     0.6154008279658866     -11.93428781693956   0.000208642247603509      0.118775665503678   0.001134732554559019      13.17347559685788      335.8649606995294   0.005878593661122472     0.8000429066244029     0.4999827552928668     0.2750008881146549     0.4967699835707583    0.05421181808191011     0.8150984743686265     0.9784890985165158      0.989777098175881  1.458960406733165e-11 122.4351692005224
2.81209446530156      19.09549637674139      15.38097454332999   0.001278139746780282     0.6154008279658866     -11.93428781693956   0.000208642247603509      0.118775665503678   0.001134732554559019      13.17347559685788      335.8649606995294   0.005878593661122472     0.8000429066244029     0.4999827552928668     0.2750008881146549     0.4967699835707583    0.05421181808191011     0.8150984743686265     0.9784890985165158     0.9897770832747198  1.491575079791499e-08 122.4352821097397
2.812075045195368       19.0954946059219      15.38097785769655   0.001277979216497962     0.6154560150984957     -11.93428716856516  0.0002084453785893742     0.1189383977687053    0.00113446728887524      13.17348229455783      335.8649631324744   0.005876411244333253     0.8000428941429901     0.4999406502575581     0.2750793268394601     0.4967845394073268    0.05421177096733781     0.8150979617388237     0.9784891069404704     0.9897768248281292  1.385846740434981e-11 122.4319718442432
2.812075087098552       19.0954946059219      15.38097785769655   0.001277979216497962     0.6154560150984957     -11.93428716856516  0.0002084453785893742     0.1189383977687053    0.00113446728887524      13.17348229455783      335.8649631324744   0.005876411244333253     0.8000428941429901     0.4999406502575581     0.2750793268394601     0.4967845394073268    0.05421177096733781     0.8150979617388237     0.9784891069404704     0.9897768248281292  1.385846740434981e-11 122.431971987052
2.812075045195368      19.09549489046694      15.38097785769655   0.001277979216497962     0.6154560150984957     -11.93428716856516  0.0002084453785893742     0.1189383977687053    0.00113446728887524      13.17348229455783      335.8649631324744   0.005876411244333253     0.8000428941429901     0.4999406502575581     0.2750793268394601     0.4967845394073268    0.05421177096733781     0.8150979617388237     0.9784891069404704     0.9897768248281292  1.385846740434981e-11 122.4319720051176
2.812075045195368       19.0954946059219      15.38097808689098   0.001277979216497962     0.6154560150984957     -11.93428716856516  0.0002084453785893742     0.1189383977687053    0.00113446728887524      13.17348229455783      335.8649631324744   0.005876411244333253     0.8000428941429901     0.4999406502575581     0.2750793268394601     0.4967845394073268    0.05421177096733781     0.8150979617388237     0.9784891069404704     0.9897768248281292  1.385846740434981e-11 122.4319718225822
2.812075045195368       19.0954946059219      15.38097785769655   0.001277994117659156     0.6154560150984957     -11.93428716856516  0.0002084453785893742     0.1189383977687053    0.00113446728887524      13.17348229455783      335.8649631324744   0.005876411244333253     0.8000428941429901     0.4999406502575581     0.2750793268394601     0.4967845394073268    0.05421177096733781     0.8150979617388237     0.9784891069404704     0.9897768248281292  1.385846740434981e-11 122.4319723845789
2.812075045195368       19.0954946059219      15.38097785769655   0.001277979216497962     0.6154560299996569     -11.93428716856516  0.0002084453785893742     0.1189383977687053    0.00113446728887524      13.17348229455783      335.8649631324744   0.005876411244333253     0.8000428941429901     0.4999406502575581     0.2750793268394601     0.4967845394073268    0.05421177096733781     0.8150979617388237     0.9784891069404704     0.9897768248281292  1.385846740434981e-11 122.4319717493454
2.812075045195368       19.0954946059219      15.38097785769655   0.001277979216497962     0.6154560150984957     -11.93428734639989  0.0002084453785893742     0.1189383977687053    0.00113446728887524      13.17348229455783      335.8649631324744   0.005876411244333253     0.8000428941429901     0.4999406502575581     0.2750793268394601     0.4967845394073268    0.05421177096733781     0.8150979617388237     0.9784891069404704     0.9897768248281292  1.385846740434981e-11 122.4319719340774
2.812075045195368       19.0954946059219      15.38097785769655   0.001277979216497962     0.6154560150984957     -11.93428716856516   0.000208460279750568     0.1189383977687053    0.00113446728887524      13.17348229455783      335.8649631324744   0.005876411244333253     0.8000428941429901     0.4999406502575581     0.2750793268394601     0.4967845394073268    0.05421177096733781     0.8150979617388237     0.9784891069404704     0.9897768248281292  1.385846740434981e-11 122.4319766159324
2.812075045195368       19.0954946059219      15.38097785769655   0.001277979216497962     0.6154560150984957     -11.93428716856516  0.0002084453785893742     0.1189384126698665    0.00113446728887524      13.17348229455783      335.8649631324744   0.005876411244333253     0.8000428941429901     0.4999406502575581     0.2750793268394601     0.4967845394073268    0.05421177096733781     0.8150979617388237     0.9784891069404704     0.9897768248281292  1.385846740434981e-11 122.4319718310079
2.812075045195368       19.0954946059219      15.38097785769655   0.001277979216497962     0.6154560150984957     -11.93428716856516  0.0002084453785893742     0.1189383977687053   0.001134482190036434      13.17348229455783      335.8649631324744   0.005876411244333253     0.8000428941429901     0.4999406502575581     0.2750793268394601     0.4967845394073268    0.05421177096733781     0.8150979617388237     0.9784891069404704     0.9897768248281292  1.385846740434981e-11 122.4319745500164
2.812075045195368       19.0954946059219      15.38097785769655   0.001277979216497962     0.6154560150984957     -11.93428716856516  0.0002084453785893742     0.1189383977687053    0.00113446728887524      13.17348249085801      335.8649631324744   0.005876411244333253     0.8000428941429901     0.4999406502575581     0.2750793268394601     0.4967845394073268    0.05421177096733781     0.8150979617388237     0.9784891069404704     0.9897768248281292  1.385846740434981e-11 122.4319717426784
2.812075045195368       19.0954946059219      15.38097785769655   0.001277979216497962     0.6154560150984957     -11.93428716856516  0.0002084453785893742     0.1189383977687053    0.00113446728887524      13.17348229455783      335.8649681372523   0.005876411244333253     0.8000428941429901     0.4999406502575581     0.2750793268394601     0.4967845394073268    0.05421177096733781     0.8150979617388237     0.9784891069404704     0.9897768248281292  1.385846740434981e-11 122.4319719840044
2.812075045195368       19.0954946059219      15.38097785769655   0.001277979216497962     0.6154560150984957     -11.93428716856516  0.0002084453785893742     0.1189383977687053    0.00113446728887524      13.17348229455783      335.8649631324744   0.005876426145494447     0.8000428941429901     0.4999406502575581     0.2750793268394601     0.4967845394073268    0.05421177096733781     0.8150979617388237     0.9784891069404704     0.9897768248281292  1.385846740434981e-11 122.4319736843065
2.812075045195368       19.0954946059219      15.38097785769655   0.001277979216497962     0.6154560150984957     -11.93428716856516  0.0002084453785893742     0.1189383977687053    0.00113446728887524      13.17348229455783      335.8649631324744   0.005876411244333253     0.8000429090441513     0.4999406502575581     0.2750793268394601     0.4967845394073268    0.05421177096733781     0.8150979617388237     0.9784891069404704     0.9897768248281292  1.385846740434981e-11 122.4319725345446
2.812075045195368       19.0954946059219      15.38097785769655   0.001277979216497962     0.6154560150984957     -11.93428716856516  0.0002084453785893742     0.1189383977687053    0.00113446728887524      13.17348229455783      335.8649631324744   0.005876411244333253     0.8000428941429901     0.4999406651587193     0.2750793268394601     0.4967845394073268    0.05421177096733781     0.8150979617388237     0.9784891069404704     0.9897768248281292  1.385846740434981e-11 122.4319721974443
2.812075045195368       19.0954946059219      15.38097785769655   0.001277979216497962     0.6154560150984957     -11.93428716856516  0.0002084453785893742     0.1189383977687053    0.00113446728887524      13.17348229455783      335.8649631324744   0.005876411244333253     0.8000428941429901     0.4999406502575581     0.2750793417406213     0.4967845394073268    0.05421177096733781     0.8150979617388237     0.9784891069404704     0.9897768248281292  1.385846740434981e-11 122.4319717912806
2.812075045195368       19.0954946059219      15.38097785769655   0.001277979216497962     0.6154560150984957     -11.93428716856516  0.0002084453785893742     0.1189383977687053    0.00113446728887524      13.17348229455783      335.8649631324744   0.005876411244333253     0.8000428941429901     0.4999406502575581     0.2750793268394601      0.496784554308488    0.05421177096733781     0.8150979617388237     0.9784891069404704     0.9897768248281292  1.385846740434981e-11 122.4319718202477
2.812075045195368       19.0954946059219      15.38097785769655   0.001277979216497962     0.6154560150984957     -11.93428716856516  0.0002084453785893742     0.1189383977687053    0.00113446728887524      13.17348229455783      335.8649631324744   0.005876411244333253     0.8000428941429901     0.4999406502575581     0.2750793268394601     0.4967845394073268    0.05421178586849901     0.8150979617388237     0.9784891069404704     0.9897768248281292  1.385846740434981e-11 122.4319718442435
2.812075045195368       19.0954946059219      15.38097785769655   0.001277979216497962     0.6154560150984957     -11.93428716856516  0.0002084453785893742     0.1189383977687053    0.00113446728887524      13.17348229455783      335.8649631324744   0.005876411244333253     0.8000428941429901     0.4999406502575581     0.2750793268394601     0.4967845394073268    0.05421177096733781     0.8150979766399848     0.9784891069404704     0.9897768248281292  1.385846740434981e-11 122.4319718442347
2.812075045195368       19.0954946059219      15.38097785769655   0.001277979216497962     0.6154560150984957     -11.93428716856516  0.0002084453785893742     0.1189383977687053    0.00113446728887524      13.17348229455783      335.8649631324744   0.005876411244333253     0.8000428941429901     0.4999406502575581     0.2750793268394601     0.4967845394073268    0.05421177096733781     0.8150979617388237     0.9784891218416316     0.9897768248281292  1.385846740434981e-11 122.4319718442382
2.812075045195368       19.0954946059219      15.38097785769655   0.001277979216497962     0.6154560150984957     -11.93428716856516  0.0002084453785893742     0.1189383977687053    0.00113446728887524      13.17348229455783      335.8649631324744   0.005876411244333253     0.8000428941429901     0.4999406502575581     0.2750793268394601     0.4967845394073268    0.05421177096733781     0.8150979617388237     0.9784891069404704     0.9897768397292904  1.385846740434981e-11 122.4319718442297
2.812075045195368       19.0954946059219      15.38097785769655   0.001277979216497962     0.6154560150984957     -11.93428716856516  0.0002084453785893742     0.1189383977687053    0.00113446728887524      13.17348229455783      335.8649631324744   0.005876411244333253     0.8000428941429901     0.4999406502575581     0.2750793268394601     0.4967845394073268    0.05421177096733781     0.8150979617388237     0.9784891069404704     0.9897768248281292  1.491501966125201e-08 122.4320847121411
2.812033123044116      19.09548905319428      15.38097823608187   0.001277552478988527     0.6155152400037198     -11.93428208688752  0.0002078251816269191     0.1189466591365995   0.001132555007645463      13.17348696216989      335.8648647156458   0.005869693850864949      0.800042875656004     0.4998304952032581     0.2751032840456348     0.4967994895191375    0.05421149164077078     0.8150980437961862     0.9784891107707344     0.9897768280067892  1.288264699859108e-11 122.4283797354799
2.812033164946675      19.09548905319428      15.38097823608187   0.001277552478988527     0.6155152400037198     -11.93428208688752  0.0002078251816269191     0.1189466591365995   0.001132555007645463      13.17348696216989      335.8648647156458   0.005869693850864949      0.800042875656004     0.4998304952032581     0.2751032840456348     0.4967994895191375    0.05421149164077078     0.8150980437961862     0.9784891107707344     0.9897768280067892  1.288264699859108e-11 122.4283797773928
2.812033123044116      19.09548933773924      15.38097823608187   0.001277552478988527     0.6155152400037198     -11.93428208688752  0.0002078251816269191     0.1189466591365995   0.001132555007645463      13.17348696216989      335.8648647156458   0.005869693850864949      0.800042875656004     0.4998304952032581     0.2751032840456348     0.4967994895191375    0.05421149164077078     0.8150980437961862     0.9784891107707344     0.9897768280067892  1.288264699859108e-11 122.4283798081527
2.812033123044116      19.09548905319428      15.38097846527631   0.001277552478988527     0.6155152400037198     -11.93428208688752  0.0002078251816269191     0.1189466591365995   0.001132555007645463      13.17348696216989      335.8648647156458   0.005869693850864949      0.800042875656004     0.4998304952032581     0.2751032840456348     0.4967994895191375    0.05421149164077078     0.8150980437961862     0.9784891107707344     0.9897768280067892  1.288264699859108e-11 122.4283797037619
2.812033123044116      19.09548905319428      15.38097823608187   0.001277567380149721     0.6155152400037198     -11.93428208688752  0.0002078251816269191     0.1189466591365995   0.001132555007645463      13.17348696216989      335.8648647156458   0.005869693850864949      0.800042875656004     0.4998304952032581     0.2751032840456348     0.4967994895191375    0.05421149164077078     0.8150980437961862     0.9784891107707344     0.9897768280067892  1.288264699859108e-11 122.4283803687703
2.812033123044116      19.09548905319428      15.38097823608187   0.001277552478988527      0.615515254904881     -11.93428208688752  0.0002078251816269191     0.1189466591365995   0.001132555007645463      13.17348696216989      335.8648647156458   0.005869693850864949      0.800042875656004     0.4998304952032581     0.2751032840456348     0.4967994895191375    0.05421149164077078     0.8150980437961862     0.9784891107707344     0.9897768280067892  1.288264699859108e-11 122.4283795687454
2.812033123044116      19.09548905319428      15.38097823608187   0.001277552478988527     0.6155152400037198     -11.93428226472218  0.0002078251816269191     0.1189466591365995   0.001132555007645463      13.17348696216989      335.8648647156458   0.005869693850864949      0.800042875656004     0.4998304952032581     0.2751032840456348     0.4967994895191375    0.05421149164077078     0.8150980437961862     0.9784891107707344     0.9897768280067892  1.288264699859108e-11 122.428379771308
2.812033123044116      19.09548905319428      15.38097823608187   0.001277552478988527     0.6155152400037198     -11.93428208688752   0.000207840082788113     0.1189466591365995   0.001132555007645463      13.17348696216989      335.8648647156458   0.005869693850864949      0.800042875656004     0.4998304952032581     0.2751032840456348     0.4967994895191375    0.05421149164077078     0.8150980437961862     0.9784891107707344     0.9897768280067892  1.288264699859108e-11 122.4283835978661
2.812033123044116      19.09548905319428      15.38097823608187   0.001277552478988527     0.6155152400037198     -11.93428208688752  0.0002078251816269191     0.1189466740377607   0.001132555007645463      13.17348696216989      335.8648647156458   0.005869693850864949      0.800042875656004     0.4998304952032581     0.2751032840456348     0.4967994895191375    0.05421149164077078     0.8150980437961862     0.9784891107707344     0.9897768280067892  1.288264699859108e-11 122.4283797357638
2.812033123044116      19.09548905319428      15.38097823608187   0.001277552478988527     0.6155152400037198     -11.93428208688752  0.0002078251816269191     0.1189466591365995   0.001132569908806657      13.17348696216989      335.8648647156458   0.005869693850864949      0.800042875656004     0.4998304952032581     0.2751032840456348     0.4967994895191375    0.05421149164077078     0.8150980437961862     0.9784891107707344     0.9897768280067892  1.288264699859108e-11 122.428381431865
2.812033123044116      19.09548905319428      15.38097823608187   0.001277552478988527     0.6155152400037198     -11.93428208688752  0.0002078251816269191     0.1189466591365995   0.001132555007645463      13.17348715847014      335.8648647156458   0.005869693850864949      0.800042875656004     0.4998304952032581     0.2751032840456348     0.4967994895191375    0.05421149164077078     0.8150980437961862     0.9784891107707344     0.9897768280067892  1.288264699859108e-11 122.428379549262
2.812033123044116      19.09548905319428      15.38097823608187   0.001277552478988527     0.6155152400037198     -11.93428208688752  0.0002078251816269191     0.1189466591365995   0.001132555007645463      13.17348696216989      335.8648697204223   0.005869693850864949      0.800042875656004     0.4998304952032581     0.2751032840456348     0.4967994895191375    0.05421149164077078     0.8150980437961862     0.9784891107707344     0.9897768280067892  1.288264699859108e-11 122.4283797353001
2.812033123044116      19.09548905319428      15.38097823608187   0.001277552478988527     0.6155152400037198     -11.93428208688752  0.0002078251816269191     0.1189466591365995   0.001132555007645463      13.17348696216989      335.8648647156458   0.005869708752026143      0.800042875656004     0.4998304952032581     0.2751032840456348     0.4967994895191375    0.05421149164077078     0.8150980437961862     0.9784891107707344     0.9897768280067892  1.288264699859108e-11 122.4283775715427
2.812033123044116      19.09548905319428      15.38097823608187   0.001277552478988527     0.6155152400037198     -11.93428208688752  0.0002078251816269191     0.1189466591365995   0.001132555007645463      13.17348696216989      335.8648647156458   0.005869693850864949     0.8000428905571652     0.4998304952032581     0.2751032840456348     0.4967994895191375    0.05421149164077078     0.8150980437961862     0.9784891107707344     0.9897768280067892  1.288264699859108e-11 122.4283804813713
2.812033123044116      19.09548905319428      15.38097823608187   0.001277552478988527     0.6155152400037198     -11.93428208688752  0.0002078251816269191     0.1189466591365995   0.001132555007645463      13.17348696216989      335.8648647156458   0.005869693850864949      0.800042875656004     0.4998305101044193     0.2751032840456348     0.4967994895191375    0.05421149164077078     0.8150980437961862     0.9784891107707344     0.9897768280067892  1.288264699859108e-11 122.4283800395071
2.812033123044116      19.09548905319428      15.38097823608187   0.001277552478988527     0.6155152400037198     -11.93428208688752  0.0002078251816269191     0.1189466591365995   0.001132555007645463      13.17348696216989      335.8648647156458   0.005869693850864949      0.800042875656004     0.4998304952032581      0.275103298946796     0.4967994895191375    0.05421149164077078     0.8150980437961862     0.9784891107707344     0.9897768280067892  1.288264699859108e-11 122.4283795702529
2.812033123044116      19.09548905319428      15.38097823608187   0.001277552478988527     0.6155152400037198     -11.93428208688752  0.0002078251816269191     0.1189466591365995   0.001132555007645463      13.17348696216989      335.8648647156458   0.005869693850864949      0.800042875656004     0.4998304952032581     0.2751032840456348     0.4967995044202987    0.05421149164077078     0.8150980437961862     0.9784891107707344     0.9897768280067892  1.288264699859108e-11 122.4283797745316
2.812033123044116      19.09548905319428      15.38097823608187   0.001277552478988527     0.6155152400037198     -11.93428208688752  0.0002078251816269191     0.1189466591365995   0.001132555007645463      13.17348696216989      335.8648647156458   0.005869693850864949      0.800042875656004     0.4998304952032581     0.2751032840456348     0.4967994895191375    0.05421150654193197     0.8150980437961862     0.9784891107707344     0.9897768280067892  1.288264699859108e-11 122.4283797355365
2.812033123044116      19.09548905319428      15.38097823608187   0.001277552478988527     0.6155152400037198     -11.93428208688752  0.0002078251816269191     0.1189466591365995   0.001132555007645463      13.17348696216989      335.8648647156458   0.005869693850864949      0.800042875656004     0.4998304952032581     0.2751032840456348     0.4967994895191375    0.05421149164077078     0.8150980586973474     0.9784891107707344     0.9897768280067892  1.288264699859108e-11 122.4283797354857
2.812033123044116      19.09548905319428      15.38097823608187   0.001277552478988527     0.6155152400037198     -11.93428208688752  0.0002078251816269191     0.1189466591365995   0.001132555007645463      13.17348696216989      335.8648647156458   0.005869693850864949      0.800042875656004     0.4998304952032581     0.2751032840456348     0.4967994895191375    0.05421149164077078     0.8150980437961862     0.9784891256718956     0.9897768280067892  1.288264699859108e-11 122.4283797354796
2.812033123044116      19.09548905319428      15.38097823608187   0.001277552478988527     0.6155152400037198     -11.93428208688752  0.0002078251816269191     0.1189466591365995   0.001132555007645463      13.17348696216989      335.8648647156458   0.005869693850864949      0.800042875656004     0.4998304952032581     0.2751032840456348     0.4967994895191375    0.05421149164077078     0.8150980437961862     0.9784891107707344     0.9897768429079504  1.288264699859108e-11 122.4283797354957
2.812033123044116      19.09548905319428      15.38097823608187   0.001277552478988527     0.6155152400037198     -11.93428208688752  0.0002078251816269191     0.1189466591365995   0.001132555007645463      13.17348696216989      335.8648647156458   0.005869693850864949      0.800042875656004     0.4998304952032581     0.2751032840456348     0.4967994895191375    0.05421149164077078     0.8150980437961862     0.9784891107707344     0.9897768280067892  1.491404384084625e-08 122.4284926007895
2.812033041402449      19.09548861294188      15.38097527816559   0.001277535964947551     0.6155198710746249      -11.9342790609193  0.0002078058257933937     0.1189466516388902   0.001132508018574957      13.17349744895705      335.8652799137847   0.005872347292048287     0.8000428747226177     0.4998267337051933     0.2751062258039643     0.4967989557657236    0.05421116469917138     0.8150933176829964     0.9784896627878423     0.9897718296091018  1.284698958396078e-11 122.4280977962362
2.812033083305007      19.09548861294188      15.38097527816559   0.001277535964947551     0.6155198710746249      -11.9342790609193  0.0002078058257933937     0.1189466516388902   0.001132508018574957      13.17349744895705      335.8652799137847   0.005872347292048287     0.8000428747226177     0.4998267337051933     0.2751062258039643     0.4967989557657236    0.05421116469917138     0.8150933176829964     0.9784896627878423     0.9897718296091018  1.284698958396078e-11 122.42809787555
2.812033041402449      19.09548889748683      15.38097527816559   0.001277535964947551     0.6155198710746249      -11.9342790609193  0.0002078058257933937     0.1189466516388902   0.001132508018574957      13.17349744895705      335.8652799137847   0.005872347292048287     0.8000428747226177     0.4998267337051933     0.2751062258039643     0.4967989557657236    0.05421116469917138     0.8150933176829964     0.9784896627878423     0.9897718296091018  1.284698958396078e-11 122.4280978649153
2.812033041402449      19.09548861294188      15.38097550735998   0.001277535964947551     0.6155198710746249      -11.9342790609193  0.0002078058257933937     0.1189466516388902   0.001132508018574957      13.17349744895705      335.8652799137847   0.005872347292048287     0.8000428747226177     0.4998267337051933     0.2751062258039643     0.4967989557657236    0.05421116469917138     0.8150933176829964     0.9784896627878423     0.9897718296091018  1.284698958396078e-11 122.42809771769
2.812033041402449      19.09548861294188      15.38097527816559   0.001277550866108745     0.6155198710746249      -11.9342790609193  0.0002078058257933937     0.1189466516388902   0.001132508018574957      13.17349744895705      335.8652799137847   0.005872347292048287     0.8000428747226177     0.4998267337051933     0.2751062258039643     0.4967989557657236    0.05421116469917138     0.8150933176829964     0.9784896627878423     0.9897718296091018  1.284698958396078e-11 122.428098247474
2.812033041402449      19.09548861294188      15.38097527816559   0.001277535964947551     0.6155198859757861      -11.9342790609193  0.0002078058257933937     0.1189466516388902   0.001132508018574957      13.17349744895705      335.8652799137847   0.005872347292048287     0.8000428747226177     0.4998267337051933     0.2751062258039643     0.4967989557657236    0.05421116469917138     0.8150933176829964     0.9784896627878423     0.9897718296091018  1.284698958396078e-11 122.4280976983538
2.812033041402449      19.09548861294188      15.38097527816559   0.001277535964947551     0.6155198710746249     -11.93427923875391  0.0002078058257933937     0.1189466516388902   0.001132508018574957      13.17349744895705      335.8652799137847   0.005872347292048287     0.8000428747226177     0.4998267337051933     0.2751062258039643     0.4967989557657236    0.05421116469917138     0.8150933176829964     0.9784896627878423     0.9897718296091018  1.284698958396078e-11 122.4280978217847
2.812033041402449      19.09548861294188      15.38097527816559   0.001277535964947551     0.6155198710746249      -11.9342790609193  0.0002078207269545875     0.1189466516388902   0.001132508018574957      13.17349744895705      335.8652799137847   0.005872347292048287     0.8000428747226177     0.4998267337051933     0.2751062258039643     0.4967989557657236    0.05421116469917138     0.8150933176829964     0.9784896627878423     0.9897718296091018  1.284698958396078e-11 122.4281018557951
2.812033041402449      19.09548861294188      15.38097527816559   0.001277535964947551     0.6155198710746249      -11.9342790609193  0.0002078058257933937     0.1189466665400514   0.001132508018574957      13.17349744895705      335.8652799137847   0.005872347292048287     0.8000428747226177     0.4998267337051933     0.2751062258039643     0.4967989557657236    0.05421116469917138     0.8150933176829964     0.9784896627878423     0.9897718296091018  1.284698958396078e-11 122.4280977435005
2.812033041402449      19.09548861294188      15.38097527816559   0.001277535964947551     0.6155198710746249      -11.9342790609193  0.0002078058257933937     0.1189466516388902   0.001132522919736151      13.17349744895705      335.8652799137847   0.005872347292048287     0.8000428747226177     0.4998267337051933     0.2751062258039643     0.4967989557657236    0.05421116469917138     0.8150933176829964     0.9784896627878423     0.9897718296091018  1.284698958396078e-11 122.4280995209074
2.812033041402449      19.09548861294188      15.38097527816559   0.001277535964947551     0.6155198710746249      -11.9342790609193  0.0002078058257933937     0.1189466516388902   0.001132508018574957      13.17349764525746      335.8652799137847   0.005872347292048287     0.8000428747226177     0.4998267337051933     0.2751062258039643     0.4967989557657236    0.05421116469917138     0.8150933176829964     0.9784896627878423     0.9897718296091018  1.284698958396078e-11 122.4280975988631
2.812033041402449      19.09548861294188      15.38097527816559   0.001277535964947551     0.6155198710746249      -11.9342790609193  0.0002078058257933937     0.1189466516388902   0.001132508018574957      13.17349744895705      335.8652849185674   0.005872347292048287     0.8000428747226177     0.4998267337051933     0.2751062258039643     0.4967989557657236    0.05421116469917138     0.8150933176829964     0.9784896627878423     0.9897718296091018  1.284698958396078e-11 122.4280979087337
2.812033041402449      19.09548861294188      15.38097527816559   0.001277535964947551     0.6155198710746249      -11.9342790609193  0.0002078058257933937     0.1189466516388902   0.001132508018574957      13.17349744895705      335.8652799137847   0.005872362193209481     0.8000428747226177     0.4998267337051933     0.2751062258039643     0.4967989557657236    0.05421116469917138     0.8150933176829964     0.9784896627878423     0.9897718296091018  1.284698958396078e-11 122.4280985634349
2.812033041402449      19.09548861294188      15.38097527816559   0.001277535964947551     0.6155198710746249      -11.9342790609193  0.0002078058257933937     0.1189466516388902   0.001132508018574957      13.17349744895705      335.8652799137847   0.005872347292048287     0.8000428896237789     0.4998267337051933     0.2751062258039643     0.4967989557657236    0.05421116469917138     0.8150933176829964     0.9784896627878423     0.9897718296091018  1.284698958396078e-11 122.428098490422
2.812033041402449      19.09548861294188      15.38097527816559   0.001277535964947551     0.6155198710746249      -11.9342790609193  0.0002078058257933937     0.1189466516388902   0.001132508018574957      13.17349744895705      335.8652799137847   0.005872347292048287     0.8000428747226177     0.4998267486063545     0.2751062258039643     0.4967989557657236    0.05421116469917138     0.8150933176829964     0.9784896627878423     0.9897718296091018  1.284698958396078e-11 122.4280981021696
2.812033041402449      19.09548861294188      15.38097527816559   0.001277535964947551     0.6155198710746249      -11.9342790609193  0.0002078058257933937     0.1189466516388902   0.001132508018574957      13.17349744895705      335.8652799137847   0.005872347292048287     0.8000428747226177     0.4998267337051933     0.2751062407051255     0.4967989557657236    0.05421116469917138     0.8150933176829964     0.9784896627878423     0.9897718296091018  1.284698958396078e-11 122.4280976880893
2.812033041402449      19.09548861294188      15.38097527816559   0.001277535964947551     0.6155198710746249      -11.9342790609193  0.0002078058257933937     0.1189466516388902   0.001132508018574957      13.17349744895705      335.8652799137847   0.005872347292048287     0.8000428747226177     0.4998267337051933     0.2751062258039643     0.4967989706668848    0.05421116469917138     0.8150933176829964     0.9784896627878423     0.9897718296091018  1.284698958396078e-11 122.4280977614604
2.812033041402449      19.09548861294188      15.38097527816559   0.001277535964947551     0.6155198710746249      -11.9342790609193  0.0002078058257933937     0.1189466516388902   0.001132508018574957      13.17349744895705      335.8652799137847   0.005872347292048287     0.8000428747226177     0.4998267337051933     0.2751062258039643     0.4967989557657236    0.05421117960033257     0.8150933176829964     0.9784896627878423     0.9897718296091018  1.284698958396078e-11 122.4280977962753
2.812033041402449      19.09548861294188      15.38097527816559   0.001277535964947551     0.6155198710746249      -11.9342790609193  0.0002078058257933937     0.1189466516388902   0.001132508018574957      13.17349744895705      335.8652799137847   0.005872347292048287     0.8000428747226177     0.4998267337051933     0.2751062258039643     0.4967989557657236    0.05421116469917138     0.8150933325841576     0.9784896627878423     0.9897718296091018  1.284698958396078e-11 122.428097796231
2.812033041402449      19.09548861294188      15.38097527816559   0.001277535964947551     0.6155198710746249      -11.9342790609193  0.0002078058257933937     0.1189466516388902   0.001132508018574957      13.17349744895705      335.8652799137847   0.005872347292048287     0.8000428747226177     0.4998267337051933     0.2751062258039643     0.4967989557657236    0.05421116469917138     0.8150933176829964     0.9784896776890035     0.9897718296091018  1.284698958396078e-11 122.4280977962303
2.812033041402449      19.09548861294188      15.38097527816559   0.001277535964947551     0.6155198710746249      -11.9342790609193  0.0002078058257933937     0.1189466516388902   0.001132508018574957      13.17349744895705      335.8652799137847   0.005872347292048287     0.8000428747226177     0.4998267337051933     0.2751062258039643     0.4967989557657236    0.05421116469917138     0.8150933176829964     0.9784896627878423      0.989771844510263  1.284698958396078e-11 122.4280977962287
2.812033041402449      19.09548861294188      15.38097527816559   0.001277535964947551     0.6155198710746249      -11.9342790609193  0.0002078058257933937     0.1189466516388902   0.001132508018574957      13.17349744895705      335.8652799137847   0.005872347292048287     0.8000428747226177     0.4998267337051933     0.2751062258039643     0.4967989557657236    0.05421116469917138     0.8150933176829964     0.9784896627878423     0.9897718296091018  1.491400818343162e-08 122.428210661051
2.811923578085455      19.09547973043327       15.3809933554578   0.001275870304212592     0.6158065710383327     -11.93427292851727   0.000205337933829514      0.119101026567453   0.001126803910716308      13.17354284751027      335.8649233424937   0.005859292074963874     0.8000427874146451      0.499379176454668     0.2753357378513254     0.4969007177698875    0.05421083961154323     0.8150944876048906     0.9784897674785664     0.9897718751364568  8.603134724813016e-12 122.4127756041103
2.811923619986382      19.09547973043327       15.3809933554578   0.001275870304212592     0.6158065710383327     -11.93427292851727   0.000205337933829514      0.119101026567453   0.001126803910716308      13.17354284751027      335.8649233424937   0.005859292074963874     0.8000427874146451      0.499379176454668     0.2753357378513254     0.4969007177698875    0.05421083961154323     0.8150944876048906     0.9784897674785664     0.9897718751364568  8.603134724813016e-12 122.4127756436391
2.811923578085455      19.09548001497809       15.3809933554578   0.001275870304212592     0.6158065710383327     -11.93427292851727   0.000205337933829514      0.119101026567453   0.001126803910716308      13.17354284751027      335.8649233424937   0.005859292074963874     0.8000427874146451      0.499379176454668     0.2753357378513254     0.4969007177698875    0.05421083961154323     0.8150944876048906     0.9784897674785664     0.9897718751364568  8.603134724813016e-12 122.412775755479
2.811923578085455      19.09547973043327      15.38099358465246   0.001275870304212592     0.6158065710383327     -11.93427292851727   0.000205337933829514      0.119101026567453   0.001126803910716308      13.17354284751027      335.8649233424937   0.005859292074963874     0.8000427874146451      0.499379176454668     0.2753357378513254     0.4969007177698875    0.05421083961154323     0.8150944876048906     0.9784897674785664     0.9897718751364568  8.603134724813016e-12 122.4127755287969
2.811923578085455      19.09547973043327       15.3809933554578   0.001275885205373786     0.6158065710383327     -11.93427292851727   0.000205337933829514      0.119101026567453   0.001126803910716308      13.17354284751027      335.8649233424937   0.005859292074963874     0.8000427874146451      0.499379176454668     0.2753357378513254     0.4969007177698875    0.05421083961154323     0.8150944876048906     0.9784897674785664     0.9897718751364568  8.603134724813016e-12 122.4127758556799
2.811923578085455      19.09547973043327       15.3809933554578   0.001275870304212592     0.6158065859394939     -11.93427292851727   0.000205337933829514      0.119101026567453   0.001126803910716308      13.17354284751027      335.8649233424937   0.005859292074963874     0.8000427874146451      0.499379176454668     0.2753357378513254     0.4969007177698875    0.05421083961154323     0.8150944876048906     0.9784897674785664     0.9897718751364568  8.603134724813016e-12 122.4127755644903
2.811923578085455      19.09547973043327       15.3809933554578   0.001275870304212592     0.6158065710383327     -11.93427310635179   0.000205337933829514      0.119101026567453   0.001126803910716308      13.17354284751027      335.8649233424937   0.005859292074963874     0.8000427874146451      0.499379176454668     0.2753357378513254     0.4969007177698875    0.05421083961154323     0.8150944876048906     0.9784897674785664     0.9897718751364568  8.603134724813016e-12 122.4127756147094
2.811923578085455      19.09547973043327       15.3809933554578   0.001275870304212592     0.6158065710383327     -11.93427292851727  0.0002053528349907079      0.119101026567453   0.001126803910716308      13.17354284751027      335.8649233424937   0.005859292074963874     0.8000427874146451      0.499379176454668     0.2753357378513254     0.4969007177698875    0.05421083961154323     0.8150944876048906     0.9784897674785664     0.9897718751364568  8.603134724813016e-12 122.4127801253603
2.811923578085455      19.09547973043327       15.3809933554578   0.001275870304212592     0.6158065710383327     -11.93427292851727   0.000205337933829514     0.1191010414686142   0.001126803910716308      13.17354284751027      335.8649233424937   0.005859292074963874     0.8000427874146451      0.499379176454668     0.2753357378513254     0.4969007177698875    0.05421083961154323     0.8150944876048906     0.9784897674785664     0.9897718751364568  8.603134724813016e-12 122.4127756061459
2.811923578085455      19.09547973043327       15.3809933554578   0.001275870304212592     0.6158065710383327     -11.93427292851727   0.000205337933829514      0.119101026567453   0.001126818811877502      13.17354284751027      335.8649233424937   0.005859292074963874     0.8000427874146451      0.499379176454668     0.2753357378513254     0.4969007177698875    0.05421083961154323     0.8150944876048906     0.9784897674785664     0.9897718751364568  8.603134724813016e-12 122.4127764100321
2.811923578085455      19.09547973043327       15.3809933554578   0.001275870304212592     0.6158065710383327     -11.93427292851727   0.000205337933829514      0.119101026567453   0.001126803910716308      13.17354304381136      335.8649233424937   0.005859292074963874     0.8000427874146451      0.499379176454668     0.2753357378513254     0.4969007177698875    0.05421083961154323     0.8150944876048906     0.9784897674785664     0.9897718751364568  8.603134724813016e-12 122.4127754947795
2.811923578085455      19.09547973043327       15.3809933554578   0.001275870304212592     0.6158065710383327     -11.93427292851727   0.000205337933829514      0.119101026567453   0.001126803910716308      13.17354284751027       335.864928347271   0.005859292074963874     0.8000427874146451      0.499379176454668     0.2753357378513254     0.4969007177698875    0.05421083961154323     0.8150944876048906     0.9784897674785664     0.9897718751364568  8.603134724813016e-12 122.4127756928562
2.811923578085455      19.09547973043327       15.3809933554578   0.001275870304212592     0.6158065710383327     -11.93427292851727   0.000205337933829514      0.119101026567453   0.001126803910716308      13.17354284751027      335.8649233424937   0.005859306976125068     0.8000427874146451      0.499379176454668     0.2753357378513254     0.4969007177698875    0.05421083961154323     0.8150944876048906     0.9784897674785664     0.9897718751364568  8.603134724813016e-12 122.4127792212215
2.811923578085455      19.09547973043327       15.3809933554578   0.001275870304212592     0.6158065710383327     -11.93427292851727   0.000205337933829514      0.119101026567453   0.001126803910716308      13.17354284751027      335.8649233424937   0.005859292074963874     0.8000428023158063      0.499379176454668     0.2753357378513254     0.4969007177698875    0.05421083961154323     0.8150944876048906     0.9784897674785664     0.9897718751364568  8.603134724813016e-12 122.4127763811516
2.811923578085455      19.09547973043327       15.3809933554578   0.001275870304212592     0.6158065710383327     -11.93427292851727   0.000205337933829514      0.119101026567453   0.001126803910716308      13.17354284751027      335.8649233424937   0.005859292074963874     0.8000427874146451     0.4993791913558291     0.2753357378513254     0.4969007177698875    0.05421083961154323     0.8150944876048906     0.9784897674785664     0.9897718751364568  8.603134724813016e-12 122.4127758788615
2.811923578085455      19.09547973043327       15.3809933554578   0.001275870304212592     0.6158065710383327     -11.93427292851727   0.000205337933829514      0.119101026567453   0.001126803910716308      13.17354284751027      335.8649233424937   0.005859292074963874     0.8000427874146451      0.499379176454668     0.2753357527524866     0.4969007177698875    0.05421083961154323     0.8150944876048906     0.9784897674785664     0.9897718751364568  8.603134724813016e-12 122.4127756253409
2.811923578085455      19.09547973043327       15.3809933554578   0.001275870304212592     0.6158065710383327     -11.93427292851727   0.000205337933829514      0.119101026567453   0.001126803910716308      13.17354284751027      335.8649233424937   0.005859292074963874     0.8000427874146451      0.499379176454668     0.2753357378513254     0.4969007326710487    0.05421083961154323     0.8150944876048906     0.9784897674785664     0.9897718751364568  8.603134724813016e-12 122.412775663462
2.811923578085455      19.09547973043327       15.3809933554578   0.001275870304212592     0.6158065710383327     -11.93427292851727   0.000205337933829514      0.119101026567453   0.001126803910716308      13.17354284751027      335.8649233424937   0.005859292074963874     0.8000427874146451      0.499379176454668     0.2753357378513254     0.4969007177698875    0.05421085451270442     0.8150944876048906     0.9784897674785664     0.9897718751364568  8.603134724813016e-12 122.4127756075654
2.811923578085455      19.09547973043327       15.3809933554578   0.001275870304212592     0.6158065710383327     -11.93427292851727   0.000205337933829514      0.119101026567453   0.001126803910716308      13.17354284751027      335.8649233424937   0.005859292074963874     0.8000427874146451      0.499379176454668     0.2753357378513254     0.4969007177698875    0.05421083961154323     0.8150945025060518     0.9784897674785664     0.9897718751364568  8.603134724813016e-12 122.4127756041074
2.811923578085455      19.09547973043327       15.3809933554578   0.001275870304212592     0.6158065710383327     -11.93427292851727   0.000205337933829514      0.119101026567453   0.001126803910716308      13.17354284751027      335.8649233424937   0.005859292074963874     0.8000427874146451      0.499379176454668     0.2753357378513254     0.4969007177698875    0.05421083961154323     0.8150944876048906     0.9784897823797276     0.9897718751364568  8.603134724813016e-12 122.4127756040871
2.811923578085455      19.09547973043327       15.3809933554578   0.001275870304212592     0.6158065710383327     -11.93427292851727   0.000205337933829514      0.119101026567453   0.001126803910716308      13.17354284751027      335.8649233424937   0.005859292074963874     0.8000427874146451      0.499379176454668     0.2753357378513254     0.4969007177698875    0.05421083961154323     0.8150944876048906     0.9784897674785664      0.989771890037618  8.603134724813016e-12 122.4127756038287
2.811923578085455      19.09547973043327       15.3809933554578   0.001275870304212592     0.6158065710383327     -11.93427292851727   0.000205337933829514      0.119101026567453   0.001126803910716308      13.17354284751027      335.8649233424937   0.005859292074963874     0.8000427874146451      0.499379176454668     0.2753357378513254     0.4969007177698875    0.05421083961154323     0.8150944876048906     0.9784897674785664     0.9897718751364568  1.490976432857247e-08 122.4128884382077
2.811810126032709      19.09542982010251      15.38158142346347   0.001276702259144424     0.6158695935673029     -11.93397827761589  0.0002049401190152139     0.1191021704945239   0.001126476184844895      13.17378104360042       335.851801833741   0.005851450983074023     0.8000426960536443     0.4993158884066711     0.2753534111422938      0.496678331803595    0.05407262686470237     0.8155380817649286     0.9785452596792713     0.9897978498182187  8.259714463808566e-12 122.4100613132075
2.811810167931945      19.09542982010251      15.38158142346347   0.001276702259144424     0.6158695935673029     -11.93397827761589  0.0002049401190152139     0.1191021704945239   0.001126476184844895      13.17378104360042       335.851801833741   0.005851450983074023     0.8000426960536443     0.4993158884066711     0.2753534111422938      0.496678331803595    0.05407262686470237     0.8155380817649286     0.9785452596792713     0.9897978498182187  8.259714463808566e-12 122.4100614049142
2.811810126032709      19.09543010464659      15.38158142346347   0.001276702259144424     0.6158695935673029     -11.93397827761589  0.0002049401190152139     0.1191021704945239   0.001126476184844895      13.17378104360042       335.851801833741   0.005851450983074023     0.8000426960536443     0.4993158884066711     0.2753534111422938      0.496678331803595    0.05407262686470237     0.8155380817649286     0.9785452596792713     0.9897978498182187  8.259714463808566e-12 122.4100614725234
2.811810126032709      19.09542982010251       15.3815816526669   0.001276702259144424     0.6158695935673029     -11.93397827761589  0.0002049401190152139     0.1191021704945239   0.001126476184844895      13.17378104360042       335.851801833741   0.005851450983074023     0.8000426960536443     0.4993158884066711     0.2753534111422938      0.496678331803595    0.05407262686470237     0.8155380817649286     0.9785452596792713     0.9897978498182187  8.259714463808566e-12 122.4100613227616
2.811810126032709      19.09542982010251      15.38158142346347   0.001276717160305618     0.6158695935673029     -11.93397827761589  0.0002049401190152139     0.1191021704945239   0.001126476184844895      13.17378104360042       335.851801833741   0.005851450983074023     0.8000426960536443     0.4993158884066711     0.2753534111422938      0.496678331803595    0.05407262686470237     0.8155380817649286     0.9785452596792713     0.9897978498182187  8.259714463808566e-12 122.4100616271274
2.811810126032709      19.09542982010251      15.38158142346347   0.001276702259144424     0.6158696084684641     -11.93397827761589  0.0002049401190152139     0.1191021704945239   0.001126476184844895      13.17378104360042       335.851801833741   0.005851450983074023     0.8000426960536443     0.4993158884066711     0.2753534111422938      0.496678331803595    0.05407262686470237     0.8155380817649286     0.9785452596792713     0.9897978498182187  8.259714463808566e-12 122.4100612132469
2.811810126032709      19.09542982010251      15.38158142346347   0.001276702259144424     0.6158695935673029     -11.93397845544602  0.0002049401190152139     0.1191021704945239   0.001126476184844895      13.17378104360042       335.851801833741   0.005851450983074023     0.8000426960536443     0.4993158884066711     0.2753534111422938      0.496678331803595    0.05407262686470237     0.8155380817649286     0.9785452596792713     0.9897978498182187  8.259714463808566e-12 122.4100614044857
2.811810126032709      19.09542982010251      15.38158142346347   0.001276702259144424     0.6158695935673029     -11.93397827761589  0.0002049550201764077     0.1191021704945239   0.001126476184844895      13.17378104360042       335.851801833741   0.005851450983074023     0.8000426960536443     0.4993158884066711     0.2753534111422938      0.496678331803595    0.05407262686470237     0.8155380817649286     0.9785452596792713     0.9897978498182187  8.259714463808566e-12 122.4100651580794
2.811810126032709      19.09542982010251      15.38158142346347   0.001276702259144424     0.6158695935673029     -11.93397827761589  0.0002049401190152139     0.1191021853956851   0.001126476184844895      13.17378104360042       335.851801833741   0.005851450983074023     0.8000426960536443     0.4993158884066711     0.2753534111422938      0.496678331803595    0.05407262686470237     0.8155380817649286     0.9785452596792713     0.9897978498182187  8.259714463808566e-12 122.4100613646103
2.811810126032709      19.09542982010251      15.38158142346347   0.001276702259144424     0.6158695935673029     -11.93397827761589  0.0002049401190152139     0.1191021704945239   0.001126491086006089      13.17378104360042       335.851801833741   0.005851450983074023     0.8000426960536443     0.4993158884066711     0.2753534111422938      0.496678331803595    0.05407262686470237     0.8155380817649286     0.9785452596792713     0.9897978498182187  8.259714463808566e-12 122.4100617587786
2.811810126032709      19.09542982010251      15.38158142346347   0.001276702259144424     0.6158695935673029     -11.93397827761589  0.0002049401190152139     0.1191021704945239   0.001126476184844895      13.17378123990505       335.851801833741   0.005851450983074023     0.8000426960536443     0.4993158884066711     0.2753534111422938      0.496678331803595    0.05407262686470237     0.8155380817649286     0.9785452596792713     0.9897978498182187  8.259714463808566e-12 122.4100611665925
2.811810126032709      19.09542982010251      15.38158142346347   0.001276702259144424     0.6158695935673029     -11.93397827761589  0.0002049401190152139     0.1191021704945239   0.001126476184844895      13.17378104360042      335.8518068383228   0.005851450983074023     0.8000426960536443     0.4993158884066711     0.2753534111422938      0.496678331803595    0.05407262686470237     0.8155380817649286     0.9785452596792713     0.9897978498182187  8.259714463808566e-12 122.4100613975629
2.811810126032709      19.09542982010251      15.38158142346347   0.001276702259144424     0.6158695935673029     -11.93397827761589  0.0002049401190152139     0.1191021704945239   0.001126476184844895      13.17378104360042       335.851801833741   0.005851465884235216     0.8000426960536443     0.4993158884066711     0.2753534111422938      0.496678331803595    0.05407262686470237     0.8155380817649286     0.9785452596792713     0.9897978498182187  8.259714463808566e-12 122.4100587673157
2.811810126032709      19.09542982010251      15.38158142346347   0.001276702259144424     0.6158695935673029     -11.93397827761589  0.0002049401190152139     0.1191021704945239   0.001126476184844895      13.17378104360042       335.851801833741   0.005851450983074023     0.8000427109548055     0.4993158884066711     0.2753534111422938      0.496678331803595    0.05407262686470237     0.8155380817649286     0.9785452596792713     0.9897978498182187  8.259714463808566e-12 122.410062103563
2.811810126032709      19.09542982010251      15.38158142346347   0.001276702259144424     0.6158695935673029     -11.93397827761589  0.0002049401190152139     0.1191021704945239   0.001126476184844895      13.17378104360042       335.851801833741   0.005851450983074023     0.8000426960536443     0.4993159033078323     0.2753534111422938      0.496678331803595    0.05407262686470237     0.8155380817649286     0.9785452596792713     0.9897978498182187  8.259714463808566e-12 122.4100617205917
2.811810126032709      19.09542982010251      15.38158142346347   0.001276702259144424     0.6158695935673029     -11.93397827761589  0.0002049401190152139     0.1191021704945239   0.001126476184844895      13.17378104360042       335.851801833741   0.005851450983074023     0.8000426960536443     0.4993158884066711      0.275353426043455      0.496678331803595    0.05407262686470237     0.8155380817649286     0.9785452596792713     0.9897978498182187  8.259714463808566e-12 122.4100610893229
2.811810126032709      19.09542982010251      15.38158142346347   0.001276702259144424     0.6158695935673029     -11.93397827761589  0.0002049401190152139     0.1191021704945239   0.001126476184844895      13.17378104360042       335.851801833741   0.005851450983074023     0.8000426960536443     0.4993158884066711     0.2753534111422938     0.4966783467047562    0.05407262686470237     0.8155380817649286     0.9785452596792713     0.9897978498182187  8.259714463808566e-12 122.4100613172376
2.811810126032709      19.09542982010251      15.38158142346347   0.001276702259144424     0.6158695935673029     -11.93397827761589  0.0002049401190152139     0.1191021704945239   0.001126476184844895      13.17378104360042       335.851801833741   0.005851450983074023     0.8000426960536443     0.4993158884066711     0.2753534111422938      0.496678331803595    0.05407264176586357     0.8155380817649286     0.9785452596792713     0.9897978498182187  8.259714463808566e-12 122.410061312435
2.811810126032709      19.09542982010251      15.38158142346347   0.001276702259144424     0.6158695935673029     -11.93397827761589  0.0002049401190152139     0.1191021704945239   0.001126476184844895      13.17378104360042       335.851801833741   0.005851450983074023     0.8000426960536443     0.4993158884066711     0.2753534111422938      0.496678331803595    0.05407262686470237     0.8155380966660898     0.9785452596792713     0.9897978498182187  8.259714463808566e-12 122.4100613132068
2.811810126032709      19.09542982010251      15.38158142346347   0.001276702259144424     0.6158695935673029     -11.93397827761589  0.0002049401190152139     0.1191021704945239   0.001126476184844895      13.17378104360042       335.851801833741   0.005851450983074023     0.8000426960536443     0.4993158884066711     0.2753534111422938      0.496678331803595    0.05407262686470237     0.8155380817649286     0.9785452745804325     0.9897978498182187  8.259714463808566e-12 122.4100613131894
2.811810126032709      19.09542982010251      15.38158142346347   0.001276702259144424     0.6158695935673029     -11.93397827761589  0.0002049401190152139     0.1191021704945239   0.001126476184844895      13.17378104360042       335.851801833741   0.005851450983074023     0.8000426960536443     0.4993158884066711     0.2753534111422938      0.496678331803595    0.05407262686470237     0.8155380817649286     0.9785452596792713     0.9897978647193799  8.259714463808566e-12 122.4100613132132
2.811810126032709      19.09542982010251      15.38158142346347   0.001276702259144424     0.6158695935673029     -11.93397827761589  0.0002049401190152139     0.1191021704945239   0.001126476184844895      13.17378104360042       335.851801833741   0.005851450983074023     0.8000426960536443     0.4993158884066711     0.2753534111422938      0.496678331803595    0.05407262686470237     0.8155380817649286     0.9785452596792713     0.9897978498182187  1.490942090831147e-08 122.4101742192557
2.811769349398895      19.09437182526016      15.37958116139449    0.00127707772218261     0.6159556162271581      -11.9325995600388  0.0002048757844916651     0.1191026928531308   0.001126448282364457      13.17445575203965      335.8655247852697   0.005854587221885531     0.8000426581999092     0.4993153176771248     0.2753587316808324     0.4966562341277053    0.05407459931962694     0.8156960833521506     0.9785701511266952     0.9881197448041024  8.228749208992352e-12 122.4089521303711
2.811769391297523      19.09437182526016      15.37958116139449    0.00127707772218261     0.6159556162271581      -11.9325995600388  0.0002048757844916651     0.1191026928531308   0.001126448282364457      13.17445575203965      335.8655247852697   0.005854587221885531     0.8000426581999092     0.4993153176771248     0.2753587316808324     0.4966562341277053    0.05407459931962694     0.8156960833521506     0.9785701511266952     0.9881197448041024  8.228749208992352e-12 122.4089521508158
2.811769349398895      19.09437210978847      15.37958116139449    0.00127707772218261     0.6159556162271581      -11.9325995600388  0.0002048757844916651     0.1191026928531308   0.001126448282364457      13.17445575203965      335.8655247852697   0.005854587221885531     0.8000426581999092     0.4993153176771248     0.2753587316808324     0.4966562341277053    0.05407459931962694     0.8156960833521506     0.9785701511266952     0.9881197448041024  8.228749208992352e-12 122.4089522293176
2.811769349398895      19.09437182526016      15.37958139056811    0.00127707772218261     0.6159556162271581      -11.9325995600388  0.0002048757844916651     0.1191026928531308   0.001126448282364457      13.17445575203965      335.8655247852697   0.005854587221885531     0.8000426581999092     0.4993153176771248     0.2753587316808324     0.4966562341277053    0.05407459931962694     0.8156960833521506     0.9785701511266952     0.9881197448041024  8.228749208992352e-12 122.408952014726
2.811769349398895      19.09437182526016      15.37958116139449   0.001277092623343804     0.6159556162271581      -11.9325995600388  0.0002048757844916651     0.1191026928531308   0.001126448282364457      13.17445575203965      335.8655247852697   0.005854587221885531     0.8000426581999092     0.4993153176771248     0.2753587316808324     0.4966562341277053    0.05407459931962694     0.8156960833521506     0.9785701511266952     0.9881197448041024  8.228749208992352e-12 122.4089522196508
2.811769349398895      19.09437182526016      15.37958116139449    0.00127707772218261     0.6159556311283193      -11.9325995600388  0.0002048757844916651     0.1191026928531308   0.001126448282364457      13.17445575203965      335.8655247852697   0.005854587221885531     0.8000426581999092     0.4993153176771248     0.2753587316808324     0.4966562341277053    0.05407459931962694     0.8156960833521506     0.9785701511266952     0.9881197448041024  8.228749208992352e-12 122.4089519630795
2.811769349398895      19.09437182526016      15.37958116139449    0.00127707772218261     0.6159556162271581     -11.93259973784839  0.0002048757844916651     0.1191026928531308   0.001126448282364457      13.17445575203965      335.8655247852697   0.005854587221885531     0.8000426581999092     0.4993153176771248     0.2753587316808324     0.4966562341277053    0.05407459931962694     0.8156960833521506     0.9785701511266952     0.9881197448041024  8.228749208992352e-12 122.4089521379323
2.811769349398895      19.09437182526016      15.37958116139449    0.00127707772218261     0.6159556162271581      -11.9325995600388  0.0002048906856528589     0.1191026928531308   0.001126448282364457      13.17445575203965      335.8655247852697   0.005854587221885531     0.8000426581999092     0.4993153176771248     0.2753587316808324     0.4966562341277053    0.05407459931962694     0.8156960833521506     0.9785701511266952     0.9881197448041024  8.228749208992352e-12 122.4089562142938
2.811769349398895      19.09437182526016      15.37958116139449    0.00127707772218261     0.6159556162271581      -11.9325995600388  0.0002048757844916651      0.119102707754292   0.001126448282364457      13.17445575203965      335.8655247852697   0.005854587221885531     0.8000426581999092     0.4993153176771248     0.2753587316808324     0.4966562341277053    0.05407459931962694     0.8156960833521506     0.9785701511266952     0.9881197448041024  8.228749208992352e-12 122.4089520694705
2.811769349398895      19.09437182526016      15.37958116139449    0.00127707772218261     0.6159556162271581      -11.9325995600388  0.0002048757844916651     0.1191026928531308   0.001126463183525651      13.17445575203965      335.8655247852697   0.005854587221885531     0.8000426581999092     0.4993153176771248     0.2753587316808324     0.4966562341277053    0.05407459931962694     0.8156960833521506     0.9785701511266952     0.9881197448041024  8.228749208992352e-12 122.4089524876172
2.811769349398895      19.09437182526016      15.37958116139449    0.00127707772218261     0.6159556162271581      -11.9325995600388  0.0002048757844916651     0.1191026928531308   0.001126448282364457      13.17445594835434      335.8655247852697   0.005854587221885531     0.8000426581999092     0.4993153176771248     0.2753587316808324     0.4966562341277053    0.05407459931962694     0.8156960833521506     0.9785701511266952     0.9881197448041024  8.228749208992352e-12 122.4089519231392
2.811769349398895      19.09437182526016      15.37958116139449    0.00127707772218261     0.6159556162271581      -11.9325995600388  0.0002048757844916651     0.1191026928531308   0.001126448282364457      13.17445575203965       335.865529790056   0.005854587221885531     0.8000426581999092     0.4993153176771248     0.2753587316808324     0.4966562341277053    0.05407459931962694     0.8156960833521506     0.9785701511266952     0.9881197448041024  8.228749208992352e-12 122.4089521910558
2.811769349398895      19.09437182526016      15.37958116139449    0.00127707772218261     0.6159556162271581      -11.9325995600388  0.0002048757844916651     0.1191026928531308   0.001126448282364457      13.17445575203965      335.8655247852697   0.005854602123046725     0.8000426581999092     0.4993153176771248     0.2753587316808324     0.4966562341277053    0.05407459931962694     0.8156960833521506     0.9785701511266952     0.9881197448041024  8.228749208992352e-12 122.4089528213656
2.811769349398895      19.09437182526016      15.37958116139449    0.00127707772218261     0.6159556162271581      -11.9325995600388  0.0002048757844916651     0.1191026928531308   0.001126448282364457      13.17445575203965      335.8655247852697   0.005854587221885531     0.8000426731010704     0.4993153176771248     0.2753587316808324     0.4966562341277053    0.05407459931962694     0.8156960833521506     0.9785701511266952     0.9881197448041024  8.228749208992352e-12 122.4089527935866
2.811769349398895      19.09437182526016      15.37958116139449    0.00127707772218261     0.6159556162271581      -11.9325995600388  0.0002048757844916651     0.1191026928531308   0.001126448282364457      13.17445575203965      335.8655247852697   0.005854587221885531     0.8000426581999092      0.499315332578286     0.2753587316808324     0.4966562341277053    0.05407459931962694     0.8156960833521506     0.9785701511266952     0.9881197448041024  8.228749208992352e-12 122.4089523372887
2.811769349398895      19.09437182526016      15.37958116139449    0.00127707772218261     0.6159556162271581      -11.9325995600388  0.0002048757844916651     0.1191026928531308   0.001126448282364457      13.17445575203965      335.8655247852697   0.005854587221885531     0.8000426581999092     0.4993153176771248     0.2753587465819936     0.4966562341277053    0.05407459931962694     0.8156960833521506     0.9785701511266952     0.9881197448041024  8.228749208992352e-12 122.4089520405056
2.811769349398895      19.09437182526016      15.37958116139449    0.00127707772218261     0.6159556162271581      -11.9325995600388  0.0002048757844916651     0.1191026928531308   0.001126448282364457      13.17445575203965      335.8655247852697   0.005854587221885531     0.8000426581999092     0.4993153176771248     0.2753587316808324     0.4966562490288665    0.05407459931962694     0.8156960833521506     0.9785701511266952     0.9881197448041024  8.228749208992352e-12 122.4089521312807
2.811769349398895      19.09437182526016      15.37958116139449    0.00127707772218261     0.6159556162271581      -11.9325995600388  0.0002048757844916651     0.1191026928531308   0.001126448282364457      13.17445575203965      335.8655247852697   0.005854587221885531     0.8000426581999092     0.4993153176771248     0.2753587316808324     0.4966562341277053    0.05407461422078813     0.8156960833521506     0.9785701511266952     0.9881197448041024  8.228749208992352e-12 122.4089521305459
2.811769349398895      19.09437182526016      15.37958116139449    0.00127707772218261     0.6159556162271581      -11.9325995600388  0.0002048757844916651     0.1191026928531308   0.001126448282364457      13.17445575203965      335.8655247852697   0.005854587221885531     0.8000426581999092     0.4993153176771248     0.2753587316808324     0.4966562341277053    0.05407459931962694     0.8156960982533118     0.9785701511266952     0.9881197448041024  8.228749208992352e-12 122.4089521303685
2.811769349398895      19.09437182526016      15.37958116139449    0.00127707772218261     0.6159556162271581      -11.9325995600388  0.0002048757844916651     0.1191026928531308   0.001126448282364457      13.17445575203965      335.8655247852697   0.005854587221885531     0.8000426581999092     0.4993153176771248     0.2753587316808324     0.4966562341277053    0.05407459931962694     0.8156960833521506     0.9785701660278564     0.9881197448041024  8.228749208992352e-12 122.4089521303618
2.811769349398895      19.09437182526016      15.37958116139449    0.00127707772218261     0.6159556162271581      -11.9325995600388  0.0002048757844916651     0.1191026928531308   0.001126448282364457      13.17445575203965      335.8655247852697   0.005854587221885531     0.8000426581999092     0.4993153176771248     0.2753587316808324     0.4966562341277053    0.05407459931962694     0.8156960833521506     0.9785701511266952     0.9881197597052636  8.228749208992352e-12 122.4089521303805
2.811769349398895      19.09437182526016      15.37958116139449    0.00127707772218261     0.6159556162271581      -11.9325995600388  0.0002048757844916651     0.1191026928531308   0.001126448282364457      13.17445575203965      335.8655247852697   0.005854587221885531     0.8000426581999092     0.4993153176771248     0.2753587316808324     0.4966562341277053    0.05407459931962694     0.8156960833521506     0.9785701511266952     0.9881197448041024  1.490938994305665e-08 122.4090650648969
2.811687423924936      19.09434319521133      15.37966713891019   0.001276195287369547     0.6173650062779055     -11.93259608184391   0.000197842051551482     0.1196150300746189   0.001123098727350347      13.17461377201708      335.8656653999534    0.00582094105648452     0.8000424193747469     0.4984463737841973     0.2759066451501566     0.4966511999955083    0.05407283126202251     0.8157013551079053      0.978570859630818      0.988094902184301  4.114374604496187e-13 122.376296456783
2.811687465822343      19.09434319521133      15.37966713891019   0.001276195287369547     0.6173650062779055     -11.93259608184391   0.000197842051551482     0.1196150300746189   0.001123098727350347      13.17461377201708      335.8656653999534    0.00582094105648452     0.8000424193747469     0.4984463737841973     0.2759066451501566     0.4966511999955083    0.05407283126202251     0.8157013551079053      0.978570859630818      0.988094902184301  4.114374604496187e-13 122.376296586272
2.811687423924936      19.09434347973922      15.37966713891019   0.001276195287369547     0.6173650062779055     -11.93259608184391   0.000197842051551482     0.1196150300746189   0.001123098727350347      13.17461377201708      335.8656653999534    0.00582094105648452     0.8000424193747469     0.4984463737841973     0.2759066451501566     0.4966511999955083    0.05407283126202251     0.8157013551079053      0.978570859630818      0.988094902184301  4.114374604496187e-13 122.3762964494461
2.811687423924936      19.09434319521133      15.37966736808509   0.001276195287369547     0.6173650062779055     -11.93259608184391   0.000197842051551482     0.1196150300746189   0.001123098727350347      13.17461377201708      335.8656653999534    0.00582094105648452     0.8000424193747469     0.4984463737841973     0.2759066451501566     0.4966511999955083    0.05407283126202251     0.8157013551079053      0.978570859630818      0.988094902184301  4.114374604496187e-13 122.3762963488447
2.811687423924936      19.09434319521133      15.37966713891019   0.001276210188530741     0.6173650062779055     -11.93259608184391   0.000197842051551482     0.1196150300746189   0.001123098727350347      13.17461377201708      335.8656653999534    0.00582094105648452     0.8000424193747469     0.4984463737841973     0.2759066451501566     0.4966511999955083    0.05407283126202251     0.8157013551079053      0.978570859630818      0.988094902184301  4.114374604496187e-13 122.376297968612
2.811687423924936      19.09434319521133      15.37966713891019   0.001276195287369547     0.6173650211790667     -11.93259608184391   0.000197842051551482     0.1196150300746189   0.001123098727350347      13.17461377201708      335.8656653999534    0.00582094105648452     0.8000424193747469     0.4984463737841973     0.2759066451501566     0.4966511999955083    0.05407283126202251     0.8157013551079053      0.978570859630818      0.988094902184301  4.114374604496187e-13 122.3762963634015
2.811687423924936      19.09434319521133      15.37966713891019   0.001276195287369547     0.6173650062779055     -11.93259625965345   0.000197842051551482     0.1196150300746189   0.001123098727350347      13.17461377201708      335.8656653999534    0.00582094105648452     0.8000424193747469     0.4984463737841973     0.2759066451501566     0.4966511999955083    0.05407283126202251     0.8157013551079053      0.978570859630818      0.988094902184301  4.114374604496187e-13 122.3762965575639
2.811687423924936      19.09434319521133      15.37966713891019   0.001276195287369547     0.6173650062779055     -11.93259608184391  0.0001978569527126759     0.1196150300746189   0.001123098727350347      13.17461377201708      335.8656653999534    0.00582094105648452     0.8000424193747469     0.4984463737841973     0.2759066451501566     0.4966511999955083    0.05407283126202251     0.8157013551079053      0.978570859630818      0.988094902184301  4.114374604496187e-13 122.3763059736567
2.811687423924936      19.09434319521133      15.37966713891019   0.001276195287369547     0.6173650062779055     -11.93259608184391   0.000197842051551482     0.1196150449757801   0.001123098727350347      13.17461377201708      335.8656653999534    0.00582094105648452     0.8000424193747469     0.4984463737841973     0.2759066451501566     0.4966511999955083    0.05407283126202251     0.8157013551079053      0.978570859630818      0.988094902184301  4.114374604496187e-13 122.3762966224707
2.811687423924936      19.09434319521133      15.37966713891019   0.001276195287369547     0.6173650062779055     -11.93259608184391   0.000197842051551482     0.1196150300746189    0.00112311362851154      13.17461377201708      335.8656653999534    0.00582094105648452     0.8000424193747469     0.4984463737841973     0.2759066451501566     0.4966511999955083    0.05407283126202251     0.8157013551079053      0.978570859630818      0.988094902184301  4.114374604496187e-13 122.3763010116167
2.811687423924936      19.09434319521133      15.37966713891019   0.001276195287369547     0.6173650062779055     -11.93259608184391   0.000197842051551482     0.1196150300746189   0.001123098727350347      13.17461396833413      335.8656653999534    0.00582094105648452     0.8000424193747469     0.4984463737841973     0.2759066451501566     0.4966511999955083    0.05407283126202251     0.8157013551079053      0.978570859630818      0.988094902184301  4.114374604496187e-13 122.3762962794708
2.811687423924936      19.09434319521133      15.37966713891019   0.001276195287369547     0.6173650062779055     -11.93259608184391   0.000197842051551482     0.1196150300746189   0.001123098727350347      13.17461377201708      335.8656704047418    0.00582094105648452     0.8000424193747469     0.4984463737841973     0.2759066451501566     0.4966511999955083    0.05407283126202251     0.8157013551079053      0.978570859630818      0.988094902184301  4.114374604496187e-13 122.3762965056457
2.811687423924936      19.09434319521133      15.37966713891019   0.001276195287369547     0.6173650062779055     -11.93259608184391   0.000197842051551482     0.1196150300746189   0.001123098727350347      13.17461377201708      335.8656653999534   0.005820955957645714     0.8000424193747469     0.4984463737841973     0.2759066451501566     0.4966511999955083    0.05407283126202251     0.8157013551079053      0.978570859630818      0.988094902184301  4.114374604496187e-13 122.3762974115745
2.811687423924936      19.09434319521133      15.37966713891019   0.001276195287369547     0.6173650062779055     -11.93259608184391   0.000197842051551482     0.1196150300746189   0.001123098727350347      13.17461377201708      335.8656653999534    0.00582094105648452      0.800042434275908     0.4984463737841973     0.2759066451501566     0.4966511999955083    0.05407283126202251     0.8157013551079053      0.978570859630818      0.988094902184301  4.114374604496187e-13 122.3762970090967
2.811687423924936      19.09434319521133      15.37966713891019   0.001276195287369547     0.6173650062779055     -11.93259608184391   0.000197842051551482     0.1196150300746189   0.001123098727350347      13.17461377201708      335.8656653999534    0.00582094105648452     0.8000424193747469     0.4984463886853585     0.2759066451501566     0.4966511999955083    0.05407283126202251     0.8157013551079053      0.978570859630818      0.988094902184301  4.114374604496187e-13 122.3762965642297
2.811687423924936      19.09434319521133      15.37966713891019   0.001276195287369547     0.6173650062779055     -11.93259608184391   0.000197842051551482     0.1196150300746189   0.001123098727350347      13.17461377201708      335.8656653999534    0.00582094105648452     0.8000424193747469     0.4984463737841973     0.2759066600513178     0.4966511999955083    0.05407283126202251     0.8157013551079053      0.978570859630818      0.988094902184301  4.114374604496187e-13 122.3762963521713
2.811687423924936      19.09434319521133      15.37966713891019   0.001276195287369547     0.6173650062779055     -11.93259608184391   0.000197842051551482     0.1196150300746189   0.001123098727350347      13.17461377201708      335.8656653999534    0.00582094105648452     0.8000424193747469     0.4984463737841973     0.2759066451501566     0.4966512148966695    0.05407283126202251     0.8157013551079053      0.978570859630818      0.988094902184301  4.114374604496187e-13 122.3762964818659
2.811687423924936      19.09434319521133      15.37966713891019   0.001276195287369547     0.6173650062779055     -11.93259608184391   0.000197842051551482     0.1196150300746189   0.001123098727350347      13.17461377201708      335.8656653999534    0.00582094105648452     0.8000424193747469     0.4984463737841973     0.2759066451501566     0.4966511999955083     0.0540728461631837     0.8157013551079053      0.978570859630818      0.988094902184301  4.114374604496187e-13 122.3762964567295
2.811687423924936      19.09434319521133      15.37966713891019   0.001276195287369547     0.6173650062779055     -11.93259608184391   0.000197842051551482     0.1196150300746189   0.001123098727350347      13.17461377201708      335.8656653999534    0.00582094105648452     0.8000424193747469     0.4984463737841973     0.2759066451501566     0.4966511999955083    0.05407283126202251     0.8157013700090665      0.978570859630818      0.988094902184301  4.114374604496187e-13 122.376296456783
2.811687423924936      19.09434319521133      15.37966713891019   0.001276195287369547     0.6173650062779055     -11.93259608184391   0.000197842051551482     0.1196150300746189   0.001123098727350347      13.17461377201708      335.8656653999534    0.00582094105648452     0.8000424193747469     0.4984463737841973     0.2759066451501566     0.4966511999955083    0.05407283126202251     0.8157013551079053     0.9785708745319792      0.988094902184301  4.114374604496187e-13 122.37629645679
2.811687423924936      19.09434319521133      15.37966713891019   0.001276195287369547     0.6173650062779055     -11.93259608184391   0.000197842051551482     0.1196150300746189   0.001123098727350347      13.17461377201708      335.8656653999534    0.00582094105648452     0.8000424193747469     0.4984463737841973     0.2759066451501566     0.4966511999955083    0.05407283126202251     0.8157013551079053      0.978570859630818     0.9880949170854622  4.114374604496187e-13 122.3762964567868
2.811687423924936      19.09434319521133      15.37966713891019   0.001276195287369547     0.6173650062779055     -11.93259608184391   0.000197842051551482     0.1196150300746189   0.001123098727350347      13.17461377201708      335.8656653999534    0.00582094105648452     0.8000424193747469     0.4984463737841973     0.2759066451501566     0.4966511999955083    0.05407283126202251     0.8157013551079053      0.978570859630818      0.988094902184301  1.490157263130811e-08 122.3764092700035
2.811138802402436      19.09559900867346      15.38123599983993   0.001273430264531339     0.6176992158412854     -11.93271176033065   0.000193176430618656     0.1195716213311989    0.00111081390588876        13.177057630687      335.8708280552435   0.005809389870358252     0.8000423078289563     0.4983752150638603     0.2760869861248484     0.4962841235740793    0.05407299165833612     0.8157013551079053     0.9785663036579647     0.9880913702911026   2.99724527756868e-13 122.3657436822527
2.811138844291669      19.09559900867346      15.38123599983993   0.001273430264531339     0.6176992158412854     -11.93271176033065   0.000193176430618656     0.1195716213311989    0.00111081390588876        13.177057630687      335.8708280552435   0.005809389870358252     0.8000423078289563     0.4983752150638603     0.2760869861248484     0.4962841235740793    0.05407299165833612     0.8157013551079053     0.9785663036579647     0.9880913702911026   2.99724527756868e-13 122.3657438387089
2.811138802402436      19.09559929322005      15.38123599983993   0.001273430264531339     0.6176992158412854     -11.93271176033065   0.000193176430618656     0.1195716213311989    0.00111081390588876        13.177057630687      335.8708280552435   0.005809389870358252     0.8000423078289563     0.4983752150638603     0.2760869861248484     0.4962841235740793    0.05407299165833612     0.8157013551079053     0.9785663036579647     0.9880913702911026   2.99724527756868e-13 122.3657437236028
2.811138802402436      19.09559900867346      15.38123622903821   0.001273430264531339     0.6176992158412854     -11.93271176033065   0.000193176430618656     0.1195716213311989    0.00111081390588876        13.177057630687      335.8708280552435   0.005809389870358252     0.8000423078289563     0.4983752150638603     0.2760869861248484     0.4962841235740793    0.05407299165833612     0.8157013551079053     0.9785663036579647     0.9880913702911026   2.99724527756868e-13 122.3657436006441
2.811138802402436      19.09559900867346      15.38123599983993   0.001273445165692533     0.6176992158412854     -11.93271176033065   0.000193176430618656     0.1195716213311989    0.00111081390588876        13.177057630687      335.8708280552435   0.005809389870358252     0.8000423078289563     0.4983752150638603     0.2760869861248484     0.4962841235740793    0.05407299165833612     0.8157013551079053     0.9785663036579647     0.9880913702911026   2.99724527756868e-13 122.3657437372679
2.811138802402436      19.09559900867346      15.38123599983993   0.001273430264531339     0.6176992307424466     -11.93271176033065   0.000193176430618656     0.1195716213311989    0.00111081390588876        13.177057630687      335.8708280552435   0.005809389870358252     0.8000423078289563     0.4983752150638603     0.2760869861248484     0.4962841235740793    0.05407299165833612     0.8157013551079053     0.9785663036579647     0.9880913702911026   2.99724527756868e-13 122.3657435991519
2.811138802402436      19.09559900867346      15.38123599983993   0.001273430264531339     0.6176992158412854     -11.93271193814191   0.000193176430618656     0.1195716213311989    0.00111081390588876        13.177057630687      335.8708280552435   0.005809389870358252     0.8000423078289563     0.4983752150638603     0.2760869861248484     0.4962841235740793    0.05407299165833612     0.8157013551079053     0.9785663036579647     0.9880913702911026   2.99724527756868e-13 122.3657437189571
2.811138802402436      19.09559900867346      15.38123599983993   0.001273430264531339     0.6176992158412854     -11.93271176033065  0.0001931913317798498     0.1195716213311989    0.00111081390588876        13.177057630687      335.8708280552435   0.005809389870358252     0.8000423078289563     0.4983752150638603     0.2760869861248484     0.4962841235740793    0.05407299165833612     0.8157013551079053     0.9785663036579647     0.9880913702911026   2.99724527756868e-13 122.3657472878901
2.811138802402436      19.09559900867346      15.38123599983993   0.001273430264531339     0.6176992158412854     -11.93271176033065   0.000193176430618656     0.1195716362323601    0.00111081390588876        13.177057630687      335.8708280552435   0.005809389870358252     0.8000423078289563     0.4983752150638603     0.2760869861248484     0.4962841235740793    0.05407299165833612     0.8157013551079053     0.9785663036579647     0.9880913702911026   2.99724527756868e-13 122.3657436121388
2.811138802402436      19.09559900867346      15.38123599983993   0.001273430264531339     0.6176992158412854     -11.93271176033065   0.000193176430618656     0.1195716213311989   0.001110828807049954        13.177057630687      335.8708280552435   0.005809389870358252     0.8000423078289563     0.4983752150638603     0.2760869861248484     0.4962841235740793    0.05407299165833612     0.8157013551079053     0.9785663036579647     0.9880913702911026   2.99724527756868e-13 122.3657405806487
2.811138802402436      19.09559900867346      15.38123599983993   0.001273430264531339     0.6176992158412854     -11.93271176033065   0.000193176430618656     0.1195716213311989    0.00111081390588876      13.17705782704046      335.8708280552435   0.005809389870358252     0.8000423078289563     0.4983752150638603     0.2760869861248484     0.4962841235740793    0.05407299165833612     0.8157013551079053     0.9785663036579647     0.9880913702911026   2.99724527756868e-13 122.3657434097005
2.811138802402436      19.09559900867346      15.38123599983993   0.001273430264531339     0.6176992158412854     -11.93271176033065   0.000193176430618656     0.1195716213311989    0.00111081390588876        13.177057630687      335.8708330601088   0.005809389870358252     0.8000423078289563     0.4983752150638603     0.2760869861248484     0.4962841235740793    0.05407299165833612     0.8157013551079053     0.9785663036579647     0.9880913702911026   2.99724527756868e-13 122.3657437364939
2.811138802402436      19.09559900867346      15.38123599983993   0.001273430264531339     0.6176992158412854     -11.93271176033065   0.000193176430618656     0.1195716213311989    0.00111081390588876        13.177057630687      335.8708280552435   0.005809404771519446     0.8000423078289563     0.4983752150638603     0.2760869861248484     0.4962841235740793    0.05407299165833612     0.8157013551079053     0.9785663036579647     0.9880913702911026   2.99724527756868e-13 122.3657399561444
2.811138802402436      19.09559900867346      15.38123599983993   0.001273430264531339     0.6176992158412854     -11.93271176033065   0.000193176430618656     0.1195716213311989    0.00111081390588876        13.177057630687      335.8708280552435   0.005809389870358252     0.8000423227301174     0.4983752150638603     0.2760869861248484     0.4962841235740793    0.05407299165833612     0.8157013551079053     0.9785663036579647     0.9880913702911026   2.99724527756868e-13 122.3657442348148
2.811138802402436      19.09559900867346      15.38123599983993   0.001273430264531339     0.6176992158412854     -11.93271176033065   0.000193176430618656     0.1195716213311989    0.00111081390588876        13.177057630687      335.8708280552435   0.005809389870358252     0.8000423078289563     0.4983752299650215     0.2760869861248484     0.4962841235740793    0.05407299165833612     0.8157013551079053     0.9785663036579647     0.9880913702911026   2.99724527756868e-13 122.3657440594083
2.811138802402436      19.09559900867346      15.38123599983993   0.001273430264531339     0.6176992158412854     -11.93271176033065   0.000193176430618656     0.1195716213311989    0.00111081390588876        13.177057630687      335.8708280552435   0.005809389870358252     0.8000423078289563     0.4983752150638603     0.2760870010260096     0.4962841235740793    0.05407299165833612     0.8157013551079053     0.9785663036579647     0.9880913702911026   2.99724527756868e-13 122.3657434066286
2.811138802402436      19.09559900867346      15.38123599983993   0.001273430264531339     0.6176992158412854     -11.93271176033065   0.000193176430618656     0.1195716213311989    0.00111081390588876        13.177057630687      335.8708280552435   0.005809389870358252     0.8000423078289563     0.4983752150638603     0.2760869861248484     0.4962841384752405    0.05407299165833612     0.8157013551079053     0.9785663036579647     0.9880913702911026   2.99724527756868e-13 122.3657436707689
2.811138802402436      19.09559900867346      15.38123599983993   0.001273430264531339     0.6176992158412854     -11.93271176033065   0.000193176430618656     0.1195716213311989    0.00111081390588876        13.177057630687      335.8708280552435   0.005809389870358252     0.8000423078289563     0.4983752150638603     0.2760869861248484     0.4962841235740793    0.05407300655949732     0.8157013551079053     0.9785663036579647     0.9880913702911026   2.99724527756868e-13 122.3657436822201
2.811138802402436      19.09559900867346      15.38123599983993   0.001273430264531339     0.6176992158412854     -11.93271176033065   0.000193176430618656     0.1195716213311989    0.00111081390588876        13.177057630687      335.8708280552435   0.005809389870358252     0.8000423078289563     0.4983752150638603     0.2760869861248484     0.4962841235740793    0.05407299165833612     0.8157013700090665     0.9785663036579647     0.9880913702911026   2.99724527756868e-13 122.3657436822527
2.811138802402436      19.09559900867346      15.38123599983993   0.001273430264531339     0.6176992158412854     -11.93271176033065   0.000193176430618656     0.1195716213311989    0.00111081390588876        13.177057630687      335.8708280552435   0.005809389870358252     0.8000423078289563     0.4983752150638603     0.2760869861248484     0.4962841235740793    0.05407299165833612     0.8157013551079053     0.9785663185591259     0.9880913702911026   2.99724527756868e-13 122.3657436822531
2.811138802402436      19.09559900867346      15.38123599983993   0.001273430264531339     0.6176992158412854     -11.93271176033065   0.000193176430618656     0.1195716213311989    0.00111081390588876        13.177057630687      335.8708280552435   0.005809389870358252     0.8000423078289563     0.4983752150638603     0.2760869861248484     0.4962841235740793    0.05407299165833612     0.8157013551079053     0.9785663036579647     0.9880913851922638   2.99724527756868e-13 122.3657436822471
2.811138802402436      19.09559900867346      15.38123599983993   0.001273430264531339     0.6176992158412854     -11.93271176033065   0.000193176430618656     0.1195716213311989    0.00111081390588876        13.177057630687      335.8708280552435   0.005809389870358252     0.8000423078289563     0.4983752150638603     0.2760869861248484     0.4962841235740793    0.05407299165833612     0.8157013551079053     0.9785663036579647     0.9880913702911026  1.490146091837541e-08 122.3658565313385
2.810887830560779      19.09736361739969      15.38378737238375   0.001275428151017887     0.6178079989527626     -11.93332882051912  0.0001932175125533921     0.1195706185536018   0.001117188953383254      13.18091778592326      335.9512048277564   0.005810529404713541     0.8000422271758538     0.4984039150365157     0.2760944074687582     0.4961087731343376     0.0540731361147585     0.8157013551079053     0.9785599042586779     0.9880915268652575  2.988888110762221e-13 122.361858418987
2.810887872446272      19.09736361739969      15.38378737238375   0.001275428151017887     0.6178079989527626     -11.93332882051912  0.0001932175125533921     0.1195706185536018   0.001117188953383254      13.18091778592326      335.9512048277564   0.005810529404713541     0.8000422271758538     0.4984039150365157     0.2760944074687582     0.4961087731343376     0.0540731361147585     0.8157013551079053     0.9785599042586779     0.9880915268652575  2.988888110762221e-13 122.3618585043576
2.810887830560779      19.09736390197259      15.38378737238375   0.001275428151017887     0.6178079989527626     -11.93332882051912  0.0001932175125533921     0.1195706185536018   0.001117188953383254      13.18091778592326      335.9512048277564   0.005810529404713541     0.8000422271758538     0.4984039150365157     0.2760944074687582     0.4961087731343376     0.0540731361147585     0.8157013551079053     0.9785599042586779     0.9880915268652575  2.988888110762221e-13 122.3618584671356
2.810887830560779      19.09736361739969      15.38378760162005   0.001275428151017887     0.6178079989527626     -11.93332882051912  0.0001932175125533921     0.1195706185536018   0.001117188953383254      13.18091778592326      335.9512048277564   0.005810529404713541     0.8000422271758538     0.4984039150365157     0.2760944074687582     0.4961087731343376     0.0540731361147585     0.8157013551079053     0.9785599042586779     0.9880915268652575  2.988888110762221e-13 122.361858227432
2.810887830560779      19.09736361739969      15.38378737238375   0.001275443052179081     0.6178079989527626     -11.93332882051912  0.0001932175125533921     0.1195706185536018   0.001117188953383254      13.18091778592326      335.9512048277564   0.005810529404713541     0.8000422271758538     0.4984039150365157     0.2760944074687582     0.4961087731343376     0.0540731361147585     0.8157013551079053     0.9785599042586779     0.9880915268652575  2.988888110762221e-13 122.3618576897639
2.810887830560779      19.09736361739969      15.38378737238375   0.001275428151017887     0.6178080138539238     -11.93332882051912  0.0001932175125533921     0.1195706185536018   0.001117188953383254      13.18091778592326      335.9512048277564   0.005810529404713541     0.8000422271758538     0.4984039150365157     0.2760944074687582     0.4961087731343376     0.0540731361147585     0.8157013551079053     0.9785599042586779     0.9880915268652575  2.988888110762221e-13 122.3618582691916
2.810887830560779      19.09736361739969      15.38378737238375   0.001275428151017887     0.6178079989527626     -11.93332899833958  0.0001932175125533921     0.1195706185536018   0.001117188953383254      13.18091778592326      335.9512048277564   0.005810529404713541     0.8000422271758538     0.4984039150365157     0.2760944074687582     0.4961087731343376     0.0540731361147585     0.8157013551079053     0.9785599042586779     0.9880915268652575  2.988888110762221e-13 122.3618584183263
2.810887830560779      19.09736361739969      15.38378737238375   0.001275428151017887     0.6178079989527626     -11.93332882051912   0.000193232413714586     0.1195706185536018   0.001117188953383254      13.18091778592326      335.9512048277564   0.005810529404713541     0.8000422271758538     0.4984039150365157     0.2760944074687582     0.4961087731343376     0.0540731361147585     0.8157013551079053     0.9785599042586779     0.9880915268652575  2.988888110762221e-13 122.361863619499
2.810887830560779      19.09736361739969      15.38378737238375   0.001275428151017887     0.6178079989527626     -11.93332882051912  0.0001932175125533921      0.119570633454763   0.001117188953383254      13.18091778592326      335.9512048277564   0.005810529404713541     0.8000422271758538     0.4984039150365157     0.2760944074687582     0.4961087731343376     0.0540731361147585     0.8157013551079053     0.9785599042586779     0.9880915268652575  2.988888110762221e-13 122.3618584082229
2.810887830560779      19.09736361739969      15.38378737238375   0.001275428151017887     0.6178079989527626     -11.93332882051912  0.0001932175125533921     0.1195706185536018   0.001117203854544448      13.18091778592326      335.9512048277564   0.005810529404713541     0.8000422271758538     0.4984039150365157     0.2760944074687582     0.4961087731343376     0.0540731361147585     0.8157013551079053     0.9785599042586779     0.9880915268652575  2.988888110762221e-13 122.3618586704741
2.810887830560779      19.09736361739969      15.38378737238375   0.001275428151017887     0.6178079989527626     -11.93332882051912  0.0001932175125533921     0.1195706185536018   0.001117188953383254      13.18091798233424      335.9512048277564   0.005810529404713541     0.8000422271758538     0.4984039150365157     0.2760944074687582     0.4961087731343376     0.0540731361147585     0.8157013551079053     0.9785599042586779     0.9880915268652575  2.988888110762221e-13 122.3618581163911
2.810887830560779      19.09736361739969      15.38378737238375   0.001275428151017887     0.6178079989527626     -11.93332882051912  0.0001932175125533921     0.1195706185536018   0.001117188953383254      13.18091778592326      335.9512098338195   0.005810529404713541     0.8000422271758538     0.4984039150365157     0.2760944074687582     0.4961087731343376     0.0540731361147585     0.8157013551079053     0.9785599042586779     0.9880915268652575  2.988888110762221e-13 122.3618583582976
2.810887830560779      19.09736361739969      15.38378737238375   0.001275428151017887     0.6178079989527626     -11.93332882051912  0.0001932175125533921     0.1195706185536018   0.001117188953383254      13.18091778592326      335.9512048277564   0.005810544305874734     0.8000422271758538     0.4984039150365157     0.2760944074687582     0.4961087731343376     0.0540731361147585     0.8157013551079053     0.9785599042586779     0.9880915268652575  2.988888110762221e-13 122.3618553771433
2.810887830560779      19.09736361739969      15.38378737238375   0.001275428151017887     0.6178079989527626     -11.93332882051912  0.0001932175125533921     0.1195706185536018   0.001117188953383254      13.18091778592326      335.9512048277564   0.005810529404713541      0.800042242077015     0.4984039150365157     0.2760944074687582     0.4961087731343376     0.0540731361147585     0.8157013551079053     0.9785599042586779     0.9880915268652575  2.988888110762221e-13 122.3618589284868
2.810887830560779      19.09736361739969      15.38378737238375   0.001275428151017887     0.6178079989527626     -11.93332882051912  0.0001932175125533921     0.1195706185536018   0.001117188953383254      13.18091778592326      335.9512048277564   0.005810529404713541     0.8000422271758538     0.4984039299376769     0.2760944074687582     0.4961087731343376     0.0540731361147585     0.8157013551079053     0.9785599042586779     0.9880915268652575  2.988888110762221e-13 122.3618586636642
2.810887830560779      19.09736361739969      15.38378737238375   0.001275428151017887     0.6178079989527626     -11.93332882051912  0.0001932175125533921     0.1195706185536018   0.001117188953383254      13.18091778592326      335.9512048277564   0.005810529404713541     0.8000422271758538     0.4984039150365157     0.2760944223699194     0.4961087731343376     0.0540731361147585     0.8157013551079053     0.9785599042586779     0.9880915268652575  2.988888110762221e-13 122.3618580847946
2.810887830560779      19.09736361739969      15.38378737238375   0.001275428151017887     0.6178079989527626     -11.93332882051912  0.0001932175125533921     0.1195706185536018   0.001117188953383254      13.18091778592326      335.9512048277564   0.005810529404713541     0.8000422271758538     0.4984039150365157     0.2760944074687582     0.4961087880354988     0.0540731361147585     0.8157013551079053     0.9785599042586779     0.9880915268652575  2.988888110762221e-13 122.3618583675007
2.810887830560779      19.09736361739969      15.38378737238375   0.001275428151017887     0.6178079989527626     -11.93332882051912  0.0001932175125533921     0.1195706185536018   0.001117188953383254      13.18091778592326      335.9512048277564   0.005810529404713541     0.8000422271758538     0.4984039150365157     0.2760944074687582     0.4961087731343376     0.0540731510159197     0.8157013551079053     0.9785599042586779     0.9880915268652575  2.988888110762221e-13 122.3618584190073
2.810887830560779      19.09736361739969      15.38378737238375   0.001275428151017887     0.6178079989527626     -11.93332882051912  0.0001932175125533921     0.1195706185536018   0.001117188953383254      13.18091778592326      335.9512048277564   0.005810529404713541     0.8000422271758538     0.4984039150365157     0.2760944074687582     0.4961087731343376     0.0540731361147585     0.8157013700090665     0.9785599042586779     0.9880915268652575  2.988888110762221e-13 122.361858418987
2.810887830560779      19.09736361739969      15.38378737238375   0.001275428151017887     0.6178079989527626     -11.93332882051912  0.0001932175125533921     0.1195706185536018   0.001117188953383254      13.18091778592326      335.9512048277564   0.005810529404713541     0.8000422271758538     0.4984039150365157     0.2760944074687582     0.4961087731343376     0.0540731361147585     0.8157013551079053     0.9785599191598391     0.9880915268652575  2.988888110762221e-13 122.361858418987
2.810887830560779      19.09736361739969      15.38378737238375   0.001275428151017887     0.6178079989527626     -11.93332882051912  0.0001932175125533921     0.1195706185536018   0.001117188953383254      13.18091778592326      335.9512048277564   0.005810529404713541     0.8000422271758538     0.4984039150365157     0.2760944074687582     0.4961087731343376     0.0540731361147585     0.8157013551079053     0.9785599042586779     0.9880915417664187  2.988888110762221e-13 122.3618584189917
2.810887830560779      19.09736361739969      15.38378737238375   0.001275428151017887     0.6178079989527626     -11.93332882051912  0.0001932175125533921     0.1195706185536018   0.001117188953383254      13.18091778592326      335.9512048277564   0.005810529404713541     0.8000422271758538     0.4984039150365157     0.2760944074687582     0.4961087731343376     0.0540731361147585     0.8157013551079053     0.9785599042586779     0.9880915268652575  1.490146008265873e-08 122.3619713021783
2.810544132852107      19.10050531985599      15.38888382420626   0.001280277591247177     0.6179268058872046     -11.93513411244813  0.0001933058356626986     0.1195689203116221   0.001117076353845107      13.18306257285118       335.951843169914   0.005813840187931091     0.8000421855889754     0.4984808331734585     0.2760837109583321     0.4960171406951142    0.05407131272213724     0.8157013551079053     0.9785599580940032     0.9880885315435571  2.979274451800518e-13 122.3595363668523
2.810544174732478      19.10050531985599      15.38888382420626   0.001280277591247177     0.6179268058872046     -11.93513411244813  0.0001933058356626986     0.1195689203116221   0.001117076353845107      13.18306257285118       335.951843169914   0.005813840187931091     0.8000421855889754     0.4984808331734585     0.2760837109583321     0.4960171406951142    0.05407131272213724     0.8157013551079053     0.9785599580940032     0.9880885315435571  2.979274451800518e-13 122.3595364155211
2.810544132852107       19.1005056044757      15.38888382420626   0.001280277591247177     0.6179268058872046     -11.93513411244813  0.0001933058356626986     0.1195689203116221   0.001117076353845107      13.18306257285118       335.951843169914   0.005813840187931091     0.8000421855889754     0.4984808331734585     0.2760837109583321     0.4960171406951142    0.05407131272213724     0.8157013551079053     0.9785599580940032     0.9880885315435571  2.979274451800518e-13 122.3595364184646
2.810544132852107      19.10050531985599      15.38888405351849   0.001280277591247177     0.6179268058872046     -11.93513411244813  0.0001933058356626986     0.1195689203116221   0.001117076353845107      13.18306257285118       335.951843169914   0.005813840187931091     0.8000421855889754     0.4984808331734585     0.2760837109583321     0.4960171406951142    0.05407131272213724     0.8157013551079053     0.9785599580940032     0.9880885315435571  2.979274451800518e-13 122.3595362805531
2.810544132852107      19.10050531985599      15.38888382420626   0.001280292492408371     0.6179268058872046     -11.93513411244813  0.0001933058356626986     0.1195689203116221   0.001117076353845107      13.18306257285118       335.951843169914   0.005813840187931091     0.8000421855889754     0.4984808331734585     0.2760837109583321     0.4960171406951142    0.05407131272213724     0.8157013551079053     0.9785599580940032     0.9880885315435571  2.979274451800518e-13 122.3595370478292
2.810544132852107      19.10050531985599      15.38888382420626   0.001280277591247177     0.6179268207883658     -11.93513411244813  0.0001933058356626986     0.1195689203116221   0.001117076353845107      13.18306257285118       335.951843169914   0.005813840187931091     0.8000421855889754     0.4984808331734585     0.2760837109583321     0.4960171406951142    0.05407131272213724     0.8157013551079053     0.9785599580940032     0.9880885315435571  2.979274451800518e-13 122.3595362844591
2.810544132852107      19.10050531985599      15.38888382420626   0.001280277591247177     0.6179268058872046     -11.93513429029548  0.0001933058356626986     0.1195689203116221   0.001117076353845107      13.18306257285118       335.951843169914   0.005813840187931091     0.8000421855889754     0.4984808331734585     0.2760837109583321     0.4960171406951142    0.05407131272213724     0.8157013551079053     0.9785599580940032     0.9880885315435571  2.979274451800518e-13 122.3595364254111
2.810544132852107      19.10050531985599      15.38888382420626   0.001280277591247177     0.6179268058872046     -11.93513411244813  0.0001933207368238925     0.1195689203116221   0.001117076353845107      13.18306257285118       335.951843169914   0.005813840187931091     0.8000421855889754     0.4984808331734585     0.2760837109583321     0.4960171406951142    0.05407131272213724     0.8157013551079053     0.9785599580940032     0.9880885315435571  2.979274451800518e-13 122.3595418201974
2.810544132852107      19.10050531985599      15.38888382420626   0.001280277591247177     0.6179268058872046     -11.93513411244813  0.0001933058356626986     0.1195689352127833   0.001117076353845107      13.18306257285118       335.951843169914   0.005813840187931091     0.8000421855889754     0.4984808331734585     0.2760837109583321     0.4960171406951142    0.05407131272213724     0.8157013551079053     0.9785599580940032     0.9880885315435571  2.979274451800518e-13 122.3595363886299
2.810544132852107      19.10050531985599      15.38888382420626   0.001280277591247177     0.6179268058872046     -11.93513411244813  0.0001933058356626986     0.1195689203116221   0.001117091255006301      13.18306257285118       335.951843169914   0.005813840187931091     0.8000421855889754     0.4984808331734585     0.2760837109583321     0.4960171406951142    0.05407131272213724     0.8157013551079053     0.9785599580940032     0.9880885315435571  2.979274451800518e-13 122.3595365762914
2.810544132852107      19.10050531985599      15.38888382420626   0.001280277591247177     0.6179268058872046     -11.93513411244813  0.0001933058356626986     0.1195689203116221   0.001117076353845107      13.18306276929412       335.951843169914   0.005813840187931091     0.8000421855889754     0.4984808331734585     0.2760837109583321     0.4960171406951142    0.05407131272213724     0.8157013551079053     0.9785599580940032     0.9880885315435571  2.979274451800518e-13 122.35953626216
2.810544132852107      19.10050531985599      15.38888382420626   0.001280277591247177     0.6179268058872046     -11.93513411244813  0.0001933058356626986     0.1195689203116221   0.001117076353845107      13.18306257285118      335.9518481759865   0.005813840187931091     0.8000421855889754     0.4984808331734585     0.2760837109583321     0.4960171406951142    0.05407131272213724     0.8157013551079053     0.9785599580940032     0.9880885315435571  2.979274451800518e-13 122.3595364751736
2.810544132852107      19.10050531985599      15.38888382420626   0.001280277591247177     0.6179268058872046     -11.93513411244813  0.0001933058356626986     0.1195689203116221   0.001117076353845107      13.18306257285118       335.951843169914   0.005813855089092285     0.8000421855889754     0.4984808331734585     0.2760837109583321     0.4960171406951142    0.05407131272213724     0.8157013551079053     0.9785599580940032     0.9880885315435571  2.979274451800518e-13 122.359534591733
2.810544132852107      19.10050531985599      15.38888382420626   0.001280277591247177     0.6179268058872046     -11.93513411244813  0.0001933058356626986     0.1195689203116221   0.001117076353845107      13.18306257285118       335.951843169914   0.005813840187931091     0.8000422004901366     0.4984808331734585     0.2760837109583321     0.4960171406951142    0.05407131272213724     0.8157013551079053     0.9785599580940032     0.9880885315435571  2.979274451800518e-13 122.3595370734799
2.810544132852107      19.10050531985599      15.38888382420626   0.001280277591247177     0.6179268058872046     -11.93513411244813  0.0001933058356626986     0.1195689203116221   0.001117076353845107      13.18306257285118       335.951843169914   0.005813840187931091     0.8000421855889754     0.4984808480746197     0.2760837109583321     0.4960171406951142    0.05407131272213724     0.8157013551079053     0.9785599580940032     0.9880885315435571  2.979274451800518e-13 122.3595367438524
2.810544132852107      19.10050531985599      15.38888382420626   0.001280277591247177     0.6179268058872046     -11.93513411244813  0.0001933058356626986     0.1195689203116221   0.001117076353845107      13.18306257285118       335.951843169914   0.005813840187931091     0.8000421855889754     0.4984808331734585     0.2760837258594933     0.4960171406951142    0.05407131272213724     0.8157013551079053     0.9785599580940032     0.9880885315435571  2.979274451800518e-13 122.3595362083754
2.810544132852107      19.10050531985599      15.38888382420626   0.001280277591247177     0.6179268058872046     -11.93513411244813  0.0001933058356626986     0.1195689203116221   0.001117076353845107      13.18306257285118       335.951843169914   0.005813840187931091     0.8000421855889754     0.4984808331734585     0.2760837109583321     0.4960171555962754    0.05407131272213724     0.8157013551079053     0.9785599580940032     0.9880885315435571  2.979274451800518e-13 122.3595363467254
2.810544132852107      19.10050531985599      15.38888382420626   0.001280277591247177     0.6179268058872046     -11.93513411244813  0.0001933058356626986     0.1195689203116221   0.001117076353845107      13.18306257285118       335.951843169914   0.005813840187931091     0.8000421855889754     0.4984808331734585     0.2760837109583321     0.4960171406951142    0.05407132762329843     0.8157013551079053     0.9785599580940032     0.9880885315435571  2.979274451800518e-13 122.3595363667579
2.810544132852107      19.10050531985599      15.38888382420626   0.001280277591247177     0.6179268058872046     -11.93513411244813  0.0001933058356626986     0.1195689203116221   0.001117076353845107      13.18306257285118       335.951843169914   0.005813840187931091     0.8000421855889754     0.4984808331734585     0.2760837109583321     0.4960171406951142    0.05407131272213724     0.8157013700090665     0.9785599580940032     0.9880885315435571  2.979274451800518e-13 122.3595363668523
2.810544132852107      19.10050531985599      15.38888382420626   0.001280277591247177     0.6179268058872046     -11.93513411244813  0.0001933058356626986     0.1195689203116221   0.001117076353845107      13.18306257285118       335.951843169914   0.005813840187931091     0.8000421855889754     0.4984808331734585     0.2760837109583321     0.4960171406951142    0.05407131272213724     0.8157013551079053     0.9785599729951644     0.9880885315435571  2.979274451800518e-13 122.3595363668586
2.810544132852107      19.10050531985599      15.38888382420626   0.001280277591247177     0.6179268058872046     -11.93513411244813  0.0001933058356626986     0.1195689203116221   0.001117076353845107      13.18306257285118       335.951843169914   0.005813840187931091     0.8000421855889754     0.4984808331734585     0.2760837109583321     0.4960171406951142    0.05407131272213724     0.8157013551079053     0.9785599580940032     0.9880885464447183  2.979274451800518e-13 122.3595363668572
2.810544132852107      19.10050531985599      15.38888382420626   0.001280277591247177     0.6179268058872046     -11.93513411244813  0.0001933058356626986     0.1195689203116221   0.001117076353845107      13.18306257285118       335.951843169914   0.005813840187931091     0.8000421855889754     0.4984808331734585     0.2760837109583321     0.4960171406951142    0.05407131272213724     0.8157013551079053     0.9785599580940032     0.9880885315435571  1.490145912129284e-08 122.3596492255815
2.81030761273676      19.10160742937522      15.39141306270284   0.001284345534017148     0.6182583530309442     -11.93437768278882  0.0001927439409220729     0.1195788759315143   0.001116951499449969      13.18144482265391      335.8461600777528   0.005813443847980177     0.8000419079183676      0.498420944725797     0.2761509391452269     0.4959955036497341    0.05407244608358596     0.8157013551079053     0.9785073039477864     0.9880489646929277  2.949310534809055e-13 122.3545061011879
2.810307654613607      19.10160742937522      15.39141306270284   0.001284345534017148     0.6182583530309442     -11.93437768278882  0.0001927439409220729     0.1195788759315143   0.001116951499449969      13.18144482265391      335.8461600777528   0.005813443847980177     0.8000419079183676      0.498420944725797     0.2761509391452269     0.4959955036497341    0.05407244608358596     0.8157013551079053     0.9785073039477864     0.9880489646929277  2.949310534809055e-13 122.3545062611244
2.81030761273676      19.10160771401135      15.39141306270284   0.001284345534017148     0.6182583530309442     -11.93437768278882  0.0001927439409220729     0.1195788759315143   0.001116951499449969      13.18144482265391      335.8461600777528   0.005813443847980177     0.8000419079183676      0.498420944725797     0.2761509391452269     0.4959955036497341    0.05407244608358596     0.8157013551079053     0.9785073039477864     0.9880489646929277  2.949310534809055e-13 122.3545061663322
2.81030761273676      19.10160742937522      15.39141329205277   0.001284345534017148     0.6182583530309442     -11.93437768278882  0.0001927439409220729     0.1195788759315143   0.001116951499449969      13.18144482265391      335.8461600777528   0.005813443847980177     0.8000419079183676      0.498420944725797     0.2761509391452269     0.4959955036497341    0.05407244608358596     0.8157013551079053     0.9785073039477864     0.9880489646929277  2.949310534809055e-13 122.3545060169137
2.81030761273676      19.10160742937522      15.39141306270284   0.001284360435178342     0.6182583530309442     -11.93437768278882  0.0001927439409220729     0.1195788759315143   0.001116951499449969      13.18144482265391      335.8461600777528   0.005813443847980177     0.8000419079183676      0.498420944725797     0.2761509391452269     0.4959955036497341    0.05407244608358596     0.8157013551079053     0.9785073039477864     0.9880489646929277  2.949310534809055e-13 122.3545065112779
2.81030761273676      19.10160742937522      15.39141306270284   0.001284345534017148     0.6182583679321054     -11.93437768278882  0.0001927439409220729     0.1195788759315143   0.001116951499449969      13.18144482265391      335.8461600777528   0.005813443847980177     0.8000419079183676      0.498420944725797     0.2761509391452269     0.4959955036497341    0.05407244608358596     0.8157013551079053     0.9785073039477864     0.9880489646929277  2.949310534809055e-13 122.3545060200397
2.81030761273676      19.10160742937522      15.39141306270284   0.001284345534017148     0.6182583530309442     -11.93437786062491  0.0001927439409220729     0.1195788759315143   0.001116951499449969      13.18144482265391      335.8461600777528   0.005813443847980177     0.8000419079183676      0.498420944725797     0.2761509391452269     0.4959955036497341    0.05407244608358596     0.8157013551079053     0.9785073039477864     0.9880489646929277  2.949310534809055e-13 122.3545061580111
2.81030761273676      19.10160742937522      15.39141306270284   0.001284345534017148     0.6182583530309442     -11.93437768278882  0.0001927588420832668     0.1195788759315143   0.001116951499449969      13.18144482265391      335.8461600777528   0.005813443847980177     0.8000419079183676      0.498420944725797     0.2761509391452269     0.4959955036497341    0.05407244608358596     0.8157013551079053     0.9785073039477864     0.9880489646929277  2.949310534809055e-13 122.3545117392422
2.81030761273676      19.10160742937522      15.39141306270284   0.001284345534017148     0.6182583530309442     -11.93437768278882  0.0001927439409220729     0.1195788908326755   0.001116951499449969      13.18144482265391      335.8461600777528   0.005813443847980177     0.8000419079183676      0.498420944725797     0.2761509391452269     0.4959955036497341    0.05407244608358596     0.8157013551079053     0.9785073039477864     0.9880489646929277  2.949310534809055e-13 122.3545061146587
2.81030761273676      19.10160742937522      15.39141306270284   0.001284345534017148     0.6182583530309442     -11.93437768278882  0.0001927439409220729     0.1195788759315143   0.001116966400611163      13.18144482265391      335.8461600777528   0.005813443847980177     0.8000419079183676      0.498420944725797     0.2761509391452269     0.4959955036497341    0.05407244608358596     0.8157013551079053     0.9785073039477864     0.9880489646929277  2.949310534809055e-13 122.3545064091406
2.81030761273676      19.10160742937522      15.39141306270284   0.001284345534017148     0.6182583530309442     -11.93437768278882  0.0001927439409220729     0.1195788759315143   0.001116951499449969      13.18144501907275      335.8461600777528   0.005813443847980177     0.8000419079183676      0.498420944725797     0.2761509391452269     0.4959955036497341    0.05407244608358596     0.8157013551079053     0.9785073039477864     0.9880489646929277  2.949310534809055e-13 122.3545058219578
2.81030761273676      19.10160742937522      15.39141306270284   0.001284345534017148     0.6182583530309442     -11.93437768278882  0.0001927439409220729     0.1195788759315143   0.001116951499449969      13.18144482265391      335.8461650822506   0.005813443847980177     0.8000419079183676      0.498420944725797     0.2761509391452269     0.4959955036497341    0.05407244608358596     0.8157013551079053     0.9785073039477864     0.9880489646929277  2.949310534809055e-13 122.354506029036
2.81030761273676      19.10160742937522      15.39141306270284   0.001284345534017148     0.6182583530309442     -11.93437768278882  0.0001927439409220729     0.1195788759315143   0.001116951499449969      13.18144482265391      335.8461600777528   0.005813458749141371     0.8000419079183676      0.498420944725797     0.2761509391452269     0.4959955036497341    0.05407244608358596     0.8157013551079053     0.9785073039477864     0.9880489646929277  2.949310534809055e-13 122.3545071130982
2.81030761273676      19.10160742937522      15.39141306270284   0.001284345534017148     0.6182583530309442     -11.93437768278882  0.0001927439409220729     0.1195788759315143   0.001116951499449969      13.18144482265391      335.8461600777528   0.005813443847980177     0.8000419228195288      0.498420944725797     0.2761509391452269     0.4959955036497341    0.05407244608358596     0.8157013551079053     0.9785073039477864     0.9880489646929277  2.949310534809055e-13 122.3545068127841
[truncated: 483,866 more chars]
