# Supplementary material for: Model-Based Quantification of the Systemic Interplay between Glucose and Fatty Acids in the Postprandial State
Source: PLoS One. 2015 Sep 10;10(9):e0135665. doi: 10.1371/journal.pone.0135665 (PMC4565650; doi:10.1371/journal.pone.0135665)
Supplement: S3 File — Zip file containing all Matlab m-files to generate figures. The zip-file includes a README file, containing an overview of the simulation files and basic instructions. (ZIP) [file pone.0135665.s004.zip › GlcNEFA/OPT parameters/OPT_solver1_seed100000000_n100_r25/parameters_it55.txt]

2.418970403648853      16.44322380892459      9.817255965610219   0.001727191825618737     0.7103048645034015     -8.619665580872905  4.214980526464832e-05     0.1106505644217962   0.001865137338987171      14.44775643595114      269.8150728973673   0.005062365049831707     0.8878420680171719      0.502969700209904      0.300981468184395     0.2895000212066877   0.007346316104396963     0.2850157931520612    0.08527566046070359     0.4185243046913735   0.000769037082841182 152.418410373558
2.418970439694321      16.44322380892459      9.817255965610219   0.001727191825618737     0.7103048645034015     -8.619665580872905  4.214980526464832e-05     0.1106505644217962   0.001865137338987171      14.44775643595114      269.8150728973673   0.005062365049831707     0.8878420680171719      0.502969700209904      0.300981468184395     0.2895000212066877   0.007346316104396963     0.2850157931520612    0.08527566046070359     0.4185243046913735   0.000769037082841182 152.4184078672558
2.418970403648853      16.44322405394772      9.817255965610219   0.001727191825618737     0.7103048645034015     -8.619665580872905  4.214980526464832e-05     0.1106505644217962   0.001865137338987171      14.44775643595114      269.8150728973673   0.005062365049831707     0.8878420680171719      0.502969700209904      0.300981468184395     0.2895000212066877   0.007346316104396963     0.2850157931520612    0.08527566046070359     0.4185243046913735   0.000769037082841182 152.4184123344511
2.418970403648853      16.44322380892459      9.817256111898733   0.001727191825618737     0.7103048645034015     -8.619665580872905  4.214980526464832e-05     0.1106505644217962   0.001865137338987171      14.44775643595114      269.8150728973673   0.005062365049831707     0.8878420680171719      0.502969700209904      0.300981468184395     0.2895000212066877   0.007346316104396963     0.2850157931520612    0.08527566046070359     0.4185243046913735   0.000769037082841182 152.4184109699261
2.418970403648853      16.44322380892459      9.817255965610219   0.001727206726779931     0.7103048645034015     -8.619665580872905  4.214980526464832e-05     0.1106505644217962   0.001865137338987171      14.44775643595114      269.8150728973673   0.005062365049831707     0.8878420680171719      0.502969700209904      0.300981468184395     0.2895000212066877   0.007346316104396963     0.2850157931520612    0.08527566046070359     0.4185243046913735   0.000769037082841182 152.4182894860204
2.418970403648853      16.44322380892459      9.817255965610219   0.001727191825618737     0.7103048794045627     -8.619665580872905  4.214980526464832e-05     0.1106505644217962   0.001865137338987171      14.44775643595114      269.8150728973673   0.005062365049831707     0.8878420680171719      0.502969700209904      0.300981468184395     0.2895000212066877   0.007346316104396963     0.2850157931520612    0.08527566046070359     0.4185243046913735   0.000769037082841182 152.4184106704001
2.418970403648853      16.44322380892459      9.817255965610219   0.001727191825618737     0.7103048645034015     -8.619665709315932  4.214980526464832e-05     0.1106505644217962   0.001865137338987171      14.44775643595114      269.8150728973673   0.005062365049831707     0.8878420680171719      0.502969700209904      0.300981468184395     0.2895000212066877   0.007346316104396963     0.2850157931520612    0.08527566046070359     0.4185243046913735   0.000769037082841182 152.4184083534085
2.418970403648853      16.44322380892459      9.817255965610219   0.001727191825618737     0.7103048645034015     -8.619665580872905  4.216470642584217e-05     0.1106505644217962   0.001865137338987171      14.44775643595114      269.8150728973673   0.005062365049831707     0.8878420680171719      0.502969700209904      0.300981468184395     0.2895000212066877   0.007346316104396963     0.2850157931520612    0.08527566046070359     0.4185243046913735   0.000769037082841182 152.4184506878522
2.418970403648853      16.44322380892459      9.817255965610219   0.001727191825618737     0.7103048645034015     -8.619665580872905  4.214980526464832e-05     0.1106505793229574   0.001865137338987171      14.44775643595114      269.8150728973673   0.005062365049831707     0.8878420680171719      0.502969700209904      0.300981468184395     0.2895000212066877   0.007346316104396963     0.2850157931520612    0.08527566046070359     0.4185243046913735   0.000769037082841182 152.4184108548518
2.418970403648853      16.44322380892459      9.817255965610219   0.001727191825618737     0.7103048645034015     -8.619665580872905  4.214980526464832e-05     0.1106505644217962   0.001865152240148365      14.44775643595114      269.8150728973673   0.005062365049831707     0.8878420680171719      0.502969700209904      0.300981468184395     0.2895000212066877   0.007346316104396963     0.2850157931520612    0.08527566046070359     0.4185243046913735   0.000769037082841182 152.418675275049
2.418970403648853      16.44322380892459      9.817255965610219   0.001727191825618737     0.7103048645034015     -8.619665580872905  4.214980526464832e-05     0.1106505644217962   0.001865137338987171      14.44775665123949      269.8150728973673   0.005062365049831707     0.8878420680171719      0.502969700209904      0.300981468184395     0.2895000212066877   0.007346316104396963     0.2850157931520612    0.08527566046070359     0.4185243046913735   0.000769037082841182 152.4184110816925
2.418970403648853      16.44322380892459      9.817255965610219   0.001727191825618737     0.7103048645034015     -8.619665580872905  4.214980526464832e-05     0.1106505644217962   0.001865137338987171      14.44775643595114      269.8150769179251   0.005062365049831707     0.8878420680171719      0.502969700209904      0.300981468184395     0.2895000212066877   0.007346316104396963     0.2850157931520612    0.08527566046070359     0.4185243046913735   0.000769037082841182 152.4184099349816
2.418970403648853      16.44322380892459      9.817255965610219   0.001727191825618737     0.7103048645034015     -8.619665580872905  4.214980526464832e-05     0.1106505644217962   0.001865137338987171      14.44775643595114      269.8150728973673   0.005062379950992901     0.8878420680171719      0.502969700209904      0.300981468184395     0.2895000212066877   0.007346316104396963     0.2850157931520612    0.08527566046070359     0.4185243046913735   0.000769037082841182 152.4183353328482
2.418970403648853      16.44322380892459      9.817255965610219   0.001727191825618737     0.7103048645034015     -8.619665580872905  4.214980526464832e-05     0.1106505644217962   0.001865137338987171      14.44775643595114      269.8150728973673   0.005062365049831707     0.8878420829183331      0.502969700209904      0.300981468184395     0.2895000212066877   0.007346316104396963     0.2850157931520612    0.08527566046070359     0.4185243046913735   0.000769037082841182 152.4184137363932
2.418970403648853      16.44322380892459      9.817255965610219   0.001727191825618737     0.7103048645034015     -8.619665580872905  4.214980526464832e-05     0.1106505644217962   0.001865137338987171      14.44775643595114      269.8150728973673   0.005062365049831707     0.8878420680171719     0.5029697151110651      0.300981468184395     0.2895000212066877   0.007346316104396963     0.2850157931520612    0.08527566046070359     0.4185243046913735   0.000769037082841182 152.4184030832792
2.418970403648853      16.44322380892459      9.817255965610219   0.001727191825618737     0.7103048645034015     -8.619665580872905  4.214980526464832e-05     0.1106505644217962   0.001865137338987171      14.44775643595114      269.8150728973673   0.005062365049831707     0.8878420680171719      0.502969700209904     0.3009814830855562     0.2895000212066877   0.007346316104396963     0.2850157931520612    0.08527566046070359     0.4185243046913735   0.000769037082841182 152.4184002517919
2.418970403648853      16.44322380892459      9.817255965610219   0.001727191825618737     0.7103048645034015     -8.619665580872905  4.214980526464832e-05     0.1106505644217962   0.001865137338987171      14.44775643595114      269.8150728973673   0.005062365049831707     0.8878420680171719      0.502969700209904      0.300981468184395     0.2895000361078489   0.007346316104396963     0.2850157931520612    0.08527566046070359     0.4185243046913735   0.000769037082841182 152.4184111863862
2.418970403648853      16.44322380892459      9.817255965610219   0.001727191825618737     0.7103048645034015     -8.619665580872905  4.214980526464832e-05     0.1106505644217962   0.001865137338987171      14.44775643595114      269.8150728973673   0.005062365049831707     0.8878420680171719      0.502969700209904      0.300981468184395     0.2895000212066877   0.007346331005558157     0.2850157931520612    0.08527566046070359     0.4185243046913735   0.000769037082841182 152.4184103769048
2.418970403648853      16.44322380892459      9.817255965610219   0.001727191825618737     0.7103048645034015     -8.619665580872905  4.214980526464832e-05     0.1106505644217962   0.001865137338987171      14.44775643595114      269.8150728973673   0.005062365049831707     0.8878420680171719      0.502969700209904      0.300981468184395     0.2895000212066877   0.007346316104396963     0.2850158080532224    0.08527566046070359     0.4185243046913735   0.000769037082841182 152.4184104807547
2.418970403648853      16.44322380892459      9.817255965610219   0.001727191825618737     0.7103048645034015     -8.619665580872905  4.214980526464832e-05     0.1106505644217962   0.001865137338987171      14.44775643595114      269.8150728973673   0.005062365049831707     0.8878420680171719      0.502969700209904      0.300981468184395     0.2895000212066877   0.007346316104396963     0.2850157931520612    0.08527567536186478     0.4185243046913735   0.000769037082841182 152.4184103741799
2.418970403648853      16.44322380892459      9.817255965610219   0.001727191825618737     0.7103048645034015     -8.619665580872905  4.214980526464832e-05     0.1106505644217962   0.001865137338987171      14.44775643595114      269.8150728973673   0.005062365049831707     0.8878420680171719      0.502969700209904      0.300981468184395     0.2895000212066877   0.007346316104396963     0.2850157931520612    0.08527566046070359     0.4185243195925347   0.000769037082841182 152.4184103739459
2.418970403648853      16.44322380892459      9.817255965610219   0.001727191825618737     0.7103048645034015     -8.619665580872905  4.214980526464832e-05     0.1106505644217962   0.001865137338987171      14.44775643595114      269.8150728973673   0.005062365049831707     0.8878420680171719      0.502969700209904      0.300981468184395     0.2895000212066877   0.007346316104396963     0.2850157931520612    0.08527566046070359     0.4185243046913735  0.0007690519840023759 152.4184456402979
2.500712151773738      19.43428873636636      16.02474707192896   0.002305266181374454     0.6264553038259791     -11.92441110518903  1.524489475839559e-05     0.1207485246718384     0.0012796705129191      13.97324025196898      282.0370253618348   0.005889407209192132     0.8596740477380743       0.52311645278472     0.2904801888363923     0.2809425339550309  0.0003753744943141473    0.03969111808078848    0.01308910659156526    0.03030003385070762   0.000107489683332905 127.2496347389974
2.500712189037253      19.43428873636636      16.02474707192896   0.002305266181374454     0.6264553038259791     -11.92441110518903  1.524489475839559e-05     0.1207485246718384     0.0012796705129191      13.97324025196898      282.0370253618348   0.005889407209192132     0.8596740477380743       0.52311645278472     0.2904801888363923     0.2809425339550309  0.0003753744943141473    0.03969111808078848    0.01308910659156526    0.03030003385070762   0.000107489683332905 127.2496344877572
2.500712151773738      19.43428902595983      16.02474707192896   0.002305266181374454     0.6264553038259791     -11.92441110518903  1.524489475839559e-05     0.1207485246718384     0.0012796705129191      13.97324025196898      282.0370253618348   0.005889407209192132     0.8596740477380743       0.52311645278472     0.2904801888363923     0.2809425339550309  0.0003753744943141473    0.03969111808078848    0.01308910659156526    0.03030003385070762   0.000107489683332905 127.2496329553802
2.500712151773738      19.43428873636636       16.0247473107163   0.002305266181374454     0.6264553038259791     -11.92441110518903  1.524489475839559e-05     0.1207485246718384     0.0012796705129191      13.97324025196898      282.0370253618348   0.005889407209192132     0.8596740477380743       0.52311645278472     0.2904801888363923     0.2809425339550309  0.0003753744943141473    0.03969111808078848    0.01308910659156526    0.03030003385070762   0.000107489683332905 127.2496335078231
2.500712151773738      19.43428873636636      16.02474707192896   0.002305281082535648     0.6264553038259791     -11.92441110518903  1.524489475839559e-05     0.1207485246718384     0.0012796705129191      13.97324025196898      282.0370253618348   0.005889407209192132     0.8596740477380743       0.52311645278472     0.2904801888363923     0.2809425339550309  0.0003753744943141473    0.03969111808078848    0.01308910659156526    0.03030003385070762   0.000107489683332905 127.2497301947856
2.500712151773738      19.43428873636636      16.02474707192896   0.002305266181374454     0.6264553187271403     -11.92441110518903  1.524489475839559e-05     0.1207485246718384     0.0012796705129191      13.97324025196898      282.0370253618348   0.005889407209192132     0.8596740477380743       0.52311645278472     0.2904801888363923     0.2809425339550309  0.0003753744943141473    0.03969111808078848    0.01308910659156526    0.03030003385070762   0.000107489683332905 127.2496348987855
2.500712151773738      19.43428873636636      16.02474707192896   0.002305266181374454     0.6264553038259791     -11.92441128287661  1.524489475839559e-05     0.1207485246718384     0.0012796705129191      13.97324025196898      282.0370253618348   0.005889407209192132     0.8596740477380743       0.52311645278472     0.2904801888363923     0.2809425339550309  0.0003753744943141473    0.03969111808078848    0.01308910659156526    0.03030003385070762   0.000107489683332905 127.249637418746
2.500712151773738      19.43428873636636      16.02474707192896   0.002305266181374454     0.6264553038259791     -11.92441110518903  1.525979591958944e-05     0.1207485246718384     0.0012796705129191      13.97324025196898      282.0370253618348   0.005889407209192132     0.8596740477380743       0.52311645278472     0.2904801888363923     0.2809425339550309  0.0003753744943141473    0.03969111808078848    0.01308910659156526    0.03030003385070762   0.000107489683332905 127.2496666954877
2.500712151773738      19.43428873636636      16.02474707192896   0.002305266181374454     0.6264553038259791     -11.92441110518903  1.524489475839559e-05     0.1207485395729996     0.0012796705129191      13.97324025196898      282.0370253618348   0.005889407209192132     0.8596740477380743       0.52311645278472     0.2904801888363923     0.2809425339550309  0.0003753744943141473    0.03969111808078848    0.01308910659156526    0.03030003385070762   0.000107489683332905 127.2496353470485
2.500712151773738      19.43428873636636      16.02474707192896   0.002305266181374454     0.6264553038259791     -11.92441110518903  1.524489475839559e-05     0.1207485246718384   0.001279685414080293      13.97324025196898      282.0370253618348   0.005889407209192132     0.8596740477380743       0.52311645278472     0.2904801888363923     0.2809425339550309  0.0003753744943141473    0.03969111808078848    0.01308910659156526    0.03030003385070762   0.000107489683332905 127.2496981915969
2.500712151773738      19.43428873636636      16.02474707192896   0.002305266181374454     0.6264553038259791     -11.92441110518903  1.524489475839559e-05     0.1207485246718384     0.0012796705129191      13.97324046018649      282.0370253618348   0.005889407209192132     0.8596740477380743       0.52311645278472     0.2904801888363923     0.2809425339550309  0.0003753744943141473    0.03969111808078848    0.01308910659156526    0.03030003385070762   0.000107489683332905 127.2496348863695
2.500712151773738      19.43428873636636      16.02474707192896   0.002305266181374454     0.6264553038259791     -11.92441110518903  1.524489475839559e-05     0.1207485246718384     0.0012796705129191      13.97324025196898       282.037029564514   0.005889407209192132     0.8596740477380743       0.52311645278472     0.2904801888363923     0.2809425339550309  0.0003753744943141473    0.03969111808078848    0.01308910659156526    0.03030003385070762   0.000107489683332905 127.2496345274366
2.500712151773738      19.43428873636636      16.02474707192896   0.002305266181374454     0.6264553038259791     -11.92441110518903  1.524489475839559e-05     0.1207485246718384     0.0012796705129191      13.97324025196898      282.0370253618348   0.005889422110353326     0.8596740477380743       0.52311645278472     0.2904801888363923     0.2809425339550309  0.0003753744943141473    0.03969111808078848    0.01308910659156526    0.03030003385070762   0.000107489683332905 127.2497106282504
2.500712151773738      19.43428873636636      16.02474707192896   0.002305266181374454     0.6264553038259791     -11.92441110518903  1.524489475839559e-05     0.1207485246718384     0.0012796705129191      13.97324025196898      282.0370253618348   0.005889407209192132     0.8596740626392355       0.52311645278472     0.2904801888363923     0.2809425339550309  0.0003753744943141473    0.03969111808078848    0.01308910659156526    0.03030003385070762   0.000107489683332905 127.2496357558174
2.500712151773738      19.43428873636636      16.02474707192896   0.002305266181374454     0.6264553038259791     -11.92441110518903  1.524489475839559e-05     0.1207485246718384     0.0012796705129191      13.97324025196898      282.0370253618348   0.005889407209192132     0.8596740477380743     0.5231164676858812     0.2904801888363923     0.2809425339550309  0.0003753744943141473    0.03969111808078848    0.01308910659156526    0.03030003385070762   0.000107489683332905 127.2496324760878
2.500712151773738      19.43428873636636      16.02474707192896   0.002305266181374454     0.6264553038259791     -11.92441110518903  1.524489475839559e-05     0.1207485246718384     0.0012796705129191      13.97324025196898      282.0370253618348   0.005889407209192132     0.8596740477380743       0.52311645278472     0.2904802037375535     0.2809425339550309  0.0003753744943141473    0.03969111808078848    0.01308910659156526    0.03030003385070762   0.000107489683332905 127.2496367515662
2.500712151773738      19.43428873636636      16.02474707192896   0.002305266181374454     0.6264553038259791     -11.92441110518903  1.524489475839559e-05     0.1207485246718384     0.0012796705129191      13.97324025196898      282.0370253618348   0.005889407209192132     0.8596740477380743       0.52311645278472     0.2904801888363923     0.2809425488561921  0.0003753744943141473    0.03969111808078848    0.01308910659156526    0.03030003385070762   0.000107489683332905 127.2496348983162
2.500712151773738      19.43428873636636      16.02474707192896   0.002305266181374454     0.6264553038259791     -11.92441110518903  1.524489475839559e-05     0.1207485246718384     0.0012796705129191      13.97324025196898      282.0370253618348   0.005889407209192132     0.8596740477380743       0.52311645278472     0.2904801888363923     0.2809425339550309  0.0003753893954753411    0.03969111808078848    0.01308910659156526    0.03030003385070762   0.000107489683332905 127.2496347387834
2.500712151773738      19.43428873636636      16.02474707192896   0.002305266181374454     0.6264553038259791     -11.92441110518903  1.524489475839559e-05     0.1207485246718384     0.0012796705129191      13.97324025196898      282.0370253618348   0.005889407209192132     0.8596740477380743       0.52311645278472     0.2904801888363923     0.2809425339550309  0.0003753744943141473    0.03969113298194968    0.01308910659156526    0.03030003385070762   0.000107489683332905 127.2496347534049
2.500712151773738      19.43428873636636      16.02474707192896   0.002305266181374454     0.6264553038259791     -11.92441110518903  1.524489475839559e-05     0.1207485246718384     0.0012796705129191      13.97324025196898      282.0370253618348   0.005889407209192132     0.8596740477380743       0.52311645278472     0.2904801888363923     0.2809425339550309  0.0003753744943141473    0.03969111808078848    0.01308912149272645    0.03030003385070762   0.000107489683332905 127.2496347376273
2.500712151773738      19.43428873636636      16.02474707192896   0.002305266181374454     0.6264553038259791     -11.92441110518903  1.524489475839559e-05     0.1207485246718384     0.0012796705129191      13.97324025196898      282.0370253618348   0.005889407209192132     0.8596740477380743       0.52311645278472     0.2904801888363923     0.2809425339550309  0.0003753744943141473    0.03969111808078848    0.01308910659156526    0.03030004875186881   0.000107489683332905 127.2496347405221
2.500712151773738      19.43428873636636      16.02474707192896   0.002305266181374454     0.6264553038259791     -11.92441110518903  1.524489475839559e-05     0.1207485246718384     0.0012796705129191      13.97324025196898      282.0370253618348   0.005889407209192132     0.8596740477380743       0.52311645278472     0.2904801888363923     0.2809425339550309  0.0003753744943141473    0.03969111808078848    0.01308910659156526    0.03030003385070762  0.0001075045844940989 127.2496399730222
2.523091611868247      19.30911762921651      15.70849577487737   0.002258468373396213      0.637431335056341     -11.72953489690906  1.501510926666289e-05      0.121379266650049   0.001211607836713616      14.48261631054631        302.02899525924    0.00587762897601784     0.8480550587255881     0.5233996580135757     0.2885903172310748     0.2923456976835928    0.02046503675484782    0.02485907189938429     0.3699050198233124    0.02056928790451981  6.723945977251472e-05 125.2825670456224
2.523091649465242      19.30911762921651      15.70849577487737   0.002258468373396213      0.637431335056341     -11.72953489690906  1.501510926666289e-05      0.121379266650049   0.001211607836713616      14.48261631054631        302.02899525924    0.00587762897601784     0.8480550587255881     0.5233996580135757     0.2885903172310748     0.2923456976835928    0.02046503675484782    0.02485907189938429     0.3699050198233124    0.02056928790451981  6.723945977251472e-05 125.2825668400119
2.523091611868247      19.30911791694478      15.70849577487737   0.002258468373396213      0.637431335056341     -11.72953489690906  1.501510926666289e-05      0.121379266650049   0.001211607836713616      14.48261631054631        302.02899525924    0.00587762897601784     0.8480550587255881     0.5233996580135757     0.2885903172310748     0.2923456976835928    0.02046503675484782    0.02485907189938429     0.3699050198233124    0.02056928790451981  6.723945977251472e-05 125.2825659474567
2.523091611868247      19.30911762921651       15.7084960089522   0.002258468373396213      0.637431335056341     -11.72953489690906  1.501510926666289e-05      0.121379266650049   0.001211607836713616      14.48261631054631        302.02899525924    0.00587762897601784     0.8480550587255881     0.5233996580135757     0.2885903172310748     0.2923456976835928    0.02046503675484782    0.02485907189938429     0.3699050198233124    0.02056928790451981  6.723945977251472e-05 125.2825662494263
2.523091611868247      19.30911762921651      15.70849577487737   0.002258483274557407      0.637431335056341     -11.72953489690906  1.501510926666289e-05      0.121379266650049   0.001211607836713616      14.48261631054631        302.02899525924    0.00587762897601784     0.8480550587255881     0.5233996580135757     0.2885903172310748     0.2923456976835928    0.02046503675484782    0.02485907189938429     0.3699050198233124    0.02056928790451981  6.723945977251472e-05 125.2826295509842
2.523091611868247      19.30911762921651      15.70849577487737   0.002258468373396213     0.6374313499575022     -11.72953489690906  1.501510926666289e-05      0.121379266650049   0.001211607836713616      14.48261631054631        302.02899525924    0.00587762897601784     0.8480550587255881     0.5233996580135757     0.2885903172310748     0.2923456976835928    0.02046503675484782    0.02485907189938429     0.3699050198233124    0.02056928790451981  6.723945977251472e-05 125.2825670984672
2.523091611868247      19.30911762921651      15.70849577487737   0.002258468373396213      0.637431335056341     -11.72953507169274  1.501510926666289e-05      0.121379266650049   0.001211607836713616      14.48261631054631        302.02899525924    0.00587762897601784     0.8480550587255881     0.5233996580135757     0.2885903172310748     0.2923456976835928    0.02046503675484782    0.02485907189938429     0.3699050198233124    0.02056928790451981  6.723945977251472e-05 125.2825685946521
2.523091611868247      19.30911762921651      15.70849577487737   0.002258468373396213      0.637431335056341     -11.72953489690906  1.503001042785673e-05      0.121379266650049   0.001211607836713616      14.48261631054631        302.02899525924    0.00587762897601784     0.8480550587255881     0.5233996580135757     0.2885903172310748     0.2923456976835928    0.02046503675484782    0.02485907189938429     0.3699050198233124    0.02056928790451981  6.723945977251472e-05 125.2825818590232
2.523091611868247      19.30911762921651      15.70849577487737   0.002258468373396213      0.637431335056341     -11.72953489690906  1.501510926666289e-05     0.1213792815512102   0.001211607836713616      14.48261631054631        302.02899525924    0.00587762897601784     0.8480550587255881     0.5233996580135757     0.2885903172310748     0.2923456976835928    0.02046503675484782    0.02485907189938429     0.3699050198233124    0.02056928790451981  6.723945977251472e-05 125.2825673687453
2.523091611868247      19.30911762921651      15.70849577487737   0.002258468373396213      0.637431335056341     -11.72953489690906  1.501510926666289e-05      0.121379266650049   0.001211622737874809      14.48261631054631        302.02899525924    0.00587762897601784     0.8480550587255881     0.5233996580135757     0.2885903172310748     0.2923456976835928    0.02046503675484782    0.02485907189938429     0.3699050198233124    0.02056928790451981  6.723945977251472e-05 125.2826163336735
2.523091611868247      19.30911762921651      15.70849577487737   0.002258468373396213      0.637431335056341     -11.72953489690906  1.501510926666289e-05      0.121379266650049   0.001211607836713616      14.48261652635411        302.02899525924    0.00587762897601784     0.8480550587255881     0.5233996580135757     0.2885903172310748     0.2923456976835928    0.02046503675484782    0.02485907189938429     0.3699050198233124    0.02056928790451981  6.723945977251472e-05 125.2825671905461
2.523091611868247      19.30911762921651      15.70849577487737   0.002258468373396213      0.637431335056341     -11.72953489690906  1.501510926666289e-05      0.121379266650049   0.001211607836713616      14.48261631054631      302.0289997598227    0.00587762897601784     0.8480550587255881     0.5233996580135757     0.2885903172310748     0.2923456976835928    0.02046503675484782    0.02485907189938429     0.3699050198233124    0.02056928790451981  6.723945977251472e-05 125.2825668773853
2.523091611868247      19.30911762921651      15.70849577487737   0.002258468373396213      0.637431335056341     -11.72953489690906  1.501510926666289e-05      0.121379266650049   0.001211607836713616      14.48261631054631        302.02899525924   0.005877643877179034     0.8480550587255881     0.5233996580135757     0.2885903172310748     0.2923456976835928    0.02046503675484782    0.02485907189938429     0.3699050198233124    0.02056928790451981  6.723945977251472e-05 125.2825411383364
2.523091611868247      19.30911762921651      15.70849577487737   0.002258468373396213      0.637431335056341     -11.72953489690906  1.501510926666289e-05      0.121379266650049   0.001211607836713616      14.48261631054631        302.02899525924    0.00587762897601784     0.8480550736267493     0.5233996580135757     0.2885903172310748     0.2923456976835928    0.02046503675484782    0.02485907189938429     0.3699050198233124    0.02056928790451981  6.723945977251472e-05 125.2825677948789
2.523091611868247      19.30911762921651      15.70849577487737   0.002258468373396213      0.637431335056341     -11.72953489690906  1.501510926666289e-05      0.121379266650049   0.001211607836713616      14.48261631054631        302.02899525924    0.00587762897601784     0.8480550587255881     0.5233996729147369     0.2885903172310748     0.2923456976835928    0.02046503675484782    0.02485907189938429     0.3699050198233124    0.02056928790451981  6.723945977251472e-05 125.2825666663024
2.523091611868247      19.30911762921651      15.70849577487737   0.002258468373396213      0.637431335056341     -11.72953489690906  1.501510926666289e-05      0.121379266650049   0.001211607836713616      14.48261631054631        302.02899525924    0.00587762897601784     0.8480550587255881     0.5233996580135757      0.288590332132236     0.2923456976835928    0.02046503675484782    0.02485907189938429     0.3699050198233124    0.02056928790451981  6.723945977251472e-05 125.2825661090737
2.523091611868247      19.30911762921651      15.70849577487737   0.002258468373396213      0.637431335056341     -11.72953489690906  1.501510926666289e-05      0.121379266650049   0.001211607836713616      14.48261631054631        302.02899525924    0.00587762897601784     0.8480550587255881     0.5233996580135757     0.2885903172310748      0.292345712584754    0.02046503675484782    0.02485907189938429     0.3699050198233124    0.02056928790451981  6.723945977251472e-05 125.2825670521757
2.523091611868247      19.30911762921651      15.70849577487737   0.002258468373396213      0.637431335056341     -11.72953489690906  1.501510926666289e-05      0.121379266650049   0.001211607836713616      14.48261631054631        302.02899525924    0.00587762897601784     0.8480550587255881     0.5233996580135757     0.2885903172310748     0.2923456976835928    0.02046505165600901    0.02485907189938429     0.3699050198233124    0.02056928790451981  6.723945977251472e-05 125.2825670483357
2.523091611868247      19.30911762921651      15.70849577487737   0.002258468373396213      0.637431335056341     -11.72953489690906  1.501510926666289e-05      0.121379266650049   0.001211607836713616      14.48261631054631        302.02899525924    0.00587762897601784     0.8480550587255881     0.5233996580135757     0.2885903172310748     0.2923456976835928    0.02046503675484782    0.02485908680054549     0.3699050198233124    0.02056928790451981  6.723945977251472e-05 125.2825670545622
2.523091611868247      19.30911762921651      15.70849577487737   0.002258468373396213      0.637431335056341     -11.72953489690906  1.501510926666289e-05      0.121379266650049   0.001211607836713616      14.48261631054631        302.02899525924    0.00587762897601784     0.8480550587255881     0.5233996580135757     0.2885903172310748     0.2923456976835928    0.02046503675484782    0.02485907189938429     0.3699050347244736    0.02056928790451981  6.723945977251472e-05 125.2825670423241
2.523091611868247      19.30911762921651      15.70849577487737   0.002258468373396213      0.637431335056341     -11.72953489690906  1.501510926666289e-05      0.121379266650049   0.001211607836713616      14.48261631054631        302.02899525924    0.00587762897601784     0.8480550587255881     0.5233996580135757     0.2885903172310748     0.2923456976835928    0.02046503675484782    0.02485907189938429     0.3699050198233124    0.02056930280568101  6.723945977251472e-05 125.2825670423487
2.523091611868247      19.30911762921651      15.70849577487737   0.002258468373396213      0.637431335056341     -11.72953489690906  1.501510926666289e-05      0.121379266650049   0.001211607836713616      14.48261631054631        302.02899525924    0.00587762897601784     0.8480550587255881     0.5233996580135757     0.2885903172310748     0.2923456976835928    0.02046503675484782    0.02485907189938429     0.3699050198233124    0.02056928790451981  6.725436093370857e-05 125.2825703463135
2.581871651696993      19.39829632585312      16.03976589966787    0.00221839214591287     0.6418080477394499     -11.84668379594885  1.638202072021493e-05     0.1233696564027508   0.001067376404441381      14.32176197316795       317.960604482823   0.005867408798963096     0.8165772823282416     0.5170827480329014      0.286582139556169     0.3310225469361424   0.003242243885248734  1.792127212035116e-05     0.9713280096707373     0.9547064415770024  2.549324358845683e-09 122.9157397586692
2.581871690169879      19.39829632585312      16.03976589966787    0.00221839214591287     0.6418080477394499     -11.84668379594885  1.638202072021493e-05     0.1233696564027508   0.001067376404441381      14.32176197316795       317.960604482823   0.005867408798963096     0.8165772823282416     0.5170827480329014      0.286582139556169     0.3310225469361424   0.003242243885248734  1.792127212035116e-05     0.9713280096707373     0.9547064415770024  2.549324358845683e-09 122.9157399071499
2.581871651696993      19.39829661491026      16.03976589966787    0.00221839214591287     0.6418080477394499     -11.84668379594885  1.638202072021493e-05     0.1233696564027508   0.001067376404441381      14.32176197316795       317.960604482823   0.005867408798963096     0.8165772823282416     0.5170827480329014      0.286582139556169     0.3310225469361424   0.003242243885248734  1.792127212035116e-05     0.9713280096707373     0.9547064415770024  2.549324358845683e-09 122.915739100453
2.581871651696993      19.39829632585312      16.03976613867901    0.00221839214591287     0.6418080477394499     -11.84668379594885  1.638202072021493e-05     0.1233696564027508   0.001067376404441381      14.32176197316795       317.960604482823   0.005867408798963096     0.8165772823282416     0.5170827480329014      0.286582139556169     0.3310225469361424   0.003242243885248734  1.792127212035116e-05     0.9713280096707373     0.9547064415770024  2.549324358845683e-09 122.91573940923
2.581871651696993      19.39829632585312      16.03976589966787   0.002218407047074064     0.6418080477394499     -11.84668379594885  1.638202072021493e-05     0.1233696564027508   0.001067376404441381      14.32176197316795       317.960604482823   0.005867408798963096     0.8165772823282416     0.5170827480329014      0.286582139556169     0.3310225469361424   0.003242243885248734  1.792127212035116e-05     0.9713280096707373     0.9547064415770024  2.549324358845683e-09 122.9157726763118
2.581871651696993      19.39829632585312      16.03976589966787    0.00221839214591287     0.6418080626406111     -11.84668379594885  1.638202072021493e-05     0.1233696564027508   0.001067376404441381      14.32176197316795       317.960604482823   0.005867408798963096     0.8165772823282416     0.5170827480329014      0.286582139556169     0.3310225469361424   0.003242243885248734  1.792127212035116e-05     0.9713280096707373     0.9547064415770024  2.549324358845683e-09 122.9157397798381
2.581871651696993      19.39829632585312      16.03976589966787    0.00221839214591287     0.6418080477394499     -11.84668397247819  1.638202072021493e-05     0.1233696564027508   0.001067376404441381      14.32176197316795       317.960604482823   0.005867408798963096     0.8165772823282416     0.5170827480329014      0.286582139556169     0.3310225469361424   0.003242243885248734  1.792127212035116e-05     0.9713280096707373     0.9547064415770024  2.549324358845683e-09 122.9157405615421
2.581871651696993      19.39829632585312      16.03976589966787    0.00221839214591287     0.6418080477394499     -11.84668379594885  1.639692188140878e-05     0.1233696564027508   0.001067376404441381      14.32176197316795       317.960604482823   0.005867408798963096     0.8165772823282416     0.5170827480329014      0.286582139556169     0.3310225469361424   0.003242243885248734  1.792127212035116e-05     0.9713280096707373     0.9547064415770024  2.549324358845683e-09 122.9157427695389
2.581871651696993      19.39829632585312      16.03976589966787    0.00221839214591287     0.6418080477394499     -11.84668379594885  1.638202072021493e-05      0.123369671303912   0.001067376404441381      14.32176197316795       317.960604482823   0.005867408798963096     0.8165772823282416     0.5170827480329014      0.286582139556169     0.3310225469361424   0.003242243885248734  1.792127212035116e-05     0.9713280096707373     0.9547064415770024  2.549324358845683e-09 122.9157398949824
2.581871651696993      19.39829632585312      16.03976589966787    0.00221839214591287     0.6418080477394499     -11.84668379594885  1.638202072021493e-05     0.1233696564027508   0.001067391305602575      14.32176197316795       317.960604482823   0.005867408798963096     0.8165772823282416     0.5170827480329014      0.286582139556169     0.3310225469361424   0.003242243885248734  1.792127212035116e-05     0.9713280096707373     0.9547064415770024  2.549324358845683e-09 122.9157583802211
2.581871651696993      19.39829632585312      16.03976589966787    0.00221839214591287     0.6418080477394499     -11.84668379594885  1.638202072021493e-05     0.1233696564027508   0.001067376404441381      14.32176218657884       317.960604482823   0.005867408798963096     0.8165772823282416     0.5170827480329014      0.286582139556169     0.3310225469361424   0.003242243885248734  1.792127212035116e-05     0.9713280096707373     0.9547064415770024  2.549324358845683e-09 122.9157398279614
2.581871651696993      19.39829632585312      16.03976589966787    0.00221839214591287     0.6418080477394499     -11.84668379594885  1.638202072021493e-05     0.1233696564027508   0.001067376404441381      14.32176197316795      317.9606092208053   0.005867408798963096     0.8165772823282416     0.5170827480329014      0.286582139556169     0.3310225469361424   0.003242243885248734  1.792127212035116e-05     0.9713280096707373     0.9547064415770024  2.549324358845683e-09 122.9157397185177
2.581871651696993      19.39829632585312      16.03976589966787    0.00221839214591287     0.6418080477394499     -11.84668379594885  1.638202072021493e-05     0.1233696564027508   0.001067376404441381      14.32176197316795       317.960604482823   0.005867423700124289     0.8165772823282416     0.5170827480329014      0.286582139556169     0.3310225469361424   0.003242243885248734  1.792127212035116e-05     0.9713280096707373     0.9547064415770024  2.549324358845683e-09 122.9157188635243
2.581871651696993      19.39829632585312      16.03976589966787    0.00221839214591287     0.6418080477394499     -11.84668379594885  1.638202072021493e-05     0.1233696564027508   0.001067376404441381      14.32176197316795       317.960604482823   0.005867408798963096     0.8165772972294028     0.5170827480329014      0.286582139556169     0.3310225469361424   0.003242243885248734  1.792127212035116e-05     0.9713280096707373     0.9547064415770024  2.549324358845683e-09 122.9157400425213
2.581871651696993      19.39829632585312      16.03976589966787    0.00221839214591287     0.6418080477394499     -11.84668379594885  1.638202072021493e-05     0.1233696564027508   0.001067376404441381      14.32176197316795       317.960604482823   0.005867408798963096     0.8165772823282416     0.5170827629340626      0.286582139556169     0.3310225469361424   0.003242243885248734  1.792127212035116e-05     0.9713280096707373     0.9547064415770024  2.549324358845683e-09 122.9157405589754
2.581871651696993      19.39829632585312      16.03976589966787    0.00221839214591287     0.6418080477394499     -11.84668379594885  1.638202072021493e-05     0.1233696564027508   0.001067376404441381      14.32176197316795       317.960604482823   0.005867408798963096     0.8165772823282416     0.5170827480329014     0.2865821544573302     0.3310225469361424   0.003242243885248734  1.792127212035116e-05     0.9713280096707373     0.9547064415770024  2.549324358845683e-09 122.9157400689539
2.581871651696993      19.39829632585312      16.03976589966787    0.00221839214591287     0.6418080477394499     -11.84668379594885  1.638202072021493e-05     0.1233696564027508   0.001067376404441381      14.32176197316795       317.960604482823   0.005867408798963096     0.8165772823282416     0.5170827480329014      0.286582139556169     0.3310225618373036   0.003242243885248734  1.792127212035116e-05     0.9713280096707373     0.9547064415770024  2.549324358845683e-09 122.9157397066376
2.581871651696993      19.39829632585312      16.03976589966787    0.00221839214591287     0.6418080477394499     -11.84668379594885  1.638202072021493e-05     0.1233696564027508   0.001067376404441381      14.32176197316795       317.960604482823   0.005867408798963096     0.8165772823282416     0.5170827480329014      0.286582139556169     0.3310225469361424   0.003242258786409928  1.792127212035116e-05     0.9713280096707373     0.9547064415770024  2.549324358845683e-09 122.9157397584925
2.581871651696993      19.39829632585312      16.03976589966787    0.00221839214591287     0.6418080477394499     -11.84668379594885  1.638202072021493e-05     0.1233696564027508   0.001067376404441381      14.32176197316795       317.960604482823   0.005867408798963096     0.8165772823282416     0.5170827480329014      0.286582139556169     0.3310225469361424   0.003242243885248734  1.793617328154501e-05     0.9713280096707373     0.9547064415770024  2.549324358845683e-09 122.9157397586744
2.581871651696993      19.39829632585312      16.03976589966787    0.00221839214591287     0.6418080477394499     -11.84668379594885  1.638202072021493e-05     0.1233696564027508   0.001067376404441381      14.32176197316795       317.960604482823   0.005867408798963096     0.8165772823282416     0.5170827480329014      0.286582139556169     0.3310225469361424   0.003242243885248734  1.792127212035116e-05     0.9713280245718985     0.9547064415770024  2.549324358845683e-09 122.9157397586733
2.581871651696993      19.39829632585312      16.03976589966787    0.00221839214591287     0.6418080477394499     -11.84668379594885  1.638202072021493e-05     0.1233696564027508   0.001067376404441381      14.32176197316795       317.960604482823   0.005867408798963096     0.8165772823282416     0.5170827480329014      0.286582139556169     0.3310225469361424   0.003242243885248734  1.792127212035116e-05     0.9713280096707373     0.9547064564781636  2.549324358845683e-09 122.9157397586712
2.581871651696993      19.39829632585312      16.03976589966787    0.00221839214591287     0.6418080477394499     -11.84668379594885  1.638202072021493e-05     0.1233696564027508   0.001067376404441381      14.32176197316795       317.960604482823   0.005867408798963096     0.8165772823282416     0.5170827480329014      0.286582139556169     0.3310225469361424   0.003242243885248734  1.792127212035116e-05     0.9713280096707373     0.9547064415770024  1.745048555269334e-08 122.9157397612457
2.594479879259291      19.48690523866866       15.9693078919188     0.0021899959463896     0.6543072648684629     -11.84681332474714   3.65803688458193e-05     0.1237955296820671   0.001010761815616636      14.06529756582169      317.1741768066636   0.006049296056364262     0.8004893224709275     0.5170815440315671     0.2812221932708787     0.3611678517084675    0.04161224633353441  1.942717032275568e-06   0.001463542961607445     0.2381475982689495  6.102561578779167e-10 122.0298909908769
2.594479917920054      19.48690523866866       15.9693078919188     0.0021899959463896     0.6543072648684629     -11.84681332474714   3.65803688458193e-05     0.1237955296820671   0.001010761815616636      14.06529756582169      317.1741768066636   0.006049296056364262     0.8004893224709275     0.5170815440315671     0.2812221932708787     0.3611678517084675    0.04161224633353441  1.942717032275568e-06   0.001463542961607445     0.2381475982689495  6.102561578779167e-10 122.0298910130237
2.594479879259291      19.48690552904617       15.9693078919188     0.0021899959463896     0.6543072648684629     -11.84681332474714   3.65803688458193e-05     0.1237955296820671   0.001010761815616636      14.06529756582169      317.1741768066636   0.006049296056364262     0.8004893224709275     0.5170815440315671     0.2812221932708787     0.3611678517084675    0.04161224633353441  1.942717032275568e-06   0.001463542961607445     0.2381475982689495  6.102561578779167e-10 122.0298907000418
2.594479879259291      19.48690523866866      15.96930812988003     0.0021899959463896     0.6543072648684629     -11.84681332474714   3.65803688458193e-05     0.1237955296820671   0.001010761815616636      14.06529756582169      317.1741768066636   0.006049296056364262     0.8004893224709275     0.5170815440315671     0.2812221932708787     0.3611678517084675    0.04161224633353441  1.942717032275568e-06   0.001463542961607445     0.2381475982689495  6.102561578779167e-10 122.0298908213082
2.594479879259291      19.48690523866866       15.9693078919188   0.002190010847550794     0.6543072648684629     -11.84681332474714   3.65803688458193e-05     0.1237955296820671   0.001010761815616636      14.06529756582169      317.1741768066636   0.006049296056364262     0.8004893224709275     0.5170815440315671     0.2812221932708787     0.3611678517084675    0.04161224633353441  1.942717032275568e-06   0.001463542961607445     0.2381475982689495  6.102561578779167e-10 122.0299072404501
2.594479879259291      19.48690523866866       15.9693078919188     0.0021899959463896     0.6543072797696241     -11.84681332474714   3.65803688458193e-05     0.1237955296820671   0.001010761815616636      14.06529756582169      317.1741768066636   0.006049296056364262     0.8004893224709275     0.5170815440315671     0.2812221932708787     0.3611678517084675    0.04161224633353441  1.942717032275568e-06   0.001463542961607445     0.2381475982689495  6.102561578779167e-10 122.0298909896432
2.594479879259291      19.48690523866866       15.9693078919188     0.0021899959463896     0.6543072648684629     -11.84681350127842   3.65803688458193e-05     0.1237955296820671   0.001010761815616636      14.06529756582169      317.1741768066636   0.006049296056364262     0.8004893224709275     0.5170815440315671     0.2812221932708787     0.3611678517084675    0.04161224633353441  1.942717032275568e-06   0.001463542961607445     0.2381475982689495  6.102561578779167e-10 122.0298913593637
2.594479879259291      19.48690523866866       15.9693078919188     0.0021899959463896     0.6543072648684629     -11.84681332474714  3.659527000701315e-05     0.1237955296820671   0.001010761815616636      14.06529756582169      317.1741768066636   0.006049296056364262     0.8004893224709275     0.5170815440315671     0.2812221932708787     0.3611678517084675    0.04161224633353441  1.942717032275568e-06   0.001463542961607445     0.2381475982689495  6.102561578779167e-10 122.0298892814296
2.594479879259291      19.48690523866866       15.9693078919188     0.0021899959463896     0.6543072648684629     -11.84681332474714   3.65803688458193e-05     0.1237955445832283   0.001010761815616636      14.06529756582169      317.1741768066636   0.006049296056364262     0.8004893224709275     0.5170815440315671     0.2812221932708787     0.3611678517084675    0.04161224633353441  1.942717032275568e-06   0.001463542961607445     0.2381475982689495  6.102561578779167e-10 122.0298909743975
2.594479879259291      19.48690523866866       15.9693078919188     0.0021899959463896     0.6543072648684629     -11.84681332474714   3.65803688458193e-05     0.1237955296820671    0.00101077671677783      14.06529756582169      317.1741768066636   0.006049296056364262     0.8004893224709275     0.5170815440315671     0.2812221932708787     0.3611678517084675    0.04161224633353441  1.942717032275568e-06   0.001463542961607445     0.2381475982689495  6.102561578779167e-10 122.0299010594612
2.594479879259291      19.48690523866866       15.9693078919188     0.0021899959463896     0.6543072648684629     -11.84681332474714   3.65803688458193e-05     0.1237955296820671   0.001010761815616636      14.06529777541096      317.1741768066636   0.006049296056364262     0.8004893224709275     0.5170815440315671     0.2812221932708787     0.3611678517084675    0.04161224633353441  1.942717032275568e-06   0.001463542961607445     0.2381475982689495  6.102561578779167e-10 122.0298909886712
2.594479879259291      19.48690523866866       15.9693078919188     0.0021899959463896     0.6543072648684629     -11.84681332474714   3.65803688458193e-05     0.1237955296820671   0.001010761815616636      14.06529756582169      317.1741815329272   0.006049296056364262     0.8004893224709275     0.5170815440315671     0.2812221932708787     0.3611678517084675    0.04161224633353441  1.942717032275568e-06   0.001463542961607445     0.2381475982689495  6.102561578779167e-10 122.0298909999602
2.594479879259291      19.48690523866866       15.9693078919188     0.0021899959463896     0.6543072648684629     -11.84681332474714   3.65803688458193e-05     0.1237955296820671   0.001010761815616636      14.06529756582169      317.1741768066636   0.006049310957525456     0.8004893224709275     0.5170815440315671     0.2812221932708787     0.3611678517084675    0.04161224633353441  1.942717032275568e-06   0.001463542961607445     0.2381475982689495  6.102561578779167e-10 122.0298752298979
2.594479879259291      19.48690523866866       15.9693078919188     0.0021899959463896     0.6543072648684629     -11.84681332474714   3.65803688458193e-05     0.1237955296820671   0.001010761815616636      14.06529756582169      317.1741768066636   0.006049296056364262     0.8004893373720887     0.5170815440315671     0.2812221932708787     0.3611678517084675    0.04161224633353441  1.942717032275568e-06   0.001463542961607445     0.2381475982689495  6.102561578779167e-10 122.0298913443904
2.594479879259291      19.48690523866866       15.9693078919188     0.0021899959463896     0.6543072648684629     -11.84681332474714   3.65803688458193e-05     0.1237955296820671   0.001010761815616636      14.06529756582169      317.1741768066636   0.006049296056364262     0.8004893224709275     0.5170815589327283     0.2812221932708787     0.3611678517084675    0.04161224633353441  1.942717032275568e-06   0.001463542961607445     0.2381475982689495  6.102561578779167e-10 122.0298914863605
2.594479879259291      19.48690523866866       15.9693078919188     0.0021899959463896     0.6543072648684629     -11.84681332474714   3.65803688458193e-05     0.1237955296820671   0.001010761815616636      14.06529756582169      317.1741768066636   0.006049296056364262     0.8004893224709275     0.5170815440315671     0.2812222081720399     0.3611678517084675    0.04161224633353441  1.942717032275568e-06   0.001463542961607445     0.2381475982689495  6.102561578779167e-10 122.0298908927305
2.594479879259291      19.48690523866866       15.9693078919188     0.0021899959463896     0.6543072648684629     -11.84681332474714   3.65803688458193e-05     0.1237955296820671   0.001010761815616636      14.06529756582169      317.1741768066636   0.006049296056364262     0.8004893224709275     0.5170815440315671     0.2812221932708787     0.3611678666096287    0.04161224633353441  1.942717032275568e-06   0.001463542961607445     0.2381475982689495  6.102561578779167e-10 122.0298909505859
2.594479879259291      19.48690523866866       15.9693078919188     0.0021899959463896     0.6543072648684629     -11.84681332474714   3.65803688458193e-05     0.1237955296820671   0.001010761815616636      14.06529756582169      317.1741768066636   0.006049296056364262     0.8004893224709275     0.5170815440315671     0.2812221932708787     0.3611678517084675     0.0416122612346956  1.942717032275568e-06   0.001463542961607445     0.2381475982689495  6.102561578779167e-10 122.0298909905108
2.594479879259291      19.48690523866866       15.9693078919188     0.0021899959463896     0.6543072648684629     -11.84681332474714   3.65803688458193e-05     0.1237955296820671   0.001010761815616636      14.06529756582169      317.1741768066636   0.006049296056364262     0.8004893224709275     0.5170815440315671     0.2812221932708787     0.3611678517084675    0.04161224633353441  1.957618193469415e-06   0.001463542961607445     0.2381475982689495  6.102561578779167e-10 122.029890990882
2.594479879259291      19.48690523866866       15.9693078919188     0.0021899959463896     0.6543072648684629     -11.84681332474714   3.65803688458193e-05     0.1237955296820671   0.001010761815616636      14.06529756582169      317.1741768066636   0.006049296056364262     0.8004893224709275     0.5170815440315671     0.2812221932708787     0.3611678517084675    0.04161224633353441  1.942717032275568e-06   0.001463557862768639     0.2381475982689495  6.102561578779167e-10 122.0298909909377
2.594479879259291      19.48690523866866       15.9693078919188     0.0021899959463896     0.6543072648684629     -11.84681332474714   3.65803688458193e-05     0.1237955296820671   0.001010761815616636      14.06529756582169      317.1741768066636   0.006049296056364262     0.8004893224709275     0.5170815440315671     0.2812221932708787     0.3611678517084675    0.04161224633353441  1.942717032275568e-06   0.001463542961607445     0.2381476131701107  6.102561578779167e-10 122.0298909908303
2.594479879259291      19.48690523866866       15.9693078919188     0.0021899959463896     0.6543072648684629     -11.84681332474714   3.65803688458193e-05     0.1237955296820671   0.001010761815616636      14.06529756582169      317.1741768066636   0.006049296056364262     0.8004893224709275     0.5170815440315671     0.2812221932708787     0.3611678517084675    0.04161224633353441  1.942717032275568e-06   0.001463542961607445     0.2381475982689495  1.551141735172557e-08 122.0298909912271
2.635998295547362      19.57229773283209      16.08304299442255   0.002161932076180056     0.6631846080646794     -11.92286143863097  6.134749606740187e-05     0.1240955098702044  0.0009726172955058627      13.92222585050061      320.3699278137215   0.006173255369045142     0.8001998654467728     0.5165018684111926     0.2775153776384308     0.3938688782473904    0.05502240295043615  2.920635452482674e-08  7.609644728476445e-05     0.9501682620415753  9.454892865974411e-12 121.8474833366011
2.635998334826798      19.57229773283209      16.08304299442255   0.002161932076180056     0.6631846080646794     -11.92286143863097  6.134749606740187e-05     0.1240955098702044  0.0009726172955058627      13.92222585050061      320.3699278137215   0.006173255369045142     0.8001998654467728     0.5165018684111926     0.2775153776384308     0.3938688782473904    0.05502240295043615  2.920635452482674e-08  7.609644728476445e-05     0.9501682620415753  9.454892865974411e-12 121.8474833244249
2.635998295547362      19.57229802448206      16.08304299442255   0.002161932076180056     0.6631846080646794     -11.92286143863097  6.134749606740187e-05     0.1240955098702044  0.0009726172955058627      13.92222585050061      320.3699278137215   0.006173255369045142     0.8001998654467728     0.5165018684111926     0.2775153776384308     0.3938688782473904    0.05502240295043615  2.920635452482674e-08  7.609644728476445e-05     0.9501682620415753  9.454892865974411e-12 121.8474832674577
2.635998295547362      19.57229773283209      16.08304323407856   0.002161932076180056     0.6631846080646794     -11.92286143863097  6.134749606740187e-05     0.1240955098702044  0.0009726172955058627      13.92222585050061      320.3699278137215   0.006173255369045142     0.8001998654467728     0.5165018684111926     0.2775153776384308     0.3938688782473904    0.05502240295043615  2.920635452482674e-08  7.609644728476445e-05     0.9501682620415753  9.454892865974411e-12 121.8474832490576
2.635998295547362      19.57229773283209      16.08304299442255    0.00216194697734125     0.6631846080646794     -11.92286143863097  6.134749606740187e-05     0.1240955098702044  0.0009726172955058627      13.92222585050061      320.3699278137215   0.006173255369045142     0.8001998654467728     0.5165018684111926     0.2775153776384308     0.3938688782473904    0.05502240295043615  2.920635452482674e-08  7.609644728476445e-05     0.9501682620415753  9.454892865974411e-12 121.847488170683
2.635998295547362      19.57229773283209      16.08304299442255   0.002161932076180056     0.6631846229658406     -11.92286143863097  6.134749606740187e-05     0.1240955098702044  0.0009726172955058627      13.92222585050061      320.3699278137215   0.006173255369045142     0.8001998654467728     0.5165018684111926     0.2775153776384308     0.3938688782473904    0.05502240295043615  2.920635452482674e-08  7.609644728476445e-05     0.9501682620415753  9.454892865974411e-12 121.8474833011039
2.635998295547362      19.57229773283209      16.08304299442255   0.002161932076180056     0.6631846080646794     -11.92286161629545  6.134749606740187e-05     0.1240955098702044  0.0009726172955058627      13.92222585050061      320.3699278137215   0.006173255369045142     0.8001998654467728     0.5165018684111926     0.2775153776384308     0.3938688782473904    0.05502240295043615  2.920635452482674e-08  7.609644728476445e-05     0.9501682620415753  9.454892865974411e-12 121.8474834784397
2.635998295547362      19.57229773283209      16.08304299442255   0.002161932076180056     0.6631846080646794     -11.92286143863097  6.136239722859572e-05     0.1240955098702044  0.0009726172955058627      13.92222585050061      320.3699278137215   0.006173255369045142     0.8001998654467728     0.5165018684111926     0.2775153776384308     0.3938688782473904    0.05502240295043615  2.920635452482674e-08  7.609644728476445e-05     0.9501682620415753  9.454892865974411e-12 121.8474848221951
2.635998295547362      19.57229773283209      16.08304299442255   0.002161932076180056     0.6631846080646794     -11.92286143863097  6.134749606740187e-05     0.1240955247713656  0.0009726172955058627      13.92222585050061      320.3699278137215   0.006173255369045142     0.8001998654467728     0.5165018684111926     0.2775153776384308     0.3938688782473904    0.05502240295043615  2.920635452482674e-08  7.609644728476445e-05     0.9501682620415753  9.454892865974411e-12 121.8474832221985
2.635998295547362      19.57229773283209      16.08304299442255   0.002161932076180056     0.6631846080646794     -11.92286143863097  6.134749606740187e-05     0.1240955098702044  0.0009726321966670565      13.92222585050061      320.3699278137215   0.006173255369045142     0.8001998654467728     0.5165018684111926     0.2775153776384308     0.3938688782473904    0.05502240295043615  2.920635452482674e-08  7.609644728476445e-05     0.9501682620415753  9.454892865974411e-12 121.847485355463
2.635998295547362      19.57229773283209      16.08304299442255   0.002161932076180056     0.6631846080646794     -11.92286143863097  6.134749606740187e-05     0.1240955098702044  0.0009726172955058627      13.92222605795794      320.3699278137215   0.006173255369045142     0.8001998654467728     0.5165018684111926     0.2775153776384308     0.3938688782473904    0.05502240295043615  2.920635452482674e-08  7.609644728476445e-05     0.9501682620415753  9.454892865974411e-12 121.8474833101325
2.635998295547362      19.57229773283209      16.08304299442255   0.002161932076180056     0.6631846080646794     -11.92286143863097  6.134749606740187e-05     0.1240955098702044  0.0009726172955058627      13.92222585050061      320.3699325876054   0.006173255369045142     0.8001998654467728     0.5165018684111926     0.2775153776384308     0.3938688782473904    0.05502240295043615  2.920635452482674e-08  7.609644728476445e-05     0.9501682620415753  9.454892865974411e-12 121.8474833274772
2.635998295547362      19.57229773283209      16.08304299442255   0.002161932076180056     0.6631846080646794     -11.92286143863097  6.134749606740187e-05     0.1240955098702044  0.0009726172955058627      13.92222585050061      320.3699278137215   0.006173270270206335     0.8001998654467728     0.5165018684111926     0.2775153776384308     0.3938688782473904    0.05502240295043615  2.920635452482674e-08  7.609644728476445e-05     0.9501682620415753  9.454892865974411e-12 121.84748569425
2.635998295547362      19.57229773283209      16.08304299442255   0.002161932076180056     0.6631846080646794     -11.92286143863097  6.134749606740187e-05     0.1240955098702044  0.0009726172955058627      13.92222585050061      320.3699278137215   0.006173255369045142      0.800199880347934     0.5165018684111926     0.2775153776384308     0.3938688782473904    0.05502240295043615  2.920635452482674e-08  7.609644728476445e-05     0.9501682620415753  9.454892865974411e-12 121.8474838457697
2.635998295547362      19.57229773283209      16.08304299442255   0.002161932076180056     0.6631846080646794     -11.92286143863097  6.134749606740187e-05     0.1240955098702044  0.0009726172955058627      13.92222585050061      320.3699278137215   0.006173255369045142     0.8001998654467728     0.5165018833123538     0.2775153776384308     0.3938688782473904    0.05502240295043615  2.920635452482674e-08  7.609644728476445e-05     0.9501682620415753  9.454892865974411e-12 121.8474834075448
2.635998295547362      19.57229773283209      16.08304299442255   0.002161932076180056     0.6631846080646794     -11.92286143863097  6.134749606740187e-05     0.1240955098702044  0.0009726172955058627      13.92222585050061      320.3699278137215   0.006173255369045142     0.8001998654467728     0.5165018684111926      0.277515392539592     0.3938688782473904    0.05502240295043615  2.920635452482674e-08  7.609644728476445e-05     0.9501682620415753  9.454892865974411e-12 121.8474834985249
2.635998295547362      19.57229773283209      16.08304299442255   0.002161932076180056     0.6631846080646794     -11.92286143863097  6.134749606740187e-05     0.1240955098702044  0.0009726172955058627      13.92222585050061      320.3699278137215   0.006173255369045142     0.8001998654467728     0.5165018684111926     0.2775153776384308     0.3938688931485516    0.05502240295043615  2.920635452482674e-08  7.609644728476445e-05     0.9501682620415753  9.454892865974411e-12 121.8474833279731
2.635998295547362      19.57229773283209      16.08304299442255   0.002161932076180056     0.6631846080646794     -11.92286143863097  6.134749606740187e-05     0.1240955098702044  0.0009726172955058627      13.92222585050061      320.3699278137215   0.006173255369045142     0.8001998654467728     0.5165018684111926     0.2775153776384308     0.3938688782473904    0.05502241785159735  2.920635452482674e-08  7.609644728476445e-05     0.9501682620415753  9.454892865974411e-12 121.8474833366714
2.635998295547362      19.57229773283209      16.08304299442255   0.002161932076180056     0.6631846080646794     -11.92286143863097  6.134749606740187e-05     0.1240955098702044  0.0009726172955058627      13.92222585050061      320.3699278137215   0.006173255369045142     0.8001998654467728     0.5165018684111926     0.2775153776384308     0.3938688782473904    0.05502240295043615   4.41075157186744e-08  7.609644728476445e-05     0.9501682620415753  9.454892865974411e-12 121.8474833366011
2.635998295547362      19.57229773283209      16.08304299442255   0.002161932076180056     0.6631846080646794     -11.92286143863097  6.134749606740187e-05     0.1240955098702044  0.0009726172955058627      13.92222585050061      320.3699278137215   0.006173255369045142     0.8001998654467728     0.5165018684111926     0.2775153776384308     0.3938688782473904    0.05502240295043615  2.920635452482674e-08   7.61113484459583e-05     0.9501682620415753  9.454892865974411e-12 121.8474833366019
2.635998295547362      19.57229773283209      16.08304299442255   0.002161932076180056     0.6631846080646794     -11.92286143863097  6.134749606740187e-05     0.1240955098702044  0.0009726172955058627      13.92222585050061      320.3699278137215   0.006173255369045142     0.8001998654467728     0.5165018684111926     0.2775153776384308     0.3938688782473904    0.05502240295043615  2.920635452482674e-08  7.609644728476445e-05     0.9501682769427365  9.454892865974411e-12 121.8474833365892
2.635998295547362      19.57229773283209      16.08304299442255   0.002161932076180056     0.6631846080646794     -11.92286143863097  6.134749606740187e-05     0.1240955098702044  0.0009726172955058627      13.92222585050061      320.3699278137215   0.006173255369045142     0.8001998654467728     0.5165018684111926     0.2775153776384308     0.3938688782473904    0.05502240295043615  2.920635452482674e-08  7.609644728476445e-05     0.9501682620415753  1.491061608671363e-08 121.8474833366011
2.635998879461818      19.57229895967824       16.0830448847227   0.002158305854844694     0.6631969353375131      -11.9228573074138  6.131590125692812e-05     0.1241352410915704  0.0009719367203040491      13.92222651073262      320.3699278236117   0.006168218449726376     0.8001998301063955     0.5164891439833614      0.277499773574613     0.3938718745350557    0.05502240160817146  2.920635452482674e-08   7.60964472645293e-05     0.9501682622481542  1.914527737165573e-11 121.8461293224104
2.635998918741262      19.57229895967824       16.0830448847227   0.002158305854844694     0.6631969353375131      -11.9228573074138  6.131590125692812e-05     0.1241352410915704  0.0009719367203040491      13.92222651073262      320.3699278236117   0.006168218449726376     0.8001998301063955     0.5164891439833614      0.277499773574613     0.3938718745350557    0.05502240160817146  2.920635452482674e-08   7.60964472645293e-05     0.9501682622481542  1.914527737165573e-11 121.8461293015213
2.635998879461818      19.57229925132822       16.0830448847227   0.002158305854844694     0.6631969353375131      -11.9228573074138  6.131590125692812e-05     0.1241352410915704  0.0009719367203040491      13.92222651073262      320.3699278236117   0.006168218449726376     0.8001998301063955     0.5164891439833614      0.277499773574613     0.3938718745350557    0.05502240160817146  2.920635452482674e-08   7.60964472645293e-05     0.9501682622481542  1.914527737165573e-11 121.8461292830825
2.635998879461818      19.57229895967824      16.08304512437874   0.002158305854844694     0.6631969353375131      -11.9228573074138  6.131590125692812e-05     0.1241352410915704  0.0009719367203040491      13.92222651073262      320.3699278236117   0.006168218449726376     0.8001998301063955     0.5164891439833614      0.277499773574613     0.3938718745350557    0.05502240160817146  2.920635452482674e-08   7.60964472645293e-05     0.9501682622481542  1.914527737165573e-11 121.8461292695856
2.635998879461818      19.57229895967824       16.0830448847227   0.002158320756005888     0.6631969353375131      -11.9228573074138  6.131590125692812e-05     0.1241352410915704  0.0009719367203040491      13.92222651073262      320.3699278236117   0.006168218449726376     0.8001998301063955     0.5164891439833614      0.277499773574613     0.3938718745350557    0.05502240160817146  2.920635452482674e-08   7.60964472645293e-05     0.9501682622481542  1.914527737165573e-11 121.8461325066303
2.635998879461818      19.57229895967824       16.0830448847227   0.002158305854844694     0.6631969502386743      -11.9228573074138  6.131590125692812e-05     0.1241352410915704  0.0009719367203040491      13.92222651073262      320.3699278236117   0.006168218449726376     0.8001998301063955     0.5164891439833614      0.277499773574613     0.3938718745350557    0.05502240160817146  2.920635452482674e-08   7.60964472645293e-05     0.9501682622481542  1.914527737165573e-11 121.8461292968598
2.635998879461818      19.57229895967824       16.0830448847227   0.002158305854844694     0.6631969353375131     -11.92285748507822  6.131590125692812e-05     0.1241352410915704  0.0009719367203040491      13.92222651073262      320.3699278236117   0.006168218449726376     0.8001998301063955     0.5164891439833614      0.277499773574613     0.3938718745350557    0.05502240160817146  2.920635452482674e-08   7.60964472645293e-05     0.9501682622481542  1.914527737165573e-11 121.8461293998288
2.635998879461818      19.57229895967824       16.0830448847227   0.002158305854844694     0.6631969353375131      -11.9228573074138  6.133080241812196e-05     0.1241352410915704  0.0009719367203040491      13.92222651073262      320.3699278236117   0.006168218449726376     0.8001998301063955     0.5164891439833614      0.277499773574613     0.3938718745350557    0.05502240160817146  2.920635452482674e-08   7.60964472645293e-05     0.9501682622481542  1.914527737165573e-11 121.8461308323877
2.635998879461818      19.57229895967824       16.0830448847227   0.002158305854844694     0.6631969353375131      -11.9228573074138  6.131590125692812e-05     0.1241352559927316  0.0009719367203040491      13.92222651073262      320.3699278236117   0.006168218449726376     0.8001998301063955     0.5164891439833614      0.277499773574613     0.3938718745350557    0.05502240160817146  2.920635452482674e-08   7.60964472645293e-05     0.9501682622481542  1.914527737165573e-11 121.8461292557679
2.635998879461818      19.57229895967824       16.0830448847227   0.002158305854844694     0.6631969353375131      -11.9228573074138  6.131590125692812e-05     0.1241352410915704   0.000971951621465243      13.92222651073262      320.3699278236117   0.006168218449726376     0.8001998301063955     0.5164891439833614      0.277499773574613     0.3938718745350557    0.05502240160817146  2.920635452482674e-08   7.60964472645293e-05     0.9501682622481542  1.914527737165573e-11 121.8461318244265
2.635998879461818      19.57229895967824       16.0830448847227   0.002158305854844694     0.6631969353375131      -11.9228573074138  6.131590125692812e-05     0.1241352410915704  0.0009719367203040491      13.92222671818997      320.3699278236117   0.006168218449726376     0.8001998301063955     0.5164891439833614      0.277499773574613     0.3938718745350557    0.05502240160817146  2.920635452482674e-08   7.60964472645293e-05     0.9501682622481542  1.914527737165573e-11 121.8461293137503
2.635998879461818      19.57229895967824       16.0830448847227   0.002158305854844694     0.6631969353375131      -11.9228573074138  6.131590125692812e-05     0.1241352410915704  0.0009719367203040491      13.92222651073262      320.3699325974956   0.006168218449726376     0.8001998301063955     0.5164891439833614      0.277499773574613     0.3938718745350557    0.05502240160817146  2.920635452482674e-08   7.60964472645293e-05     0.9501682622481542  1.914527737165573e-11 121.8461293082829
2.635998879461818      19.57229895967824       16.0830448847227   0.002158305854844694     0.6631969353375131      -11.9228573074138  6.131590125692812e-05     0.1241352410915704  0.0009719367203040491      13.92222651073262      320.3699278236117   0.006168233350887569     0.8001998301063955     0.5164891439833614      0.277499773574613     0.3938718745350557    0.05502240160817146  2.920635452482674e-08   7.60964472645293e-05     0.9501682622481542  1.914527737165573e-11 121.846126163196
2.635998879461818      19.57229895967824       16.0830448847227   0.002158305854844694     0.6631969353375131      -11.9228573074138  6.131590125692812e-05     0.1241352410915704  0.0009719367203040491      13.92222651073262      320.3699278236117   0.006168218449726376     0.8001998450075567     0.5164891439833614      0.277499773574613     0.3938718745350557    0.05502240160817146  2.920635452482674e-08   7.60964472645293e-05     0.9501682622481542  1.914527737165573e-11 121.8461298717689
2.635998879461818      19.57229895967824       16.0830448847227   0.002158305854844694     0.6631969353375131      -11.9228573074138  6.131590125692812e-05     0.1241352410915704  0.0009719367203040491      13.92222651073262      320.3699278236117   0.006168218449726376     0.8001998301063955     0.5164891588845226      0.277499773574613     0.3938718745350557    0.05502240160817146  2.920635452482674e-08   7.60964472645293e-05     0.9501682622481542  1.914527737165573e-11 121.8461294688921
2.635998879461818      19.57229895967824       16.0830448847227   0.002158305854844694     0.6631969353375131      -11.9228573074138  6.131590125692812e-05     0.1241352410915704  0.0009719367203040491      13.92222651073262      320.3699278236117   0.006168218449726376     0.8001998301063955     0.5164891439833614     0.2774997884757742     0.3938718745350557    0.05502240160817146  2.920635452482674e-08   7.60964472645293e-05     0.9501682622481542  1.914527737165573e-11 121.84612929242
2.635998879461818      19.57229895967824       16.0830448847227   0.002158305854844694     0.6631969353375131      -11.9228573074138  6.131590125692812e-05     0.1241352410915704  0.0009719367203040491      13.92222651073262      320.3699278236117   0.006168218449726376     0.8001998301063955     0.5164891439833614      0.277499773574613     0.3938718894362169    0.05502240160817146  2.920635452482674e-08   7.60964472645293e-05     0.9501682622481542  1.914527737165573e-11 121.8461292856975
2.635998879461818      19.57229895967824       16.0830448847227   0.002158305854844694     0.6631969353375131      -11.9228573074138  6.131590125692812e-05     0.1241352410915704  0.0009719367203040491      13.92222651073262      320.3699278236117   0.006168218449726376     0.8001998301063955     0.5164891439833614      0.277499773574613     0.3938718745350557    0.05502241650933265  2.920635452482674e-08   7.60964472645293e-05     0.9501682622481542  1.914527737165573e-11 121.8461293224713
2.635998879461818      19.57229895967824       16.0830448847227   0.002158305854844694     0.6631969353375131      -11.9228573074138  6.131590125692812e-05     0.1241352410915704  0.0009719367203040491      13.92222651073262      320.3699278236117   0.006168218449726376     0.8001998301063955     0.5164891439833614      0.277499773574613     0.3938718745350557    0.05502240160817146   4.41075157186744e-08   7.60964472645293e-05     0.9501682622481542  1.914527737165573e-11 121.8461293224104
2.635998879461818      19.57229895967824       16.0830448847227   0.002158305854844694     0.6631969353375131      -11.9228573074138  6.131590125692812e-05     0.1241352410915704  0.0009719367203040491      13.92222651073262      320.3699278236117   0.006168218449726376     0.8001998301063955     0.5164891439833614      0.277499773574613     0.3938718745350557    0.05502240160817146  2.920635452482674e-08  7.611134842572315e-05     0.9501682622481542  1.914527737165573e-11 121.846129322407
2.635998879461818      19.57229895967824       16.0830448847227   0.002158305854844694     0.6631969353375131      -11.9228573074138  6.131590125692812e-05     0.1241352410915704  0.0009719367203040491      13.92222651073262      320.3699278236117   0.006168218449726376     0.8001998301063955     0.5164891439833614      0.277499773574613     0.3938718745350557    0.05502240160817146  2.920635452482674e-08   7.60964472645293e-05     0.9501682771493154  1.914527737165573e-11 121.8461293224005
2.635998879461818      19.57229895967824       16.0830448847227   0.002158305854844694     0.6631969353375131      -11.9228573074138  6.131590125692812e-05     0.1241352410915704  0.0009719367203040491      13.92222651073262      320.3699278236117   0.006168218449726376     0.8001998301063955     0.5164891439833614      0.277499773574613     0.3938718745350557    0.05502240160817146  2.920635452482674e-08   7.60964472645293e-05     0.9501682622481542  1.492030647121931e-08 121.8461293224135
2.668112177530813      19.57306559420186      16.07277581203709   0.002239595294663993     0.6843079686850092      -11.8700960673127  2.369534881310571e-05     0.1251561713452756  0.0009594280553916778      13.70904746246001      320.3911712760852   0.006153297583047842     0.8000099915053198     0.5137754309565368      0.277005429283523     0.4225479322020339    0.05449706084784667  2.920635452482674e-08  0.0007887777542389441     0.9502553273806886   1.91365407151317e-11 121.7831563214508
2.668112217288783      19.57306559420186      16.07277581203709   0.002239595294663993     0.6843079686850092      -11.8700960673127  2.369534881310571e-05     0.1251561713452756  0.0009594280553916778      13.70904746246001      320.3911712760852   0.006153297583047842     0.8000099915053198     0.5137754309565368      0.277005429283523     0.4225479322020339    0.05449706084784667  2.920635452482674e-08  0.0007887777542389441     0.9502553273806886   1.91365407151317e-11 121.7831563467774
2.668112177530813      19.57306588586327      16.07277581203709   0.002239595294663993     0.6843079686850092      -11.8700960673127  2.369534881310571e-05     0.1251561713452756  0.0009594280553916778      13.70904746246001      320.3911712760852   0.006153297583047842     0.8000099915053198     0.5137754309565368      0.277005429283523     0.4225479322020339    0.05449706084784667  2.920635452482674e-08  0.0007887777542389441     0.9502553273806886   1.91365407151317e-11 121.783156351066
2.668112177530813      19.57306559420186      16.07277605154011   0.002239595294663993     0.6843079686850092      -11.8700960673127  2.369534881310571e-05     0.1251561713452756  0.0009594280553916778      13.70904746246001      320.3911712760852   0.006153297583047842     0.8000099915053198     0.5137754309565368      0.277005429283523     0.4225479322020339    0.05449706084784667  2.920635452482674e-08  0.0007887777542389441     0.9502553273806886   1.91365407151317e-11 121.7831563127818
2.668112177530813      19.57306559420186      16.07277581203709   0.002239610195825187     0.6843079686850092      -11.8700960673127  2.369534881310571e-05     0.1251561713452756  0.0009594280553916778      13.70904746246001      320.3911712760852   0.006153297583047842     0.8000099915053198     0.5137754309565368      0.277005429283523     0.4225479322020339    0.05449706084784667  2.920635452482674e-08  0.0007887777542389441     0.9502553273806886   1.91365407151317e-11 121.7831561256266
2.668112177530813      19.57306559420186      16.07277581203709   0.002239595294663993     0.6843079835861704      -11.8700960673127  2.369534881310571e-05     0.1251561713452756  0.0009594280553916778      13.70904746246001      320.3911712760852   0.006153297583047842     0.8000099915053198     0.5137754309565368      0.277005429283523     0.4225479322020339    0.05449706084784667  2.920635452482674e-08  0.0007887777542389441     0.9502553273806886   1.91365407151317e-11 121.7831563569323
2.668112177530813      19.57306559420186      16.07277581203709   0.002239595294663993     0.6843079686850092     -11.87009624419091  2.369534881310571e-05     0.1251561713452756  0.0009594280553916778      13.70904746246001      320.3911712760852   0.006153297583047842     0.8000099915053198     0.5137754309565368      0.277005429283523     0.4225479322020339    0.05449706084784667  2.920635452482674e-08  0.0007887777542389441     0.9502553273806886   1.91365407151317e-11 121.7831563485946
2.668112177530813      19.57306559420186      16.07277581203709   0.002239595294663993     0.6843079686850092      -11.8700960673127  2.371024997429956e-05     0.1251561713452756  0.0009594280553916778      13.70904746246001      320.3911712760852   0.006153297583047842     0.8000099915053198     0.5137754309565368      0.277005429283523     0.4225479322020339    0.05449706084784667  2.920635452482674e-08  0.0007887777542389441     0.9502553273806886   1.91365407151317e-11 121.7831582207155
2.668112177530813      19.57306559420186      16.07277581203709   0.002239595294663993     0.6843079686850092      -11.8700960673127  2.369534881310571e-05     0.1251561862464368  0.0009594280553916778      13.70904746246001      320.3911712760852   0.006153297583047842     0.8000099915053198     0.5137754309565368      0.277005429283523     0.4225479322020339    0.05449706084784667  2.920635452482674e-08  0.0007887777542389441     0.9502553273806886   1.91365407151317e-11 121.7831562633618
2.668112177530813      19.57306559420186      16.07277581203709   0.002239595294663993     0.6843079686850092      -11.8700960673127  2.369534881310571e-05     0.1251561713452756  0.0009594429565528717      13.70904746246001      320.3911712760852   0.006153297583047842     0.8000099915053198     0.5137754309565368      0.277005429283523     0.4225479322020339    0.05449706084784667  2.920635452482674e-08  0.0007887777542389441     0.9502553273806886   1.91365407151317e-11 121.7831585890556
2.668112177530813      19.57306559420186      16.07277581203709   0.002239595294663993     0.6843079686850092      -11.8700960673127  2.369534881310571e-05     0.1251561713452756  0.0009594280553916778      13.70904766674074      320.3911712760852   0.006153297583047842     0.8000099915053198     0.5137754309565368      0.277005429283523     0.4225479322020339    0.05449706084784667  2.920635452482674e-08  0.0007887777542389441     0.9502553273806886   1.91365407151317e-11 121.7831563318178
2.668112177530813      19.57306559420186      16.07277581203709   0.002239595294663993     0.6843079686850092      -11.8700960673127  2.369534881310571e-05     0.1251561713452756  0.0009594280553916778      13.70904746246001      320.3911760502857   0.006153297583047842     0.8000099915053198     0.5137754309565368      0.277005429283523     0.4225479322020339    0.05449706084784667  2.920635452482674e-08  0.0007887777542389441     0.9502553273806886   1.91365407151317e-11 121.7831563834635
2.668112177530813      19.57306559420186      16.07277581203709   0.002239595294663993     0.6843079686850092      -11.8700960673127  2.369534881310571e-05     0.1251561713452756  0.0009594280553916778      13.70904746246001      320.3911712760852   0.006153312484209036     0.8000099915053198     0.5137754309565368      0.277005429283523     0.4225479322020339    0.05449706084784667  2.920635452482674e-08  0.0007887777542389441     0.9502553273806886   1.91365407151317e-11 121.7831619973114
2.668112177530813      19.57306559420186      16.07277581203709   0.002239595294663993     0.6843079686850092      -11.8700960673127  2.369534881310571e-05     0.1251561713452756  0.0009594280553916778      13.70904746246001      320.3911712760852   0.006153297583047842      0.800010006406481     0.5137754309565368      0.277005429283523     0.4225479322020339    0.05449706084784667  2.920635452482674e-08  0.0007887777542389441     0.9502553273806886   1.91365407151317e-11 121.783156941521
2.668112177530813      19.57306559420186      16.07277581203709   0.002239595294663993     0.6843079686850092      -11.8700960673127  2.369534881310571e-05     0.1251561713452756  0.0009594280553916778      13.70904746246001      320.3911712760852   0.006153297583047842     0.8000099915053198      0.513775445857698      0.277005429283523     0.4225479322020339    0.05449706084784667  2.920635452482674e-08  0.0007887777542389441     0.9502553273806886   1.91365407151317e-11 121.7831563372498
2.668112177530813      19.57306559420186      16.07277581203709   0.002239595294663993     0.6843079686850092      -11.8700960673127  2.369534881310571e-05     0.1251561713452756  0.0009594280553916778      13.70904746246001      320.3911712760852   0.006153297583047842     0.8000099915053198     0.5137754309565368     0.2770054441846842     0.4225479322020339    0.05449706084784667  2.920635452482674e-08  0.0007887777542389441     0.9502553273806886   1.91365407151317e-11 121.7831564930297
2.668112177530813      19.57306559420186      16.07277581203709   0.002239595294663993     0.6843079686850092      -11.8700960673127  2.369534881310571e-05     0.1251561713452756  0.0009594280553916778      13.70904746246001      320.3911712760852   0.006153297583047842     0.8000099915053198     0.5137754309565368      0.277005429283523     0.4225479471031951    0.05449706084784667  2.920635452482674e-08  0.0007887777542389441     0.9502553273806886   1.91365407151317e-11 121.7831563617002
2.668112177530813      19.57306559420186      16.07277581203709   0.002239595294663993     0.6843079686850092      -11.8700960673127  2.369534881310571e-05     0.1251561713452756  0.0009594280553916778      13.70904746246001      320.3911712760852   0.006153297583047842     0.8000099915053198     0.5137754309565368      0.277005429283523     0.4225479322020339    0.05449707574900786  2.920635452482674e-08  0.0007887777542389441     0.9502553273806886   1.91365407151317e-11 121.783156322577
2.668112177530813      19.57306559420186      16.07277581203709   0.002239595294663993     0.6843079686850092      -11.8700960673127  2.369534881310571e-05     0.1251561713452756  0.0009594280553916778      13.70904746246001      320.3911712760852   0.006153297583047842     0.8000099915053198     0.5137754309565368      0.277005429283523     0.4225479322020339    0.05449706084784667   4.41075157186744e-08  0.0007887777542389441     0.9502553273806886   1.91365407151317e-11 121.7831563214508
2.668112177530813      19.57306559420186      16.07277581203709   0.002239595294663993     0.6843079686850092      -11.8700960673127  2.369534881310571e-05     0.1251561713452756  0.0009594280553916778      13.70904746246001      320.3911712760852   0.006153297583047842     0.8000099915053198     0.5137754309565368      0.277005429283523     0.4225479322020339    0.05449706084784667  2.920635452482674e-08   0.000788792655400138     0.9502553273806886   1.91365407151317e-11 121.7831563214449
2.668112177530813      19.57306559420186      16.07277581203709   0.002239595294663993     0.6843079686850092      -11.8700960673127  2.369534881310571e-05     0.1251561713452756  0.0009594280553916778      13.70904746246001      320.3911712760852   0.006153297583047842     0.8000099915053198     0.5137754309565368      0.277005429283523     0.4225479322020339    0.05449706084784667  2.920635452482674e-08  0.0007887777542389441     0.9502553422818498   1.91365407151317e-11 121.78315632144
2.668112177530813      19.57306559420186      16.07277581203709   0.002239595294663993     0.6843079686850092      -11.8700960673127  2.369534881310571e-05     0.1251561713452756  0.0009594280553916778      13.70904746246001      320.3911712760852   0.006153297583047842     0.8000099915053198     0.5137754309565368      0.277005429283523     0.4225479322020339    0.05449706084784667  2.920635452482674e-08  0.0007887777542389441     0.9502553273806886  1.492029773456279e-08 121.783156321465
2.592280359494516      19.50683754203945      16.03656286531296   0.002183490244287072     0.6612643376902155      -11.8605344736435  1.364324553635895e-05      0.125543154605846  0.0009421476415293449      13.00774446221617      282.6277089702167   0.006548629302918428     0.8000020640443537     0.5245029755650198     0.2718093303840926     0.3700792063216853    0.01906079305759396  2.920635452482674e-08   0.006058934139421423     0.9507347822192551  1.889451422139884e-11 122.4679954455731
2.592280398122503      19.50683754203945      16.03656286531296   0.002183490244287072     0.6612643376902155      -11.8605344736435  1.364324553635895e-05      0.125543154605846  0.0009421476415293449      13.00774446221617      282.6277089702167   0.006548629302918428     0.8000020640443537     0.5245029755650198     0.2718093303840926     0.3700792063216853    0.01906079305759396  2.920635452482674e-08   0.006058934139421423     0.9507347822192551  1.889451422139884e-11 122.4679955338324
2.592280359494516      19.50683783271398      16.03656286531296   0.002183490244287072     0.6612643376902155      -11.8605344736435  1.364324553635895e-05      0.125543154605846  0.0009421476415293449      13.00774446221617      282.6277089702167   0.006548629302918428     0.8000020640443537     0.5245029755650198     0.2718093303840926     0.3700792063216853    0.01906079305759396  2.920635452482674e-08   0.006058934139421423     0.9507347822192551  1.889451422139884e-11 122.467995685996
2.592280359494516      19.50683754203945      16.03656310427637   0.002183490244287072     0.6612643376902155      -11.8605344736435  1.364324553635895e-05      0.125543154605846  0.0009421476415293449      13.00774446221617      282.6277089702167   0.006548629302918428     0.8000020640443537     0.5245029755650198     0.2718093303840926     0.3700792063216853    0.01906079305759396  2.920635452482674e-08   0.006058934139421423     0.9507347822192551  1.889451422139884e-11 122.4679955283974
2.592280359494516      19.50683754203945      16.03656286531296   0.002183505145448266     0.6612643376902155      -11.8605344736435  1.364324553635895e-05      0.125543154605846  0.0009421476415293449      13.00774446221617      282.6277089702167   0.006548629302918428     0.8000020640443537     0.5245029755650198     0.2718093303840926     0.3700792063216853    0.01906079305759396  2.920635452482674e-08   0.006058934139421423     0.9507347822192551  1.889451422139884e-11 122.4679862951365
2.592280359494516      19.50683754203945      16.03656286531296   0.002183490244287072     0.6612643525913767      -11.8605344736435  1.364324553635895e-05      0.125543154605846  0.0009421476415293449      13.00774446221617      282.6277089702167   0.006548629302918428     0.8000020640443537     0.5245029755650198     0.2718093303840926     0.3700792063216853    0.01906079305759396  2.920635452482674e-08   0.006058934139421423     0.9507347822192551  1.889451422139884e-11 122.4679953433561
2.592280359494516      19.50683754203945      16.03656286531296   0.002183490244287072     0.6612643376902155     -11.86053465037924  1.364324553635895e-05      0.125543154605846  0.0009421476415293449      13.00774446221617      282.6277089702167   0.006548629302918428     0.8000020640443537     0.5245029755650198     0.2718093303840926     0.3700792063216853    0.01906079305759396  2.920635452482674e-08   0.006058934139421423     0.9507347822192551  1.889451422139884e-11 122.4679953370133
2.592280359494516      19.50683754203945      16.03656286531296   0.002183490244287072     0.6612643376902155      -11.8605344736435   1.36581466975528e-05      0.125543154605846  0.0009421476415293449      13.00774446221617      282.6277089702167   0.006548629302918428     0.8000020640443537     0.5245029755650198     0.2718093303840926     0.3700792063216853    0.01906079305759396  2.920635452482674e-08   0.006058934139421423     0.9507347822192551  1.889451422139884e-11 122.4679993911325
2.592280359494516      19.50683754203945      16.03656286531296   0.002183490244287072     0.6612643376902155      -11.8605344736435  1.364324553635895e-05     0.1255431695070072  0.0009421476415293449      13.00774446221617      282.6277089702167   0.006548629302918428     0.8000020640443537     0.5245029755650198     0.2718093303840926     0.3700792063216853    0.01906079305759396  2.920635452482674e-08   0.006058934139421423     0.9507347822192551  1.889451422139884e-11 122.467995019622
2.592280359494516      19.50683754203945      16.03656286531296   0.002183490244287072     0.6612643376902155      -11.8605344736435  1.364324553635895e-05      0.125543154605846  0.0009421625426905387      13.00774446221617      282.6277089702167   0.006548629302918428     0.8000020640443537     0.5245029755650198     0.2718093303840926     0.3700792063216853    0.01906079305759396  2.920635452482674e-08   0.006058934139421423     0.9507347822192551  1.889451422139884e-11 122.4679990924202
2.592280359494516      19.50683754203945      16.03656286531296   0.002183490244287072     0.6612643376902155      -11.8605344736435  1.364324553635895e-05      0.125543154605846  0.0009421476415293449      13.00774465604667      282.6277089702167   0.006548629302918428     0.8000020640443537     0.5245029755650198     0.2718093303840926     0.3700792063216853    0.01906079305759396  2.920635452482674e-08   0.006058934139421423     0.9507347822192551  1.889451422139884e-11 122.4679955206158
2.592280359494516      19.50683754203945      16.03656286531296   0.002183490244287072     0.6612643376902155      -11.8605344736435  1.364324553635895e-05      0.125543154605846  0.0009421476415293449      13.00774446221617      282.6277131816977   0.006548629302918428     0.8000020640443537     0.5245029755650198     0.2718093303840926     0.3700792063216853    0.01906079305759396  2.920635452482674e-08   0.006058934139421423     0.9507347822192551  1.889451422139884e-11 122.4679955247913
2.592280359494516      19.50683754203945      16.03656286531296   0.002183490244287072     0.6612643376902155      -11.8605344736435  1.364324553635895e-05      0.125543154605846  0.0009421476415293449      13.00774446221617      282.6277089702167   0.006548644204079622     0.8000020640443537     0.5245029755650198     0.2718093303840926     0.3700792063216853    0.01906079305759396  2.920635452482674e-08   0.006058934139421423     0.9507347822192551  1.889451422139884e-11 122.4680576245921
2.592280359494516      19.50683754203945      16.03656286531296   0.002183490244287072     0.6612643376902155      -11.8605344736435  1.364324553635895e-05      0.125543154605846  0.0009421476415293449      13.00774446221617      282.6277089702167   0.006548629302918428     0.8000020789455149     0.5245029755650198     0.2718093303840926     0.3700792063216853    0.01906079305759396  2.920635452482674e-08   0.006058934139421423     0.9507347822192551  1.889451422139884e-11 122.4679962459994
2.592280359494516      19.50683754203945      16.03656286531296   0.002183490244287072     0.6612643376902155      -11.8605344736435  1.364324553635895e-05      0.125543154605846  0.0009421476415293449      13.00774446221617      282.6277089702167   0.006548629302918428     0.8000020640443537      0.524502990466181     0.2718093303840926     0.3700792063216853    0.01906079305759396  2.920635452482674e-08   0.006058934139421423     0.9507347822192551  1.889451422139884e-11 122.4679943136705
2.592280359494516      19.50683754203945      16.03656286531296   0.002183490244287072     0.6612643376902155      -11.8605344736435  1.364324553635895e-05      0.125543154605846  0.0009421476415293449      13.00774446221617      282.6277089702167   0.006548629302918428     0.8000020640443537     0.5245029755650198     0.2718093452852538     0.3700792063216853    0.01906079305759396  2.920635452482674e-08   0.006058934139421423     0.9507347822192551  1.889451422139884e-11 122.4679969292616
2.592280359494516      19.50683754203945      16.03656286531296   0.002183490244287072     0.6612643376902155      -11.8605344736435  1.364324553635895e-05      0.125543154605846  0.0009421476415293449      13.00774446221617      282.6277089702167   0.006548629302918428     0.8000020640443537     0.5245029755650198     0.2718093303840926     0.3700792212228465    0.01906079305759396  2.920635452482674e-08   0.006058934139421423     0.9507347822192551  1.889451422139884e-11 122.4679954913634
2.592280359494516      19.50683754203945      16.03656286531296   0.002183490244287072     0.6612643376902155      -11.8605344736435  1.364324553635895e-05      0.125543154605846  0.0009421476415293449      13.00774446221617      282.6277089702167   0.006548629302918428     0.8000020640443537     0.5245029755650198     0.2718093303840926     0.3700792063216853    0.01906080795875515  2.920635452482674e-08   0.006058934139421423     0.9507347822192551  1.889451422139884e-11 122.4679954453837
2.592280359494516      19.50683754203945      16.03656286531296   0.002183490244287072     0.6612643376902155      -11.8605344736435  1.364324553635895e-05      0.125543154605846  0.0009421476415293449      13.00774446221617      282.6277089702167   0.006548629302918428     0.8000020640443537     0.5245029755650198     0.2718093303840926     0.3700792063216853    0.01906079305759396   4.41075157186744e-08   0.006058934139421423     0.9507347822192551  1.889451422139884e-11 122.4679954455731
2.592280359494516      19.50683754203945      16.03656286531296   0.002183490244287072     0.6612643376902155      -11.8605344736435  1.364324553635895e-05      0.125543154605846  0.0009421476415293449      13.00774446221617      282.6277089702167   0.006548629302918428     0.8000020640443537     0.5245029755650198     0.2718093303840926     0.3700792063216853    0.01906079305759396  2.920635452482674e-08   0.006058949040582617     0.9507347822192551  1.889451422139884e-11 122.4679954457183
2.592280359494516      19.50683754203945      16.03656286531296   0.002183490244287072     0.6612643376902155      -11.8605344736435  1.364324553635895e-05      0.125543154605846  0.0009421476415293449      13.00774446221617      282.6277089702167   0.006548629302918428     0.8000020640443537     0.5245029755650198     0.2718093303840926     0.3700792063216853    0.01906079305759396  2.920635452482674e-08   0.006058934139421423     0.9507347971204163  1.889451422139884e-11 122.4679954457075
2.592280359494516      19.50683754203945      16.03656286531296   0.002183490244287072     0.6612643376902155      -11.8605344736435  1.364324553635895e-05      0.125543154605846  0.0009421476415293449      13.00774446221617      282.6277089702167   0.006548629302918428     0.8000020640443537     0.5245029755650198     0.2718093303840926     0.3700792063216853    0.01906079305759396  2.920635452482674e-08   0.006058934139421423     0.9507347822192551  1.492005570806905e-08 122.4679954456099
2.649154134908101      19.55650857024784      16.06372258032406    0.00222716864568539     0.6785468670754105     -11.86770565077215  2.118196357033742e-05        0.1252533819969  0.0009550905744875472      13.53372164207762      310.9503058834474   0.006251851443613366      0.800008009590649     0.5164572519801804     0.2757060243857119     0.4094306155946096    0.04563799404731386  2.920635452482674e-08   0.002106316803155003     0.9503751910860041  1.907603409388184e-11 121.8758561893107
2.649154174383574      19.55650857024784      16.06372258032406    0.00222716864568539     0.6785468670754105     -11.86770565077215  2.118196357033742e-05        0.1252533819969  0.0009550905744875472      13.53372164207762      310.9503058834474   0.006251851443613366      0.800008009590649     0.5164572519801804     0.2757060243857119     0.4094306155946096    0.04563799404731386  2.920635452482674e-08   0.002106316803155003     0.9503751910860041  1.907603409388184e-11 121.8758561697006
2.649154134908101      19.55650886166252      16.06372258032406    0.00222716864568539     0.6785468670754105     -11.86770565077215  2.118196357033742e-05        0.1252533819969  0.0009550905744875472      13.53372164207762      310.9503058834474   0.006251851443613366      0.800008009590649     0.5164572519801804     0.2757060243857119     0.4094306155946096    0.04563799404731386  2.920635452482674e-08   0.002106316803155003     0.9503751910860041  1.907603409388184e-11 121.8758562335458
2.649154134908101      19.55650857024784      16.06372281969218    0.00222716864568539     0.6785468670754105     -11.86770565077215  2.118196357033742e-05        0.1252533819969  0.0009550905744875472      13.53372164207762      310.9503058834474   0.006251851443613366      0.800008009590649     0.5164572519801804     0.2757060243857119     0.4094306155946096    0.04563799404731386  2.920635452482674e-08   0.002106316803155003     0.9503751910860041  1.907603409388184e-11 121.8758561691513
2.649154134908101      19.55650857024784      16.06372258032406   0.002227183546846584     0.6785468670754105     -11.86770565077215  2.118196357033742e-05        0.1252533819969  0.0009550905744875472      13.53372164207762      310.9503058834474   0.006251851443613366      0.800008009590649     0.5164572519801804     0.2757060243857119     0.4094306155946096    0.04563799404731386  2.920635452482674e-08   0.002106316803155003     0.9503751910860041  1.907603409388184e-11 121.8758546717151
2.649154134908101      19.55650857024784      16.06372258032406    0.00222716864568539     0.6785468819765717     -11.86770565077215  2.118196357033742e-05        0.1252533819969  0.0009550905744875472      13.53372164207762      310.9503058834474   0.006251851443613366      0.800008009590649     0.5164572519801804     0.2757060243857119     0.4094306155946096    0.04563799404731386  2.920635452482674e-08   0.002106316803155003     0.9503751910860041  1.907603409388184e-11 121.8758561530891
2.649154134908101      19.55650857024784      16.06372258032406    0.00222716864568539     0.6785468670754105     -11.86770582761475  2.118196357033742e-05        0.1252533819969  0.0009550905744875472      13.53372164207762      310.9503058834474   0.006251851443613366      0.800008009590649     0.5164572519801804     0.2757060243857119     0.4094306155946096    0.04563799404731386  2.920635452482674e-08   0.002106316803155003     0.9503751910860041  1.907603409388184e-11 121.8758561724759
2.649154134908101      19.55650857024784      16.06372258032406    0.00222716864568539     0.6785468670754105     -11.86770565077215  2.119686473153127e-05        0.1252533819969  0.0009550905744875472      13.53372164207762      310.9503058834474   0.006251851443613366      0.800008009590649     0.5164572519801804     0.2757060243857119     0.4094306155946096    0.04563799404731386  2.920635452482674e-08   0.002106316803155003     0.9503751910860041  1.907603409388184e-11 121.8758584274877
2.649154134908101      19.55650857024784      16.06372258032406    0.00222716864568539     0.6785468670754105     -11.86770565077215  2.118196357033742e-05     0.1252533968980611  0.0009550905744875472      13.53372164207762      310.9503058834474   0.006251851443613366      0.800008009590649     0.5164572519801804     0.2757060243857119     0.4094306155946096    0.04563799404731386  2.920635452482674e-08   0.002106316803155003     0.9503751910860041  1.907603409388184e-11 121.8758560226904
2.649154134908101      19.55650857024784      16.06372258032406    0.00222716864568539     0.6785468670754105     -11.86770565077215  2.118196357033742e-05        0.1252533819969   0.000955105475648741      13.53372164207762      310.9503058834474   0.006251851443613366      0.800008009590649     0.5164572519801804     0.2757060243857119     0.4094306155946096    0.04563799404731386  2.920635452482674e-08   0.002106316803155003     0.9503751910860041  1.907603409388184e-11 121.8758585325893
2.649154134908101      19.55650857024784      16.06372258032406    0.00222716864568539     0.6785468670754105     -11.86770565077215  2.118196357033742e-05        0.1252533819969  0.0009550905744875472      13.53372184374579      310.9503058834474   0.006251851443613366      0.800008009590649     0.5164572519801804     0.2757060243857119     0.4094306155946096    0.04563799404731386  2.920635452482674e-08   0.002106316803155003     0.9503751910860041  1.907603409388184e-11 121.8758561386269
2.649154134908101      19.55650857024784      16.06372258032406    0.00222716864568539     0.6785468670754105     -11.86770565077215  2.118196357033742e-05        0.1252533819969  0.0009550905744875472      13.53372164207762       310.950310516968   0.006251851443613366      0.800008009590649     0.5164572519801804     0.2757060243857119     0.4094306155946096    0.04563799404731386  2.920635452482674e-08   0.002106316803155003     0.9503751910860041  1.907603409388184e-11 121.8758561373124
2.649154134908101      19.55650857024784      16.06372258032406    0.00222716864568539     0.6785468670754105     -11.86770565077215  2.118196357033742e-05        0.1252533819969  0.0009550905744875472      13.53372164207762      310.9503058834474    0.00625186634477456      0.800008009590649     0.5164572519801804     0.2757060243857119     0.4094306155946096    0.04563799404731386  2.920635452482674e-08   0.002106316803155003     0.9503751910860041  1.907603409388184e-11 121.8758745431183
2.649154134908101      19.55650857024784      16.06372258032406    0.00222716864568539     0.6785468670754105     -11.86770565077215  2.118196357033742e-05        0.1252533819969  0.0009550905744875472      13.53372164207762      310.9503058834474   0.006251851443613366     0.8000080244918102     0.5164572519801804     0.2757060243857119     0.4094306155946096    0.04563799404731386  2.920635452482674e-08   0.002106316803155003     0.9503751910860041  1.907603409388184e-11 121.8758568201892
2.649154134908101      19.55650857024784      16.06372258032406    0.00222716864568539     0.6785468670754105     -11.86770565077215  2.118196357033742e-05        0.1252533819969  0.0009550905744875472      13.53372164207762      310.9503058834474   0.006251851443613366      0.800008009590649     0.5164572668813416     0.2757060243857119     0.4094306155946096    0.04563799404731386  2.920635452482674e-08   0.002106316803155003     0.9503751910860041  1.907603409388184e-11 121.8758558536181
2.649154134908101      19.55650857024784      16.06372258032406    0.00222716864568539     0.6785468670754105     -11.86770565077215  2.118196357033742e-05        0.1252533819969  0.0009550905744875472      13.53372164207762      310.9503058834474   0.006251851443613366      0.800008009590649     0.5164572519801804      0.275706039286873     0.4094306155946096    0.04563799404731386  2.920635452482674e-08   0.002106316803155003     0.9503751910860041  1.907603409388184e-11 121.8758566143803
2.649154134908101      19.55650857024784      16.06372258032406    0.00222716864568539     0.6785468670754105     -11.86770565077215  2.118196357033742e-05        0.1252533819969  0.0009550905744875472      13.53372164207762      310.9503058834474   0.006251851443613366      0.800008009590649     0.5164572519801804     0.2757060243857119     0.4094306304957708    0.04563799404731386  2.920635452482674e-08   0.002106316803155003     0.9503751910860041  1.907603409388184e-11 121.8758561610633
2.649154134908101      19.55650857024784      16.06372258032406    0.00222716864568539     0.6785468670754105     -11.86770565077215  2.118196357033742e-05        0.1252533819969  0.0009550905744875472      13.53372164207762      310.9503058834474   0.006251851443613366      0.800008009590649     0.5164572519801804     0.2757060243857119     0.4094306155946096    0.04563800894847506  2.920635452482674e-08   0.002106316803155003     0.9503751910860041  1.907603409388184e-11 121.8758561902465
2.649154134908101      19.55650857024784      16.06372258032406    0.00222716864568539     0.6785468670754105     -11.86770565077215  2.118196357033742e-05        0.1252533819969  0.0009550905744875472      13.53372164207762      310.9503058834474   0.006251851443613366      0.800008009590649     0.5164572519801804     0.2757060243857119     0.4094306155946096    0.04563799404731386   4.41075157186744e-08   0.002106316803155003     0.9503751910860041  1.907603409388184e-11 121.8758561893107
2.649154134908101      19.55650857024784      16.06372258032406    0.00222716864568539     0.6785468670754105     -11.86770565077215  2.118196357033742e-05        0.1252533819969  0.0009550905744875472      13.53372164207762      310.9503058834474   0.006251851443613366      0.800008009590649     0.5164572519801804     0.2757060243857119     0.4094306155946096    0.04563799404731386  2.920635452482674e-08   0.002106331704316196     0.9503751910860041  1.907603409388184e-11 121.8758561894268
2.649154134908101      19.55650857024784      16.06372258032406    0.00222716864568539     0.6785468670754105     -11.86770565077215  2.118196357033742e-05        0.1252533819969  0.0009550905744875472      13.53372164207762      310.9503058834474   0.006251851443613366      0.800008009590649     0.5164572519801804     0.2757060243857119     0.4094306155946096    0.04563799404731386  2.920635452482674e-08   0.002106316803155003     0.9503752059871653  1.907603409388184e-11 121.875856189574
2.649154134908101      19.55650857024784      16.06372258032406    0.00222716864568539     0.6785468670754105     -11.86770565077215  2.118196357033742e-05        0.1252533819969  0.0009550905744875472      13.53372164207762      310.9503058834474   0.006251851443613366      0.800008009590649     0.5164572519801804     0.2757060243857119     0.4094306155946096    0.04563799404731386  2.920635452482674e-08   0.002106316803155003     0.9503751910860041  1.492023722794154e-08 121.8758561892808
2.663372578764274      19.56892632730233      16.07051250907814   0.002238088245461369     0.6828674994226128     -11.86949844505467  2.306664307932515e-05     0.1251809388444821  0.0009583263077339764      13.66521593706839      318.0309551131216   0.006177656978873219      0.800009495977223     0.5144458210836059     0.2766801978864415     0.4192684679147881    0.05228229429602618  2.920635452482674e-08   0.001118162468897693      0.950285293302674  1.912141406201135e-11 121.8019292596169
2.663372618451618      19.56892632730233      16.07051250907814   0.002238088245461369     0.6828674994226128     -11.86949844505467  2.306664307932515e-05     0.1251809388444821  0.0009583263077339764      13.66521593706839      318.0309551131216   0.006177656978873219      0.800009495977223     0.5144458210836059     0.2766801978864415     0.4192684679147881    0.05228229429602618  2.920635452482674e-08   0.001118162468897693      0.950285293302674  1.912141406201135e-11 121.801929315513
2.663372578764274      19.56892661890206      16.07051250907814   0.002238088245461369     0.6828674994226128     -11.86949844505467  2.306664307932515e-05     0.1251809388444821  0.0009583263077339764      13.66521593706839      318.0309551131216   0.006177656978873219      0.800009495977223     0.5144458210836059     0.2766801978864415     0.4192684679147881    0.05228229429602618  2.920635452482674e-08   0.001118162468897693      0.950285293302674  1.912141406201135e-11 121.801929255577
2.663372578764274      19.56892632730233      16.07051274854744   0.002238088245461369     0.6828674994226128     -11.86949844505467  2.306664307932515e-05     0.1251809388444821  0.0009583263077339764      13.66521593706839      318.0309551131216   0.006177656978873219      0.800009495977223     0.5144458210836059     0.2766801978864415     0.4192684679147881    0.05228229429602618  2.920635452482674e-08   0.001118162468897693      0.950285293302674  1.912141406201135e-11 121.8019292430733
2.663372578764274      19.56892632730233      16.07051250907814   0.002238103146622563     0.6828674994226128     -11.86949844505467  2.306664307932515e-05     0.1251809388444821  0.0009583263077339764      13.66521593706839      318.0309551131216   0.006177656978873219      0.800009495977223     0.5144458210836059     0.2766801978864415     0.4192684679147881    0.05228229429602618  2.920635452482674e-08   0.001118162468897693      0.950285293302674  1.912141406201135e-11 121.8019296710132
2.663372578764274      19.56892632730233      16.07051250907814   0.002238088245461369      0.682867514323774     -11.86949844505467  2.306664307932515e-05     0.1251809388444821  0.0009583263077339764      13.66521593706839      318.0309551131216   0.006177656978873219      0.800009495977223     0.5144458210836059     0.2766801978864415     0.4192684679147881    0.05228229429602618  2.920635452482674e-08   0.001118162468897693      0.950285293302674  1.912141406201135e-11 121.8019292509351
2.663372578764274      19.56892632730233      16.07051250907814   0.002238088245461369     0.6828674994226128     -11.86949862192398  2.306664307932515e-05     0.1251809388444821  0.0009583263077339764      13.66521593706839      318.0309551131216   0.006177656978873219      0.800009495977223     0.5144458210836059     0.2766801978864415     0.4192684679147881    0.05228229429602618  2.920635452482674e-08   0.001118162468897693      0.950285293302674  1.912141406201135e-11 121.8019292889762
2.663372578764274      19.56892632730233      16.07051250907814   0.002238088245461369     0.6828674994226128     -11.86949844505467    2.3081544240519e-05     0.1251809388444821  0.0009583263077339764      13.66521593706839      318.0309551131216   0.006177656978873219      0.800009495977223     0.5144458210836059     0.2766801978864415     0.4192684679147881    0.05228229429602618  2.920635452482674e-08   0.001118162468897693      0.950285293302674  1.912141406201135e-11 121.801931176697
2.663372578764274      19.56892632730233      16.07051250907814   0.002238088245461369     0.6828674994226128     -11.86949844505467  2.306664307932515e-05     0.1251809537456433  0.0009583263077339764      13.66521593706839      318.0309551131216   0.006177656978873219      0.800009495977223     0.5144458210836059     0.2766801978864415     0.4192684679147881    0.05228229429602618  2.920635452482674e-08   0.001118162468897693      0.950285293302674  1.912141406201135e-11 121.8019292083926
2.663372578764274      19.56892632730233      16.07051250907814   0.002238088245461369     0.6828674994226128     -11.86949844505467  2.306664307932515e-05     0.1251809388444821  0.0009583412088951703      13.66521593706839      318.0309551131216   0.006177656978873219      0.800009495977223     0.5144458210836059     0.2766801978864415     0.4192684679147881    0.05228229429602618  2.920635452482674e-08   0.001118162468897693      0.950285293302674  1.912141406201135e-11 121.8019314067498
2.663372578764274      19.56892632730233      16.07051250907814   0.002238088245461369     0.6828674994226128     -11.86949844505467  2.306664307932515e-05     0.1251809388444821  0.0009583263077339764      13.66521614069597      318.0309551131216   0.006177656978873219      0.800009495977223     0.5144458210836059     0.2766801978864415     0.4192684679147881    0.05228229429602618  2.920635452482674e-08   0.001118162468897693      0.950285293302674  1.912141406201135e-11 121.8019291726829
2.663372578764274      19.56892632730233      16.07051250907814   0.002238088245461369     0.6828674994226128     -11.86949844505467  2.306664307932515e-05     0.1251809388444821  0.0009583263077339764      13.66521593706839      318.0309598521521   0.006177656978873219      0.800009495977223     0.5144458210836059     0.2766801978864415     0.4192684679147881    0.05228229429602618  2.920635452482674e-08   0.001118162468897693      0.950285293302674  1.912141406201135e-11 121.8019291981559
2.663372578764274      19.56892632730233      16.07051250907814   0.002238088245461369     0.6828674994226128     -11.86949844505467  2.306664307932515e-05     0.1251809388444821  0.0009583263077339764      13.66521593706839      318.0309551131216   0.006177671880034413      0.800009495977223     0.5144458210836059     0.2766801978864415     0.4192684679147881    0.05228229429602618  2.920635452482674e-08   0.001118162468897693      0.950285293302674  1.912141406201135e-11 121.80193761829
2.663372578764274      19.56892632730233      16.07051250907814   0.002238088245461369     0.6828674994226128     -11.86949844505467  2.306664307932515e-05     0.1251809388444821  0.0009583263077339764      13.66521593706839      318.0309551131216   0.006177656978873219     0.8000095108783842     0.5144458210836059     0.2766801978864415     0.4192684679147881    0.05228229429602618  2.920635452482674e-08   0.001118162468897693      0.950285293302674  1.912141406201135e-11 121.8019298618483
2.663372578764274      19.56892632730233      16.07051250907814   0.002238088245461369     0.6828674994226128     -11.86949844505467  2.306664307932515e-05     0.1251809388444821  0.0009583263077339764      13.66521593706839      318.0309551131216   0.006177656978873219      0.800009495977223     0.5144458359847671     0.2766801978864415     0.4192684679147881    0.05228229429602618  2.920635452482674e-08   0.001118162468897693      0.950285293302674  1.912141406201135e-11 121.8019291805935
2.663372578764274      19.56892632730233      16.07051250907814   0.002238088245461369     0.6828674994226128     -11.86949844505467  2.306664307932515e-05     0.1251809388444821  0.0009583263077339764      13.66521593706839      318.0309551131216   0.006177656978873219      0.800009495977223     0.5144458210836059     0.2766802127876027     0.4192684679147881    0.05228229429602618  2.920635452482674e-08   0.001118162468897693      0.950285293302674  1.912141406201135e-11 121.8019294593101
2.663372578764274      19.56892632730233      16.07051250907814   0.002238088245461369     0.6828674994226128     -11.86949844505467  2.306664307932515e-05     0.1251809388444821  0.0009583263077339764      13.66521593706839      318.0309551131216   0.006177656978873219      0.800009495977223     0.5144458210836059     0.2766801978864415     0.4192684828159493    0.05228229429602618  2.920635452482674e-08   0.001118162468897693      0.950285293302674  1.912141406201135e-11 121.8019292837217
2.663372578764274      19.56892632730233      16.07051250907814   0.002238088245461369     0.6828674994226128     -11.86949844505467  2.306664307932515e-05     0.1251809388444821  0.0009583263077339764      13.66521593706839      318.0309551131216   0.006177656978873219      0.800009495977223     0.5144458210836059     0.2766801978864415     0.4192684679147881    0.05228230919718738  2.920635452482674e-08   0.001118162468897693      0.950285293302674  1.912141406201135e-11 121.8019292593592
2.663372578764274      19.56892632730233      16.07051250907814   0.002238088245461369     0.6828674994226128     -11.86949844505467  2.306664307932515e-05     0.1251809388444821  0.0009583263077339764      13.66521593706839      318.0309551131216   0.006177656978873219      0.800009495977223     0.5144458210836059     0.2766801978864415     0.4192684679147881    0.05228229429602618   4.41075157186744e-08   0.001118162468897693      0.950285293302674  1.912141406201135e-11 121.8019292596169
2.663372578764274      19.56892632730233      16.07051250907814   0.002238088245461369     0.6828674994226128     -11.86949844505467  2.306664307932515e-05     0.1251809388444821  0.0009583263077339764      13.66521593706839      318.0309551131216   0.006177656978873219      0.800009495977223     0.5144458210836059     0.2766801978864415     0.4192684679147881    0.05228229429602618  2.920635452482674e-08   0.001118177370058887      0.950285293302674  1.912141406201135e-11 121.801929259581
2.663372578764274      19.56892632730233      16.07051250907814   0.002238088245461369     0.6828674994226128     -11.86949844505467  2.306664307932515e-05     0.1251809388444821  0.0009583263077339764      13.66521593706839      318.0309551131216   0.006177656978873219      0.800009495977223     0.5144458210836059     0.2766801978864415     0.4192684679147881    0.05228229429602618  2.920635452482674e-08   0.001118162468897693     0.9502853082038352  1.912141406201135e-11 121.8019292595726
2.663372578764274      19.56892632730233      16.07051250907814   0.002238088245461369     0.6828674994226128     -11.86949844505467  2.306664307932515e-05     0.1251809388444821  0.0009583263077339764      13.66521593706839      318.0309551131216   0.006177656978873219      0.800009495977223     0.5144458210836059     0.2766801978864415     0.4192684679147881    0.05228229429602618  2.920635452482674e-08   0.001118162468897693      0.950285293302674  1.492028260790967e-08 121.8019292595851
2.66692718973942      19.57203076657556       16.0722099912719   0.002240818143110967     0.6839476575130281     -11.86994664362671  2.353781295854454e-05     0.1251628280556526  0.0009591352410730987       13.6980895109177      319.8011174260063   0.006159108363032654     0.8000098675738678     0.5139429633580032     0.2769237412629234     0.4217279310026224    0.05394336936333365  2.920635452482674e-08  0.0008711238845705501     0.9502628188567721  1.913275905407876e-11 121.7875202909151
2.666927229479732      19.57203076657556       16.0722099912719   0.002240818143110967     0.6839476575130281     -11.86994664362671  2.353781295854454e-05     0.1251628280556526  0.0009591352410730987       13.6980895109177      319.8011174260063   0.006159108363032654     0.8000098675738678     0.5139429633580032     0.2769237412629234     0.4217279310026224    0.05394336936333365  2.920635452482674e-08  0.0008711238845705501     0.9502628188567721  1.913275905407876e-11 121.7875203462243
2.66692718973942      19.57203105822155       16.0722099912719   0.002240818143110967     0.6839476575130281     -11.86994664362671  2.353781295854454e-05     0.1251628280556526  0.0009591352410730987       13.6980895109177      319.8011174260063   0.006159108363032654     0.8000098675738678     0.5139429633580032     0.2769237412629234     0.4217279310026224    0.05394336936333365  2.920635452482674e-08  0.0008711238845705501     0.9502628188567721  1.913275905407876e-11 121.7875202959364
2.66692718973942      19.57203076657556      16.07221023076649   0.002240818143110967     0.6839476575130281     -11.86994664362671  2.353781295854454e-05     0.1251628280556526  0.0009591352410730987       13.6980895109177      319.8011174260063   0.006159108363032654     0.8000098675738678     0.5139429633580032     0.2769237412629234     0.4217279310026224    0.05394336936333365  2.920635452482674e-08  0.0008711238845705501     0.9502628188567721  1.913275905407876e-11 121.787520271758
2.66692718973942      19.57203076657556       16.0722099912719    0.00224083304427216     0.6839476575130281     -11.86994664362671  2.353781295854454e-05     0.1251628280556526  0.0009591352410730987       13.6980895109177      319.8011174260063   0.006159108363032654     0.8000098675738678     0.5139429633580032     0.2769237412629234     0.4217279310026224    0.05394336936333365  2.920635452482674e-08  0.0008711238845705501     0.9502628188567721  1.913275905407876e-11 121.7875211160668
2.66692718973942      19.57203076657556       16.0722099912719   0.002240818143110967     0.6839476724141893     -11.86994664362671  2.353781295854454e-05     0.1251628280556526  0.0009591352410730987       13.6980895109177      319.8011174260063   0.006159108363032654     0.8000098675738678     0.5139429633580032     0.2769237412629234     0.4217279310026224    0.05394336936333365  2.920635452482674e-08  0.0008711238845705501     0.9502628188567721  1.913275905407876e-11 121.7875202881612
2.66692718973942      19.57203076657556       16.0722099912719   0.002240818143110967     0.6839476575130281     -11.86994682050269  2.353781295854454e-05     0.1251628280556526  0.0009591352410730987       13.6980895109177      319.8011174260063   0.006159108363032654     0.8000098675738678     0.5139429633580032     0.2769237412629234     0.4217279310026224    0.05394336936333365  2.920635452482674e-08  0.0008711238845705501     0.9502628188567721  1.913275905407876e-11 121.7875203420118
2.66692718973942      19.57203076657556       16.0722099912719   0.002240818143110967     0.6839476575130281     -11.86994664362671  2.355271411973839e-05     0.1251628280556526  0.0009591352410730987       13.6980895109177      319.8011174260063   0.006159108363032654     0.8000098675738678     0.5139429633580032     0.2769237412629234     0.4217279310026224    0.05394336936333365  2.920635452482674e-08  0.0008711238845705501     0.9502628188567721  1.913275905407876e-11 121.7875221278513
2.66692718973942      19.57203076657556       16.0722099912719   0.002240818143110967     0.6839476575130281     -11.86994664362671  2.353781295854454e-05     0.1251628429568138  0.0009591352410730987       13.6980895109177      319.8011174260063   0.006159108363032654     0.8000098675738678     0.5139429633580032     0.2769237412629234     0.4217279310026224    0.05394336936333365  2.920635452482674e-08  0.0008711238845705501     0.9502628188567721  1.913275905407876e-11 121.7875202033643
2.66692718973942      19.57203076657556       16.0722099912719   0.002240818143110967     0.6839476575130281     -11.86994664362671  2.353781295854454e-05     0.1251628280556526  0.0009591501422342926       13.6980895109177      319.8011174260063   0.006159108363032654     0.8000098675738678     0.5139429633580032     0.2769237412629234     0.4217279310026224    0.05394336936333365  2.920635452482674e-08  0.0008711238845705501     0.9502628188567721  1.913275905407876e-11 121.7875223961623
2.66692718973942      19.57203076657556       16.0722099912719   0.002240818143110967     0.6839476575130281     -11.86994664362671  2.353781295854454e-05     0.1251628280556526  0.0009591352410730987      13.69808971503514      319.8011174260063   0.006159108363032654     0.8000098675738678     0.5139429633580032     0.2769237412629234     0.4217279310026224    0.05394336936333365  2.920635452482674e-08  0.0008711238845705501     0.9502628188567721  1.913275905407876e-11 121.7875202832415
2.66692718973942      19.57203076657556       16.0722099912719   0.002240818143110967     0.6839476575130281     -11.86994664362671  2.353781295854454e-05     0.1251628280556526  0.0009591352410730987       13.6980895109177      319.8011221914143   0.006159108363032654     0.8000098675738678     0.5139429633580032     0.2769237412629234     0.4217279310026224    0.05394336936333365  2.920635452482674e-08  0.0008711238845705501     0.9502628188567721  1.913275905407876e-11 121.7875202761264
2.66692718973942      19.57203076657556       16.0722099912719   0.002240818143110967     0.6839476575130281     -11.86994664362671  2.353781295854454e-05     0.1251628280556526  0.0009591352410730987       13.6980895109177      319.8011174260063   0.006159123264193848     0.8000098675738678     0.5139429633580032     0.2769237412629234     0.4217279310026224    0.05394336936333365  2.920635452482674e-08  0.0008711238845705501     0.9502628188567721  1.913275905407876e-11 121.7875262104258
2.66692718973942      19.57203076657556       16.0722099912719   0.002240818143110967     0.6839476575130281     -11.86994664362671  2.353781295854454e-05     0.1251628280556526  0.0009591352410730987       13.6980895109177      319.8011174260063   0.006159108363032654      0.800009882475029     0.5139429633580032     0.2769237412629234     0.4217279310026224    0.05394336936333365  2.920635452482674e-08  0.0008711238845705501     0.9502628188567721  1.913275905407876e-11 121.7875208589066
2.66692718973942      19.57203076657556       16.0722099912719   0.002240818143110967     0.6839476575130281     -11.86994664362671  2.353781295854454e-05     0.1251628280556526  0.0009591352410730987       13.6980895109177      319.8011174260063   0.006159108363032654     0.8000098675738678     0.5139429782591644     0.2769237412629234     0.4217279310026224    0.05394336936333365  2.920635452482674e-08  0.0008711238845705501     0.9502628188567721  1.913275905407876e-11 121.7875202521378
2.66692718973942      19.57203076657556       16.0722099912719   0.002240818143110967     0.6839476575130281     -11.86994664362671  2.353781295854454e-05     0.1251628280556526  0.0009591352410730987       13.6980895109177      319.8011174260063   0.006159108363032654     0.8000098675738678     0.5139429633580032     0.2769237561640845     0.4217279310026224    0.05394336936333365  2.920635452482674e-08  0.0008711238845705501     0.9502628188567721  1.913275905407876e-11 121.7875204527121
2.66692718973942      19.57203076657556       16.0722099912719   0.002240818143110967     0.6839476575130281     -11.86994664362671  2.353781295854454e-05     0.1251628280556526  0.0009591352410730987       13.6980895109177      319.8011174260063   0.006159108363032654     0.8000098675738678     0.5139429633580032     0.2769237412629234     0.4217279459037835    0.05394336936333365  2.920635452482674e-08  0.0008711238845705501     0.9502628188567721  1.913275905407876e-11 121.7875202916702
2.66692718973942      19.57203076657556       16.0722099912719   0.002240818143110967     0.6839476575130281     -11.86994664362671  2.353781295854454e-05     0.1251628280556526  0.0009591352410730987       13.6980895109177      319.8011174260063   0.006159108363032654     0.8000098675738678     0.5139429633580032     0.2769237412629234     0.4217279310026224    0.05394338426449484  2.920635452482674e-08  0.0008711238845705501     0.9502628188567721  1.913275905407876e-11 121.7875202856432
2.66692718973942      19.57203076657556       16.0722099912719   0.002240818143110967     0.6839476575130281     -11.86994664362671  2.353781295854454e-05     0.1251628280556526  0.0009591352410730987       13.6980895109177      319.8011174260063   0.006159108363032654     0.8000098675738678     0.5139429633580032     0.2769237412629234     0.4217279310026224    0.05394336936333365   4.41075157186744e-08  0.0008711238845705501     0.9502628188567721  1.913275905407876e-11 121.7875202909151
2.66692718973942      19.57203076657556       16.0722099912719   0.002240818143110967     0.6839476575130281     -11.86994664362671  2.353781295854454e-05     0.1251628280556526  0.0009591352410730987       13.6980895109177      319.8011174260063   0.006159108363032654     0.8000098675738678     0.5139429633580032     0.2769237412629234     0.4217279310026224    0.05394336936333365  2.920635452482674e-08  0.0008711387857317439     0.9502628188567721  1.913275905407876e-11 121.7875202893576
2.66692718973942      19.57203076657556       16.0722099912719   0.002240818143110967     0.6839476575130281     -11.86994664362671  2.353781295854454e-05     0.1251628280556526  0.0009591352410730987       13.6980895109177      319.8011174260063   0.006159108363032654     0.8000098675738678     0.5139429633580032     0.2769237412629234     0.4217279310026224    0.05394336936333365  2.920635452482674e-08  0.0008711238845705501     0.9502628337579333  1.913275905407876e-11 121.7875202852751
2.66692718973942      19.57203076657556       16.0722099912719   0.002240818143110967     0.6839476575130281     -11.86994664362671  2.353781295854454e-05     0.1251628280556526  0.0009591352410730987       13.6980895109177      319.8011174260063   0.006159108363032654     0.8000098675738678     0.5139429633580032     0.2769237412629234     0.4217279310026224    0.05394336936333365  2.920635452482674e-08  0.0008711238845705501     0.9502628188567721  1.492029395290173e-08 121.7875202989449
2.667815842527622      19.57280687643228      16.07263436184128   0.002241500608345829     0.6842176970500907     -11.87005869327536  2.365560543623914e-05     0.1251583003555447  0.0009593374745179382       13.7063079047865      320.2436580260921   0.006154471210450395     0.8000099604730339      0.513817248920766     0.2769846271122413     0.4223427968057391    0.05435863815067778  2.920635452482674e-08  0.0008093642354375403      0.950257200245019  1.913559530223573e-11 121.7841644549416
2.667815882281176      19.57280687643228      16.07263436184128   0.002241500608345829     0.6842176970500907     -11.87005869327536  2.365560543623914e-05     0.1251583003555447  0.0009593374745179382       13.7063079047865      320.2436580260921   0.006154471210450395     0.8000099604730339      0.513817248920766     0.2769846271122413     0.4223427968057391    0.05435863815067778  2.920635452482674e-08  0.0008093642354375403      0.950257200245019  1.913559530223573e-11 121.7841644405069
2.667815842527622      19.57280716808983      16.07263436184128   0.002241500608345829     0.6842176970500907     -11.87005869327536  2.365560543623914e-05     0.1251583003555447  0.0009593374745179382       13.7063079047865      320.2436580260921   0.006154471210450395     0.8000099604730339      0.513817248920766     0.2769846271122413     0.4223427968057391    0.05435863815067778  2.920635452482674e-08  0.0008093642354375403      0.950257200245019  1.913559530223573e-11 121.7841644492217
2.667815842527622      19.57280687643228       16.0726346013422   0.002241500608345829     0.6842176970500907     -11.87005869327536  2.365560543623914e-05     0.1251583003555447  0.0009593374745179382       13.7063079047865      320.2436580260921   0.006154471210450395     0.8000099604730339      0.513817248920766     0.2769846271122413     0.4223427968057391    0.05435863815067778  2.920635452482674e-08  0.0008093642354375403      0.950257200245019  1.913559530223573e-11 121.7841644296953
2.667815842527622      19.57280687643228      16.07263436184128   0.002241515509507023     0.6842176970500907     -11.87005869327536  2.365560543623914e-05     0.1251583003555447  0.0009593374745179382       13.7063079047865      320.2436580260921   0.006154471210450395     0.8000099604730339      0.513817248920766     0.2769846271122413     0.4223427968057391    0.05435863815067778  2.920635452482674e-08  0.0008093642354375403      0.950257200245019  1.913559530223573e-11 121.7841654085182
2.667815842527622      19.57280687643228      16.07263436184128   0.002241500608345829     0.6842177119512519     -11.87005869327536  2.365560543623914e-05     0.1251583003555447  0.0009593374745179382       13.7063079047865      320.2436580260921   0.006154471210450395     0.8000099604730339      0.513817248920766     0.2769846271122413     0.4223427968057391    0.05435863815067778  2.920635452482674e-08  0.0008093642354375403      0.950257200245019  1.913559530223573e-11 121.7841644424428
2.667815842527622      19.57280687643228      16.07263436184128   0.002241500608345829     0.6842176970500907     -11.87005887015302  2.365560543623914e-05     0.1251583003555447  0.0009593374745179382       13.7063079047865      320.2436580260921   0.006154471210450395     0.8000099604730339      0.513817248920766     0.2769846271122413     0.4223427968057391    0.05435863815067778  2.920635452482674e-08  0.0008093642354375403      0.950257200245019  1.913559530223573e-11 121.7841645002045
2.667815842527622      19.57280687643228      16.07263436184128   0.002241500608345829     0.6842176970500907     -11.87005869327536  2.367050659743299e-05     0.1251583003555447  0.0009593374745179382       13.7063079047865      320.2436580260921   0.006154471210450395     0.8000099604730339      0.513817248920766     0.2769846271122413     0.4223427968057391    0.05435863815067778  2.920635452482674e-08  0.0008093642354375403      0.950257200245019  1.913559530223573e-11 121.7841662855665
2.667815842527622      19.57280687643228      16.07263436184128   0.002241500608345829     0.6842176970500907     -11.87005869327536  2.365560543623914e-05     0.1251583152567059  0.0009593374745179382       13.7063079047865      320.2436580260921   0.006154471210450395     0.8000099604730339      0.513817248920766     0.2769846271122413     0.4223427968057391    0.05435863815067778  2.920635452482674e-08  0.0008093642354375403      0.950257200245019  1.913559530223573e-11 121.7841643843211
2.667815842527622      19.57280687643228      16.07263436184128   0.002241500608345829     0.6842176970500907     -11.87005869327536  2.365560543623914e-05     0.1251583003555447   0.000959352375679132       13.7063079047865      320.2436580260921   0.006154471210450395     0.8000099604730339      0.513817248920766     0.2769846271122413     0.4223427968057391    0.05435863815067778  2.920635452482674e-08  0.0008093642354375403      0.950257200245019  1.913559530223573e-11 121.7841665401614
2.667815842527622      19.57280687643228      16.07263436184128   0.002241500608345829     0.6842176970500907     -11.87005869327536  2.365560543623914e-05     0.1251583003555447  0.0009593374745179382       13.7063081090264      320.2436580260921   0.006154471210450395     0.8000099604730339      0.513817248920766     0.2769846271122413     0.4223427968057391    0.05435863815067778  2.920635452482674e-08  0.0008093642354375403      0.950257200245019  1.913559530223573e-11 121.7841643878576
2.667815842527622      19.57280687643228      16.07263436184128   0.002241500608345829     0.6842176970500907     -11.87005869327536  2.365560543623914e-05     0.1251583003555447  0.0009593374745179382       13.7063079047865      320.2436627980944   0.006154471210450395     0.8000099604730339      0.513817248920766     0.2769846271122413     0.4223427968057391    0.05435863815067778  2.920635452482674e-08  0.0008093642354375403      0.950257200245019  1.913559530223573e-11 121.7841643743833
2.667815842527622      19.57280687643228      16.07263436184128   0.002241500608345829     0.6842176970500907     -11.87005869327536  2.365560543623914e-05     0.1251583003555447  0.0009593374745179382       13.7063079047865      320.2436580260921   0.006154486111611589     0.8000099604730339      0.513817248920766     0.2769846271122413     0.4223427968057391    0.05435863815067778  2.920635452482674e-08  0.0008093642354375403      0.950257200245019  1.913559530223573e-11 121.7841697785937
2.667815842527622      19.57280687643228      16.07263436184128   0.002241500608345829     0.6842176970500907     -11.87005869327536  2.365560543623914e-05     0.1251583003555447  0.0009593374745179382       13.7063079047865      320.2436580260921   0.006154471210450395     0.8000099753741951      0.513817248920766     0.2769846271122413     0.4223427968057391    0.05435863815067778  2.920635452482674e-08  0.0008093642354375403      0.950257200245019  1.913559530223573e-11 121.7841650228531
2.667815842527622      19.57280687643228      16.07263436184128   0.002241500608345829     0.6842176970500907     -11.87005869327536  2.365560543623914e-05     0.1251583003555447  0.0009593374745179382       13.7063079047865      320.2436580260921   0.006154471210450395     0.8000099604730339     0.5138172638219272     0.2769846271122413     0.4223427968057391    0.05435863815067778  2.920635452482674e-08  0.0008093642354375403      0.950257200245019  1.913559530223573e-11 121.7841644085988
2.667815842527622      19.57280687643228      16.07263436184128   0.002241500608345829     0.6842176970500907     -11.87005869327536  2.365560543623914e-05     0.1251583003555447  0.0009593374745179382       13.7063079047865      320.2436580260921   0.006154471210450395     0.8000099604730339      0.513817248920766     0.2769846420134025     0.4223427968057391    0.05435863815067778  2.920635452482674e-08  0.0008093642354375403      0.950257200245019  1.913559530223573e-11 121.7841646023563
2.667815842527622      19.57280687643228      16.07263436184128   0.002241500608345829     0.6842176970500907     -11.87005869327536  2.365560543623914e-05     0.1251583003555447  0.0009593374745179382       13.7063079047865      320.2436580260921   0.006154471210450395     0.8000099604730339      0.513817248920766     0.2769846271122413     0.4223428117069003    0.05435863815067778  2.920635452482674e-08  0.0008093642354375403      0.950257200245019  1.913559530223573e-11 121.7841644408797
2.667815842527622      19.57280687643228      16.07263436184128   0.002241500608345829     0.6842176970500907     -11.87005869327536  2.365560543623914e-05     0.1251583003555447  0.0009593374745179382       13.7063079047865      320.2436580260921   0.006154471210450395     0.8000099604730339      0.513817248920766     0.2769846271122413     0.4223427968057391    0.05435865305183897  2.920635452482674e-08  0.0008093642354375403      0.950257200245019  1.913559530223573e-11 121.7841644549453
2.667815842527622      19.57280687643228      16.07263436184128   0.002241500608345829     0.6842176970500907     -11.87005869327536  2.365560543623914e-05     0.1251583003555447  0.0009593374745179382       13.7063079047865      320.2436580260921   0.006154471210450395     0.8000099604730339      0.513817248920766     0.2769846271122413     0.4223427968057391    0.05435863815067778   4.41075157186744e-08  0.0008093642354375403      0.950257200245019  1.913559530223573e-11 121.7841644549416
2.667815842527622      19.57280687643228      16.07263436184128   0.002241500608345829     0.6842176970500907     -11.87005869327536  2.365560543623914e-05     0.1251583003555447  0.0009593374745179382       13.7063079047865      320.2436580260921   0.006154471210450395     0.8000099604730339      0.513817248920766     0.2769846271122413     0.4223427968057391    0.05435863815067778  2.920635452482674e-08  0.0008093791365987341      0.950257200245019  1.913559530223573e-11 121.7841644549427
2.667815842527622      19.57280687643228      16.07263436184128   0.002241500608345829     0.6842176970500907     -11.87005869327536  2.365560543623914e-05     0.1251583003555447  0.0009593374745179382       13.7063079047865      320.2436580260921   0.006154471210450395     0.8000099604730339      0.513817248920766     0.2769846271122413     0.4223427968057391    0.05435863815067778  2.920635452482674e-08  0.0008093642354375403     0.9502572151461802  1.913559530223573e-11 121.7841644549357
2.667815842527622      19.57280687643228      16.07263436184128   0.002241500608345829     0.6842176970500907     -11.87005869327536  2.365560543623914e-05     0.1251583003555447  0.0009593374745179382       13.7063079047865      320.2436580260921   0.006154471210450395     0.8000099604730339      0.513817248920766     0.2769846271122413     0.4223427968057391    0.05435863815067778  2.920635452482674e-08  0.0008093642354375403      0.950257200245019  1.492029678914989e-08 121.7841644549624
2.668038005902325      19.57300090405009      16.07274045456738   0.002241671187945121      0.684285206992189     -11.87008670571008  2.368505358722057e-05     0.1251571684189163  0.0009593880333193739       13.7083625048795      320.3542932635676   0.006153311927816275     0.8000099836978449     0.5137858202881122     0.2769998485953601     0.4224965133811456    0.05446245542957912  2.920635452482674e-08  0.0007939243109499491     0.9502557955909704  1.913630436483545e-11 121.7833406581047
2.66803804565919      19.57300090405009      16.07274045456738   0.002241671187945121      0.684285206992189     -11.87008670571008  2.368505358722057e-05     0.1251571684189163  0.0009593880333193739       13.7083625048795      320.3542932635676   0.006153311927816275     0.8000099836978449     0.5137858202881122     0.2769998485953601     0.4224965133811456    0.05446245542957912  2.920635452482674e-08  0.0007939243109499491     0.9502557955909704  1.913630436483545e-11 121.7833406639557
2.668038005902325      19.57300119571053      16.07274045456738   0.002241671187945121      0.684285206992189     -11.87008670571008  2.368505358722057e-05     0.1251571684189163  0.0009593880333193739       13.7083625048795      320.3542932635676   0.006153311927816275     0.8000099836978449     0.5137858202881122     0.2769998485953601     0.4224965133811456    0.05446245542957912  2.920635452482674e-08  0.0007939243109499491     0.9502557955909704  1.913630436483545e-11 121.783340662722
2.668038005902325      19.57300090405009      16.07274069406988   0.002241671187945121      0.684285206992189     -11.87008670571008  2.368505358722057e-05     0.1251571684189163  0.0009593880333193739       13.7083625048795      320.3542932635676   0.006153311927816275     0.8000099836978449     0.5137858202881122     0.2769998485953601     0.4224965133811456    0.05446245542957912  2.920635452482674e-08  0.0007939243109499491     0.9502557955909704  1.913630436483545e-11 121.7833406529955
2.668038005902325      19.57300090405009      16.07274045456738   0.002241686089106315      0.684285206992189     -11.87008670571008  2.368505358722057e-05     0.1251571684189163  0.0009593880333193739       13.7083625048795      320.3542932635676   0.006153311927816275     0.8000099836978449     0.5137858202881122     0.2769998485953601     0.4224965133811456    0.05446245542957912  2.920635452482674e-08  0.0007939243109499491     0.9502557955909704  1.913630436483545e-11 121.7833416534694
2.668038005902325      19.57300090405009      16.07274045456738   0.002241671187945121     0.6842852218933502     -11.87008670571008  2.368505358722057e-05     0.1251571684189163  0.0009593880333193739       13.7083625048795      320.3542932635676   0.006153311927816275     0.8000099836978449     0.5137858202881122     0.2769998485953601     0.4224965133811456    0.05446245542957912  2.920635452482674e-08  0.0007939243109499491     0.9502557955909704  1.913630436483545e-11 121.7833406455082
2.668038005902325      19.57300090405009      16.07274045456738   0.002241671187945121      0.684285206992189     -11.87008688258816  2.368505358722057e-05     0.1251571684189163  0.0009593880333193739       13.7083625048795      320.3542932635676   0.006153311927816275     0.8000099836978449     0.5137858202881122     0.2769998485953601     0.4224965133811456    0.05446245542957912  2.920635452482674e-08  0.0007939243109499491     0.9502557955909704  1.913630436483545e-11 121.7833407572349
2.668038005902325      19.57300090405009      16.07274045456738   0.002241671187945121      0.684285206992189     -11.87008670571008  2.369995474841441e-05     0.1251571684189163  0.0009593880333193739       13.7083625048795      320.3542932635676   0.006153311927816275     0.8000099836978449     0.5137858202881122     0.2769998485953601     0.4224965133811456    0.05446245542957912  2.920635452482674e-08  0.0007939243109499491     0.9502557955909704  1.913630436483545e-11 121.7833425047477
2.668038005902325      19.57300090405009      16.07274045456738   0.002241671187945121      0.684285206992189     -11.87008670571008  2.368505358722057e-05     0.1251571833200775  0.0009593880333193739       13.7083625048795      320.3542932635676   0.006153311927816275     0.8000099836978449     0.5137858202881122     0.2769998485953601     0.4224965133811456    0.05446245542957912  2.920635452482674e-08  0.0007939243109499491     0.9502557955909704  1.913630436483545e-11 121.7833406021263
2.668038005902325      19.57300090405009      16.07274045456738   0.002241671187945121      0.684285206992189     -11.87008670571008  2.368505358722057e-05     0.1251571684189163  0.0009594029344805677       13.7083625048795      320.3542932635676   0.006153311927816275     0.8000099836978449     0.5137858202881122     0.2769998485953601     0.4224965133811456    0.05446245542957912  2.920635452482674e-08  0.0007939243109499491     0.9502557955909704  1.913630436483545e-11 121.7833427687392
2.668038005902325      19.57300090405009      16.07274045456738   0.002241671187945121      0.684285206992189     -11.87008670571008  2.368505358722057e-05     0.1251571684189163  0.0009593880333193739      13.70836270915002      320.3542932635676   0.006153311927816275     0.8000099836978449     0.5137858202881122     0.2769998485953601     0.4224965133811456    0.05446245542957912  2.920635452482674e-08  0.0007939243109499491     0.9502557955909704  1.913630436483545e-11 121.7833406949717
2.668038005902325      19.57300090405009      16.07274045456738   0.002241671187945121      0.684285206992189     -11.87008670571008  2.368505358722057e-05     0.1251571684189163  0.0009593880333193739       13.7083625048795      320.3542980372186   0.006153311927816275     0.8000099836978449     0.5137858202881122     0.2769998485953601     0.4224965133811456    0.05446245542957912  2.920635452482674e-08  0.0007939243109499491     0.9502557955909704  1.913630436483545e-11 121.7833406459606
2.668038005902325      19.57300090405009      16.07274045456738   0.002241671187945121      0.684285206992189     -11.87008670571008  2.368505358722057e-05     0.1251571684189163  0.0009593880333193739       13.7083625048795      320.3542932635676   0.006153326828977469     0.8000099836978449     0.5137858202881122     0.2769998485953601     0.4224965133811456    0.05446245542957912  2.920635452482674e-08  0.0007939243109499491     0.9502557955909704  1.913630436483545e-11 121.7833458594568
2.668038005902325      19.57300090405009      16.07274045456738   0.002241671187945121      0.684285206992189     -11.87008670571008  2.368505358722057e-05     0.1251571684189163  0.0009593880333193739       13.7083625048795      320.3542932635676   0.006153311927816275     0.8000099985990061     0.5137858202881122     0.2769998485953601     0.4224965133811456    0.05446245542957912  2.920635452482674e-08  0.0007939243109499491     0.9502557955909704  1.913630436483545e-11 121.7833412357534
2.668038005902325      19.57300090405009      16.07274045456738   0.002241671187945121      0.684285206992189     -11.87008670571008  2.368505358722057e-05     0.1251571684189163  0.0009593880333193739       13.7083625048795      320.3542932635676   0.006153311927816275     0.8000099836978449     0.5137858351892733     0.2769998485953601     0.4224965133811456    0.05446245542957912  2.920635452482674e-08  0.0007939243109499491     0.9502557955909704  1.913630436483545e-11 121.7833406333809
2.668038005902325      19.57300090405009      16.07274045456738   0.002241671187945121      0.684285206992189     -11.87008670571008  2.368505358722057e-05     0.1251571684189163  0.0009593880333193739       13.7083625048795      320.3542932635676   0.006153311927816275     0.8000099836978449     0.5137858202881122     0.2769998634965213     0.4224965133811456    0.05446245542957912  2.920635452482674e-08  0.0007939243109499491     0.9502557955909704  1.913630436483545e-11 121.7833407978844
2.668038005902325      19.57300090405009      16.07274045456738   0.002241671187945121      0.684285206992189     -11.87008670571008  2.368505358722057e-05     0.1251571684189163  0.0009593880333193739       13.7083625048795      320.3542932635676   0.006153311927816275     0.8000099836978449     0.5137858202881122     0.2769998485953601     0.4224965282823068    0.05446245542957912  2.920635452482674e-08  0.0007939243109499491     0.9502557955909704  1.913630436483545e-11 121.783340643908
2.668038005902325      19.57300090405009      16.07274045456738   0.002241671187945121      0.684285206992189     -11.87008670571008  2.368505358722057e-05     0.1251571684189163  0.0009593880333193739       13.7083625048795      320.3542932635676   0.006153311927816275     0.8000099836978449     0.5137858202881122     0.2769998485953601     0.4224965133811456    0.05446247033074032  2.920635452482674e-08  0.0007939243109499491     0.9502557955909704  1.913630436483545e-11 121.7833406577918
2.668038005902325      19.57300090405009      16.07274045456738   0.002241671187945121      0.684285206992189     -11.87008670571008  2.368505358722057e-05     0.1251571684189163  0.0009593880333193739       13.7083625048795      320.3542932635676   0.006153311927816275     0.8000099836978449     0.5137858202881122     0.2769998485953601     0.4224965133811456    0.05446245542957912   4.41075157186744e-08  0.0007939243109499491     0.9502557955909704  1.913630436483545e-11 121.7833406581047
2.668038005902325      19.57300090405009      16.07274045456738   0.002241671187945121      0.684285206992189     -11.87008670571008  2.368505358722057e-05     0.1251571684189163  0.0009593880333193739       13.7083625048795      320.3542932635676   0.006153311927816275     0.8000099836978449     0.5137858202881122     0.2769998485953601     0.4224965133811456    0.05446245542957912  2.920635452482674e-08  0.0007939392121111429     0.9502557955909704  1.913630436483545e-11 121.7833406581201
2.668038005902325      19.57300090405009      16.07274045456738   0.002241671187945121      0.684285206992189     -11.87008670571008  2.368505358722057e-05     0.1251571684189163  0.0009593880333193739       13.7083625048795      320.3542932635676   0.006153311927816275     0.8000099836978449     0.5137858202881122     0.2769998485953601     0.4224965133811456    0.05446245542957912  2.920635452482674e-08  0.0007939243109499491     0.9502558104921316  1.913630436483545e-11 121.7833406581207
2.668038005902325      19.57300090405009      16.07274045456738   0.002241671187945121      0.684285206992189     -11.87008670571008  2.368505358722057e-05     0.1251571684189163  0.0009593880333193739       13.7083625048795      320.3542932635676   0.006153311927816275     0.8000099836978449     0.5137858202881122     0.2769998485953601     0.4224965133811456    0.05446245542957912  2.920635452482674e-08  0.0007939243109499491     0.9502557955909704  1.492029749821249e-08 121.7833406581086
2.668093547456498      19.57304941156897      16.07276697808386   0.002241713686011021     0.6843020847090097     -11.87009370890899  2.369241575118141e-05     0.1251568853883549  0.0009594006747805689      13.70887616140494      320.3819524226977   0.006153022129203429     0.8000099895041256     0.5137779630365861     0.2770036540492888     0.4225349430234291    0.05448841007751374  2.920635452482674e-08  0.0007900642810184256     0.9502554444230178  1.913648163272691e-11 121.7831357791761
2.66809358721419      19.57304941156897      16.07276697808386   0.002241713686011021     0.6843020847090097     -11.87009370890899  2.369241575118141e-05     0.1251568853883549  0.0009594006747805689      13.70887616140494      320.3819524226977   0.006153022129203429     0.8000099895041256     0.5137779630365861     0.2770036540492888     0.4225349430234291    0.05448841007751374  2.920635452482674e-08  0.0007900642810184256     0.9502554444230178  1.913648163272691e-11 121.7831358431919
2.668093547456498      19.57304970323014      16.07276697808386   0.002241713686011021     0.6843020847090097     -11.87009370890899  2.369241575118141e-05     0.1251568853883549  0.0009594006747805689      13.70887616140494      320.3819524226977   0.006153022129203429     0.8000099895041256     0.5137779630365861     0.2770036540492888     0.4225349430234291    0.05448841007751374  2.920635452482674e-08  0.0007900642810184256     0.9502554444230178  1.913648163272691e-11 121.7831357812678
2.668093547456498      19.57304941156897      16.07276721758675   0.002241713686011021     0.6843020847090097     -11.87009370890899  2.369241575118141e-05     0.1251568853883549  0.0009594006747805689      13.70887616140494      320.3819524226977   0.006153022129203429     0.8000099895041256     0.5137779630365861     0.2770036540492888     0.4225349430234291    0.05448841007751374  2.920635452482674e-08  0.0007900642810184256     0.9502554444230178  1.913648163272691e-11 121.7831357530986
2.668093547456498      19.57304941156897      16.07276697808386   0.002241728587172215     0.6843020847090097     -11.87009370890899  2.369241575118141e-05     0.1251568853883549  0.0009594006747805689      13.70887616140494      320.3819524226977   0.006153022129203429     0.8000099895041256     0.5137779630365861     0.2770036540492888     0.4225349430234291    0.05448841007751374  2.920635452482674e-08  0.0007900642810184256     0.9502554444230178  1.913648163272691e-11 121.7831367632872
2.668093547456498      19.57304941156897      16.07276697808386   0.002241713686011021     0.6843020996101709     -11.87009370890899  2.369241575118141e-05     0.1251568853883549  0.0009594006747805689      13.70887616140494      320.3819524226977   0.006153022129203429     0.8000099895041256     0.5137779630365861     0.2770036540492888     0.4225349430234291    0.05448841007751374  2.920635452482674e-08  0.0007900642810184256     0.9502554444230178  1.913648163272691e-11 121.7831357578834
2.668093547456498      19.57304941156897      16.07276697808386   0.002241713686011021     0.6843020847090097     -11.87009388578717  2.369241575118141e-05     0.1251568853883549  0.0009594006747805689      13.70887616140494      320.3819524226977   0.006153022129203429     0.8000099895041256     0.5137779630365861     0.2770036540492888     0.4225349430234291    0.05448841007751374  2.920635452482674e-08  0.0007900642810184256     0.9502554444230178  1.913648163272691e-11 121.7831358126427
2.668093547456498      19.57304941156897      16.07276697808386   0.002241713686011021     0.6843020847090097     -11.87009370890899  2.370731691237525e-05     0.1251568853883549  0.0009594006747805689      13.70887616140494      320.3819524226977   0.006153022129203429     0.8000099895041256     0.5137779630365861     0.2770036540492888     0.4225349430234291    0.05448841007751374  2.920635452482674e-08  0.0007900642810184256     0.9502554444230178  1.913648163272691e-11 121.7831376497949
2.668093547456498      19.57304941156897      16.07276697808386   0.002241713686011021     0.6843020847090097     -11.87009370890899  2.369241575118141e-05     0.1251569002895161  0.0009594006747805689      13.70887616140494      320.3819524226977   0.006153022129203429     0.8000099895041256     0.5137779630365861     0.2770036540492888     0.4225349430234291    0.05448841007751374  2.920635452482674e-08  0.0007900642810184256     0.9502554444230178  1.913648163272691e-11 121.783135699383
2.668093547456498      19.57304941156897      16.07276697808386   0.002241713686011021     0.6843020847090097     -11.87009370890899  2.369241575118141e-05     0.1251568853883549  0.0009594155759417627      13.70887616140494      320.3819524226977   0.006153022129203429     0.8000099895041256     0.5137779630365861     0.2770036540492888     0.4225349430234291    0.05448841007751374  2.920635452482674e-08  0.0007900642810184256     0.9502554444230178  1.913648163272691e-11 121.7831378680863
2.668093547456498      19.57304941156897      16.07276697808386   0.002241713686011021     0.6843020847090097     -11.87009370890899  2.369241575118141e-05     0.1251568853883549  0.0009594006747805689      13.70887636568311      320.3819524226977   0.006153022129203429     0.8000099895041256     0.5137779630365861     0.2770036540492888     0.4225349430234291    0.05448841007751374  2.920635452482674e-08  0.0007900642810184256     0.9502554444230178  1.913648163272691e-11 121.783135706326
2.668093547456498      19.57304941156897      16.07276697808386   0.002241713686011021     0.6843020847090097     -11.87009370890899  2.369241575118141e-05     0.1251568853883549  0.0009594006747805689      13.70887616140494      320.3819571967608   0.006153022129203429     0.8000099895041256     0.5137779630365861     0.2770036540492888     0.4225349430234291    0.05448841007751374  2.920635452482674e-08  0.0007900642810184256     0.9502554444230178  1.913648163272691e-11 121.7831356971532
2.668093547456498      19.57304941156897      16.07276697808386   0.002241713686011021     0.6843020847090097     -11.87009370890899  2.369241575118141e-05     0.1251568853883549  0.0009594006747805689      13.70887616140494      320.3819524226977   0.006153037030364622     0.8000099895041256     0.5137779630365861     0.2770036540492888     0.4225349430234291    0.05448841007751374  2.920635452482674e-08  0.0007900642810184256     0.9502554444230178  1.913648163272691e-11 121.7831409148177
2.668093547456498      19.57304941156897      16.07276697808386   0.002241713686011021     0.6843020847090097     -11.87009370890899  2.369241575118141e-05     0.1251568853883549  0.0009594006747805689      13.70887616140494      320.3819524226977   0.006153022129203429     0.8000100044052868     0.5137779630365861     0.2770036540492888     0.4225349430234291    0.05448841007751374  2.920635452482674e-08  0.0007900642810184256     0.9502554444230178  1.913648163272691e-11 121.7831363665854
2.668093547456498      19.57304941156897      16.07276697808386   0.002241713686011021     0.6843020847090097     -11.87009370890899  2.369241575118141e-05     0.1251568853883549  0.0009594006747805689      13.70887616140494      320.3819524226977   0.006153022129203429     0.8000099895041256     0.5137779779377473     0.2770036540492888     0.4225349430234291    0.05448841007751374  2.920635452482674e-08  0.0007900642810184256     0.9502554444230178  1.913648163272691e-11 121.7831357679071
2.668093547456498      19.57304941156897      16.07276697808386   0.002241713686011021     0.6843020847090097     -11.87009370890899  2.369241575118141e-05     0.1251568853883549  0.0009594006747805689      13.70887616140494      320.3819524226977   0.006153022129203429     0.8000099895041256     0.5137779630365861       0.27700366895045     0.4225349430234291    0.05448841007751374  2.920635452482674e-08  0.0007900642810184256     0.9502554444230178  1.913648163272691e-11 121.7831359198285
2.668093547456498      19.57304941156897      16.07276697808386   0.002241713686011021     0.6843020847090097     -11.87009370890899  2.369241575118141e-05     0.1251568853883549  0.0009594006747805689      13.70887616140494      320.3819524226977   0.006153022129203429     0.8000099895041256     0.5137779630365861     0.2770036540492888     0.4225349579245903    0.05448841007751374  2.920635452482674e-08  0.0007900642810184256     0.9502554444230178  1.913648163272691e-11 121.7831357777357
2.668093547456498      19.57304941156897      16.07276697808386   0.002241713686011021     0.6843020847090097     -11.87009370890899  2.369241575118141e-05     0.1251568853883549  0.0009594006747805689      13.70887616140494      320.3819524226977   0.006153022129203429     0.8000099895041256     0.5137779630365861     0.2770036540492888     0.4225349430234291    0.05448842497867493  2.920635452482674e-08  0.0007900642810184256     0.9502554444230178  1.913648163272691e-11 121.7831357720904
2.668093547456498      19.57304941156897      16.07276697808386   0.002241713686011021     0.6843020847090097     -11.87009370890899  2.369241575118141e-05     0.1251568853883549  0.0009594006747805689      13.70887616140494      320.3819524226977   0.006153022129203429     0.8000099895041256     0.5137779630365861     0.2770036540492888     0.4225349430234291    0.05448841007751374   4.41075157186744e-08  0.0007900642810184256     0.9502554444230178  1.913648163272691e-11 121.7831357791761
2.668093547456498      19.57304941156897      16.07276697808386   0.002241713686011021     0.6843020847090097     -11.87009370890899  2.369241575118141e-05     0.1251568853883549  0.0009594006747805689      13.70887616140494      320.3819524226977   0.006153022129203429     0.8000099895041256     0.5137779630365861     0.2770036540492888     0.4225349430234291    0.05448841007751374  2.920635452482674e-08  0.0007900791821796194     0.9502554444230178  1.913648163272691e-11 121.7831357791734
2.668093547456498      19.57304941156897      16.07276697808386   0.002241713686011021     0.6843020847090097     -11.87009370890899  2.369241575118141e-05     0.1251568853883549  0.0009594006747805689      13.70887616140494      320.3819524226977   0.006153022129203429     0.8000099895041256     0.5137779630365861     0.2770036540492888     0.4225349430234291    0.05448841007751374  2.920635452482674e-08  0.0007900642810184256      0.950255459324179  1.913648163272691e-11 121.783135779174
2.668093547456498      19.57304941156897      16.07276697808386   0.002241713686011021     0.6843020847090097     -11.87009370890899  2.369241575118141e-05     0.1251568853883549  0.0009594006747805689      13.70887616140494      320.3819524226977   0.006153022129203429     0.8000099895041256     0.5137779630365861     0.2770036540492888     0.4225349430234291    0.05448841007751374  2.920635452482674e-08  0.0007900642810184256     0.9502554444230178  1.492029767548038e-08 121.783135779182
2.668074628148191      19.57306163405022      16.07276835604915   0.002241425846522626     0.6843089169305172     -11.87007171164071    2.3679397304027e-05     0.1251693682980875  0.0009590865677422766      13.70898283616462      320.3819675231261   0.006148206811976678     0.8000099864260066     0.5137805233729833     0.2769976291089298     0.4225289294084961    0.05448858468967622  2.920635452482674e-08  0.0007902254638473957     0.9502554518459139  1.913647593440285e-11 121.7821405800441
2.668074667905601      19.57306163405022      16.07276835604915   0.002241425846522626     0.6843089169305172     -11.87007171164071    2.3679397304027e-05     0.1251693682980875  0.0009590865677422766      13.70898283616462      320.3819675231261   0.006148206811976678     0.8000099864260066     0.5137805233729833     0.2769976291089298     0.4225289294084961    0.05448858468967622  2.920635452482674e-08  0.0007902254638473957     0.9502554518459139  1.913647593440285e-11 121.7821405771864
2.668074628148191      19.57306192571156      16.07276835604915   0.002241425846522626     0.6843089169305172     -11.87007171164071    2.3679397304027e-05     0.1251693682980875  0.0009590865677422766      13.70898283616462      320.3819675231261   0.006148206811976678     0.8000099864260066     0.5137805233729833     0.2769976291089298     0.4225289294084961    0.05448858468967622  2.920635452482674e-08  0.0007902254638473957     0.9502554518459139  1.913647593440285e-11 121.7821405622647
2.668074628148191      19.57306163405022      16.07276859555206   0.002241425846522626     0.6843089169305172     -11.87007171164071    2.3679397304027e-05     0.1251693682980875  0.0009590865677422766      13.70898283616462      320.3819675231261   0.006148206811976678     0.8000099864260066     0.5137805233729833     0.2769976291089298     0.4225289294084961    0.05448858468967622  2.920635452482674e-08  0.0007902254638473957     0.9502554518459139  1.913647593440285e-11 121.7821405737798
2.668074628148191      19.57306163405022      16.07276835604915    0.00224144074768382     0.6843089169305172     -11.87007171164071    2.3679397304027e-05     0.1251693682980875  0.0009590865677422766      13.70898283616462      320.3819675231261   0.006148206811976678     0.8000099864260066     0.5137805233729833     0.2769976291089298     0.4225289294084961    0.05448858468967622  2.920635452482674e-08  0.0007902254638473957     0.9502554518459139  1.913647593440285e-11 121.7821416334833
2.668074628148191      19.57306163405022      16.07276835604915   0.002241425846522626     0.6843089318316784     -11.87007171164071    2.3679397304027e-05     0.1251693682980875  0.0009590865677422766      13.70898283616462      320.3819675231261   0.006148206811976678     0.8000099864260066     0.5137805233729833     0.2769976291089298     0.4225289294084961    0.05448858468967622  2.920635452482674e-08  0.0007902254638473957     0.9502554518459139  1.913647593440285e-11 121.7821405611246
2.668074628148191      19.57306163405022      16.07276835604915   0.002241425846522626     0.6843089169305172     -11.87007188851856    2.3679397304027e-05     0.1251693682980875  0.0009590865677422766      13.70898283616462      320.3819675231261   0.006148206811976678     0.8000099864260066     0.5137805233729833     0.2769976291089298     0.4225289294084961    0.05448858468967622  2.920635452482674e-08  0.0007902254638473957     0.9502554518459139  1.913647593440285e-11 121.7821406106027
2.668074628148191      19.57306163405022      16.07276835604915   0.002241425846522626     0.6843089169305172     -11.87007171164071  2.369429846522085e-05     0.1251693682980875  0.0009590865677422766      13.70898283616462      320.3819675231261   0.006148206811976678     0.8000099864260066     0.5137805233729833     0.2769976291089298     0.4225289294084961    0.05448858468967622  2.920635452482674e-08  0.0007902254638473957     0.9502554518459139  1.913647593440285e-11 121.7821421046699
2.668074628148191      19.57306163405022      16.07276835604915   0.002241425846522626     0.6843089169305172     -11.87007171164071    2.3679397304027e-05     0.1251693831992487  0.0009590865677422766      13.70898283616462      320.3819675231261   0.006148206811976678     0.8000099864260066     0.5137805233729833     0.2769976291089298     0.4225289294084961    0.05448858468967622  2.920635452482674e-08  0.0007902254638473957     0.9502554518459139  1.913647593440285e-11 121.7821405140901
2.668074628148191      19.57306163405022      16.07276835604915   0.002241425846522626     0.6843089169305172     -11.87007171164071    2.3679397304027e-05     0.1251693682980875  0.0009591014689034705      13.70898283616462      320.3819675231261   0.006148206811976678     0.8000099864260066     0.5137805233729833     0.2769976291089298     0.4225289294084961    0.05448858468967622  2.920635452482674e-08  0.0007902254638473957     0.9502554518459139  1.913647593440285e-11 121.7821425719469
2.668074628148191      19.57306163405022      16.07276835604915   0.002241425846522626     0.6843089169305172     -11.87007171164071    2.3679397304027e-05     0.1251693682980875  0.0009590865677422766      13.70898304044438      320.3819675231261   0.006148206811976678     0.8000099864260066     0.5137805233729833     0.2769976291089298     0.4225289294084961    0.05448858468967622  2.920635452482674e-08  0.0007902254638473957     0.9502554518459139  1.913647593440285e-11 121.7821405503684
2.668074628148191      19.57306163405022      16.07276835604915   0.002241425846522626     0.6843089169305172     -11.87007171164071    2.3679397304027e-05     0.1251693682980875  0.0009590865677422766      13.70898283616462      320.3819722971894   0.006148206811976678     0.8000099864260066     0.5137805233729833     0.2769976291089298     0.4225289294084961    0.05448858468967622  2.920635452482674e-08  0.0007902254638473957     0.9502554518459139  1.913647593440285e-11 121.7821405458827
2.668074628148191      19.57306163405022      16.07276835604915   0.002241425846522626     0.6843089169305172     -11.87007171164071    2.3679397304027e-05     0.1251693682980875  0.0009590865677422766      13.70898283616462      320.3819675231261   0.006148221713137872     0.8000099864260066     0.5137805233729833     0.2769976291089298     0.4225289294084961    0.05448858468967622  2.920635452482674e-08  0.0007902254638473957     0.9502554518459139  1.913647593440285e-11 121.7821405892367
2.668074628148191      19.57306163405022      16.07276835604915   0.002241425846522626     0.6843089169305172     -11.87007171164071    2.3679397304027e-05     0.1251693682980875  0.0009590865677422766      13.70898283616462      320.3819675231261   0.006148206811976678     0.8000100013271678     0.5137805233729833     0.2769976291089298     0.4225289294084961    0.05448858468967622  2.920635452482674e-08  0.0007902254638473957     0.9502554518459139  1.913647593440285e-11 121.7821411303583
2.668074628148191      19.57306163405022      16.07276835604915   0.002241425846522626     0.6843089169305172     -11.87007171164071    2.3679397304027e-05     0.1251693682980875  0.0009590865677422766      13.70898283616462      320.3819675231261   0.006148206811976678     0.8000099864260066     0.5137805382741445     0.2769976291089298     0.4225289294084961    0.05448858468967622  2.920635452482674e-08  0.0007902254638473957     0.9502554518459139  1.913647593440285e-11 121.7821406249638
2.668074628148191      19.57306163405022      16.07276835604915   0.002241425846522626     0.6843089169305172     -11.87007171164071    2.3679397304027e-05     0.1251693682980875  0.0009590865677422766      13.70898283616462      320.3819675231261   0.006148206811976678     0.8000099864260066     0.5137805233729833      0.276997644010091     0.4225289294084961    0.05448858468967622  2.920635452482674e-08  0.0007902254638473957     0.9502554518459139  1.913647593440285e-11 121.7821404578673
2.668074628148191      19.57306163405022      16.07276835604915   0.002241425846522626     0.6843089169305172     -11.87007171164071    2.3679397304027e-05     0.1251693682980875  0.0009590865677422766      13.70898283616462      320.3819675231261   0.006148206811976678     0.8000099864260066     0.5137805233729833     0.2769976291089298     0.4225289443096573    0.05448858468967622  2.920635452482674e-08  0.0007902254638473957     0.9502554518459139  1.913647593440285e-11 121.7821405092001
2.668074628148191      19.57306163405022      16.07276835604915   0.002241425846522626     0.6843089169305172     -11.87007171164071    2.3679397304027e-05     0.1251693682980875  0.0009590865677422766      13.70898283616462      320.3819675231261   0.006148206811976678     0.8000099864260066     0.5137805233729833     0.2769976291089298     0.4225289294084961    0.05448859959083741  2.920635452482674e-08  0.0007902254638473957     0.9502554518459139  1.913647593440285e-11 121.7821405800211
2.668074628148191      19.57306163405022      16.07276835604915   0.002241425846522626     0.6843089169305172     -11.87007171164071    2.3679397304027e-05     0.1251693682980875  0.0009590865677422766      13.70898283616462      320.3819675231261   0.006148206811976678     0.8000099864260066     0.5137805233729833     0.2769976291089298     0.4225289294084961    0.05448858468967622   4.41075157186744e-08  0.0007902254638473957     0.9502554518459139  1.913647593440285e-11 121.7821405800441
2.668074628148191      19.57306163405022      16.07276835604915   0.002241425846522626     0.6843089169305172     -11.87007171164071    2.3679397304027e-05     0.1251693682980875  0.0009590865677422766      13.70898283616462      320.3819675231261   0.006148206811976678     0.8000099864260066     0.5137805233729833     0.2769976291089298     0.4225289294084961    0.05448858468967622  2.920635452482674e-08  0.0007902403650085895     0.9502554518459139  1.913647593440285e-11 121.7821405800435
2.668074628148191      19.57306163405022      16.07276835604915   0.002241425846522626     0.6843089169305172     -11.87007171164071    2.3679397304027e-05     0.1251693682980875  0.0009590865677422766      13.70898283616462      320.3819675231261   0.006148206811976678     0.8000099864260066     0.5137805233729833     0.2769976291089298     0.4225289294084961    0.05448858468967622  2.920635452482674e-08  0.0007902254638473957     0.9502554667470751  1.913647593440285e-11 121.7821405800383
2.668074628148191      19.57306163405022      16.07276835604915   0.002241425846522626     0.6843089169305172     -11.87007171164071    2.3679397304027e-05     0.1251693682980875  0.0009590865677422766      13.70898283616462      320.3819675231261   0.006148206811976678     0.8000099864260066     0.5137805233729833     0.2769976291089298     0.4225289294084961    0.05448858468967622  2.920635452482674e-08  0.0007902254638473957     0.9502554518459139  1.492029766978206e-08 121.7821405800464
2.668075227215444      19.57306311372693      16.07276899451155   0.002237785428890706     0.6843382146786027     -11.87006774986718  2.362362627498334e-05      0.125271460320825  0.0009561354921956978      13.70898667238155      320.3819931499853   0.006148194794381817     0.8000099779136762     0.5137448041451386     0.2771343612377263     0.4226386195744947    0.05448859689770948  2.920635452482674e-08   0.000790333863921424     0.9502554926499143  1.913647056911003e-11 121.7818173868749
2.668075266972863      19.57306311372693      16.07276899451155   0.002237785428890706     0.6843382146786027     -11.87006774986718  2.362362627498334e-05      0.125271460320825  0.0009561354921956978      13.70898667238155      320.3819931499853   0.006148194794381817     0.8000099779136762     0.5137448041451386     0.2771343612377263     0.4226386195744947    0.05448859689770948  2.920635452482674e-08   0.000790333863921424     0.9502554926499143  1.913647056911003e-11 121.7818174054355
2.668075227215444       19.5730634053883      16.07276899451155   0.002237785428890706     0.6843382146786027     -11.87006774986718  2.362362627498334e-05      0.125271460320825  0.0009561354921956978      13.70898667238155      320.3819931499853   0.006148194794381817     0.8000099779136762     0.5137448041451386     0.2771343612377263     0.4226386195744947    0.05448859689770948  2.920635452482674e-08   0.000790333863921424     0.9502554926499143  1.913647056911003e-11 121.7818174104853
2.668075227215444      19.57306311372693      16.07276923401447   0.002237785428890706     0.6843382146786027     -11.87006774986718  2.362362627498334e-05      0.125271460320825  0.0009561354921956978      13.70898667238155      320.3819931499853   0.006148194794381817     0.8000099779136762     0.5137448041451386     0.2771343612377263     0.4226386195744947    0.05448859689770948  2.920635452482674e-08   0.000790333863921424     0.9502554926499143  1.913647056911003e-11 121.7818173748449
2.668075227215444      19.57306311372693      16.07276899451155   0.002237800330051899     0.6843382146786027     -11.87006774986718  2.362362627498334e-05      0.125271460320825  0.0009561354921956978      13.70898667238155      320.3819931499853   0.006148194794381817     0.8000099779136762     0.5137448041451386     0.2771343612377263     0.4226386195744947    0.05448859689770948  2.920635452482674e-08   0.000790333863921424     0.9502554926499143  1.913647056911003e-11 121.781816792312
2.668075227215444      19.57306311372693      16.07276899451155   0.002237785428890706     0.6843382295797639     -11.87006774986718  2.362362627498334e-05      0.125271460320825  0.0009561354921956978      13.70898667238155      320.3819931499853   0.006148194794381817     0.8000099779136762     0.5137448041451386     0.2771343612377263     0.4226386195744947    0.05448859689770948  2.920635452482674e-08   0.000790333863921424     0.9502554926499143  1.913647056911003e-11 121.7818173749361
2.668075227215444      19.57306311372693      16.07276899451155   0.002237785428890706     0.6843382146786027     -11.87006792674498  2.362362627498334e-05      0.125271460320825  0.0009561354921956978      13.70898667238155      320.3819931499853   0.006148194794381817     0.8000099779136762     0.5137448041451386     0.2771343612377263     0.4226386195744947    0.05448859689770948  2.920635452482674e-08   0.000790333863921424     0.9502554926499143  1.913647056911003e-11 121.7818173952146
2.668075227215444      19.57306311372693      16.07276899451155   0.002237785428890706     0.6843382146786027     -11.87006774986718  2.363852743617719e-05      0.125271460320825  0.0009561354921956978      13.70898667238155      320.3819931499853   0.006148194794381817     0.8000099779136762     0.5137448041451386     0.2771343612377263     0.4226386195744947    0.05448859689770948  2.920635452482674e-08   0.000790333863921424     0.9502554926499143  1.913647056911003e-11 121.7818202537179
2.668075227215444      19.57306311372693      16.07276899451155   0.002237785428890706     0.6843382146786027     -11.87006774986718  2.362362627498334e-05     0.1252714752219862  0.0009561354921956978      13.70898667238155      320.3819931499853   0.006148194794381817     0.8000099779136762     0.5137448041451386     0.2771343612377263     0.4226386195744947    0.05448859689770948  2.920635452482674e-08   0.000790333863921424     0.9502554926499143  1.913647056911003e-11 121.7818173400422
2.668075227215444      19.57306311372693      16.07276899451155   0.002237785428890706     0.6843382146786027     -11.87006774986718  2.362362627498334e-05      0.125271460320825  0.0009561503933568917      13.70898667238155      320.3819931499853   0.006148194794381817     0.8000099779136762     0.5137448041451386     0.2771343612377263     0.4226386195744947    0.05448859689770948  2.920635452482674e-08   0.000790333863921424     0.9502554926499143  1.913647056911003e-11 121.7818196920744
2.668075227215444      19.57306311372693      16.07276899451155   0.002237785428890706     0.6843382146786027     -11.87006774986718  2.362362627498334e-05      0.125271460320825  0.0009561354921956978      13.70898687666137      320.3819931499853   0.006148194794381817     0.8000099779136762     0.5137448041451386     0.2771343612377263     0.4226386195744947    0.05448859689770948  2.920635452482674e-08   0.000790333863921424     0.9502554926499143  1.913647056911003e-11 121.7818173766127
2.668075227215444      19.57306311372693      16.07276899451155   0.002237785428890706     0.6843382146786027     -11.87006774986718  2.362362627498334e-05      0.125271460320825  0.0009561354921956978      13.70898667238155       320.381997924049   0.006148194794381817     0.8000099779136762     0.5137448041451386     0.2771343612377263     0.4226386195744947    0.05448859689770948  2.920635452482674e-08   0.000790333863921424     0.9502554926499143  1.913647056911003e-11 121.7818173728424
2.668075227215444      19.57306311372693      16.07276899451155   0.002237785428890706     0.6843382146786027     -11.87006774986718  2.362362627498334e-05      0.125271460320825  0.0009561354921956978      13.70898667238155      320.3819931499853    0.00614820969554301     0.8000099779136762     0.5137448041451386     0.2771343612377263     0.4226386195744947    0.05448859689770948  2.920635452482674e-08   0.000790333863921424     0.9502554926499143  1.913647056911003e-11 121.7818225873085
2.668075227215444      19.57306311372693      16.07276899451155   0.002237785428890706     0.6843382146786027     -11.87006774986718  2.362362627498334e-05      0.125271460320825  0.0009561354921956978      13.70898667238155      320.3819931499853   0.006148194794381817     0.8000099928148374     0.5137448041451386     0.2771343612377263     0.4226386195744947    0.05448859689770948  2.920635452482674e-08   0.000790333863921424     0.9502554926499143  1.913647056911003e-11 121.7818179364025
2.668075227215444      19.57306311372693      16.07276899451155   0.002237785428890706     0.6843382146786027     -11.87006774986718  2.362362627498334e-05      0.125271460320825  0.0009561354921956978      13.70898667238155      320.3819931499853   0.006148194794381817     0.8000099779136762     0.5137448190462998     0.2771343612377263     0.4226386195744947    0.05448859689770948  2.920635452482674e-08   0.000790333863921424     0.9502554926499143  1.913647056911003e-11 121.7818173564452
2.668075227215444      19.57306311372693      16.07276899451155   0.002237785428890706     0.6843382146786027     -11.87006774986718  2.362362627498334e-05      0.125271460320825  0.0009561354921956978      13.70898667238155      320.3819931499853   0.006148194794381817     0.8000099779136762     0.5137448041451386     0.2771343761388875     0.4226386195744947    0.05448859689770948  2.920635452482674e-08   0.000790333863921424     0.9502554926499143  1.913647056911003e-11 121.781817559453
2.668075227215444      19.57306311372693      16.07276899451155   0.002237785428890706     0.6843382146786027     -11.87006774986718  2.362362627498334e-05      0.125271460320825  0.0009561354921956978      13.70898667238155      320.3819931499853   0.006148194794381817     0.8000099779136762     0.5137448041451386     0.2771343612377263     0.4226386344756559    0.05448859689770948  2.920635452482674e-08   0.000790333863921424     0.9502554926499143  1.913647056911003e-11 121.7818173833402
2.668075227215444      19.57306311372693      16.07276899451155   0.002237785428890706     0.6843382146786027     -11.87006774986718  2.362362627498334e-05      0.125271460320825  0.0009561354921956978      13.70898667238155      320.3819931499853   0.006148194794381817     0.8000099779136762     0.5137448041451386     0.2771343612377263     0.4226386195744947    0.05448861179887067  2.920635452482674e-08   0.000790333863921424     0.9502554926499143  1.913647056911003e-11 121.781817378993
2.668075227215444      19.57306311372693      16.07276899451155   0.002237785428890706     0.6843382146786027     -11.87006774986718  2.362362627498334e-05      0.125271460320825  0.0009561354921956978      13.70898667238155      320.3819931499853   0.006148194794381817     0.8000099779136762     0.5137448041451386     0.2771343612377263     0.4226386195744947    0.05448859689770948   4.41075157186744e-08   0.000790333863921424     0.9502554926499143  1.913647056911003e-11 121.7818173868749
2.668075227215444      19.57306311372693      16.07276899451155   0.002237785428890706     0.6843382146786027     -11.87006774986718  2.362362627498334e-05      0.125271460320825  0.0009561354921956978      13.70898667238155      320.3819931499853   0.006148194794381817     0.8000099779136762     0.5137448041451386     0.2771343612377263     0.4226386195744947    0.05448859689770948  2.920635452482674e-08  0.0007903487650826179     0.9502554926499143  1.913647056911003e-11 121.7818173868407
2.668075227215444      19.57306311372693      16.07276899451155   0.002237785428890706     0.6843382146786027     -11.87006774986718  2.362362627498334e-05      0.125271460320825  0.0009561354921956978      13.70898667238155      320.3819931499853   0.006148194794381817     0.8000099779136762     0.5137448041451386     0.2771343612377263     0.4226386195744947    0.05448859689770948  2.920635452482674e-08   0.000790333863921424     0.9502555075510755  1.913647056911003e-11 121.7818173868492
2.668075227215444      19.57306311372693      16.07276899451155   0.002237785428890706     0.6843382146786027     -11.87006774986718  2.362362627498334e-05      0.125271460320825  0.0009561354921956978      13.70898667238155      320.3819931499853   0.006148194794381817     0.8000099779136762     0.5137448041451386     0.2771343612377263     0.4226386195744947    0.05448859689770948  2.920635452482674e-08   0.000790333863921424     0.9502554926499143  1.492029766441677e-08 121.7818173868462
2.668076022613973      19.57304253229601       16.0727749508557   0.002239478420585377     0.6843463124645546     -11.87002074256065   2.36083567767129e-05     0.1252720308397771  0.0009561208721402564      13.70897155773196      320.3820118878734    0.00614805439449275     0.8000099715022727     0.5137434336990565     0.2771351623175179     0.4226407075154156    0.05448954374447809  2.920635452482674e-08  0.0008004938874360303     0.9502558745244693  9.048702624852904e-06 121.7817426115761
2.668076062371404      19.57304253229601       16.0727749508557   0.002239478420585377     0.6843463124645546     -11.87002074256065   2.36083567767129e-05     0.1252720308397771  0.0009561208721402564      13.70897155773196      320.3820118878734    0.00614805439449275     0.8000099715022727     0.5137434336990565     0.2771351623175179     0.4226407075154156    0.05448954374447809  2.920635452482674e-08  0.0008004938874360303     0.9502558745244693  9.048702624852904e-06 121.7817426999568
2.668076022613973      19.57304282395708       16.0727749508557   0.002239478420585377     0.6843463124645546     -11.87002074256065   2.36083567767129e-05     0.1252720308397771  0.0009561208721402564      13.70897155773196      320.3820118878734    0.00614805439449275     0.8000099715022727     0.5137434336990565     0.2771351623175179     0.4226407075154156    0.05448954374447809  2.920635452482674e-08  0.0008004938874360303     0.9502558745244693  9.048702624852904e-06 121.7817425897898
2.668076022613973      19.57304253229601      16.07277519035871   0.002239478420585377     0.6843463124645546     -11.87002074256065   2.36083567767129e-05     0.1252720308397771  0.0009561208721402564      13.70897155773196      320.3820118878734    0.00614805439449275     0.8000099715022727     0.5137434336990565     0.2771351623175179     0.4226407075154156    0.05448954374447809  2.920635452482674e-08  0.0008004938874360303     0.9502558745244693  9.048702624852904e-06 121.781742564388
2.668076022613973      19.57304253229601       16.0727749508557   0.002239493321746571     0.6843463124645546     -11.87002074256065   2.36083567767129e-05     0.1252720308397771  0.0009561208721402564      13.70897155773196      320.3820118878734    0.00614805439449275     0.8000099715022727     0.5137434336990565     0.2771351623175179     0.4226407075154156    0.05448954374447809  2.920635452482674e-08  0.0008004938874360303     0.9502558745244693  9.048702624852904e-06 121.7817429381213
2.668076022613973      19.57304253229601       16.0727749508557   0.002239478420585377     0.6843463273657158     -11.87002074256065   2.36083567767129e-05     0.1252720308397771  0.0009561208721402564      13.70897155773196      320.3820118878734    0.00614805439449275     0.8000099715022727     0.5137434336990565     0.2771351623175179     0.4226407075154156    0.05448954374447809  2.920635452482674e-08  0.0008004938874360303     0.9502558745244693  9.048702624852904e-06 121.7817425844147
2.668076022613973      19.57304253229601       16.0727749508557   0.002239478420585377     0.6843463124645546     -11.87002091943774   2.36083567767129e-05     0.1252720308397771  0.0009561208721402564      13.70897155773196      320.3820118878734    0.00614805439449275     0.8000099715022727     0.5137434336990565     0.2771351623175179     0.4226407075154156    0.05448954374447809  2.920635452482674e-08  0.0008004938874360303     0.9502558745244693  9.048702624852904e-06 121.7817426270967
2.668076022613973      19.57304253229601       16.0727749508557   0.002239478420585377     0.6843463124645546     -11.87002074256065  2.362325793790675e-05     0.1252720308397771  0.0009561208721402564      13.70897155773196      320.3820118878734    0.00614805439449275     0.8000099715022727     0.5137434336990565     0.2771351623175179     0.4226407075154156    0.05448954374447809  2.920635452482674e-08  0.0008004938874360303     0.9502558745244693  9.048702624852904e-06 121.7817454483127
2.668076022613973      19.57304253229601       16.0727749508557   0.002239478420585377     0.6843463124645546     -11.87002074256065   2.36083567767129e-05     0.1252720457409383  0.0009561208721402564      13.70897155773196      320.3820118878734    0.00614805439449275     0.8000099715022727     0.5137434336990565     0.2771351623175179     0.4226407075154156    0.05448954374447809  2.920635452482674e-08  0.0008004938874360303     0.9502558745244693  9.048702624852904e-06 121.7817426122263
2.668076022613973      19.57304253229601       16.0727749508557   0.002239478420585377     0.6843463124645546     -11.87002074256065   2.36083567767129e-05     0.1252720308397771  0.0009561357733014502      13.70897155773196      320.3820118878734    0.00614805439449275     0.8000099715022727     0.5137434336990565     0.2771351623175179     0.4226407075154156    0.05448954374447809  2.920635452482674e-08  0.0008004938874360303     0.9502558745244693  9.048702624852904e-06 121.7817447146556
2.668076022613973      19.57304253229601       16.0727749508557   0.002239478420585377     0.6843463124645546     -11.87002074256065   2.36083567767129e-05     0.1252720308397771  0.0009561208721402564      13.70897176201155      320.3820118878734    0.00614805439449275     0.8000099715022727     0.5137434336990565     0.2771351623175179     0.4226407075154156    0.05448954374447809  2.920635452482674e-08  0.0008004938874360303     0.9502558745244693  9.048702624852904e-06 121.781742606214
2.668076022613973      19.57304253229601       16.0727749508557   0.002239478420585377     0.6843463124645546     -11.87002074256065   2.36083567767129e-05     0.1252720308397771  0.0009561208721402564      13.70897155773196      320.3820166619374    0.00614805439449275     0.8000099715022727     0.5137434336990565     0.2771351623175179     0.4226407075154156    0.05448954374447809  2.920635452482674e-08  0.0008004938874360303     0.9502558745244693  9.048702624852904e-06 121.7817425868014
2.668076022613973      19.57304253229601       16.0727749508557   0.002239478420585377     0.6843463124645546     -11.87002074256065   2.36083567767129e-05     0.1252720308397771  0.0009561208721402564      13.70897155773196      320.3820118878734   0.006148069295653944     0.8000099715022727     0.5137434336990565     0.2771351623175179     0.4226407075154156    0.05448954374447809  2.920635452482674e-08  0.0008004938874360303     0.9502558745244693  9.048702624852904e-06 121.7817476842318
2.668076022613973      19.57304253229601       16.0727749508557   0.002239478420585377     0.6843463124645546     -11.87002074256065   2.36083567767129e-05     0.1252720308397771  0.0009561208721402564      13.70897155773196      320.3820118878734    0.00614805439449275     0.8000099864034339     0.5137434336990565     0.2771351623175179     0.4226407075154156    0.05448954374447809  2.920635452482674e-08  0.0008004938874360303     0.9502558745244693  9.048702624852904e-06 121.7817431615558
2.668076022613973      19.57304253229601       16.0727749508557   0.002239478420585377     0.6843463124645546     -11.87002074256065   2.36083567767129e-05     0.1252720308397771  0.0009561208721402564      13.70897155773196      320.3820118878734    0.00614805439449275     0.8000099715022727     0.5137434486002177     0.2771351623175179     0.4226407075154156    0.05448954374447809  2.920635452482674e-08  0.0008004938874360303     0.9502558745244693  9.048702624852904e-06 121.7817426017494
2.668076022613973      19.57304253229601       16.0727749508557   0.002239478420585377     0.6843463124645546     -11.87002074256065   2.36083567767129e-05     0.1252720308397771  0.0009561208721402564      13.70897155773196      320.3820118878734    0.00614805439449275     0.8000099715022727     0.5137434336990565     0.2771351772186791     0.4226407075154156    0.05448954374447809  2.920635452482674e-08  0.0008004938874360303     0.9502558745244693  9.048702624852904e-06 121.7817427618596
2.668076022613973      19.57304253229601       16.0727749508557   0.002239478420585377     0.6843463124645546     -11.87002074256065   2.36083567767129e-05     0.1252720308397771  0.0009561208721402564      13.70897155773196      320.3820118878734    0.00614805439449275     0.8000099715022727     0.5137434336990565     0.2771351623175179     0.4226407224165767    0.05448954374447809  2.920635452482674e-08  0.0008004938874360303     0.9502558745244693  9.048702624852904e-06 121.7817426113467
2.668076022613973      19.57304253229601       16.0727749508557   0.002239478420585377     0.6843463124645546     -11.87002074256065   2.36083567767129e-05     0.1252720308397771  0.0009561208721402564      13.70897155773196      320.3820118878734    0.00614805439449275     0.8000099715022727     0.5137434336990565     0.2771351623175179     0.4226407075154156    0.05448955864563929  2.920635452482674e-08  0.0008004938874360303     0.9502558745244693  9.048702624852904e-06 121.7817426348166
2.668076022613973      19.57304253229601       16.0727749508557   0.002239478420585377     0.6843463124645546     -11.87002074256065   2.36083567767129e-05     0.1252720308397771  0.0009561208721402564      13.70897155773196      320.3820118878734    0.00614805439449275     0.8000099715022727     0.5137434336990565     0.2771351623175179     0.4226407075154156    0.05448954374447809   4.41075157186744e-08  0.0008004938874360303     0.9502558745244693  9.048702624852904e-06 121.781742612834
2.668076022613973      19.57304253229601       16.0727749508557   0.002239478420585377     0.6843463124645546     -11.87002074256065   2.36083567767129e-05     0.1252720308397771  0.0009561208721402564      13.70897155773196      320.3820118878734    0.00614805439449275     0.8000099715022727     0.5137434336990565     0.2771351623175179     0.4226407075154156    0.05448954374447809  2.920635452482674e-08  0.0008005087885972241     0.9502558745244693  9.048702624852904e-06 121.7817426115814
2.668076022613973      19.57304253229601       16.0727749508557   0.002239478420585377     0.6843463124645546     -11.87002074256065   2.36083567767129e-05     0.1252720308397771  0.0009561208721402564      13.70897155773196      320.3820118878734    0.00614805439449275     0.8000099715022727     0.5137434336990565     0.2771351623175179     0.4226407075154156    0.05448954374447809  2.920635452482674e-08  0.0008004938874360303     0.9502558894256304  9.048702624852904e-06 121.7817426116016
2.668076022613973      19.57304253229601       16.0727749508557   0.002239478420585377     0.6843463124645546     -11.87002074256065   2.36083567767129e-05     0.1252720308397771  0.0009561208721402564      13.70897155773196      320.3820118878734    0.00614805439449275     0.8000099715022727     0.5137434336990565     0.2771351623175179     0.4226407075154156    0.05448954374447809  2.920635452482674e-08  0.0008004938874360303     0.9502558745244693  9.063603786046752e-06 121.7817426116443
