# Supplementary material for: Model-Based Quantification of the Systemic Interplay between Glucose and Fatty Acids in the Postprandial State
Source: PLoS One. 2015 Sep 10;10(9):e0135665. doi: 10.1371/journal.pone.0135665 (PMC4565650; doi:10.1371/journal.pone.0135665)
Supplement: S3 File — Zip file containing all Matlab m-files to generate figures. The zip-file includes a README file, containing an overview of the simulation files and basic instructions. (ZIP) [file pone.0135665.s004.zip › GlcNEFA/OPT parameters/OPT_solver1_seed100000000_n100_r25/parameters_it56.txt]

2.273470858151917      13.63310250218348      13.54066875337099   0.002487760229505941      0.784368760610822     -8.468953642587765  5.545138570595525e-05     0.1340999729713906  0.0004815410184463233      19.28812378205981      353.5074228477316   0.005561632277215388     0.8762259485322682     0.4138316798040234     0.3162895778598336     0.2968290757078163    0.00227663417724035     0.3050191593362007    0.09625133514245773    0.08341020945591687  2.423684213632699e-14 239.8509124101695
2.273470892029273      13.63310250218348      13.54066875337099   0.002487760229505941      0.784368760610822     -8.468953642587765  5.545138570595525e-05     0.1340999729713906  0.0004815410184463233      19.28812378205981      353.5074228477316   0.005561632277215388     0.8762259485322682     0.4138316798040234     0.3162895778598336     0.2968290757078163    0.00227663417724035     0.3050191593362007    0.09625133514245773    0.08341020945591687  2.423684213632699e-14 239.8509048369503
2.273470858151917      13.63310270533254      13.54066875337099   0.002487760229505941      0.784368760610822     -8.468953642587765  5.545138570595525e-05     0.1340999729713906  0.0004815410184463233      19.28812378205981      353.5074228477316   0.005561632277215388     0.8762259485322682     0.4138316798040234     0.3162895778598336     0.2968290757078163    0.00227663417724035     0.3050191593362007    0.09625133514245773    0.08341020945591687  2.423684213632699e-14 239.8509123790185
2.273470858151917      13.63310250218348      13.54066895514267   0.002487760229505941      0.784368760610822     -8.468953642587765  5.545138570595525e-05     0.1340999729713906  0.0004815410184463233      19.28812378205981      353.5074228477316   0.005561632277215388     0.8762259485322682     0.4138316798040234     0.3162895778598336     0.2968290757078163    0.00227663417724035     0.3050191593362007    0.09625133514245773    0.08341020945591687  2.423684213632699e-14 239.8509119890881
2.273470858151917      13.63310250218348      13.54066875337099   0.002487775130667135      0.784368760610822     -8.468953642587765  5.545138570595525e-05     0.1340999729713906  0.0004815410184463233      19.28812378205981      353.5074228477316   0.005561632277215388     0.8762259485322682     0.4138316798040234     0.3162895778598336     0.2968290757078163    0.00227663417724035     0.3050191593362007    0.09625133514245773    0.08341020945591687  2.423684213632699e-14 239.8509416377176
2.273470858151917      13.63310250218348      13.54066875337099   0.002487760229505941     0.7843687755119831     -8.468953642587765  5.545138570595525e-05     0.1340999729713906  0.0004815410184463233      19.28812378205981      353.5074228477316   0.005561632277215388     0.8762259485322682     0.4138316798040234     0.3162895778598336     0.2968290757078163    0.00227663417724035     0.3050191593362007    0.09625133514245773    0.08341020945591687  2.423684213632699e-14 239.85091264971
2.273470858151917      13.63310250218348      13.54066875337099   0.002487760229505941      0.784368760610822     -8.468953768785008  5.545138570595525e-05     0.1340999729713906  0.0004815410184463233      19.28812378205981      353.5074228477316   0.005561632277215388     0.8762259485322682     0.4138316798040234     0.3162895778598336     0.2968290757078163    0.00227663417724035     0.3050191593362007    0.09625133514245773    0.08341020945591687  2.423684213632699e-14 239.8509126951577
2.273470858151917      13.63310250218348      13.54066875337099   0.002487760229505941      0.784368760610822     -8.468953642587765   5.54662868671491e-05     0.1340999729713906  0.0004815410184463233      19.28812378205981      353.5074228477316   0.005561632277215388     0.8762259485322682     0.4138316798040234     0.3162895778598336     0.2968290757078163    0.00227663417724035     0.3050191593362007    0.09625133514245773    0.08341020945591687  2.423684213632699e-14 239.8510224309304
2.273470858151917      13.63310250218348      13.54066875337099   0.002487760229505941      0.784368760610822     -8.468953642587765  5.545138570595525e-05     0.1340999878725518  0.0004815410184463233      19.28812378205981      353.5074228477316   0.005561632277215388     0.8762259485322682     0.4138316798040234     0.3162895778598336     0.2968290757078163    0.00227663417724035     0.3050191593362007    0.09625133514245773    0.08341020945591687  2.423684213632699e-14 239.850909491708
2.273470858151917      13.63310250218348      13.54066875337099   0.002487760229505941      0.784368760610822     -8.468953642587765  5.545138570595525e-05     0.1340999729713906  0.0004815559196075172      19.28812378205981      353.5074228477316   0.005561632277215388     0.8762259485322682     0.4138316798040234     0.3162895778598336     0.2968290757078163    0.00227663417724035     0.3050191593362007    0.09625133514245773    0.08341020945591687  2.423684213632699e-14 239.8508708148448
2.273470858151917      13.63310250218348      13.54066875337099   0.002487760229505941      0.784368760610822     -8.468953642587765  5.545138570595525e-05     0.1340999729713906  0.0004815410184463233      19.28812406947525      353.5074228477316   0.005561632277215388     0.8762259485322682     0.4138316798040234     0.3162895778598336     0.2968290757078163    0.00227663417724035     0.3050191593362007    0.09625133514245773    0.08341020945591687  2.423684213632699e-14 239.8509110458701
2.273470858151917      13.63310250218348      13.54066875337099   0.002487760229505941      0.784368760610822     -8.468953642587765  5.545138570595525e-05     0.1340999729713906  0.0004815410184463233      19.28812378205981      353.5074281154027   0.005561632277215388     0.8762259485322682     0.4138316798040234     0.3162895778598336     0.2968290757078163    0.00227663417724035     0.3050191593362007    0.09625133514245773    0.08341020945591687  2.423684213632699e-14 239.8509136305368
2.273470858151917      13.63310250218348      13.54066875337099   0.002487760229505941      0.784368760610822     -8.468953642587765  5.545138570595525e-05     0.1340999729713906  0.0004815410184463233      19.28812378205981      353.5074228477316   0.005561647178376582     0.8762259485322682     0.4138316798040234     0.3162895778598336     0.2968290757078163    0.00227663417724035     0.3050191593362007    0.09625133514245773    0.08341020945591687  2.423684213632699e-14 239.8509853138282
2.273470858151917      13.63310250218348      13.54066875337099   0.002487760229505941      0.784368760610822     -8.468953642587765  5.545138570595525e-05     0.1340999729713906  0.0004815410184463233      19.28812378205981      353.5074228477316   0.005561632277215388     0.8762259634334294     0.4138316798040234     0.3162895778598336     0.2968290757078163    0.00227663417724035     0.3050191593362007    0.09625133514245773    0.08341020945591687  2.423684213632699e-14 239.8509238636902
2.273470858151917      13.63310250218348      13.54066875337099   0.002487760229505941      0.784368760610822     -8.468953642587765  5.545138570595525e-05     0.1340999729713906  0.0004815410184463233      19.28812378205981      353.5074228477316   0.005561632277215388     0.8762259485322682     0.4138316947051846     0.3162895778598336     0.2968290757078163    0.00227663417724035     0.3050191593362007    0.09625133514245773    0.08341020945591687  2.423684213632699e-14 239.8508987365088
2.273470858151917      13.63310250218348      13.54066875337099   0.002487760229505941      0.784368760610822     -8.468953642587765  5.545138570595525e-05     0.1340999729713906  0.0004815410184463233      19.28812378205981      353.5074228477316   0.005561632277215388     0.8762259485322682     0.4138316798040234     0.3162895927609948     0.2968290757078163    0.00227663417724035     0.3050191593362007    0.09625133514245773    0.08341020945591687  2.423684213632699e-14 239.8509050296513
2.273470858151917      13.63310250218348      13.54066875337099   0.002487760229505941      0.784368760610822     -8.468953642587765  5.545138570595525e-05     0.1340999729713906  0.0004815410184463233      19.28812378205981      353.5074228477316   0.005561632277215388     0.8762259485322682     0.4138316798040234     0.3162895778598336     0.2968290906089774    0.00227663417724035     0.3050191593362007    0.09625133514245773    0.08341020945591687  2.423684213632699e-14 239.8509141126109
2.273470858151917      13.63310250218348      13.54066875337099   0.002487760229505941      0.784368760610822     -8.468953642587765  5.545138570595525e-05     0.1340999729713906  0.0004815410184463233      19.28812378205981      353.5074228477316   0.005561632277215388     0.8762259485322682     0.4138316798040234     0.3162895778598336     0.2968290757078163   0.002276649078401544     0.3050191593362007    0.09625133514245773    0.08341020945591687  2.423684213632699e-14 239.8509124102459
2.273470858151917      13.63310250218348      13.54066875337099   0.002487760229505941      0.784368760610822     -8.468953642587765  5.545138570595525e-05     0.1340999729713906  0.0004815410184463233      19.28812378205981      353.5074228477316   0.005561632277215388     0.8762259485322682     0.4138316798040234     0.3162895778598336     0.2968290757078163    0.00227663417724035     0.3050191742373619    0.09625133514245773    0.08341020945591687  2.423684213632699e-14 239.8509124101695
2.273470858151917      13.63310250218348      13.54066875337099   0.002487760229505941      0.784368760610822     -8.468953642587765  5.545138570595525e-05     0.1340999729713906  0.0004815410184463233      19.28812378205981      353.5074228477316   0.005561632277215388     0.8762259485322682     0.4138316798040234     0.3162895778598336     0.2968290757078163    0.00227663417724035     0.3050191593362007    0.09625135004361893    0.08341020945591687  2.423684213632699e-14 239.8509124101156
2.273470858151917      13.63310250218348      13.54066875337099   0.002487760229505941      0.784368760610822     -8.468953642587765  5.545138570595525e-05     0.1340999729713906  0.0004815410184463233      19.28812378205981      353.5074228477316   0.005561632277215388     0.8762259485322682     0.4138316798040234     0.3162895778598336     0.2968290757078163    0.00227663417724035     0.3050191593362007    0.09625133514245773    0.08341022435707807  2.423684213632699e-14 239.8509124097778
2.273470858151917      13.63310250218348      13.54066875337099   0.002487760229505941      0.784368760610822     -8.468953642587765  5.545138570595525e-05     0.1340999729713906  0.0004815410184463233      19.28812378205981      353.5074228477316   0.005561632277215388     0.8762259485322682     0.4138316798040234     0.3162895778598336     0.2968290757078163    0.00227663417724035     0.3050191593362007    0.09625133514245773    0.08341020945591687  1.490118543068979e-08 239.8509543993661
2.436343952719023      17.49898070095485      18.62901451093215    0.00252595804684339      0.776615829471347     -11.83062633549233  1.459174828583797e-05     0.1372461464485164  0.0005223787015634042      19.67691472127775      328.0292619255355   0.006971438638953782     0.8411070671393744     0.4526341650505474     0.3058334898085779     0.2488606941989202   0.002163316010555661     0.3050191593362007     0.1265353071694783       0.28741325079916  2.246732278691072e-14 179.691072800523
2.436343989023377      17.49898070095485      18.62901451093215    0.00252595804684339      0.776615829471347     -11.83062633549233  1.459174828583797e-05     0.1372461464485164  0.0005223787015634042      19.67691472127775      328.0292619255355   0.006971438638953782     0.8411070671393744     0.4526341650505474     0.3058334898085779     0.2488606941989202   0.002163316010555661     0.3050191593362007     0.1265353071694783       0.28741325079916  2.246732278691072e-14 179.6910722327045
2.436343952719023      17.49898096170998      18.62901451093215    0.00252595804684339      0.776615829471347     -11.83062633549233  1.459174828583797e-05     0.1372461464485164  0.0005223787015634042      19.67691472127775      328.0292619255355   0.006971438638953782     0.8411070671393744     0.4526341650505474     0.3058334898085779     0.2488606941989202   0.002163316010555661     0.3050191593362007     0.1265353071694783       0.28741325079916  2.246732278691072e-14 179.6910715803948
2.436343952719023      17.49898070095485       18.6290147885261    0.00252595804684339      0.776615829471347     -11.83062633549233  1.459174828583797e-05     0.1372461464485164  0.0005223787015634042      19.67691472127775      328.0292619255355   0.006971438638953782     0.8411070671393744     0.4526341650505474     0.3058334898085779     0.2488606941989202   0.002163316010555661     0.3050191593362007     0.1265353071694783       0.28741325079916  2.246732278691072e-14 179.691072484872
2.436343952719023      17.49898070095485      18.62901451093215   0.002525972948004584      0.776615829471347     -11.83062633549233  1.459174828583797e-05     0.1372461464485164  0.0005223787015634042      19.67691472127775      328.0292619255355   0.006971438638953782     0.8411070671393744     0.4526341650505474     0.3058334898085779     0.2488606941989202   0.002163316010555661     0.3050191593362007     0.1265353071694783       0.28741325079916  2.246732278691072e-14 179.6911129993632
2.436343952719023      17.49898070095485      18.62901451093215    0.00252595804684339     0.7766158443725082     -11.83062633549233  1.459174828583797e-05     0.1372461464485164  0.0005223787015634042      19.67691472127775      328.0292619255355   0.006971438638953782     0.8411070671393744     0.4526341650505474     0.3058334898085779     0.2488606941989202   0.002163316010555661     0.3050191593362007     0.1265353071694783       0.28741325079916  2.246732278691072e-14 179.6910725912707
2.436343952719023      17.49898070095485      18.62901451093215    0.00252595804684339      0.776615829471347      -11.8306265117824  1.459174828583797e-05     0.1372461464485164  0.0005223787015634042      19.67691472127775      328.0292619255355   0.006971438638953782     0.8411070671393744     0.4526341650505474     0.3058334898085779     0.2488606941989202   0.002163316010555661     0.3050191593362007     0.1265353071694783       0.28741325079916  2.246732278691072e-14 179.6910739173619
2.436343952719023      17.49898070095485      18.62901451093215    0.00252595804684339      0.776615829471347     -11.83062633549233  1.460664944703182e-05     0.1372461464485164  0.0005223787015634042      19.67691472127775      328.0292619255355   0.006971438638953782     0.8411070671393744     0.4526341650505474     0.3058334898085779     0.2488606941989202   0.002163316010555661     0.3050191593362007     0.1265353071694783       0.28741325079916  2.246732278691072e-14 179.6911978467052
2.436343952719023      17.49898070095485      18.62901451093215    0.00252595804684339      0.776615829471347     -11.83062633549233  1.459174828583797e-05     0.1372461613496776  0.0005223787015634042      19.67691472127775      328.0292619255355   0.006971438638953782     0.8411070671393744     0.4526341650505474     0.3058334898085779     0.2488606941989202   0.002163316010555661     0.3050191593362007     0.1265353071694783       0.28741325079916  2.246732278691072e-14 179.6910733272806
2.436343952719023      17.49898070095485      18.62901451093215    0.00252595804684339      0.776615829471347     -11.83062633549233  1.459174828583797e-05     0.1372461464485164   0.000522393602724598      19.67691472127775      328.0292619255355   0.006971438638953782     0.8411070671393744     0.4526341650505474     0.3058334898085779     0.2488606941989202   0.002163316010555661     0.3050191593362007     0.1265353071694783       0.28741325079916  2.246732278691072e-14 179.6910684717923
2.436343952719023      17.49898070095485      18.62901451093215    0.00252595804684339      0.776615829471347     -11.83062633549233  1.459174828583797e-05     0.1372461464485164  0.0005223787015634042      19.67691501448663      328.0292619255355   0.006971438638953782     0.8411070671393744     0.4526341650505474     0.3058334898085779     0.2488606941989202   0.002163316010555661     0.3050191593362007     0.1265353071694783       0.28741325079916  2.246732278691072e-14 179.6910729505461
2.436343952719023      17.49898070095485      18.62901451093215    0.00252595804684339      0.776615829471347     -11.83062633549233  1.459174828583797e-05     0.1372461464485164  0.0005223787015634042      19.67691472127775      328.0292668135525   0.006971438638953782     0.8411070671393744     0.4526341650505474     0.3058334898085779     0.2488606941989202   0.002163316010555661     0.3050191593362007     0.1265353071694783       0.28741325079916  2.246732278691072e-14 179.6910727170718
2.436343952719023      17.49898070095485      18.62901451093215    0.00252595804684339      0.776615829471347     -11.83062633549233  1.459174828583797e-05     0.1372461464485164  0.0005223787015634042      19.67691472127775      328.0292619255355   0.006971453540114976     0.8411070671393744     0.4526341650505474     0.3058334898085779     0.2488606941989202   0.002163316010555661     0.3050191593362007     0.1265353071694783       0.28741325079916  2.246732278691072e-14 179.691127188481
2.436343952719023      17.49898070095485      18.62901451093215    0.00252595804684339      0.776615829471347     -11.83062633549233  1.459174828583797e-05     0.1372461464485164  0.0005223787015634042      19.67691472127775      328.0292619255355   0.006971438638953782     0.8411070820405356     0.4526341650505474     0.3058334898085779     0.2488606941989202   0.002163316010555661     0.3050191593362007     0.1265353071694783       0.28741325079916  2.246732278691072e-14 179.6910768247695
2.436343952719023      17.49898070095485      18.62901451093215    0.00252595804684339      0.776615829471347     -11.83062633549233  1.459174828583797e-05     0.1372461464485164  0.0005223787015634042      19.67691472127775      328.0292619255355   0.006971438638953782     0.8411070671393744     0.4526341799517086     0.3058334898085779     0.2488606941989202   0.002163316010555661     0.3050191593362007     0.1265353071694783       0.28741325079916  2.246732278691072e-14 179.691069691421
2.436343952719023      17.49898070095485      18.62901451093215    0.00252595804684339      0.776615829471347     -11.83062633549233  1.459174828583797e-05     0.1372461464485164  0.0005223787015634042      19.67691472127775      328.0292619255355   0.006971438638953782     0.8411070671393744     0.4526341650505474     0.3058335047097391     0.2488606941989202   0.002163316010555661     0.3050191593362007     0.1265353071694783       0.28741325079916  2.246732278691072e-14 179.6910776871363
2.436343952719023      17.49898070095485      18.62901451093215    0.00252595804684339      0.776615829471347     -11.83062633549233  1.459174828583797e-05     0.1372461464485164  0.0005223787015634042      19.67691472127775      328.0292619255355   0.006971438638953782     0.8411070671393744     0.4526341650505474     0.3058334898085779     0.2488607091000814   0.002163316010555661     0.3050191593362007     0.1265353071694783       0.28741325079916  2.246732278691072e-14 179.6910733278403
2.436343952719023      17.49898070095485      18.62901451093215    0.00252595804684339      0.776615829471347     -11.83062633549233  1.459174828583797e-05     0.1372461464485164  0.0005223787015634042      19.67691472127775      328.0292619255355   0.006971438638953782     0.8411070671393744     0.4526341650505474     0.3058334898085779     0.2488606941989202   0.002163330911716855     0.3050191593362007     0.1265353071694783       0.28741325079916  2.246732278691072e-14 179.691072800515
2.436343952719023      17.49898070095485      18.62901451093215    0.00252595804684339      0.776615829471347     -11.83062633549233  1.459174828583797e-05     0.1372461464485164  0.0005223787015634042      19.67691472127775      328.0292619255355   0.006971438638953782     0.8411070671393744     0.4526341650505474     0.3058334898085779     0.2488606941989202   0.002163316010555661     0.3050191742373619     0.1265353071694783       0.28741325079916  2.246732278691072e-14 179.691072800523
2.436343952719023      17.49898070095485      18.62901451093215    0.00252595804684339      0.776615829471347     -11.83062633549233  1.459174828583797e-05     0.1372461464485164  0.0005223787015634042      19.67691472127775      328.0292619255355   0.006971438638953782     0.8411070671393744     0.4526341650505474     0.3058334898085779     0.2488606941989202   0.002163316010555661     0.3050191593362007     0.1265353220706395       0.28741325079916  2.246732278691072e-14 179.6910728004845
2.436343952719023      17.49898070095485      18.62901451093215    0.00252595804684339      0.776615829471347     -11.83062633549233  1.459174828583797e-05     0.1372461464485164  0.0005223787015634042      19.67691472127775      328.0292619255355   0.006971438638953782     0.8411070671393744     0.4526341650505474     0.3058334898085779     0.2488606941989202   0.002163316010555661     0.3050191593362007     0.1265353071694783     0.2874132657003212  2.246732278691072e-14 179.6910728005154
2.436343952719023      17.49898070095485      18.62901451093215    0.00252595804684339      0.776615829471347     -11.83062633549233  1.459174828583797e-05     0.1372461464485164  0.0005223787015634042      19.67691472127775      328.0292619255355   0.006971438638953782     0.8411070671393744     0.4526341650505474     0.3058334898085779     0.2488606941989202   0.002163316010555661     0.3050191593362007     0.1265353071694783       0.28741325079916  1.490118366117044e-08 179.6911107740793
2.493214432275993      17.76253119258744      15.80807185928459   0.002407983567161363     0.9613768073077592     -10.90030173328624  9.739620613583713e-06      0.132211437494445  0.0006729545430731158      17.72156494142714      328.0644855011092   0.009233019121845376     0.8156888795628353     0.5324129421915839     0.2580915398613235      0.241495398473956   0.002361285224771544     0.3050191593362007      0.141027360062475     0.2897563234259207  2.220446049250313e-14 148.0204869666976
2.493214469427783      17.76253119258744      15.80807185928459   0.002407983567161363     0.9613768073077592     -10.90030173328624  9.739620613583713e-06      0.132211437494445  0.0006729545430731158      17.72156494142714      328.0644855011092   0.009233019121845376     0.8156888795628353     0.5324129421915839     0.2580915398613235      0.241495398473956   0.002361285224771544     0.3050191593362007      0.141027360062475     0.2897563234259207  2.220446049250313e-14 148.0204874867186
2.493214432275993      17.76253145726978      15.80807185928459   0.002407983567161363     0.9613768073077592     -10.90030173328624  9.739620613583713e-06      0.132211437494445  0.0006729545430731158      17.72156494142714      328.0644855011092   0.009233019121845376     0.8156888795628353     0.5324129421915839     0.2580915398613235      0.241495398473956   0.002361285224771544     0.3050191593362007      0.141027360062475     0.2897563234259207  2.220446049250313e-14 148.0204872083183
2.493214432275993      17.76253119258744      15.80807209484322   0.002407983567161363     0.9613768073077592     -10.90030173328624  9.739620613583713e-06      0.132211437494445  0.0006729545430731158      17.72156494142714      328.0644855011092   0.009233019121845376     0.8156888795628353     0.5324129421915839     0.2580915398613235      0.241495398473956   0.002361285224771544     0.3050191593362007      0.141027360062475     0.2897563234259207  2.220446049250313e-14 148.0204873267208
2.493214432275993      17.76253119258744      15.80807185928459   0.002407998468322557     0.9613768073077592     -10.90030173328624  9.739620613583713e-06      0.132211437494445  0.0006729545430731158      17.72156494142714      328.0644855011092   0.009233019121845376     0.8156888795628353     0.5324129421915839     0.2580915398613235      0.241495398473956   0.002361285224771544     0.3050191593362007      0.141027360062475     0.2897563234259207  2.220446049250313e-14 148.0204625496377
2.493214432275993      17.76253119258744      15.80807185928459   0.002407983567161363     0.9613768222089204     -10.90030173328624  9.739620613583713e-06      0.132211437494445  0.0006729545430731158      17.72156494142714      328.0644855011092   0.009233019121845376     0.8156888795628353     0.5324129421915839     0.2580915398613235      0.241495398473956   0.002361285224771544     0.3050191593362007      0.141027360062475     0.2897563234259207  2.220446049250313e-14 148.020486752344
2.493214432275993      17.76253119258744      15.80807185928459   0.002407983567161363     0.9613768073077592     -10.90030189571339  9.739620613583713e-06      0.132211437494445  0.0006729545430731158      17.72156494142714      328.0644855011092   0.009233019121845376     0.8156888795628353     0.5324129421915839     0.2580915398613235      0.241495398473956   0.002361285224771544     0.3050191593362007      0.141027360062475     0.2897563234259207  2.220446049250313e-14 148.0204864559144
2.493214432275993      17.76253119258744      15.80807185928459   0.002407983567161363     0.9613768073077592     -10.90030173328624  9.754521774777561e-06      0.132211437494445  0.0006729545430731158      17.72156494142714      328.0644855011092   0.009233019121845376     0.8156888795628353     0.5324129421915839     0.2580915398613235      0.241495398473956   0.002361285224771544     0.3050191593362007      0.141027360062475     0.2897563234259207  2.220446049250313e-14 148.0205482466441
2.493214432275993      17.76253119258744      15.80807185928459   0.002407983567161363     0.9613768073077592     -10.90030173328624  9.739620613583713e-06     0.1322114523956062  0.0006729545430731158      17.72156494142714      328.0644855011092   0.009233019121845376     0.8156888795628353     0.5324129421915839     0.2580915398613235      0.241495398473956   0.002361285224771544     0.3050191593362007      0.141027360062475     0.2897563234259207  2.220446049250313e-14 148.0204865355169
2.493214432275993      17.76253119258744      15.80807185928459   0.002407983567161363     0.9613768073077592     -10.90030173328624  9.739620613583713e-06      0.132211437494445  0.0006729694442343096      17.72156494142714      328.0644855011092   0.009233019121845376     0.8156888795628353     0.5324129421915839     0.2580915398613235      0.241495398473956   0.002361285224771544     0.3050191593362007      0.141027360062475     0.2897563234259207  2.220446049250313e-14 148.0205026601199
2.493214432275993      17.76253119258744      15.80807185928459   0.002407983567161363     0.9613768073077592     -10.90030173328624  9.739620613583713e-06      0.132211437494445  0.0006729545430731158      17.72156520549903      328.0644855011092   0.009233019121845376     0.8156888795628353     0.5324129421915839     0.2580915398613235      0.241495398473956   0.002361285224771544     0.3050191593362007      0.141027360062475     0.2897563234259207  2.220446049250313e-14 148.0204869706764
2.493214432275993      17.76253119258744      15.80807185928459   0.002407983567161363     0.9613768073077592     -10.90030173328624  9.739620613583713e-06      0.132211437494445  0.0006729545430731158      17.72156494142714      328.0644903896509   0.009233019121845376     0.8156888795628353     0.5324129421915839     0.2580915398613235      0.241495398473956   0.002361285224771544     0.3050191593362007      0.141027360062475     0.2897563234259207  2.220446049250313e-14 148.0204866939758
2.493214432275993      17.76253119258744      15.80807185928459   0.002407983567161363     0.9613768073077592     -10.90030173328624  9.739620613583713e-06      0.132211437494445  0.0006729545430731158      17.72156494142714      328.0644855011092    0.00923303402300657     0.8156888795628353     0.5324129421915839     0.2580915398613235      0.241495398473956   0.002361285224771544     0.3050191593362007      0.141027360062475     0.2897563234259207  2.220446049250313e-14 148.0205945644925
2.493214432275993      17.76253119258744      15.80807185928459   0.002407983567161363     0.9613768073077592     -10.90030173328624  9.739620613583713e-06      0.132211437494445  0.0006729545430731158      17.72156494142714      328.0644855011092   0.009233019121845376     0.8156888944639965     0.5324129421915839     0.2580915398613235      0.241495398473956   0.002361285224771544     0.3050191593362007      0.141027360062475     0.2897563234259207  2.220446049250313e-14 148.0204887652959
2.493214432275993      17.76253119258744      15.80807185928459   0.002407983567161363     0.9613768073077592     -10.90030173328624  9.739620613583713e-06      0.132211437494445  0.0006729545430731158      17.72156494142714      328.0644855011092   0.009233019121845376     0.8156888795628353     0.5324129570927451     0.2580915398613235      0.241495398473956   0.002361285224771544     0.3050191593362007      0.141027360062475     0.2897563234259207  2.220446049250313e-14 148.0204843162259
2.493214432275993      17.76253119258744      15.80807185928459   0.002407983567161363     0.9613768073077592     -10.90030173328624  9.739620613583713e-06      0.132211437494445  0.0006729545430731158      17.72156494142714      328.0644855011092   0.009233019121845376     0.8156888795628353     0.5324129421915839     0.2580915547624847      0.241495398473956   0.002361285224771544     0.3050191593362007      0.141027360062475     0.2897563234259207  2.220446049250313e-14 148.0204911951165
2.493214432275993      17.76253119258744      15.80807185928459   0.002407983567161363     0.9613768073077592     -10.90030173328624  9.739620613583713e-06      0.132211437494445  0.0006729545430731158      17.72156494142714      328.0644855011092   0.009233019121845376     0.8156888795628353     0.5324129421915839     0.2580915398613235     0.2414954133751172   0.002361285224771544     0.3050191593362007      0.141027360062475     0.2897563234259207  2.220446049250313e-14 148.0204866504486
2.493214432275993      17.76253119258744      15.80807185928459   0.002407983567161363     0.9613768073077592     -10.90030173328624  9.739620613583713e-06      0.132211437494445  0.0006729545430731158      17.72156494142714      328.0644855011092   0.009233019121845376     0.8156888795628353     0.5324129421915839     0.2580915398613235      0.241495398473956   0.002361300125932738     0.3050191593362007      0.141027360062475     0.2897563234259207  2.220446049250313e-14 148.0204869665415
2.493214432275993      17.76253119258744      15.80807185928459   0.002407983567161363     0.9613768073077592     -10.90030173328624  9.739620613583713e-06      0.132211437494445  0.0006729545430731158      17.72156494142714      328.0644855011092   0.009233019121845376     0.8156888795628353     0.5324129421915839     0.2580915398613235      0.241495398473956   0.002361285224771544     0.3050191742373619      0.141027360062475     0.2897563234259207  2.220446049250313e-14 148.0204869666976
2.493214432275993      17.76253119258744      15.80807185928459   0.002407983567161363     0.9613768073077592     -10.90030173328624  9.739620613583713e-06      0.132211437494445  0.0006729545430731158      17.72156494142714      328.0644855011092   0.009233019121845376     0.8156888795628353     0.5324129421915839     0.2580915398613235      0.241495398473956   0.002361285224771544     0.3050191593362007     0.1410273749636362     0.2897563234259207  2.220446049250313e-14 148.0204869669032
2.493214432275993      17.76253119258744      15.80807185928459   0.002407983567161363     0.9613768073077592     -10.90030173328624  9.739620613583713e-06      0.132211437494445  0.0006729545430731158      17.72156494142714      328.0644855011092   0.009233019121845376     0.8156888795628353     0.5324129421915839     0.2580915398613235      0.241495398473956   0.002361285224771544     0.3050191593362007      0.141027360062475     0.2897563383270819  2.220446049250313e-14 148.0204869684464
2.493214432275993      17.76253119258744      15.80807185928459   0.002407983567161363     0.9613768073077592     -10.90030173328624  9.739620613583713e-06      0.132211437494445  0.0006729545430731158      17.72156494142714      328.0644855011092   0.009233019121845376     0.8156888795628353     0.5324129421915839     0.2580915398613235      0.241495398473956   0.002361285224771544     0.3050191593362007      0.141027360062475     0.2897563234259207  1.490118339830815e-08 148.0205270895797
2.350440538833794      18.12817656144109      14.35567045223801   0.002953640338705025      1.000668515648822     -10.22797017365341  2.454211871477385e-06     0.1328936080704371  0.0005991773153170099      17.70047152580295      328.1725935262802   0.008742041591366347     0.8083067139943398     0.5709470021085775     0.2574936668489508     0.2743388194306493   0.006025444467898114     0.3050191593362007      0.129729852069123     0.1546042751521089  2.220446049250313e-14 139.0902853699352
2.350440573858087      18.12817656144109      14.35567045223801   0.002953640338705025      1.000668515648822     -10.22797017365341  2.454211871477385e-06     0.1328936080704371  0.0005991773153170099      17.70047152580295      328.1725935262802   0.008742041591366347     0.8083067139943398     0.5709470021085775     0.2574936668489508     0.2743388194306493   0.006025444467898114     0.3050191593362007      0.129729852069123     0.1546042751521089  2.220446049250313e-14 139.0902854565184
2.350440538833794      18.12817683157197      14.35567045223801   0.002953640338705025      1.000668515648822     -10.22797017365341  2.454211871477385e-06     0.1328936080704371  0.0005991773153170099      17.70047152580295      328.1725935262802   0.008742041591366347     0.8083067139943398     0.5709470021085775     0.2574936668489508     0.2743388194306493   0.006025444467898114     0.3050191593362007      0.129729852069123     0.1546042751521089  2.220446049250313e-14 139.0902852916417
2.350440538833794      18.12817656144109      14.35567066615417   0.002953640338705025      1.000668515648822     -10.22797017365341  2.454211871477385e-06     0.1328936080704371  0.0005991773153170099      17.70047152580295      328.1725935262802   0.008742041591366347     0.8083067139943398     0.5709470021085775     0.2574936668489508     0.2743388194306493   0.006025444467898114     0.3050191593362007      0.129729852069123     0.1546042751521089  2.220446049250313e-14 139.0902852749473
2.350440538833794      18.12817656144109      14.35567045223801   0.002953655239866218      1.000668515648822     -10.22797017365341  2.454211871477385e-06     0.1328936080704371  0.0005991773153170099      17.70047152580295      328.1725935262802   0.008742041591366347     0.8083067139943398     0.5709470021085775     0.2574936668489508     0.2743388194306493   0.006025444467898114     0.3050191593362007      0.129729852069123     0.1546042751521089  2.220446049250313e-14 139.0902751869629
2.350440538833794      18.12817656144109      14.35567045223801   0.002953640338705025      1.000668530559945     -10.22797017365341  2.454211871477385e-06     0.1328936080704371  0.0005991773153170099      17.70047152580295      328.1725935262802   0.008742041591366347     0.8083067139943398     0.5709470021085775     0.2574936668489508     0.2743388194306493   0.006025444467898114     0.3050191593362007      0.129729852069123     0.1546042751521089  2.220446049250313e-14 139.0902854821632
2.350440538833794      18.12817656144109      14.35567045223801   0.002953640338705025      1.000668515648822     -10.22797032606204  2.454211871477385e-06     0.1328936080704371  0.0005991773153170099      17.70047152580295      328.1725935262802   0.008742041591366347     0.8083067139943398     0.5709470021085775     0.2574936668489508     0.2743388194306493   0.006025444467898114     0.3050191593362007      0.129729852069123     0.1546042751521089  2.220446049250313e-14 139.0902854894329
2.350440538833794      18.12817656144109      14.35567045223801   0.002953640338705025      1.000668515648822     -10.22797017365341  2.469113032671233e-06     0.1328936080704371  0.0005991773153170099      17.70047152580295      328.1725935262802   0.008742041591366347     0.8083067139943398     0.5709470021085775     0.2574936668489508     0.2743388194306493   0.006025444467898114     0.3050191593362007      0.129729852069123     0.1546042751521089  2.220446049250313e-14 139.090338436801
2.350440538833794      18.12817656144109      14.35567045223801   0.002953640338705025      1.000668515648822     -10.22797017365341  2.454211871477385e-06     0.1328936229715983  0.0005991773153170099      17.70047152580295      328.1725935262802   0.008742041591366347     0.8083067139943398     0.5709470021085775     0.2574936668489508     0.2743388194306493   0.006025444467898114     0.3050191593362007      0.129729852069123     0.1546042751521089  2.220446049250313e-14 139.0902846956384
2.350440538833794      18.12817656144109      14.35567045223801   0.002953640338705025      1.000668515648822     -10.22797017365341  2.454211871477385e-06     0.1328936080704371  0.0005991922164782038      17.70047152580295      328.1725935262802   0.008742041591366347     0.8083067139943398     0.5709470021085775     0.2574936668489508     0.2743388194306493   0.006025444467898114     0.3050191593362007      0.129729852069123     0.1546042751521089  2.220446049250313e-14 139.0902905352952
2.350440538833794      18.12817656144109      14.35567045223801   0.002953640338705025      1.000668515648822     -10.22797017365341  2.454211871477385e-06     0.1328936080704371  0.0005991773153170099      17.70047178956053      328.1725935262802   0.008742041591366347     0.8083067139943398     0.5709470021085775     0.2574936668489508     0.2743388194306493   0.006025444467898114     0.3050191593362007      0.129729852069123     0.1546042751521089  2.220446049250313e-14 139.0902853093301
2.350440538833794      18.12817656144109      14.35567045223801   0.002953640338705025      1.000668515648822     -10.22797017365341  2.454211871477385e-06     0.1328936080704371  0.0005991773153170099      17.70047152580295      328.1725984164329   0.008742041591366347     0.8083067139943398     0.5709470021085775     0.2574936668489508     0.2743388194306493   0.006025444467898114     0.3050191593362007      0.129729852069123     0.1546042751521089  2.220446049250313e-14 139.0902854566193
2.350440538833794      18.12817656144109      14.35567045223801   0.002953640338705025      1.000668515648822     -10.22797017365341  2.454211871477385e-06     0.1328936080704371  0.0005991773153170099      17.70047152580295      328.1725935262802   0.008742056492527541     0.8083067139943398     0.5709470021085775     0.2574936668489508     0.2743388194306493   0.006025444467898114     0.3050191593362007      0.129729852069123     0.1546042751521089  2.220446049250313e-14 139.0904034347665
2.350440538833794      18.12817656144109      14.35567045223801   0.002953640338705025      1.000668515648822     -10.22797017365341  2.454211871477385e-06     0.1328936080704371  0.0005991773153170099      17.70047152580295      328.1725935262802   0.008742041591366347      0.808306728895501     0.5709470021085775     0.2574936668489508     0.2743388194306493   0.006025444467898114     0.3050191593362007      0.129729852069123     0.1546042751521089  2.220446049250313e-14 139.090286346411
2.350440538833794      18.12817656144109      14.35567045223801   0.002953640338705025      1.000668515648822     -10.22797017365341  2.454211871477385e-06     0.1328936080704371  0.0005991773153170099      17.70047152580295      328.1725935262802   0.008742041591366347     0.8083067139943398     0.5709470170097387     0.2574936668489508     0.2743388194306493   0.006025444467898114     0.3050191593362007      0.129729852069123     0.1546042751521089  2.220446049250313e-14 139.0902851737442
2.350440538833794      18.12817656144109      14.35567045223801   0.002953640338705025      1.000668515648822     -10.22797017365341  2.454211871477385e-06     0.1328936080704371  0.0005991773153170099      17.70047152580295      328.1725935262802   0.008742041591366347     0.8083067139943398     0.5709470021085775      0.257493681750112     0.2743388194306493   0.006025444467898114     0.3050191593362007      0.129729852069123     0.1546042751521089  2.220446049250313e-14 139.0902910770348
2.350440538833794      18.12817656144109      14.35567045223801   0.002953640338705025      1.000668515648822     -10.22797017365341  2.454211871477385e-06     0.1328936080704371  0.0005991773153170099      17.70047152580295      328.1725935262802   0.008742041591366347     0.8083067139943398     0.5709470021085775     0.2574936668489508     0.2743388343318104   0.006025444467898114     0.3050191593362007      0.129729852069123     0.1546042751521089  2.220446049250313e-14 139.0902852300499
2.350440538833794      18.12817656144109      14.35567045223801   0.002953640338705025      1.000668515648822     -10.22797017365341  2.454211871477385e-06     0.1328936080704371  0.0005991773153170099      17.70047152580295      328.1725935262802   0.008742041591366347     0.8083067139943398     0.5709470021085775     0.2574936668489508     0.2743388194306493   0.006025459369059308     0.3050191593362007      0.129729852069123     0.1546042751521089  2.220446049250313e-14 139.0902853698692
2.350440538833794      18.12817656144109      14.35567045223801   0.002953640338705025      1.000668515648822     -10.22797017365341  2.454211871477385e-06     0.1328936080704371  0.0005991773153170099      17.70047152580295      328.1725935262802   0.008742041591366347     0.8083067139943398     0.5709470021085775     0.2574936668489508     0.2743388194306493   0.006025444467898114     0.3050191742373619      0.129729852069123     0.1546042751521089  2.220446049250313e-14 139.0902853699352
2.350440538833794      18.12817656144109      14.35567045223801   0.002953640338705025      1.000668515648822     -10.22797017365341  2.454211871477385e-06     0.1328936080704371  0.0005991773153170099      17.70047152580295      328.1725935262802   0.008742041591366347     0.8083067139943398     0.5709470021085775     0.2574936668489508     0.2743388194306493   0.006025444467898114     0.3050191593362007     0.1297298669702842     0.1546042751521089  2.220446049250313e-14 139.090285369917
2.350440538833794      18.12817656144109      14.35567045223801   0.002953640338705025      1.000668515648822     -10.22797017365341  2.454211871477385e-06     0.1328936080704371  0.0005991773153170099      17.70047152580295      328.1725935262802   0.008742041591366347     0.8083067139943398     0.5709470021085775     0.2574936668489508     0.2743388194306493   0.006025444467898114     0.3050191593362007      0.129729852069123     0.1546042900532701  2.220446049250313e-14 139.0902853699114
2.350440538833794      18.12817656144109      14.35567045223801   0.002953640338705025      1.000668515648822     -10.22797017365341  2.454211871477385e-06     0.1328936080704371  0.0005991773153170099      17.70047152580295      328.1725935262802   0.008742041591366347     0.8083067139943398     0.5709470021085775     0.2574936668489508     0.2743388194306493   0.006025444467898114     0.3050191593362007      0.129729852069123     0.1546042751521089  1.490118339830815e-08 139.0903269800291
2.432077628966555      19.71643279679038      16.35802782966688    0.00399319926319831       0.87382273021566     -11.07005623774498  8.842412092306007e-07     0.1328464133306211  0.0005772715563790348      15.54886036937743      317.9736877285683   0.007572263537055344     0.8039938365321334     0.5587274960307873     0.2611082249757729     0.3253676354399477    0.00896935091704951     0.3050191593362007     0.1439462987736776     0.1744504948708514  2.220446049250313e-14 124.1843914407945
2.432077665207336      19.71643279679038      16.35802782966688    0.00399319926319831       0.87382273021566     -11.07005623774498  8.842412092306007e-07     0.1328464133306211  0.0005772715563790348      15.54886036937743      317.9736877285683   0.007572263537055344     0.8039938365321334     0.5587274960307873     0.2611082249757729     0.3253676354399477    0.00896935091704951     0.3050191593362007     0.1439462987736776     0.1744504948708514  2.220446049250313e-14 124.1843912628979
2.432077628966555      19.71643309058812      16.35802782966688    0.00399319926319831       0.87382273021566     -11.07005623774498  8.842412092306007e-07     0.1328464133306211  0.0005772715563790348      15.54886036937743      317.9736877285683   0.007572263537055344     0.8039938365321334     0.5587274960307873     0.2611082249757729     0.3253676354399477    0.00896935091704951     0.3050191593362007     0.1439462987736776     0.1744504948708514  2.220446049250313e-14 124.1843911989745
2.432077628966555      19.71643279679038      16.35802807342049    0.00399319926319831       0.87382273021566     -11.07005623774498  8.842412092306007e-07     0.1328464133306211  0.0005772715563790348      15.54886036937743      317.9736877285683   0.007572263537055344     0.8039938365321334     0.5587274960307873     0.2611082249757729     0.3253676354399477    0.00896935091704951     0.3050191593362007     0.1439462987736776     0.1744504948708514  2.220446049250313e-14 124.1843913796708
2.432077628966555      19.71643279679038      16.35802782966688   0.003993214164359504       0.87382273021566     -11.07005623774498  8.842412092306007e-07     0.1328464133306211  0.0005772715563790348      15.54886036937743      317.9736877285683   0.007572263537055344     0.8039938365321334     0.5587274960307873     0.2611082249757729     0.3253676354399477    0.00896935091704951     0.3050191593362007     0.1439462987736776     0.1744504948708514  2.220446049250313e-14 124.1843954861907
2.432077628966555      19.71643279679038      16.35802782966688    0.00399319926319831     0.8738227451168212     -11.07005623774498  8.842412092306007e-07     0.1328464133306211  0.0005772715563790348      15.54886036937743      317.9736877285683   0.007572263537055344     0.8039938365321334     0.5587274960307873     0.2611082249757729     0.3253676354399477    0.00896935091704951     0.3050191593362007     0.1439462987736776     0.1744504948708514  2.220446049250313e-14 124.1843915087131
2.432077628966555      19.71643279679038      16.35802782966688    0.00399319926319831       0.87382273021566     -11.07005640270167  8.842412092306007e-07     0.1328464133306211  0.0005772715563790348      15.54886036937743      317.9736877285683   0.007572263537055344     0.8039938365321334     0.5587274960307873     0.2611082249757729     0.3253676354399477    0.00896935091704951     0.3050191593362007     0.1439462987736776     0.1744504948708514  2.220446049250313e-14 124.1843916279232
2.432077628966555      19.71643279679038      16.35802782966688    0.00399319926319831       0.87382273021566     -11.07005623774498  8.991423704244484e-07     0.1328464133306211  0.0005772715563790348      15.54886036937743      317.9736877285683   0.007572263537055344     0.8039938365321334     0.5587274960307873     0.2611082249757729     0.3253676354399477    0.00896935091704951     0.3050191593362007     0.1439462987736776     0.1744504948708514  2.220446049250313e-14 124.1844225806794
2.432077628966555      19.71643279679038      16.35802782966688    0.00399319926319831       0.87382273021566     -11.07005623774498  8.842412092306007e-07     0.1328464282317823  0.0005772715563790348      15.54886036937743      317.9736877285683   0.007572263537055344     0.8039938365321334     0.5587274960307873     0.2611082249757729     0.3253676354399477    0.00896935091704951     0.3050191593362007     0.1439462987736776     0.1744504948708514  2.220446049250313e-14 124.1843918185264
2.432077628966555      19.71643279679038      16.35802782966688    0.00399319926319831       0.87382273021566     -11.07005623774498  8.842412092306007e-07     0.1328464133306211  0.0005772864575402287      15.54886036937743      317.9736877285683   0.007572263537055344     0.8039938365321334     0.5587274960307873     0.2611082249757729     0.3253676354399477    0.00896935091704951     0.3050191593362007     0.1439462987736776     0.1744504948708514  2.220446049250313e-14 124.1843859536472
2.432077628966555      19.71643279679038      16.35802782966688    0.00399319926319831       0.87382273021566     -11.07005623774498  8.842412092306007e-07     0.1328464133306211  0.0005772715563790348      15.54886060107351      317.9736877285683   0.007572263537055344     0.8039938365321334     0.5587274960307873     0.2611082249757729     0.3253676354399477    0.00896935091704951     0.3050191593362007     0.1439462987736776     0.1744504948708514  2.220446049250313e-14 124.1843914757382
2.432077628966555      19.71643279679038      16.35802782966688    0.00399319926319831       0.87382273021566     -11.07005623774498  8.842412092306007e-07     0.1328464133306211  0.0005772715563790348      15.54886036937743      317.9736924667455   0.007572263537055344     0.8039938365321334     0.5587274960307873     0.2611082249757729     0.3253676354399477    0.00896935091704951     0.3050191593362007     0.1439462987736776     0.1744504948708514  2.220446049250313e-14 124.1843914475878
2.432077628966555      19.71643279679038      16.35802782966688    0.00399319926319831       0.87382273021566     -11.07005623774498  8.842412092306007e-07     0.1328464133306211  0.0005772715563790348      15.54886036937743      317.9736877285683   0.007572278438216538     0.8039938365321334     0.5587274960307873     0.2611082249757729     0.3253676354399477    0.00896935091704951     0.3050191593362007     0.1439462987736776     0.1744504948708514  2.220446049250313e-14 124.1845339702201
2.432077628966555      19.71643279679038      16.35802782966688    0.00399319926319831       0.87382273021566     -11.07005623774498  8.842412092306007e-07     0.1328464133306211  0.0005772715563790348      15.54886036937743      317.9736877285683   0.007572263537055344     0.8039938514332946     0.5587274960307873     0.2611082249757729     0.3253676354399477    0.00896935091704951     0.3050191593362007     0.1439462987736776     0.1744504948708514  2.220446049250313e-14 124.1843920174845
2.432077628966555      19.71643279679038      16.35802782966688    0.00399319926319831       0.87382273021566     -11.07005623774498  8.842412092306007e-07     0.1328464133306211  0.0005772715563790348      15.54886036937743      317.9736877285683   0.007572263537055344     0.8039938365321334     0.5587275109319485     0.2611082249757729     0.3253676354399477    0.00896935091704951     0.3050191593362007     0.1439462987736776     0.1744504948708514  2.220446049250313e-14 124.184390068657
2.432077628966555      19.71643279679038      16.35802782966688    0.00399319926319831       0.87382273021566     -11.07005623774498  8.842412092306007e-07     0.1328464133306211  0.0005772715563790348      15.54886036937743      317.9736877285683   0.007572263537055344     0.8039938365321334     0.5587274960307873     0.2611082398769341     0.3253676354399477    0.00896935091704951     0.3050191593362007     0.1439462987736776     0.1744504948708514  2.220446049250313e-14 124.1843967672755
2.432077628966555      19.71643279679038      16.35802782966688    0.00399319926319831       0.87382273021566     -11.07005623774498  8.842412092306007e-07     0.1328464133306211  0.0005772715563790348      15.54886036937743      317.9736877285683   0.007572263537055344     0.8039938365321334     0.5587274960307873     0.2611082249757729     0.3253676503411089    0.00896935091704951     0.3050191593362007     0.1439462987736776     0.1744504948708514  2.220446049250313e-14 124.1843914593893
2.432077628966555      19.71643279679038      16.35802782966688    0.00399319926319831       0.87382273021566     -11.07005623774498  8.842412092306007e-07     0.1328464133306211  0.0005772715563790348      15.54886036937743      317.9736877285683   0.007572263537055344     0.8039938365321334     0.5587274960307873     0.2611082249757729     0.3253676354399477   0.008969365818210704     0.3050191593362007     0.1439462987736776     0.1744504948708514  2.220446049250313e-14 124.1843914412782
2.432077628966555      19.71643279679038      16.35802782966688    0.00399319926319831       0.87382273021566     -11.07005623774498  8.842412092306007e-07     0.1328464133306211  0.0005772715563790348      15.54886036937743      317.9736877285683   0.007572263537055344     0.8039938365321334     0.5587274960307873     0.2611082249757729     0.3253676354399477    0.00896935091704951     0.3050191742373619     0.1439462987736776     0.1744504948708514  2.220446049250313e-14 124.1843914407945
2.432077628966555      19.71643279679038      16.35802782966688    0.00399319926319831       0.87382273021566     -11.07005623774498  8.842412092306007e-07     0.1328464133306211  0.0005772715563790348      15.54886036937743      317.9736877285683   0.007572263537055344     0.8039938365321334     0.5587274960307873     0.2611082249757729     0.3253676354399477    0.00896935091704951     0.3050191593362007     0.1439463136748388     0.1744504948708514  2.220446049250313e-14 124.1843914407723
2.432077628966555      19.71643279679038      16.35802782966688    0.00399319926319831       0.87382273021566     -11.07005623774498  8.842412092306007e-07     0.1328464133306211  0.0005772715563790348      15.54886036937743      317.9736877285683   0.007572263537055344     0.8039938365321334     0.5587274960307873     0.2611082249757729     0.3253676354399477    0.00896935091704951     0.3050191593362007     0.1439462987736776     0.1744505097720125  2.220446049250313e-14 124.1843914407589
2.432077628966555      19.71643279679038      16.35802782966688    0.00399319926319831       0.87382273021566     -11.07005623774498  8.842412092306007e-07     0.1328464133306211  0.0005772715563790348      15.54886036937743      317.9736877285683   0.007572263537055344     0.8039938365321334     0.5587274960307873     0.2611082249757729     0.3253676354399477    0.00896935091704951     0.3050191593362007     0.1439462987736776     0.1744504948708514  1.490118339830815e-08 124.1844333284745
2.470545807527781      19.68011308911985      15.99345671909925   0.003450074392618331     0.8087052289023098     -11.20828696202632  7.014715149313678e-07     0.1306004936892032  0.0006679880565434336      14.64035505437198      301.8748761917364   0.007276514292052518     0.8005946981608801     0.5549105451015034     0.2620054310370417     0.3523542156416504   0.005850250953847105     0.3050191593362007     0.1600697970270015     0.1989857428272124  2.220446049250313e-14 122.3417333555483
2.470545844341782      19.68011308911985      15.99345671909925   0.003450074392618331     0.8087052289023098     -11.20828696202632  7.014715149313678e-07     0.1306004936892032  0.0006679880565434336      14.64035505437198      301.8748761917364   0.007276514292052518     0.8005946981608801     0.5549105451015034     0.2620054310370417     0.3523542156416504   0.005850250953847105     0.3050191593362007     0.1600697970270015     0.1989857428272124  2.220446049250313e-14 122.3417333233707
2.470545807527781      19.68011338237639      15.99345671909925   0.003450074392618331     0.8087052289023098     -11.20828696202632  7.014715149313678e-07     0.1306004936892032  0.0006679880565434336      14.64035505437198      301.8748761917364   0.007276514292052518     0.8005946981608801     0.5549105451015034     0.2620054310370417     0.3523542156416504   0.005850250953847105     0.3050191593362007     0.1600697970270015     0.1989857428272124  2.220446049250313e-14 122.3417335092913
2.470545807527781      19.68011308911985      15.99345695742033   0.003450074392618331     0.8087052289023098     -11.20828696202632  7.014715149313678e-07     0.1306004936892032  0.0006679880565434336      14.64035505437198      301.8748761917364   0.007276514292052518     0.8005946981608801     0.5549105451015034     0.2620054310370417     0.3523542156416504   0.005850250953847105     0.3050191593362007     0.1600697970270015     0.1989857428272124  2.220446049250313e-14 122.3417334513505
2.470545807527781      19.68011308911985      15.99345671909925   0.003450089293779525     0.8087052289023098     -11.20828696202632  7.014715149313678e-07     0.1306004936892032  0.0006679880565434336      14.64035505437198      301.8748761917364   0.007276514292052518     0.8005946981608801     0.5549105451015034     0.2620054310370417     0.3523542156416504   0.005850250953847105     0.3050191593362007     0.1600697970270015     0.1989857428272124  2.220446049250313e-14 122.3417275050042
2.470545807527781      19.68011308911985      15.99345671909925   0.003450074392618331      0.808705243803471     -11.20828696202632  7.014715149313678e-07     0.1306004936892032  0.0006679880565434336      14.64035505437198      301.8748761917364   0.007276514292052518     0.8005946981608801     0.5549105451015034     0.2620054310370417     0.3523542156416504   0.005850250953847105     0.3050191593362007     0.1600697970270015     0.1989857428272124  2.220446049250313e-14 122.3417333619751
2.470545807527781      19.68011308911985      15.99345671909925   0.003450074392618331     0.8087052289023098     -11.20828712904281  7.014715149313678e-07     0.1306004936892032  0.0006679880565434336      14.64035505437198      301.8748761917364   0.007276514292052518     0.8005946981608801     0.5549105451015034     0.2620054310370417     0.3523542156416504   0.005850250953847105     0.3050191593362007     0.1600697970270015     0.1989857428272124  2.220446049250313e-14 122.3417331792962
2.470545807527781      19.68011308911985      15.99345671909925   0.003450074392618331     0.8087052289023098     -11.20828696202632  7.163726761252154e-07     0.1306004936892032  0.0006679880565434336      14.64035505437198      301.8748761917364   0.007276514292052518     0.8005946981608801     0.5549105451015034     0.2620054310370417     0.3523542156416504   0.005850250953847105     0.3050191593362007     0.1600697970270015     0.1989857428272124  2.220446049250313e-14 122.3417390804046
2.470545807527781      19.68011308911985      15.99345671909925   0.003450074392618331     0.8087052289023098     -11.20828696202632  7.014715149313678e-07     0.1306005085903644  0.0006679880565434336      14.64035505437198      301.8748761917364   0.007276514292052518     0.8005946981608801     0.5549105451015034     0.2620054310370417     0.3523542156416504   0.005850250953847105     0.3050191593362007     0.1600697970270015     0.1989857428272124  2.220446049250313e-14 122.3417333186853
2.470545807527781      19.68011308911985      15.99345671909925   0.003450074392618331     0.8087052289023098     -11.20828696202632  7.014715149313678e-07     0.1306004936892032  0.0006680029577046274      14.64035505437198      301.8748761917364   0.007276514292052518     0.8005946981608801     0.5549105451015034     0.2620054310370417     0.3523542156416504   0.005850250953847105     0.3050191593362007     0.1600697970270015     0.1989857428272124  2.220446049250313e-14 122.3417199426143
2.470545807527781      19.68011308911985      15.99345671909925   0.003450074392618331     0.8087052289023098     -11.20828696202632  7.014715149313678e-07     0.1306004936892032  0.0006679880565434336      14.64035527253027      301.8748761917364   0.007276514292052518     0.8005946981608801     0.5549105451015034     0.2620054310370417     0.3523542156416504   0.005850250953847105     0.3050191593362007     0.1600697970270015     0.1989857428272124  2.220446049250313e-14 122.3417333599964
2.470545807527781      19.68011308911985      15.99345671909925   0.003450074392618331     0.8087052289023098     -11.20828696202632  7.014715149313678e-07     0.1306004936892032  0.0006679880565434336      14.64035505437198      301.8748806900226   0.007276514292052518     0.8005946981608801     0.5549105451015034     0.2620054310370417     0.3523542156416504   0.005850250953847105     0.3050191593362007     0.1600697970270015     0.1989857428272124  2.220446049250313e-14 122.3417333569044
2.470545807527781      19.68011308911985      15.99345671909925   0.003450074392618331     0.8087052289023098     -11.20828696202632  7.014715149313678e-07     0.1306004936892032  0.0006679880565434336      14.64035505437198      301.8748761917364   0.007276529193213712     0.8005946981608801     0.5549105451015034     0.2620054310370417     0.3523542156416504   0.005850250953847105     0.3050191593362007     0.1600697970270015     0.1989857428272124  2.220446049250313e-14 122.3417449672481
2.470545807527781      19.68011308911985      15.99345671909925   0.003450074392618331     0.8087052289023098     -11.20828696202632  7.014715149313678e-07     0.1306004936892032  0.0006679880565434336      14.64035505437198      301.8748761917364   0.007276514292052518     0.8005947130620413     0.5549105451015034     0.2620054310370417     0.3523542156416504   0.005850250953847105     0.3050191593362007     0.1600697970270015     0.1989857428272124  2.220446049250313e-14 122.3417338743897
2.470545807527781      19.68011308911985      15.99345671909925   0.003450074392618331     0.8087052289023098     -11.20828696202632  7.014715149313678e-07     0.1306004936892032  0.0006679880565434336      14.64035505437198      301.8748761917364   0.007276514292052518     0.8005946981608801     0.5549105600026646     0.2620054310370417     0.3523542156416504   0.005850250953847105     0.3050191593362007     0.1600697970270015     0.1989857428272124  2.220446049250313e-14 122.3417331933958
2.470545807527781      19.68011308911985      15.99345671909925   0.003450074392618331     0.8087052289023098     -11.20828696202632  7.014715149313678e-07     0.1306004936892032  0.0006679880565434336      14.64035505437198      301.8748761917364   0.007276514292052518     0.8005946981608801     0.5549105451015034     0.2620054459382029     0.3523542156416504   0.005850250953847105     0.3050191593362007     0.1600697970270015     0.1989857428272124  2.220446049250313e-14 122.3417335117428
2.470545807527781      19.68011308911985      15.99345671909925   0.003450074392618331     0.8087052289023098     -11.20828696202632  7.014715149313678e-07     0.1306004936892032  0.0006679880565434336      14.64035505437198      301.8748761917364   0.007276514292052518     0.8005946981608801     0.5549105451015034     0.2620054310370417     0.3523542305428116   0.005850250953847105     0.3050191593362007     0.1600697970270015     0.1989857428272124  2.220446049250313e-14 122.3417333448015
2.470545807527781      19.68011308911985      15.99345671909925   0.003450074392618331     0.8087052289023098     -11.20828696202632  7.014715149313678e-07     0.1306004936892032  0.0006679880565434336      14.64035505437198      301.8748761917364   0.007276514292052518     0.8005946981608801     0.5549105451015034     0.2620054310370417     0.3523542156416504   0.005850265855008299     0.3050191593362007     0.1600697970270015     0.1989857428272124  2.220446049250313e-14 122.3417333829842
2.470545807527781      19.68011308911985      15.99345671909925   0.003450074392618331     0.8087052289023098     -11.20828696202632  7.014715149313678e-07     0.1306004936892032  0.0006679880565434336      14.64035505437198      301.8748761917364   0.007276514292052518     0.8005946981608801     0.5549105451015034     0.2620054310370417     0.3523542156416504   0.005850250953847105     0.3050191742373619     0.1600697970270015     0.1989857428272124  2.220446049250313e-14 122.3417333555483
2.470545807527781      19.68011308911985      15.99345671909925   0.003450074392618331     0.8087052289023098     -11.20828696202632  7.014715149313678e-07     0.1306004936892032  0.0006679880565434336      14.64035505437198      301.8748761917364   0.007276514292052518     0.8005946981608801     0.5549105451015034     0.2620054310370417     0.3523542156416504   0.005850250953847105     0.3050191593362007     0.1600698119281627     0.1989857428272124  2.220446049250313e-14 122.3417333557779
2.470545807527781      19.68011308911985      15.99345671909925   0.003450074392618331     0.8087052289023098     -11.20828696202632  7.014715149313678e-07     0.1306004936892032  0.0006679880565434336      14.64035505437198      301.8748761917364   0.007276514292052518     0.8005946981608801     0.5549105451015034     0.2620054310370417     0.3523542156416504   0.005850250953847105     0.3050191593362007     0.1600697970270015     0.1989857577283736  2.220446049250313e-14 122.3417333556244
2.470545807527781      19.68011308911985      15.99345671909925   0.003450074392618331     0.8087052289023098     -11.20828696202632  7.014715149313678e-07     0.1306004936892032  0.0006679880565434336      14.64035505437198      301.8748761917364   0.007276514292052518     0.8005946981608801     0.5549105451015034     0.2620054310370417     0.3523542156416504   0.005850250953847105     0.3050191593362007     0.1600697970270015     0.1989857428272124  1.490118339830815e-08 122.3417754058436
2.509876015530338      19.29286165106351      15.37464127228732   0.003013015798165219     0.7821189547975247     -11.06121997227155  1.550822300311438e-07     0.1294877645492578  0.0007337423931771898      14.41563895204757      304.9143423008518   0.007070885276980316     0.8000029039535587     0.5476188350862586     0.2646377890795137     0.3720982930687869     0.0006015221795774     0.3050191593362007     0.1339971076355362     0.1845368502119951  2.591270120330724e-14 122.1082876405985
2.509876052930405      19.29286165106351      15.37464127228732   0.003013015798165219     0.7821189547975247     -11.06121997227155  1.550822300311438e-07     0.1294877645492578  0.0007337423931771898      14.41563895204757      304.9143423008518   0.007070885276980316     0.8000029039535587     0.5476188350862586     0.2646377890795137     0.3720982930687869     0.0006015221795774     0.3050191593362007     0.1339971076355362     0.1845368502119951  2.591270120330724e-14 122.1082876617844
2.509876015530338      19.29286193854955      15.37464127228732   0.003013015798165219     0.7821189547975247     -11.06121997227155  1.550822300311438e-07     0.1294877645492578  0.0007337423931771898      14.41563895204757      304.9143423008518   0.007070885276980316     0.8000029039535587     0.5476188350862586     0.2646377890795137     0.3720982930687869     0.0006015221795774     0.3050191593362007     0.1339971076355362     0.1845368502119951  2.591270120330724e-14 122.1082877066935
2.509876015530338      19.29286165106351      15.37464150138733   0.003013015798165219     0.7821189547975247     -11.06121997227155  1.550822300311438e-07     0.1294877645492578  0.0007337423931771898      14.41563895204757      304.9143423008518   0.007070885276980316     0.8000029039535587     0.5476188350862586     0.2646377890795137     0.3720982930687869     0.0006015221795774     0.3050191593362007     0.1339971076355362     0.1845368502119951  2.591270120330724e-14 122.1082876806231
2.509876015530338      19.29286165106351      15.37464127228732   0.003013030699326413     0.7821189547975247     -11.06121997227155  1.550822300311438e-07     0.1294877645492578  0.0007337423931771898      14.41563895204757      304.9143423008518   0.007070885276980316     0.8000029039535587     0.5476188350862586     0.2646377890795137     0.3720982930687869     0.0006015221795774     0.3050191593362007     0.1339971076355362     0.1845368502119951  2.591270120330724e-14 122.1082839021494
2.509876015530338      19.29286165106351      15.37464127228732   0.003013015798165219     0.7821189696986859     -11.06121997227155  1.550822300311438e-07     0.1294877645492578  0.0007337423931771898      14.41563895204757      304.9143423008518   0.007070885276980316     0.8000029039535587     0.5476188350862586     0.2646377890795137     0.3720982930687869     0.0006015221795774     0.3050191593362007     0.1339971076355362     0.1845368502119951  2.591270120330724e-14 122.1082876481293
2.509876015530338      19.29286165106351      15.37464127228732   0.003013015798165219     0.7821189547975247     -11.06122013709657  1.550822300311438e-07     0.1294877645492578  0.0007337423931771898      14.41563895204757      304.9143423008518   0.007070885276980316     0.8000029039535587     0.5476188350862586     0.2646377890795137     0.3720982930687869     0.0006015221795774     0.3050191593362007     0.1339971076355362     0.1845368502119951  2.591270120330724e-14 122.1082875022226
2.509876015530338      19.29286165106351      15.37464127228732   0.003013015798165219     0.7821189547975247     -11.06121997227155  1.699833912249915e-07     0.1294877645492578  0.0007337423931771898      14.41563895204757      304.9143423008518   0.007070885276980316     0.8000029039535587     0.5476188350862586     0.2646377890795137     0.3720982930687869     0.0006015221795774     0.3050191593362007     0.1339971076355362     0.1845368502119951  2.591270120330724e-14 122.1082923903302
2.509876015530338      19.29286165106351      15.37464127228732   0.003013015798165219     0.7821189547975247     -11.06121997227155  1.550822300311438e-07      0.129487779450419  0.0007337423931771898      14.41563895204757      304.9143423008518   0.007070885276980316     0.8000029039535587     0.5476188350862586     0.2646377890795137     0.3720982930687869     0.0006015221795774     0.3050191593362007     0.1339971076355362     0.1845368502119951  2.591270120330724e-14 122.1082876044196
2.509876015530338      19.29286165106351      15.37464127228732   0.003013015798165219     0.7821189547975247     -11.06121997227155  1.550822300311438e-07     0.1294877645492578  0.0007337572943383837      14.41563895204757      304.9143423008518   0.007070885276980316     0.8000029039535587     0.5476188350862586     0.2646377890795137     0.3720982930687869     0.0006015221795774     0.3050191593362007     0.1339971076355362     0.1845368502119951  2.591270120330724e-14 122.1082761838724
2.509876015530338      19.29286165106351      15.37464127228732   0.003013015798165219     0.7821189547975247     -11.06121997227155  1.550822300311438e-07     0.1294877645492578  0.0007337423931771898      14.41563916685733      304.9143423008518   0.007070885276980316     0.8000029039535587     0.5476188350862586     0.2646377890795137     0.3720982930687869     0.0006015221795774     0.3050191593362007     0.1339971076355362     0.1845368502119951  2.591270120330724e-14 122.1082877227936
2.509876015530338      19.29286165106351      15.37464127228732   0.003013015798165219     0.7821189547975247     -11.06121997227155  1.550822300311438e-07     0.1294877645492578  0.0007337423931771898      14.41563895204757      304.9143468444295   0.007070885276980316     0.8000029039535587     0.5476188350862586     0.2646377890795137     0.3720982930687869     0.0006015221795774     0.3050191593362007     0.1339971076355362     0.1845368502119951  2.591270120330724e-14 122.1082877188033
2.509876015530338      19.29286165106351      15.37464127228732   0.003013015798165219     0.7821189547975247     -11.06121997227155  1.550822300311438e-07     0.1294877645492578  0.0007337423931771898      14.41563895204757      304.9143423008518    0.00707090017814151     0.8000029039535587     0.5476188350862586     0.2646377890795137     0.3720982930687869     0.0006015221795774     0.3050191593362007     0.1339971076355362     0.1845368502119951  2.591270120330724e-14 122.1082914177309
2.509876015530338      19.29286165106351      15.37464127228732   0.003013015798165219     0.7821189547975247     -11.06121997227155  1.550822300311438e-07     0.1294877645492578  0.0007337423931771898      14.41563895204757      304.9143423008518   0.007070885276980316     0.8000029188547199     0.5476188350862586     0.2646377890795137     0.3720982930687869     0.0006015221795774     0.3050191593362007     0.1339971076355362     0.1845368502119951  2.591270120330724e-14 122.108288160065
2.509876015530338      19.29286165106351      15.37464127228732   0.003013015798165219     0.7821189547975247     -11.06121997227155  1.550822300311438e-07     0.1294877645492578  0.0007337423931771898      14.41563895204757      304.9143423008518   0.007070885276980316     0.8000029039535587     0.5476188499874198     0.2646377890795137     0.3720982930687869     0.0006015221795774     0.3050191593362007     0.1339971076355362     0.1845368502119951  2.591270120330724e-14 122.1082876262972
2.509876015530338      19.29286165106351      15.37464127228732   0.003013015798165219     0.7821189547975247     -11.06121997227155  1.550822300311438e-07     0.1294877645492578  0.0007337423931771898      14.41563895204757      304.9143423008518   0.007070885276980316     0.8000029039535587     0.5476188350862586     0.2646378039806749     0.3720982930687869     0.0006015221795774     0.3050191593362007     0.1339971076355362     0.1845368502119951  2.591270120330724e-14 122.1082876867284
2.509876015530338      19.29286165106351      15.37464127228732   0.003013015798165219     0.7821189547975247     -11.06121997227155  1.550822300311438e-07     0.1294877645492578  0.0007337423931771898      14.41563895204757      304.9143423008518   0.007070885276980316     0.8000029039535587     0.5476188350862586     0.2646377890795137     0.3720983079699481     0.0006015221795774     0.3050191593362007     0.1339971076355362     0.1845368502119951  2.591270120330724e-14 122.1082876463414
2.509876015530338      19.29286165106351      15.37464127228732   0.003013015798165219     0.7821189547975247     -11.06121997227155  1.550822300311438e-07     0.1294877645492578  0.0007337423931771898      14.41563895204757      304.9143423008518   0.007070885276980316     0.8000029039535587     0.5476188350862586     0.2646377890795137     0.3720982930687869  0.0006015370807385938     0.3050191593362007     0.1339971076355362     0.1845368502119951  2.591270120330724e-14 122.1082876405998
2.509876015530338      19.29286165106351      15.37464127228732   0.003013015798165219     0.7821189547975247     -11.06121997227155  1.550822300311438e-07     0.1294877645492578  0.0007337423931771898      14.41563895204757      304.9143423008518   0.007070885276980316     0.8000029039535587     0.5476188350862586     0.2646377890795137     0.3720982930687869     0.0006015221795774     0.3050191742373619     0.1339971076355362     0.1845368502119951  2.591270120330724e-14 122.1082876405985
2.509876015530338      19.29286165106351      15.37464127228732   0.003013015798165219     0.7821189547975247     -11.06121997227155  1.550822300311438e-07     0.1294877645492578  0.0007337423931771898      14.41563895204757      304.9143423008518   0.007070885276980316     0.8000029039535587     0.5476188350862586     0.2646377890795137     0.3720982930687869     0.0006015221795774     0.3050191593362007     0.1339971225366974     0.1845368502119951  2.591270120330724e-14 122.1082876406059
2.509876015530338      19.29286165106351      15.37464127228732   0.003013015798165219     0.7821189547975247     -11.06121997227155  1.550822300311438e-07     0.1294877645492578  0.0007337423931771898      14.41563895204757      304.9143423008518   0.007070885276980316     0.8000029039535587     0.5476188350862586     0.2646377890795137     0.3720982930687869     0.0006015221795774     0.3050191593362007     0.1339971076355362     0.1845368651131563  2.591270120330724e-14 122.108287640584
2.509876015530338      19.29286165106351      15.37464127228732   0.003013015798165219     0.7821189547975247     -11.06121997227155  1.550822300311438e-07     0.1294877645492578  0.0007337423931771898      14.41563895204757      304.9143423008518   0.007070885276980316     0.8000029039535587     0.5476188350862586     0.2646377890795137     0.3720982930687869     0.0006015221795774     0.3050191593362007     0.1339971076355362     0.1845368502119951  1.490118710654886e-08 122.1083297972464
2.460711323029108      19.76025117001115      16.29253511635355   0.002997931927645131     0.7466929231027937     -11.60517359353615  3.629177343392909e-08     0.1289487281416741  0.0007664532490568648      12.86204665444061      248.0018241144174   0.006993394866655537     0.8000003332190013     0.5488653411394373     0.2666772776478339     0.3488033582397134  0.0006011500428961505     0.3050191593362007     0.1332340445902929     0.1925158441555959  2.246053783550647e-14 122.8026372247954
2.460711359696564      19.76025117001115      16.29253511635355   0.002997931927645131     0.7466929231027937     -11.60517359353615  3.629177343392909e-08     0.1289487281416741  0.0007664532490568648      12.86204665444061      248.0018241144174   0.006993394866655537     0.8000003332190013     0.5488653411394373     0.2666772776478339     0.3488033582397134  0.0006011500428961505     0.3050191593362007     0.1332340445902929     0.1925158441555959  2.246053783550647e-14 122.8026373283526
2.460711323029108      19.76025146446184      16.29253511635355   0.002997931927645131     0.7466929231027937     -11.60517359353615  3.629177343392909e-08     0.1289487281416741  0.0007664532490568648      12.86204665444061      248.0018241144174   0.006993394866655537     0.8000003332190013     0.5488653411394373     0.2666772776478339     0.3488033582397134  0.0006011500428961505     0.3050191593362007     0.1332340445902929     0.1925158441555959  2.246053783550647e-14 122.8026373580258
2.460711323029108      19.76025117001115      16.29253535913124   0.002997931927645131     0.7466929231027937     -11.60517359353615  3.629177343392909e-08     0.1289487281416741  0.0007664532490568648      12.86204665444061      248.0018241144174   0.006993394866655537     0.8000003332190013     0.5488653411394373     0.2666772776478339     0.3488033582397134  0.0006011500428961505     0.3050191593362007     0.1332340445902929     0.1925158441555959  2.246053783550647e-14 122.802637309091
2.460711323029108      19.76025117001115      16.29253511635355   0.002997946828806324     0.7466929231027937     -11.60517359353615  3.629177343392909e-08     0.1289487281416741  0.0007664532490568648      12.86204665444061      248.0018241144174   0.006993394866655537     0.8000003332190013     0.5488653411394373     0.2666772776478339     0.3488033582397134  0.0006011500428961505     0.3050191593362007     0.1332340445902929     0.1925158441555959  2.246053783550647e-14 122.8026313662402
2.460711323029108      19.76025117001115      16.29253511635355   0.002997931927645131     0.7466929380039549     -11.60517359353615  3.629177343392909e-08     0.1289487281416741  0.0007664532490568648      12.86204665444061      248.0018241144174   0.006993394866655537     0.8000003332190013     0.5488653411394373     0.2666772776478339     0.3488033582397134  0.0006011500428961505     0.3050191593362007     0.1332340445902929     0.1925158441555959  2.246053783550647e-14 122.802637234501
2.460711323029108      19.76025117001115      16.29253511635355   0.002997931927645131     0.7466929231027937     -11.60517376646672  3.629177343392909e-08     0.1289487281416741  0.0007664532490568648      12.86204665444061      248.0018241144174   0.006993394866655537     0.8000003332190013     0.5488653411394373     0.2666772776478339     0.3488033582397134  0.0006011500428961505     0.3050191593362007     0.1332340445902929     0.1925158441555959  2.246053783550647e-14 122.8026370677392
2.460711323029108      19.76025117001115      16.29253511635355   0.002997931927645131     0.7466929231027937     -11.60517359353615  5.119293462777675e-08     0.1289487281416741  0.0007664532490568648      12.86204665444061      248.0018241144174   0.006993394866655537     0.8000003332190013     0.5488653411394373     0.2666772776478339     0.3488033582397134  0.0006011500428961505     0.3050191593362007     0.1332340445902929     0.1925158441555959  2.246053783550647e-14 122.8026419483999
2.460711323029108      19.76025117001115      16.29253511635355   0.002997931927645131     0.7466929231027937     -11.60517359353615  3.629177343392909e-08     0.1289487430428353  0.0007664532490568648      12.86204665444061      248.0018241144174   0.006993394866655537     0.8000003332190013     0.5488653411394373     0.2666772776478339     0.3488033582397134  0.0006011500428961505     0.3050191593362007     0.1332340445902929     0.1925158441555959  2.246053783550647e-14 122.8026372680103
2.460711323029108      19.76025117001115      16.29253511635355   0.002997931927645131     0.7466929231027937     -11.60517359353615  3.629177343392909e-08     0.1289487281416741  0.0007664681502180587      12.86204665444061      248.0018241144174   0.006993394866655537     0.8000003332190013     0.5488653411394373     0.2666772776478339     0.3488033582397134  0.0006011500428961505     0.3050191593362007     0.1332340445902929     0.1925158441555959  2.246053783550647e-14 122.8026361899958
2.460711323029108      19.76025117001115      16.29253511635355   0.002997931927645131     0.7466929231027937     -11.60517359353615  3.629177343392909e-08     0.1289487281416741  0.0007664532490568648      12.86204684610004      248.0018241144174   0.006993394866655537     0.8000003332190013     0.5488653411394373     0.2666772776478339     0.3488033582397134  0.0006011500428961505     0.3050191593362007     0.1332340445902929     0.1925158441555959  2.246053783550647e-14 122.8026372472114
2.460711323029108      19.76025117001115      16.29253511635355   0.002997931927645131     0.7466929231027937     -11.60517359353615  3.629177343392909e-08     0.1289487281416741  0.0007664532490568648      12.86204665444061      248.0018278099325   0.006993394866655537     0.8000003332190013     0.5488653411394373     0.2666772776478339     0.3488033582397134  0.0006011500428961505     0.3050191593362007     0.1332340445902929     0.1925158441555959  2.246053783550647e-14 122.8026370764366
2.460711323029108      19.76025117001115      16.29253511635355   0.002997931927645131     0.7466929231027937     -11.60517359353615  3.629177343392909e-08     0.1289487281416741  0.0007664532490568648      12.86204665444061      248.0018241144174   0.006993409767816731     0.8000003332190013     0.5488653411394373     0.2666772776478339     0.3488033582397134  0.0006011500428961505     0.3050191593362007     0.1332340445902929     0.1925158441555959  2.246053783550647e-14 122.8026396173348
2.460711323029108      19.76025117001115      16.29253511635355   0.002997931927645131     0.7466929231027937     -11.60517359353615  3.629177343392909e-08     0.1289487281416741  0.0007664532490568648      12.86204665444061      248.0018241144174   0.006993394866655537     0.8000003481201625     0.5488653411394373     0.2666772776478339     0.3488033582397134  0.0006011500428961505     0.3050191593362007     0.1332340445902929     0.1925158441555959  2.246053783550647e-14 122.8026377823073
2.460711323029108      19.76025117001115      16.29253511635355   0.002997931927645131     0.7466929231027937     -11.60517359353615  3.629177343392909e-08     0.1289487281416741  0.0007664532490568648      12.86204665444061      248.0018241144174   0.006993394866655537     0.8000003332190013     0.5488653560405985     0.2666772776478339     0.3488033582397134  0.0006011500428961505     0.3050191593362007     0.1332340445902929     0.1925158441555959  2.246053783550647e-14 122.8026369659333
2.460711323029108      19.76025117001115      16.29253511635355   0.002997931927645131     0.7466929231027937     -11.60517359353615  3.629177343392909e-08     0.1289487281416741  0.0007664532490568648      12.86204665444061      248.0018241144174   0.006993394866655537     0.8000003332190013     0.5488653411394373     0.2666772925489951     0.3488033582397134  0.0006011500428961505     0.3050191593362007     0.1332340445902929     0.1925158441555959  2.246053783550647e-14 122.8026368719632
2.460711323029108      19.76025117001115      16.29253511635355   0.002997931927645131     0.7466929231027937     -11.60517359353615  3.629177343392909e-08     0.1289487281416741  0.0007664532490568648      12.86204665444061      248.0018241144174   0.006993394866655537     0.8000003332190013     0.5488653411394373     0.2666772776478339     0.3488033731408746  0.0006011500428961505     0.3050191593362007     0.1332340445902929     0.1925158441555959  2.246053783550647e-14 122.8026372162152
2.460711323029108      19.76025117001115      16.29253511635355   0.002997931927645131     0.7466929231027937     -11.60517359353615  3.629177343392909e-08     0.1289487281416741  0.0007664532490568648      12.86204665444061      248.0018241144174   0.006993394866655537     0.8000003332190013     0.5488653411394373     0.2666772776478339     0.3488033582397134  0.0006011649440573443     0.3050191593362007     0.1332340445902929     0.1925158441555959  2.246053783550647e-14 122.8026372282234
2.460711323029108      19.76025117001115      16.29253511635355   0.002997931927645131     0.7466929231027937     -11.60517359353615  3.629177343392909e-08     0.1289487281416741  0.0007664532490568648      12.86204665444061      248.0018241144174   0.006993394866655537     0.8000003332190013     0.5488653411394373     0.2666772776478339     0.3488033582397134  0.0006011500428961505     0.3050191742373619     0.1332340445902929     0.1925158441555959  2.246053783550647e-14 122.8026372247954
2.460711323029108      19.76025117001115      16.29253511635355   0.002997931927645131     0.7466929231027937     -11.60517359353615  3.629177343392909e-08     0.1289487281416741  0.0007664532490568648      12.86204665444061      248.0018241144174   0.006993394866655537     0.8000003332190013     0.5488653411394373     0.2666772776478339     0.3488033582397134  0.0006011500428961505     0.3050191593362007     0.1332340594914541     0.1925158441555959  2.246053783550647e-14 122.8026372285809
2.460711323029108      19.76025117001115      16.29253511635355   0.002997931927645131     0.7466929231027937     -11.60517359353615  3.629177343392909e-08     0.1289487281416741  0.0007664532490568648      12.86204665444061      248.0018241144174   0.006993394866655537     0.8000003332190013     0.5488653411394373     0.2666772776478339     0.3488033582397134  0.0006011500428961505     0.3050191593362007     0.1332340445902929     0.1925158590567571  2.246053783550647e-14 122.8026372283705
2.460711323029108      19.76025117001115      16.29253511635355   0.002997931927645131     0.7466929231027937     -11.60517359353615  3.629177343392909e-08     0.1289487281416741  0.0007664532490568648      12.86204665444061      248.0018241144174   0.006993394866655537     0.8000003332190013     0.5488653411394373     0.2666772776478339     0.3488033582397134  0.0006011500428961505     0.3050191593362007     0.1332340445902929     0.1925158441555959  1.490118365438549e-08 122.8026796762682
2.497584830698367      19.40970902385859      15.60411472539038   0.003014433708675502     0.7732624388726391     -11.19720839238441  1.072377092162766e-07     0.1293530556257562  0.0007578120634596007       14.0272407709551      290.6862129126458   0.007051475710969883     0.8000022612678396     0.5479304705661584     0.2651476442889949     0.3662745565075978  0.0006014291454077846     0.3050191593362007     0.1338063418764297     0.1865315986768448  4.170149109386949e-14 122.1263073858678
2.497584867915281      19.40970902385859      15.60411472539038   0.003014433708675502     0.7732624388726391     -11.19720839238441  1.072377092162766e-07     0.1293530556257562  0.0007578120634596007       14.0272407709551      290.6862129126458   0.007051475710969883     0.8000022612678396     0.5479304705661584     0.2651476442889949     0.3662745565075978  0.0006014291454077846     0.3050191593362007     0.1338063418764297     0.1865315986768448  4.170149109386949e-14 122.1263073821003
2.497584830698367       19.4097093130858      15.60411472539038   0.003014433708675502     0.7732624388726391     -11.19720839238441  1.072377092162766e-07     0.1293530556257562  0.0007578120634596007       14.0272407709551      290.6862129126458   0.007051475710969883     0.8000022612678396     0.5479304705661584     0.2651476442889949     0.3662745565075978  0.0006014291454077846     0.3050191593362007     0.1338063418764297     0.1865315986768448  4.170149109386949e-14 122.1263074577825
2.497584830698367      19.40970902385859      15.60411495790981   0.003014433708675502     0.7732624388726391     -11.19720839238441  1.072377092162766e-07     0.1293530556257562  0.0007578120634596007       14.0272407709551      290.6862129126458   0.007051475710969883     0.8000022612678396     0.5479304705661584     0.2651476442889949     0.3662745565075978  0.0006014291454077846     0.3050191593362007     0.1338063418764297     0.1865315986768448  4.170149109386949e-14 122.1263074400604
2.497584830698367      19.40970902385859      15.60411472539038   0.003014448609836696     0.7732624388726391     -11.19720839238441  1.072377092162766e-07     0.1293530556257562  0.0007578120634596007       14.0272407709551      290.6862129126458   0.007051475710969883     0.8000022612678396     0.5479304705661584     0.2651476442889949     0.3662745565075978  0.0006014291454077846     0.3050191593362007     0.1338063418764297     0.1865315986768448  4.170149109386949e-14 122.1263040970593
2.497584830698367      19.40970902385859      15.60411472539038   0.003014433708675502     0.7732624537738003     -11.19720839238441  1.072377092162766e-07     0.1293530556257562  0.0007578120634596007       14.0272407709551      290.6862129126458   0.007051475710969883     0.8000022612678396     0.5479304705661584     0.2651476442889949     0.3662745565075978  0.0006014291454077846     0.3050191593362007     0.1338063418764297     0.1865315986768448  4.170149109386949e-14 122.1263074058047
2.497584830698367      19.40970902385859      15.60411472539038   0.003014433708675502     0.7732624388726391     -11.19720855923581  1.072377092162766e-07     0.1293530556257562  0.0007578120634596007       14.0272407709551      290.6862129126458   0.007051475710969883     0.8000022612678396     0.5479304705661584     0.2651476442889949     0.3662745565075978  0.0006014291454077846     0.3050191593362007     0.1338063418764297     0.1865315986768448  4.170149109386949e-14 122.1263072676308
2.497584830698367      19.40970902385859      15.60411472539038   0.003014433708675502     0.7732624388726391     -11.19720839238441  1.221388704101243e-07     0.1293530556257562  0.0007578120634596007       14.0272407709551      290.6862129126458   0.007051475710969883     0.8000022612678396     0.5479304705661584     0.2651476442889949     0.3662745565075978  0.0006014291454077846     0.3050191593362007     0.1338063418764297     0.1865315986768448  4.170149109386949e-14 122.1263165642062
2.497584830698367      19.40970902385859      15.60411472539038   0.003014433708675502     0.7732624388726391     -11.19720839238441  1.072377092162766e-07     0.1293530705269174  0.0007578120634596007       14.0272407709551      290.6862129126458   0.007051475710969883     0.8000022612678396     0.5479304705661584     0.2651476442889949     0.3662745565075978  0.0006014291454077846     0.3050191593362007     0.1338063418764297     0.1865315986768448  4.170149109386949e-14 122.126307589592
2.497584830698367      19.40970902385859      15.60411472539038   0.003014433708675502     0.7732624388726391     -11.19720839238441  1.072377092162766e-07     0.1293530556257562  0.0007578269646207946       14.0272407709551      290.6862129126458   0.007051475710969883     0.8000022612678396     0.5479304705661584     0.2651476442889949     0.3662745565075978  0.0006014291454077846     0.3050191593362007     0.1338063418764297     0.1865315986768448  4.170149109386949e-14 122.1263064546164
2.497584830698367      19.40970902385859      15.60411472539038   0.003014433708675502     0.7732624388726391     -11.19720839238441  1.072377092162766e-07     0.1293530556257562  0.0007578120634596007      14.02724097997728      290.6862129126458   0.007051475710969883     0.8000022612678396     0.5479304705661584     0.2651476442889949     0.3662745565075978  0.0006014291454077846     0.3050191593362007     0.1338063418764297     0.1865315986768448  4.170149109386949e-14 122.126307387897
2.497584830698367      19.40970902385859      15.60411472539038   0.003014433708675502     0.7732624388726391     -11.19720839238441  1.072377092162766e-07     0.1293530556257562  0.0007578120634596007       14.0272407709551       290.686217244208   0.007051475710969883     0.8000022612678396     0.5479304705661584     0.2651476442889949     0.3662745565075978  0.0006014291454077846     0.3050191593362007     0.1338063418764297     0.1865315986768448  4.170149109386949e-14 122.1263073542579
2.497584830698367      19.40970902385859      15.60411472539038   0.003014433708675502     0.7732624388726391     -11.19720839238441  1.072377092162766e-07     0.1293530556257562  0.0007578120634596007       14.0272407709551      290.6862129126458   0.007051490612131077     0.8000022612678396     0.5479304705661584     0.2651476442889949     0.3662745565075978  0.0006014291454077846     0.3050191593362007     0.1338063418764297     0.1865315986768448  4.170149109386949e-14 122.126311388329
2.497584830698367      19.40970902385859      15.60411472539038   0.003014433708675502     0.7732624388726391     -11.19720839238441  1.072377092162766e-07     0.1293530556257562  0.0007578120634596007       14.0272407709551      290.6862129126458   0.007051475710969883     0.8000022761690008     0.5479304705661584     0.2651476442889949     0.3662745565075978  0.0006014291454077846     0.3050191593362007     0.1338063418764297     0.1865315986768448  4.170149109386949e-14 122.1263079111356
2.497584830698367      19.40970902385859      15.60411472539038   0.003014433708675502     0.7732624388726391     -11.19720839238441  1.072377092162766e-07     0.1293530556257562  0.0007578120634596007       14.0272407709551      290.6862129126458   0.007051475710969883     0.8000022612678396     0.5479304854673196     0.2651476442889949     0.3662745565075978  0.0006014291454077846     0.3050191593362007     0.1338063418764297     0.1865315986768448  4.170149109386949e-14 122.1263073225682
2.497584830698367      19.40970902385859      15.60411472539038   0.003014433708675502     0.7732624388726391     -11.19720839238441  1.072377092162766e-07     0.1293530556257562  0.0007578120634596007       14.0272407709551      290.6862129126458   0.007051475710969883     0.8000022612678396     0.5479304705661584     0.2651476591901561     0.3662745565075978  0.0006014291454077846     0.3050191593362007     0.1338063418764297     0.1865315986768448  4.170149109386949e-14 122.1263073955581
2.497584830698367      19.40970902385859      15.60411472539038   0.003014433708675502     0.7732624388726391     -11.19720839238441  1.072377092162766e-07     0.1293530556257562  0.0007578120634596007       14.0272407709551      290.6862129126458   0.007051475710969883     0.8000022612678396     0.5479304705661584     0.2651476442889949      0.366274571408759  0.0006014291454077846     0.3050191593362007     0.1338063418764297     0.1865315986768448  4.170149109386949e-14 122.1263073820604
2.497584830698367      19.40970902385859      15.60411472539038   0.003014433708675502     0.7732624388726391     -11.19720839238441  1.072377092162766e-07     0.1293530556257562  0.0007578120634596007       14.0272407709551      290.6862129126458   0.007051475710969883     0.8000022612678396     0.5479304705661584     0.2651476442889949     0.3662745565075978  0.0006014440465689784     0.3050191593362007     0.1338063418764297     0.1865315986768448  4.170149109386949e-14 122.1263073864412
2.497584830698367      19.40970902385859      15.60411472539038   0.003014433708675502     0.7732624388726391     -11.19720839238441  1.072377092162766e-07     0.1293530556257562  0.0007578120634596007       14.0272407709551      290.6862129126458   0.007051475710969883     0.8000022612678396     0.5479304705661584     0.2651476442889949     0.3662745565075978  0.0006014291454077846     0.3050191742373619     0.1338063418764297     0.1865315986768448  4.170149109386949e-14 122.1263073858678
2.497584830698367      19.40970902385859      15.60411472539038   0.003014433708675502     0.7732624388726391     -11.19720839238441  1.072377092162766e-07     0.1293530556257562  0.0007578120634596007       14.0272407709551      290.6862129126458   0.007051475710969883     0.8000022612678396     0.5479304705661584     0.2651476442889949     0.3662745565075978  0.0006014291454077846     0.3050191593362007     0.1338063567775908     0.1865315986768448  4.170149109386949e-14 122.1263073866665
2.497584830698367      19.40970902385859      15.60411472539038   0.003014433708675502     0.7732624388726391     -11.19720839238441  1.072377092162766e-07     0.1293530556257562  0.0007578120634596007       14.0272407709551      290.6862129126458   0.007051475710969883     0.8000022612678396     0.5479304705661584     0.2651476442889949     0.3662745565075978  0.0006014291454077846     0.3050191593362007     0.1338063418764297      0.186531613578006  4.170149109386949e-14 122.1263073862835
2.497584830698367      19.40970902385859      15.60411472539038   0.003014433708675502     0.7732624388726391     -11.19720839238441  1.072377092162766e-07     0.1293530556257562  0.0007578120634596007       14.0272407709551      290.6862129126458   0.007051475710969883     0.8000022612678396     0.5479304705661584     0.2651476442889949     0.3662745565075978  0.0006014291454077846     0.3050191593362007     0.1338063418764297     0.1865315986768448  1.490120289533875e-08 122.1263496620513
2.506803207921778      19.32207348811225       15.4320096290255   0.003018396695778542     0.7799048180220685     -11.09521709230176  1.431201115770983e-07     0.1294541359250832  0.0007551542072175365      14.31853930151462       301.357310037294   0.007065997079238031     0.8000027432801111      0.547696752643636     0.2647652364819331      0.370642356135291  0.0006014989210352138     0.3050191593362007      0.133949416196957     0.1850355373176228  2.430731630605767e-14 122.0971338845225
2.506803245276057      19.32207348811225       15.4320096290255   0.003018396695778542     0.7799048180220685     -11.09521709230176  1.431201115770983e-07     0.1294541359250832  0.0007551542072175365      14.31853930151462       301.357310037294   0.007065997079238031     0.8000027432801111      0.547696752643636     0.2647652364819331      0.370642356135291  0.0006014989210352138     0.3050191593362007      0.133949416196957     0.1850355373176228  2.430731630605767e-14 122.0971338645326
2.506803207921778      19.32207377603358       15.4320096290255   0.003018396695778542     0.7799048180220685     -11.09521709230176  1.431201115770983e-07     0.1294541359250832  0.0007551542072175365      14.31853930151462       301.357310037294   0.007065997079238031     0.8000027432801111      0.547696752643636     0.2647652364819331      0.370642356135291  0.0006014989210352138     0.3050191593362007      0.133949416196957     0.1850355373176228  2.430731630605767e-14 122.0971339498912
2.506803207921778      19.32207348811225      15.43200985898037   0.003018396695778542     0.7799048180220685     -11.09521709230176  1.431201115770983e-07     0.1294541359250832  0.0007551542072175365      14.31853930151462       301.357310037294   0.007065997079238031     0.8000027432801111      0.547696752643636     0.2647652364819331      0.370642356135291  0.0006014989210352138     0.3050191593362007      0.133949416196957     0.1850355373176228  2.430731630605767e-14 122.0971339246313
2.506803207921778      19.32207348811225       15.4320096290255   0.003018411596939736     0.7799048180220685     -11.09521709230176  1.431201115770983e-07     0.1294541359250832  0.0007551542072175365      14.31853930151462       301.357310037294   0.007065997079238031     0.8000027432801111      0.547696752643636     0.2647652364819331      0.370642356135291  0.0006014989210352138     0.3050191593362007      0.133949416196957     0.1850355373176228  2.430731630605767e-14 122.0971312413485
2.506803207921778      19.32207348811225       15.4320096290255   0.003018396695778542     0.7799048329232297     -11.09521709230176  1.431201115770983e-07     0.1294541359250832  0.0007551542072175365      14.31853930151462       301.357310037294   0.007065997079238031     0.8000027432801111      0.547696752643636     0.2647652364819331      0.370642356135291  0.0006014989210352138     0.3050191593362007      0.133949416196957     0.1850355373176228  2.430731630605767e-14 122.0971339063551
2.506803207921778      19.32207348811225       15.4320096290255   0.003018396695778542     0.7799048180220685     -11.09521725763338  1.431201115770983e-07     0.1294541359250832  0.0007551542072175365      14.31853930151462       301.357310037294   0.007065997079238031     0.8000027432801111      0.547696752643636     0.2647652364819331      0.370642356135291  0.0006014989210352138     0.3050191593362007      0.133949416196957     0.1850355373176228  2.430731630605767e-14 122.0971337676151
2.506803207921778      19.32207348811225       15.4320096290255   0.003018396695778542     0.7799048180220685     -11.09521709230176  1.580212727709459e-07     0.1294541359250832  0.0007551542072175365      14.31853930151462       301.357310037294   0.007065997079238031     0.8000027432801111      0.547696752643636     0.2647652364819331      0.370642356135291  0.0006014989210352138     0.3050191593362007      0.133949416196957     0.1850355373176228  2.430731630605767e-14 122.0971438004229
2.506803207921778      19.32207348811225       15.4320096290255   0.003018396695778542     0.7799048180220685     -11.09521709230176  1.431201115770983e-07     0.1294541508262444  0.0007551542072175365      14.31853930151462       301.357310037294   0.007065997079238031     0.8000027432801111      0.547696752643636     0.2647652364819331      0.370642356135291  0.0006014989210352138     0.3050191593362007      0.133949416196957     0.1850355373176228  2.430731630605767e-14 122.0971341541396
2.506803207921778      19.32207348811225       15.4320096290255   0.003018396695778542     0.7799048180220685     -11.09521709230176  1.431201115770983e-07     0.1294541359250832  0.0007551691083787303      14.31853930151462       301.357310037294   0.007065997079238031     0.8000027432801111      0.547696752643636     0.2647652364819331      0.370642356135291  0.0006014989210352138     0.3050191593362007      0.133949416196957     0.1850355373176228  2.430731630605767e-14 122.0971327999801
2.506803207921778      19.32207348811225       15.4320096290255   0.003018396695778542     0.7799048180220685     -11.09521709230176  1.431201115770983e-07     0.1294541359250832  0.0007551542072175365      14.31853951487748       301.357310037294   0.007065997079238031     0.8000027432801111      0.547696752643636     0.2647652364819331      0.370642356135291  0.0006014989210352138     0.3050191593362007      0.133949416196957     0.1850355373176228  2.430731630605767e-14 122.097133896243
2.506803207921778      19.32207348811225       15.4320096290255   0.003018396695778542     0.7799048180220685     -11.09521709230176  1.431201115770983e-07     0.1294541359250832  0.0007551542072175365      14.31853930151462      301.3573145278679   0.007065997079238031     0.8000027432801111      0.547696752643636     0.2647652364819331      0.370642356135291  0.0006014989210352138     0.3050191593362007      0.133949416196957     0.1850355373176228  2.430731630605767e-14 122.09713388119
2.506803207921778      19.32207348811225       15.4320096290255   0.003018396695778542     0.7799048180220685     -11.09521709230176  1.431201115770983e-07     0.1294541359250832  0.0007551542072175365      14.31853930151462       301.357310037294   0.007066011980399225     0.8000027432801111      0.547696752643636     0.2647652364819331      0.370642356135291  0.0006014989210352138     0.3050191593362007      0.133949416196957     0.1850355373176228  2.430731630605767e-14 122.0971377616451
2.506803207921778      19.32207348811225       15.4320096290255   0.003018396695778542     0.7799048180220685     -11.09521709230176  1.431201115770983e-07     0.1294541359250832  0.0007551542072175365      14.31853930151462       301.357310037294   0.007065997079238031     0.8000027581812723      0.547696752643636     0.2647652364819331      0.370642356135291  0.0006014989210352138     0.3050191593362007      0.133949416196957     0.1850355373176228  2.430731630605767e-14 122.0971344148468
2.506803207921778      19.32207348811225       15.4320096290255   0.003018396695778542     0.7799048180220685     -11.09521709230176  1.431201115770983e-07     0.1294541359250832  0.0007551542072175365      14.31853930151462       301.357310037294   0.007065997079238031     0.8000027432801111     0.5476967675447972     0.2647652364819331      0.370642356135291  0.0006014989210352138     0.3050191593362007      0.133949416196957     0.1850355373176228  2.430731630605767e-14 122.0971338486208
2.506803207921778      19.32207348811225       15.4320096290255   0.003018396695778542     0.7799048180220685     -11.09521709230176  1.431201115770983e-07     0.1294541359250832  0.0007551542072175365      14.31853930151462       301.357310037294   0.007065997079238031     0.8000027432801111      0.547696752643636     0.2647652513830943      0.370642356135291  0.0006014989210352138     0.3050191593362007      0.133949416196957     0.1850355373176228  2.430731630605767e-14 122.0971339311868
2.506803207921778      19.32207348811225       15.4320096290255   0.003018396695778542     0.7799048180220685     -11.09521709230176  1.431201115770983e-07     0.1294541359250832  0.0007551542072175365      14.31853930151462       301.357310037294   0.007065997079238031     0.8000027432801111      0.547696752643636     0.2647652364819331     0.3706423710364522  0.0006014989210352138     0.3050191593362007      0.133949416196957     0.1850355373176228  2.430731630605767e-14 122.0971338835743
2.506803207921778      19.32207348811225       15.4320096290255   0.003018396695778542     0.7799048180220685     -11.09521709230176  1.431201115770983e-07     0.1294541359250832  0.0007551542072175365      14.31853930151462       301.357310037294   0.007065997079238031     0.8000027432801111      0.547696752643636     0.2647652364819331      0.370642356135291  0.0006015138221964077     0.3050191593362007      0.133949416196957     0.1850355373176228  2.430731630605767e-14 122.0971338848275
2.506803207921778      19.32207348811225       15.4320096290255   0.003018396695778542     0.7799048180220685     -11.09521709230176  1.431201115770983e-07     0.1294541359250832  0.0007551542072175365      14.31853930151462       301.357310037294   0.007065997079238031     0.8000027432801111      0.547696752643636     0.2647652364819331      0.370642356135291  0.0006014989210352138     0.3050191742373619      0.133949416196957     0.1850355373176228  2.430731630605767e-14 122.0971338845225
2.506803207921778      19.32207348811225       15.4320096290255   0.003018396695778542     0.7799048180220685     -11.09521709230176  1.431201115770983e-07     0.1294541359250832  0.0007551542072175365      14.31853930151462       301.357310037294   0.007065997079238031     0.8000027432801111      0.547696752643636     0.2647652364819331      0.370642356135291  0.0006014989210352138     0.3050191593362007     0.1339494310981182     0.1850355373176228  2.430731630605767e-14 122.0971338846039
2.506803207921778      19.32207348811225       15.4320096290255   0.003018396695778542     0.7799048180220685     -11.09521709230176  1.431201115770983e-07     0.1294541359250832  0.0007551542072175365      14.31853930151462       301.357310037294   0.007065997079238031     0.8000027432801111      0.547696752643636     0.2647652364819331      0.370642356135291  0.0006014989210352138     0.3050191593362007      0.133949416196957      0.185035552218784  2.430731630605767e-14 122.0971338846956
2.506803207921778      19.32207348811225       15.4320096290255   0.003018396695778542     0.7799048180220685     -11.09521709230176  1.431201115770983e-07     0.1294541359250832  0.0007551542072175365      14.31853930151462       301.357310037294   0.007065997079238031     0.8000027432801111      0.547696752643636     0.2647652364819331      0.370642356135291  0.0006014989210352138     0.3050191593362007      0.133949416196957     0.1850355373176228  1.490118550116396e-08 122.0971761127365
2.508639124292535      19.33797940800185      15.47266306146768   0.003004814591048768     0.7765313836296375     -11.12692097576202  1.382110313176695e-07     0.1293899767918492  0.0007595609307060155      14.30323612135077      301.3578501042343   0.007049614085367274      0.800002544995208      0.547149106714002     0.2650166088555477      0.371378447890546  0.0005928005893083061     0.3050191593362007     0.1333763862751682     0.1834300091156688  2.230582248303067e-14 122.0802101975393
2.508639161674171      19.33797940800185      15.47266306146768   0.003004814591048768     0.7765313836296375     -11.12692097576202  1.382110313176695e-07     0.1293899767918492  0.0007595609307060155      14.30323612135077      301.3578501042343   0.007049614085367274      0.800002544995208      0.547149106714002     0.2650166088555477      0.371378447890546  0.0005928005893083061     0.3050191593362007     0.1333763862751682     0.1834300091156688  2.230582248303067e-14 122.0802101986237
2.508639124292535       19.3379796961602      15.47266306146768   0.003004814591048768     0.7765313836296375     -11.12692097576202  1.382110313176695e-07     0.1293899767918492  0.0007595609307060155      14.30323612135077      301.3578501042343   0.007049614085367274      0.800002544995208      0.547149106714002     0.2650166088555477      0.371378447890546  0.0005928005893083061     0.3050191593362007     0.1333763862751682     0.1834300091156688  2.230582248303067e-14 122.0802102081476
2.508639124292535      19.33797940800185      15.47266329202833   0.003004814591048768     0.7765313836296375     -11.12692097576202  1.382110313176695e-07     0.1293899767918492  0.0007595609307060155      14.30323612135077      301.3578501042343   0.007049614085367274      0.800002544995208      0.547149106714002     0.2650166088555477      0.371378447890546  0.0005928005893083061     0.3050191593362007     0.1333763862751682     0.1834300091156688  2.230582248303067e-14 122.08021021468
2.508639124292535      19.33797940800185      15.47266306146768   0.003004829492209962     0.7765313836296375     -11.12692097576202  1.382110313176695e-07     0.1293899767918492  0.0007595609307060155      14.30323612135077      301.3578501042343   0.007049614085367274      0.800002544995208      0.547149106714002     0.2650166088555477      0.371378447890546  0.0005928005893083061     0.3050191593362007     0.1333763862751682     0.1834300091156688  2.230582248303067e-14 122.0802098561259
2.508639124292535      19.33797940800185      15.47266306146768   0.003004814591048768     0.7765313985307987     -11.12692097576202  1.382110313176695e-07     0.1293899767918492  0.0007595609307060155      14.30323612135077      301.3578501042343   0.007049614085367274      0.800002544995208      0.547149106714002     0.2650166088555477      0.371378447890546  0.0005928005893083061     0.3050191593362007     0.1333763862751682     0.1834300091156688  2.230582248303067e-14 122.0802102121109
2.508639124292535      19.33797940800185      15.47266306146768   0.003004814591048768     0.7765313836296375     -11.12692114156607  1.382110313176695e-07     0.1293899767918492  0.0007595609307060155      14.30323612135077      301.3578501042343   0.007049614085367274      0.800002544995208      0.547149106714002     0.2650166088555477      0.371378447890546  0.0005928005893083061     0.3050191593362007     0.1333763862751682     0.1834300091156688  2.230582248303067e-14 122.0802101425701
2.508639124292535      19.33797940800185      15.47266306146768   0.003004814591048768     0.7765313836296375     -11.12692097576202  1.531121925115171e-07     0.1293899767918492  0.0007595609307060155      14.30323612135077      301.3578501042343   0.007049614085367274      0.800002544995208      0.547149106714002     0.2650166088555477      0.371378447890546  0.0005928005893083061     0.3050191593362007     0.1333763862751682     0.1834300091156688  2.230582248303067e-14 122.0802201504651
2.508639124292535      19.33797940800185      15.47266306146768   0.003004814591048768     0.7765313836296375     -11.12692097576202  1.382110313176695e-07     0.1293899916930104  0.0007595609307060155      14.30323612135077      301.3578501042343   0.007049614085367274      0.800002544995208      0.547149106714002     0.2650166088555477      0.371378447890546  0.0005928005893083061     0.3050191593362007     0.1333763862751682     0.1834300091156688  2.230582248303067e-14 122.0802104733002
2.508639124292535      19.33797940800185      15.47266306146768   0.003004814591048768     0.7765313836296375     -11.12692097576202  1.382110313176695e-07     0.1293899767918492  0.0007595758318672093      14.30323612135077      301.3578501042343   0.007049614085367274      0.800002544995208      0.547149106714002     0.2650166088555477      0.371378447890546  0.0005928005893083061     0.3050191593362007     0.1333763862751682     0.1834300091156688  2.230582248303067e-14 122.0802091921705
2.508639124292535      19.33797940800185      15.47266306146768   0.003004814591048768     0.7765313836296375     -11.12692097576202  1.382110313176695e-07     0.1293899767918492  0.0007595609307060155      14.30323633448559      301.3578501042343   0.007049614085367274      0.800002544995208      0.547149106714002     0.2650166088555477      0.371378447890546  0.0005928005893083061     0.3050191593362007     0.1333763862751682     0.1834300091156688  2.230582248303067e-14 122.0802101865517
2.508639124292535      19.33797940800185      15.47266306146768   0.003004814591048768     0.7765313836296375     -11.12692097576202  1.382110313176695e-07     0.1293899767918492  0.0007595609307060155      14.30323612135077      301.3578545948162   0.007049614085367274      0.800002544995208      0.547149106714002     0.2650166088555477      0.371378447890546  0.0005928005893083061     0.3050191593362007     0.1333763862751682     0.1834300091156688  2.230582248303067e-14 122.0802101724985
2.508639124292535      19.33797940800185      15.47266306146768   0.003004814591048768     0.7765313836296375     -11.12692097576202  1.382110313176695e-07     0.1293899767918492  0.0007595609307060155      14.30323612135077      301.3578501042343   0.007049628986528468      0.800002544995208      0.547149106714002     0.2650166088555477      0.371378447890546  0.0005928005893083061     0.3050191593362007     0.1333763862751682     0.1834300091156688  2.230582248303067e-14 122.0802131184738
2.508639124292535      19.33797940800185      15.47266306146768   0.003004814591048768     0.7765313836296375     -11.12692097576202  1.382110313176695e-07     0.1293899767918492  0.0007595609307060155      14.30323612135077      301.3578501042343   0.007049614085367274     0.8000025598963692      0.547149106714002     0.2650166088555477      0.371378447890546  0.0005928005893083061     0.3050191593362007     0.1333763862751682     0.1834300091156688  2.230582248303067e-14 122.0802107107837
2.508639124292535      19.33797940800185      15.47266306146768   0.003004814591048768     0.7765313836296375     -11.12692097576202  1.382110313176695e-07     0.1293899767918492  0.0007595609307060155      14.30323612135077      301.3578501042343   0.007049614085367274      0.800002544995208     0.5471491216151632     0.2650166088555477      0.371378447890546  0.0005928005893083061     0.3050191593362007     0.1333763862751682     0.1834300091156688  2.230582248303067e-14 122.08021017059
2.508639124292535      19.33797940800185      15.47266306146768   0.003004814591048768     0.7765313836296375     -11.12692097576202  1.382110313176695e-07     0.1293899767918492  0.0007595609307060155      14.30323612135077      301.3578501042343   0.007049614085367274      0.800002544995208      0.547149106714002     0.2650166237567089      0.371378447890546  0.0005928005893083061     0.3050191593362007     0.1333763862751682     0.1834300091156688  2.230582248303067e-14 122.080210218
2.508639124292535      19.33797940800185      15.47266306146768   0.003004814591048768     0.7765313836296375     -11.12692097576202  1.382110313176695e-07     0.1293899767918492  0.0007595609307060155      14.30323612135077      301.3578501042343   0.007049614085367274      0.800002544995208      0.547149106714002     0.2650166088555477     0.3713784627917072  0.0005928005893083061     0.3050191593362007     0.1333763862751682     0.1834300091156688  2.230582248303067e-14 122.0802101981978
2.508639124292535      19.33797940800185      15.47266306146768   0.003004814591048768     0.7765313836296375     -11.12692097576202  1.382110313176695e-07     0.1293899767918492  0.0007595609307060155      14.30323612135077      301.3578501042343   0.007049614085367274      0.800002544995208      0.547149106714002     0.2650166088555477      0.371378447890546     0.0005928154904695     0.3050191593362007     0.1333763862751682     0.1834300091156688  2.230582248303067e-14 122.0802101968828
2.508639124292535      19.33797940800185      15.47266306146768   0.003004814591048768     0.7765313836296375     -11.12692097576202  1.382110313176695e-07     0.1293899767918492  0.0007595609307060155      14.30323612135077      301.3578501042343   0.007049614085367274      0.800002544995208      0.547149106714002     0.2650166088555477      0.371378447890546  0.0005928005893083061     0.3050191742373619     0.1333763862751682     0.1834300091156688  2.230582248303067e-14 122.0802101975393
2.508639124292535      19.33797940800185      15.47266306146768   0.003004814591048768     0.7765313836296375     -11.12692097576202  1.382110313176695e-07     0.1293899767918492  0.0007595609307060155      14.30323612135077      301.3578501042343   0.007049614085367274      0.800002544995208      0.547149106714002     0.2650166088555477      0.371378447890546  0.0005928005893083061     0.3050191593362007     0.1333764011763294     0.1834300091156688  2.230582248303067e-14 122.0802101953392
2.508639124292535      19.33797940800185      15.47266306146768   0.003004814591048768     0.7765313836296375     -11.12692097576202  1.382110313176695e-07     0.1293899767918492  0.0007595609307060155      14.30323612135077      301.3578501042343   0.007049614085367274      0.800002544995208      0.547149106714002     0.2650166088555477      0.371378447890546  0.0005928005893083061     0.3050191593362007     0.1333763862751682       0.18343002401683  2.230582248303067e-14 122.0802101971794
2.508639124292535      19.33797940800185      15.47266306146768   0.003004814591048768     0.7765313836296375     -11.12692097576202  1.382110313176695e-07     0.1293899767918492  0.0007595609307060155      14.30323612135077      301.3578501042343   0.007049614085367274      0.800002544995208      0.547149106714002     0.2650166088555477      0.371378447890546  0.0005928005893083061     0.3050191593362007     0.1333763862751682     0.1834300091156688  1.490118349967014e-08 122.0802524088428
2.508197125593962      19.35144383568825      15.49590432456652   0.002990430463105799     0.7739980726189744     -11.14911039849768  1.326850900551389e-07     0.1293215618958157  0.0007636254302384955       14.3077798484798      301.3839507947693   0.007044540500847349     0.8000023053987643     0.5470587821848177     0.2651109790203461      0.371080896213498   0.005582536711017549     0.3050191593362007     0.2058158430171206       0.23640844971183  4.281508968460569e-14 122.0708777015113
2.508197162969012      19.35144383568825      15.49590432456652   0.002990430463105799     0.7739980726189744     -11.14911039849768  1.326850900551389e-07     0.1293215618958157  0.0007636254302384955       14.3077798484798      301.3839507947693   0.007044540500847349     0.8000023053987643     0.5470587821848177     0.2651109790203461      0.371080896213498   0.005582536711017549     0.3050191593362007     0.2058158430171206       0.23640844971183  4.281508968460569e-14 122.0708776430663
2.508197125593962      19.35144412404723      15.49590432456652   0.002990430463105799     0.7739980726189744     -11.14911039849768  1.326850900551389e-07     0.1293215618958157  0.0007636254302384955       14.3077798484798      301.3839507947693   0.007044540500847349     0.8000023053987643     0.5470587821848177     0.2651109790203461      0.371080896213498   0.005582536711017549     0.3050191593362007     0.2058158430171206       0.23640844971183  4.281508968460569e-14 122.070877720987
2.508197125593962      19.35144383568825      15.49590455547348   0.002990430463105799     0.7739980726189744     -11.14911039849768  1.326850900551389e-07     0.1293215618958157  0.0007636254302384955       14.3077798484798      301.3839507947693   0.007044540500847349     0.8000023053987643     0.5470587821848177     0.2651109790203461      0.371080896213498   0.005582536711017549     0.3050191593362007     0.2058158430171206       0.23640844971183  4.281508968460569e-14 122.0708777261445
2.508197125593962      19.35144383568825      15.49590432456652   0.002990445364266993     0.7739980726189744     -11.14911039849768  1.326850900551389e-07     0.1293215618958157  0.0007636254302384955       14.3077798484798      301.3839507947693   0.007044540500847349     0.8000023053987643     0.5470587821848177     0.2651109790203461      0.371080896213498   0.005582536711017549     0.3050191593362007     0.2058158430171206       0.23640844971183  4.281508968460569e-14 122.0708773626361
2.508197125593962      19.35144383568825      15.49590432456652   0.002990430463105799     0.7739980875201356     -11.14911039849768  1.326850900551389e-07     0.1293215618958157  0.0007636254302384955       14.3077798484798      301.3839507947693   0.007044540500847349     0.8000023053987643     0.5470587821848177     0.2651109790203461      0.371080896213498   0.005582536711017549     0.3050191593362007     0.2058158430171206       0.23640844971183  4.281508968460569e-14 122.0708777248833
2.508197125593962      19.35144383568825      15.49590432456652   0.002990430463105799     0.7739980726189744     -11.14911056463237  1.326850900551389e-07     0.1293215618958157  0.0007636254302384955       14.3077798484798      301.3839507947693   0.007044540500847349     0.8000023053987643     0.5470587821848177     0.2651109790203461      0.371080896213498   0.005582536711017549     0.3050191593362007     0.2058158430171206       0.23640844971183  4.281508968460569e-14 122.0708776405572
2.508197125593962      19.35144383568825      15.49590432456652   0.002990430463105799     0.7739980726189744     -11.14911039849768  1.475862512489866e-07     0.1293215618958157  0.0007636254302384955       14.3077798484798      301.3839507947693   0.007044540500847349     0.8000023053987643     0.5470587821848177     0.2651109790203461      0.371080896213498   0.005582536711017549     0.3050191593362007     0.2058158430171206       0.23640844971183  4.281508968460569e-14 122.0708876484681
2.508197125593962      19.35144383568825      15.49590432456652   0.002990430463105799     0.7739980726189744     -11.14911039849768  1.326850900551389e-07     0.1293215767969768  0.0007636254302384955       14.3077798484798      301.3839507947693   0.007044540500847349     0.8000023053987643     0.5470587821848177     0.2651109790203461      0.371080896213498   0.005582536711017549     0.3050191593362007     0.2058158430171206       0.23640844971183  4.281508968460569e-14 122.0708779854178
2.508197125593962      19.35144383568825      15.49590432456652   0.002990430463105799     0.7739980726189744     -11.14911039849768  1.326850900551389e-07     0.1293215618958157  0.0007636403313996894       14.3077798484798      301.3839507947693   0.007044540500847349     0.8000023053987643     0.5470587821848177     0.2651109790203461      0.371080896213498   0.005582536711017549     0.3050191593362007     0.2058158430171206       0.23640844971183  4.281508968460569e-14 122.0708773420824
2.508197125593962      19.35144383568825      15.49590432456652   0.002990430463105799     0.7739980726189744     -11.14911039849768  1.326850900551389e-07     0.1293215618958157  0.0007636254302384955      14.30778006168233      301.3839507947693   0.007044540500847349     0.8000023053987643     0.5470587821848177     0.2651109790203461      0.371080896213498   0.005582536711017549     0.3050191593362007     0.2058158430171206       0.23640844971183  4.281508968460569e-14 122.0708776806707
2.508197125593962      19.35144383568825      15.49590432456652   0.002990430463105799     0.7739980726189744     -11.14911039849768  1.326850900551389e-07     0.1293215618958157  0.0007636254302384955       14.3077798484798      301.3839552857401   0.007044540500847349     0.8000023053987643     0.5470587821848177     0.2651109790203461      0.371080896213498   0.005582536711017549     0.3050191593362007     0.2058158430171206       0.23640844971183  4.281508968460569e-14 122.0708776629668
2.508197125593962      19.35144383568825      15.49590432456652   0.002990430463105799     0.7739980726189744     -11.14911039849768  1.326850900551389e-07     0.1293215618958157  0.0007636254302384955       14.3077798484798      301.3839507947693   0.007044555402008543     0.8000023053987643     0.5470587821848177     0.2651109790203461      0.371080896213498   0.005582536711017549     0.3050191593362007     0.2058158430171206       0.23640844971183  4.281508968460569e-14 122.0708805195843
2.508197125593962      19.35144383568825      15.49590432456652   0.002990430463105799     0.7739980726189744     -11.14911039849768  1.326850900551389e-07     0.1293215618958157  0.0007636254302384955       14.3077798484798      301.3839507947693   0.007044540500847349     0.8000023202999255     0.5470587821848177     0.2651109790203461      0.371080896213498   0.005582536711017549     0.3050191593362007     0.2058158430171206       0.23640844971183  4.281508968460569e-14 122.070878216202
2.508197125593962      19.35144383568825      15.49590432456652   0.002990430463105799     0.7739980726189744     -11.14911039849768  1.326850900551389e-07     0.1293215618958157  0.0007636254302384955       14.3077798484798      301.3839507947693   0.007044540500847349     0.8000023053987643     0.5470587970859789     0.2651109790203461      0.371080896213498   0.005582536711017549     0.3050191593362007     0.2058158430171206       0.23640844971183  4.281508968460569e-14 122.0708776674139
2.508197125593962      19.35144383568825      15.49590432456652   0.002990430463105799     0.7739980726189744     -11.14911039849768  1.326850900551389e-07     0.1293215618958157  0.0007636254302384955       14.3077798484798      301.3839507947693   0.007044540500847349     0.8000023053987643     0.5470587821848177     0.2651109939215073      0.371080896213498   0.005582536711017549     0.3050191593362007     0.2058158430171206       0.23640844971183  4.281508968460569e-14 122.0708777006076
2.508197125593962      19.35144383568825      15.49590432456652   0.002990430463105799     0.7739980726189744     -11.14911039849768  1.326850900551389e-07     0.1293215618958157  0.0007636254302384955       14.3077798484798      301.3839507947693   0.007044540500847349     0.8000023053987643     0.5470587821848177     0.2651109790203461     0.3710809111146592   0.005582536711017549     0.3050191593362007     0.2058158430171206       0.23640844971183  4.281508968460569e-14 122.0708777047097
2.508197125593962      19.35144383568825      15.49590432456652   0.002990430463105799     0.7739980726189744     -11.14911039849768  1.326850900551389e-07     0.1293215618958157  0.0007636254302384955       14.3077798484798      301.3839507947693   0.007044540500847349     0.8000023053987643     0.5470587821848177     0.2651109790203461      0.371080896213498   0.005582551612178742     0.3050191593362007     0.2058158430171206       0.23640844971183  4.281508968460569e-14 122.0708777015571
2.508197125593962      19.35144383568825      15.49590432456652   0.002990430463105799     0.7739980726189744     -11.14911039849768  1.326850900551389e-07     0.1293215618958157  0.0007636254302384955       14.3077798484798      301.3839507947693   0.007044540500847349     0.8000023053987643     0.5470587821848177     0.2651109790203461      0.371080896213498   0.005582536711017549     0.3050191742373619     0.2058158430171206       0.23640844971183  4.281508968460569e-14 122.0708777015113
2.508197125593962      19.35144383568825      15.49590432456652   0.002990430463105799     0.7739980726189744     -11.14911039849768  1.326850900551389e-07     0.1293215618958157  0.0007636254302384955       14.3077798484798      301.3839507947693   0.007044540500847349     0.8000023053987643     0.5470587821848177     0.2651109790203461      0.371080896213498   0.005582536711017549     0.3050191593362007     0.2058158579182818       0.23640844971183  4.281508968460569e-14 122.0708777013483
2.508197125593962      19.35144383568825      15.49590432456652   0.002990430463105799     0.7739980726189744     -11.14911039849768  1.326850900551389e-07     0.1293215618958157  0.0007636254302384955       14.3077798484798      301.3839507947693   0.007044540500847349     0.8000023053987643     0.5470587821848177     0.2651109790203461      0.371080896213498   0.005582536711017549     0.3050191593362007     0.2058158430171206     0.2364084646129912  4.281508968460569e-14 122.0708777015545
2.508197125593962      19.35144383568825      15.49590432456652   0.002990430463105799     0.7739980726189744     -11.14911039849768  1.326850900551389e-07     0.1293215618958157  0.0007636254302384955       14.3077798484798      301.3839507947693   0.007044540500847349     0.8000023053987643     0.5470587821848177     0.2651109790203461      0.371080896213498   0.005582536711017549     0.3050191593362007     0.2058158430171206       0.23640844971183  1.490120400893734e-08 122.0709196399617
2.511490070626713      19.38160596001626      15.55014140186848   0.002936367826653975     0.7659611694776684     -11.21113048581096  1.247785751828806e-07     0.1291491779691331  0.0007703218649504805      14.29403560789812      301.4367368104028   0.007016147076059969     0.8000018976837595     0.5461273654254525     0.2655592295585101     0.3716307392179324   0.005520105492199874     0.3050191593362007     0.2348314126998243     0.2339822181924078    3.4627077923611e-14 122.0404847326917
2.511490108050831      19.38160596001626      15.55014140186848   0.002936367826653975     0.7659611694776684     -11.21113048581096  1.247785751828806e-07     0.1291491779691331  0.0007703218649504805      14.29403560789812      301.4367368104028   0.007016147076059969     0.8000018976837595     0.5461273654254525     0.2655592295585101     0.3716307392179324   0.005520105492199874     0.3050191593362007     0.2348314126998243     0.2339822181924078    3.4627077923611e-14 122.0404847468623
2.511490070626713      19.38160624882469      15.55014140186848   0.002936367826653975     0.7659611694776684     -11.21113048581096  1.247785751828806e-07     0.1291491779691331  0.0007703218649504805      14.29403560789812      301.4367368104028   0.007016147076059969     0.8000018976837595     0.5461273654254525     0.2655592295585101     0.3716307392179324   0.005520105492199874     0.3050191593362007     0.2348314126998243     0.2339822181924078    3.4627077923611e-14 122.0404847488493
2.511490070626713      19.38160596001626      15.55014163358364   0.002936367826653975     0.7659611694776684     -11.21113048581096  1.247785751828806e-07     0.1291491779691331  0.0007703218649504805      14.29403560789812      301.4367368104028   0.007016147076059969     0.8000018976837595     0.5461273654254525     0.2655592295585101     0.3716307392179324   0.005520105492199874     0.3050191593362007     0.2348314126998243     0.2339822181924078    3.4627077923611e-14 122.0404847466462
2.511490070626713      19.38160596001626      15.55014140186848   0.002936382727815169     0.7659611694776684     -11.21113048581096  1.247785751828806e-07     0.1291491779691331  0.0007703218649504805      14.29403560789812      301.4367368104028   0.007016147076059969     0.8000018976837595     0.5461273654254525     0.2655592295585101     0.3716307392179324   0.005520105492199874     0.3050191593362007     0.2348314126998243     0.2339822181924078    3.4627077923611e-14 122.0404846406245
2.511490070626713      19.38160596001626      15.55014140186848   0.002936367826653975     0.7659611843788295     -11.21113048581096  1.247785751828806e-07     0.1291491779691331  0.0007703218649504805      14.29403560789812      301.4367368104028   0.007016147076059969     0.8000018976837595     0.5461273654254525     0.2655592295585101     0.3716307392179324   0.005520105492199874     0.3050191593362007     0.2348314126998243     0.2339822181924078    3.4627077923611e-14 122.0404847470264
2.511490070626713      19.38160596001626      15.55014140186848   0.002936367826653975     0.7659611694776684     -11.21113065286982  1.247785751828806e-07     0.1291491779691331  0.0007703218649504805      14.29403560789812      301.4367368104028   0.007016147076059969     0.8000018976837595     0.5461273654254525     0.2655592295585101     0.3716307392179324   0.005520105492199874     0.3050191593362007     0.2348314126998243     0.2339822181924078    3.4627077923611e-14 122.0404846945103
2.511490070626713      19.38160596001626      15.55014140186848   0.002936367826653975     0.7659611694776684     -11.21113048581096  1.396797363767282e-07     0.1291491779691331  0.0007703218649504805      14.29403560789812      301.4367368104028   0.007016147076059969     0.8000018976837595     0.5461273654254525     0.2655592295585101     0.3716307392179324   0.005520105492199874     0.3050191593362007     0.2348314126998243     0.2339822181924078    3.4627077923611e-14 122.0404937246663
2.511490070626713      19.38160596001626      15.55014140186848   0.002936367826653975     0.7659611694776684     -11.21113048581096  1.247785751828806e-07     0.1291491928702943  0.0007703218649504805      14.29403560789812      301.4367368104028   0.007016147076059969     0.8000018976837595     0.5461273654254525     0.2655592295585101     0.3716307392179324   0.005520105492199874     0.3050191593362007     0.2348314126998243     0.2339822181924078    3.4627077923611e-14 122.0404849742193
2.511490070626713      19.38160596001626      15.55014140186848   0.002936367826653975     0.7659611694776684     -11.21113048581096  1.247785751828806e-07     0.1291491779691331  0.0007703367661116744      14.29403560789812      301.4367368104028   0.007016147076059969     0.8000018976837595     0.5461273654254525     0.2655592295585101     0.3716307392179324   0.005520105492199874     0.3050191593362007     0.2348314126998243     0.2339822181924078    3.4627077923611e-14 122.0404831873996
2.511490070626713      19.38160596001626      15.55014140186848   0.002936367826653975     0.7659611694776684     -11.21113048581096  1.247785751828806e-07     0.1291491779691331  0.0007703218649504805      14.29403582089585      301.4367368104028   0.007016147076059969     0.8000018976837595     0.5461273654254525     0.2655592295585101     0.3716307392179324   0.005520105492199874     0.3050191593362007     0.2348314126998243     0.2339822181924078    3.4627077923611e-14 122.0404847267492
2.511490070626713      19.38160596001626      15.55014140186848   0.002936367826653975     0.7659611694776684     -11.21113048581096  1.247785751828806e-07     0.1291491779691331  0.0007703218649504805      14.29403560789812      301.4367413021602   0.007016147076059969     0.8000018976837595     0.5461273654254525     0.2655592295585101     0.3716307392179324   0.005520105492199874     0.3050191593362007     0.2348314126998243     0.2339822181924078    3.4627077923611e-14 122.0404847309464
2.511490070626713      19.38160596001626      15.55014140186848   0.002936367826653975     0.7659611694776684     -11.21113048581096  1.247785751828806e-07     0.1291491779691331  0.0007703218649504805      14.29403560789812      301.4367368104028   0.007016161977221163     0.8000018976837595     0.5461273654254525     0.2655592295585101     0.3716307392179324   0.005520105492199874     0.3050191593362007     0.2348314126998243     0.2339822181924078    3.4627077923611e-14 122.0404873965101
2.511490070626713      19.38160596001626      15.55014140186848   0.002936367826653975     0.7659611694776684     -11.21113048581096  1.247785751828806e-07     0.1291491779691331  0.0007703218649504805      14.29403560789812      301.4367368104028   0.007016147076059969     0.8000019125849207     0.5461273654254525     0.2655592295585101     0.3716307392179324   0.005520105492199874     0.3050191593362007     0.2348314126998243     0.2339822181924078    3.4627077923611e-14 122.0404852316203
2.511490070626713      19.38160596001626      15.55014140186848   0.002936367826653975     0.7659611694776684     -11.21113048581096  1.247785751828806e-07     0.1291491779691331  0.0007703218649504805      14.29403560789812      301.4367368104028   0.007016147076059969     0.8000018976837595     0.5461273803266137     0.2655592295585101     0.3716307392179324   0.005520105492199874     0.3050191593362007     0.2348314126998243     0.2339822181924078    3.4627077923611e-14 122.0404847026459
2.511490070626713      19.38160596001626      15.55014140186848   0.002936367826653975     0.7659611694776684     -11.21113048581096  1.247785751828806e-07     0.1291491779691331  0.0007703218649504805      14.29403560789812      301.4367368104028   0.007016147076059969     0.8000018976837595     0.5461273654254525     0.2655592444596713     0.3716307392179324   0.005520105492199874     0.3050191593362007     0.2348314126998243     0.2339822181924078    3.4627077923611e-14 122.0404847317251
2.511490070626713      19.38160596001626      15.55014140186848   0.002936367826653975     0.7659611694776684     -11.21113048581096  1.247785751828806e-07     0.1291491779691331  0.0007703218649504805      14.29403560789812      301.4367368104028   0.007016147076059969     0.8000018976837595     0.5461273654254525     0.2655592295585101     0.3716307541190936   0.005520105492199874     0.3050191593362007     0.2348314126998243     0.2339822181924078    3.4627077923611e-14 122.0404847231749
2.511490070626713      19.38160596001626      15.55014140186848   0.002936367826653975     0.7659611694776684     -11.21113048581096  1.247785751828806e-07     0.1291491779691331  0.0007703218649504805      14.29403560789812      301.4367368104028   0.007016147076059969     0.8000018976837595     0.5461273654254525     0.2655592295585101     0.3716307392179324   0.005520120393361068     0.3050191593362007     0.2348314126998243     0.2339822181924078    3.4627077923611e-14 122.0404847345405
2.511490070626713      19.38160596001626      15.55014140186848   0.002936367826653975     0.7659611694776684     -11.21113048581096  1.247785751828806e-07     0.1291491779691331  0.0007703218649504805      14.29403560789812      301.4367368104028   0.007016147076059969     0.8000018976837595     0.5461273654254525     0.2655592295585101     0.3716307392179324   0.005520105492199874     0.3050191742373619     0.2348314126998243     0.2339822181924078    3.4627077923611e-14 122.0404847326917
2.511490070626713      19.38160596001626      15.55014140186848   0.002936367826653975     0.7659611694776684     -11.21113048581096  1.247785751828806e-07     0.1291491779691331  0.0007703218649504805      14.29403560789812      301.4367368104028   0.007016147076059969     0.8000018976837595     0.5461273654254525     0.2655592295585101     0.3716307392179324   0.005520105492199874     0.3050191593362007     0.2348314276009855     0.2339822181924078    3.4627077923611e-14 122.0404847323178
2.511490070626713      19.38160596001626      15.55014140186848   0.002936367826653975     0.7659611694776684     -11.21113048581096  1.247785751828806e-07     0.1291491779691331  0.0007703218649504805      14.29403560789812      301.4367368104028   0.007016147076059969     0.8000018976837595     0.5461273654254525     0.2655592295585101     0.3716307392179324   0.005520105492199874     0.3050191593362007     0.2348314126998243      0.233982233093569    3.4627077923611e-14 122.0404847326396
2.511490070626713      19.38160596001626      15.55014140186848   0.002936367826653975     0.7659611694776684     -11.21113048581096  1.247785751828806e-07     0.1291491779691331  0.0007703218649504805      14.29403560789812      301.4367368104028   0.007016147076059969     0.8000018976837595     0.5461273654254525     0.2655592295585101     0.3716307392179324   0.005520105492199874     0.3050191593362007     0.2348314126998243     0.2339822181924078  1.490119582092558e-08 122.0405263806502
2.511518963910487      19.38999429050714      15.57968383280481   0.002888019190876993     0.7591501885490863     -11.25116527330693   1.52812066177942e-07     0.1289740582123626  0.0007789018422171447      14.29126046426613      301.4442864387837    0.00699475840788532     0.8000014732327675     0.5456522381205144     0.2659172048580202     0.3731467412485659   0.003640190917423466     0.3050191593362007     0.4162812477273514     0.2633756889840057  3.026214345202013e-14 122.0205995024799
2.511519001335036      19.38999429050714      15.57968383280481   0.002888019190876993     0.7591501885490863     -11.25116527330693   1.52812066177942e-07     0.1289740582123626  0.0007789018422171447      14.29126046426613      301.4442864387837    0.00699475840788532     0.8000014732327675     0.5456522381205144     0.2659172048580202     0.3731467412485659   0.003640190917423466     0.3050191593362007     0.4162812477273514     0.2633756889840057  3.026214345202013e-14 122.0205994713915
2.511518963910487      19.38999457944057      15.57968383280481   0.002888019190876993     0.7591501885490863     -11.25116527330693   1.52812066177942e-07     0.1289740582123626  0.0007789018422171447      14.29126046426613      301.4442864387837    0.00699475840788532     0.8000014732327675     0.5456522381205144     0.2659172048580202     0.3731467412485659   0.003640190917423466     0.3050191593362007     0.4162812477273514     0.2633756889840057  3.026214345202013e-14 122.0205995104918
2.511518963910487      19.38999429050714      15.57968406496019   0.002888019190876993     0.7591501885490863     -11.25116527330693   1.52812066177942e-07     0.1289740582123626  0.0007789018422171447      14.29126046426613      301.4442864387837    0.00699475840788532     0.8000014732327675     0.5456522381205144     0.2659172048580202     0.3731467412485659   0.003640190917423466     0.3050191593362007     0.4162812477273514     0.2633756889840057  3.026214345202013e-14 122.0205995097193
2.511518963910487      19.38999429050714      15.57968383280481   0.002888034092038186     0.7591501885490863     -11.25116527330693   1.52812066177942e-07     0.1289740582123626  0.0007789018422171447      14.29126046426613      301.4442864387837    0.00699475840788532     0.8000014732327675     0.5456522381205144     0.2659172048580202     0.3731467412485659   0.003640190917423466     0.3050191593362007     0.4162812477273514     0.2633756889840057  3.026214345202013e-14 122.0205987062016
2.511518963910487      19.38999429050714      15.57968383280481   0.002888019190876993     0.7591502034502475     -11.25116527330693   1.52812066177942e-07     0.1289740582123626  0.0007789018422171447      14.29126046426613      301.4442864387837    0.00699475840788532     0.8000014732327675     0.5456522381205144     0.2659172048580202     0.3731467412485659   0.003640190917423466     0.3050191593362007     0.4162812477273514     0.2633756889840057  3.026214345202013e-14 122.0205995024889
2.511518963910487      19.38999429050714      15.57968383280481   0.002888019190876993     0.7591501885490863     -11.25116544096236   1.52812066177942e-07     0.1289740582123626  0.0007789018422171447      14.29126046426613      301.4442864387837    0.00699475840788532     0.8000014732327675     0.5456522381205144     0.2659172048580202     0.3731467412485659   0.003640190917423466     0.3050191593362007     0.4162812477273514     0.2633756889840057  3.026214345202013e-14 122.0205994488779
2.511518963910487      19.38999429050714      15.57968383280481   0.002888019190876993     0.7591501885490863     -11.25116527330693  1.677132273717896e-07     0.1289740582123626  0.0007789018422171447      14.29126046426613      301.4442864387837    0.00699475840788532     0.8000014732327675     0.5456522381205144     0.2659172048580202     0.3731467412485659   0.003640190917423466     0.3050191593362007     0.4162812477273514     0.2633756889840057  3.026214345202013e-14 122.0206080061308
2.511518963910487      19.38999429050714      15.57968383280481   0.002888019190876993     0.7591501885490863     -11.25116527330693   1.52812066177942e-07     0.1289740731135238  0.0007789018422171447      14.29126046426613      301.4442864387837    0.00699475840788532     0.8000014732327675     0.5456522381205144     0.2659172048580202     0.3731467412485659   0.003640190917423466     0.3050191593362007     0.4162812477273514     0.2633756889840057  3.026214345202013e-14 122.0205997187754
2.511518963910487      19.38999429050714      15.57968383280481   0.002888019190876993     0.7591501885490863     -11.25116527330693   1.52812066177942e-07     0.1289740582123626  0.0007789167433783385      14.29126046426613      301.4442864387837    0.00699475840788532     0.8000014732327675     0.5456522381205144     0.2659172048580202     0.3731467412485659   0.003640190917423466     0.3050191593362007     0.4162812477273514     0.2633756889840057  3.026214345202013e-14 122.0205984958775
2.511518963910487      19.38999429050714      15.57968383280481   0.002888019190876993     0.7591501885490863     -11.25116527330693   1.52812066177942e-07     0.1289740582123626  0.0007789018422171447      14.29126067722251      301.4442864387837    0.00699475840788532     0.8000014732327675     0.5456522381205144     0.2659172048580202     0.3731467412485659   0.003640190917423466     0.3050191593362007     0.4162812477273514     0.2633756889840057  3.026214345202013e-14 122.0205994625169
2.511518963910487      19.38999429050714      15.57968383280481   0.002888019190876993     0.7591501885490863     -11.25116527330693   1.52812066177942e-07     0.1289740582123626  0.0007789018422171447      14.29126046426613      301.4442909306536    0.00699475840788532     0.8000014732327675     0.5456522381205144     0.2659172048580202     0.3731467412485659   0.003640190917423466     0.3050191593362007     0.4162812477273514     0.2633756889840057  3.026214345202013e-14 122.0205994578332
2.511518963910487      19.38999429050714      15.57968383280481   0.002888019190876993     0.7591501885490863     -11.25116527330693   1.52812066177942e-07     0.1289740582123626  0.0007789018422171447      14.29126046426613      301.4442864387837   0.006994773309046513     0.8000014732327675     0.5456522381205144     0.2659172048580202     0.3731467412485659   0.003640190917423466     0.3050191593362007     0.4162812477273514     0.2633756889840057  3.026214345202013e-14 122.020601638139
2.511518963910487      19.38999429050714      15.57968383280481   0.002888019190876993     0.7591501885490863     -11.25116527330693   1.52812066177942e-07     0.1289740582123626  0.0007789018422171447      14.29126046426613      301.4442864387837    0.00699475840788532     0.8000014881339287     0.5456522381205144     0.2659172048580202     0.3731467412485659   0.003640190917423466     0.3050191593362007     0.4162812477273514     0.2633756889840057  3.026214345202013e-14 122.0206000031367
2.511518963910487      19.38999429050714      15.57968383280481   0.002888019190876993     0.7591501885490863     -11.25116527330693   1.52812066177942e-07     0.1289740582123626  0.0007789018422171447      14.29126046426613      301.4442864387837    0.00699475840788532     0.8000014732327675     0.5456522530216756     0.2659172048580202     0.3731467412485659   0.003640190917423466     0.3050191593362007     0.4162812477273514     0.2633756889840057  3.026214345202013e-14 122.0205994481167
2.511518963910487      19.38999429050714      15.57968383280481   0.002888019190876993     0.7591501885490863     -11.25116527330693   1.52812066177942e-07     0.1289740582123626  0.0007789018422171447      14.29126046426613      301.4442864387837    0.00699475840788532     0.8000014732327675     0.5456522381205144     0.2659172197591814     0.3731467412485659   0.003640190917423466     0.3050191593362007     0.4162812477273514     0.2633756889840057  3.026214345202013e-14 122.0205994759176
2.511518963910487      19.38999429050714      15.57968383280481   0.002888019190876993     0.7591501885490863     -11.25116527330693   1.52812066177942e-07     0.1289740582123626  0.0007789018422171447      14.29126046426613      301.4442864387837    0.00699475840788532     0.8000014732327675     0.5456522381205144     0.2659172048580202     0.3731467561497271   0.003640190917423466     0.3050191593362007     0.4162812477273514     0.2633756889840057  3.026214345202013e-14 122.0205994880341
2.511518963910487      19.38999429050714      15.57968383280481   0.002888019190876993     0.7591501885490863     -11.25116527330693   1.52812066177942e-07     0.1289740582123626  0.0007789018422171447      14.29126046426613      301.4442864387837    0.00699475840788532     0.8000014732327675     0.5456522381205144     0.2659172048580202     0.3731467412485659    0.00364020581858466     0.3050191593362007     0.4162812477273514     0.2633756889840057  3.026214345202013e-14 122.0205995030371
2.511518963910487      19.38999429050714      15.57968383280481   0.002888019190876993     0.7591501885490863     -11.25116527330693   1.52812066177942e-07     0.1289740582123626  0.0007789018422171447      14.29126046426613      301.4442864387837    0.00699475840788532     0.8000014732327675     0.5456522381205144     0.2659172048580202     0.3731467412485659   0.003640190917423466     0.3050191742373619     0.4162812477273514     0.2633756889840057  3.026214345202013e-14 122.0205995024799
2.511518963910487      19.38999429050714      15.57968383280481   0.002888019190876993     0.7591501885490863     -11.25116527330693   1.52812066177942e-07     0.1289740582123626  0.0007789018422171447      14.29126046426613      301.4442864387837    0.00699475840788532     0.8000014732327675     0.5456522381205144     0.2659172048580202     0.3731467412485659   0.003640190917423466     0.3050191593362007     0.4162812626285126     0.2633756889840057  3.026214345202013e-14 122.0205995007987
2.511518963910487      19.38999429050714      15.57968383280481   0.002888019190876993     0.7591501885490863     -11.25116527330693   1.52812066177942e-07     0.1289740582123626  0.0007789018422171447      14.29126046426613      301.4442864387837    0.00699475840788532     0.8000014732327675     0.5456522381205144     0.2659172048580202     0.3731467412485659   0.003640190917423466     0.3050191593362007     0.4162812477273514     0.2633757038851669  3.026214345202013e-14 122.0205995021618
2.511518963910487      19.38999429050714      15.57968383280481   0.002888019190876993     0.7591501885490863     -11.25116527330693   1.52812066177942e-07     0.1289740582123626  0.0007789018422171447      14.29126046426613      301.4442864387837    0.00699475840788532     0.8000014732327675     0.5456522381205144     0.2659172048580202     0.3731467412485659   0.003640190917423466     0.3050191593362007     0.4162812477273514     0.2633756889840057  1.490119145599111e-08 122.020637242648
2.5113050218506       19.4361619327854       15.6530763384853   0.002889998665318675     0.7575525505646098     -11.29669987221977  1.158266843799705e-07     0.1288995596249972  0.0007827269858016144      14.31246613899963      301.7991567808001    0.00699089541840862      0.800000560777073     0.5456300726215381     0.2660605453440943     0.3738024411366751   0.002589894851140732     0.3050191593362007     0.4781046073837887     0.4495527948382597  2.688683889439361e-14 122.0113216247238
2.511305059271961       19.4361619327854       15.6530763384853   0.002889998665318675     0.7575525505646098     -11.29669987221977  1.158266843799705e-07     0.1288995596249972  0.0007827269858016144      14.31246613899963      301.7991567808001    0.00699089541840862      0.800000560777073     0.5456300726215381     0.2660605453440943     0.3738024411366751   0.002589894851140732     0.3050191593362007     0.4781046073837887     0.4495527948382597  2.688683889439361e-14 122.0113215204773
2.5113050218506      19.43616222240678       15.6530763384853   0.002889998665318675     0.7575525505646098     -11.29669987221977  1.158266843799705e-07     0.1288995596249972  0.0007827269858016144      14.31246613899963      301.7991567808001    0.00699089541840862      0.800000560777073     0.5456300726215381     0.2660605453440943     0.3738024411366751   0.002589894851140732     0.3050191593362007     0.4781046073837887     0.4495527948382597  2.688683889439361e-14 122.0113216370577
2.5113050218506       19.4361619327854      15.65307657173432   0.002889998665318675     0.7575525505646098     -11.29669987221977  1.158266843799705e-07     0.1288995596249972  0.0007827269858016144      14.31246613899963      301.7991567808001    0.00699089541840862      0.800000560777073     0.5456300726215381     0.2660605453440943     0.3738024411366751   0.002589894851140732     0.3050191593362007     0.4781046073837887     0.4495527948382597  2.688683889439361e-14 122.0113216412141
2.5113050218506       19.4361619327854       15.6530763384853   0.002890013566479869     0.7575525505646098     -11.29669987221977  1.158266843799705e-07     0.1288995596249972  0.0007827269858016144      14.31246613899963      301.7991567808001    0.00699089541840862      0.800000560777073     0.5456300726215381     0.2660605453440943     0.3738024411366751   0.002589894851140732     0.3050191593362007     0.4781046073837887     0.4495527948382597  2.688683889439361e-14 122.0113211440642
2.5113050218506       19.4361619327854       15.6530763384853   0.002889998665318675      0.757552565465771     -11.29669987221977  1.158266843799705e-07     0.1288995596249972  0.0007827269858016144      14.31246613899963      301.7991567808001    0.00699089541840862      0.800000560777073     0.5456300726215381     0.2660605453440943     0.3738024411366751   0.002589894851140732     0.3050191593362007     0.4781046073837887     0.4495527948382597  2.688683889439361e-14 122.01132163847
2.5113050218506       19.4361619327854       15.6530763384853   0.002889998665318675     0.7575525505646098     -11.29670004055371  1.158266843799705e-07     0.1288995596249972  0.0007827269858016144      14.31246613899963      301.7991567808001    0.00699089541840862      0.800000560777073     0.5456300726215381     0.2660605453440943     0.3738024411366751   0.002589894851140732     0.3050191593362007     0.4781046073837887     0.4495527948382597  2.688683889439361e-14 122.0113215871967
2.5113050218506       19.4361619327854       15.6530763384853   0.002889998665318675     0.7575525505646098     -11.29669987221977  1.307278455738182e-07     0.1288995596249972  0.0007827269858016144      14.31246613899963      301.7991567808001    0.00699089541840862      0.800000560777073     0.5456300726215381     0.2660605453440943     0.3738024411366751   0.002589894851140732     0.3050191593362007     0.4781046073837887     0.4495527948382597  2.688683889439361e-14 122.01133010676
2.5113050218506       19.4361619327854       15.6530763384853   0.002889998665318675     0.7575525505646098     -11.29669987221977  1.158266843799705e-07     0.1288995745261584  0.0007827269858016144      14.31246613899963      301.7991567808001    0.00699089541840862      0.800000560777073     0.5456300726215381     0.2660605453440943     0.3738024411366751   0.002589894851140732     0.3050191593362007     0.4781046073837887     0.4495527948382597  2.688683889439361e-14 122.0113218519324
2.5113050218506       19.4361619327854       15.6530763384853   0.002889998665318675     0.7575525505646098     -11.29669987221977  1.158266843799705e-07     0.1288995596249972  0.0007827418869628082      14.31246613899963      301.7991567808001    0.00699089541840862      0.800000560777073     0.5456300726215381     0.2660605453440943     0.3738024411366751   0.002589894851140732     0.3050191593362007     0.4781046073837887     0.4495527948382597  2.688683889439361e-14 122.0113214346711
2.5113050218506       19.4361619327854       15.6530763384853   0.002889998665318675     0.7575525505646098     -11.29669987221977  1.158266843799705e-07     0.1288995596249972  0.0007827269858016144        14.312466352272      301.7991567808001    0.00699089541840862      0.800000560777073     0.5456300726215381     0.2660605453440943     0.3738024411366751   0.002589894851140732     0.3050191593362007     0.4781046073837887     0.4495527948382597  2.688683889439361e-14 122.0113214955185
2.5113050218506       19.4361619327854       15.6530763384853   0.002889998665318675     0.7575525505646098     -11.29669987221977  1.158266843799705e-07     0.1288995596249972  0.0007827269858016144      14.31246613899963       301.799161277958    0.00699089541840862      0.800000560777073     0.5456300726215381     0.2660605453440943     0.3738024411366751   0.002589894851140732     0.3050191593362007     0.4781046073837887     0.4495527948382597  2.688683889439361e-14 122.0113215617677
2.5113050218506       19.4361619327854       15.6530763384853   0.002889998665318675     0.7575525505646098     -11.29669987221977  1.158266843799705e-07     0.1288995596249972  0.0007827269858016144      14.31246613899963      301.7991567808001   0.006990910319569814      0.800000560777073     0.5456300726215381     0.2660605453440943     0.3738024411366751   0.002589894851140732     0.3050191593362007     0.4781046073837887     0.4495527948382597  2.688683889439361e-14 122.0113249401387
2.5113050218506       19.4361619327854       15.6530763384853   0.002889998665318675     0.7575525505646098     -11.29669987221977  1.158266843799705e-07     0.1288995596249972  0.0007827269858016144      14.31246613899963      301.7991567808001    0.00699089541840862     0.8000005756782342     0.5456300726215381     0.2660605453440943     0.3738024411366751   0.002589894851140732     0.3050191593362007     0.4781046073837887     0.4495527948382597  2.688683889439361e-14 122.0113221462562
2.5113050218506       19.4361619327854       15.6530763384853   0.002889998665318675     0.7575525505646098     -11.29669987221977  1.158266843799705e-07     0.1288995596249972  0.0007827269858016144      14.31246613899963      301.7991567808001    0.00699089541840862      0.800000560777073     0.5456300875226993     0.2660605453440943     0.3738024411366751   0.002589894851140732     0.3050191593362007     0.4781046073837887     0.4495527948382597  2.688683889439361e-14 122.0113215823382
2.5113050218506       19.4361619327854       15.6530763384853   0.002889998665318675     0.7575525505646098     -11.29669987221977  1.158266843799705e-07     0.1288995596249972  0.0007827269858016144      14.31246613899963      301.7991567808001    0.00699089541840862      0.800000560777073     0.5456300726215381     0.2660605602452555     0.3738024411366751   0.002589894851140732     0.3050191593362007     0.4781046073837887     0.4495527948382597  2.688683889439361e-14 122.0113216590732
2.5113050218506       19.4361619327854       15.6530763384853   0.002889998665318675     0.7575525505646098     -11.29669987221977  1.158266843799705e-07     0.1288995596249972  0.0007827269858016144      14.31246613899963      301.7991567808001    0.00699089541840862      0.800000560777073     0.5456300726215381     0.2660605453440943     0.3738024560378363   0.002589894851140732     0.3050191593362007     0.4781046073837887     0.4495527948382597  2.688683889439361e-14 122.0113216301942
2.5113050218506       19.4361619327854       15.6530763384853   0.002889998665318675     0.7575525505646098     -11.29669987221977  1.158266843799705e-07     0.1288995596249972  0.0007827269858016144      14.31246613899963      301.7991567808001    0.00699089541840862      0.800000560777073     0.5456300726215381     0.2660605453440943     0.3738024411366751   0.002589909752301926     0.3050191593362007     0.4781046073837887     0.4495527948382597  2.688683889439361e-14 122.0113216249311
2.5113050218506       19.4361619327854       15.6530763384853   0.002889998665318675     0.7575525505646098     -11.29669987221977  1.158266843799705e-07     0.1288995596249972  0.0007827269858016144      14.31246613899963      301.7991567808001    0.00699089541840862      0.800000560777073     0.5456300726215381     0.2660605453440943     0.3738024411366751   0.002589894851140732     0.3050191742373619     0.4781046073837887     0.4495527948382597  2.688683889439361e-14 122.0113216247238
2.5113050218506       19.4361619327854       15.6530763384853   0.002889998665318675     0.7575525505646098     -11.29669987221977  1.158266843799705e-07     0.1288995596249972  0.0007827269858016144      14.31246613899963      301.7991567808001    0.00699089541840862      0.800000560777073     0.5456300726215381     0.2660605453440943     0.3738024411366751   0.002589894851140732     0.3050191593362007     0.4781046222849499     0.4495527948382597  2.688683889439361e-14 122.0113216247211
2.5113050218506       19.4361619327854       15.6530763384853   0.002889998665318675     0.7575525505646098     -11.29669987221977  1.158266843799705e-07     0.1288995596249972  0.0007827269858016144      14.31246613899963      301.7991567808001    0.00699089541840862      0.800000560777073     0.5456300726215381     0.2660605453440943     0.3738024411366751   0.002589894851140732     0.3050191593362007     0.4781046073837887     0.4495528097394209  2.688683889439361e-14 122.0113216247239
2.5113050218506       19.4361619327854       15.6530763384853   0.002889998665318675     0.7575525505646098     -11.29669987221977  1.158266843799705e-07     0.1288995596249972  0.0007827269858016144      14.31246613899963      301.7991567808001    0.00699089541840862      0.800000560777073     0.5456300726215381     0.2660605453440943     0.3738024411366751   0.002589894851140732     0.3050191593362007     0.4781046073837887     0.4495527948382597  1.490118808068655e-08 122.0113544618918
2.51206011934495      19.43603297186644      15.65157079910317   0.002889545956782413     0.7574962614454233     -11.29692776369397  1.160826506612364e-07     0.1288935379502305  0.0007834093709532943      14.32364730133063      302.2347090618421   0.006990658768317018     0.8000005530427005      0.545575288366865     0.2660521455047466     0.3740119621140977   0.002243506894489444     0.3050191593362007     0.4794858543137301     0.4493707258047998  2.675748338147844e-14 122.0092723957952
2.512060156777562      19.43603297186644      15.65157079910317   0.002889545956782413     0.7574962614454233     -11.29692776369397  1.160826506612364e-07     0.1288935379502305  0.0007834093709532943      14.32364730133063      302.2347090618421   0.006990658768317018     0.8000005530427005      0.545575288366865     0.2660521455047466     0.3740119621140977   0.002243506894489444     0.3050191593362007     0.4794858543137301     0.4493707258047998  2.675748338147844e-14 122.0092723120753
2.51206011934495       19.4360332614859      15.65157079910317   0.002889545956782413     0.7574962614454233     -11.29692776369397  1.160826506612364e-07     0.1288935379502305  0.0007834093709532943      14.32364730133063      302.2347090618421   0.006990658768317018     0.8000005530427005      0.545575288366865     0.2660521455047466     0.3740119621140977   0.002243506894489444     0.3050191593362007     0.4794858543137301     0.4493707258047998  2.675748338147844e-14 122.0092723756332
2.51206011934495      19.43603297186644      15.65157103232975   0.002889545956782413     0.7574962614454233     -11.29692776369397  1.160826506612364e-07     0.1288935379502305  0.0007834093709532943      14.32364730133063      302.2347090618421   0.006990658768317018     0.8000005530427005      0.545575288366865     0.2660521455047466     0.3740119621140977   0.002243506894489444     0.3050191593362007     0.4794858543137301     0.4493707258047998  2.675748338147844e-14 122.0092723834796
2.51206011934495      19.43603297186644      15.65157079910317   0.002889560857943607     0.7574962614454233     -11.29692776369397  1.160826506612364e-07     0.1288935379502305  0.0007834093709532943      14.32364730133063      302.2347090618421   0.006990658768317018     0.8000005530427005      0.545575288366865     0.2660521455047466     0.3740119621140977   0.002243506894489444     0.3050191593362007     0.4794858543137301     0.4493707258047998  2.675748338147844e-14 122.0092724255561
2.51206011934495      19.43603297186644      15.65157079910317   0.002889545956782413     0.7574962763465845     -11.29692776369397  1.160826506612364e-07     0.1288935379502305  0.0007834093709532943      14.32364730133063      302.2347090618421   0.006990658768317018     0.8000005530427005      0.545575288366865     0.2660521455047466     0.3740119621140977   0.002243506894489444     0.3050191593362007     0.4794858543137301     0.4493707258047998  2.675748338147844e-14 122.0092724069599
2.51206011934495      19.43603297186644      15.65157079910317   0.002889545956782413     0.7574962614454233     -11.29692793203132  1.160826506612364e-07     0.1288935379502305  0.0007834093709532943      14.32364730133063      302.2347090618421   0.006990658768317018     0.8000005530427005      0.545575288366865     0.2660521455047466     0.3740119621140977   0.002243506894489444     0.3050191593362007     0.4794858543137301     0.4493707258047998  2.675748338147844e-14 122.0092723512154
2.51206011934495      19.43603297186644      15.65157079910317   0.002889545956782413     0.7574962614454233     -11.29692776369397  1.309838118550841e-07     0.1288935379502305  0.0007834093709532943      14.32364730133063      302.2347090618421   0.006990658768317018     0.8000005530427005      0.545575288366865     0.2660521455047466     0.3740119621140977   0.002243506894489444     0.3050191593362007     0.4794858543137301     0.4493707258047998  2.675748338147844e-14 122.009280894687
2.51206011934495      19.43603297186644      15.65157079910317   0.002889545956782413     0.7574962614454233     -11.29692776369397  1.160826506612364e-07     0.1288935528513917  0.0007834093709532943      14.32364730133063      302.2347090618421   0.006990658768317018     0.8000005530427005      0.545575288366865     0.2660521455047466     0.3740119621140977   0.002243506894489444     0.3050191593362007     0.4794858543137301     0.4493707258047998  2.675748338147844e-14 122.0092726001963
2.51206011934495      19.43603297186644      15.65157079910317   0.002889545956782413     0.7574962614454233     -11.29692776369397  1.160826506612364e-07     0.1288935379502305  0.0007834242721144882      14.32364730133063      302.2347090618421   0.006990658768317018     0.8000005530427005      0.545575288366865     0.2660521455047466     0.3740119621140977   0.002243506894489444     0.3050191593362007     0.4794858543137301     0.4493707258047998  2.675748338147844e-14 122.0092722545773
2.51206011934495      19.43603297186644      15.65157079910317   0.002889545956782413     0.7574962614454233     -11.29692776369397  1.160826506612364e-07     0.1288935379502305  0.0007834093709532943      14.32364751476961      302.2347090618421   0.006990658768317018     0.8000005530427005      0.545575288366865     0.2660521455047466     0.3740119621140977   0.002243506894489444     0.3050191593362007     0.4794858543137301     0.4493707258047998  2.675748338147844e-14 122.0092723278466
2.51206011934495      19.43603297186644      15.65157079910317   0.002889545956782413     0.7574962614454233     -11.29692776369397  1.160826506612364e-07     0.1288935379502305  0.0007834093709532943      14.32364730133063      302.2347135654902   0.006990658768317018     0.8000005530427005      0.545575288366865     0.2660521455047466     0.3740119621140977   0.002243506894489444     0.3050191593362007     0.4794858543137301     0.4493707258047998  2.675748338147844e-14 122.0092722578102
2.51206011934495      19.43603297186644      15.65157079910317   0.002889545956782413     0.7574962614454233     -11.29692776369397  1.160826506612364e-07     0.1288935379502305  0.0007834093709532943      14.32364730133063      302.2347090618421   0.006990673669478212     0.8000005530427005      0.545575288366865     0.2660521455047466     0.3740119621140977   0.002243506894489444     0.3050191593362007     0.4794858543137301     0.4493707258047998  2.675748338147844e-14 122.0092755676678
2.51206011934495      19.43603297186644      15.65157079910317   0.002889545956782413     0.7574962614454233     -11.29692776369397  1.160826506612364e-07     0.1288935379502305  0.0007834093709532943      14.32364730133063      302.2347090618421   0.006990658768317018     0.8000005679438617      0.545575288366865     0.2660521455047466     0.3740119621140977   0.002243506894489444     0.3050191593362007     0.4794858543137301     0.4493707258047998  2.675748338147844e-14 122.0092728932853
2.51206011934495      19.43603297186644      15.65157079910317   0.002889545956782413     0.7574962614454233     -11.29692776369397  1.160826506612364e-07     0.1288935379502305  0.0007834093709532943      14.32364730133063      302.2347090618421   0.006990658768317018     0.8000005530427005     0.5455753032680262     0.2660521455047466     0.3740119621140977   0.002243506894489444     0.3050191593362007     0.4794858543137301     0.4493707258047998  2.675748338147844e-14 122.0092723065855
2.51206011934495      19.43603297186644      15.65157079910317   0.002889545956782413     0.7574962614454233     -11.29692776369397  1.160826506612364e-07     0.1288935379502305  0.0007834093709532943      14.32364730133063      302.2347090618421   0.006990658768317018     0.8000005530427005      0.545575288366865     0.2660521604059078     0.3740119621140977   0.002243506894489444     0.3050191593362007     0.4794858543137301     0.4493707258047998  2.675748338147844e-14 122.0092724229259
2.51206011934495      19.43603297186644      15.65157079910317   0.002889545956782413     0.7574962614454233     -11.29692776369397  1.160826506612364e-07     0.1288935379502305  0.0007834093709532943      14.32364730133063      302.2347090618421   0.006990658768317018     0.8000005530427005      0.545575288366865     0.2660521455047466     0.3740119770152589   0.002243506894489444     0.3050191593362007     0.4794858543137301     0.4493707258047998  2.675748338147844e-14 122.0092723804612
2.51206011934495      19.43603297186644      15.65157079910317   0.002889545956782413     0.7574962614454233     -11.29692776369397  1.160826506612364e-07     0.1288935379502305  0.0007834093709532943      14.32364730133063      302.2347090618421   0.006990658768317018     0.8000005530427005      0.545575288366865     0.2660521455047466     0.3740119621140977   0.002243521795650637     0.3050191593362007     0.4794858543137301     0.4493707258047998  2.675748338147844e-14 122.0092723949203
2.51206011934495      19.43603297186644      15.65157079910317   0.002889545956782413     0.7574962614454233     -11.29692776369397  1.160826506612364e-07     0.1288935379502305  0.0007834093709532943      14.32364730133063      302.2347090618421   0.006990658768317018     0.8000005530427005      0.545575288366865     0.2660521455047466     0.3740119621140977   0.002243506894489444     0.3050191742373619     0.4794858543137301     0.4493707258047998  2.675748338147844e-14 122.0092723957952
2.51206011934495      19.43603297186644      15.65157079910317   0.002889545956782413     0.7574962614454233     -11.29692776369397  1.160826506612364e-07     0.1288935379502305  0.0007834093709532943      14.32364730133063      302.2347090618421   0.006990658768317018     0.8000005530427005      0.545575288366865     0.2660521455047466     0.3740119621140977   0.002243506894489444     0.3050191593362007     0.4794858692148913     0.4493707258047998  2.675748338147844e-14 122.0092723967979
2.51206011934495      19.43603297186644      15.65157079910317   0.002889545956782413     0.7574962614454233     -11.29692776369397  1.160826506612364e-07     0.1288935379502305  0.0007834093709532943      14.32364730133063      302.2347090618421   0.006990658768317018     0.8000005530427005      0.545575288366865     0.2660521455047466     0.3740119621140977   0.002243506894489444     0.3050191593362007     0.4794858543137301      0.449370740705961  2.675748338147844e-14 122.0092723926861
2.51206011934495      19.43603297186644      15.65157079910317   0.002889545956782413     0.7574962614454233     -11.29692776369397  1.160826506612364e-07     0.1288935379502305  0.0007834093709532943      14.32364730133063      302.2347090618421   0.006990658768317018     0.8000005530427005      0.545575288366865     0.2660521455047466     0.3740119621140977   0.002243506894489444     0.3050191593362007     0.4794858543137301     0.4493707258047998  1.490118795133104e-08 122.0093045697482
2.512379132857792      19.44027739435068      15.65968322046984   0.002890573450338119     0.7573705853384847      -11.3011492405507   1.15410120522105e-07     0.1288899855523492  0.0007847789928586162       14.3256928717756      302.3420638092708   0.006986670446279637     0.8000005348083656     0.5454823816066275     0.2661277541994902      0.374152504827788   0.003557494235605851     0.3050191593362007     0.4696719273545544     0.4479807557578506   2.67361166766004e-14 122.007707770228
2.512379170295158      19.44027739435068      15.65968322046984   0.002890573450338119     0.7573705853384847      -11.3011492405507   1.15410120522105e-07     0.1288899855523492  0.0007847789928586162       14.3256928717756      302.3420638092708   0.006986670446279637     0.8000005348083656     0.5454823816066275     0.2661277541994902      0.374152504827788   0.003557494235605851     0.3050191593362007     0.4696719273545544     0.4479807557578506   2.67361166766004e-14 122.007707557642
2.512379132857792      19.44027768403339      15.65968322046984   0.002890573450338119     0.7573705853384847      -11.3011492405507   1.15410120522105e-07     0.1288899855523492  0.0007847789928586162       14.3256928717756      302.3420638092708   0.006986670446279637     0.8000005348083656     0.5454823816066275     0.2661277541994902      0.374152504827788   0.003557494235605851     0.3050191593362007     0.4696719273545544     0.4479807557578506   2.67361166766004e-14 122.0077077704724
2.512379132857792      19.44027739435068      15.65968345381731   0.002890573450338119     0.7573705853384847      -11.3011492405507   1.15410120522105e-07     0.1288899855523492  0.0007847789928586162       14.3256928717756      302.3420638092708   0.006986670446279637     0.8000005348083656     0.5454823816066275     0.2661277541994902      0.374152504827788   0.003557494235605851     0.3050191593362007     0.4696719273545544     0.4479807557578506   2.67361166766004e-14 122.0077078064301
2.512379132857792      19.44027739435068      15.65968322046984   0.002890588351499313     0.7573705853384847      -11.3011492405507   1.15410120522105e-07     0.1288899855523492  0.0007847789928586162       14.3256928717756      302.3420638092708   0.006986670446279637     0.8000005348083656     0.5454823816066275     0.2661277541994902      0.374152504827788   0.003557494235605851     0.3050191593362007     0.4696719273545544     0.4479807557578506   2.67361166766004e-14 122.0077077972338
2.512379132857792      19.44027739435068      15.65968322046984   0.002890573450338119     0.7573706002396459      -11.3011492405507   1.15410120522105e-07     0.1288899855523492  0.0007847789928586162       14.3256928717756      302.3420638092708   0.006986670446279637     0.8000005348083656     0.5454823816066275     0.2661277541994902      0.374152504827788   0.003557494235605851     0.3050191593362007     0.4696719273545544     0.4479807557578506   2.67361166766004e-14 122.0077077803763
2.512379132857792      19.44027739435068      15.65968322046984   0.002890573450338119     0.7573705853384847     -11.30114940895095   1.15410120522105e-07     0.1288899855523492  0.0007847789928586162       14.3256928717756      302.3420638092708   0.006986670446279637     0.8000005348083656     0.5454823816066275     0.2661277541994902      0.374152504827788   0.003557494235605851     0.3050191593362007     0.4696719273545544     0.4479807557578506   2.67361166766004e-14 122.0077077366236
2.512379132857792      19.44027739435068      15.65968322046984   0.002890573450338119     0.7573705853384847      -11.3011492405507  1.303112817159526e-07     0.1288899855523492  0.0007847789928586162       14.3256928717756      302.3420638092708   0.006986670446279637     0.8000005348083656     0.5454823816066275     0.2661277541994902      0.374152504827788   0.003557494235605851     0.3050191593362007     0.4696719273545544     0.4479807557578506   2.67361166766004e-14 122.0077165963432
2.512379132857792      19.44027739435068      15.65968322046984   0.002890573450338119     0.7573705853384847      -11.3011492405507   1.15410120522105e-07     0.1288900004535104  0.0007847789928586162       14.3256928717756      302.3420638092708   0.006986670446279637     0.8000005348083656     0.5454823816066275     0.2661277541994902      0.374152504827788   0.003557494235605851     0.3050191593362007     0.4696719273545544     0.4479807557578506   2.67361166766004e-14 122.0077080180155
2.512379132857792      19.44027739435068      15.65968322046984   0.002890573450338119     0.7573705853384847      -11.3011492405507   1.15410120522105e-07     0.1288899855523492    0.00078479389401981       14.3256928717756      302.3420638092708   0.006986670446279637     0.8000005348083656     0.5454823816066275     0.2661277541994902      0.374152504827788   0.003557494235605851     0.3050191593362007     0.4696719273545544     0.4479807557578506   2.67361166766004e-14 122.0077082986769
2.512379132857792      19.44027739435068      15.65968322046984   0.002890573450338119     0.7573705853384847      -11.3011492405507   1.15410120522105e-07     0.1288899855523492  0.0007847789928586162      14.32569308524506      302.3420638092708   0.006986670446279637     0.8000005348083656     0.5454823816066275     0.2661277541994902      0.374152504827788   0.003557494235605851     0.3050191593362007     0.4696719273545544     0.4479807557578506   2.67361166766004e-14 122.0077078194072
2.512379132857792      19.44027739435068      15.65968322046984   0.002890573450338119     0.7573705853384847      -11.3011492405507   1.15410120522105e-07     0.1288899855523492  0.0007847789928586162       14.3256928717756      302.3420683145187   0.006986670446279637     0.8000005348083656     0.5454823816066275     0.2661277541994902      0.374152504827788   0.003557494235605851     0.3050191593362007     0.4696719273545544     0.4479807557578506   2.67361166766004e-14 122.0077076671681
2.512379132857792      19.44027739435068      15.65968322046984   0.002890573450338119     0.7573705853384847      -11.3011492405507   1.15410120522105e-07     0.1288899855523492  0.0007847789928586162       14.3256928717756      302.3420638092708   0.006986685347440831     0.8000005348083656     0.5454823816066275     0.2661277541994902      0.374152504827788   0.003557494235605851     0.3050191593362007     0.4696719273545544     0.4479807557578506   2.67361166766004e-14 122.0077106737408
2.512379132857792      19.44027739435068      15.65968322046984   0.002890573450338119     0.7573705853384847      -11.3011492405507   1.15410120522105e-07     0.1288899855523492  0.0007847789928586162       14.3256928717756      302.3420638092708   0.006986670446279637     0.8000005497095268     0.5454823816066275     0.2661277541994902      0.374152504827788   0.003557494235605851     0.3050191593362007     0.4696719273545544     0.4479807557578506   2.67361166766004e-14 122.0077082614657
2.512379132857792      19.44027739435068      15.65968322046984   0.002890573450338119     0.7573705853384847      -11.3011492405507   1.15410120522105e-07     0.1288899855523492  0.0007847789928586162       14.3256928717756      302.3420638092708   0.006986670446279637     0.8000005348083656     0.5454823965077887     0.2661277541994902      0.374152504827788   0.003557494235605851     0.3050191593362007     0.4696719273545544     0.4479807557578506   2.67361166766004e-14 122.0077077383647
2.512379132857792      19.44027739435068      15.65968322046984   0.002890573450338119     0.7573705853384847      -11.3011492405507   1.15410120522105e-07     0.1288899855523492  0.0007847789928586162       14.3256928717756      302.3420638092708   0.006986670446279637     0.8000005348083656     0.5454823816066275     0.2661277691006514      0.374152504827788   0.003557494235605851     0.3050191593362007     0.4696719273545544     0.4479807557578506   2.67361166766004e-14 122.0077078173399
2.512379132857792      19.44027739435068      15.65968322046984   0.002890573450338119     0.7573705853384847      -11.3011492405507   1.15410120522105e-07     0.1288899855523492  0.0007847789928586162       14.3256928717756      302.3420638092708   0.006986670446279637     0.8000005348083656     0.5454823816066275     0.2661277541994902     0.3741525197289491   0.003557494235605851     0.3050191593362007     0.4696719273545544     0.4479807557578506   2.67361166766004e-14 122.0077077876187
2.512379132857792      19.44027739435068      15.65968322046984   0.002890573450338119     0.7573705853384847      -11.3011492405507   1.15410120522105e-07     0.1288899855523492  0.0007847789928586162       14.3256928717756      302.3420638092708   0.006986670446279637     0.8000005348083656     0.5454823816066275     0.2661277541994902      0.374152504827788   0.003557509136767045     0.3050191593362007     0.4696719273545544     0.4479807557578506   2.67361166766004e-14 122.0077077701074
2.512379132857792      19.44027739435068      15.65968322046984   0.002890573450338119     0.7573705853384847      -11.3011492405507   1.15410120522105e-07     0.1288899855523492  0.0007847789928586162       14.3256928717756      302.3420638092708   0.006986670446279637     0.8000005348083656     0.5454823816066275     0.2661277541994902      0.374152504827788   0.003557494235605851     0.3050191742373619     0.4696719273545544     0.4479807557578506   2.67361166766004e-14 122.007707770228
2.512379132857792      19.44027739435068      15.65968322046984   0.002890573450338119     0.7573705853384847      -11.3011492405507   1.15410120522105e-07     0.1288899855523492  0.0007847789928586162       14.3256928717756      302.3420638092708   0.006986670446279637     0.8000005348083656     0.5454823816066275     0.2661277541994902      0.374152504827788   0.003557494235605851     0.3050191593362007     0.4696719422557156     0.4479807557578506   2.67361166766004e-14 122.0077077702364
2.512379132857792      19.44027739435068      15.65968322046984   0.002890573450338119     0.7573705853384847      -11.3011492405507   1.15410120522105e-07     0.1288899855523492  0.0007847789928586162       14.3256928717756      302.3420638092708   0.006986670446279637     0.8000005348083656     0.5454823816066275     0.2661277541994902      0.374152504827788   0.003557494235605851     0.3050191593362007     0.4696719273545544     0.4479807706590118   2.67361166766004e-14 122.0077077702238
2.512379132857792      19.44027739435068      15.65968322046984   0.002890573450338119     0.7573705853384847      -11.3011492405507   1.15410120522105e-07     0.1288899855523492  0.0007847789928586162       14.3256928717756      302.3420638092708   0.006986670446279637     0.8000005348083656     0.5454823816066275     0.2661277541994902      0.374152504827788   0.003557494235605851     0.3050191593362007     0.4696719273545544     0.4479807557578506  1.490118792996433e-08 122.007742353068
2.515944852906176      19.42933132968274       15.6384119940138   0.002879115047627193      0.757262772915145      -11.2949195643075  1.135107946713167e-07     0.1288606745283696  0.0007859192024716867      14.30109689301291      302.3497739028659   0.006971781770696343     0.8000005181918436     0.5449239247315952     0.2662469756820457     0.3749757957269192   0.003666835959555428     0.3050191593362007     0.4695979979135472      0.448027991694523  2.580735732044651e-14 122.0023340091995
2.515944890396676      19.42933132968274       15.6384119940138   0.002879115047627193      0.757262772915145      -11.2949195643075  1.135107946713167e-07     0.1288606745283696  0.0007859192024716867      14.30109689301291      302.3497739028659   0.006971781770696343     0.8000005181918436     0.5449239247315952     0.2662469756820457     0.3749757957269192   0.003666835959555428     0.3050191593362007     0.4695979979135472      0.448027991694523  2.580735732044651e-14 122.0023339807656
2.515944852906176      19.42933161920233       15.6384119940138   0.002879115047627193      0.757262772915145      -11.2949195643075  1.135107946713167e-07     0.1288606745283696  0.0007859192024716867      14.30109689301291      302.3497739028659   0.006971781770696343     0.8000005181918436     0.5449239247315952     0.2662469756820457     0.3749757957269192   0.003666835959555428     0.3050191593362007     0.4695979979135472      0.448027991694523  2.580735732044651e-14 122.002334041353
2.515944852906176      19.42933132968274       15.6384122270443   0.002879115047627193      0.757262772915145      -11.2949195643075  1.135107946713167e-07     0.1288606745283696  0.0007859192024716867      14.30109689301291      302.3497739028659   0.006971781770696343     0.8000005181918436     0.5449239247315952     0.2662469756820457     0.3749757957269192   0.003666835959555428     0.3050191593362007     0.4695979979135472      0.448027991694523  2.580735732044651e-14 122.0023340238696
2.515944852906176      19.42933132968274       15.6384119940138   0.002879129948788387      0.757262772915145      -11.2949195643075  1.135107946713167e-07     0.1288606745283696  0.0007859192024716867      14.30109689301291      302.3497739028659   0.006971781770696343     0.8000005181918436     0.5449239247315952     0.2662469756820457     0.3749757957269192   0.003666835959555428     0.3050191593362007     0.4695979979135472      0.448027991694523  2.580735732044651e-14 122.0023341406502
2.515944852906176      19.42933132968274       15.6384119940138   0.002879115047627193     0.7572627878163062      -11.2949195643075  1.135107946713167e-07     0.1288606745283696  0.0007859192024716867      14.30109689301291      302.3497739028659   0.006971781770696343     0.8000005181918436     0.5449239247315952     0.2662469756820457     0.3749757957269192   0.003666835959555428     0.3050191593362007     0.4695979979135472      0.448027991694523  2.580735732044651e-14 122.0023340162911
2.515944852906176      19.42933132968274       15.6384119940138   0.002879115047627193      0.757262772915145     -11.29491973261492  1.135107946713167e-07     0.1288606745283696  0.0007859192024716867      14.30109689301291      302.3497739028659   0.006971781770696343     0.8000005181918436     0.5449239247315952     0.2662469756820457     0.3749757957269192   0.003666835959555428     0.3050191593362007     0.4695979979135472      0.448027991694523  2.580735732044651e-14 122.00233398348
2.515944852906176      19.42933132968274       15.6384119940138   0.002879115047627193      0.757262772915145      -11.2949195643075  1.284119558651644e-07     0.1288606745283696  0.0007859192024716867      14.30109689301291      302.3497739028659   0.006971781770696343     0.8000005181918436     0.5449239247315952     0.2662469756820457     0.3749757957269192   0.003666835959555428     0.3050191593362007     0.4695979979135472      0.448027991694523  2.580735732044651e-14 122.0023423399738
2.515944852906176      19.42933132968274       15.6384119940138   0.002879115047627193      0.757262772915145      -11.2949195643075  1.135107946713167e-07     0.1288606894295308  0.0007859192024716867      14.30109689301291      302.3497739028659   0.006971781770696343     0.8000005181918436     0.5449239247315952     0.2662469756820457     0.3749757957269192   0.003666835959555428     0.3050191593362007     0.4695979979135472      0.448027991694523  2.580735732044651e-14 122.0023342501713
2.515944852906176      19.42933132968274       15.6384119940138   0.002879115047627193      0.757262772915145      -11.2949195643075  1.135107946713167e-07     0.1288606745283696  0.0007859341036328806      14.30109689301291      302.3497739028659   0.006971781770696343     0.8000005181918436     0.5449239247315952     0.2662469756820457     0.3749757957269192   0.003666835959555428     0.3050191593362007     0.4695979979135472      0.448027991694523  2.580735732044651e-14 122.0023339411237
2.515944852906176      19.42933132968274       15.6384119940138   0.002879115047627193      0.757262772915145      -11.2949195643075  1.135107946713167e-07     0.1288606745283696  0.0007859192024716867      14.30109710611586      302.3497739028659   0.006971781770696343     0.8000005181918436     0.5449239247315952     0.2662469756820457     0.3749757957269192   0.003666835959555428     0.3050191593362007     0.4695979979135472      0.448027991694523  2.580735732044651e-14 122.0023340427548
2.515944852906176      19.42933132968274       15.6384119940138   0.002879115047627193      0.757262772915145      -11.2949195643075  1.135107946713167e-07     0.1288606745283696  0.0007859192024716867      14.30109689301291      302.3497784082286   0.006971781770696343     0.8000005181918436     0.5449239247315952     0.2662469756820457     0.3749757957269192   0.003666835959555428     0.3050191593362007     0.4695979979135472      0.448027991694523  2.580735732044651e-14 122.002333985779
2.515944852906176      19.42933132968274       15.6384119940138   0.002879115047627193      0.757262772915145      -11.2949195643075  1.135107946713167e-07     0.1288606745283696  0.0007859192024716867      14.30109689301291      302.3497739028659   0.006971796671857536     0.8000005181918436     0.5449239247315952     0.2662469756820457     0.3749757957269192   0.003666835959555428     0.3050191593362007     0.4695979979135472      0.448027991694523  2.580735732044651e-14 122.0023332166467
2.515944852906176      19.42933132968274       15.6384119940138   0.002879115047627193      0.757262772915145      -11.2949195643075  1.135107946713167e-07     0.1288606745283696  0.0007859192024716867      14.30109689301291      302.3497739028659   0.006971781770696343     0.8000005330930048     0.5449239247315952     0.2662469756820457     0.3749757957269192   0.003666835959555428     0.3050191593362007     0.4695979979135472      0.448027991694523  2.580735732044651e-14 122.0023345124813
2.515944852906176      19.42933132968274       15.6384119940138   0.002879115047627193      0.757262772915145      -11.2949195643075  1.135107946713167e-07     0.1288606745283696  0.0007859192024716867      14.30109689301291      302.3497739028659   0.006971781770696343     0.8000005181918436     0.5449239396327564     0.2662469756820457     0.3749757957269192   0.003666835959555428     0.3050191593362007     0.4695979979135472      0.448027991694523  2.580735732044651e-14 122.0023340025219
2.515944852906176      19.42933132968274       15.6384119940138   0.002879115047627193      0.757262772915145      -11.2949195643075  1.135107946713167e-07     0.1288606745283696  0.0007859192024716867      14.30109689301291      302.3497739028659   0.006971781770696343     0.8000005181918436     0.5449239247315952     0.2662469905832069     0.3749757957269192   0.003666835959555428     0.3050191593362007     0.4695979979135472      0.448027991694523  2.580735732044651e-14 122.0023338949358
2.515944852906176      19.42933132968274       15.6384119940138   0.002879115047627193      0.757262772915145      -11.2949195643075  1.135107946713167e-07     0.1288606745283696  0.0007859192024716867      14.30109689301291      302.3497739028659   0.006971781770696343     0.8000005181918436     0.5449239247315952     0.2662469756820457     0.3749758106280804   0.003666835959555428     0.3050191593362007     0.4695979979135472      0.448027991694523  2.580735732044651e-14 122.0023340218533
2.515944852906176      19.42933132968274       15.6384119940138   0.002879115047627193      0.757262772915145      -11.2949195643075  1.135107946713167e-07     0.1288606745283696  0.0007859192024716867      14.30109689301291      302.3497739028659   0.006971781770696343     0.8000005181918436     0.5449239247315952     0.2662469756820457     0.3749757957269192   0.003666850860716622     0.3050191593362007     0.4695979979135472      0.448027991694523  2.580735732044651e-14 122.0023340110863
2.515944852906176      19.42933132968274       15.6384119940138   0.002879115047627193      0.757262772915145      -11.2949195643075  1.135107946713167e-07     0.1288606745283696  0.0007859192024716867      14.30109689301291      302.3497739028659   0.006971781770696343     0.8000005181918436     0.5449239247315952     0.2662469756820457     0.3749757957269192   0.003666835959555428     0.3050191742373619     0.4695979979135472      0.448027991694523  2.580735732044651e-14 122.0023340091995
2.515944852906176      19.42933132968274       15.6384119940138   0.002879115047627193      0.757262772915145      -11.2949195643075  1.135107946713167e-07     0.1288606745283696  0.0007859192024716867      14.30109689301291      302.3497739028659   0.006971781770696343     0.8000005181918436     0.5449239247315952     0.2662469756820457     0.3749757957269192   0.003666835959555428     0.3050191593362007     0.4695980128147084      0.448027991694523  2.580735732044651e-14 122.0023340092023
2.515944852906176      19.42933132968274       15.6384119940138   0.002879115047627193      0.757262772915145      -11.2949195643075  1.135107946713167e-07     0.1288606745283696  0.0007859192024716867      14.30109689301291      302.3497739028659   0.006971781770696343     0.8000005181918436     0.5449239247315952     0.2662469756820457     0.3749757957269192   0.003666835959555428     0.3050191593362007     0.4695979979135472     0.4480280065956842  2.580735732044651e-14 122.0023340092044
2.515944852906176      19.42933132968274       15.6384119940138   0.002879115047627193      0.757262772915145      -11.2949195643075  1.135107946713167e-07     0.1288606745283696  0.0007859192024716867      14.30109689301291      302.3497739028659   0.006971781770696343     0.8000005181918436     0.5449239247315952     0.2662469756820457     0.3749757957269192   0.003666835959555428     0.3050191593362007     0.4695979979135472      0.448027991694523  1.490118700120498e-08 122.0023687170147
2.516626924495364      19.42529453030094      15.63356357851168   0.002875169374539459     0.7570463225271089       -11.293579349491  1.123971859072303e-07     0.1288468397370165  0.0007872810397379849      14.29523565318563      302.3504866243165   0.006968407120134536     0.8000005084051912     0.5447778740135416     0.2663030338484002     0.3750893113437047   0.003615060727118769     0.3050191593362007     0.4695812388194335     0.4479993956446642  2.532656815083011e-14 122.0008255905955
2.516626961996028      19.42529453030094      15.63356357851168   0.002875169374539459     0.7570463225271089       -11.293579349491  1.123971859072303e-07     0.1288468397370165  0.0007872810397379849      14.29523565318563      302.3504866243165   0.006968407120134536     0.8000005084051912     0.5447778740135416     0.2663030338484002     0.3750893113437047   0.003615060727118769     0.3050191593362007     0.4695812388194335     0.4479993956446642  2.532656815083011e-14 122.0008256145847
2.516626924495364      19.42529481976038      15.63356357851168   0.002875169374539459     0.7570463225271089       -11.293579349491  1.123971859072303e-07     0.1288468397370165  0.0007872810397379849      14.29523565318563      302.3504866243165   0.006968407120134536     0.8000005084051912     0.5447778740135416     0.2663030338484002     0.3750893113437047   0.003615060727118769     0.3050191593362007     0.4695812388194335     0.4479993956446642  2.532656815083011e-14 122.0008255916994
2.516626924495364      19.42529453030094      15.63356381146993   0.002875169374539459     0.7570463225271089       -11.293579349491  1.123971859072303e-07     0.1288468397370165  0.0007872810397379849      14.29523565318563      302.3504866243165   0.006968407120134536     0.8000005084051912     0.5447778740135416     0.2663030338484002     0.3750893113437047   0.003615060727118769     0.3050191593362007     0.4695812388194335     0.4479993956446642  2.532656815083011e-14 122.0008255996812
2.516626924495364      19.42529453030094      15.63356357851168   0.002875184275700653     0.7570463225271089       -11.293579349491  1.123971859072303e-07     0.1288468397370165  0.0007872810397379849      14.29523565318563      302.3504866243165   0.006968407120134536     0.8000005084051912     0.5447778740135416     0.2663030338484002     0.3750893113437047   0.003615060727118769     0.3050191593362007     0.4695812388194335     0.4479993956446642  2.532656815083011e-14 122.0008256018234
2.516626924495364      19.42529453030094      15.63356357851168   0.002875169374539459     0.7570463374282701       -11.293579349491  1.123971859072303e-07     0.1288468397370165  0.0007872810397379849      14.29523565318563      302.3504866243165   0.006968407120134536     0.8000005084051912     0.5447778740135416     0.2663030338484002     0.3750893113437047   0.003615060727118769     0.3050191593362007     0.4695812388194335     0.4479993956446642  2.532656815083011e-14 122.0008255989978
2.516626924495364      19.42529453030094      15.63356357851168   0.002875169374539459     0.7570463225271089     -11.29357951777845  1.123971859072303e-07     0.1288468397370165  0.0007872810397379849      14.29523565318563      302.3504866243165   0.006968407120134536     0.8000005084051912     0.5447778740135416     0.2663030338484002     0.3750893113437047   0.003615060727118769     0.3050191593362007     0.4695812388194335     0.4479993956446642  2.532656815083011e-14 122.0008255642921
2.516626924495364      19.42529453030094      15.63356357851168   0.002875169374539459     0.7570463225271089       -11.293579349491  1.272983471010779e-07     0.1288468397370165  0.0007872810397379849      14.29523565318563      302.3504866243165   0.006968407120134536     0.8000005084051912     0.5447778740135416     0.2663030338484002     0.3750893113437047   0.003615060727118769     0.3050191593362007     0.4695812388194335     0.4479993956446642  2.532656815083011e-14 122.0008341213401
2.516626924495364      19.42529453030094      15.63356357851168   0.002875169374539459     0.7570463225271089       -11.293579349491  1.123971859072303e-07     0.1288468546381777  0.0007872810397379849      14.29523565318563      302.3504866243165   0.006968407120134536     0.8000005084051912     0.5447778740135416     0.2663030338484002     0.3750893113437047   0.003615060727118769     0.3050191593362007     0.4695812388194335     0.4479993956446642  2.532656815083011e-14 122.0008258544322
2.516626924495364      19.42529453030094      15.63356357851168   0.002875169374539459     0.7570463225271089       -11.293579349491  1.123971859072303e-07     0.1288468397370165  0.0007872959408991787      14.29523565318563      302.3504866243165   0.006968407120134536     0.8000005084051912     0.5447778740135416     0.2663030338484002     0.3750893113437047   0.003615060727118769     0.3050191593362007     0.4695812388194335     0.4479993956446642  2.532656815083011e-14 122.0008258804491
2.516626924495364      19.42529453030094      15.63356357851168   0.002875169374539459     0.7570463225271089       -11.293579349491  1.123971859072303e-07     0.1288468397370165  0.0007872810397379849      14.29523586620124      302.3504866243165   0.006968407120134536     0.8000005084051912     0.5447778740135416     0.2663030338484002     0.3750893113437047   0.003615060727118769     0.3050191593362007     0.4695812388194335     0.4479993956446642  2.532656815083011e-14 122.000825634931
2.516626924495364      19.42529453030094      15.63356357851168   0.002875169374539459     0.7570463225271089       -11.293579349491  1.123971859072303e-07     0.1288468397370165  0.0007872810397379849      14.29523565318563      302.3504911296898   0.006968407120134536     0.8000005084051912     0.5447778740135416     0.2663030338484002     0.3750893113437047   0.003615060727118769     0.3050191593362007     0.4695812388194335     0.4479993956446642  2.532656815083011e-14 122.0008256082128
2.516626924495364      19.42529453030094      15.63356357851168   0.002875169374539459     0.7570463225271089       -11.293579349491  1.123971859072303e-07     0.1288468397370165  0.0007872810397379849      14.29523565318563      302.3504866243165    0.00696842202129573     0.8000005084051912     0.5447778740135416     0.2663030338484002     0.3750893113437047   0.003615060727118769     0.3050191593362007     0.4695812388194335     0.4479993956446642  2.532656815083011e-14 122.0008252538029
2.516626924495364      19.42529453030094      15.63356357851168   0.002875169374539459     0.7570463225271089       -11.293579349491  1.123971859072303e-07     0.1288468397370165  0.0007872810397379849      14.29523565318563      302.3504866243165   0.006968407120134536     0.8000005233063524     0.5447778740135416     0.2663030338484002     0.3750893113437047   0.003615060727118769     0.3050191593362007     0.4695812388194335     0.4479993956446642  2.532656815083011e-14 122.0008260968554
2.516626924495364      19.42529453030094      15.63356357851168   0.002875169374539459     0.7570463225271089       -11.293579349491  1.123971859072303e-07     0.1288468397370165  0.0007872810397379849      14.29523565318563      302.3504866243165   0.006968407120134536     0.8000005084051912     0.5447778889147028     0.2663030338484002     0.3750893113437047   0.003615060727118769     0.3050191593362007     0.4695812388194335     0.4479993956446642  2.532656815083011e-14 122.0008256135642
2.516626924495364      19.42529453030094      15.63356357851168   0.002875169374539459     0.7570463225271089       -11.293579349491  1.123971859072303e-07     0.1288468397370165  0.0007872810397379849      14.29523565318563      302.3504866243165   0.006968407120134536     0.8000005084051912     0.5447778740135416     0.2663030487495614     0.3750893113437047   0.003615060727118769     0.3050191593362007     0.4695812388194335     0.4479993956446642  2.532656815083011e-14 122.0008254957121
2.516626924495364      19.42529453030094      15.63356357851168   0.002875169374539459     0.7570463225271089       -11.293579349491  1.123971859072303e-07     0.1288468397370165  0.0007872810397379849      14.29523565318563      302.3504866243165   0.006968407120134536     0.8000005084051912     0.5447778740135416     0.2663030338484002     0.3750893262448659   0.003615060727118769     0.3050191593362007     0.4695812388194335     0.4479993956446642  2.532656815083011e-14 122.0008255873857
2.516626924495364      19.42529453030094      15.63356357851168   0.002875169374539459     0.7570463225271089       -11.293579349491  1.123971859072303e-07     0.1288468397370165  0.0007872810397379849      14.29523565318563      302.3504866243165   0.006968407120134536     0.8000005084051912     0.5447778740135416     0.2663030338484002     0.3750893113437047   0.003615075628279963     0.3050191593362007     0.4695812388194335     0.4479993956446642  2.532656815083011e-14 122.0008255909388
2.516626924495364      19.42529453030094      15.63356357851168   0.002875169374539459     0.7570463225271089       -11.293579349491  1.123971859072303e-07     0.1288468397370165  0.0007872810397379849      14.29523565318563      302.3504866243165   0.006968407120134536     0.8000005084051912     0.5447778740135416     0.2663030338484002     0.3750893113437047   0.003615060727118769     0.3050191742373619     0.4695812388194335     0.4479993956446642  2.532656815083011e-14 122.0008255905955
2.516626924495364      19.42529453030094      15.63356357851168   0.002875169374539459     0.7570463225271089       -11.293579349491  1.123971859072303e-07     0.1288468397370165  0.0007872810397379849      14.29523565318563      302.3504866243165   0.006968407120134536     0.8000005084051912     0.5447778740135416     0.2663030338484002     0.3750893113437047   0.003615060727118769     0.3050191593362007     0.4695812537205947     0.4479993956446642  2.532656815083011e-14 122.0008255904636
2.516626924495364      19.42529453030094      15.63356357851168   0.002875169374539459     0.7570463225271089       -11.293579349491  1.123971859072303e-07     0.1288468397370165  0.0007872810397379849      14.29523565318563      302.3504866243165   0.006968407120134536     0.8000005084051912     0.5447778740135416     0.2663030338484002     0.3750893113437047   0.003615060727118769     0.3050191593362007     0.4695812388194335     0.4479994105458254  2.532656815083011e-14 122.0008255908843
2.516626924495364      19.42529453030094      15.63356357851168   0.002875169374539459     0.7570463225271089       -11.293579349491  1.123971859072303e-07     0.1288468397370165  0.0007872810397379849      14.29523565318563      302.3504866243165   0.006968407120134536     0.8000005084051912     0.5447778740135416     0.2663030338484002     0.3750893113437047   0.003615060727118769     0.3050191593362007     0.4695812388194335     0.4479993956446642  1.490118652041581e-08 122.0008602369877
2.516536248618621      19.42600556837676      15.63537560279019   0.002875134840970303     0.7569580770637103     -11.29457695518179  1.119764173416906e-07     0.1288427045360013   0.000787335215851496      14.29189760076258      302.2401398731278   0.006968419941791213      0.800000506243117      0.544761185380536     0.2663269607120274     0.3750610883243414   0.003611168788163754     0.3050191593362007     0.4698239915201073     0.4475832653207758  2.514830777907969e-14 122.0008485410494
2.516536286117933      19.42600556837676      15.63537560279019   0.002875134840970303     0.7569580770637103     -11.29457695518179  1.119764173416906e-07     0.1288427045360013   0.000787335215851496      14.29189760076258      302.2401398731278   0.006968419941791213      0.800000506243117      0.544761185380536     0.2663269607120274     0.3750610883243414   0.003611168788163754     0.3050191593362007     0.4698239915201073     0.4475832653207758  2.514830777907969e-14 122.000848531581
2.516536248618621       19.4260058578468      15.63537560279019   0.002875134840970303     0.7569580770637103     -11.29457695518179  1.119764173416906e-07     0.1288427045360013   0.000787335215851496      14.29189760076258      302.2401398731278   0.006968419941791213      0.800000506243117      0.544761185380536     0.2663269607120274     0.3750610883243414   0.003611168788163754     0.3050191593362007     0.4698239915201073     0.4475832653207758  2.514830777907969e-14 122.0008485438051
2.516536248618621      19.42600556837676      15.63537583577545   0.002875134840970303     0.7569580770637103     -11.29457695518179  1.119764173416906e-07     0.1288427045360013   0.000787335215851496      14.29189760076258      302.2401398731278   0.006968419941791213      0.800000506243117      0.544761185380536     0.2663269607120274     0.3750610883243414   0.003611168788163754     0.3050191593362007     0.4698239915201073     0.4475832653207758  2.514830777907969e-14 122.0008485543309
2.516536248618621      19.42600556837676      15.63537560279019   0.002875149742131497     0.7569580770637103     -11.29457695518179  1.119764173416906e-07     0.1288427045360013   0.000787335215851496      14.29189760076258      302.2401398731278   0.006968419941791213      0.800000506243117      0.544761185380536     0.2663269607120274     0.3750610883243414   0.003611168788163754     0.3050191593362007     0.4698239915201073     0.4475832653207758  2.514830777907969e-14 122.0008485126066
2.516536248618621      19.42600556837676      15.63537560279019   0.002875134840970303     0.7569580919648715     -11.29457695518179  1.119764173416906e-07     0.1288427045360013   0.000787335215851496      14.29189760076258      302.2401398731278   0.006968419941791213      0.800000506243117      0.544761185380536     0.2663269607120274     0.3750610883243414   0.003611168788163754     0.3050191593362007     0.4698239915201073     0.4475832653207758  2.514830777907969e-14 122.0008485536353
2.516536248618621      19.42600556837676      15.63537560279019   0.002875134840970303     0.7569580770637103      -11.2945771234841  1.119764173416906e-07     0.1288427045360013   0.000787335215851496      14.29189760076258      302.2401398731278   0.006968419941791213      0.800000506243117      0.544761185380536     0.2663269607120274     0.3750610883243414   0.003611168788163754     0.3050191593362007     0.4698239915201073     0.4475832653207758  2.514830777907969e-14 122.0008484994913
2.516536248618621      19.42600556837676      15.63537560279019   0.002875134840970303     0.7569580770637103     -11.29457695518179  1.268775785355383e-07     0.1288427045360013   0.000787335215851496      14.29189760076258      302.2401398731278   0.006968419941791213      0.800000506243117      0.544761185380536     0.2663269607120274     0.3750610883243414   0.003611168788163754     0.3050191593362007     0.4698239915201073     0.4475832653207758  2.514830777907969e-14 122.0008571001939
2.516536248618621      19.42600556837676      15.63537560279019   0.002875134840970303     0.7569580770637103     -11.29457695518179  1.119764173416906e-07     0.1288427194371625   0.000787335215851496      14.29189760076258      302.2401398731278   0.006968419941791213      0.800000506243117      0.544761185380536     0.2663269607120274     0.3750610883243414   0.003611168788163754     0.3050191593362007     0.4698239915201073     0.4475832653207758  2.514830777907969e-14 122.0008487716883
2.516536248618621      19.42600556837676      15.63537560279019   0.002875134840970303     0.7569580770637103     -11.29457695518179  1.119764173416906e-07     0.1288427045360013  0.0007873501170126898      14.29189760076258      302.2401398731278   0.006968419941791213      0.800000506243117      0.544761185380536     0.2663269607120274     0.3750610883243414   0.003611168788163754     0.3050191593362007     0.4698239915201073     0.4475832653207758  2.514830777907969e-14 122.0008487840378
2.516536248618621      19.42600556837676      15.63537560279019   0.002875134840970303     0.7569580770637103     -11.29457695518179  1.119764173416906e-07     0.1288427045360013   0.000787335215851496      14.29189781372845      302.2401398731278   0.006968419941791213      0.800000506243117      0.544761185380536     0.2663269607120274     0.3750610883243414   0.003611168788163754     0.3050191593362007     0.4698239915201073     0.4475832653207758  2.514830777907969e-14 122.0008485579656
2.516536248618621      19.42600556837676      15.63537560279019   0.002875134840970303     0.7569580770637103     -11.29457695518179  1.119764173416906e-07     0.1288427045360013   0.000787335215851496      14.29189760076258      302.2401443768568   0.006968419941791213      0.800000506243117      0.544761185380536     0.2663269607120274     0.3750610883243414   0.003611168788163754     0.3050191593362007     0.4698239915201073     0.4475832653207758  2.514830777907969e-14 122.0008484817824
2.516536248618621      19.42600556837676      15.63537560279019   0.002875134840970303     0.7569580770637103     -11.29457695518179  1.119764173416906e-07     0.1288427045360013   0.000787335215851496      14.29189760076258      302.2401398731278   0.006968434842952407      0.800000506243117      0.544761185380536     0.2663269607120274     0.3750610883243414   0.003611168788163754     0.3050191593362007     0.4698239915201073     0.4475832653207758  2.514830777907969e-14 122.0008492203037
2.516536248618621      19.42600556837676      15.63537560279019   0.002875134840970303     0.7569580770637103     -11.29457695518179  1.119764173416906e-07     0.1288427045360013   0.000787335215851496      14.29189760076258      302.2401398731278   0.006968419941791213     0.8000005211442782      0.544761185380536     0.2663269607120274     0.3750610883243414   0.003611168788163754     0.3050191593362007     0.4698239915201073     0.4475832653207758  2.514830777907969e-14 122.0008490285129
2.516536248618621      19.42600556837676      15.63537560279019   0.002875134840970303     0.7569580770637103     -11.29457695518179  1.119764173416906e-07     0.1288427045360013   0.000787335215851496      14.29189760076258      302.2401398731278   0.006968419941791213      0.800000506243117     0.5447612002816972     0.2663269607120274     0.3750610883243414   0.003611168788163754     0.3050191593362007     0.4698239915201073     0.4475832653207758  2.514830777907969e-14 122.0008485077036
2.516536248618621      19.42600556837676      15.63537560279019   0.002875134840970303     0.7569580770637103     -11.29457695518179  1.119764173416906e-07     0.1288427045360013   0.000787335215851496      14.29189760076258      302.2401398731278   0.006968419941791213      0.800000506243117      0.544761185380536     0.2663269756131886     0.3750610883243414   0.003611168788163754     0.3050191593362007     0.4698239915201073     0.4475832653207758  2.514830777907969e-14 122.0008484753929
2.516536248618621      19.42600556837676      15.63537560279019   0.002875134840970303     0.7569580770637103     -11.29457695518179  1.119764173416906e-07     0.1288427045360013   0.000787335215851496      14.29189760076258      302.2401398731278   0.006968419941791213      0.800000506243117      0.544761185380536     0.2663269607120274     0.3750611032255026   0.003611168788163754     0.3050191593362007     0.4698239915201073     0.4475832653207758  2.514830777907969e-14 122.0008485191112
2.516536248618621      19.42600556837676      15.63537560279019   0.002875134840970303     0.7569580770637103     -11.29457695518179  1.119764173416906e-07     0.1288427045360013   0.000787335215851496      14.29189760076258      302.2401398731278   0.006968419941791213      0.800000506243117      0.544761185380536     0.2663269607120274     0.3750610883243414   0.003611183689324948     0.3050191593362007     0.4698239915201073     0.4475832653207758  2.514830777907969e-14 122.0008485428606
2.516536248618621      19.42600556837676      15.63537560279019   0.002875134840970303     0.7569580770637103     -11.29457695518179  1.119764173416906e-07     0.1288427045360013   0.000787335215851496      14.29189760076258      302.2401398731278   0.006968419941791213      0.800000506243117      0.544761185380536     0.2663269607120274     0.3750610883243414   0.003611168788163754     0.3050191742373619     0.4698239915201073     0.4475832653207758  2.514830777907969e-14 122.0008485410494
2.516536248618621      19.42600556837676      15.63537560279019   0.002875134840970303     0.7569580770637103     -11.29457695518179  1.119764173416906e-07     0.1288427045360013   0.000787335215851496      14.29189760076258      302.2401398731278   0.006968419941791213      0.800000506243117      0.544761185380536     0.2663269607120274     0.3750610883243414   0.003611168788163754     0.3050191593362007     0.4698240064212685     0.4475832653207758  2.514830777907969e-14 122.0008485438797
2.516536248618621      19.42600556837676      15.63537560279019   0.002875134840970303     0.7569580770637103     -11.29457695518179  1.119764173416906e-07     0.1288427045360013   0.000787335215851496      14.29189760076258      302.2401398731278   0.006968419941791213      0.800000506243117      0.544761185380536     0.2663269607120274     0.3750610883243414   0.003611168788163754     0.3050191593362007     0.4698239915201073     0.4475832802219369  2.514830777907969e-14 122.0008485413646
2.516536248618621      19.42600556837676      15.63537560279019   0.002875134840970303     0.7569580770637103     -11.29457695518179  1.119764173416906e-07     0.1288427045360013   0.000787335215851496      14.29189760076258      302.2401398731278   0.006968419941791213      0.800000506243117      0.544761185380536     0.2663269607120274     0.3750610883243414   0.003611168788163754     0.3050191593362007     0.4698239915201073     0.4475832653207758  1.490118634215543e-08 122.0008831800115
2.516603833783865      19.42547227053478      15.63401651652865   0.002875159801131156     0.7570239877211269     -11.29382882819826  1.122504838836144e-07     0.1288443335769854  0.0007872848346796706      14.29439929865821      302.3229017846919   0.006969138243841785      0.800000507853575     0.5447731603050933     0.2663120308481872     0.3750823952907744   0.003614087780715816     0.3050191593362007      0.469641924280123     0.4478953673067223  2.524399897194272e-14 122.0007994176576
2.516603871284184      19.42547227053478      15.63401651652865   0.002875159801131156     0.7570239877211269     -11.29382882819826  1.122504838836144e-07     0.1288443335769854  0.0007872848346796706      14.29439929865821      302.3229017846919   0.006969138243841785      0.800000507853575     0.5447731603050933     0.2663120308481872     0.3750823952907744   0.003614087780715816     0.3050191593362007      0.469641924280123     0.4478953673067223  2.524399897194272e-14 122.0007994098385
2.516603833783865      19.42547255999687      15.63401651652865   0.002875159801131156     0.7570239877211269     -11.29382882819826  1.122504838836144e-07     0.1288443335769854  0.0007872848346796706      14.29439929865821      302.3229017846919   0.006969138243841785      0.800000507853575     0.5447731603050933     0.2663120308481872     0.3750823952907744   0.003614087780715816     0.3050191593362007      0.469641924280123     0.4478953673067223  2.524399897194272e-14 122.0007994171324
2.516603833783865      19.42547227053478      15.63401674949365   0.002875159801131156     0.7570239877211269     -11.29382882819826  1.122504838836144e-07     0.1288443335769854  0.0007872848346796706      14.29439929865821      302.3229017846919   0.006969138243841785      0.800000507853575     0.5447731603050933     0.2663120308481872     0.3750823952907744   0.003614087780715816     0.3050191593362007      0.469641924280123     0.4478953673067223  2.524399897194272e-14 122.0007994286812
2.516603833783865      19.42547227053478      15.63401651652865    0.00287517470229235     0.7570239877211269     -11.29382882819826  1.122504838836144e-07     0.1288443335769854  0.0007872848346796706      14.29439929865821      302.3229017846919   0.006969138243841785      0.800000507853575     0.5447731603050933     0.2663120308481872     0.3750823952907744   0.003614087780715816     0.3050191593362007      0.469641924280123     0.4478953673067223  2.524399897194272e-14 122.0007993806412
2.516603833783865      19.42547227053478      15.63401651652865   0.002875159801131156     0.7570240026222881     -11.29382882819826  1.122504838836144e-07     0.1288443335769854  0.0007872848346796706      14.29439929865821      302.3229017846919   0.006969138243841785      0.800000507853575     0.5447731603050933     0.2663120308481872     0.3750823952907744   0.003614087780715816     0.3050191593362007      0.469641924280123     0.4478953673067223  2.524399897194272e-14 122.000799431173
2.516603833783865      19.42547227053478      15.63401651652865   0.002875159801131156     0.7570239877211269     -11.29382899648943  1.122504838836144e-07     0.1288443335769854  0.0007872848346796706      14.29439929865821      302.3229017846919   0.006969138243841785      0.800000507853575     0.5447731603050933     0.2663120308481872     0.3750823952907744   0.003614087780715816     0.3050191593362007      0.469641924280123     0.4478953673067223  2.524399897194272e-14 122.0007993802599
2.516603833783865      19.42547227053478      15.63401651652865   0.002875159801131156     0.7570239877211269     -11.29382882819826   1.27151645077462e-07     0.1288443335769854  0.0007872848346796706      14.29439929865821      302.3229017846919   0.006969138243841785      0.800000507853575     0.5447731603050933     0.2663120308481872     0.3750823952907744   0.003614087780715816     0.3050191593362007      0.469641924280123     0.4478953673067223  2.524399897194272e-14 122.0008079866291
2.516603833783865      19.42547227053478      15.63401651652865   0.002875159801131156     0.7570239877211269     -11.29382882819826  1.122504838836144e-07     0.1288443484781466  0.0007872848346796706      14.29439929865821      302.3229017846919   0.006969138243841785      0.800000507853575     0.5447731603050933     0.2663120308481872     0.3750823952907744   0.003614087780715816     0.3050191593362007      0.469641924280123     0.4478953673067223  2.524399897194272e-14 122.0007996582423
2.516603833783865      19.42547227053478      15.63401651652865   0.002875159801131156     0.7570239877211269     -11.29382882819826  1.122504838836144e-07     0.1288443335769854  0.0007872997358408645      14.29439929865821      302.3229017846919   0.006969138243841785      0.800000507853575     0.5447731603050933     0.2663120308481872     0.3750823952907744   0.003614087780715816     0.3050191593362007      0.469641924280123     0.4478953673067223  2.524399897194272e-14 122.0007996782652
2.516603833783865      19.42547227053478      15.63401651652865   0.002875159801131156     0.7570239877211269     -11.29382882819826  1.122504838836144e-07     0.1288443335769854  0.0007872848346796706      14.29439951166135      302.3229017846919   0.006969138243841785      0.800000507853575     0.5447731603050933     0.2663120308481872     0.3750823952907744   0.003614087780715816     0.3050191593362007      0.469641924280123     0.4478953673067223  2.524399897194272e-14 122.0007994719592
2.516603833783865      19.42547227053478      15.63401651652865   0.002875159801131156     0.7570239877211269     -11.29382882819826  1.122504838836144e-07     0.1288443335769854  0.0007872848346796706      14.29439929865821      302.3229062896542   0.006969138243841785      0.800000507853575     0.5447731603050933     0.2663120308481872     0.3750823952907744   0.003614087780715816     0.3050191593362007      0.469641924280123     0.4478953673067223  2.524399897194272e-14 122.0007994359952
2.516603833783865      19.42547227053478      15.63401651652865   0.002875159801131156     0.7570239877211269     -11.29382882819826  1.122504838836144e-07     0.1288443335769854  0.0007872848346796706      14.29439929865821      302.3229017846919   0.006969153145002979      0.800000507853575     0.5447731603050933     0.2663120308481872     0.3750823952907744   0.003614087780715816     0.3050191593362007      0.469641924280123     0.4478953673067223  2.524399897194272e-14 122.0008001162887
2.516603833783865      19.42547227053478      15.63401651652865   0.002875159801131156     0.7570239877211269     -11.29382882819826  1.122504838836144e-07     0.1288443335769854  0.0007872848346796706      14.29439929865821      302.3229017846919   0.006969138243841785     0.8000005227547362     0.5447731603050933     0.2663120308481872     0.3750823952907744   0.003614087780715816     0.3050191593362007      0.469641924280123     0.4478953673067223  2.524399897194272e-14 122.0007999417775
2.516603833783865      19.42547227053478      15.63401651652865   0.002875159801131156     0.7570239877211269     -11.29382882819826  1.122504838836144e-07     0.1288443335769854  0.0007872848346796706      14.29439929865821      302.3229017846919   0.006969138243841785      0.800000507853575     0.5447731752062545     0.2663120308481872     0.3750823952907744   0.003614087780715816     0.3050191593362007      0.469641924280123     0.4478953673067223  2.524399897194272e-14 122.0007993947362
2.516603833783865      19.42547227053478      15.63401651652865   0.002875159801131156     0.7570239877211269     -11.29382882819826  1.122504838836144e-07     0.1288443335769854  0.0007872848346796706      14.29439929865821      302.3229017846919   0.006969138243841785      0.800000507853575     0.5447731603050933     0.2663120457493484     0.3750823952907744   0.003614087780715816     0.3050191593362007      0.469641924280123     0.4478953673067223  2.524399897194272e-14 122.0007993650205
2.516603833783865      19.42547227053478      15.63401651652865   0.002875159801131156     0.7570239877211269     -11.29382882819826  1.122504838836144e-07     0.1288443335769854  0.0007872848346796706      14.29439929865821      302.3229017846919   0.006969138243841785      0.800000507853575     0.5447731603050933     0.2663120308481872     0.3750824101919356   0.003614087780715816     0.3050191593362007      0.469641924280123     0.4478953673067223  2.524399897194272e-14 122.0007994117918
2.516603833783865      19.42547227053478      15.63401651652865   0.002875159801131156     0.7570239877211269     -11.29382882819826  1.122504838836144e-07     0.1288443335769854  0.0007872848346796706      14.29439929865821      302.3229017846919   0.006969138243841785      0.800000507853575     0.5447731603050933     0.2663120308481872     0.3750823952907744    0.00361410268187701     0.3050191593362007      0.469641924280123     0.4478953673067223  2.524399897194272e-14 122.0007994169957
2.516603833783865      19.42547227053478      15.63401651652865   0.002875159801131156     0.7570239877211269     -11.29382882819826  1.122504838836144e-07     0.1288443335769854  0.0007872848346796706      14.29439929865821      302.3229017846919   0.006969138243841785      0.800000507853575     0.5447731603050933     0.2663120308481872     0.3750823952907744   0.003614087780715816     0.3050191742373619      0.469641924280123     0.4478953673067223  2.524399897194272e-14 122.0007994176576
2.516603833783865      19.42547227053478      15.63401651652865   0.002875159801131156     0.7570239877211269     -11.29382882819826  1.122504838836144e-07     0.1288443335769854  0.0007872848346796706      14.29439929865821      302.3229017846919   0.006969138243841785      0.800000507853575     0.5447731603050933     0.2663120308481872     0.3750823952907744   0.003614087780715816     0.3050191593362007     0.4696419391812842     0.4478953673067223  2.524399897194272e-14 122.0007994175422
2.516603833783865      19.42547227053478      15.63401651652865   0.002875159801131156     0.7570239877211269     -11.29382882819826  1.122504838836144e-07     0.1288443335769854  0.0007872848346796706      14.29439929865821      302.3229017846919   0.006969138243841785      0.800000507853575     0.5447731603050933     0.2663120308481872     0.3750823952907744   0.003614087780715816     0.3050191593362007      0.469641924280123     0.4478953822078835  2.524399897194272e-14 122.0007994177471
2.516603833783865      19.42547227053478      15.63401651652865   0.002875159801131156     0.7570239877211269     -11.29382882819826  1.122504838836144e-07     0.1288443335769854  0.0007872848346796706      14.29439929865821      302.3229017846919   0.006969138243841785      0.800000507853575     0.5447731603050933     0.2663120308481872     0.3750823952907744   0.003614087780715816     0.3050191593362007      0.469641924280123     0.4478953673067223  1.490118643784663e-08 122.0008340647804
2.516603223629812      19.42552732403901      15.63414005474915    0.00287586830067539     0.7570171448179899     -11.29391017091184   1.12213066971463e-07     0.1288436427212647  0.0007872859794580022      14.29416080514073      302.3161446268441   0.006969012752225564     0.8000005077154092     0.5447723972757426      0.266313444368789     0.3750830907528258   0.003619868483495869     0.3050191593362007     0.4696545854659975     0.4478870207159718  2.522072446296804e-14 122.000785929662
2.516603261130122      19.42552732403901      15.63414005474915    0.00287586830067539     0.7570171448179899     -11.29391017091184   1.12213066971463e-07     0.1288436427212647  0.0007872859794580022      14.29416080514073      302.3161446268441   0.006969012752225564     0.8000005077154092     0.5447723972757426      0.266313444368789     0.3750830907528258   0.003619868483495869     0.3050191593362007     0.4696545854659975     0.4478870207159718  2.522072446296804e-14 122.0007858300328
2.516603223629812      19.42552761350192      15.63414005474915    0.00287586830067539     0.7570171448179899     -11.29391017091184   1.12213066971463e-07     0.1288436427212647  0.0007872859794580022      14.29416080514073      302.3161446268441   0.006969012752225564     0.8000005077154092     0.5447723972757426      0.266313444368789     0.3750830907528258   0.003619868483495869     0.3050191593362007     0.4696545854659975     0.4478870207159718  2.522072446296804e-14 122.0007859231924
2.516603223629812      19.42552732403901      15.63414028771599    0.00287586830067539     0.7570171448179899     -11.29391017091184   1.12213066971463e-07     0.1288436427212647  0.0007872859794580022      14.29416080514073      302.3161446268441   0.006969012752225564     0.8000005077154092     0.5447723972757426      0.266313444368789     0.3750830907528258   0.003619868483495869     0.3050191593362007     0.4696545854659975     0.4478870207159718  2.522072446296804e-14 122.000785934129
2.516603223629812      19.42552732403901      15.63414005474915   0.002875883201836584     0.7570171448179899     -11.29391017091184   1.12213066971463e-07     0.1288436427212647  0.0007872859794580022      14.29416080514073      302.3161446268441   0.006969012752225564     0.8000005077154092     0.5447723972757426      0.266313444368789     0.3750830907528258   0.003619868483495869     0.3050191593362007     0.4696545854659975     0.4478870207159718  2.522072446296804e-14 122.0007862499537
2.516603223629812      19.42552732403901      15.63414005474915    0.00287586830067539     0.7570171597191511     -11.29391017091184   1.12213066971463e-07     0.1288436427212647  0.0007872859794580022      14.29416080514073      302.3161446268441   0.006969012752225564     0.8000005077154092     0.5447723972757426      0.266313444368789     0.3750830907528258   0.003619868483495869     0.3050191593362007     0.4696545854659975     0.4478870207159718  2.522072446296804e-14 122.0007859332545
2.516603223629812      19.42552732403901      15.63414005474915    0.00287586830067539     0.7570171448179899     -11.29391033920421   1.12213066971463e-07     0.1288436427212647  0.0007872859794580022      14.29416080514073      302.3161446268441   0.006969012752225564     0.8000005077154092     0.5447723972757426      0.266313444368789     0.3750830907528258   0.003619868483495869     0.3050191593362007     0.4696545854659975     0.4478870207159718  2.522072446296804e-14 122.0007858929099
2.516603223629812      19.42552732403901      15.63414005474915    0.00287586830067539     0.7570171448179899     -11.29391017091184  1.271142281653107e-07     0.1288436427212647  0.0007872859794580022      14.29416080514073      302.3161446268441   0.006969012752225564     0.8000005077154092     0.5447723972757426      0.266313444368789     0.3750830907528258   0.003619868483495869     0.3050191593362007     0.4696545854659975     0.4478870207159718  2.522072446296804e-14 122.0007944713918
2.516603223629812      19.42552732403901      15.63414005474915    0.00287586830067539     0.7570171448179899     -11.29391017091184   1.12213066971463e-07     0.1288436576224259  0.0007872859794580022      14.29416080514073      302.3161446268441   0.006969012752225564     0.8000005077154092     0.5447723972757426      0.266313444368789     0.3750830907528258   0.003619868483495869     0.3050191593362007     0.4696545854659975     0.4478870207159718  2.522072446296804e-14 122.0007861679465
2.516603223629812      19.42552732403901      15.63414005474915    0.00287586830067539     0.7570171448179899     -11.29391017091184   1.12213066971463e-07     0.1288436427212647  0.0007873008806191961      14.29416080514073      302.3161446268441   0.006969012752225564     0.8000005077154092     0.5447723972757426      0.266313444368789     0.3750830907528258   0.003619868483495869     0.3050191593362007     0.4696545854659975     0.4478870207159718  2.522072446296804e-14 122.0007861049669
2.516603223629812      19.42552732403901      15.63414005474915    0.00287586830067539     0.7570171448179899     -11.29391017091184   1.12213066971463e-07     0.1288436427212647  0.0007872859794580022      14.29416101814033      302.3161446268441   0.006969012752225564     0.8000005077154092     0.5447723972757426      0.266313444368789     0.3750830907528258   0.003619868483495869     0.3050191593362007     0.4696545854659975     0.4478870207159718  2.522072446296804e-14 122.0007859854719
2.516603223629812      19.42552732403901      15.63414005474915    0.00287586830067539     0.7570171448179899     -11.29391017091184   1.12213066971463e-07     0.1288436427212647  0.0007872859794580022      14.29416080514073      302.3161491317057   0.006969012752225564     0.8000005077154092     0.5447723972757426      0.266313444368789     0.3750830907528258   0.003619868483495869     0.3050191593362007     0.4696545854659975     0.4478870207159718  2.522072446296804e-14 122.0007859118608
2.516603223629812      19.42552732403901      15.63414005474915    0.00287586830067539     0.7570171448179899     -11.29391017091184   1.12213066971463e-07     0.1288436427212647  0.0007872859794580022      14.29416080514073      302.3161446268441   0.006969027653386758     0.8000005077154092     0.5447723972757426      0.266313444368789     0.3750830907528258   0.003619868483495869     0.3050191593362007     0.4696545854659975     0.4478870207159718  2.522072446296804e-14 122.0007865307912
2.516603223629812      19.42552732403901      15.63414005474915    0.00287586830067539     0.7570171448179899     -11.29391017091184   1.12213066971463e-07     0.1288436427212647  0.0007872859794580022      14.29416080514073      302.3161446268441   0.006969012752225564     0.8000005226165704     0.5447723972757426      0.266313444368789     0.3750830907528258   0.003619868483495869     0.3050191593362007     0.4696545854659975     0.4478870207159718  2.522072446296804e-14 122.0007864294259
2.516603223629812      19.42552732403901      15.63414005474915    0.00287586830067539     0.7570171448179899     -11.29391017091184   1.12213066971463e-07     0.1288436427212647  0.0007872859794580022      14.29416080514073      302.3161446268441   0.006969012752225564     0.8000005077154092     0.5447724121769038      0.266313444368789     0.3750830907528258   0.003619868483495869     0.3050191593362007     0.4696545854659975     0.4478870207159718  2.522072446296804e-14 122.000785906217
2.516603223629812      19.42552732403901      15.63414005474915    0.00287586830067539     0.7570171448179899     -11.29391017091184   1.12213066971463e-07     0.1288436427212647  0.0007872859794580022      14.29416080514073      302.3161446268441   0.006969012752225564     0.8000005077154092     0.5447723972757426     0.2663134592699502     0.3750830907528258   0.003619868483495869     0.3050191593362007     0.4696545854659975     0.4478870207159718  2.522072446296804e-14 122.0007858660764
2.516603223629812      19.42552732403901      15.63414005474915    0.00287586830067539     0.7570171448179899     -11.29391017091184   1.12213066971463e-07     0.1288436427212647  0.0007872859794580022      14.29416080514073      302.3161446268441   0.006969012752225564     0.8000005077154092     0.5447723972757426      0.266313444368789      0.375083105653987   0.003619868483495869     0.3050191593362007     0.4696545854659975     0.4478870207159718  2.522072446296804e-14 122.0007859421682
2.516603223629812      19.42552732403901      15.63414005474915    0.00287586830067539     0.7570171448179899     -11.29391017091184   1.12213066971463e-07     0.1288436427212647  0.0007872859794580022      14.29416080514073      302.3161446268441   0.006969012752225564     0.8000005077154092     0.5447723972757426      0.266313444368789     0.3750830907528258   0.003619883384657063     0.3050191593362007     0.4696545854659975     0.4478870207159718  2.522072446296804e-14 122.0007859319174
2.516603223629812      19.42552732403901      15.63414005474915    0.00287586830067539     0.7570171448179899     -11.29391017091184   1.12213066971463e-07     0.1288436427212647  0.0007872859794580022      14.29416080514073      302.3161446268441   0.006969012752225564     0.8000005077154092     0.5447723972757426      0.266313444368789     0.3750830907528258   0.003619868483495869     0.3050191742373619     0.4696545854659975     0.4478870207159718  2.522072446296804e-14 122.000785929662
2.516603223629812      19.42552732403901      15.63414005474915    0.00287586830067539     0.7570171448179899     -11.29391017091184   1.12213066971463e-07     0.1288436427212647  0.0007872859794580022      14.29416080514073      302.3161446268441   0.006969012752225564     0.8000005077154092     0.5447723972757426      0.266313444368789     0.3750830907528258   0.003619868483495869     0.3050191593362007     0.4696546003671587     0.4478870207159718  2.522072446296804e-14 122.0007859304264
2.516603223629812      19.42552732403901      15.63414005474915    0.00287586830067539     0.7570171448179899     -11.29391017091184   1.12213066971463e-07     0.1288436427212647  0.0007872859794580022      14.29416080514073      302.3161446268441   0.006969012752225564     0.8000005077154092     0.5447723972757426      0.266313444368789     0.3750830907528258   0.003619868483495869     0.3050191593362007     0.4696545854659975      0.447887035617133  2.522072446296804e-14 122.0007859291831
2.516603223629812      19.42552732403901      15.63414005474915    0.00287586830067539     0.7570171448179899     -11.29391017091184   1.12213066971463e-07     0.1288436427212647  0.0007872859794580022      14.29416080514073      302.3161446268441   0.006969012752225564     0.8000005077154092     0.5447723972757426      0.266313444368789     0.3750830907528258   0.003619868483495869     0.3050191593362007     0.4696545854659975     0.4478870207159718  1.490118641457212e-08 122.000820582546
2.516620644249872      19.42552996874072      15.63414433736823   0.002875064216806143     0.7570146604867064     -11.29391599783041  1.113671952274287e-07      0.128816547319999  0.0007871671894712802      14.29410735149278      302.3161447259128   0.006965358945759862     0.8000005074880148      0.544781717233169     0.2663546512633028     0.3750790508211062   0.003619837000890224     0.3050191593362007     0.4696527489827773     0.4478884616791446  2.444934814419636e-14 122.0001861847165
2.516620681750442      19.42552996874072      15.63414433736823   0.002875064216806143     0.7570146604867064     -11.29391599783041  1.113671952274287e-07      0.128816547319999  0.0007871671894712802      14.29410735149278      302.3161447259128   0.006965358945759862     0.8000005074880148      0.544781717233169     0.2663546512633028     0.3750790508211062   0.003619837000890224     0.3050191593362007     0.4696527489827773     0.4478884616791446  2.444934814419636e-14 122.0001862787412
2.516620644249872      19.42553025820367      15.63414433736823   0.002875064216806143     0.7570146604867064     -11.29391599783041  1.113671952274287e-07      0.128816547319999  0.0007871671894712802      14.29410735149278      302.3161447259128   0.006965358945759862     0.8000005074880148      0.544781717233169     0.2663546512633028     0.3750790508211062   0.003619837000890224     0.3050191593362007     0.4696527489827773     0.4478884616791446  2.444934814419636e-14 122.0001861829217
2.516620644249872      19.42552996874072      15.63414457033513   0.002875064216806143     0.7570146604867064     -11.29391599783041  1.113671952274287e-07      0.128816547319999  0.0007871671894712802      14.29410735149278      302.3161447259128   0.006965358945759862     0.8000005074880148      0.544781717233169     0.2663546512633028     0.3750790508211062   0.003619837000890224     0.3050191593362007     0.4696527489827773     0.4478884616791446  2.444934814419636e-14 122.0001861980024
2.516620644249872      19.42552996874072      15.63414433736823   0.002875079117967337     0.7570146604867064     -11.29391599783041  1.113671952274287e-07      0.128816547319999  0.0007871671894712802      14.29410735149278      302.3161447259128   0.006965358945759862     0.8000005074880148      0.544781717233169     0.2663546512633028     0.3750790508211062   0.003619837000890224     0.3050191593362007     0.4696527489827773     0.4478884616791446  2.444934814419636e-14 122.0001862629367
2.516620644249872      19.42552996874072      15.63414433736823   0.002875064216806143     0.7570146753878676     -11.29391599783041  1.113671952274287e-07      0.128816547319999  0.0007871671894712802      14.29410735149278      302.3161447259128   0.006965358945759862     0.8000005074880148      0.544781717233169     0.2663546512633028     0.3750790508211062   0.003619837000890224     0.3050191593362007     0.4696527489827773     0.4478884616791446  2.444934814419636e-14 122.0001862204253
2.516620644249872      19.42552996874072      15.63414433736823   0.002875064216806143     0.7570146604867064     -11.29391616612288  1.113671952274287e-07      0.128816547319999  0.0007871671894712802      14.29410735149278      302.3161447259128   0.006965358945759862     0.8000005074880148      0.544781717233169     0.2663546512633028     0.3750790508211062   0.003619837000890224     0.3050191593362007     0.4696527489827773     0.4478884616791446  2.444934814419636e-14 122.0001861727182
2.516620644249872      19.42552996874072      15.63414433736823   0.002875064216806143     0.7570146604867064     -11.29391599783041  1.262683564212763e-07      0.128816547319999  0.0007871671894712802      14.29410735149278      302.3161447259128   0.006965358945759862     0.8000005074880148      0.544781717233169     0.2663546512633028     0.3750790508211062   0.003619837000890224     0.3050191593362007     0.4696527489827773     0.4478884616791446  2.444934814419636e-14 122.0001941089952
2.516620644249872      19.42552996874072      15.63414433736823   0.002875064216806143     0.7570146604867064     -11.29391599783041  1.113671952274287e-07     0.1288165622211602  0.0007871671894712802      14.29410735149278      302.3161447259128   0.006965358945759862     0.8000005074880148      0.544781717233169     0.2663546512633028     0.3750790508211062   0.003619837000890224     0.3050191593362007     0.4696527489827773     0.4478884616791446  2.444934814419636e-14 122.0001864166818
2.516620644249872      19.42552996874072      15.63414433736823   0.002875064216806143     0.7570146604867064     -11.29391599783041  1.113671952274287e-07      0.128816547319999  0.0007871820906324741      14.29410735149278      302.3161447259128   0.006965358945759862     0.8000005074880148      0.544781717233169     0.2663546512633028     0.3750790508211062   0.003619837000890224     0.3050191593362007     0.4696527489827773     0.4478884616791446  2.444934814419636e-14 122.000185895323
2.516620644249872      19.42552996874072      15.63414433736823   0.002875064216806143     0.7570146604867064     -11.29391599783041  1.113671952274287e-07      0.128816547319999  0.0007871671894712802      14.29410756449158      302.3161447259128   0.006965358945759862     0.8000005074880148      0.544781717233169     0.2663546512633028     0.3750790508211062   0.003619837000890224     0.3050191593362007     0.4696527489827773     0.4478884616791446  2.444934814419636e-14 122.0001862425626
2.516620644249872      19.42552996874072      15.63414433736823   0.002875064216806143     0.7570146604867064     -11.29391599783041  1.113671952274287e-07      0.128816547319999  0.0007871671894712802      14.29410735149278      302.3161492307744   0.006965358945759862     0.8000005074880148      0.544781717233169     0.2663546512633028     0.3750790508211062   0.003619837000890224     0.3050191593362007     0.4696527489827773     0.4478884616791446  2.444934814419636e-14 122.0001861591926
2.516620644249872      19.42552996874072      15.63414433736823   0.002875064216806143     0.7570146604867064     -11.29391599783041  1.113671952274287e-07      0.128816547319999  0.0007871671894712802      14.29410735149278      302.3161447259128   0.006965373846921055     0.8000005074880148      0.544781717233169     0.2663546512633028     0.3750790508211062   0.003619837000890224     0.3050191593362007     0.4696527489827773     0.4478884616791446  2.444934814419636e-14 122.0001848212871
2.516620644249872      19.42552996874072      15.63414433736823   0.002875064216806143     0.7570146604867064     -11.29391599783041  1.113671952274287e-07      0.128816547319999  0.0007871671894712802      14.29410735149278      302.3161447259128   0.006965358945759862      0.800000522389176      0.544781717233169     0.2663546512633028     0.3750790508211062   0.003619837000890224     0.3050191593362007     0.4696527489827773     0.4478884616791446  2.444934814419636e-14 122.0001866971335
2.516620644249872      19.42552996874072      15.63414433736823   0.002875064216806143     0.7570146604867064     -11.29391599783041  1.113671952274287e-07      0.128816547319999  0.0007871671894712802      14.29410735149278      302.3161447259128   0.006965358945759862     0.8000005074880148     0.5447817321343302     0.2663546512633028     0.3750790508211062   0.003619837000890224     0.3050191593362007     0.4696527489827773     0.4478884616791446  2.444934814419636e-14 122.0001862148025
2.516620644249872      19.42552996874072      15.63414433736823   0.002875064216806143     0.7570146604867064     -11.29391599783041  1.113671952274287e-07      0.128816547319999  0.0007871671894712802      14.29410735149278      302.3161447259128   0.006965358945759862     0.8000005074880148      0.544781717233169      0.266354666164464     0.3750790508211062   0.003619837000890224     0.3050191593362007     0.4696527489827773     0.4478884616791446  2.444934814419636e-14 122.0001860683599
2.516620644249872      19.42552996874072      15.63414433736823   0.002875064216806143     0.7570146604867064     -11.29391599783041  1.113671952274287e-07      0.128816547319999  0.0007871671894712802      14.29410735149278      302.3161447259128   0.006965358945759862     0.8000005074880148      0.544781717233169     0.2663546512633028     0.3750790657222674   0.003619837000890224     0.3050191593362007     0.4696527489827773     0.4478884616791446  2.444934814419636e-14 122.000186186981
2.516620644249872      19.42552996874072      15.63414433736823   0.002875064216806143     0.7570146604867064     -11.29391599783041  1.113671952274287e-07      0.128816547319999  0.0007871671894712802      14.29410735149278      302.3161447259128   0.006965358945759862     0.8000005074880148      0.544781717233169     0.2663546512633028     0.3750790508211062   0.003619851902051418     0.3050191593362007     0.4696527489827773     0.4478884616791446  2.444934814419636e-14 122.0001861847946
2.516620644249872      19.42552996874072      15.63414433736823   0.002875064216806143     0.7570146604867064     -11.29391599783041  1.113671952274287e-07      0.128816547319999  0.0007871671894712802      14.29410735149278      302.3161447259128   0.006965358945759862     0.8000005074880148      0.544781717233169     0.2663546512633028     0.3750790508211062   0.003619837000890224     0.3050191742373619     0.4696527489827773     0.4478884616791446  2.444934814419636e-14 122.0001861847165
2.516620644249872      19.42552996874072      15.63414433736823   0.002875064216806143     0.7570146604867064     -11.29391599783041  1.113671952274287e-07      0.128816547319999  0.0007871671894712802      14.29410735149278      302.3161447259128   0.006965358945759862     0.8000005074880148      0.544781717233169     0.2663546512633028     0.3750790508211062   0.003619837000890224     0.3050191593362007     0.4696527638839385     0.4478884616791446  2.444934814419636e-14 122.0001861847371
2.516620644249872      19.42552996874072      15.63414433736823   0.002875064216806143     0.7570146604867064     -11.29391599783041  1.113671952274287e-07      0.128816547319999  0.0007871671894712802      14.29410735149278      302.3161447259128   0.006965358945759862     0.8000005074880148      0.544781717233169     0.2663546512633028     0.3750790508211062   0.003619837000890224     0.3050191593362007     0.4696527489827773     0.4478884765803058  2.444934814419636e-14 122.0001861846971
2.516620644249872      19.42552996874072      15.63414433736823   0.002875064216806143     0.7570146604867064     -11.29391599783041  1.113671952274287e-07      0.128816547319999  0.0007871671894712802      14.29410735149278      302.3161447259128   0.006965358945759862     0.8000005074880148      0.544781717233169     0.2663546512633028     0.3750790508211062   0.003619837000890224     0.3050191593362007     0.4696527489827773     0.4478884616791446   1.49011856431958e-08 122.0002208394605
2.516607124633663      19.42541972540095      15.63414108512038   0.002874687059096344     0.7569508146035239     -11.29407966912553  1.112507941798797e-07     0.1288154400185458  0.0007883238310367474      14.29402827452226      302.3161371071861   0.006965339237850974     0.8000005065993806      0.544775307371296      0.266360109167566     0.3750737517973798   0.003619794592573763     0.3050191593362007     0.4696514189387347     0.4478899682500795  2.440641762959583e-14 122.0000381461021
2.516607162134032      19.42541972540095      15.63414108512038   0.002874687059096344     0.7569508146035239     -11.29407966912553  1.112507941798797e-07     0.1288154400185458  0.0007883238310367474      14.29402827452226      302.3161371071861   0.006965339237850974     0.8000005065993806      0.544775307371296      0.266360109167566     0.3750737517973798   0.003619794592573763     0.3050191593362007     0.4696514189387347     0.4478899682500795  2.440641762959583e-14 122.0000381307103
2.516607124633663      19.42542001486227      15.63414108512038   0.002874687059096344     0.7569508146035239     -11.29407966912553  1.112507941798797e-07     0.1288154400185458  0.0007883238310367474      14.29402827452226      302.3161371071861   0.006965339237850974     0.8000005065993806      0.544775307371296      0.266360109167566     0.3750737517973798   0.003619794592573763     0.3050191593362007     0.4696514189387347     0.4478899682500795  2.440641762959583e-14 122.0000381854818
2.516607124633663      19.42541972540095      15.63414131808723   0.002874687059096344     0.7569508146035239     -11.29407966912553  1.112507941798797e-07     0.1288154400185458  0.0007883238310367474      14.29402827452226      302.3161371071861   0.006965339237850974     0.8000005065993806      0.544775307371296      0.266360109167566     0.3750737517973798   0.003619794592573763     0.3050191593362007     0.4696514189387347     0.4478899682500795  2.440641762959583e-14 122.0000381703793
2.516607124633663      19.42541972540095      15.63414108512038   0.002874701960257538     0.7569508146035239     -11.29407966912553  1.112507941798797e-07     0.1288154400185458  0.0007883238310367474      14.29402827452226      302.3161371071861   0.006965339237850974     0.8000005065993806      0.544775307371296      0.266360109167566     0.3750737517973798   0.003619794592573763     0.3050191593362007     0.4696514189387347     0.4478899682500795  2.440641762959583e-14 122.0000380989546
2.516607124633663      19.42541972540095      15.63414108512038   0.002874687059096344     0.7569508295046851     -11.29407966912553  1.112507941798797e-07     0.1288154400185458  0.0007883238310367474      14.29402827452226      302.3161371071861   0.006965339237850974     0.8000005065993806      0.544775307371296      0.266360109167566     0.3750737517973798   0.003619794592573763     0.3050191593362007     0.4696514189387347     0.4478899682500795  2.440641762959583e-14 122.0000381532162
2.516607124633663      19.42541972540095      15.63414108512038   0.002874687059096344     0.7569508146035239     -11.29407983742043  1.112507941798797e-07     0.1288154400185458  0.0007883238310367474      14.29402827452226      302.3161371071861   0.006965339237850974     0.8000005065993806      0.544775307371296      0.266360109167566     0.3750737517973798   0.003619794592573763     0.3050191593362007     0.4696514189387347     0.4478899682500795  2.440641762959583e-14 122.0000381413916
2.516607124633663      19.42541972540095      15.63414108512038   0.002874687059096344     0.7569508146035239     -11.29407966912553  1.261519553737273e-07     0.1288154400185458  0.0007883238310367474      14.29402827452226      302.3161371071861   0.006965339237850974     0.8000005065993806      0.544775307371296      0.266360109167566     0.3750737517973798   0.003619794592573763     0.3050191593362007     0.4696514189387347     0.4478899682500795  2.440641762959583e-14 122.0000464228807
2.516607124633663      19.42541972540095      15.63414108512038   0.002874687059096344     0.7569508146035239     -11.29407966912553  1.112507941798797e-07      0.128815454919707  0.0007883238310367474      14.29402827452226      302.3161371071861   0.006965339237850974     0.8000005065993806      0.544775307371296      0.266360109167566     0.3750737517973798   0.003619794592573763     0.3050191593362007     0.4696514189387347     0.4478899682500795  2.440641762959583e-14 122.0000384015702
2.516607124633663      19.42541972540095      15.63414108512038   0.002874687059096344     0.7569508146035239     -11.29407966912553  1.112507941798797e-07     0.1288154400185458  0.0007883387321979413      14.29402827452226      302.3161371071861   0.006965339237850974     0.8000005065993806      0.544775307371296      0.266360109167566     0.3750737517973798   0.003619794592573763     0.3050191593362007     0.4696514189387347     0.4478899682500795  2.440641762959583e-14 122.0000384570775
2.516607124633663      19.42541972540095      15.63414108512038   0.002874687059096344     0.7569508146035239     -11.29407966912553  1.112507941798797e-07     0.1288154400185458  0.0007883238310367474      14.29402848751987      302.3161371071861   0.006965339237850974     0.8000005065993806      0.544775307371296      0.266360109167566     0.3750737517973798   0.003619794592573763     0.3050191593362007     0.4696514189387347     0.4478899682500795  2.440641762959583e-14 122.0000381409421
2.516607124633663      19.42541972540095      15.63414108512038   0.002874687059096344     0.7569508146035239     -11.29407966912553  1.112507941798797e-07     0.1288154400185458  0.0007883238310367474      14.29402827452226      302.3161416120476   0.006965339237850974     0.8000005065993806      0.544775307371296      0.266360109167566     0.3750737517973798   0.003619794592573763     0.3050191593362007     0.4696514189387347     0.4478899682500795  2.440641762959583e-14 122.0000381060658
2.516607124633663      19.42541972540095      15.63414108512038   0.002874687059096344     0.7569508146035239     -11.29407966912553  1.112507941798797e-07     0.1288154400185458  0.0007883238310367474      14.29402827452226      302.3161371071861   0.006965354139012168     0.8000005065993806      0.544775307371296      0.266360109167566     0.3750737517973798   0.003619794592573763     0.3050191593362007     0.4696514189387347     0.4478899682500795  2.440641762959583e-14 122.0000370763446
2.516607124633663      19.42541972540095      15.63414108512038   0.002874687059096344     0.7569508146035239     -11.29407966912553  1.112507941798797e-07     0.1288154400185458  0.0007883238310367474      14.29402827452226      302.3161371071861   0.006965339237850974     0.8000005215005418      0.544775307371296      0.266360109167566     0.3750737517973798   0.003619794592573763     0.3050191593362007     0.4696514189387347     0.4478899682500795  2.440641762959583e-14 122.000038675017
2.516607124633663      19.42541972540095      15.63414108512038   0.002874687059096344     0.7569508146035239     -11.29407966912553  1.112507941798797e-07     0.1288154400185458  0.0007883238310367474      14.29402827452226      302.3161371071861   0.006965339237850974     0.8000005065993806     0.5447753222724572      0.266360109167566     0.3750737517973798   0.003619794592573763     0.3050191593362007     0.4696514189387347     0.4478899682500795  2.440641762959583e-14 122.0000381736992
2.516607124633663      19.42541972540095      15.63414108512038   0.002874687059096344     0.7569508146035239     -11.29407966912553  1.112507941798797e-07     0.1288154400185458  0.0007883238310367474      14.29402827452226      302.3161371071861   0.006965339237850974     0.8000005065993806      0.544775307371296     0.2663601240687272     0.3750737517973798   0.003619794592573763     0.3050191593362007     0.4696514189387347     0.4478899682500795  2.440641762959583e-14 122.0000380437197
2.516607124633663      19.42541972540095      15.63414108512038   0.002874687059096344     0.7569508146035239     -11.29407966912553  1.112507941798797e-07     0.1288154400185458  0.0007883238310367474      14.29402827452226      302.3161371071861   0.006965339237850974     0.8000005065993806      0.544775307371296      0.266360109167566      0.375073766698541   0.003619794592573763     0.3050191593362007     0.4696514189387347     0.4478899682500795  2.440641762959583e-14 122.0000381585616
2.516607124633663      19.42541972540095      15.63414108512038   0.002874687059096344     0.7569508146035239     -11.29407966912553  1.112507941798797e-07     0.1288154400185458  0.0007883238310367474      14.29402827452226      302.3161371071861   0.006965339237850974     0.8000005065993806      0.544775307371296      0.266360109167566     0.3750737517973798   0.003619809493734956     0.3050191593362007     0.4696514189387347     0.4478899682500795  2.440641762959583e-14 122.0000381467836
2.516607124633663      19.42541972540095      15.63414108512038   0.002874687059096344     0.7569508146035239     -11.29407966912553  1.112507941798797e-07     0.1288154400185458  0.0007883238310367474      14.29402827452226      302.3161371071861   0.006965339237850974     0.8000005065993806      0.544775307371296      0.266360109167566     0.3750737517973798   0.003619794592573763     0.3050191742373619     0.4696514189387347     0.4478899682500795  2.440641762959583e-14 122.0000381461021
2.516607124633663      19.42541972540095      15.63414108512038   0.002874687059096344     0.7569508146035239     -11.29407966912553  1.112507941798797e-07     0.1288154400185458  0.0007883238310367474      14.29402827452226      302.3161371071861   0.006965339237850974     0.8000005065993806      0.544775307371296      0.266360109167566     0.3750737517973798   0.003619794592573763     0.3050191593362007     0.4696514338398959     0.4478899682500795  2.440641762959583e-14 122.0000381474471
2.516607124633663      19.42541972540095      15.63414108512038   0.002874687059096344     0.7569508146035239     -11.29407966912553  1.112507941798797e-07     0.1288154400185458  0.0007883238310367474      14.29402827452226      302.3161371071861   0.006965339237850974     0.8000005065993806      0.544775307371296      0.266360109167566     0.3750737517973798   0.003619794592573763     0.3050191593362007     0.4696514189387347     0.4478899831512407  2.440641762959583e-14 122.0000381468762
2.516607124633663      19.42541972540095      15.63414108512038   0.002874687059096344     0.7569508146035239     -11.29407966912553  1.112507941798797e-07     0.1288154400185458  0.0007883238310367474      14.29402827452226      302.3161371071861   0.006965339237850974     0.8000005065993806      0.544775307371296      0.266360109167566     0.3750737517973798   0.003619794592573763     0.3050191593362007     0.4696514189387347     0.4478899682500795  1.490118560026529e-08 122.0000728081698
2.516610183995354      19.42535492384062      15.63404033271817   0.002875602391688688     0.7569495870373794      -11.2940326600452  1.112228684635249e-07     0.1288147205036485   0.000788323175286233      14.29401050194887      302.3161971671736   0.006966281732658183     0.8000005065078042     0.5447739924831018     0.2663621315728824     0.3750741722537388   0.003619307649990948     0.3050191593362007     0.4695664905663616     0.4478253875875061   2.43869415555569e-14 121.9999833171234
2.516610221495768      19.42535492384062      15.63404033271817   0.002875602391688688     0.7569495870373794      -11.2940326600452  1.112228684635249e-07     0.1288147205036485   0.000788323175286233      14.29401050194887      302.3161971671736   0.006966281732658183     0.8000005065078042     0.5447739924831018     0.2663621315728824     0.3750741722537388   0.003619307649990948     0.3050191593362007     0.4695664905663616     0.4478253875875061   2.43869415555569e-14 121.9999833621184
2.516610183995354      19.42535521330097      15.63404033271817   0.002875602391688688     0.7569495870373794      -11.2940326600452  1.112228684635249e-07     0.1288147205036485   0.000788323175286233      14.29401050194887      302.3161971671736   0.006966281732658183     0.8000005065078042     0.5447739924831018     0.2663621315728824     0.3750741722537388   0.003619307649990948     0.3050191593362007     0.4695664905663616     0.4478253875875061   2.43869415555569e-14 121.9999833121826
2.516610183995354      19.42535492384062      15.63404056568353   0.002875602391688688     0.7569495870373794      -11.2940326600452  1.112228684635249e-07     0.1288147205036485   0.000788323175286233      14.29401050194887      302.3161971671736   0.006966281732658183     0.8000005065078042     0.5447739924831018     0.2663621315728824     0.3750741722537388   0.003619307649990948     0.3050191593362007     0.4695664905663616     0.4478253875875061   2.43869415555569e-14 121.9999833239925
2.516610183995354      19.42535492384062      15.63404033271817   0.002875617292849882     0.7569495870373794      -11.2940326600452  1.112228684635249e-07     0.1288147205036485   0.000788323175286233      14.29401050194887      302.3161971671736   0.006966281732658183     0.8000005065078042     0.5447739924831018     0.2663621315728824     0.3750741722537388   0.003619307649990948     0.3050191593362007     0.4695664905663616     0.4478253875875061   2.43869415555569e-14 121.9999836767426
2.516610183995354      19.42535492384062      15.63404033271817   0.002875602391688688     0.7569496019385406      -11.2940326600452  1.112228684635249e-07     0.1288147205036485   0.000788323175286233      14.29401050194887      302.3161971671736   0.006966281732658183     0.8000005065078042     0.5447739924831018     0.2663621315728824     0.3750741722537388   0.003619307649990948     0.3050191593362007     0.4695664905663616     0.4478253875875061   2.43869415555569e-14 121.9999833592658
2.516610183995354      19.42535492384062      15.63404033271817   0.002875602391688688     0.7569495870373794      -11.2940328283394  1.112228684635249e-07     0.1288147205036485   0.000788323175286233      14.29401050194887      302.3161971671736   0.006966281732658183     0.8000005065078042     0.5447739924831018     0.2663621315728824     0.3750741722537388   0.003619307649990948     0.3050191593362007     0.4695664905663616     0.4478253875875061   2.43869415555569e-14 121.9999833066374
2.516610183995354      19.42535492384062      15.63404033271817   0.002875602391688688     0.7569495870373794      -11.2940326600452  1.261240296573725e-07     0.1288147205036485   0.000788323175286233      14.29401050194887      302.3161971671736   0.006966281732658183     0.8000005065078042     0.5447739924831018     0.2663621315728824     0.3750741722537388   0.003619307649990948     0.3050191593362007     0.4695664905663616     0.4478253875875061   2.43869415555569e-14 121.9999916273254
2.516610183995354      19.42535492384062      15.63404033271817   0.002875602391688688     0.7569495870373794      -11.2940326600452  1.112228684635249e-07     0.1288147354048097   0.000788323175286233      14.29401050194887      302.3161971671736   0.006966281732658183     0.8000005065078042     0.5447739924831018     0.2663621315728824     0.3750741722537388   0.003619307649990948     0.3050191593362007     0.4695664905663616     0.4478253875875061   2.43869415555569e-14 121.9999835570465
2.516610183995354      19.42535492384062      15.63404033271817   0.002875602391688688     0.7569495870373794      -11.2940326600452  1.112228684635249e-07     0.1288147205036485  0.0007883380764474268      14.29401050194887      302.3161971671736   0.006966281732658183     0.8000005065078042     0.5447739924831018     0.2663621315728824     0.3750741722537388   0.003619307649990948     0.3050191593362007     0.4695664905663616     0.4478253875875061   2.43869415555569e-14 121.9999835532378
2.516610183995354      19.42535492384062      15.63404033271817   0.002875602391688688     0.7569495870373794      -11.2940326600452  1.112228684635249e-07     0.1288147205036485   0.000788323175286233      14.29401071494623      302.3161971671736   0.006966281732658183     0.8000005065078042     0.5447739924831018     0.2663621315728824     0.3750741722537388   0.003619307649990948     0.3050191593362007     0.4695664905663616     0.4478253875875061   2.43869415555569e-14 121.9999833306421
2.516610183995354      19.42535492384062      15.63404033271817   0.002875602391688688     0.7569495870373794      -11.2940326600452  1.112228684635249e-07     0.1288147205036485   0.000788323175286233      14.29401050194887       302.316201672036   0.006966281732658183     0.8000005065078042     0.5447739924831018     0.2663621315728824     0.3750741722537388   0.003619307649990948     0.3050191593362007     0.4695664905663616     0.4478253875875061   2.43869415555569e-14 121.9999833628366
2.516610183995354      19.42535492384062      15.63404033271817   0.002875602391688688     0.7569495870373794      -11.2940326600452  1.112228684635249e-07     0.1288147205036485   0.000788323175286233      14.29401050194887      302.3161971671736   0.006966296633819377     0.8000005065078042     0.5447739924831018     0.2663621315728824     0.3750741722537388   0.003619307649990948     0.3050191593362007     0.4695664905663616     0.4478253875875061   2.43869415555569e-14 121.9999831737571
2.516610183995354      19.42535492384062      15.63404033271817   0.002875602391688688     0.7569495870373794      -11.2940326600452  1.112228684635249e-07     0.1288147205036485   0.000788323175286233      14.29401050194887      302.3161971671736   0.006966281732658183     0.8000005214089654     0.5447739924831018     0.2663621315728824     0.3750741722537388   0.003619307649990948     0.3050191593362007     0.4695664905663616     0.4478253875875061   2.43869415555569e-14 121.9999838171754
2.516610183995354      19.42535492384062      15.63404033271817   0.002875602391688688     0.7569495870373794      -11.2940326600452  1.112228684635249e-07     0.1288147205036485   0.000788323175286233      14.29401050194887      302.3161971671736   0.006966281732658183     0.8000005065078042      0.544774007384263     0.2663621315728824     0.3750741722537388   0.003619307649990948     0.3050191593362007     0.4695664905663616     0.4478253875875061   2.43869415555569e-14 121.9999833320955
2.516610183995354      19.42535492384062      15.63404033271817   0.002875602391688688     0.7569495870373794      -11.2940326600452  1.112228684635249e-07     0.1288147205036485   0.000788323175286233      14.29401050194887      302.3161971671736   0.006966281732658183     0.8000005065078042     0.5447739924831018     0.2663621464740436     0.3750741722537388   0.003619307649990948     0.3050191593362007     0.4695664905663616     0.4478253875875061   2.43869415555569e-14 121.9999832622548
2.516610183995354      19.42535492384062      15.63404033271817   0.002875602391688688     0.7569495870373794      -11.2940326600452  1.112228684635249e-07     0.1288147205036485   0.000788323175286233      14.29401050194887      302.3161971671736   0.006966281732658183     0.8000005065078042     0.5447739924831018     0.2663621315728824        0.3750741871549   0.003619307649990948     0.3050191593362007     0.4695664905663616     0.4478253875875061   2.43869415555569e-14 121.9999833138935
2.516610183995354      19.42535492384062      15.63404033271817   0.002875602391688688     0.7569495870373794      -11.2940326600452  1.112228684635249e-07     0.1288147205036485   0.000788323175286233      14.29401050194887      302.3161971671736   0.006966281732658183     0.8000005065078042     0.5447739924831018     0.2663621315728824     0.3750741722537388   0.003619322551152142     0.3050191593362007     0.4695664905663616     0.4478253875875061   2.43869415555569e-14 121.9999833168912
2.516610183995354      19.42535492384062      15.63404033271817   0.002875602391688688     0.7569495870373794      -11.2940326600452  1.112228684635249e-07     0.1288147205036485   0.000788323175286233      14.29401050194887      302.3161971671736   0.006966281732658183     0.8000005065078042     0.5447739924831018     0.2663621315728824     0.3750741722537388   0.003619307649990948     0.3050191742373619     0.4695664905663616     0.4478253875875061   2.43869415555569e-14 121.9999833171234
2.516610183995354      19.42535492384062      15.63404033271817   0.002875602391688688     0.7569495870373794      -11.2940326600452  1.112228684635249e-07     0.1288147205036485   0.000788323175286233      14.29401050194887      302.3161971671736   0.006966281732658183     0.8000005065078042     0.5447739924831018     0.2663621315728824     0.3750741722537388   0.003619307649990948     0.3050191593362007     0.4695665054675228     0.4478253875875061   2.43869415555569e-14 121.9999833169972
2.516610183995354      19.42535492384062      15.63404033271817   0.002875602391688688     0.7569495870373794      -11.2940326600452  1.112228684635249e-07     0.1288147205036485   0.000788323175286233      14.29401050194887      302.3161971671736   0.006966281732658183     0.8000005065078042     0.5447739924831018     0.2663621315728824     0.3750741722537388   0.003619307649990948     0.3050191593362007     0.4695664905663616     0.4478254024886673   2.43869415555569e-14 121.9999833172669
2.516610183995354      19.42535492384062      15.63404033271817   0.002875602391688688     0.7569495870373794      -11.2940326600452  1.112228684635249e-07     0.1288147205036485   0.000788323175286233      14.29401050194887      302.3161971671736   0.006966281732658183     0.8000005065078042     0.5447739924831018     0.2663621315728824     0.3750741722537388   0.003619307649990948     0.3050191593362007     0.4695664905663616     0.4478253875875061  1.490118558078921e-08 122.0000179802434
2.516600660158906       19.4253621661538      15.63406628405507   0.002875426004016844     0.7569396168383473     -11.29405474922778  1.110713193757073e-07      0.128809843103048   0.000788295697450746      14.29393675074169      302.3125898020084   0.006967430087794893     0.8000005064192042     0.5447731453033831     0.2663685632351081     0.3750726828379834   0.003620229076847916     0.3050191593362007     0.4695718903222111     0.4478202699658533  2.425260706125754e-14 121.999929397364
2.516600697659178       19.4253621661538      15.63406628405507   0.002875426004016844     0.7569396168383473     -11.29405474922778  1.110713193757073e-07      0.128809843103048   0.000788295697450746      14.29393675074169      302.3125898020084   0.006967430087794893     0.8000005064192042     0.5447731453033831     0.2663685632351081     0.3750726828379834   0.003620229076847916     0.3050191593362007     0.4695718903222111     0.4478202699658533  2.425260706125754e-14 121.9999293856239
2.516600660158906      19.42536245561425      15.63406628405507   0.002875426004016844     0.7569396168383473     -11.29405474922778  1.110713193757073e-07      0.128809843103048   0.000788295697450746      14.29393675074169      302.3125898020084   0.006967430087794893     0.8000005064192042     0.5447731453033831     0.2663685632351081     0.3750726828379834   0.003620229076847916     0.3050191593362007     0.4695718903222111     0.4478202699658533  2.425260706125754e-14 121.9999293915816
2.516600660158906       19.4253621661538      15.63406651702081   0.002875426004016844     0.7569396168383473     -11.29405474922778  1.110713193757073e-07      0.128809843103048   0.000788295697450746      14.29393675074169      302.3125898020084   0.006967430087794893     0.8000005064192042     0.5447731453033831     0.2663685632351081     0.3750726828379834   0.003620229076847916     0.3050191593362007     0.4695718903222111     0.4478202699658533  2.425260706125754e-14 121.9999294023254
2.516600660158906       19.4253621661538      15.63406628405507   0.002875440905178038     0.7569396168383473     -11.29405474922778  1.110713193757073e-07      0.128809843103048   0.000788295697450746      14.29393675074169      302.3125898020084   0.006967430087794893     0.8000005064192042     0.5447731453033831     0.2663685632351081     0.3750726828379834   0.003620229076847916     0.3050191593362007     0.4695718903222111     0.4478202699658533  2.425260706125754e-14 121.999929595637
2.516600660158906       19.4253621661538      15.63406628405507   0.002875426004016844     0.7569396317395085     -11.29405474922778  1.110713193757073e-07      0.128809843103048   0.000788295697450746      14.29393675074169      302.3125898020084   0.006967430087794893     0.8000005064192042     0.5447731453033831     0.2663685632351081     0.3750726828379834   0.003620229076847916     0.3050191593362007     0.4695718903222111     0.4478202699658533  2.425260706125754e-14 121.9999294056146
2.516600660158906       19.4253621661538      15.63406628405507   0.002875426004016844     0.7569396168383473     -11.29405491752231  1.110713193757073e-07      0.128809843103048   0.000788295697450746      14.29393675074169      302.3125898020084   0.006967430087794893     0.8000005064192042     0.5447731453033831     0.2663685632351081     0.3750726828379834   0.003620229076847916     0.3050191593362007     0.4695718903222111     0.4478202699658533  2.425260706125754e-14 121.999929359745
2.516600660158906       19.4253621661538      15.63406628405507   0.002875426004016844     0.7569396168383473     -11.29405474922778   1.25972480569555e-07      0.128809843103048   0.000788295697450746      14.29393675074169      302.3125898020084   0.006967430087794893     0.8000005064192042     0.5447731453033831     0.2663685632351081     0.3750726828379834   0.003620229076847916     0.3050191593362007     0.4695718903222111     0.4478202699658533  2.425260706125754e-14 121.9999377231877
2.516600660158906       19.4253621661538      15.63406628405507   0.002875426004016844     0.7569396168383473     -11.29405474922778  1.110713193757073e-07     0.1288098580042092   0.000788295697450746      14.29393675074169      302.3125898020084   0.006967430087794893     0.8000005064192042     0.5447731453033831     0.2663685632351081     0.3750726828379834   0.003620229076847916     0.3050191593362007     0.4695718903222111     0.4478202699658533  2.425260706125754e-14 121.9999296366987
2.516600660158906       19.4253621661538      15.63406628405507   0.002875426004016844     0.7569396168383473     -11.29405474922778  1.110713193757073e-07      0.128809843103048  0.0007883105986119398      14.29393675074169      302.3125898020084   0.006967430087794893     0.8000005064192042     0.5447731453033831     0.2663685632351081     0.3750726828379834   0.003620229076847916     0.3050191593362007     0.4695718903222111     0.4478202699658533  2.425260706125754e-14 121.9999295702603
2.516600660158906       19.4253621661538      15.63406628405507   0.002875426004016844     0.7569396168383473     -11.29405474922778  1.110713193757073e-07      0.128809843103048   0.000788295697450746      14.29393696373794      302.3125898020084   0.006967430087794893     0.8000005064192042     0.5447731453033831     0.2663685632351081     0.3750726828379834   0.003620229076847916     0.3050191593362007     0.4695718903222111     0.4478202699658533  2.425260706125754e-14 121.999929402975
2.516600660158906       19.4253621661538      15.63406628405507   0.002875426004016844     0.7569396168383473     -11.29405474922778  1.110713193757073e-07      0.128809843103048   0.000788295697450746      14.29393675074169      302.3125943068171   0.006967430087794893     0.8000005064192042     0.5447731453033831     0.2663685632351081     0.3750726828379834   0.003620229076847916     0.3050191593362007     0.4695718903222111     0.4478202699658533  2.425260706125754e-14 121.9999293238519
2.516600660158906       19.4253621661538      15.63406628405507   0.002875426004016844     0.7569396168383473     -11.29405474922778  1.110713193757073e-07      0.128809843103048   0.000788295697450746      14.29393675074169      302.3125898020084   0.006967444988956087     0.8000005064192042     0.5447731453033831     0.2663685632351081     0.3750726828379834   0.003620229076847916     0.3050191593362007     0.4695718903222111     0.4478202699658533  2.425260706125754e-14 121.9999305892556
2.516600660158906       19.4253621661538      15.63406628405507   0.002875426004016844     0.7569396168383473     -11.29405474922778  1.110713193757073e-07      0.128809843103048   0.000788295697450746      14.29393675074169      302.3125898020084   0.006967430087794893     0.8000005213203654     0.5447731453033831     0.2663685632351081     0.3750726828379834   0.003620229076847916     0.3050191593362007     0.4695718903222111     0.4478202699658533  2.425260706125754e-14 121.9999299180996
2.516600660158906       19.4253621661538      15.63406628405507   0.002875426004016844     0.7569396168383473     -11.29405474922778  1.110713193757073e-07      0.128809843103048   0.000788295697450746      14.29393675074169      302.3125898020084   0.006967430087794893     0.8000005064192042     0.5447731602045443     0.2663685632351081     0.3750726828379834   0.003620229076847916     0.3050191593362007     0.4695718903222111     0.4478202699658533  2.425260706125754e-14 121.9999294022228
2.516600660158906       19.4253621661538      15.63406628405507   0.002875426004016844     0.7569396168383473     -11.29405474922778  1.110713193757073e-07      0.128809843103048   0.000788295697450746      14.29393675074169      302.3125898020084   0.006967430087794893     0.8000005064192042     0.5447731453033831     0.2663685781362692     0.3750726828379834   0.003620229076847916     0.3050191593362007     0.4695718903222111     0.4478202699658533  2.425260706125754e-14 121.9999293819663
2.516600660158906       19.4253621661538      15.63406628405507   0.002875426004016844     0.7569396168383473     -11.29405474922778  1.110713193757073e-07      0.128809843103048   0.000788295697450746      14.29393675074169      302.3125898020084   0.006967430087794893     0.8000005064192042     0.5447731453033831     0.2663685632351081     0.3750726977391446   0.003620229076847916     0.3050191593362007     0.4695718903222111     0.4478202699658533  2.425260706125754e-14 121.9999293911753
2.516600660158906       19.4253621661538      15.63406628405507   0.002875426004016844     0.7569396168383473     -11.29405474922778  1.110713193757073e-07      0.128809843103048   0.000788295697450746      14.29393675074169      302.3125898020084   0.006967430087794893     0.8000005064192042     0.5447731453033831     0.2663685632351081     0.3750726828379834   0.003620243978009109     0.3050191593362007     0.4695718903222111     0.4478202699658533  2.425260706125754e-14 121.9999293982723
2.516600660158906       19.4253621661538      15.63406628405507   0.002875426004016844     0.7569396168383473     -11.29405474922778  1.110713193757073e-07      0.128809843103048   0.000788295697450746      14.29393675074169      302.3125898020084   0.006967430087794893     0.8000005064192042     0.5447731453033831     0.2663685632351081     0.3750726828379834   0.003620229076847916     0.3050191742373619     0.4695718903222111     0.4478202699658533  2.425260706125754e-14 121.999929397364
2.516600660158906       19.4253621661538      15.63406628405507   0.002875426004016844     0.7569396168383473     -11.29405474922778  1.110713193757073e-07      0.128809843103048   0.000788295697450746      14.29393675074169      302.3125898020084   0.006967430087794893     0.8000005064192042     0.5447731453033831     0.2663685632351081     0.3750726828379834   0.003620229076847916     0.3050191593362007     0.4695719052233723     0.4478202699658533  2.425260706125754e-14 121.9999293956612
2.516600660158906       19.4253621661538      15.63406628405507   0.002875426004016844     0.7569396168383473     -11.29405474922778  1.110713193757073e-07      0.128809843103048   0.000788295697450746      14.29393675074169      302.3125898020084   0.006967430087794893     0.8000005064192042     0.5447731453033831     0.2663685632351081     0.3750726828379834   0.003620229076847916     0.3050191593362007     0.4695718903222111     0.4478202848670145  2.425260706125754e-14 121.9999293984019
2.516600660158906       19.4253621661538      15.63406628405507   0.002875426004016844     0.7569396168383473     -11.29405474922778  1.110713193757073e-07      0.128809843103048   0.000788295697450746      14.29393675074169      302.3125898020084   0.006967430087794893     0.8000005064192042     0.5447731453033831     0.2663685632351081     0.3750726828379834   0.003620229076847916     0.3050191593362007     0.4695718903222111     0.4478202699658533  1.490118544645472e-08 121.9999640605091
2.516602269104661      19.42537621782283      15.63409069434031   0.002875260815107124     0.7569370926771699     -11.29407125856482  1.107750010990467e-07      0.128800790395819  0.0007882575370609146      14.29393419270323      302.3127897004528   0.006965004769531523     0.8000005063673795     0.5447721293853824     0.2663719956379864     0.3750748726574986   0.003619898059522534     0.3050191593362007     0.4695801620514152     0.4477864250104784  2.400728506028647e-14 121.9997527128869
2.516602306604958      19.42537621782283      15.63409069434031   0.002875260815107124     0.7569370926771699     -11.29407125856482  1.107750010990467e-07      0.128800790395819  0.0007882575370609146      14.29393419270323      302.3127897004528   0.006965004769531523     0.8000005063673795     0.5447721293853824     0.2663719956379864     0.3750748726574986   0.003619898059522534     0.3050191593362007     0.4695801620514152     0.4477864250104784  2.400728506028647e-14 121.9997526144858
2.516602269104661       19.4253765072835      15.63409069434031   0.002875260815107124     0.7569370926771699     -11.29407125856482  1.107750010990467e-07      0.128800790395819  0.0007882575370609146      14.29393419270323      302.3127897004528   0.006965004769531523     0.8000005063673795     0.5447721293853824     0.2663719956379864     0.3750748726574986   0.003619898059522534     0.3050191593362007     0.4695801620514152     0.4477864250104784  2.400728506028647e-14 121.9997527171733
2.516602269104661      19.42537621782283      15.63409092730641   0.002875260815107124     0.7569370926771699     -11.29407125856482  1.107750010990467e-07      0.128800790395819  0.0007882575370609146      14.29393419270323      302.3127897004528   0.006965004769531523     0.8000005063673795     0.5447721293853824     0.2663719956379864     0.3750748726574986   0.003619898059522534     0.3050191593362007     0.4695801620514152     0.4477864250104784  2.400728506028647e-14 121.999752728011
2.516602269104661      19.42537621782283      15.63409069434031   0.002875275716268318     0.7569370926771699     -11.29407125856482  1.107750010990467e-07      0.128800790395819  0.0007882575370609146      14.29393419270323      302.3127897004528   0.006965004769531523     0.8000005063673795     0.5447721293853824     0.2663719956379864     0.3750748726574986   0.003619898059522534     0.3050191593362007     0.4695801620514152     0.4477864250104784  2.400728506028647e-14 121.9997529449663
2.516602269104661      19.42537621782283      15.63409069434031   0.002875260815107124     0.7569371075783311     -11.29407125856482  1.107750010990467e-07      0.128800790395819  0.0007882575370609146      14.29393419270323      302.3127897004528   0.006965004769531523     0.8000005063673795     0.5447721293853824     0.2663719956379864     0.3750748726574986   0.003619898059522534     0.3050191593362007     0.4695801620514152     0.4477864250104784  2.400728506028647e-14 121.9997527221672
2.516602269104661      19.42537621782283      15.63409069434031   0.002875260815107124     0.7569370926771699      -11.2940714268596  1.107750010990467e-07      0.128800790395819  0.0007882575370609146      14.29393419270323      302.3127897004528   0.006965004769531523     0.8000005063673795     0.5447721293853824     0.2663719956379864     0.3750748726574986   0.003619898059522534     0.3050191593362007     0.4695801620514152     0.4477864250104784  2.400728506028647e-14 121.9997526819236
2.516602269104661      19.42537621782283      15.63409069434031   0.002875260815107124     0.7569370926771699     -11.29407125856482  1.256761622928944e-07      0.128800790395819  0.0007882575370609146      14.29393419270323      302.3127897004528   0.006965004769531523     0.8000005063673795     0.5447721293853824     0.2663719956379864     0.3750748726574986   0.003619898059522534     0.3050191593362007     0.4695801620514152     0.4477864250104784  2.400728506028647e-14 121.9997607129423
2.516602269104661      19.42537621782283      15.63409069434031   0.002875260815107124     0.7569370926771699     -11.29407125856482  1.107750010990467e-07     0.1288008052969802  0.0007882575370609146      14.29393419270323      302.3127897004528   0.006965004769531523     0.8000005063673795     0.5447721293853824     0.2663719956379864     0.3750748726574986   0.003619898059522534     0.3050191593362007     0.4695801620514152     0.4477864250104784  2.400728506028647e-14 121.9997529130178
2.516602269104661      19.42537621782283      15.63409069434031   0.002875260815107124     0.7569370926771699     -11.29407125856482  1.107750010990467e-07      0.128800790395819  0.0007882724382221085      14.29393419270323      302.3127897004528   0.006965004769531523     0.8000005063673795     0.5447721293853824     0.2663719956379864     0.3750748726574986   0.003619898059522534     0.3050191593362007     0.4695801620514152     0.4477864250104784  2.400728506028647e-14 121.9997526879548
2.516602269104661      19.42537621782283      15.63409069434031   0.002875260815107124     0.7569370926771699     -11.29407125856482  1.107750010990467e-07      0.128800790395819  0.0007882575370609146      14.29393440569944      302.3127897004528   0.006965004769531523     0.8000005063673795     0.5447721293853824     0.2663719956379864     0.3750748726574986   0.003619898059522534     0.3050191593362007     0.4695801620514152     0.4477864250104784  2.400728506028647e-14 121.9997527404124
2.516602269104661      19.42537621782283      15.63409069434031   0.002875260815107124     0.7569370926771699     -11.29407125856482  1.107750010990467e-07      0.128800790395819  0.0007882575370609146      14.29393419270323      302.3127942052644   0.006965004769531523     0.8000005063673795     0.5447721293853824     0.2663719956379864     0.3750748726574986   0.003619898059522534     0.3050191593362007     0.4695801620514152     0.4477864250104784  2.400728506028647e-14 121.9997526766395
2.516602269104661      19.42537621782283      15.63409069434031   0.002875260815107124     0.7569370926771699     -11.29407125856482  1.107750010990467e-07      0.128800790395819  0.0007882575370609146      14.29393419270323      302.3127897004528   0.006965019670692717     0.8000005063673795     0.5447721293853824     0.2663719956379864     0.3750748726574986   0.003619898059522534     0.3050191593362007     0.4695801620514152     0.4477864250104784  2.400728506028647e-14 121.9997517558147
2.516602269104661      19.42537621782283      15.63409069434031   0.002875260815107124     0.7569370926771699     -11.29407125856482  1.107750010990467e-07      0.128800790395819  0.0007882575370609146      14.29393419270323      302.3127897004528   0.006965004769531523     0.8000005212685407     0.5447721293853824     0.2663719956379864     0.3750748726574986   0.003619898059522534     0.3050191593362007     0.4695801620514152     0.4477864250104784  2.400728506028647e-14 121.9997532128379
2.516602269104661      19.42537621782283      15.63409069434031   0.002875260815107124     0.7569370926771699     -11.29407125856482  1.107750010990467e-07      0.128800790395819  0.0007882575370609146      14.29393419270323      302.3127897004528   0.006965004769531523     0.8000005063673795     0.5447721442865436     0.2663719956379864     0.3750748726574986   0.003619898059522534     0.3050191593362007     0.4695801620514152     0.4477864250104784  2.400728506028647e-14 121.9997527205349
2.516602269104661      19.42537621782283      15.63409069434031   0.002875260815107124     0.7569370926771699     -11.29407125856482  1.107750010990467e-07      0.128800790395819  0.0007882575370609146      14.29393419270323      302.3127897004528   0.006965004769531523     0.8000005063673795     0.5447721293853824     0.2663720105391476     0.3750748726574986   0.003619898059522534     0.3050191593362007     0.4695801620514152     0.4477864250104784  2.400728506028647e-14 121.9997525840894
2.516602269104661      19.42537621782283      15.63409069434031   0.002875260815107124     0.7569370926771699     -11.29407125856482  1.107750010990467e-07      0.128800790395819  0.0007882575370609146      14.29393419270323      302.3127897004528   0.006965004769531523     0.8000005063673795     0.5447721293853824     0.2663719956379864     0.3750748875586598   0.003619898059522534     0.3050191593362007     0.4695801620514152     0.4477864250104784  2.400728506028647e-14 121.9997527065614
2.516602269104661      19.42537621782283      15.63409069434031   0.002875260815107124     0.7569370926771699     -11.29407125856482  1.107750010990467e-07      0.128800790395819  0.0007882575370609146      14.29393419270323      302.3127897004528   0.006965004769531523     0.8000005063673795     0.5447721293853824     0.2663719956379864     0.3750748726574986   0.003619912960683728     0.3050191593362007     0.4695801620514152     0.4477864250104784  2.400728506028647e-14 121.9997527136116
2.516602269104661      19.42537621782283      15.63409069434031   0.002875260815107124     0.7569370926771699     -11.29407125856482  1.107750010990467e-07      0.128800790395819  0.0007882575370609146      14.29393419270323      302.3127897004528   0.006965004769531523     0.8000005063673795     0.5447721293853824     0.2663719956379864     0.3750748726574986   0.003619898059522534     0.3050191742373619     0.4695801620514152     0.4477864250104784  2.400728506028647e-14 121.9997527128869
2.516602269104661      19.42537621782283      15.63409069434031   0.002875260815107124     0.7569370926771699     -11.29407125856482  1.107750010990467e-07      0.128800790395819  0.0007882575370609146      14.29393419270323      302.3127897004528   0.006965004769531523     0.8000005063673795     0.5447721293853824     0.2663719956379864     0.3750748726574986   0.003619898059522534     0.3050191593362007     0.4695801769525764     0.4477864250104784  2.400728506028647e-14 121.9997527130781
2.516602269104661      19.42537621782283      15.63409069434031   0.002875260815107124     0.7569370926771699     -11.29407125856482  1.107750010990467e-07      0.128800790395819  0.0007882575370609146      14.29393419270323      302.3127897004528   0.006965004769531523     0.8000005063673795     0.5447721293853824     0.2663719956379864     0.3750748726574986   0.003619898059522534     0.3050191593362007     0.4695801620514152     0.4477864399116396  2.400728506028647e-14 121.9997527128352
2.516602269104661      19.42537621782283      15.63409069434031   0.002875260815107124     0.7569370926771699     -11.29407125856482  1.107750010990467e-07      0.128800790395819  0.0007882575370609146      14.29393419270323      302.3127897004528   0.006965004769531523     0.8000005063673795     0.5447721293853824     0.2663719956379864     0.3750748726574986   0.003619898059522534     0.3050191593362007     0.4695801620514152     0.4477864250104784  1.490118520113272e-08 121.9997873931736
2.516754838757532      19.42531400471918      15.63406229326221   0.002874832832001136      0.756911567149373      -11.2942573983261  1.106212629046597e-07     0.1287988984378387   0.000788930563938719      14.29282296578726      302.3128172815589   0.006965321987610521     0.8000005053028008     0.5447442352859869     0.2663835244573122     0.3751335944360525   0.003619565003402632     0.3050191593362007     0.4695668647818659      0.447791008698876  2.394250018617918e-14 121.9994085861012
2.516754876260102      19.42531400471918      15.63406229326221   0.002874832832001136      0.756911567149373      -11.2942573983261  1.106212629046597e-07     0.1287988984378387   0.000788930563938719      14.29282296578726      302.3128172815589   0.006965321987610521     0.8000005053028008     0.5447442352859869     0.2663835244573122     0.3751335944360525   0.003619565003402632     0.3050191593362007     0.4695668647818659      0.447791008698876  2.394250018617918e-14 121.9994086093733
2.516754838757532      19.42531429417891      15.63406229326221   0.002874832832001136      0.756911567149373      -11.2942573983261  1.106212629046597e-07     0.1287988984378387   0.000788930563938719      14.29282296578726      302.3128172815589   0.006965321987610521     0.8000005053028008     0.5447442352859869     0.2663835244573122     0.3751335944360525   0.003619565003402632     0.3050191593362007     0.4695668647818659      0.447791008698876  2.394250018617918e-14 121.9994085847078
2.516754838757532      19.42531400471918       15.6340625262279   0.002874832832001136      0.756911567149373      -11.2942573983261  1.106212629046597e-07     0.1287988984378387   0.000788930563938719      14.29282296578726      302.3128172815589   0.006965321987610521     0.8000005053028008     0.5447442352859869     0.2663835244573122     0.3751335944360525   0.003619565003402632     0.3050191593362007     0.4695668647818659      0.447791008698876  2.394250018617918e-14 121.9994085962747
2.516754838757532      19.42531400471918      15.63406229326221    0.00287484773316233      0.756911567149373      -11.2942573983261  1.106212629046597e-07     0.1287988984378387   0.000788930563938719      14.29282296578726      302.3128172815589   0.006965321987610521     0.8000005053028008     0.5447442352859869     0.2663835244573122     0.3751335944360525   0.003619565003402632     0.3050191593362007     0.4695668647818659      0.447791008698876  2.394250018617918e-14 121.9994087200544
2.516754838757532      19.42531400471918      15.63406229326221   0.002874832832001136     0.7569115820505342      -11.2942573983261  1.106212629046597e-07     0.1287988984378387   0.000788930563938719      14.29282296578726      302.3128172815589   0.006965321987610521     0.8000005053028008     0.5447442352859869     0.2663835244573122     0.3751335944360525   0.003619565003402632     0.3050191593362007     0.4695668647818659      0.447791008698876  2.394250018617918e-14 121.999408618675
2.516754838757532      19.42531400471918      15.63406229326221   0.002874832832001136      0.756911567149373     -11.29425756662365  1.106212629046597e-07     0.1287988984378387   0.000788930563938719      14.29282296578726      302.3128172815589   0.006965321987610521     0.8000005053028008     0.5447442352859869     0.2663835244573122     0.3751335944360525   0.003619565003402632     0.3050191593362007     0.4695668647818659      0.447791008698876  2.394250018617918e-14 121.9994085832909
2.516754838757532      19.42531400471918      15.63406229326221   0.002874832832001136      0.756911567149373      -11.2942573983261  1.255224240985073e-07     0.1287988984378387   0.000788930563938719      14.29282296578726      302.3128172815589   0.006965321987610521     0.8000005053028008     0.5447442352859869     0.2663835244573122     0.3751335944360525   0.003619565003402632     0.3050191593362007     0.4695668647818659      0.447791008698876  2.394250018617918e-14 121.9994168126031
2.516754838757532      19.42531400471918      15.63406229326221   0.002874832832001136      0.756911567149373      -11.2942573983261  1.106212629046597e-07     0.1287989133389999   0.000788930563938719      14.29282296578726      302.3128172815589   0.006965321987610521     0.8000005053028008     0.5447442352859869     0.2663835244573122     0.3751335944360525   0.003619565003402632     0.3050191593362007     0.4695668647818659      0.447791008698876  2.394250018617918e-14 121.999408813458
2.516754838757532      19.42531400471918      15.63406229326221   0.002874832832001136      0.756911567149373      -11.2942573983261  1.106212629046597e-07     0.1287988984378387  0.0007889454650999129      14.29282296578726      302.3128172815589   0.006965321987610521     0.8000005053028008     0.5447442352859869     0.2663835244573122     0.3751335944360525   0.003619565003402632     0.3050191593362007     0.4695668647818659      0.447791008698876  2.394250018617918e-14 121.9994088884434
2.516754838757532      19.42531400471918      15.63406229326221   0.002874832832001136      0.756911567149373      -11.2942573983261  1.106212629046597e-07     0.1287988984378387   0.000788930563938719      14.29282317876692      302.3128172815589   0.006965321987610521     0.8000005053028008     0.5447442352859869     0.2663835244573122     0.3751335944360525   0.003619565003402632     0.3050191593362007     0.4695668647818659      0.447791008698876  2.394250018617918e-14 121.9994086343964
2.516754838757532      19.42531400471918      15.63406229326221   0.002874832832001136      0.756911567149373      -11.2942573983261  1.106212629046597e-07     0.1287988984378387   0.000788930563938719      14.29282296578726      302.3128217863709   0.006965321987610521     0.8000005053028008     0.5447442352859869     0.2663835244573122     0.3751335944360525   0.003619565003402632     0.3050191593362007     0.4695668647818659      0.447791008698876  2.394250018617918e-14 121.9994086274425
2.516754838757532      19.42531400471918      15.63406229326221   0.002874832832001136      0.756911567149373      -11.2942573983261  1.106212629046597e-07     0.1287988984378387   0.000788930563938719      14.29282296578726      302.3128172815589   0.006965336888771715     0.8000005053028008     0.5447442352859869     0.2663835244573122     0.3751335944360525   0.003619565003402632     0.3050191593362007     0.4695668647818659      0.447791008698876  2.394250018617918e-14 121.9994086471701
2.516754838757532      19.42531400471918      15.63406229326221   0.002874832832001136      0.756911567149373      -11.2942573983261  1.106212629046597e-07     0.1287988984378387   0.000788930563938719      14.29282296578726      302.3128172815589   0.006965321987610521      0.800000520203962     0.5447442352859869     0.2663835244573122     0.3751335944360525   0.003619565003402632     0.3050191593362007     0.4695668647818659      0.447791008698876  2.394250018617918e-14 121.9994090798327
2.516754838757532      19.42531400471918      15.63406229326221   0.002874832832001136      0.756911567149373      -11.2942573983261  1.106212629046597e-07     0.1287988984378387   0.000788930563938719      14.29282296578726      302.3128172815589   0.006965321987610521     0.8000005053028008     0.5447442501871481     0.2663835244573122     0.3751335944360525   0.003619565003402632     0.3050191593362007     0.4695668647818659      0.447791008698876  2.394250018617918e-14 121.9994085776669
2.516754838757532      19.42531400471918      15.63406229326221   0.002874832832001136      0.756911567149373      -11.2942573983261  1.106212629046597e-07     0.1287988984378387   0.000788930563938719      14.29282296578726      302.3128172815589   0.006965321987610521     0.8000005053028008     0.5447442352859869     0.2663835393584734     0.3751335944360525   0.003619565003402632     0.3050191593362007     0.4695668647818659      0.447791008698876  2.394250018617918e-14 121.9994085228415
2.516754838757532      19.42531400471918      15.63406229326221   0.002874832832001136      0.756911567149373      -11.2942573983261  1.106212629046597e-07     0.1287988984378387   0.000788930563938719      14.29282296578726      302.3128172815589   0.006965321987610521     0.8000005053028008     0.5447442352859869     0.2663835244573122     0.3751336093372137   0.003619565003402632     0.3050191593362007     0.4695668647818659      0.447791008698876  2.394250018617918e-14 121.9994085723552
2.516754838757532      19.42531400471918      15.63406229326221   0.002874832832001136      0.756911567149373      -11.2942573983261  1.106212629046597e-07     0.1287988984378387   0.000788930563938719      14.29282296578726      302.3128172815589   0.006965321987610521     0.8000005053028008     0.5447442352859869     0.2663835244573122     0.3751335944360525   0.003619579904563826     0.3050191593362007     0.4695668647818659      0.447791008698876  2.394250018617918e-14 121.9994085858471
2.516754838757532      19.42531400471918      15.63406229326221   0.002874832832001136      0.756911567149373      -11.2942573983261  1.106212629046597e-07     0.1287988984378387   0.000788930563938719      14.29282296578726      302.3128172815589   0.006965321987610521     0.8000005053028008     0.5447442352859869     0.2663835244573122     0.3751335944360525   0.003619565003402632     0.3050191742373619     0.4695668647818659      0.447791008698876  2.394250018617918e-14 121.9994085861012
2.516754838757532      19.42531400471918      15.63406229326221   0.002874832832001136      0.756911567149373      -11.2942573983261  1.106212629046597e-07     0.1287988984378387   0.000788930563938719      14.29282296578726      302.3128172815589   0.006965321987610521     0.8000005053028008     0.5447442352859869     0.2663835244573122     0.3751335944360525   0.003619565003402632     0.3050191593362007     0.4695668796830271      0.447791008698876  2.394250018617918e-14 121.9994085872148
2.516754838757532      19.42531400471918      15.63406229326221   0.002874832832001136      0.756911567149373      -11.2942573983261  1.106212629046597e-07     0.1287988984378387   0.000788930563938719      14.29282296578726      302.3128172815589   0.006965321987610521     0.8000005053028008     0.5447442352859869     0.2663835244573122     0.3751335944360525   0.003619565003402632     0.3050191593362007     0.4695668647818659     0.4477910236000371  2.394250018617918e-14 121.9994085860503
2.516754838757532      19.42531400471918      15.63406229326221   0.002874832832001136      0.756911567149373      -11.2942573983261  1.106212629046597e-07     0.1287988984378387   0.000788930563938719      14.29282296578726      302.3128172815589   0.006965321987610521     0.8000005053028008     0.5447442352859869     0.2663835244573122     0.3751335944360525   0.003619565003402632     0.3050191593362007     0.4695668647818659      0.447791008698876  1.490118513634784e-08 121.9994432556196
2.51672293382172      19.42529572563171      15.63404686474652   0.002873751600536216     0.7568372919455101     -11.29426125859899   1.08056211601521e-07     0.1287165191866454  0.0007882710296743537      14.29255834046938      302.3077426999121   0.006964279135269357      0.800000504536018     0.5447554761209051     0.2665138114762293     0.3751712586572581   0.003620864397064739     0.3050191593362007     0.4695269636023225     0.4477942109346072  4.381082933776359e-14 121.9984799422775
2.516722971323814      19.42529572563171      15.63404686474652   0.002873751600536216     0.7568372919455101     -11.29426125859899   1.08056211601521e-07     0.1287165191866454  0.0007882710296743537      14.29255834046938      302.3077426999121   0.006964279135269357      0.800000504536018     0.5447554761209051     0.2665138114762293     0.3751712586572581   0.003620864397064739     0.3050191593362007     0.4695269636023225     0.4477942109346072  4.381082933776359e-14 121.9984799743504
2.51672293382172      19.42529601509118      15.63404686474652   0.002873751600536216     0.7568372919455101     -11.29426125859899   1.08056211601521e-07     0.1287165191866454  0.0007882710296743537      14.29255834046938      302.3077426999121   0.006964279135269357      0.800000504536018     0.5447554761209051     0.2665138114762293     0.3751712586572581   0.003620864397064739     0.3050191593362007     0.4695269636023225     0.4477942109346072  4.381082933776359e-14 121.9984799472258
2.51672293382172      19.42529572563171      15.63404709771197   0.002873751600536216     0.7568372919455101     -11.29426125859899   1.08056211601521e-07     0.1287165191866454  0.0007882710296743537      14.29255834046938      302.3077426999121   0.006964279135269357      0.800000504536018     0.5447554761209051     0.2665138114762293     0.3751712586572581   0.003620864397064739     0.3050191593362007     0.4695269636023225     0.4477942109346072  4.381082933776359e-14 121.998479956676
2.51672293382172      19.42529572563171      15.63404686474652    0.00287376650169741     0.7568372919455101     -11.29426125859899   1.08056211601521e-07     0.1287165191866454  0.0007882710296743537      14.29255834046938      302.3077426999121   0.006964279135269357      0.800000504536018     0.5447554761209051     0.2665138114762293     0.3751712586572581   0.003620864397064739     0.3050191593362007     0.4695269636023225     0.4477942109346072  4.381082933776359e-14 121.9984794185272
2.51672293382172      19.42529572563171      15.63404686474652   0.002873751600536216     0.7568373068466713     -11.29426125859899   1.08056211601521e-07     0.1287165191866454  0.0007882710296743537      14.29255834046938      302.3077426999121   0.006964279135269357      0.800000504536018     0.5447554761209051     0.2665138114762293     0.3751712586572581   0.003620864397064739     0.3050191593362007     0.4695269636023225     0.4477942109346072  4.381082933776359e-14 121.9984799506186
2.51672293382172      19.42529572563171      15.63404686474652   0.002873751600536216     0.7568372919455101     -11.29426142689659   1.08056211601521e-07     0.1287165191866454  0.0007882710296743537      14.29255834046938      302.3077426999121   0.006964279135269357      0.800000504536018     0.5447554761209051     0.2665138114762293     0.3751712586572581   0.003620864397064739     0.3050191593362007     0.4695269636023225     0.4477942109346072  4.381082933776359e-14 121.9984798956394
2.51672293382172      19.42529572563171      15.63404686474652   0.002873751600536216     0.7568372919455101     -11.29426125859899  1.229573727953687e-07     0.1287165191866454  0.0007882710296743537      14.29255834046938      302.3077426999121   0.006964279135269357      0.800000504536018     0.5447554761209051     0.2665138114762293     0.3751712586572581   0.003620864397064739     0.3050191593362007     0.4695269636023225     0.4477942109346072  4.381082933776359e-14 121.9984870091714
2.51672293382172      19.42529572563171      15.63404686474652   0.002873751600536216     0.7568372919455101     -11.29426125859899   1.08056211601521e-07     0.1287165340878066  0.0007882710296743537      14.29255834046938      302.3077426999121   0.006964279135269357      0.800000504536018     0.5447554761209051     0.2665138114762293     0.3751712586572581   0.003620864397064739     0.3050191593362007     0.4695269636023225     0.4477942109346072  4.381082933776359e-14 121.9984800860538
2.51672293382172      19.42529572563171      15.63404686474652   0.002873751600536216     0.7568372919455101     -11.29426125859899   1.08056211601521e-07     0.1287165191866454  0.0007882859308355475      14.29255834046938      302.3077426999121   0.006964279135269357      0.800000504536018     0.5447554761209051     0.2665138114762293     0.3751712586572581   0.003620864397064739     0.3050191593362007     0.4695269636023225     0.4477942109346072  4.381082933776359e-14 121.9984787814849
2.51672293382172      19.42529572563171      15.63404686474652   0.002873751600536216     0.7568372919455101     -11.29426125859899   1.08056211601521e-07     0.1287165191866454  0.0007882710296743537       14.2925585534451      302.3077426999121   0.006964279135269357      0.800000504536018     0.5447554761209051     0.2665138114762293     0.3751712586572581   0.003620864397064739     0.3050191593362007     0.4695269636023225     0.4477942109346072  4.381082933776359e-14 121.9984799754501
2.51672293382172      19.42529572563171      15.63404686474652   0.002873751600536216     0.7568372919455101     -11.29426125859899   1.08056211601521e-07     0.1287165191866454  0.0007882710296743537      14.29255834046938      302.3077472046485   0.006964279135269357      0.800000504536018     0.5447554761209051     0.2665138114762293     0.3751712586572581   0.003620864397064739     0.3050191593362007     0.4695269636023225     0.4477942109346072  4.381082933776359e-14 121.9984799374042
2.51672293382172      19.42529572563171      15.63404686474652   0.002873751600536216     0.7568372919455101     -11.29426125859899   1.08056211601521e-07     0.1287165191866454  0.0007882710296743537      14.29255834046938      302.3077426999121   0.006964294036430551      0.800000504536018     0.5447554761209051     0.2665138114762293     0.3751712586572581   0.003620864397064739     0.3050191593362007     0.4695269636023225     0.4477942109346072  4.381082933776359e-14 121.9984836843276
2.51672293382172      19.42529572563171      15.63404686474652   0.002873751600536216     0.7568372919455101     -11.29426125859899   1.08056211601521e-07     0.1287165191866454  0.0007882710296743537      14.29255834046938      302.3077426999121   0.006964279135269357     0.8000005194371792     0.5447554761209051     0.2665138114762293     0.3751712586572581   0.003620864397064739     0.3050191593362007     0.4695269636023225     0.4477942109346072  4.381082933776359e-14 121.9984804317676
2.51672293382172      19.42529572563171      15.63404686474652   0.002873751600536216     0.7568372919455101     -11.29426125859899   1.08056211601521e-07     0.1287165191866454  0.0007882710296743537      14.29255834046938      302.3077426999121   0.006964279135269357      0.800000504536018     0.5447554910220663     0.2665138114762293     0.3751712586572581   0.003620864397064739     0.3050191593362007     0.4695269636023225     0.4477942109346072  4.381082933776359e-14 121.9984799333081
2.51672293382172      19.42529572563171      15.63404686474652   0.002873751600536216     0.7568372919455101     -11.29426125859899   1.08056211601521e-07     0.1287165191866454  0.0007882710296743537      14.29255834046938      302.3077426999121   0.006964279135269357      0.800000504536018     0.5447554761209051     0.2665138263773905     0.3751712586572581   0.003620864397064739     0.3050191593362007     0.4695269636023225     0.4477942109346072  4.381082933776359e-14 121.9984800603248
2.51672293382172      19.42529572563171      15.63404686474652   0.002873751600536216     0.7568372919455101     -11.29426125859899   1.08056211601521e-07     0.1287165191866454  0.0007882710296743537      14.29255834046938      302.3077426999121   0.006964279135269357      0.800000504536018     0.5447554761209051     0.2665138114762293     0.3751712735584193   0.003620864397064739     0.3050191593362007     0.4695269636023225     0.4477942109346072  4.381082933776359e-14 121.9984799333729
2.51672293382172      19.42529572563171      15.63404686474652   0.002873751600536216     0.7568372919455101     -11.29426125859899   1.08056211601521e-07     0.1287165191866454  0.0007882710296743537      14.29255834046938      302.3077426999121   0.006964279135269357      0.800000504536018     0.5447554761209051     0.2665138114762293     0.3751712586572581   0.003620879298225933     0.3050191593362007     0.4695269636023225     0.4477942109346072  4.381082933776359e-14 121.9984799469866
2.51672293382172      19.42529572563171      15.63404686474652   0.002873751600536216     0.7568372919455101     -11.29426125859899   1.08056211601521e-07     0.1287165191866454  0.0007882710296743537      14.29255834046938      302.3077426999121   0.006964279135269357      0.800000504536018     0.5447554761209051     0.2665138114762293     0.3751712586572581   0.003620864397064739     0.3050191742373619     0.4695269636023225     0.4477942109346072  4.381082933776359e-14 121.9984799422775
2.51672293382172      19.42529572563171      15.63404686474652   0.002873751600536216     0.7568372919455101     -11.29426125859899   1.08056211601521e-07     0.1287165191866454  0.0007882710296743537      14.29255834046938      302.3077426999121   0.006964279135269357      0.800000504536018     0.5447554761209051     0.2665138114762293     0.3751712586572581   0.003620864397064739     0.3050191593362007     0.4695269785034837     0.4477942109346072  4.381082933776359e-14 121.998479942359
2.51672293382172      19.42529572563171      15.63404686474652   0.002873751600536216     0.7568372919455101     -11.29426125859899   1.08056211601521e-07     0.1287165191866454  0.0007882710296743537      14.29255834046938      302.3077426999121   0.006964279135269357      0.800000504536018     0.5447554761209051     0.2665138114762293     0.3751712586572581   0.003620864397064739     0.3050191593362007     0.4695269636023225     0.4477942258357684  4.381082933776359e-14 121.9984799423887
2.51672293382172      19.42529572563171      15.63404686474652   0.002873751600536216     0.7568372919455101     -11.29426125859899   1.08056211601521e-07     0.1287165191866454  0.0007882710296743537      14.29255834046938      302.3077426999121   0.006964279135269357      0.800000504536018     0.5447554761209051     0.2665138114762293     0.3751712586572581   0.003620864397064739     0.3050191593362007     0.4695269636023225     0.4477942109346072  1.490120500467699e-08 121.9985146187655
2.516743194856168       19.4256148864682      15.63466926296879   0.002874591590435948     0.7568054334622474     -11.29470970961114  1.079519450633844e-07     0.1287157444681023  0.0007905095484616428      14.29230792044549      302.3076919150663   0.006964038793715727     0.8000005037249012     0.5447492249842504     0.2665168059786307     0.3751842128380753   0.003613388443631477     0.3050191593362007     0.4694862047897553     0.4477423264230575  4.373571046898157e-14 121.9982029106604
2.516743232358564       19.4256148864682      15.63466926296879   0.002874591590435948     0.7568054334622474     -11.29470970961114  1.079519450633844e-07     0.1287157444681023  0.0007905095484616428      14.29230792044549      302.3076919150663   0.006964038793715727     0.8000005037249012     0.5447492249842504     0.2665168059786307     0.3751842128380753   0.003613388443631477     0.3050191593362007     0.4694862047897553     0.4477423264230575  4.373571046898157e-14 121.998202947557
2.516743194856168      19.42561517593242      15.63466926296879   0.002874591590435948     0.7568054334622474     -11.29470970961114  1.079519450633844e-07     0.1287157444681023  0.0007905095484616428      14.29230792044549      302.3076919150663   0.006964038793715727     0.8000005037249012     0.5447492249842504     0.2665168059786307     0.3751842128380753   0.003613388443631477     0.3050191593362007     0.4694862047897553     0.4477423264230575  4.373571046898157e-14 121.998202913273
2.516743194856168       19.4256148864682      15.63466949594352   0.002874591590435948     0.7568054334622474     -11.29470970961114  1.079519450633844e-07     0.1287157444681023  0.0007905095484616428      14.29230792044549      302.3076919150663   0.006964038793715727     0.8000005037249012     0.5447492249842504     0.2665168059786307     0.3751842128380753   0.003613388443631477     0.3050191593362007     0.4694862047897553     0.4477423264230575  4.373571046898157e-14 121.9982029237737
2.516743194856168       19.4256148864682      15.63466926296879   0.002874606491597142     0.7568054334622474     -11.29470970961114  1.079519450633844e-07     0.1287157444681023  0.0007905095484616428      14.29230792044549      302.3076919150663   0.006964038793715727     0.8000005037249012     0.5447492249842504     0.2665168059786307     0.3751842128380753   0.003613388443631477     0.3050191593362007     0.4694862047897553     0.4477423264230575  4.373571046898157e-14 121.9982026706206
2.516743194856168       19.4256148864682      15.63466926296879   0.002874591590435948     0.7568054483634086     -11.29470970961114  1.079519450633844e-07     0.1287157444681023  0.0007905095484616428      14.29230792044549      302.3076919150663   0.006964038793715727     0.8000005037249012     0.5447492249842504     0.2665168059786307     0.3751842128380753   0.003613388443631477     0.3050191593362007     0.4694862047897553     0.4477423264230575  4.373571046898157e-14 121.9982029236799
2.516743194856168       19.4256148864682      15.63466926296879   0.002874591590435948     0.7568054334622474     -11.29470987791543  1.079519450633844e-07     0.1287157444681023  0.0007905095484616428      14.29230792044549      302.3076919150663   0.006964038793715727     0.8000005037249012     0.5447492249842504     0.2665168059786307     0.3751842128380753   0.003613388443631477     0.3050191593362007     0.4694862047897553     0.4477423264230575  4.373571046898157e-14 121.9982028757143
2.516743194856168       19.4256148864682      15.63466926296879   0.002874591590435948     0.7568054334622474     -11.29470970961114   1.22853106257232e-07     0.1287157444681023  0.0007905095484616428      14.29230792044549      302.3076919150663   0.006964038793715727     0.8000005037249012     0.5447492249842504     0.2665168059786307     0.3751842128380753   0.003613388443631477     0.3050191593362007     0.4694862047897553     0.4477423264230575  4.373571046898157e-14 121.9982105557697
2.516743194856168       19.4256148864682      15.63466926296879   0.002874591590435948     0.7568054334622474     -11.29470970961114  1.079519450633844e-07     0.1287157593692635  0.0007905095484616428      14.29230792044549      302.3076919150663   0.006964038793715727     0.8000005037249012     0.5447492249842504     0.2665168059786307     0.3751842128380753   0.003613388443631477     0.3050191593362007     0.4694862047897553     0.4477423264230575  4.373571046898157e-14 121.9982030931061
2.516743194856168       19.4256148864682      15.63466926296879   0.002874591590435948     0.7568054334622474     -11.29470970961114  1.079519450633844e-07     0.1287157444681023  0.0007905244496228366      14.29230792044549      302.3076919150663   0.006964038793715727     0.8000005037249012     0.5447492249842504     0.2665168059786307     0.3751842128380753   0.003613388443631477     0.3050191593362007     0.4694862047897553     0.4477423264230575  4.373571046898157e-14 121.9982028306755
2.516743194856168       19.4256148864682      15.63466926296879   0.002874591590435948     0.7568054334622474     -11.29470970961114  1.079519450633844e-07     0.1287157444681023  0.0007905095484616428      14.29230813341748      302.3076919150663   0.006964038793715727     0.8000005037249012     0.5447492249842504     0.2665168059786307     0.3751842128380753   0.003613388443631477     0.3050191593362007     0.4694862047897553     0.4477423264230575  4.373571046898157e-14 121.9982029377596
2.516743194856168       19.4256148864682      15.63466926296879   0.002874591590435948     0.7568054334622474     -11.29470970961114  1.079519450633844e-07     0.1287157444681023  0.0007905095484616428      14.29230792044549       302.307696419802   0.006964038793715727     0.8000005037249012     0.5447492249842504     0.2665168059786307     0.3751842128380753   0.003613388443631477     0.3050191593362007     0.4694862047897553     0.4477423264230575  4.373571046898157e-14 121.9982028792971
2.516743194856168       19.4256148864682      15.63466926296879   0.002874591590435948     0.7568054334622474     -11.29470970961114  1.079519450633844e-07     0.1287157444681023  0.0007905095484616428      14.29230792044549      302.3076919150663    0.00696405369487692     0.8000005037249012     0.5447492249842504     0.2665168059786307     0.3751842128380753   0.003613388443631477     0.3050191593362007     0.4694862047897553     0.4477423264230575  4.373571046898157e-14 121.9982066116839
2.516743194856168       19.4256148864682      15.63466926296879   0.002874591590435948     0.7568054334622474     -11.29470970961114  1.079519450633844e-07     0.1287157444681023  0.0007905095484616428      14.29230792044549      302.3076919150663   0.006964038793715727     0.8000005186260624     0.5447492249842504     0.2665168059786307     0.3751842128380753   0.003613388443631477     0.3050191593362007     0.4694862047897553     0.4477423264230575  4.373571046898157e-14 121.9982034049334
2.516743194856168       19.4256148864682      15.63466926296879   0.002874591590435948     0.7568054334622474     -11.29470970961114  1.079519450633844e-07     0.1287157444681023  0.0007905095484616428      14.29230792044549      302.3076919150663   0.006964038793715727     0.8000005037249012     0.5447492398854116     0.2665168059786307     0.3751842128380753   0.003613388443631477     0.3050191593362007     0.4694862047897553     0.4477423264230575  4.373571046898157e-14 121.9982029079761
2.516743194856168       19.4256148864682      15.63466926296879   0.002874591590435948     0.7568054334622474     -11.29470970961114  1.079519450633844e-07     0.1287157444681023  0.0007905095484616428      14.29230792044549      302.3076919150663   0.006964038793715727     0.8000005037249012     0.5447492249842504     0.2665168208797919     0.3751842128380753   0.003613388443631477     0.3050191593362007     0.4694862047897553     0.4477423264230575  4.373571046898157e-14 121.9982030351175
2.516743194856168       19.4256148864682      15.63466926296879   0.002874591590435948     0.7568054334622474     -11.29470970961114  1.079519450633844e-07     0.1287157444681023  0.0007905095484616428      14.29230792044549      302.3076919150663   0.006964038793715727     0.8000005037249012     0.5447492249842504     0.2665168059786307     0.3751842277392365   0.003613388443631477     0.3050191593362007     0.4694862047897553     0.4477423264230575  4.373571046898157e-14 121.9982029101634
2.516743194856168       19.4256148864682      15.63466926296879   0.002874591590435948     0.7568054334622474     -11.29470970961114  1.079519450633844e-07     0.1287157444681023  0.0007905095484616428      14.29230792044549      302.3076919150663   0.006964038793715727     0.8000005037249012     0.5447492249842504     0.2665168059786307     0.3751842128380753   0.003613403344792671     0.3050191593362007     0.4694862047897553     0.4477423264230575  4.373571046898157e-14 121.9982029106886
2.516743194856168       19.4256148864682      15.63466926296879   0.002874591590435948     0.7568054334622474     -11.29470970961114  1.079519450633844e-07     0.1287157444681023  0.0007905095484616428      14.29230792044549      302.3076919150663   0.006964038793715727     0.8000005037249012     0.5447492249842504     0.2665168059786307     0.3751842128380753   0.003613388443631477     0.3050191742373619     0.4694862047897553     0.4477423264230575  4.373571046898157e-14 121.9982029106604
2.516743194856168       19.4256148864682      15.63466926296879   0.002874591590435948     0.7568054334622474     -11.29470970961114  1.079519450633844e-07     0.1287157444681023  0.0007905095484616428      14.29230792044549      302.3076919150663   0.006964038793715727     0.8000005037249012     0.5447492249842504     0.2665168059786307     0.3751842128380753   0.003613388443631477     0.3050191593362007     0.4694862196909165     0.4477423264230575  4.373571046898157e-14 121.9982029106618
2.516743194856168       19.4256148864682      15.63466926296879   0.002874591590435948     0.7568054334622474     -11.29470970961114  1.079519450633844e-07     0.1287157444681023  0.0007905095484616428      14.29230792044549      302.3076919150663   0.006964038793715727     0.8000005037249012     0.5447492249842504     0.2665168059786307     0.3751842128380753   0.003613388443631477     0.3050191593362007     0.4694862047897553     0.4477423413242187  4.373571046898157e-14 121.9982029106539
2.516743194856168       19.4256148864682      15.63466926296879   0.002874591590435948     0.7568054334622474     -11.29470970961114  1.079519450633844e-07     0.1287157444681023  0.0007905095484616428      14.29230792044549      302.3076919150663   0.006964038793715727     0.8000005037249012     0.5447492249842504     0.2665168059786307     0.3751842128380753   0.003613388443631477     0.3050191593362007     0.4694862047897553     0.4477423264230575  1.490120492955812e-08 121.9982375901297
2.516758843463689      19.42618321674819      15.63589762483363    0.00287515749935359     0.7566993223315414      -11.2957176592726  1.077013316458776e-07     0.1287133963235972   0.000790984622312698      14.29192949697582      302.3078453193833   0.006963478159318029     0.8000005014364521     0.5447362033871619     0.2665237942514497     0.3751873995577111   0.003613063374115611     0.3050191593362007     0.4694842404691498      0.447752865885385  4.352988175341961e-14 121.9978322220774
2.516758880966318      19.42618321674819      15.63589762483363    0.00287515749935359     0.7566993223315414      -11.2957176592726  1.077013316458776e-07     0.1287133963235972   0.000790984622312698      14.29192949697582      302.3078453193833   0.006963478159318029     0.8000005014364521     0.5447362033871619     0.2665237942514497     0.3751873995577111   0.003613063374115611     0.3050191593362007     0.4694842404691498      0.447752865885385  4.352988175341961e-14 121.9978322425964
2.516758843463689      19.42618350622088      15.63589762483363    0.00287515749935359     0.7566993223315414      -11.2957176592726  1.077013316458776e-07     0.1287133963235972   0.000790984622312698      14.29192949697582      302.3078453193833   0.006963478159318029     0.8000005014364521     0.5447362033871619     0.2665237942514497     0.3751873995577111   0.003613063374115611     0.3050191593362007     0.4694842404691498      0.447752865885385  4.352988175341961e-14 121.9978322118274
2.516758843463689      19.42618321674819      15.63589785782666    0.00287515749935359     0.7566993223315414      -11.2957176592726  1.077013316458776e-07     0.1287133963235972   0.000790984622312698      14.29192949697582      302.3078453193833   0.006963478159318029     0.8000005014364521     0.5447362033871619     0.2665237942514497     0.3751873995577111   0.003613063374115611     0.3050191593362007     0.4694842404691498      0.447752865885385  4.352988175341961e-14 121.9978322305692
2.516758843463689      19.42618321674819      15.63589762483363   0.002875172400514784     0.7566993223315414      -11.2957176592726  1.077013316458776e-07     0.1287133963235972   0.000790984622312698      14.29192949697582      302.3078453193833   0.006963478159318029     0.8000005014364521     0.5447362033871619     0.2665237942514497     0.3751873995577111   0.003613063374115611     0.3050191593362007     0.4694842404691498      0.447752865885385  4.352988175341961e-14 121.9978325040368
2.516758843463689      19.42618321674819      15.63589762483363    0.00287515749935359     0.7566993372327026      -11.2957176592726  1.077013316458776e-07     0.1287133963235972   0.000790984622312698      14.29192949697582      302.3078453193833   0.006963478159318029     0.8000005014364521     0.5447362033871619     0.2665237942514497     0.3751873995577111   0.003613063374115611     0.3050191593362007     0.4694842404691498      0.447752865885385  4.352988175341961e-14 121.9978322324979
2.516758843463689      19.42618321674819      15.63589762483363    0.00287515749935359     0.7566993223315414     -11.29571782759191  1.077013316458776e-07     0.1287133963235972   0.000790984622312698      14.29192949697582      302.3078453193833   0.006963478159318029     0.8000005014364521     0.5447362033871619     0.2665237942514497     0.3751873995577111   0.003613063374115611     0.3050191593362007     0.4694842404691498      0.447752865885385  4.352988175341961e-14 121.9978321951708
2.516758843463689      19.42618321674819      15.63589762483363    0.00287515749935359     0.7566993223315414      -11.2957176592726  1.226024928397253e-07     0.1287133963235972   0.000790984622312698      14.29192949697582      302.3078453193833   0.006963478159318029     0.8000005014364521     0.5447362033871619     0.2665237942514497     0.3751873995577111   0.003613063374115611     0.3050191593362007     0.4694842404691498      0.447752865885385  4.352988175341961e-14 121.9978399340466
2.516758843463689      19.42618321674819      15.63589762483363    0.00287515749935359     0.7566993223315414      -11.2957176592726  1.077013316458776e-07     0.1287134112247584   0.000790984622312698      14.29192949697582      302.3078453193833   0.006963478159318029     0.8000005014364521     0.5447362033871619     0.2665237942514497     0.3751873995577111   0.003613063374115611     0.3050191593362007     0.4694842404691498      0.447752865885385  4.352988175341961e-14 121.9978324168699
2.516758843463689      19.42618321674819      15.63589762483363    0.00287515749935359     0.7566993223315414      -11.2957176592726  1.077013316458776e-07     0.1287133963235972  0.0007909995234738919      14.29192949697582      302.3078453193833   0.006963478159318029     0.8000005014364521     0.5447362033871619     0.2665237942514497     0.3751873995577111   0.003613063374115611     0.3050191593362007     0.4694842404691498      0.447752865885385  4.352988175341961e-14 121.9978322129712
2.516758843463689      19.42618321674819      15.63589762483363    0.00287515749935359     0.7566993223315414      -11.2957176592726  1.077013316458776e-07     0.1287133963235972   0.000790984622312698      14.29192970994216      302.3078453193833   0.006963478159318029     0.8000005014364521     0.5447362033871619     0.2665237942514497     0.3751873995577111   0.003613063374115611     0.3050191593362007     0.4694842404691498      0.447752865885385  4.352988175341961e-14 121.9978323245182
2.516758843463689      19.42618321674819      15.63589762483363    0.00287515749935359     0.7566993223315414      -11.2957176592726  1.077013316458776e-07     0.1287133963235972   0.000790984622312698      14.29192949697582      302.3078498241213   0.006963478159318029     0.8000005014364521     0.5447362033871619     0.2665237942514497     0.3751873995577111   0.003613063374115611     0.3050191593362007     0.4694842404691498      0.447752865885385  4.352988175341961e-14 121.9978322799689
2.516758843463689      19.42618321674819      15.63589762483363    0.00287515749935359     0.7566993223315414      -11.2957176592726  1.077013316458776e-07     0.1287133963235972   0.000790984622312698      14.29192949697582      302.3078453193833   0.006963493060479223     0.8000005014364521     0.5447362033871619     0.2665237942514497     0.3751873995577111   0.003613063374115611     0.3050191593362007     0.4694842404691498      0.447752865885385  4.352988175341961e-14 121.9978357444578
2.516758843463689      19.42618321674819      15.63589762483363    0.00287515749935359     0.7566993223315414      -11.2957176592726  1.077013316458776e-07     0.1287133963235972   0.000790984622312698      14.29192949697582      302.3078453193833   0.006963478159318029     0.8000005163376133     0.5447362033871619     0.2665237942514497     0.3751873995577111   0.003613063374115611     0.3050191593362007     0.4694842404691498      0.447752865885385  4.352988175341961e-14 121.9978327047163
2.516758843463689      19.42618321674819      15.63589762483363    0.00287515749935359     0.7566993223315414      -11.2957176592726  1.077013316458776e-07     0.1287133963235972   0.000790984622312698      14.29192949697582      302.3078453193833   0.006963478159318029     0.8000005014364521     0.5447362182883231     0.2665237942514497     0.3751873995577111   0.003613063374115611     0.3050191593362007     0.4694842404691498      0.447752865885385  4.352988175341961e-14 121.9978322141762
2.516758843463689      19.42618321674819      15.63589762483363    0.00287515749935359     0.7566993223315414      -11.2957176592726  1.077013316458776e-07     0.1287133963235972   0.000790984622312698      14.29192949697582      302.3078453193833   0.006963478159318029     0.8000005014364521     0.5447362033871619     0.2665238091526109     0.3751873995577111   0.003613063374115611     0.3050191593362007     0.4694842404691498      0.447752865885385  4.352988175341961e-14 121.9978323350939
2.516758843463689      19.42618321674819      15.63589762483363    0.00287515749935359     0.7566993223315414      -11.2957176592726  1.077013316458776e-07     0.1287133963235972   0.000790984622312698      14.29192949697582      302.3078453193833   0.006963478159318029     0.8000005014364521     0.5447362033871619     0.2665237942514497     0.3751874144588723   0.003613063374115611     0.3050191593362007     0.4694842404691498      0.447752865885385  4.352988175341961e-14 121.9978322353483
2.516758843463689      19.42618321674819      15.63589762483363    0.00287515749935359     0.7566993223315414      -11.2957176592726  1.077013316458776e-07     0.1287133963235972   0.000790984622312698      14.29192949697582      302.3078453193833   0.006963478159318029     0.8000005014364521     0.5447362033871619     0.2665237942514497     0.3751873995577111   0.003613078275276805     0.3050191593362007     0.4694842404691498      0.447752865885385  4.352988175341961e-14 121.9978322226749
2.516758843463689      19.42618321674819      15.63589762483363    0.00287515749935359     0.7566993223315414      -11.2957176592726  1.077013316458776e-07     0.1287133963235972   0.000790984622312698      14.29192949697582      302.3078453193833   0.006963478159318029     0.8000005014364521     0.5447362033871619     0.2665237942514497     0.3751873995577111   0.003613063374115611     0.3050191742373619     0.4694842404691498      0.447752865885385  4.352988175341961e-14 121.9978322220774
2.516758843463689      19.42618321674819      15.63589762483363    0.00287515749935359     0.7566993223315414      -11.2957176592726  1.077013316458776e-07     0.1287133963235972   0.000790984622312698      14.29192949697582      302.3078453193833   0.006963478159318029     0.8000005014364521     0.5447362033871619     0.2665237942514497     0.3751873995577111   0.003613063374115611     0.3050191593362007      0.469484255370311      0.447752865885385  4.352988175341961e-14 121.9978322221022
2.516758843463689      19.42618321674819      15.63589762483363    0.00287515749935359     0.7566993223315414      -11.2957176592726  1.077013316458776e-07     0.1287133963235972   0.000790984622312698      14.29192949697582      302.3078453193833   0.006963478159318029     0.8000005014364521     0.5447362033871619     0.2665237942514497     0.3751873995577111   0.003613063374115611     0.3050191593362007     0.4694842404691498     0.4477528807865462  4.352988175341961e-14 121.9978322220618
2.516758843463689      19.42618321674819      15.63589762483363    0.00287515749935359     0.7566993223315414      -11.2957176592726  1.077013316458776e-07     0.1287133963235972   0.000790984622312698      14.29192949697582      302.3078453193833   0.006963478159318029     0.8000005014364521     0.5447362033871619     0.2665237942514497     0.3751873995577111   0.003613063374115611     0.3050191593362007     0.4694842404691498      0.447752865885385  1.490120472372941e-08 121.9978669008105
2.516724629287915      19.42630453011633      15.63625705319566   0.002874977018153559     0.7566745186349332     -11.29594412787116  1.074969014561341e-07     0.1287097354809137   0.000792745536924396      14.29011370044758      302.2497658826213   0.006960056697772626     0.8000005008470942     0.5447347111730346     0.2665228140047359     0.3751672669654702   0.003611818205963934     0.3050191593362007     0.4694756182251532     0.4477593662939426  4.328494128654545e-14 121.9975158576778
2.516724666790034      19.42630453011633      15.63625705319566   0.002874977018153559     0.7566745186349332     -11.29594412787116  1.074969014561341e-07     0.1287097354809137   0.000792745536924396      14.29011370044758      302.2497658826213   0.006960056697772626     0.8000005008470942     0.5447347111730346     0.2665228140047359     0.3751672669654702   0.003611818205963934     0.3050191593362007     0.4694756182251532     0.4477593662939426  4.328494128654545e-14 121.9975158249798
2.516724629287915      19.42630481959083      15.63625705319566   0.002874977018153559     0.7566745186349332     -11.29594412787116  1.074969014561341e-07     0.1287097354809137   0.000792745536924396      14.29011370044758      302.2497658826213   0.006960056697772626     0.8000005008470942     0.5447347111730346     0.2665228140047359     0.3751672669654702   0.003611818205963934     0.3050191593362007     0.4694756182251532     0.4477593662939426  4.328494128654545e-14 121.9975158188586
2.516724629287915      19.42630453011633      15.63625728619405   0.002874977018153559     0.7566745186349332     -11.29594412787116  1.074969014561341e-07     0.1287097354809137   0.000792745536924396      14.29011370044758      302.2497658826213   0.006960056697772626     0.8000005008470942     0.5447347111730346     0.2665228140047359     0.3751672669654702   0.003611818205963934     0.3050191593362007     0.4694756182251532     0.4477593662939426  4.328494128654545e-14 121.9975158415375
2.516724629287915      19.42630453011633      15.63625705319566   0.002874991919314753     0.7566745186349332     -11.29594412787116  1.074969014561341e-07     0.1287097354809137   0.000792745536924396      14.29011370044758      302.2497658826213   0.006960056697772626     0.8000005008470942     0.5447347111730346     0.2665228140047359     0.3751672669654702   0.003611818205963934     0.3050191593362007     0.4694756182251532     0.4477593662939426  4.328494128654545e-14 121.9975160537094
2.516724629287915      19.42630453011633      15.63625705319566   0.002874977018153559     0.7566745335360944     -11.29594412787116  1.074969014561341e-07     0.1287097354809137   0.000792745536924396      14.29011370044758      302.2497658826213   0.006960056697772626     0.8000005008470942     0.5447347111730346     0.2665228140047359     0.3751672669654702   0.003611818205963934     0.3050191593362007     0.4694756182251532     0.4477593662939426  4.328494128654545e-14 121.997515856485
2.516724629287915      19.42630453011633      15.63625705319566   0.002874977018153559     0.7566745186349332     -11.29594429619384  1.074969014561341e-07     0.1287097354809137   0.000792745536924396      14.29011370044758      302.2497658826213   0.006960056697772626     0.8000005008470942     0.5447347111730346     0.2665228140047359     0.3751672669654702   0.003611818205963934     0.3050191593362007     0.4694756182251532     0.4477593662939426  4.328494128654545e-14 121.9975158039733
2.516724629287915      19.42630453011633      15.63625705319566   0.002874977018153559     0.7566745186349332     -11.29594412787116  1.223980626499817e-07     0.1287097354809137   0.000792745536924396      14.29011370044758      302.2497658826213   0.006960056697772626     0.8000005008470942     0.5447347111730346     0.2665228140047359     0.3751672669654702   0.003611818205963934     0.3050191593362007     0.4694756182251532     0.4477593662939426  4.328494128654545e-14 121.9975236928346
2.516724629287915      19.42630453011633      15.63625705319566   0.002874977018153559     0.7566745186349332     -11.29594412787116  1.074969014561341e-07     0.1287097503820749   0.000792745536924396      14.29011370044758      302.2497658826213   0.006960056697772626     0.8000005008470942     0.5447347111730346     0.2665228140047359     0.3751672669654702   0.003611818205963934     0.3050191593362007     0.4694756182251532     0.4477593662939426  4.328494128654545e-14 121.9975160583081
2.516724629287915      19.42630453011633      15.63625705319566   0.002874977018153559     0.7566745186349332     -11.29594412787116  1.074969014561341e-07     0.1287097354809137  0.0007927604380855898      14.29011370044758      302.2497658826213   0.006960056697772626     0.8000005008470942     0.5447347111730346     0.2665228140047359     0.3751672669654702   0.003611818205963934     0.3050191593362007     0.4694756182251532     0.4477593662939426  4.328494128654545e-14 121.9975166516927
2.516724629287915      19.42630453011633      15.63625705319566   0.002874977018153559     0.7566745186349332     -11.29594412787116  1.074969014561341e-07     0.1287097354809137   0.000792745536924396      14.29011391338687      302.2497658826213   0.006960056697772626     0.8000005008470942     0.5447347111730346     0.2665228140047359     0.3751672669654702   0.003611818205963934     0.3050191593362007     0.4694756182251532     0.4477593662939426  4.328494128654545e-14 121.9975158833301
2.516724629287915      19.42630453011633      15.63625705319566   0.002874977018153559     0.7566745186349332     -11.29594412787116  1.074969014561341e-07     0.1287097354809137   0.000792745536924396      14.29011370044758      302.2497703864938   0.006960056697772626     0.8000005008470942     0.5447347111730346     0.2665228140047359     0.3751672669654702   0.003611818205963934     0.3050191593362007     0.4694756182251532     0.4477593662939426  4.328494128654545e-14 121.9975158179321
2.516724629287915      19.42630453011633      15.63625705319566   0.002874977018153559     0.7566745186349332     -11.29594412787116  1.074969014561341e-07     0.1287097354809137   0.000792745536924396      14.29011370044758      302.2497658826213    0.00696007159893382     0.8000005008470942     0.5447347111730346     0.2665228140047359     0.3751672669654702   0.003611818205963934     0.3050191593362007     0.4694756182251532     0.4477593662939426  4.328494128654545e-14 121.9975162037182
2.516724629287915      19.42630453011633      15.63625705319566   0.002874977018153559     0.7566745186349332     -11.29594412787116  1.074969014561341e-07     0.1287097354809137   0.000792745536924396      14.29011370044758      302.2497658826213   0.006960056697772626     0.8000005157482554     0.5447347111730346     0.2665228140047359     0.3751672669654702   0.003611818205963934     0.3050191593362007     0.4694756182251532     0.4477593662939426  4.328494128654545e-14 121.9975163233371
2.516724629287915      19.42630453011633      15.63625705319566   0.002874977018153559     0.7566745186349332     -11.29594412787116  1.074969014561341e-07     0.1287097354809137   0.000792745536924396      14.29011370044758      302.2497658826213   0.006960056697772626     0.8000005008470942     0.5447347260741958     0.2665228140047359     0.3751672669654702   0.003611818205963934     0.3050191593362007     0.4694756182251532     0.4477593662939426  4.328494128654545e-14 121.9975158553737
2.516724629287915      19.42630453011633      15.63625705319566   0.002874977018153559     0.7566745186349332     -11.29594412787116  1.074969014561341e-07     0.1287097354809137   0.000792745536924396      14.29011370044758      302.2497658826213   0.006960056697772626     0.8000005008470942     0.5447347111730346     0.2665228289058971     0.3751672669654702   0.003611818205963934     0.3050191593362007     0.4694756182251532     0.4477593662939426  4.328494128654545e-14 121.9975158289955
2.516724629287915      19.42630453011633      15.63625705319566   0.002874977018153559     0.7566745186349332     -11.29594412787116  1.074969014561341e-07     0.1287097354809137   0.000792745536924396      14.29011370044758      302.2497658826213   0.006960056697772626     0.8000005008470942     0.5447347111730346     0.2665228140047359     0.3751672818666314   0.003611818205963934     0.3050191593362007     0.4694756182251532     0.4477593662939426  4.328494128654545e-14 121.9975158277632
2.516724629287915      19.42630453011633      15.63625705319566   0.002874977018153559     0.7566745186349332     -11.29594412787116  1.074969014561341e-07     0.1287097354809137   0.000792745536924396      14.29011370044758      302.2497658826213   0.006960056697772626     0.8000005008470942     0.5447347111730346     0.2665228140047359     0.3751672669654702   0.003611833107125128     0.3050191593362007     0.4694756182251532     0.4477593662939426  4.328494128654545e-14 121.9975158577472
2.516724629287915      19.42630453011633      15.63625705319566   0.002874977018153559     0.7566745186349332     -11.29594412787116  1.074969014561341e-07     0.1287097354809137   0.000792745536924396      14.29011370044758      302.2497658826213   0.006960056697772626     0.8000005008470942     0.5447347111730346     0.2665228140047359     0.3751672669654702   0.003611818205963934     0.3050191742373619     0.4694756182251532     0.4477593662939426  4.328494128654545e-14 121.9975158576778
2.516724629287915      19.42630453011633      15.63625705319566   0.002874977018153559     0.7566745186349332     -11.29594412787116  1.074969014561341e-07     0.1287097354809137   0.000792745536924396      14.29011370044758      302.2497658826213   0.006960056697772626     0.8000005008470942     0.5447347111730346     0.2665228140047359     0.3751672669654702   0.003611818205963934     0.3050191593362007     0.4694756331263144     0.4477593662939426  4.328494128654545e-14 121.9975158574667
2.516724629287915      19.42630453011633      15.63625705319566   0.002874977018153559     0.7566745186349332     -11.29594412787116  1.074969014561341e-07     0.1287097354809137   0.000792745536924396      14.29011370044758      302.2497658826213   0.006960056697772626     0.8000005008470942     0.5447347111730346     0.2665228140047359     0.3751672669654702   0.003611818205963934     0.3050191593362007     0.4694756182251532     0.4477593811951038  4.328494128654545e-14 121.9975158577955
2.516724629287915      19.42630453011633      15.63625705319566   0.002874977018153559     0.7566745186349332     -11.29594412787116  1.074969014561341e-07     0.1287097354809137   0.000792745536924396      14.29011370044758      302.2497658826213   0.006960056697772626     0.8000005008470942     0.5447347111730346     0.2665228140047359     0.3751672669654702   0.003611818205963934     0.3050191593362007     0.4694756182251532     0.4477593662939426  1.490120447878894e-08 121.9975505437623
2.516759959509829      19.42665928184083      15.63690657774836   0.002873888757457481     0.7566692962176299     -11.29630275826169   1.05702758769898e-07     0.1286556661891855  0.0007914442195407921       14.2898883382494      302.2498085560566   0.006954925937870142     0.8000005001426411     0.5447310913468338     0.2665709719294605     0.3752437989909503   0.003611754841188274     0.3050191593362007     0.4695035333604414     0.4477455375851729  4.012966078502726e-14 121.9969338245341
2.516759997012475      19.42665928184083      15.63690657774836   0.002873888757457481     0.7566692962176299     -11.29630275826169   1.05702758769898e-07     0.1286556661891855  0.0007914442195407921       14.2898883382494      302.2498085560566   0.006954925937870142     0.8000005001426411     0.5447310913468338     0.2665709719294605     0.3752437989909503   0.003611754841188274     0.3050191593362007     0.4695035333604414     0.4477455375851729  4.012966078502726e-14 121.9969337516298
2.516759959509829      19.42665957132061      15.63690657774836   0.002873888757457481     0.7566692962176299     -11.29630275826169   1.05702758769898e-07     0.1286556661891855  0.0007914442195407921       14.2898883382494      302.2498085560566   0.006954925937870142     0.8000005001426411     0.5447310913468338     0.2665709719294605     0.3752437989909503   0.003611754841188274     0.3050191593362007     0.4695035333604414     0.4477455375851729  4.012966078502726e-14 121.9969338339339
2.516759959509829      19.42665928184083      15.63690681075643   0.002873888757457481     0.7566692962176299     -11.29630275826169   1.05702758769898e-07     0.1286556661891855  0.0007914442195407921       14.2898883382494      302.2498085560566   0.006954925937870142     0.8000005001426411     0.5447310913468338     0.2665709719294605     0.3752437989909503   0.003611754841188274     0.3050191593362007     0.4695035333604414     0.4477455375851729  4.012966078502726e-14 121.9969338336217
2.516759959509829      19.42665928184083      15.63690657774836   0.002873903658618675     0.7566692962176299     -11.29630275826169   1.05702758769898e-07     0.1286556661891855  0.0007914442195407921       14.2898883382494      302.2498085560566   0.006954925937870142     0.8000005001426411     0.5447310913468338     0.2665709719294605     0.3752437989909503   0.003611754841188274     0.3050191593362007     0.4695035333604414     0.4477455375851729  4.012966078502726e-14 121.9969337543539
2.516759959509829      19.42665928184083      15.63690657774836   0.002873888757457481     0.7566693111187911     -11.29630275826169   1.05702758769898e-07     0.1286556661891855  0.0007914442195407921       14.2898883382494      302.2498085560566   0.006954925937870142     0.8000005001426411     0.5447310913468338     0.2665709719294605     0.3752437989909503   0.003611754841188274     0.3050191593362007     0.4695035333604414     0.4477455375851729  4.012966078502726e-14 121.9969338309148
2.516759959509829      19.42665928184083      15.63690657774836   0.002873888757457481     0.7566692962176299     -11.29630292658972   1.05702758769898e-07     0.1286556661891855  0.0007914442195407921       14.2898883382494      302.2498085560566   0.006954925937870142     0.8000005001426411     0.5447310913468338     0.2665709719294605     0.3752437989909503   0.003611754841188274     0.3050191593362007     0.4695035333604414     0.4477455375851729  4.012966078502726e-14 121.9969337762772
2.516759959509829      19.42665928184083      15.63690657774836   0.002873888757457481     0.7566692962176299     -11.29630275826169  1.206039199637457e-07     0.1286556661891855  0.0007914442195407921       14.2898883382494      302.2498085560566   0.006954925937870142     0.8000005001426411     0.5447310913468338     0.2665709719294605     0.3752437989909503   0.003611754841188274     0.3050191593362007     0.4695035333604414     0.4477455375851729  4.012966078502726e-14 121.9969402244871
2.516759959509829      19.42665928184083      15.63690657774836   0.002873888757457481     0.7566692962176299     -11.29630275826169   1.05702758769898e-07     0.1286556810903467  0.0007914442195407921       14.2898883382494      302.2498085560566   0.006954925937870142     0.8000005001426411     0.5447310913468338     0.2665709719294605     0.3752437989909503   0.003611754841188274     0.3050191593362007     0.4695035333604414     0.4477455375851729  4.012966078502726e-14 121.9969339909217
2.516759959509829      19.42665928184083      15.63690657774836   0.002873888757457481     0.7566692962176299     -11.29630275826169   1.05702758769898e-07     0.1286556661891855   0.000791459120701986       14.2898883382494      302.2498085560566   0.006954925937870142     0.8000005001426411     0.5447310913468338     0.2665709719294605     0.3752437989909503   0.003611754841188274     0.3050191593362007     0.4695035333604414     0.4477455375851729  4.012966078502726e-14 121.9969331610705
2.516759959509829      19.42665928184083      15.63690657774836   0.002873888757457481     0.7566692962176299     -11.29630275826169   1.05702758769898e-07     0.1286556661891855  0.0007914442195407921      14.28988855118533      302.2498085560566   0.006954925937870142     0.8000005001426411     0.5447310913468338     0.2665709719294605     0.3752437989909503   0.003611754841188274     0.3050191593362007     0.4695035333604414     0.4477455375851729  4.012966078502726e-14 121.9969337927939
2.516759959509829      19.42665928184083      15.63690657774836   0.002873888757457481     0.7566692962176299     -11.29630275826169   1.05702758769898e-07     0.1286556661891855  0.0007914442195407921       14.2898883382494      302.2498130599298   0.006954925937870142     0.8000005001426411     0.5447310913468338     0.2665709719294605     0.3752437989909503   0.003611754841188274     0.3050191593362007     0.4695035333604414     0.4477455375851729  4.012966078502726e-14 121.9969337853128
2.516759959509829      19.42665928184083      15.63690657774836   0.002873888757457481     0.7566692962176299     -11.29630275826169   1.05702758769898e-07     0.1286556661891855  0.0007914442195407921       14.2898883382494      302.2498085560566   0.006954940839031336     0.8000005001426411     0.5447310913468338     0.2665709719294605     0.3752437989909503   0.003611754841188274     0.3050191593362007     0.4695035333604414     0.4477455375851729  4.012966078502726e-14 121.9969312205268
2.516759959509829      19.42665928184083      15.63690657774836   0.002873888757457481     0.7566692962176299     -11.29630275826169   1.05702758769898e-07     0.1286556661891855  0.0007914442195407921       14.2898883382494      302.2498085560566   0.006954925937870142     0.8000005150438023     0.5447310913468338     0.2665709719294605     0.3752437989909503   0.003611754841188274     0.3050191593362007     0.4695035333604414     0.4477455375851729  4.012966078502726e-14 121.9969343070979
2.516759959509829      19.42665928184083      15.63690657774836   0.002873888757457481     0.7566692962176299     -11.29630275826169   1.05702758769898e-07     0.1286556661891855  0.0007914442195407921       14.2898883382494      302.2498085560566   0.006954925937870142     0.8000005001426411      0.544731106247995     0.2665709719294605     0.3752437989909503   0.003611754841188274     0.3050191593362007     0.4695035333604414     0.4477455375851729  4.012966078502726e-14 121.9969339247863
2.516759959509829      19.42665928184083      15.63690657774836   0.002873888757457481     0.7566692962176299     -11.29630275826169   1.05702758769898e-07     0.1286556661891855  0.0007914442195407921       14.2898883382494      302.2498085560566   0.006954925937870142     0.8000005001426411     0.5447310913468338     0.2665709868306217     0.3752437989909503   0.003611754841188274     0.3050191593362007     0.4695035333604414     0.4477455375851729  4.012966078502726e-14 121.9969337292942
2.516759959509829      19.42665928184083      15.63690657774836   0.002873888757457481     0.7566692962176299     -11.29630275826169   1.05702758769898e-07     0.1286556661891855  0.0007914442195407921       14.2898883382494      302.2498085560566   0.006954925937870142     0.8000005001426411     0.5447310913468338     0.2665709719294605     0.3752438138921115   0.003611754841188274     0.3050191593362007     0.4695035333604414     0.4477455375851729  4.012966078502726e-14 121.9969338204406
2.516759959509829      19.42665928184083      15.63690657774836   0.002873888757457481     0.7566692962176299     -11.29630275826169   1.05702758769898e-07     0.1286556661891855  0.0007914442195407921       14.2898883382494      302.2498085560566   0.006954925937870142     0.8000005001426411     0.5447310913468338     0.2665709719294605     0.3752437989909503   0.003611769742349468     0.3050191593362007     0.4695035333604414     0.4477455375851729  4.012966078502726e-14 121.9969338248768
2.516759959509829      19.42665928184083      15.63690657774836   0.002873888757457481     0.7566692962176299     -11.29630275826169   1.05702758769898e-07     0.1286556661891855  0.0007914442195407921       14.2898883382494      302.2498085560566   0.006954925937870142     0.8000005001426411     0.5447310913468338     0.2665709719294605     0.3752437989909503   0.003611754841188274     0.3050191742373619     0.4695035333604414     0.4477455375851729  4.012966078502726e-14 121.9969338245341
2.516759959509829      19.42665928184083      15.63690657774836   0.002873888757457481     0.7566692962176299     -11.29630275826169   1.05702758769898e-07     0.1286556661891855  0.0007914442195407921       14.2898883382494      302.2498085560566   0.006954925937870142     0.8000005001426411     0.5447310913468338     0.2665709719294605     0.3752437989909503   0.003611754841188274     0.3050191593362007     0.4695035482616026     0.4477455375851729  4.012966078502726e-14 121.9969338245269
2.516759959509829      19.42665928184083      15.63690657774836   0.002873888757457481     0.7566692962176299     -11.29630275826169   1.05702758769898e-07     0.1286556661891855  0.0007914442195407921       14.2898883382494      302.2498085560566   0.006954925937870142     0.8000005001426411     0.5447310913468338     0.2665709719294605     0.3752437989909503   0.003611754841188274     0.3050191593362007     0.4695035333604414     0.4477455524863341  4.012966078502726e-14 121.9969338245243
2.516759959509829      19.42665928184083      15.63690657774836   0.002873888757457481     0.7566692962176299     -11.29630275826169   1.05702758769898e-07     0.1286556661891855  0.0007914442195407921       14.2898883382494      302.2498085560566   0.006954925937870142     0.8000005001426411     0.5447310913468338     0.2665709719294605     0.3752437989909503   0.003611754841188274     0.3050191593362007     0.4695035333604414     0.4477455375851729  1.490120132350844e-08 121.9969685110695
2.516762207516992      19.42666335607138      15.63691353851844    0.00287410912365705      0.756669139101448     -11.29630830466372  1.057241846499964e-07     0.1286555888455208   0.000793459363404659      14.28990277648918      302.2506582522313   0.006955303185041545     0.8000004999916062     0.5447305926395201     0.2665712964336795     0.3752445695807919   0.003609594371974174     0.3050191593362007     0.4695150705263615     0.4477621869672614  4.012445052720398e-14 121.9968425504768
2.516762245019672      19.42666335607138      15.63691353851844    0.00287410912365705      0.756669139101448     -11.29630830466372  1.057241846499964e-07     0.1286555888455208   0.000793459363404659      14.28990277648918      302.2506582522313   0.006955303185041545     0.8000004999916062     0.5447305926395201     0.2665712964336795     0.3752445695807919   0.003609594371974174     0.3050191593362007     0.4695150705263615     0.4477621869672614  4.012445052720398e-14 121.9968426282433
2.516762207516992      19.42666364555123      15.63691353851844    0.00287410912365705      0.756669139101448     -11.29630830466372  1.057241846499964e-07     0.1286555888455208   0.000793459363404659      14.28990277648918      302.2506582522313   0.006955303185041545     0.8000004999916062     0.5447305926395201     0.2665712964336795     0.3752445695807919   0.003609594371974174     0.3050191593362007     0.4695150705263615     0.4477621869672614  4.012445052720398e-14 121.9968425359781
2.516762207516992      19.42666335607138      15.63691377152661    0.00287410912365705      0.756669139101448     -11.29630830466372  1.057241846499964e-07     0.1286555888455208   0.000793459363404659      14.28990277648918      302.2506582522313   0.006955303185041545     0.8000004999916062     0.5447305926395201     0.2665712964336795     0.3752445695807919   0.003609594371974174     0.3050191593362007     0.4695150705263615     0.4477621869672614  4.012445052720398e-14 121.9968425582241
2.516762207516992      19.42666335607138      15.63691353851844   0.002874124024818244      0.756669139101448     -11.29630830466372  1.057241846499964e-07     0.1286555888455208   0.000793459363404659      14.28990277648918      302.2506582522313   0.006955303185041545     0.8000004999916062     0.5447305926395201     0.2665712964336795     0.3752445695807919   0.003609594371974174     0.3050191593362007     0.4695150705263615     0.4477621869672614  4.012445052720398e-14 121.9968423658855
2.516762207516992      19.42666335607138      15.63691353851844    0.00287410912365705     0.7566691540026092     -11.29630830466372  1.057241846499964e-07     0.1286555888455208   0.000793459363404659      14.28990277648918      302.2506582522313   0.006955303185041545     0.8000004999916062     0.5447305926395201     0.2665712964336795     0.3752445695807919   0.003609594371974174     0.3050191593362007     0.4695150705263615     0.4477621869672614  4.012445052720398e-14 121.9968425526637
2.516762207516992      19.42666335607138      15.63691353851844    0.00287410912365705      0.756669139101448     -11.29630847299183  1.057241846499964e-07     0.1286555888455208   0.000793459363404659      14.28990277648918      302.2506582522313   0.006955303185041545     0.8000004999916062     0.5447305926395201     0.2665712964336795     0.3752445695807919   0.003609594371974174     0.3050191593362007     0.4695150705263615     0.4477621869672614  4.012445052720398e-14 121.9968425022908
2.516762207516992      19.42666335607138      15.63691353851844    0.00287410912365705      0.756669139101448     -11.29630830466372   1.20625345843844e-07     0.1286555888455208   0.000793459363404659      14.28990277648918      302.2506582522313   0.006955303185041545     0.8000004999916062     0.5447305926395201     0.2665712964336795     0.3752445695807919   0.003609594371974174     0.3050191593362007     0.4695150705263615     0.4477621869672614  4.012445052720398e-14 121.9968495213698
2.516762207516992      19.42666335607138      15.63691353851844    0.00287410912365705      0.756669139101448     -11.29630830466372  1.057241846499964e-07      0.128655603746682   0.000793459363404659      14.28990277648918      302.2506582522313   0.006955303185041545     0.8000004999916062     0.5447305926395201     0.2665712964336795     0.3752445695807919   0.003609594371974174     0.3050191593362007     0.4695150705263615     0.4477621869672614  4.012445052720398e-14 121.9968427255071
2.516762207516992      19.42666335607138      15.63691353851844    0.00287410912365705      0.756669139101448     -11.29630830466372  1.057241846499964e-07     0.1286555888455208  0.0007934742645658528      14.28990277648918      302.2506582522313   0.006955303185041545     0.8000004999916062     0.5447305926395201     0.2665712964336795     0.3752445695807919   0.003609594371974174     0.3050191593362007     0.4695150705263615     0.4477621869672614  4.012445052720398e-14 121.9968429312045
2.516762207516992      19.42666335607138      15.63691353851844    0.00287410912365705      0.756669139101448     -11.29630830466372  1.057241846499964e-07     0.1286555888455208   0.000793459363404659      14.28990298942533      302.2506582522313   0.006955303185041545     0.8000004999916062     0.5447305926395201     0.2665712964336795     0.3752445695807919   0.003609594371974174     0.3050191593362007     0.4695150705263615     0.4477621869672614  4.012445052720398e-14 121.9968426116706
2.516762207516992      19.42666335607138      15.63691353851844    0.00287410912365705      0.756669139101448     -11.29630830466372  1.057241846499964e-07     0.1286555888455208   0.000793459363404659      14.28990277648918      302.2506627561171   0.006955303185041545     0.8000004999916062     0.5447305926395201     0.2665712964336795     0.3752445695807919   0.003609594371974174     0.3050191593362007     0.4695150705263615     0.4477621869672614  4.012445052720398e-14 121.9968425623358
2.516762207516992      19.42666335607138      15.63691353851844    0.00287410912365705      0.756669139101448     -11.29630830466372  1.057241846499964e-07     0.1286555888455208   0.000793459363404659      14.28990277648918      302.2506582522313   0.006955318086202739     0.8000004999916062     0.5447305926395201     0.2665712964336795     0.3752445695807919   0.003609594371974174     0.3050191593362007     0.4695150705263615     0.4477621869672614  4.012445052720398e-14 121.9968403679636
2.516762207516992      19.42666335607138      15.63691353851844    0.00287410912365705      0.756669139101448     -11.29630830466372  1.057241846499964e-07     0.1286555888455208   0.000793459363404659      14.28990277648918      302.2506582522313   0.006955303185041545     0.8000005148927674     0.5447305926395201     0.2665712964336795     0.3752445695807919   0.003609594371974174     0.3050191593362007     0.4695150705263615     0.4477621869672614  4.012445052720398e-14 121.996843034191
2.516762207516992      19.42666335607138      15.63691353851844    0.00287410912365705      0.756669139101448     -11.29630830466372  1.057241846499964e-07     0.1286555888455208   0.000793459363404659      14.28990277648918      302.2506582522313   0.006955303185041545     0.8000004999916062     0.5447306075406813     0.2665712964336795     0.3752445695807919   0.003609594371974174     0.3050191593362007     0.4695150705263615     0.4477621869672614  4.012445052720398e-14 121.9968425984517
2.516762207516992      19.42666335607138      15.63691353851844    0.00287410912365705      0.756669139101448     -11.29630830466372  1.057241846499964e-07     0.1286555888455208   0.000793459363404659      14.28990277648918      302.2506582522313   0.006955303185041545     0.8000004999916062     0.5447305926395201     0.2665713113348407     0.3752445695807919   0.003609594371974174     0.3050191593362007     0.4695150705263615     0.4477621869672614  4.012445052720398e-14 121.9968424521379
2.516762207516992      19.42666335607138      15.63691353851844    0.00287410912365705      0.756669139101448     -11.29630830466372  1.057241846499964e-07     0.1286555888455208   0.000793459363404659      14.28990277648918      302.2506582522313   0.006955303185041545     0.8000004999916062     0.5447305926395201     0.2665712964336795     0.3752445844819531   0.003609594371974174     0.3050191593362007     0.4695150705263615     0.4477621869672614  4.012445052720398e-14 121.9968425351273
2.516762207516992      19.42666335607138      15.63691353851844    0.00287410912365705      0.756669139101448     -11.29630830466372  1.057241846499964e-07     0.1286555888455208   0.000793459363404659      14.28990277648918      302.2506582522313   0.006955303185041545     0.8000004999916062     0.5447305926395201     0.2665712964336795     0.3752445695807919   0.003609609273135367     0.3050191593362007     0.4695150705263615     0.4477621869672614  4.012445052720398e-14 121.9968425504765
2.516762207516992      19.42666335607138      15.63691353851844    0.00287410912365705      0.756669139101448     -11.29630830466372  1.057241846499964e-07     0.1286555888455208   0.000793459363404659      14.28990277648918      302.2506582522313   0.006955303185041545     0.8000004999916062     0.5447305926395201     0.2665712964336795     0.3752445695807919   0.003609594371974174     0.3050191742373619     0.4695150705263615     0.4477621869672614  4.012445052720398e-14 121.9968425504768
2.516762207516992      19.42666335607138      15.63691353851844    0.00287410912365705      0.756669139101448     -11.29630830466372  1.057241846499964e-07     0.1286555888455208   0.000793459363404659      14.28990277648918      302.2506582522313   0.006955303185041545     0.8000004999916062     0.5447305926395201     0.2665712964336795     0.3752445695807919   0.003609594371974174     0.3050191593362007     0.4695150854275227     0.4477621869672614  4.012445052720398e-14 121.996842550483
2.516762207516992      19.42666335607138      15.63691353851844    0.00287410912365705      0.756669139101448     -11.29630830466372  1.057241846499964e-07     0.1286555888455208   0.000793459363404659      14.28990277648918      302.2506582522313   0.006955303185041545     0.8000004999916062     0.5447305926395201     0.2665712964336795     0.3752445695807919   0.003609594371974174     0.3050191593362007     0.4695150705263615     0.4477622018684226  4.012445052720398e-14 121.9968425504879
2.516762207516992      19.42666335607138      15.63691353851844    0.00287410912365705      0.756669139101448     -11.29630830466372  1.057241846499964e-07     0.1286555888455208   0.000793459363404659      14.28990277648918      302.2506582522313   0.006955303185041545     0.8000004999916062     0.5447305926395201     0.2665712964336795     0.3752445695807919   0.003609594371974174     0.3050191593362007     0.4695150705263615     0.4477621869672614  1.490120131829818e-08 121.9968772419785
