# Supplementary material for: Model-Based Quantification of the Systemic Interplay between Glucose and Fatty Acids in the Postprandial State
Source: PLoS One. 2015 Sep 10;10(9):e0135665. doi: 10.1371/journal.pone.0135665 (PMC4565650; doi:10.1371/journal.pone.0135665)
Supplement: S3 File — Zip file containing all Matlab m-files to generate figures. The zip-file includes a README file, containing an overview of the simulation files and basic instructions. (ZIP) [file pone.0135665.s004.zip › GlcNEFA/OPT parameters/OPT_solver1_seed100000000_n100_r25/parameters_it57.txt]

2.419629144153507      19.96632905719042      19.69996780917704   0.004561071951385785     0.5950701420733512      -12.5879265458164  5.014123867985043e-05     0.1363362440563853  0.0004274677534941786      19.10334925098492      347.3986763310698   0.005905748262206184     0.9077822462775314     0.5279610504374395     0.3083542717390521     0.2205529169316905   0.001083177615826814     0.4771024545891565    0.09106169983911597    0.01771283715219871  2.299037956453107e-14 157.1324569892996
2.419629180208792      19.96632905719042      19.69996780917704   0.004561071951385785     0.5950701420733512      -12.5879265458164  5.014123867985043e-05     0.1363362440563853  0.0004274677534941786      19.10334925098492      347.3986763310698   0.005905748262206184     0.9077822462775314     0.5279610504374395     0.3083542717390521     0.2205529169316905   0.001083177615826814     0.4771024545891565    0.09106169983911597    0.01771283715219871  2.299037956453107e-14 157.1324580489021
2.419629144153507      19.96632935471191      19.69996780917704   0.004561071951385785     0.5950701420733512      -12.5879265458164  5.014123867985043e-05     0.1363362440563853  0.0004274677534941786      19.10334925098492      347.3986763310698   0.005905748262206184     0.9077822462775314     0.5279610504374395     0.3083542717390521     0.2205529169316905   0.001083177615826814     0.4771024545891565    0.09106169983911597    0.01771283715219871  2.299037956453107e-14 157.1324500603955
2.419629144153507      19.96632905719042      19.69996810272944   0.004561071951385785     0.5950701420733512      -12.5879265458164  5.014123867985043e-05     0.1363362440563853  0.0004274677534941786      19.10334925098492      347.3986763310698   0.005905748262206184     0.9077822462775314     0.5279610504374395     0.3083542717390521     0.2205529169316905   0.001083177615826814     0.4771024545891565    0.09106169983911597    0.01771283715219871  2.299037956453107e-14 157.1324525253156
2.419629144153507      19.96632905719042      19.69996780917704   0.004561086852546979     0.5950701420733512      -12.5879265458164  5.014123867985043e-05     0.1363362440563853  0.0004274677534941786      19.10334925098492      347.3986763310698   0.005905748262206184     0.9077822462775314     0.5279610504374395     0.3083542717390521     0.2205529169316905   0.001083177615826814     0.4771024545891565    0.09106169983911597    0.01771283715219871  2.299037956453107e-14 157.1327804140235
2.419629144153507      19.96632905719042      19.69996780917704   0.004561071951385785     0.5950701569745124      -12.5879265458164  5.014123867985043e-05     0.1363362440563853  0.0004274677534941786      19.10334925098492      347.3986763310698   0.005905748262206184     0.9077822462775314     0.5279610504374395     0.3083542717390521     0.2205529169316905   0.001083177615826814     0.4771024545891565    0.09106169983911597    0.01771283715219871  2.299037956453107e-14 157.1324572044235
2.419629144153507      19.96632905719042      19.69996780917704   0.004561071951385785     0.5950701420733512     -12.58792673339112  5.014123867985043e-05     0.1363362440563853  0.0004274677534941786      19.10334925098492      347.3986763310698   0.005905748262206184     0.9077822462775314     0.5279610504374395     0.3083542717390521     0.2205529169316905   0.001083177615826814     0.4771024545891565    0.09106169983911597    0.01771283715219871  2.299037956453107e-14 157.1324659604143
2.419629144153507      19.96632905719042      19.69996780917704   0.004561071951385785     0.5950701420733512      -12.5879265458164  5.015613984104427e-05     0.1363362440563853  0.0004274677534941786      19.10334925098492      347.3986763310698   0.005905748262206184     0.9077822462775314     0.5279610504374395     0.3083542717390521     0.2205529169316905   0.001083177615826814     0.4771024545891565    0.09106169983911597    0.01771283715219871  2.299037956453107e-14 157.1325809927724
2.419629144153507      19.96632905719042      19.69996780917704   0.004561071951385785     0.5950701420733512      -12.5879265458164  5.014123867985043e-05     0.1363362589575465  0.0004274677534941786      19.10334925098492      347.3986763310698   0.005905748262206184     0.9077822462775314     0.5279610504374395     0.3083542717390521     0.2205529169316905   0.001083177615826814     0.4771024545891565    0.09106169983911597    0.01771283715219871  2.299037956453107e-14 157.1324592769771
2.419629144153507      19.96632905719042      19.69996780917704   0.004561071951385785     0.5950701420733512      -12.5879265458164  5.014123867985043e-05     0.1363362440563853  0.0004274826546553724      19.10334925098492      347.3986763310698   0.005905748262206184     0.9077822462775314     0.5279610504374395     0.3083542717390521     0.2205529169316905   0.001083177615826814     0.4771024545891565    0.09106169983911597    0.01771283715219871  2.299037956453107e-14 157.1323194512844
2.419629144153507      19.96632905719042      19.69996780917704   0.004561071951385785     0.5950701420733512      -12.5879265458164  5.014123867985043e-05     0.1363362440563853  0.0004274677534941786        19.103349535647      347.3986763310698   0.005905748262206184     0.9077822462775314     0.5279610504374395     0.3083542717390521     0.2205529169316905   0.001083177615826814     0.4771024545891565    0.09106169983911597    0.01771283715219871  2.299037956453107e-14 157.1324580171954
2.419629144153507      19.96632905719042      19.69996780917704   0.004561071951385785     0.5950701420733512      -12.5879265458164  5.014123867985043e-05     0.1363362440563853  0.0004274677534941786      19.10334925098492      347.3986815077135   0.005905748262206184     0.9077822462775314     0.5279610504374395     0.3083542717390521     0.2205529169316905   0.001083177615826814     0.4771024545891565    0.09106169983911597    0.01771283715219871  2.299037956453107e-14 157.1324562764992
2.419629144153507      19.96632905719042      19.69996780917704   0.004561071951385785     0.5950701420733512      -12.5879265458164  5.014123867985043e-05     0.1363362440563853  0.0004274677534941786      19.10334925098492      347.3986763310698   0.005905763163367378     0.9077822462775314     0.5279610504374395     0.3083542717390521     0.2205529169316905   0.001083177615826814     0.4771024545891565    0.09106169983911597    0.01771283715219871  2.299037956453107e-14 157.1326743572618
2.419629144153507      19.96632905719042      19.69996780917704   0.004561071951385785     0.5950701420733512      -12.5879265458164  5.014123867985043e-05     0.1363362440563853  0.0004274677534941786      19.10334925098492      347.3986763310698   0.005905748262206184     0.9077822611786925     0.5279610504374395     0.3083542717390521     0.2205529169316905   0.001083177615826814     0.4771024545891565    0.09106169983911597    0.01771283715219871  2.299037956453107e-14 157.1324571216347
2.419629144153507      19.96632905719042      19.69996780917704   0.004561071951385785     0.5950701420733512      -12.5879265458164  5.014123867985043e-05     0.1363362440563853  0.0004274677534941786      19.10334925098492      347.3986763310698   0.005905748262206184     0.9077822462775314     0.5279610653386007     0.3083542717390521     0.2205529169316905   0.001083177615826814     0.4771024545891565    0.09106169983911597    0.01771283715219871  2.299037956453107e-14 157.1324580981677
2.419629144153507      19.96632905719042      19.69996780917704   0.004561071951385785     0.5950701420733512      -12.5879265458164  5.014123867985043e-05     0.1363362440563853  0.0004274677534941786      19.10334925098492      347.3986763310698   0.005905748262206184     0.9077822462775314     0.5279610504374395     0.3083542866402133     0.2205529169316905   0.001083177615826814     0.4771024545891565    0.09106169983911597    0.01771283715219871  2.299037956453107e-14 157.1324738489803
2.419629144153507      19.96632905719042      19.69996780917704   0.004561071951385785     0.5950701420733512      -12.5879265458164  5.014123867985043e-05     0.1363362440563853  0.0004274677534941786      19.10334925098492      347.3986763310698   0.005905748262206184     0.9077822462775314     0.5279610504374395     0.3083542717390521     0.2205529318328517   0.001083177615826814     0.4771024545891565    0.09106169983911597    0.01771283715219871  2.299037956453107e-14 157.132457110702
2.419629144153507      19.96632905719042      19.69996780917704   0.004561071951385785     0.5950701420733512      -12.5879265458164  5.014123867985043e-05     0.1363362440563853  0.0004274677534941786      19.10334925098492      347.3986763310698   0.005905748262206184     0.9077822462775314     0.5279610504374395     0.3083542717390521     0.2205529169316905   0.001083192516988008     0.4771024545891565    0.09106169983911597    0.01771283715219871  2.299037956453107e-14 157.1324569892908
2.419629144153507      19.96632905719042      19.69996780917704   0.004561071951385785     0.5950701420733512      -12.5879265458164  5.014123867985043e-05     0.1363362440563853  0.0004274677534941786      19.10334925098492      347.3986763310698   0.005905748262206184     0.9077822462775314     0.5279610504374395     0.3083542717390521     0.2205529169316905   0.001083177615826814     0.4771024694903177    0.09106169983911597    0.01771283715219871  2.299037956453107e-14 157.1324569892996
2.419629144153507      19.96632905719042      19.69996780917704   0.004561071951385785     0.5950701420733512      -12.5879265458164  5.014123867985043e-05     0.1363362440563853  0.0004274677534941786      19.10334925098492      347.3986763310698   0.005905748262206184     0.9077822462775314     0.5279610504374395     0.3083542717390521     0.2205529169316905   0.001083177615826814     0.4771024545891565    0.09106171474027716    0.01771283715219871  2.299037956453107e-14 157.1324569892994
2.419629144153507      19.96632905719042      19.69996780917704   0.004561071951385785     0.5950701420733512      -12.5879265458164  5.014123867985043e-05     0.1363362440563853  0.0004274677534941786      19.10334925098492      347.3986763310698   0.005905748262206184     0.9077822462775314     0.5279610504374395     0.3083542717390521     0.2205529169316905   0.001083177615826814     0.4771024545891565    0.09106169983911597     0.0177128520533599  2.299037956453107e-14 157.1324569893053
2.419629144153507      19.96632905719042      19.69996780917704   0.004561071951385785     0.5950701420733512      -12.5879265458164  5.014123867985043e-05     0.1363362440563853  0.0004274677534941786      19.10334925098492      347.3986763310698   0.005905748262206184     0.9077822462775314     0.5279610504374395     0.3083542717390521     0.2205529169316905   0.001083177615826814     0.4771024545891565    0.09106169983911597    0.01771283715219871  1.490118418422722e-08 157.1325133660646
2.452992589892832      21.00518838059233      18.96033175330141   0.004491085804898768     0.7235094613494517     -12.30151941047645  5.229387455560793e-05      0.121299512060512   0.001112822089244842      16.29030251276203      347.4460703326748   0.005816367758136693     0.8160303418969079     0.5225431340923357     0.2957874570469171     0.2596164969311178   0.001092377729661195     0.4771024545891565    0.08935897672520317    0.01769448705121562  2.220446049250313e-14 127.804326956543
2.45299262644527      21.00518838059233      18.96033175330141   0.004491085804898768     0.7235094613494517     -12.30151941047645  5.229387455560793e-05      0.121299512060512   0.001112822089244842      16.29030251276203      347.4460703326748   0.005816367758136693     0.8160303418969079     0.5225431340923357     0.2957874570469171     0.2596164969311178   0.001092377729661195     0.4771024545891565    0.08935897672520317    0.01769448705121562  2.220446049250313e-14 127.804326920895
2.452992589892832      21.00518869359403      18.96033175330141   0.004491085804898768     0.7235094613494517     -12.30151941047645  5.229387455560793e-05      0.121299512060512   0.001112822089244842      16.29030251276203      347.4460703326748   0.005816367758136693     0.8160303418969079     0.5225431340923357     0.2957874570469171     0.2596164969311178   0.001092377729661195     0.4771024545891565    0.08935897672520317    0.01769448705121562  2.220446049250313e-14 127.8043281668669
2.452992589892832      21.00518838059233      18.96033203583237   0.004491085804898768     0.7235094613494517     -12.30151941047645  5.229387455560793e-05      0.121299512060512   0.001112822089244842      16.29030251276203      347.4460703326748   0.005816367758136693     0.8160303418969079     0.5225431340923357     0.2957874570469171     0.2596164969311178   0.001092377729661195     0.4771024545891565    0.08935897672520317    0.01769448705121562  2.220446049250313e-14 127.8043282593544
2.452992589892832      21.00518838059233      18.96033175330141   0.004491100706059962     0.7235094613494517     -12.30151941047645  5.229387455560793e-05      0.121299512060512   0.001112822089244842      16.29030251276203      347.4460703326748   0.005816367758136693     0.8160303418969079     0.5225431340923357     0.2957874570469171     0.2596164969311178   0.001092377729661195     0.4771024545891565    0.08935897672520317    0.01769448705121562  2.220446049250313e-14 127.8042604970643
2.452992589892832      21.00518838059233      18.96033175330141   0.004491085804898768     0.7235094762506129     -12.30151941047645  5.229387455560793e-05      0.121299512060512   0.001112822089244842      16.29030251276203      347.4460703326748   0.005816367758136693     0.8160303418969079     0.5225431340923357     0.2957874570469171     0.2596164969311178   0.001092377729661195     0.4771024545891565    0.08935897672520317    0.01769448705121562  2.220446049250313e-14 127.8043269027183
2.452992589892832      21.00518838059233      18.96033175330141   0.004491085804898768     0.7235094613494517     -12.30151959378338  5.229387455560793e-05      0.121299512060512   0.001112822089244842      16.29030251276203      347.4460703326748   0.005816367758136693     0.8160303418969079     0.5225431340923357     0.2957874570469171     0.2596164969311178   0.001092377729661195     0.4771024545891565    0.08935897672520317    0.01769448705121562  2.220446049250313e-14 127.8043248722601
2.452992589892832      21.00518838059233      18.96033175330141   0.004491085804898768     0.7235094613494517     -12.30151941047645  5.230877571680178e-05      0.121299512060512   0.001112822089244842      16.29030251276203      347.4460703326748   0.005816367758136693     0.8160303418969079     0.5225431340923357     0.2957874570469171     0.2596164969311178   0.001092377729661195     0.4771024545891565    0.08935897672520317    0.01769448705121562  2.220446049250313e-14 127.8043293077393
2.452992589892832      21.00518838059233      18.96033175330141   0.004491085804898768     0.7235094613494517     -12.30151941047645  5.229387455560793e-05     0.1212995269616732   0.001112822089244842      16.29030251276203      347.4460703326748   0.005816367758136693     0.8160303418969079     0.5225431340923357     0.2957874570469171     0.2596164969311178   0.001092377729661195     0.4771024545891565    0.08935897672520317    0.01769448705121562  2.220446049250313e-14 127.804326555257
2.452992589892832      21.00518838059233      18.96033175330141   0.004491085804898768     0.7235094613494517     -12.30151941047645  5.229387455560793e-05      0.121299512060512   0.001112836990406036      16.29030251276203      347.4460703326748   0.005816367758136693     0.8160303418969079     0.5225431340923357     0.2957874570469171     0.2596164969311178   0.001092377729661195     0.4771024545891565    0.08935897672520317    0.01769448705121562  2.220446049250313e-14 127.8044377670626
2.452992589892832      21.00518838059233      18.96033175330141   0.004491085804898768     0.7235094613494517     -12.30151941047645  5.229387455560793e-05      0.121299512060512   0.001112822089244842      16.29030275550646      347.4460703326748   0.005816367758136693     0.8160303418969079     0.5225431340923357     0.2957874570469171     0.2596164969311178   0.001092377729661195     0.4771024545891565    0.08935897672520317    0.01769448705121562  2.220446049250313e-14 127.8043269786886
2.452992589892832      21.00518838059233      18.96033175330141   0.004491085804898768     0.7235094613494517     -12.30151941047645  5.229387455560793e-05      0.121299512060512   0.001112822089244842      16.29030251276203      347.4460755100247   0.005816367758136693     0.8160303418969079     0.5225431340923357     0.2957874570469171     0.2596164969311178   0.001092377729661195     0.4771024545891565    0.08935897672520317    0.01769448705121562  2.220446049250313e-14 127.8043270548946
2.452992589892832      21.00518838059233      18.96033175330141   0.004491085804898768     0.7235094613494517     -12.30151941047645  5.229387455560793e-05      0.121299512060512   0.001112822089244842      16.29030251276203      347.4460703326748   0.005816382659297886     0.8160303418969079     0.5225431340923357     0.2957874570469171     0.2596164969311178   0.001092377729661195     0.4771024545891565    0.08935897672520317    0.01769448705121562  2.220446049250313e-14 127.8043656207564
2.452992589892832      21.00518838059233      18.96033175330141   0.004491085804898768     0.7235094613494517     -12.30151941047645  5.229387455560793e-05      0.121299512060512   0.001112822089244842      16.29030251276203      347.4460703326748   0.005816367758136693     0.8160303567980691     0.5225431340923357     0.2957874570469171     0.2596164969311178   0.001092377729661195     0.4771024545891565    0.08935897672520317    0.01769448705121562  2.220446049250313e-14 127.8043268607375
2.452992589892832      21.00518838059233      18.96033175330141   0.004491085804898768     0.7235094613494517     -12.30151941047645  5.229387455560793e-05      0.121299512060512   0.001112822089244842      16.29030251276203      347.4460703326748   0.005816367758136693     0.8160303418969079     0.5225431489934969     0.2957874570469171     0.2596164969311178   0.001092377729661195     0.4771024545891565    0.08935897672520317    0.01769448705121562  2.220446049250313e-14 127.8043279308283
2.452992589892832      21.00518838059233      18.96033175330141   0.004491085804898768     0.7235094613494517     -12.30151941047645  5.229387455560793e-05      0.121299512060512   0.001112822089244842      16.29030251276203      347.4460703326748   0.005816367758136693     0.8160303418969079     0.5225431340923357     0.2957874719480783     0.2596164969311178   0.001092377729661195     0.4771024545891565    0.08935897672520317    0.01769448705121562  2.220446049250313e-14 127.8043310958225
2.452992589892832      21.00518838059233      18.96033175330141   0.004491085804898768     0.7235094613494517     -12.30151941047645  5.229387455560793e-05      0.121299512060512   0.001112822089244842      16.29030251276203      347.4460703326748   0.005816367758136693     0.8160303418969079     0.5225431340923357     0.2957874570469171      0.259616511832279   0.001092377729661195     0.4771024545891565    0.08935897672520317    0.01769448705121562  2.220446049250313e-14 127.8043267222204
2.452992589892832      21.00518838059233      18.96033175330141   0.004491085804898768     0.7235094613494517     -12.30151941047645  5.229387455560793e-05      0.121299512060512   0.001112822089244842      16.29030251276203      347.4460703326748   0.005816367758136693     0.8160303418969079     0.5225431340923357     0.2957874570469171     0.2596164969311178   0.001092392630822389     0.4771024545891565    0.08935897672520317    0.01769448705121562  2.220446049250313e-14 127.8043269546298
2.452992589892832      21.00518838059233      18.96033175330141   0.004491085804898768     0.7235094613494517     -12.30151941047645  5.229387455560793e-05      0.121299512060512   0.001112822089244842      16.29030251276203      347.4460703326748   0.005816367758136693     0.8160303418969079     0.5225431340923357     0.2957874570469171     0.2596164969311178   0.001092377729661195     0.4771024694903177    0.08935897672520317    0.01769448705121562  2.220446049250313e-14 127.804326956543
2.452992589892832      21.00518838059233      18.96033175330141   0.004491085804898768     0.7235094613494517     -12.30151941047645  5.229387455560793e-05      0.121299512060512   0.001112822089244842      16.29030251276203      347.4460703326748   0.005816367758136693     0.8160303418969079     0.5225431340923357     0.2957874570469171     0.2596164969311178   0.001092377729661195     0.4771024545891565    0.08935899162636436    0.01769448705121562  2.220446049250313e-14 127.8043269566096
2.452992589892832      21.00518838059233      18.96033175330141   0.004491085804898768     0.7235094613494517     -12.30151941047645  5.229387455560793e-05      0.121299512060512   0.001112822089244842      16.29030251276203      347.4460703326748   0.005816367758136693     0.8160303418969079     0.5225431340923357     0.2957874570469171     0.2596164969311178   0.001092377729661195     0.4771024545891565    0.08935897672520317    0.01769450195237681  2.220446049250313e-14 127.8043269565821
2.452992589892832      21.00518838059233      18.96033175330141   0.004491085804898768     0.7235094613494517     -12.30151941047645  5.229387455560793e-05      0.121299512060512   0.001112822089244842      16.29030251276203      347.4460703326748   0.005816367758136693     0.8160303418969079     0.5225431340923357     0.2957874570469171     0.2596164969311178   0.001092377729661195     0.4771024545891565    0.08935897672520317    0.01769448705121562  1.490118339830815e-08 127.8043968224159
2.62027940363399      18.92720850494431      14.00079666267562   0.001800205103961419     0.6639686532350921     -11.17598554389604  0.0003654933609386949     0.1199460951343836  0.0008323531320658098      13.12339100310073      311.4451670572293   0.005863260576106868     0.8580119420540435     0.5029699792258661     0.2818900310138764     0.3730998619453699     0.0480217234046629     0.4771024545891565    0.08432966535914264    0.01705356481447088  2.308383678164216e-14 134.5138168116877
2.620279442679196      18.92720850494431      14.00079666267562   0.001800205103961419     0.6639686532350921     -11.17598554389604  0.0003654933609386949     0.1199460951343836  0.0008323531320658098      13.12339100310073      311.4451670572293   0.005863260576106868     0.8580119420540435     0.5029699792258661     0.2818900310138764     0.3730998619453699     0.0480217234046629     0.4771024545891565    0.08432966535914264    0.01705356481447088  2.308383678164216e-14 134.5138147304236
2.62027940363399      18.92720878698169      14.00079666267562   0.001800205103961419     0.6639686532350921     -11.17598554389604  0.0003654933609386949     0.1199460951343836  0.0008323531320658098      13.12339100310073      311.4451670572293   0.005863260576106868     0.8580119420540435     0.5029699792258661     0.2818900310138764     0.3730998619453699     0.0480217234046629     0.4771024545891565    0.08432966535914264    0.01705356481447088  2.308383678164216e-14 134.5138172350202
2.62027940363399      18.92720850494431      14.00079687130375   0.001800205103961419     0.6639686532350921     -11.17598554389604  0.0003654933609386949     0.1199460951343836  0.0008323531320658098      13.12339100310073      311.4451670572293   0.005863260576106868     0.8580119420540435     0.5029699792258661     0.2818900310138764     0.3730998619453699     0.0480217234046629     0.4771024545891565    0.08432966535914264    0.01705356481447088  2.308383678164216e-14 134.513815796284
2.62027940363399      18.92720850494431      14.00079666267562   0.001800220005122612     0.6639686532350921     -11.17598554389604  0.0003654933609386949     0.1199460951343836  0.0008323531320658098      13.12339100310073      311.4451670572293   0.005863260576106868     0.8580119420540435     0.5029699792258661     0.2818900310138764     0.3730998619453699     0.0480217234046629     0.4771024545891565    0.08432966535914264    0.01705356481447088  2.308383678164216e-14 134.5138380023667
2.62027940363399      18.92720850494431      14.00079666267562   0.001800205103961419     0.6639686681362533     -11.17598554389604  0.0003654933609386949     0.1199460951343836  0.0008323531320658098      13.12339100310073      311.4451670572293   0.005863260576106868     0.8580119420540435     0.5029699792258661     0.2818900310138764     0.3730998619453699     0.0480217234046629     0.4771024545891565    0.08432966535914264    0.01705356481447088  2.308383678164216e-14 134.5138167082302
2.62027940363399      18.92720850494431      14.00079666267562   0.001800205103961419     0.6639686532350921      -11.1759857104312  0.0003654933609386949     0.1199460951343836  0.0008323531320658098      13.12339100310073      311.4451670572293   0.005863260576106868     0.8580119420540435     0.5029699792258661     0.2818900310138764     0.3730998619453699     0.0480217234046629     0.4771024545891565    0.08432966535914264    0.01705356481447088  2.308383678164216e-14 134.5138177978286
2.62027940363399      18.92720850494431      14.00079666267562   0.001800205103961419     0.6639686532350921     -11.17598554389604  0.0003655082620998888     0.1199460951343836  0.0008323531320658098      13.12339100310073      311.4451670572293   0.005863260576106868     0.8580119420540435     0.5029699792258661     0.2818900310138764     0.3730998619453699     0.0480217234046629     0.4771024545891565    0.08432966535914264    0.01705356481447088  2.308383678164216e-14 134.5138347703609
2.62027940363399      18.92720850494431      14.00079666267562   0.001800205103961419     0.6639686532350921     -11.17598554389604  0.0003654933609386949     0.1199461100355448  0.0008323531320658098      13.12339100310073      311.4451670572293   0.005863260576106868     0.8580119420540435     0.5029699792258661     0.2818900310138764     0.3730998619453699     0.0480217234046629     0.4771024545891565    0.08432966535914264    0.01705356481447088  2.308383678164216e-14 134.5138142581594
2.62027940363399      18.92720850494431      14.00079666267562   0.001800205103961419     0.6639686532350921     -11.17598554389604  0.0003654933609386949     0.1199460951343836  0.0008323680332270036      13.12339100310073      311.4451670572293   0.005863260576106868     0.8580119420540435     0.5029699792258661     0.2818900310138764     0.3730998619453699     0.0480217234046629     0.4771024545891565    0.08432966535914264    0.01705356481447088  2.308383678164216e-14 134.5137213026212
2.62027940363399      18.92720850494431      14.00079666267562   0.001800205103961419     0.6639686532350921     -11.17598554389604  0.0003654933609386949     0.1199460951343836  0.0008323531320658098      13.12339119865449      311.4451670572293   0.005863260576106868     0.8580119420540435     0.5029699792258661     0.2818900310138764     0.3730998619453699     0.0480217234046629     0.4771024545891565    0.08432966535914264    0.01705356481447088  2.308383678164216e-14 134.5138162152902
2.62027940363399      18.92720850494431      14.00079666267562   0.001800205103961419     0.6639686532350921     -11.17598554389604  0.0003654933609386949     0.1199460951343836  0.0008323531320658098      13.12339100310073      311.4451716981239   0.005863260576106868     0.8580119420540435     0.5029699792258661     0.2818900310138764     0.3730998619453699     0.0480217234046629     0.4771024545891565    0.08432966535914264    0.01705356481447088  2.308383678164216e-14 134.5138171908505
2.62027940363399      18.92720850494431      14.00079666267562   0.001800205103961419     0.6639686532350921     -11.17598554389604  0.0003654933609386949     0.1199460951343836  0.0008323531320658098      13.12339100310073      311.4451670572293   0.005863275477268062     0.8580119420540435     0.5029699792258661     0.2818900310138764     0.3730998619453699     0.0480217234046629     0.4771024545891565    0.08432966535914264    0.01705356481447088  2.308383678164216e-14 134.5139971077242
2.62027940363399      18.92720850494431      14.00079666267562   0.001800205103961419     0.6639686532350921     -11.17598554389604  0.0003654933609386949     0.1199460951343836  0.0008323531320658098      13.12339100310073      311.4451670572293   0.005863260576106868     0.8580119569552047     0.5029699792258661     0.2818900310138764     0.3730998619453699     0.0480217234046629     0.4771024545891565    0.08432966535914264    0.01705356481447088  2.308383678164216e-14 134.5138201899465
2.62027940363399      18.92720850494431      14.00079666267562   0.001800205103961419     0.6639686532350921     -11.17598554389604  0.0003654933609386949     0.1199460951343836  0.0008323531320658098      13.12339100310073      311.4451670572293   0.005863260576106868     0.8580119420540435     0.5029699941270273     0.2818900310138764     0.3730998619453699     0.0480217234046629     0.4771024545891565    0.08432966535914264    0.01705356481447088  2.308383678164216e-14 134.5138092455906
2.62027940363399      18.92720850494431      14.00079666267562   0.001800205103961419     0.6639686532350921     -11.17598554389604  0.0003654933609386949     0.1199460951343836  0.0008323531320658098      13.12339100310073      311.4451670572293   0.005863260576106868     0.8580119420540435     0.5029699792258661     0.2818900459150376     0.3730998619453699     0.0480217234046629     0.4771024545891565    0.08432966535914264    0.01705356481447088  2.308383678164216e-14 134.5138170675415
2.62027940363399      18.92720850494431      14.00079666267562   0.001800205103961419     0.6639686532350921     -11.17598554389604  0.0003654933609386949     0.1199460951343836  0.0008323531320658098      13.12339100310073      311.4451670572293   0.005863260576106868     0.8580119420540435     0.5029699792258661     0.2818900310138764     0.3730998768465311     0.0480217234046629     0.4771024545891565    0.08432966535914264    0.01705356481447088  2.308383678164216e-14 134.5138171035166
2.62027940363399      18.92720850494431      14.00079666267562   0.001800205103961419     0.6639686532350921     -11.17598554389604  0.0003654933609386949     0.1199460951343836  0.0008323531320658098      13.12339100310073      311.4451670572293   0.005863260576106868     0.8580119420540435     0.5029699792258661     0.2818900310138764     0.3730998619453699     0.0480217383058241     0.4771024545891565    0.08432966535914264    0.01705356481447088  2.308383678164216e-14 134.5138168117097
2.62027940363399      18.92720850494431      14.00079666267562   0.001800205103961419     0.6639686532350921     -11.17598554389604  0.0003654933609386949     0.1199460951343836  0.0008323531320658098      13.12339100310073      311.4451670572293   0.005863260576106868     0.8580119420540435     0.5029699792258661     0.2818900310138764     0.3730998619453699     0.0480217234046629     0.4771024694903177    0.08432966535914264    0.01705356481447088  2.308383678164216e-14 134.5138168116877
2.62027940363399      18.92720850494431      14.00079666267562   0.001800205103961419     0.6639686532350921     -11.17598554389604  0.0003654933609386949     0.1199460951343836  0.0008323531320658098      13.12339100310073      311.4451670572293   0.005863260576106868     0.8580119420540435     0.5029699792258661     0.2818900310138764     0.3730998619453699     0.0480217234046629     0.4771024545891565    0.08432968026030384    0.01705356481447088  2.308383678164216e-14 134.5138168116854
2.62027940363399      18.92720850494431      14.00079666267562   0.001800205103961419     0.6639686532350921     -11.17598554389604  0.0003654933609386949     0.1199460951343836  0.0008323531320658098      13.12339100310073      311.4451670572293   0.005863260576106868     0.8580119420540435     0.5029699792258661     0.2818900310138764     0.3730998619453699     0.0480217234046629     0.4771024545891565    0.08432966535914264    0.01705357971563208  2.308383678164216e-14 134.5138168116666
2.62027940363399      18.92720850494431      14.00079666267562   0.001800205103961419     0.6639686532350921     -11.17598554389604  0.0003654933609386949     0.1199460951343836  0.0008323531320658098      13.12339100310073      311.4451670572293   0.005863260576106868     0.8580119420540435     0.5029699792258661     0.2818900310138764     0.3730998619453699     0.0480217234046629     0.4771024545891565    0.08432966535914264    0.01705356481447088  1.490118427768444e-08 134.5138830405565
2.494810447239823      20.48574126574961      17.72056232705887   0.003946536242993387     0.7086257374254306     -12.02016225064392  0.0001305862799668472     0.1209619625746631   0.001042473643686197      15.49864769314498      338.4466753179246   0.005827656513489499     0.8024784860305075     0.5176493158580813     0.2923110613621895     0.2879851703613037    0.01282363109983863     0.4771024545891565    0.08810176496169918    0.01753427128483455  3.907515192145563e-14 124.5340685525672
2.494810484415396      20.48574126574961      17.72056232705887   0.003946536242993387     0.7086257374254306     -12.02016225064392  0.0001305862799668472     0.1209619625746631   0.001042473643686197      15.49864769314498      338.4466753179246   0.005827656513489499     0.8024784860305075     0.5176493158580813     0.2923110613621895     0.2879851703613037    0.01282363109983863     0.4771024545891565    0.08810176496169918    0.01753427128483455  3.907515192145563e-14 124.5340686116225
2.494810447239823      20.48574157101094      17.72056232705887   0.003946536242993387     0.7086257374254306     -12.02016225064392  0.0001305862799668472     0.1209619625746631   0.001042473643686197      15.49864769314498      338.4466753179246   0.005827656513489499     0.8024784860305075     0.5176493158580813     0.2923110613621895     0.2879851703613037    0.01282363109983863     0.4771024545891565    0.08810176496169918    0.01753427128483455  3.907515192145563e-14 124.5340682577596
2.494810447239823      20.48574126574961      17.72056259111583   0.003946536242993387     0.7086257374254306     -12.02016225064392  0.0001305862799668472     0.1209619625746631   0.001042473643686197      15.49864769314498      338.4466753179246   0.005827656513489499     0.8024784860305075     0.5176493158580813     0.2923110613621895     0.2879851703613037    0.01282363109983863     0.4771024545891565    0.08810176496169918    0.01753427128483455  3.907515192145563e-14 124.5340685864801
2.494810447239823      20.48574126574961      17.72056232705887   0.003946551144154581     0.7086257374254306     -12.02016225064392  0.0001305862799668472     0.1209619625746631   0.001042473643686197      15.49864769314498      338.4466753179246   0.005827656513489499     0.8024784860305075     0.5176493158580813     0.2923110613621895     0.2879851703613037    0.01282363109983863     0.4771024545891565    0.08810176496169918    0.01753427128483455  3.907515192145563e-14 124.5340866227924
2.494810447239823      20.48574126574961      17.72056232705887   0.003946536242993387     0.7086257523265918     -12.02016225064392  0.0001305862799668472     0.1209619625746631   0.001042473643686197      15.49864769314498      338.4466753179246   0.005827656513489499     0.8024784860305075     0.5176493158580813     0.2923110613621895     0.2879851703613037    0.01282363109983863     0.4771024545891565    0.08810176496169918    0.01753427128483455  3.907515192145563e-14 124.5340685430201
2.494810447239823      20.48574126574961      17.72056232705887   0.003946536242993387     0.7086257374254306      -12.0201624297583  0.0001305862799668472     0.1209619625746631   0.001042473643686197      15.49864769314498      338.4466753179246   0.005827656513489499     0.8024784860305075     0.5176493158580813     0.2923110613621895     0.2879851703613037    0.01282363109983863     0.4771024545891565    0.08810176496169918    0.01753427128483455  3.907515192145563e-14 124.53406867349
2.494810447239823      20.48574126574961      17.72056232705887   0.003946536242993387     0.7086257374254306     -12.02016225064392  0.0001306011811280411     0.1209619625746631   0.001042473643686197      15.49864769314498      338.4466753179246   0.005827656513489499     0.8024784860305075     0.5176493158580813     0.2923110613621895     0.2879851703613037    0.01282363109983863     0.4771024545891565    0.08810176496169918    0.01753427128483455  3.907515192145563e-14 124.5340701208757
2.494810447239823      20.48574126574961      17.72056232705887   0.003946536242993387     0.7086257374254306     -12.02016225064392  0.0001305862799668472     0.1209619774758242   0.001042473643686197      15.49864769314498      338.4466753179246   0.005827656513489499     0.8024784860305075     0.5176493158580813     0.2923110613621895     0.2879851703613037    0.01282363109983863     0.4771024545891565    0.08810176496169918    0.01753427128483455  3.907515192145563e-14 124.5340683647029
2.494810447239823      20.48574126574961      17.72056232705887   0.003946536242993387     0.7086257374254306     -12.02016225064392  0.0001305862799668472     0.1209619625746631   0.001042488544847391      15.49864769314498      338.4466753179246   0.005827656513489499     0.8024784860305075     0.5176493158580813     0.2923110613621895     0.2879851703613037    0.01282363109983863     0.4771024545891565    0.08810176496169918    0.01753427128483455  3.907515192145563e-14 124.5341205672902
2.494810447239823      20.48574126574961      17.72056232705887   0.003946536242993387     0.7086257374254306     -12.02016225064392  0.0001305862799668472     0.1209619625746631   0.001042473643686197      15.49864792409283      338.4466753179246   0.005827656513489499     0.8024784860305075     0.5176493158580813     0.2923110613621895     0.2879851703613037    0.01282363109983863     0.4771024545891565    0.08810176496169918    0.01753427128483455  3.907515192145563e-14 124.5340685524581
2.494810447239823      20.48574126574961      17.72056232705887   0.003946536242993387     0.7086257374254306     -12.02016225064392  0.0001305862799668472     0.1209619625746631   0.001042473643686197      15.49864769314498       338.446680361173   0.005827656513489499     0.8024784860305075     0.5176493158580813     0.2923110613621895     0.2879851703613037    0.01282363109983863     0.4771024545891565    0.08810176496169918    0.01753427128483455  3.907515192145563e-14 124.5340685657695
2.494810447239823      20.48574126574961      17.72056232705887   0.003946536242993387     0.7086257374254306     -12.02016225064392  0.0001305862799668472     0.1209619625746631   0.001042473643686197      15.49864769314498      338.4466753179246   0.005827671414650693     0.8024784860305075     0.5176493158580813     0.2923110613621895     0.2879851703613037    0.01282363109983863     0.4771024545891565    0.08810176496169918    0.01753427128483455  3.907515192145563e-14 124.534104797354
2.494810447239823      20.48574126574961      17.72056232705887   0.003946536242993387     0.7086257374254306     -12.02016225064392  0.0001305862799668472     0.1209619625746631   0.001042473643686197      15.49864769314498      338.4466753179246   0.005827656513489499     0.8024785009316687     0.5176493158580813     0.2923110613621895     0.2879851703613037    0.01282363109983863     0.4771024545891565    0.08810176496169918    0.01753427128483455  3.907515192145563e-14 124.5340684796442
2.494810447239823      20.48574126574961      17.72056232705887   0.003946536242993387     0.7086257374254306     -12.02016225064392  0.0001305862799668472     0.1209619625746631   0.001042473643686197      15.49864769314498      338.4466753179246   0.005827656513489499     0.8024784860305075     0.5176493307592425     0.2923110613621895     0.2879851703613037    0.01282363109983863     0.4771024545891565    0.08810176496169918    0.01753427128483455  3.907515192145563e-14 124.5340690756881
2.494810447239823      20.48574126574961      17.72056232705887   0.003946536242993387     0.7086257374254306     -12.02016225064392  0.0001305862799668472     0.1209619625746631   0.001042473643686197      15.49864769314498      338.4466753179246   0.005827656513489499     0.8024784860305075     0.5176493158580813     0.2923110762633507     0.2879851703613037    0.01282363109983863     0.4771024545891565    0.08810176496169918    0.01753427128483455  3.907515192145563e-14 124.5340718453283
2.494810447239823      20.48574126574961      17.72056232705887   0.003946536242993387     0.7086257374254306     -12.02016225064392  0.0001305862799668472     0.1209619625746631   0.001042473643686197      15.49864769314498      338.4466753179246   0.005827656513489499     0.8024784860305075     0.5176493158580813     0.2923110613621895     0.2879851852624649    0.01282363109983863     0.4771024545891565    0.08810176496169918    0.01753427128483455  3.907515192145563e-14 124.5340684021542
2.494810447239823      20.48574126574961      17.72056232705887   0.003946536242993387     0.7086257374254306     -12.02016225064392  0.0001305862799668472     0.1209619625746631   0.001042473643686197      15.49864769314498      338.4466753179246   0.005827656513489499     0.8024784860305075     0.5176493158580813     0.2923110613621895     0.2879851703613037    0.01282364600099983     0.4771024545891565    0.08810176496169918    0.01753427128483455  3.907515192145563e-14 124.534068545092
2.494810447239823      20.48574126574961      17.72056232705887   0.003946536242993387     0.7086257374254306     -12.02016225064392  0.0001305862799668472     0.1209619625746631   0.001042473643686197      15.49864769314498      338.4466753179246   0.005827656513489499     0.8024784860305075     0.5176493158580813     0.2923110613621895     0.2879851703613037    0.01282363109983863     0.4771024694903177    0.08810176496169918    0.01753427128483455  3.907515192145563e-14 124.5340685525672
2.494810447239823      20.48574126574961      17.72056232705887   0.003946536242993387     0.7086257374254306     -12.02016225064392  0.0001305862799668472     0.1209619625746631   0.001042473643686197      15.49864769314498      338.4466753179246   0.005827656513489499     0.8024784860305075     0.5176493158580813     0.2923110613621895     0.2879851703613037    0.01282363109983863     0.4771024545891565    0.08810177986286037    0.01753427128483455  3.907515192145563e-14 124.53406855262
2.494810447239823      20.48574126574961      17.72056232705887   0.003946536242993387     0.7086257374254306     -12.02016225064392  0.0001305862799668472     0.1209619625746631   0.001042473643686197      15.49864769314498      338.4466753179246   0.005827656513489499     0.8024784860305075     0.5176493158580813     0.2923110613621895     0.2879851703613037    0.01282363109983863     0.4771024545891565    0.08810176496169918    0.01753428618599575  3.907515192145563e-14 124.5340685528582
2.494810447239823      20.48574126574961      17.72056232705887   0.003946536242993387     0.7086257374254306     -12.02016225064392  0.0001305862799668472     0.1209619625746631   0.001042473643686197      15.49864769314498      338.4466753179246   0.005827656513489499     0.8024784860305075     0.5176493158580813     0.2923110613621895     0.2879851703613037    0.01282363109983863     0.4771024545891565    0.08810176496169918    0.01753427128483455  1.490120026899958e-08 124.5341366130643
2.603594993540471      19.81386030481667      15.86218559470421   0.002910261164999821     0.7127947564108558     -11.58128639162499  0.0006108154730608269     0.1133713877952175  0.0009246563865327842      14.75078185693026      349.2727144026013   0.005955254347793092     0.8544290952621362     0.5062447308296676     0.2804043755509903     0.3790906360384059    0.05374028334838186     0.4771024545891565    0.08481007030234183    0.01437162853881468  2.812171958591523e-14 131.7471075295042
2.60359503233706      19.81386030481667      15.86218559470421   0.002910261164999821     0.7127947564108558     -11.58128639162499  0.0006108154730608269     0.1133713877952175  0.0009246563865327842      14.75078185693026      349.2727144026013   0.005955254347793092     0.8544290952621362     0.5062447308296676     0.2804043755509903     0.3790906360384059    0.05374028334838186     0.4771024545891565    0.08481007030234183    0.01437162853881468  2.812171958591523e-14 131.7471055295435
2.603594993540471       19.8138606000662      15.86218559470421   0.002910261164999821     0.7127947564108558     -11.58128639162499  0.0006108154730608269     0.1133713877952175  0.0009246563865327842      14.75078185693026      349.2727144026013   0.005955254347793092     0.8544290952621362     0.5062447308296676     0.2804043755509903     0.3790906360384059    0.05374028334838186     0.4771024545891565    0.08481007030234183    0.01437162853881468  2.812171958591523e-14 131.747109294067
2.603594993540471      19.81386030481667       15.8621858310692   0.002910261164999821     0.7127947564108558     -11.58128639162499  0.0006108154730608269     0.1133713877952175  0.0009246563865327842      14.75078185693026      349.2727144026013   0.005955254347793092     0.8544290952621362     0.5062447308296676     0.2804043755509903     0.3790906360384059    0.05374028334838186     0.4771024545891565    0.08481007030234183    0.01437162853881468  2.812171958591523e-14 131.7471077679795
2.603594993540471      19.81386030481667      15.86218559470421   0.002910276066161015     0.7127947564108558     -11.58128639162499  0.0006108154730608269     0.1133713877952175  0.0009246563865327842      14.75078185693026      349.2727144026013   0.005955254347793092     0.8544290952621362     0.5062447308296676     0.2804043755509903     0.3790906360384059    0.05374028334838186     0.4771024545891565    0.08481007030234183    0.01437162853881468  2.812171958591523e-14 131.7470536028828
2.603594993540471      19.81386030481667      15.86218559470421   0.002910261164999821      0.712794771312017     -11.58128639162499  0.0006108154730608269     0.1133713877952175  0.0009246563865327842      14.75078185693026      349.2727144026013   0.005955254347793092     0.8544290952621362     0.5062447308296676     0.2804043755509903     0.3790906360384059    0.05374028334838186     0.4771024545891565    0.08481007030234183    0.01437162853881468  2.812171958591523e-14 131.7471075551725
2.603594993540471      19.81386030481667      15.86218559470421   0.002910261164999821     0.7127947564108558     -11.58128656419961  0.0006108154730608269     0.1133713877952175  0.0009246563865327842      14.75078185693026      349.2727144026013   0.005955254347793092     0.8544290952621362     0.5062447308296676     0.2804043755509903     0.3790906360384059    0.05374028334838186     0.4771024545891565    0.08481007030234183    0.01437162853881468  2.812171958591523e-14 131.7471064736054
2.603594993540471      19.81386030481667      15.86218559470421   0.002910261164999821     0.7127947564108558     -11.58128639162499  0.0006108303742220207     0.1133713877952175  0.0009246563865327842      14.75078185693026      349.2727144026013   0.005955254347793092     0.8544290952621362     0.5062447308296676     0.2804043755509903     0.3790906360384059    0.05374028334838186     0.4771024545891565    0.08481007030234183    0.01437162853881468  2.812171958591523e-14 131.7471207042027
2.603594993540471      19.81386030481667      15.86218559470421   0.002910261164999821     0.7127947564108558     -11.58128639162499  0.0006108154730608269     0.1133714026963787  0.0009246563865327842      14.75078185693026      349.2727144026013   0.005955254347793092     0.8544290952621362     0.5062447308296676     0.2804043755509903     0.3790906360384059    0.05374028334838186     0.4771024545891565    0.08481007030234183    0.01437162853881468  2.812171958591523e-14 131.7471052257297
2.603594993540471      19.81386030481667      15.86218559470421   0.002910261164999821     0.7127947564108558     -11.58128639162499  0.0006108154730608269     0.1133713877952175  0.0009246712876939781      14.75078185693026      349.2727144026013   0.005955254347793092     0.8544290952621362     0.5062447308296676     0.2804043755509903     0.3790906360384059    0.05374028334838186     0.4771024545891565    0.08481007030234183    0.01437162853881468  2.812171958591523e-14 131.7470870876781
2.603594993540471      19.81386030481667      15.86218559470421   0.002910261164999821     0.7127947564108558     -11.58128639162499  0.0006108154730608269     0.1133713877952175  0.0009246563865327842      14.75078207673404      349.2727144026013   0.005955254347793092     0.8544290952621362     0.5062447308296676     0.2804043755509903     0.3790906360384059    0.05374028334838186     0.4771024545891565    0.08481007030234183    0.01437162853881468  2.812171958591523e-14 131.7471072733483
2.603594993540471      19.81386030481667      15.86218559470421   0.002910261164999821     0.7127947564108558     -11.58128639162499  0.0006108154730608269     0.1133713877952175  0.0009246563865327842      14.75078185693026      349.2727196071703   0.005955254347793092     0.8544290952621362     0.5062447308296676     0.2804043755509903     0.3790906360384059    0.05374028334838186     0.4771024545891565    0.08481007030234183    0.01437162853881468  2.812171958591523e-14 131.7471079003868
2.603594993540471      19.81386030481667      15.86218559470421   0.002910261164999821     0.7127947564108558     -11.58128639162499  0.0006108154730608269     0.1133713877952175  0.0009246563865327842      14.75078185693026      349.2727144026013   0.005955269248954286     0.8544290952621362     0.5062447308296676     0.2804043755509903     0.3790906360384059    0.05374028334838186     0.4771024545891565    0.08481007030234183    0.01437162853881468  2.812171958591523e-14 131.7472019266584
2.603594993540471      19.81386030481667      15.86218559470421   0.002910261164999821     0.7127947564108558     -11.58128639162499  0.0006108154730608269     0.1133713877952175  0.0009246563865327842      14.75078185693026      349.2727144026013   0.005955254347793092     0.8544291101632974     0.5062447308296676     0.2804043755509903     0.3790906360384059    0.05374028334838186     0.4771024545891565    0.08481007030234183    0.01437162853881468  2.812171958591523e-14 131.7471107366572
2.603594993540471      19.81386030481667      15.86218559470421   0.002910261164999821     0.7127947564108558     -11.58128639162499  0.0006108154730608269     0.1133713877952175  0.0009246563865327842      14.75078185693026      349.2727144026013   0.005955254347793092     0.8544290952621362     0.5062447457308288     0.2804043755509903     0.3790906360384059    0.05374028334838186     0.4771024545891565    0.08481007030234183    0.01437162853881468  2.812171958591523e-14 131.7471013161159
2.603594993540471      19.81386030481667      15.86218559470421   0.002910261164999821     0.7127947564108558     -11.58128639162499  0.0006108154730608269     0.1133713877952175  0.0009246563865327842      14.75078185693026      349.2727144026013   0.005955254347793092     0.8544290952621362     0.5062447308296676     0.2804043904521515     0.3790906360384059    0.05374028334838186     0.4771024545891565    0.08481007030234183    0.01437162853881468  2.812171958591523e-14 131.7471044415034
2.603594993540471      19.81386030481667      15.86218559470421   0.002910261164999821     0.7127947564108558     -11.58128639162499  0.0006108154730608269     0.1133713877952175  0.0009246563865327842      14.75078185693026      349.2727144026013   0.005955254347793092     0.8544290952621362     0.5062447308296676     0.2804043755509903     0.3790906509395671    0.05374028334838186     0.4771024545891565    0.08481007030234183    0.01437162853881468  2.812171958591523e-14 131.7471079352654
2.603594993540471      19.81386030481667      15.86218559470421   0.002910261164999821     0.7127947564108558     -11.58128639162499  0.0006108154730608269     0.1133713877952175  0.0009246563865327842      14.75078185693026      349.2727144026013   0.005955254347793092     0.8544290952621362     0.5062447308296676     0.2804043755509903     0.3790906360384059    0.05374029824954305     0.4771024545891565    0.08481007030234183    0.01437162853881468  2.812171958591523e-14 131.7471075294785
2.603594993540471      19.81386030481667      15.86218559470421   0.002910261164999821     0.7127947564108558     -11.58128639162499  0.0006108154730608269     0.1133713877952175  0.0009246563865327842      14.75078185693026      349.2727144026013   0.005955254347793092     0.8544290952621362     0.5062447308296676     0.2804043755509903     0.3790906360384059    0.05374028334838186     0.4771024694903177    0.08481007030234183    0.01437162853881468  2.812171958591523e-14 131.7471075295042
2.603594993540471      19.81386030481667      15.86218559470421   0.002910261164999821     0.7127947564108558     -11.58128639162499  0.0006108154730608269     0.1133713877952175  0.0009246563865327842      14.75078185693026      349.2727144026013   0.005955254347793092     0.8544290952621362     0.5062447308296676     0.2804043755509903     0.3790906360384059    0.05374028334838186     0.4771024545891565    0.08481008520350303    0.01437162853881468  2.812171958591523e-14 131.7471075295109
2.603594993540471      19.81386030481667      15.86218559470421   0.002910261164999821     0.7127947564108558     -11.58128639162499  0.0006108154730608269     0.1133713877952175  0.0009246563865327842      14.75078185693026      349.2727144026013   0.005955254347793092     0.8544290952621362     0.5062447308296676     0.2804043755509903     0.3790906360384059    0.05374028334838186     0.4771024545891565    0.08481007030234183    0.01437164343997587  2.812171958591523e-14 131.7471075294286
2.603594993540471      19.81386030481667      15.86218559470421   0.002910261164999821     0.7127947564108558     -11.58128639162499  0.0006108154730608269     0.1133713877952175  0.0009246563865327842      14.75078185693026      349.2727144026013   0.005955254347793092     0.8544290952621362     0.5062447308296676     0.2804043755509903     0.3790906360384059    0.05374028334838186     0.4771024545891565    0.08481007030234183    0.01437162853881468  1.490118931556724e-08 131.7471761565441
2.499311527662767      20.45793792929409      17.64365909348684   0.003901758235846015     0.7087985131310778     -12.00200046104076  0.0001504536485041284     0.1206528429737675   0.001036157181375818      15.46769957498498      338.8946771655846    0.00582732470055953     0.8001239243015255     0.5171701757069294     0.2917927601222339     0.2917592861546284     0.0145168489472312     0.4771024545891565    0.08796554821881532    0.01740339494489803  3.763233610028313e-14 124.3159374201557
2.499311564905411      20.45793792929409      17.64365909348684   0.003901758235846015     0.7087985131310778     -12.00200046104076  0.0001504536485041284     0.1206528429737675   0.001036157181375818      15.46769957498498      338.8946771655846    0.00582732470055953     0.8001239243015255     0.5171701757069294     0.2917927601222339     0.2917592861546284     0.0145168489472312     0.4771024545891565    0.08796554821881532    0.01740339494489803  3.763233610028313e-14 124.3159374416344
2.499311527662767      20.45793823414113      17.64365909348684   0.003901758235846015     0.7087985131310778     -12.00200046104076  0.0001504536485041284     0.1206528429737675   0.001036157181375818      15.46769957498498      338.8946771655846    0.00582732470055953     0.8001239243015255     0.5171701757069294     0.2917927601222339     0.2917592861546284     0.0145168489472312     0.4771024545891565    0.08796554821881532    0.01740339494489803  3.763233610028313e-14 124.3159371305806
2.499311527662767      20.45793792929409      17.64365935639785   0.003901758235846015     0.7087985131310778     -12.00200046104076  0.0001504536485041284     0.1206528429737675   0.001036157181375818      15.46769957498498      338.8946771655846    0.00582732470055953     0.8001239243015255     0.5171701757069294     0.2917927601222339     0.2917592861546284     0.0145168489472312     0.4771024545891565    0.08796554821881532    0.01740339494489803  3.763233610028313e-14 124.3159374527809
2.499311527662767      20.45793792929409      17.64365909348684   0.003901773137007209     0.7087985131310778     -12.00200046104076  0.0001504536485041284     0.1206528429737675   0.001036157181375818      15.46769957498498      338.8946771655846    0.00582732470055953     0.8001239243015255     0.5171701757069294     0.2917927601222339     0.2917592861546284     0.0145168489472312     0.4771024545891565    0.08796554821881532    0.01740339494489803  3.763233610028313e-14 124.315955854976
2.499311527662767      20.45793792929409      17.64365909348684   0.003901758235846015      0.708798528032239     -12.00200046104076  0.0001504536485041284     0.1206528429737675   0.001036157181375818      15.46769957498498      338.8946771655846    0.00582732470055953     0.8001239243015255     0.5171701757069294     0.2917927601222339     0.2917592861546284     0.0145168489472312     0.4771024545891565    0.08796554821881532    0.01740339494489803  3.763233610028313e-14 124.3159374145985
2.499311527662767      20.45793792929409      17.64365909348684   0.003901758235846015     0.7087985131310778      -12.0020006398845  0.0001504536485041284     0.1206528429737675   0.001036157181375818      15.46769957498498      338.8946771655846    0.00582732470055953     0.8001239243015255     0.5171701757069294     0.2917927601222339     0.2917592861546284     0.0145168489472312     0.4771024545891565    0.08796554821881532    0.01740339494489803  3.763233610028313e-14 124.3159375625649
2.499311527662767      20.45793792929409      17.64365909348684   0.003901758235846015     0.7087985131310778     -12.00200046104076  0.0001504685496653222     0.1206528429737675   0.001036157181375818      15.46769957498498      338.8946771655846    0.00582732470055953     0.8001239243015255     0.5171701757069294     0.2917927601222339     0.2917592861546284     0.0145168489472312     0.4771024545891565    0.08796554821881532    0.01740339494489803  3.763233610028313e-14 124.3159380689488
2.499311527662767      20.45793792929409      17.64365909348684   0.003901758235846015     0.7087985131310778     -12.00200046104076  0.0001504536485041284     0.1206528578749287   0.001036157181375818      15.46769957498498      338.8946771655846    0.00582732470055953     0.8001239243015255     0.5171701757069294     0.2917927601222339     0.2917592861546284     0.0145168489472312     0.4771024545891565    0.08796554821881532    0.01740339494489803  3.763233610028313e-14 124.3159372282315
2.499311527662767      20.45793792929409      17.64365909348684   0.003901758235846015     0.7087985131310778     -12.00200046104076  0.0001504536485041284     0.1206528429737675   0.001036172082537012      15.46769957498498      338.8946771655846    0.00582732470055953     0.8001239243015255     0.5171701757069294     0.2917927601222339     0.2917592861546284     0.0145168489472312     0.4771024545891565    0.08796554821881532    0.01740339494489803  3.763233610028313e-14 124.315986785531
2.499311527662767      20.45793792929409      17.64365909348684   0.003901758235846015     0.7087985131310778     -12.00200046104076  0.0001504536485041284     0.1206528429737675   0.001036157181375818      15.46769980547167      338.8946771655846    0.00582732470055953     0.8001239243015255     0.5171701757069294     0.2917927601222339     0.2917592861546284     0.0145168489472312     0.4771024545891565    0.08796554821881532    0.01740339494489803  3.763233610028313e-14 124.3159374655183
2.499311527662767      20.45793792929409      17.64365909348684   0.003901758235846015     0.7087985131310778     -12.00200046104076  0.0001504536485041284     0.1206528429737675   0.001036157181375818      15.46769957498498      338.8946822155088    0.00582732470055953     0.8001239243015255     0.5171701757069294     0.2917927601222339     0.2917592861546284     0.0145168489472312     0.4771024545891565    0.08796554821881532    0.01740339494489803  3.763233610028313e-14 124.3159374542088
2.499311527662767      20.45793792929409      17.64365909348684   0.003901758235846015     0.7087985131310778     -12.00200046104076  0.0001504536485041284     0.1206528429737675   0.001036157181375818      15.46769957498498      338.8946771655846   0.005827339601720724     0.8001239243015255     0.5171701757069294     0.2917927601222339     0.2917592861546284     0.0145168489472312     0.4771024545891565    0.08796554821881532    0.01740339494489803  3.763233610028313e-14 124.3159654488167
2.499311527662767      20.45793792929409      17.64365909348684   0.003901758235846015     0.7087985131310778     -12.00200046104076  0.0001504536485041284     0.1206528429737675   0.001036157181375818      15.46769957498498      338.8946771655846    0.00582732470055953     0.8001239392026867     0.5171701757069294     0.2917927601222339     0.2917592861546284     0.0145168489472312     0.4771024545891565    0.08796554821881532    0.01740339494489803  3.763233610028313e-14 124.3159373497194
2.499311527662767      20.45793792929409      17.64365909348684   0.003901758235846015     0.7087985131310778     -12.00200046104076  0.0001504536485041284     0.1206528429737675   0.001036157181375818      15.46769957498498      338.8946771655846    0.00582732470055953     0.8001239243015255     0.5171701906080906     0.2917927601222339     0.2917592861546284     0.0145168489472312     0.4771024545891565    0.08796554821881532    0.01740339494489803  3.763233610028313e-14 124.3159380147951
2.499311527662767      20.45793792929409      17.64365909348684   0.003901758235846015     0.7087985131310778     -12.00200046104076  0.0001504536485041284     0.1206528429737675   0.001036157181375818      15.46769957498498      338.8946771655846    0.00582732470055953     0.8001239243015255     0.5171701757069294     0.2917927750233951     0.2917592861546284     0.0145168489472312     0.4771024545891565    0.08796554821881532    0.01740339494489803  3.763233610028313e-14 124.315940380849
2.499311527662767      20.45793792929409      17.64365909348684   0.003901758235846015     0.7087985131310778     -12.00200046104076  0.0001504536485041284     0.1206528429737675   0.001036157181375818      15.46769957498498      338.8946771655846    0.00582732470055953     0.8001239243015255     0.5171701757069294     0.2917927601222339     0.2917593010557896     0.0145168489472312     0.4771024545891565    0.08796554821881532    0.01740339494489803  3.763233610028313e-14 124.3159372803792
2.499311527662767      20.45793792929409      17.64365909348684   0.003901758235846015     0.7087985131310778     -12.00200046104076  0.0001504536485041284     0.1206528429737675   0.001036157181375818      15.46769957498498      338.8946771655846    0.00582732470055953     0.8001239243015255     0.5171701757069294     0.2917927601222339     0.2917592861546284    0.01451686384839239     0.4771024545891565    0.08796554821881532    0.01740339494489803  3.763233610028313e-14 124.3159374202456
2.499311527662767      20.45793792929409      17.64365909348684   0.003901758235846015     0.7087985131310778     -12.00200046104076  0.0001504536485041284     0.1206528429737675   0.001036157181375818      15.46769957498498      338.8946771655846    0.00582732470055953     0.8001239243015255     0.5171701757069294     0.2917927601222339     0.2917592861546284     0.0145168489472312     0.4771024694903177    0.08796554821881532    0.01740339494489803  3.763233610028313e-14 124.3159374201557
2.499311527662767      20.45793792929409      17.64365909348684   0.003901758235846015     0.7087985131310778     -12.00200046104076  0.0001504536485041284     0.1206528429737675   0.001036157181375818      15.46769957498498      338.8946771655846    0.00582732470055953     0.8001239243015255     0.5171701757069294     0.2917927601222339     0.2917592861546284     0.0145168489472312     0.4771024545891565    0.08796556311997651    0.01740339494489803  3.763233610028313e-14 124.3159374278571
2.499311527662767      20.45793792929409      17.64365909348684   0.003901758235846015     0.7087985131310778     -12.00200046104076  0.0001504536485041284     0.1206528429737675   0.001036157181375818      15.46769957498498      338.8946771655846    0.00582732470055953     0.8001239243015255     0.5171701757069294     0.2917927601222339     0.2917592861546284     0.0145168489472312     0.4771024545891565    0.08796554821881532    0.01740340984605922  3.763233610028313e-14 124.3159374278482
2.499311527662767      20.45793792929409      17.64365909348684   0.003901758235846015     0.7087985131310778     -12.00200046104076  0.0001504536485041284     0.1206528429737675   0.001036157181375818      15.46769957498498      338.8946771655846    0.00582732470055953     0.8001239243015255     0.5171701757069294     0.2917927601222339     0.2917592861546284     0.0145168489472312     0.4771024545891565    0.08796554821881532    0.01740339494489803  1.490119882618376e-08 124.3160055212391
2.499309471303672      20.45794128506353       17.6436586551087   0.003884708460137316     0.7087998306218184     -12.00199764804164  0.0001504305995597578     0.1206983454659315   0.001024031560131599      15.46768882055222      338.8946690923561   0.005788615151809126     0.8001272620220761     0.5170972676496132     0.2915879473235299     0.2917924240977756    0.01451684863793752     0.4771024545891565    0.08796538760874305    0.01740336320589984  3.702475239261287e-14 124.2195521114687
2.499309508546285      20.45794128506353       17.6436586551087   0.003884708460137316     0.7087998306218184     -12.00199764804164  0.0001504305995597578     0.1206983454659315   0.001024031560131599      15.46768882055222      338.8946690923561   0.005788615151809126     0.8001272620220761     0.5170972676496132     0.2915879473235299     0.2917924240977756    0.01451684863793752     0.4771024545891565    0.08796538760874305    0.01740336320589984  3.702475239261287e-14 124.2195522371894
2.499309471303672      20.45794158991061       17.6436586551087   0.003884708460137316     0.7087998306218184     -12.00199764804164  0.0001504305995597578     0.1206983454659315   0.001024031560131599      15.46768882055222      338.8946690923561   0.005788615151809126     0.8001272620220761     0.5170972676496132     0.2915879473235299     0.2917924240977756    0.01451684863793752     0.4771024545891565    0.08796538760874305    0.01740336320589984  3.702475239261287e-14 124.219551943767
2.499309471303672      20.45794128506353       17.6436589180197   0.003884708460137316     0.7087998306218184     -12.00199764804164  0.0001504305995597578     0.1206983454659315   0.001024031560131599      15.46768882055222      338.8946690923561   0.005788615151809126     0.8001272620220761     0.5170972676496132     0.2915879473235299     0.2917924240977756    0.01451684863793752     0.4771024545891565    0.08796538760874305    0.01740336320589984  3.702475239261287e-14 124.2195521927653
2.499309471303672      20.45794128506353       17.6436586551087    0.00388472336129851     0.7087998306218184     -12.00199764804164  0.0001504305995597578     0.1206983454659315   0.001024031560131599      15.46768882055222      338.8946690923561   0.005788615151809126     0.8001272620220761     0.5170972676496132     0.2915879473235299     0.2917924240977756    0.01451684863793752     0.4771024545891565    0.08796538760874305    0.01740336320589984  3.702475239261287e-14 124.2195664473241
2.499309471303672      20.45794128506353       17.6436586551087   0.003884708460137316     0.7087998455229796     -12.00199764804164  0.0001504305995597578     0.1206983454659315   0.001024031560131599      15.46768882055222      338.8946690923561   0.005788615151809126     0.8001272620220761     0.5170972676496132     0.2915879473235299     0.2917924240977756    0.01451684863793752     0.4771024545891565    0.08796538760874305    0.01740336320589984  3.702475239261287e-14 124.2195520606782
2.499309471303672      20.45794128506353       17.6436586551087   0.003884708460137316     0.7087998306218184     -12.00199782688534  0.0001504305995597578     0.1206983454659315   0.001024031560131599      15.46768882055222      338.8946690923561   0.005788615151809126     0.8001272620220761     0.5170972676496132     0.2915879473235299     0.2917924240977756    0.01451684863793752     0.4771024545891565    0.08796538760874305    0.01740336320589984  3.702475239261287e-14 124.2195520657158
2.499309471303672      20.45794128506353       17.6436586551087   0.003884708460137316     0.7087998306218184     -12.00199764804164  0.0001504455007209516     0.1206983454659315   0.001024031560131599      15.46768882055222      338.8946690923561   0.005788615151809126     0.8001272620220761     0.5170972676496132     0.2915879473235299     0.2917924240977756    0.01451684863793752     0.4771024545891565    0.08796538760874305    0.01740336320589984  3.702475239261287e-14 124.2195468001954
2.499309471303672      20.45794128506353       17.6436586551087   0.003884708460137316     0.7087998306218184     -12.00199764804164  0.0001504305995597578     0.1206983603670927   0.001024031560131599      15.46768882055222      338.8946690923561   0.005788615151809126     0.8001272620220761     0.5170972676496132     0.2915879473235299     0.2917924240977756    0.01451684863793752     0.4771024545891565    0.08796538760874305    0.01740336320589984  3.702475239261287e-14 124.2195518105634
2.499309471303672      20.45794128506353       17.6436586551087   0.003884708460137316     0.7087998306218184     -12.00199764804164  0.0001504305995597578     0.1206983454659315   0.001024046461292792      15.46768882055222      338.8946690923561   0.005788615151809126     0.8001272620220761     0.5170972676496132     0.2915879473235299     0.2917924240977756    0.01451684863793752     0.4771024545891565    0.08796538760874305    0.01740336320589984  3.702475239261287e-14 124.2195973373117
2.499309471303672      20.45794128506353       17.6436586551087   0.003884708460137316     0.7087998306218184     -12.00199764804164  0.0001504305995597578     0.1206983454659315   0.001024031560131599      15.46768905103874      338.8946690923561   0.005788615151809126     0.8001272620220761     0.5170972676496132     0.2915879473235299     0.2917924240977756    0.01451684863793752     0.4771024545891565    0.08796538760874305    0.01740336320589984  3.702475239261287e-14 124.2195522139126
2.499309471303672      20.45794128506353       17.6436586551087   0.003884708460137316     0.7087998306218184     -12.00199764804164  0.0001504305995597578     0.1206983454659315   0.001024031560131599      15.46768882055222      338.8946741422802   0.005788615151809126     0.8001272620220761     0.5170972676496132     0.2915879473235299     0.2917924240977756    0.01451684863793752     0.4771024545891565    0.08796538760874305    0.01740336320589984  3.702475239261287e-14 124.2195522186614
2.499309471303672      20.45794128506353       17.6436586551087   0.003884708460137316     0.7087998306218184     -12.00199764804164  0.0001504305995597578     0.1206983454659315   0.001024031560131599      15.46768882055222      338.8946690923561   0.005788630052970319     0.8001272620220761     0.5170972676496132     0.2915879473235299     0.2917924240977756    0.01451684863793752     0.4771024545891565    0.08796538760874305    0.01740336320589984  3.702475239261287e-14 124.2195273323324
2.499309471303672      20.45794128506353       17.6436586551087   0.003884708460137316     0.7087998306218184     -12.00199764804164  0.0001504305995597578     0.1206983454659315   0.001024031560131599      15.46768882055222      338.8946690923561   0.005788615151809126     0.8001272769232373     0.5170972676496132     0.2915879473235299     0.2917924240977756    0.01451684863793752     0.4771024545891565    0.08796538760874305    0.01740336320589984  3.702475239261287e-14 124.2195520299436
2.499309471303672      20.45794128506353       17.6436586551087   0.003884708460137316     0.7087998306218184     -12.00199764804164  0.0001504305995597578     0.1206983454659315   0.001024031560131599      15.46768882055222      338.8946690923561   0.005788615151809126     0.8001272620220761     0.5170972825507744     0.2915879473235299     0.2917924240977756    0.01451684863793752     0.4771024545891565    0.08796538760874305    0.01740336320589984  3.702475239261287e-14 124.2195534090736
2.499309471303672      20.45794128506353       17.6436586551087   0.003884708460137316     0.7087998306218184     -12.00199764804164  0.0001504305995597578     0.1206983454659315   0.001024031560131599      15.46768882055222      338.8946690923561   0.005788615151809126     0.8001272620220761     0.5170972676496132     0.2915879622246911     0.2917924240977756    0.01451684863793752     0.4771024545891565    0.08796538760874305    0.01740336320589984  3.702475239261287e-14 124.2195531882877
2.499309471303672      20.45794128506353       17.6436586551087   0.003884708460137316     0.7087998306218184     -12.00199764804164  0.0001504305995597578     0.1206983454659315   0.001024031560131599      15.46768882055222      338.8946690923561   0.005788615151809126     0.8001272620220761     0.5170972676496132     0.2915879473235299     0.2917924389989368    0.01451684863793752     0.4771024545891565    0.08796538760874305    0.01740336320589984  3.702475239261287e-14 124.2195519657179
2.499309471303672      20.45794128506353       17.6436586551087   0.003884708460137316     0.7087998306218184     -12.00199764804164  0.0001504305995597578     0.1206983454659315   0.001024031560131599      15.46768882055222      338.8946690923561   0.005788615151809126     0.8001272620220761     0.5170972676496132     0.2915879473235299     0.2917924240977756    0.01451686353909872     0.4771024545891565    0.08796538760874305    0.01740336320589984  3.702475239261287e-14 124.2195521157028
2.499309471303672      20.45794128506353       17.6436586551087   0.003884708460137316     0.7087998306218184     -12.00199764804164  0.0001504305995597578     0.1206983454659315   0.001024031560131599      15.46768882055222      338.8946690923561   0.005788615151809126     0.8001272620220761     0.5170972676496132     0.2915879473235299     0.2917924240977756    0.01451684863793752     0.4771024694903177    0.08796538760874305    0.01740336320589984  3.702475239261287e-14 124.2195521114687
2.499309471303672      20.45794128506353       17.6436586551087   0.003884708460137316     0.7087998306218184     -12.00199764804164  0.0001504305995597578     0.1206983454659315   0.001024031560131599      15.46768882055222      338.8946690923561   0.005788615151809126     0.8001272620220761     0.5170972676496132     0.2915879473235299     0.2917924240977756    0.01451684863793752     0.4771024545891565    0.08796540250990424    0.01740336320589984  3.702475239261287e-14 124.2195521115349
2.499309471303672      20.45794128506353       17.6436586551087   0.003884708460137316     0.7087998306218184     -12.00199764804164  0.0001504305995597578     0.1206983454659315   0.001024031560131599      15.46768882055222      338.8946690923561   0.005788615151809126     0.8001272620220761     0.5170972676496132     0.2915879473235299     0.2917924240977756    0.01451684863793752     0.4771024545891565    0.08796538760874305    0.01740337810706103  3.702475239261287e-14 124.2195521137697
2.499309471303672      20.45794128506353       17.6436586551087   0.003884708460137316     0.7087998306218184     -12.00199764804164  0.0001504305995597578     0.1206983454659315   0.001024031560131599      15.46768882055222      338.8946690923561   0.005788615151809126     0.8001272620220761     0.5170972676496132     0.2915879473235299     0.2917924240977756    0.01451684863793752     0.4771024545891565    0.08796538760874305    0.01740336320589984  1.490119821860005e-08 124.2196202408037
2.499357013355712      20.45697537251014       17.6403920055528   0.003882966959324587     0.7088138262971652     -12.00126922719501  0.0001517927299210945     0.1206807588845946   0.001023821651924884        15.463222437659      338.7861861136812   0.005789700778710152     0.8000063631011039     0.5170987484838456     0.2915515083137527     0.2919303127510641    0.01449232903604233     0.4771024545891565     0.0879574876662873    0.01738094577292869  3.697211164252889e-14 124.209207430751
2.499357050599033      20.45697537251014       17.6403920055528   0.003882966959324587     0.7088138262971652     -12.00126922719501  0.0001517927299210945     0.1206807588845946   0.001023821651924884        15.463222437659      338.7861861136812   0.005789700778710152     0.8000063631011039     0.5170987484838456     0.2915515083137527     0.2919303127510641    0.01449232903604233     0.4771024545891565     0.0879574876662873    0.01738094577292869  3.697211164252889e-14 124.2092074754855
2.499357013355712      20.45697567734283       17.6403920055528   0.003882966959324587     0.7088138262971652     -12.00126922719501  0.0001517927299210945     0.1206807588845946   0.001023821651924884        15.463222437659      338.7861861136812   0.005789700778710152     0.8000063631011039     0.5170987484838456     0.2915515083137527     0.2919303127510641    0.01449232903604233     0.4771024545891565     0.0879574876662873    0.01738094577292869  3.697211164252889e-14 124.2092072772865
2.499357013355712      20.45697537251014      17.64039226841512   0.003882966959324587     0.7088138262971652     -12.00126922719501  0.0001517927299210945     0.1206807588845946   0.001023821651924884        15.463222437659      338.7861861136812   0.005789700778710152     0.8000063631011039     0.5170987484838456     0.2915515083137527     0.2919303127510641    0.01449232903604233     0.4771024545891565     0.0879574876662873    0.01738094577292869  3.697211164252889e-14 124.2092075292713
2.499357013355712      20.45697537251014       17.6403920055528   0.003882981860485781     0.7088138262971652     -12.00126922719501  0.0001517927299210945     0.1206807588845946   0.001023821651924884        15.463222437659      338.7861861136812   0.005789700778710152     0.8000063631011039     0.5170987484838456     0.2915515083137527     0.2919303127510641    0.01449232903604233     0.4771024545891565     0.0879574876662873    0.01738094577292869  3.697211164252889e-14 124.2092218057327
2.499357013355712      20.45697537251014       17.6403920055528   0.003882966959324587     0.7088138411983264     -12.00126922719501  0.0001517927299210945     0.1206807588845946   0.001023821651924884        15.463222437659      338.7861861136812   0.005789700778710152     0.8000063631011039     0.5170987484838456     0.2915515083137527     0.2919303127510641    0.01449232903604233     0.4771024545891565     0.0879574876662873    0.01738094577292869  3.697211164252889e-14 124.2092074115814
2.499357013355712      20.45697537251014       17.6403920055528   0.003882966959324587     0.7088138262971652     -12.00126940602785  0.0001517927299210945     0.1206807588845946   0.001023821651924884        15.463222437659      338.7861861136812   0.005789700778710152     0.8000063631011039     0.5170987484838456     0.2915515083137527     0.2919303127510641    0.01449232903604233     0.4771024545891565     0.0879574876662873    0.01738094577292869  3.697211164252889e-14 124.2092074056836
2.499357013355712      20.45697537251014       17.6403920055528   0.003882966959324587     0.7088138262971652     -12.00126922719501  0.0001518076310822883     0.1206807588845946   0.001023821651924884        15.463222437659      338.7861861136812   0.005789700778710152     0.8000063631011039     0.5170987484838456     0.2915515083137527     0.2919303127510641    0.01449232903604233     0.4771024545891565     0.0879574876662873    0.01738094577292869  3.697211164252889e-14 124.2092022380805
2.499357013355712      20.45697537251014       17.6403920055528   0.003882966959324587     0.7088138262971652     -12.00126922719501  0.0001517927299210945     0.1206807737857558   0.001023821651924884        15.463222437659      338.7861861136812   0.005789700778710152     0.8000063631011039     0.5170987484838456     0.2915515083137527     0.2919303127510641    0.01449232903604233     0.4771024545891565     0.0879574876662873    0.01738094577292869  3.697211164252889e-14 124.2092071583206
2.499357013355712      20.45697537251014       17.6403920055528   0.003882966959324587     0.7088138262971652     -12.00126922719501  0.0001517927299210945     0.1206807588845946   0.001023836553086078        15.463222437659      338.7861861136812   0.005789700778710152     0.8000063631011039     0.5170987484838456     0.2915515083137527     0.2919303127510641    0.01449232903604233     0.4771024545891565     0.0879574876662873    0.01738094577292869  3.697211164252889e-14 124.2092527186355
2.499357013355712      20.45697537251014       17.6403920055528   0.003882966959324587     0.7088138262971652     -12.00126922719501  0.0001517927299210945     0.1206807588845946   0.001023821651924884      15.46322266807897      338.7861861136812   0.005789700778710152     0.8000063631011039     0.5170987484838456     0.2915515083137527     0.2919303127510641    0.01449232903604233     0.4771024545891565     0.0879574876662873    0.01738094577292869  3.697211164252889e-14 124.2092074582565
2.499357013355712      20.45697537251014       17.6403920055528   0.003882966959324587     0.7088138262971652     -12.00126922719501  0.0001517927299210945     0.1206807588845946   0.001023821651924884        15.463222437659      338.7861911619888   0.005789700778710152     0.8000063631011039     0.5170987484838456     0.2915515083137527     0.2919303127510641    0.01449232903604233     0.4771024545891565     0.0879574876662873    0.01738094577292869  3.697211164252889e-14 124.2092075064125
2.499357013355712      20.45697537251014       17.6403920055528   0.003882966959324587     0.7088138262971652     -12.00126922719501  0.0001517927299210945     0.1206807588845946   0.001023821651924884        15.463222437659      338.7861861136812   0.005789715679871346     0.8000063631011039     0.5170987484838456     0.2915515083137527     0.2919303127510641    0.01449232903604233     0.4771024545891565     0.0879574876662873    0.01738094577292869  3.697211164252889e-14 124.2091827386654
2.499357013355712      20.45697537251014       17.6403920055528   0.003882966959324587     0.7088138262971652     -12.00126922719501  0.0001517927299210945     0.1206807588845946   0.001023821651924884        15.463222437659      338.7861861136812   0.005789700778710152      0.800006378002265     0.5170987484838456     0.2915515083137527     0.2919303127510641    0.01449232903604233     0.4771024545891565     0.0879574876662873    0.01738094577292869  3.697211164252889e-14 124.2092073575919
2.499357013355712      20.45697537251014       17.6403920055528   0.003882966959324587     0.7088138262971652     -12.00126922719501  0.0001517927299210945     0.1206807588845946   0.001023821651924884        15.463222437659      338.7861861136812   0.005789700778710152     0.8000063631011039     0.5170987633850068     0.2915515083137527     0.2919303127510641    0.01449232903604233     0.4771024545891565     0.0879574876662873    0.01738094577292869  3.697211164252889e-14 124.2092087673029
2.499357013355712      20.45697537251014       17.6403920055528   0.003882966959324587     0.7088138262971652     -12.00126922719501  0.0001517927299210945     0.1206807588845946   0.001023821651924884        15.463222437659      338.7861861136812   0.005789700778710152     0.8000063631011039     0.5170987484838456     0.2915515232149139     0.2919303127510641    0.01449232903604233     0.4771024545891565     0.0879574876662873    0.01738094577292869  3.697211164252889e-14 124.2092085336313
2.499357013355712      20.45697537251014       17.6403920055528   0.003882966959324587     0.7088138262971652     -12.00126922719501  0.0001517927299210945     0.1206807588845946   0.001023821651924884        15.463222437659      338.7861861136812   0.005789700778710152     0.8000063631011039     0.5170987484838456     0.2915515083137527     0.2919303276522253    0.01449232903604233     0.4771024545891565     0.0879574876662873    0.01738094577292869  3.697211164252889e-14 124.2092072649862
2.499357013355712      20.45697537251014       17.6403920055528   0.003882966959324587     0.7088138262971652     -12.00126922719501  0.0001517927299210945     0.1206807588845946   0.001023821651924884        15.463222437659      338.7861861136812   0.005789700778710152     0.8000063631011039     0.5170987484838456     0.2915515083137527     0.2919303127510641    0.01449234393720352     0.4771024545891565     0.0879574876662873    0.01738094577292869  3.697211164252889e-14 124.2092074296581
2.499357013355712      20.45697537251014       17.6403920055528   0.003882966959324587     0.7088138262971652     -12.00126922719501  0.0001517927299210945     0.1206807588845946   0.001023821651924884        15.463222437659      338.7861861136812   0.005789700778710152     0.8000063631011039     0.5170987484838456     0.2915515083137527     0.2919303127510641    0.01449232903604233     0.4771024694903177     0.0879574876662873    0.01738094577292869  3.697211164252889e-14 124.209207430751
2.499357013355712      20.45697537251014       17.6403920055528   0.003882966959324587     0.7088138262971652     -12.00126922719501  0.0001517927299210945     0.1206807588845946   0.001023821651924884        15.463222437659      338.7861861136812   0.005789700778710152     0.8000063631011039     0.5170987484838456     0.2915515083137527     0.2919303127510641    0.01449232903604233     0.4771024545891565     0.0879575025674485    0.01738094577292869  3.697211164252889e-14 124.2092074297943
2.499357013355712      20.45697537251014       17.6403920055528   0.003882966959324587     0.7088138262971652     -12.00126922719501  0.0001517927299210945     0.1206807588845946   0.001023821651924884        15.463222437659      338.7861861136812   0.005789700778710152     0.8000063631011039     0.5170987484838456     0.2915515083137527     0.2919303127510641    0.01449232903604233     0.4771024545891565     0.0879574876662873    0.01738096067408988  3.697211164252889e-14 124.2092074300412
2.499357013355712      20.45697537251014       17.6403920055528   0.003882966959324587     0.7088138262971652     -12.00126922719501  0.0001517927299210945     0.1206807588845946   0.001023821651924884        15.463222437659      338.7861861136812   0.005789700778710152     0.8000063631011039     0.5170987484838456     0.2915515083137527     0.2919303127510641    0.01449232903604233     0.4771024545891565     0.0879574876662873    0.01738094577292869   1.49011981659593e-08 124.2092755724754
2.499356923338355      20.45697540988997      17.64039197772471   0.003882688894194212     0.7088139218143578     -12.00126923760336  0.0001776794356276199     0.1206821163647773   0.001023590639225735      15.46322230060642      338.7861857366799   0.005795856220916641     0.8000064360054323     0.5170953047785152     0.2915499061526166     0.2919311387133997    0.01449232926098062     0.4771024545891565    0.08795749201389831    0.01738094924785666  3.695955842376607e-14 124.1987478998983
2.499356960581676      20.45697540988997      17.64039197772471   0.003882688894194212     0.7088139218143578     -12.00126923760336  0.0001776794356276199     0.1206821163647773   0.001023590639225735      15.46322230060642      338.7861857366799   0.005795856220916641     0.8000064360054323     0.5170953047785152     0.2915499061526166     0.2919311387133997    0.01449232926098062     0.4771024545891565    0.08795749201389831    0.01738094924785666  3.695955842376607e-14 124.1987478697807
2.499356923338355      20.45697571472266      17.64039197772471   0.003882688894194212     0.7088139218143578     -12.00126923760336  0.0001776794356276199     0.1206821163647773   0.001023590639225735      15.46322230060642      338.7861857366799   0.005795856220916641     0.8000064360054323     0.5170953047785152     0.2915499061526166     0.2919311387133997    0.01449232926098062     0.4771024545891565    0.08795749201389831    0.01738094924785666  3.695955842376607e-14 124.1987477319089
2.499356923338355      20.45697540988997      17.64039224058704   0.003882688894194212     0.7088139218143578     -12.00126923760336  0.0001776794356276199     0.1206821163647773   0.001023590639225735      15.46322230060642      338.7861857366799   0.005795856220916641     0.8000064360054323     0.5170953047785152     0.2915499061526166     0.2919311387133997    0.01449232926098062     0.4771024545891565    0.08795749201389831    0.01738094924785666  3.695955842376607e-14 124.1987479929386
2.499356923338355      20.45697540988997      17.64039197772471   0.003882703795355406     0.7088139218143578     -12.00126923760336  0.0001776794356276199     0.1206821163647773   0.001023590639225735      15.46322230060642      338.7861857366799   0.005795856220916641     0.8000064360054323     0.5170953047785152     0.2915499061526166     0.2919311387133997    0.01449232926098062     0.4771024545891565    0.08795749201389831    0.01738094924785666  3.695955842376607e-14 124.1987620120262
2.499356923338355      20.45697540988997      17.64039197772471   0.003882688894194212      0.708813936715519     -12.00126923760336  0.0001776794356276199     0.1206821163647773   0.001023590639225735      15.46322230060642      338.7861857366799   0.005795856220916641     0.8000064360054323     0.5170953047785152     0.2915499061526166     0.2919311387133997    0.01449232926098062     0.4771024545891565    0.08795749201389831    0.01738094924785666  3.695955842376607e-14 124.1987478806666
2.499356923338355      20.45697540988997      17.64039197772471   0.003882688894194212     0.7088139218143578      -12.0012694164362  0.0001776794356276199     0.1206821163647773   0.001023590639225735      15.46322230060642      338.7861857366799   0.005795856220916641     0.8000064360054323     0.5170953047785152     0.2915499061526166     0.2919311387133997    0.01449232926098062     0.4771024545891565    0.08795749201389831    0.01738094924785666  3.695955842376607e-14 124.1987478778661
2.499356923338355      20.45697540988997      17.64039197772471   0.003882688894194212     0.7088139218143578     -12.00126923760336  0.0001776943367888138     0.1206821163647773   0.001023590639225735      15.46322230060642      338.7861857366799   0.005795856220916641     0.8000064360054323     0.5170953047785152     0.2915499061526166     0.2919311387133997    0.01449232926098062     0.4771024545891565    0.08795749201389831    0.01738094924785666  3.695955842376607e-14 124.1987521756152
2.499356923338355      20.45697540988997      17.64039197772471   0.003882688894194212     0.7088139218143578     -12.00126923760336  0.0001776794356276199     0.1206821312659385   0.001023590639225735      15.46322230060642      338.7861857366799   0.005795856220916641     0.8000064360054323     0.5170953047785152     0.2915499061526166     0.2919311387133997    0.01449232926098062     0.4771024545891565    0.08795749201389831    0.01738094924785666  3.695955842376607e-14 124.1987480444573
2.499356923338355      20.45697540988997      17.64039197772471   0.003882688894194212     0.7088139218143578     -12.00126923760336  0.0001776794356276199     0.1206821163647773   0.001023605540386929      15.46322230060642      338.7861857366799   0.005795856220916641     0.8000064360054323     0.5170953047785152     0.2915499061526166     0.2919311387133997    0.01449232926098062     0.4771024545891565    0.08795749201389831    0.01738094924785666  3.695955842376607e-14 124.1987999098986
2.499356923338355      20.45697540988997      17.64039197772471   0.003882688894194212     0.7088139218143578     -12.00126923760336  0.0001776794356276199     0.1206821163647773   0.001023590639225735      15.46322253102639      338.7861857366799   0.005795856220916641     0.8000064360054323     0.5170953047785152     0.2915499061526166     0.2919311387133997    0.01449232926098062     0.4771024545891565    0.08795749201389831    0.01738094924785666  3.695955842376607e-14 124.1987479075167
2.499356923338355      20.45697540988997      17.64039197772471   0.003882688894194212     0.7088139218143578     -12.00126923760336  0.0001776794356276199     0.1206821163647773   0.001023590639225735      15.46322230060642      338.7861907849875   0.005795856220916641     0.8000064360054323     0.5170953047785152     0.2915499061526166     0.2919311387133997    0.01449232926098062     0.4771024545891565    0.08795749201389831    0.01738094924785666  3.695955842376607e-14 124.1987478774415
2.499356923338355      20.45697540988997      17.64039197772471   0.003882688894194212     0.7088139218143578     -12.00126923760336  0.0001776794356276199     0.1206821163647773   0.001023590639225735      15.46322230060642      338.7861857366799   0.005795871122077835     0.8000064360054323     0.5170953047785152     0.2915499061526166     0.2919311387133997    0.01449232926098062     0.4771024545891565    0.08795749201389831    0.01738094924785666  3.695955842376607e-14 124.1987328899827
2.499356923338355      20.45697540988997      17.64039197772471   0.003882688894194212     0.7088139218143578     -12.00126923760336  0.0001776794356276199     0.1206821163647773   0.001023590639225735      15.46322230060642      338.7861857366799   0.005795856220916641     0.8000064509065935     0.5170953047785152     0.2915499061526166     0.2919311387133997    0.01449232926098062     0.4771024545891565    0.08795749201389831    0.01738094924785666  3.695955842376607e-14 124.1987478287854
2.499356923338355      20.45697540988997      17.64039197772471   0.003882688894194212     0.7088139218143578     -12.00126923760336  0.0001776794356276199     0.1206821163647773   0.001023590639225735      15.46322230060642      338.7861857366799   0.005795856220916641     0.8000064360054323     0.5170953196796764     0.2915499061526166     0.2919311387133997    0.01449232926098062     0.4771024545891565    0.08795749201389831    0.01738094924785666  3.695955842376607e-14 124.1987491023394
2.499356923338355      20.45697540988997      17.64039197772471   0.003882688894194212     0.7088139218143578     -12.00126923760336  0.0001776794356276199     0.1206821163647773   0.001023590639225735      15.46322230060642      338.7861857366799   0.005795856220916641     0.8000064360054323     0.5170953047785152     0.2915499210537778     0.2919311387133997    0.01449232926098062     0.4771024545891565    0.08795749201389831    0.01738094924785666  3.695955842376607e-14 124.1987493360639
2.499356923338355      20.45697540988997      17.64039197772471   0.003882688894194212     0.7088139218143578     -12.00126923760336  0.0001776794356276199     0.1206821163647773   0.001023590639225735      15.46322230060642      338.7861857366799   0.005795856220916641     0.8000064360054323     0.5170953047785152     0.2915499061526166     0.2919311536145609    0.01449232926098062     0.4771024545891565    0.08795749201389831    0.01738094924785666  3.695955842376607e-14 124.1987477293203
2.499356923338355      20.45697540988997      17.64039197772471   0.003882688894194212     0.7088139218143578     -12.00126923760336  0.0001776794356276199     0.1206821163647773   0.001023590639225735      15.46322230060642      338.7861857366799   0.005795856220916641     0.8000064360054323     0.5170953047785152     0.2915499061526166     0.2919311387133997    0.01449234416214181     0.4771024545891565    0.08795749201389831    0.01738094924785666  3.695955842376607e-14 124.1987479183976
2.499356923338355      20.45697540988997      17.64039197772471   0.003882688894194212     0.7088139218143578     -12.00126923760336  0.0001776794356276199     0.1206821163647773   0.001023590639225735      15.46322230060642      338.7861857366799   0.005795856220916641     0.8000064360054323     0.5170953047785152     0.2915499061526166     0.2919311387133997    0.01449232926098062     0.4771024694903177    0.08795749201389831    0.01738094924785666  3.695955842376607e-14 124.1987478998983
2.499356923338355      20.45697540988997      17.64039197772471   0.003882688894194212     0.7088139218143578     -12.00126923760336  0.0001776794356276199     0.1206821163647773   0.001023590639225735      15.46322230060642      338.7861857366799   0.005795856220916641     0.8000064360054323     0.5170953047785152     0.2915499061526166     0.2919311387133997    0.01449232926098062     0.4771024545891565    0.08795750691505951    0.01738094924785666  3.695955842376607e-14 124.1987479177245
2.499356923338355      20.45697540988997      17.64039197772471   0.003882688894194212     0.7088139218143578     -12.00126923760336  0.0001776794356276199     0.1206821163647773   0.001023590639225735      15.46322230060642      338.7861857366799   0.005795856220916641     0.8000064360054323     0.5170953047785152     0.2915499061526166     0.2919311387133997    0.01449232926098062     0.4771024545891565    0.08795749201389831    0.01738096414901786  3.695955842376607e-14 124.1987479119465
2.499356923338355      20.45697540988997      17.64039197772471   0.003882688894194212     0.7088139218143578     -12.00126923760336  0.0001776794356276199     0.1206821163647773   0.001023590639225735      15.46322230060642      338.7861857366799   0.005795856220916641     0.8000064360054323     0.5170953047785152     0.2915499061526166     0.2919311387133997    0.01449232926098062     0.4771024545891565    0.08795749201389831    0.01738094924785666  1.490119815340608e-08 124.1988160234021
2.499357055676256      20.45697559002772      17.64039186202776   0.003881487204609565     0.7088143436862507     -12.00126927787781  0.0001776627807137842     0.1206817336897358   0.001022422912931696      15.46322213349055       338.786185738134    0.00581233135998257     0.8000067479856764     0.5170816654055703     0.2915407212479617     0.2919348805477956    0.01449232337993069     0.4771024545891565    0.08795745761914854    0.01738094465424841  3.690432716940718e-14 124.1859409444858
2.499357092919579      20.45697559002772      17.64039186202776   0.003881487204609565     0.7088143436862507     -12.00126927787781  0.0001776627807137842     0.1206817336897358   0.001022422912931696      15.46322213349055       338.786185738134    0.00581233135998257     0.8000067479856764     0.5170816654055703     0.2915407212479617     0.2919348805477956    0.01449232337993069     0.4771024545891565    0.08795745761914854    0.01738094465424841  3.690432716940718e-14 124.1859410028576
2.499357055676256      20.45697589486041      17.64039186202776   0.003881487204609565     0.7088143436862507     -12.00126927787781  0.0001776627807137842     0.1206817336897358   0.001022422912931696      15.46322213349055       338.786185738134    0.00581233135998257     0.8000067479856764     0.5170816654055703     0.2915407212479617     0.2919348805477956    0.01449232337993069     0.4771024545891565    0.08795745761914854    0.01738094465424841  3.690432716940718e-14 124.1859407611868
2.499357055676256      20.45697559002772      17.64039212489008   0.003881487204609565     0.7088143436862507     -12.00126927787781  0.0001776627807137842     0.1206817336897358   0.001022422912931696      15.46322213349055       338.786185738134    0.00581233135998257     0.8000067479856764     0.5170816654055703     0.2915407212479617     0.2919348805477956    0.01449232337993069     0.4771024545891565    0.08795745761914854    0.01738094465424841  3.690432716940718e-14 124.1859410413023
2.499357055676256      20.45697559002772      17.64039186202776   0.003881502105770759     0.7088143436862507     -12.00126927787781  0.0001776627807137842     0.1206817336897358   0.001022422912931696      15.46322213349055       338.786185738134    0.00581233135998257     0.8000067479856764     0.5170816654055703     0.2915407212479617     0.2919348805477956    0.01449232337993069     0.4771024545891565    0.08795745761914854    0.01738094465424841  3.690432716940718e-14 124.1859540774935
2.499357055676256      20.45697559002772      17.64039186202776   0.003881487204609565     0.7088143585874119     -12.00126927787781  0.0001776627807137842     0.1206817336897358   0.001022422912931696      15.46322213349055       338.786185738134    0.00581233135998257     0.8000067479856764     0.5170816654055703     0.2915407212479617     0.2919348805477956    0.01449232337993069     0.4771024545891565    0.08795745761914854    0.01738094465424841  3.690432716940718e-14 124.1859409292476
2.499357055676256      20.45697559002772      17.64039186202776   0.003881487204609565     0.7088143436862507     -12.00126945671066  0.0001776627807137842     0.1206817336897358   0.001022422912931696      15.46322213349055       338.786185738134    0.00581233135998257     0.8000067479856764     0.5170816654055703     0.2915407212479617     0.2919348805477956    0.01449232337993069     0.4771024545891565    0.08795745761914854    0.01738094465424841  3.690432716940718e-14 124.1859409368919
2.499357055676256      20.45697559002772      17.64039186202776   0.003881487204609565     0.7088143436862507     -12.00126927787781   0.000177677681874978     0.1206817336897358   0.001022422912931696      15.46322213349055       338.786185738134    0.00581233135998257     0.8000067479856764     0.5170816654055703     0.2915407212479617     0.2919348805477956    0.01449232337993069     0.4771024545891565    0.08795745761914854    0.01738094465424841  3.690432716940718e-14 124.1859461621447
2.499357055676256      20.45697559002772      17.64039186202776   0.003881487204609565     0.7088143436862507     -12.00126927787781  0.0001776627807137842      0.120681748590897   0.001022422912931696      15.46322213349055       338.786185738134    0.00581233135998257     0.8000067479856764     0.5170816654055703     0.2915407212479617     0.2919348805477956    0.01449232337993069     0.4771024545891565    0.08795745761914854    0.01738094465424841  3.690432716940718e-14 124.1859410257474
2.499357055676256      20.45697559002772      17.64039186202776   0.003881487204609565     0.7088143436862507     -12.00126927787781  0.0001776627807137842     0.1206817336897358    0.00102243781409289      15.46322213349055       338.786185738134    0.00581233135998257     0.8000067479856764     0.5170816654055703     0.2915407212479617     0.2919348805477956    0.01449232337993069     0.4771024545891565    0.08795745761914854    0.01738094465424841  3.690432716940718e-14 124.1859926634863
2.499357055676256      20.45697559002772      17.64039186202776   0.003881487204609565     0.7088143436862507     -12.00126927787781  0.0001776627807137842     0.1206817336897358   0.001022422912931696      15.46322236391052       338.786185738134    0.00581233135998257     0.8000067479856764     0.5170816654055703     0.2915407212479617     0.2919348805477956    0.01449232337993069     0.4771024545891565    0.08795745761914854    0.01738094465424841  3.690432716940718e-14 124.1859410601902
2.499357055676256      20.45697559002772      17.64039186202776   0.003881487204609565     0.7088143436862507     -12.00126927787781  0.0001776627807137842     0.1206817336897358   0.001022422912931696      15.46322213349055      338.7861907864415    0.00581233135998257     0.8000067479856764     0.5170816654055703     0.2915407212479617     0.2919348805477956    0.01449232337993069     0.4771024545891565    0.08795745761914854    0.01738094465424841  3.690432716940718e-14 124.1859410884387
2.499357055676256      20.45697559002772      17.64039186202776   0.003881487204609565     0.7088143436862507     -12.00126927787781  0.0001776627807137842     0.1206817336897358   0.001022422912931696      15.46322213349055       338.786185738134   0.005812346261143764     0.8000067479856764     0.5170816654055703     0.2915407212479617     0.2919348805477956    0.01449232337993069     0.4771024545891565    0.08795745761914854    0.01738094465424841  3.690432716940718e-14 124.1859457998144
2.499357055676256      20.45697559002772      17.64039186202776   0.003881487204609565     0.7088143436862507     -12.00126927787781  0.0001776627807137842     0.1206817336897358   0.001022422912931696      15.46322213349055       338.786185738134    0.00581233135998257     0.8000067628868376     0.5170816654055703     0.2915407212479617     0.2919348805477956    0.01449232337993069     0.4771024545891565    0.08795745761914854    0.01738094465424841  3.690432716940718e-14 124.1859409003384
2.499357055676256      20.45697559002772      17.64039186202776   0.003881487204609565     0.7088143436862507     -12.00126927787781  0.0001776627807137842     0.1206817336897358   0.001022422912931696      15.46322213349055       338.786185738134    0.00581233135998257     0.8000067479856764     0.5170816803067315     0.2915407212479617     0.2919348805477956    0.01449232337993069     0.4771024545891565    0.08795745761914854    0.01738094465424841  3.690432716940718e-14 124.1859418330043
2.499357055676256      20.45697559002772      17.64039186202776   0.003881487204609565     0.7088143436862507     -12.00126927787781  0.0001776627807137842     0.1206817336897358   0.001022422912931696      15.46322213349055       338.786185738134    0.00581233135998257     0.8000067479856764     0.5170816654055703     0.2915407361491229     0.2919348805477956    0.01449232337993069     0.4771024545891565    0.08795745761914854    0.01738094465424841  3.690432716940718e-14 124.1859430445524
2.499357055676256      20.45697559002772      17.64039186202776   0.003881487204609565     0.7088143436862507     -12.00126927787781  0.0001776627807137842     0.1206817336897358   0.001022422912931696      15.46322213349055       338.786185738134    0.00581233135998257     0.8000067479856764     0.5170816654055703     0.2915407212479617     0.2919348954489568    0.01449232337993069     0.4771024545891565    0.08795745761914854    0.01738094465424841  3.690432716940718e-14 124.1859407929558
2.499357055676256      20.45697559002772      17.64039186202776   0.003881487204609565     0.7088143436862507     -12.00126927787781  0.0001776627807137842     0.1206817336897358   0.001022422912931696      15.46322213349055       338.786185738134    0.00581233135998257     0.8000067479856764     0.5170816654055703     0.2915407212479617     0.2919348805477956    0.01449233828109189     0.4771024545891565    0.08795745761914854    0.01738094465424841  3.690432716940718e-14 124.1859409444011
2.499357055676256      20.45697559002772      17.64039186202776   0.003881487204609565     0.7088143436862507     -12.00126927787781  0.0001776627807137842     0.1206817336897358   0.001022422912931696      15.46322213349055       338.786185738134    0.00581233135998257     0.8000067479856764     0.5170816654055703     0.2915407212479617     0.2919348805477956    0.01449232337993069     0.4771024694903177    0.08795745761914854    0.01738094465424841  3.690432716940718e-14 124.1859409444858
2.499357055676256      20.45697559002772      17.64039186202776   0.003881487204609565     0.7088143436862507     -12.00126927787781  0.0001776627807137842     0.1206817336897358   0.001022422912931696      15.46322213349055       338.786185738134    0.00581233135998257     0.8000067479856764     0.5170816654055703     0.2915407212479617     0.2919348805477956    0.01449232337993069     0.4771024545891565    0.08795747252030974    0.01738094465424841  3.690432716940718e-14 124.1859409435352
2.499357055676256      20.45697559002772      17.64039186202776   0.003881487204609565     0.7088143436862507     -12.00126927787781  0.0001776627807137842     0.1206817336897358   0.001022422912931696      15.46322213349055       338.786185738134    0.00581233135998257     0.8000067479856764     0.5170816654055703     0.2915407212479617     0.2919348805477956    0.01449232337993069     0.4771024545891565    0.08795745761914854    0.01738095955540961  3.690432716940718e-14 124.1859409447325
2.499357055676256      20.45697559002772      17.64039186202776   0.003881487204609565     0.7088143436862507     -12.00126927787781  0.0001776627807137842     0.1206817336897358   0.001022422912931696      15.46322213349055       338.786185738134    0.00581233135998257     0.8000067479856764     0.5170816654055703     0.2915407212479617     0.2919348805477956    0.01449232337993069     0.4771024545891565    0.08795745761914854    0.01738094465424841  1.490119809817483e-08 124.1860090695191
2.499333453378982      20.45698456137686      17.64038636693302   0.003830460499493607     0.7088296007193304     -12.00126991157213  0.0001767351152506677     0.1206719155455021  0.0009694829699699143      15.46310628615332      338.7860416073307   0.005784131480889882     0.8000155881124452     0.5166216628799307     0.2909277135395367     0.2920865978797932     0.0144923268831039     0.4771024545891565    0.08795832570850391    0.01738094036059719  3.438711249363827e-14 123.9766385472972
2.499333490621952      20.45698456137686      17.64038636693302   0.003830460499493607     0.7088296007193304     -12.00126991157213  0.0001767351152506677     0.1206719155455021  0.0009694829699699143      15.46310628615332      338.7860416073307   0.005784131480889882     0.8000155881124452     0.5166216628799307     0.2909277135395367     0.2920865978797932     0.0144923268831039     0.4771024545891565    0.08795832570850391    0.01738094036059719  3.438711249363827e-14 123.976638604929
2.499333453378982      20.45698486620968      17.64038636693302   0.003830460499493607     0.7088296007193304     -12.00126991157213  0.0001767351152506677     0.1206719155455021  0.0009694829699699143      15.46310628615332      338.7860416073307   0.005784131480889882     0.8000155881124452     0.5166216628799307     0.2909277135395367     0.2920865978797932     0.0144923268831039     0.4771024545891565    0.08795832570850391    0.01738094036059719  3.438711249363827e-14 123.9766387198405
2.499333453378982      20.45698456137686      17.64038662979526   0.003830460499493607     0.7088296007193304     -12.00126991157213  0.0001767351152506677     0.1206719155455021  0.0009694829699699143      15.46310628615332      338.7860416073307   0.005784131480889882     0.8000155881124452     0.5166216628799307     0.2909277135395367     0.2920865978797932     0.0144923268831039     0.4771024545891565    0.08795832570850391    0.01738094036059719  3.438711249363827e-14 123.976638839744
2.499333453378982      20.45698456137686      17.64038636693302     0.0038304754006548     0.7088296007193304     -12.00126991157213  0.0001767351152506677     0.1206719155455021  0.0009694829699699143      15.46310628615332      338.7860416073307   0.005784131480889882     0.8000155881124452     0.5166216628799307     0.2909277135395367     0.2920865978797932     0.0144923268831039     0.4771024545891565    0.08795832570850391    0.01738094036059719  3.438711249363827e-14 123.9766372106853
2.499333453378982      20.45698456137686      17.64038636693302   0.003830460499493607     0.7088296156204916     -12.00126991157213  0.0001767351152506677     0.1206719155455021  0.0009694829699699143      15.46310628615332      338.7860416073307   0.005784131480889882     0.8000155881124452     0.5166216628799307     0.2909277135395367     0.2920865978797932     0.0144923268831039     0.4771024545891565    0.08795832570850391    0.01738094036059719  3.438711249363827e-14 123.9766385068262
2.499333453378982      20.45698456137686      17.64038636693302   0.003830460499493607     0.7088296007193304     -12.00127009040499  0.0001767351152506677     0.1206719155455021  0.0009694829699699143      15.46310628615332      338.7860416073307   0.005784131480889882     0.8000155881124452     0.5166216628799307     0.2909277135395367     0.2920865978797932     0.0144923268831039     0.4771024545891565    0.08795832570850391    0.01738094036059719  3.438711249363827e-14 123.9766381207613
2.499333453378982      20.45698456137686      17.64038636693302   0.003830460499493607     0.7088296007193304     -12.00126991157213  0.0001767500164118616     0.1206719155455021  0.0009694829699699143      15.46310628615332      338.7860416073307   0.005784131480889882     0.8000155881124452     0.5166216628799307     0.2909277135395367     0.2920865978797932     0.0144923268831039     0.4771024545891565    0.08795832570850391    0.01738094036059719  3.438711249363827e-14 123.9766256115842
2.499333453378982      20.45698456137686      17.64038636693302   0.003830460499493607     0.7088296007193304     -12.00126991157213  0.0001767351152506677     0.1206719304466633  0.0009694829699699143      15.46310628615332      338.7860416073307   0.005784131480889882     0.8000155881124452     0.5166216628799307     0.2909277135395367     0.2920865978797932     0.0144923268831039     0.4771024545891565    0.08795832570850391    0.01738094036059719  3.438711249363827e-14 123.9766379279658
2.499333453378982      20.45698456137686      17.64038636693302   0.003830460499493607     0.7088296007193304     -12.00126991157213  0.0001767351152506677     0.1206719155455021  0.0009694978711311082      15.46310628615332      338.7860416073307   0.005784131480889882     0.8000155881124452     0.5166216628799307     0.2909277135395367     0.2920865978797932     0.0144923268831039     0.4771024545891565    0.08795832570850391    0.01738094036059719  3.438711249363827e-14 123.9766678618063
2.499333453378982      20.45698456137686      17.64038636693302   0.003830460499493607     0.7088296007193304     -12.00126991157213  0.0001767351152506677     0.1206719155455021  0.0009694829699699143      15.46310651657156      338.7860416073307   0.005784131480889882     0.8000155881124452     0.5166216628799307     0.2909277135395367     0.2920865978797932     0.0144923268831039     0.4771024545891565    0.08795832570850391    0.01738094036059719  3.438711249363827e-14 123.9766385836343
2.499333453378982      20.45698456137686      17.64038636693302   0.003830460499493607     0.7088296007193304     -12.00126991157213  0.0001767351152506677     0.1206719155455021  0.0009694829699699143      15.46310628615332      338.7860466556361   0.005784131480889882     0.8000155881124452     0.5166216628799307     0.2909277135395367     0.2920865978797932     0.0144923268831039     0.4771024545891565    0.08795832570850391    0.01738094036059719  3.438711249363827e-14 123.9766386314436
2.499333453378982      20.45698456137686      17.64038636693302   0.003830460499493607     0.7088296007193304     -12.00126991157213  0.0001767351152506677     0.1206719155455021  0.0009694829699699143      15.46310628615332      338.7860416073307   0.005784146382051076     0.8000155881124452     0.5166216628799307     0.2909277135395367     0.2920865978797932     0.0144923268831039     0.4771024545891565    0.08795832570850391    0.01738094036059719  3.438711249363827e-14 123.9765926243182
2.499333453378982      20.45698456137686      17.64038636693302   0.003830460499493607     0.7088296007193304     -12.00126991157213  0.0001767351152506677     0.1206719155455021  0.0009694829699699143      15.46310628615332      338.7860416073307   0.005784131480889882     0.8000156030136064     0.5166216628799307     0.2909277135395367     0.2920865978797932     0.0144923268831039     0.4771024545891565    0.08795832570850391    0.01738094036059719  3.438711249363827e-14 123.9766386432073
2.499333453378982      20.45698456137686      17.64038636693302   0.003830460499493607     0.7088296007193304     -12.00126991157213  0.0001767351152506677     0.1206719155455021  0.0009694829699699143      15.46310628615332      338.7860416073307   0.005784131480889882     0.8000155881124452     0.5166216777810919     0.2909277135395367     0.2920865978797932     0.0144923268831039     0.4771024545891565    0.08795832570850391    0.01738094036059719  3.438711249363827e-14 123.9766400561967
2.499333453378982      20.45698456137686      17.64038636693302   0.003830460499493607     0.7088296007193304     -12.00126991157213  0.0001767351152506677     0.1206719155455021  0.0009694829699699143      15.46310628615332      338.7860416073307   0.005784131480889882     0.8000155881124452     0.5166216628799307     0.2909277284406979     0.2920865978797932     0.0144923268831039     0.4771024545891565    0.08795832570850391    0.01738094036059719  3.438711249363827e-14 123.9766387215024
2.499333453378982      20.45698456137686      17.64038636693302   0.003830460499493607     0.7088296007193304     -12.00126991157213  0.0001767351152506677     0.1206719155455021  0.0009694829699699143      15.46310628615332      338.7860416073307   0.005784131480889882     0.8000155881124452     0.5166216628799307     0.2909277135395367     0.2920866127809544     0.0144923268831039     0.4771024545891565    0.08795832570850391    0.01738094036059719  3.438711249363827e-14 123.9766384433872
2.499333453378982      20.45698456137686      17.64038636693302   0.003830460499493607     0.7088296007193304     -12.00126991157213  0.0001767351152506677     0.1206719155455021  0.0009694829699699143      15.46310628615332      338.7860416073307   0.005784131480889882     0.8000155881124452     0.5166216628799307     0.2909277135395367     0.2920865978797932     0.0144923417842651     0.4771024545891565    0.08795832570850391    0.01738094036059719  3.438711249363827e-14 123.9766385472947
2.499333453378982      20.45698456137686      17.64038636693302   0.003830460499493607     0.7088296007193304     -12.00126991157213  0.0001767351152506677     0.1206719155455021  0.0009694829699699143      15.46310628615332      338.7860416073307   0.005784131480889882     0.8000155881124452     0.5166216628799307     0.2909277135395367     0.2920865978797932     0.0144923268831039     0.4771024694903177    0.08795832570850391    0.01738094036059719  3.438711249363827e-14 123.9766385472972
2.499333453378982      20.45698456137686      17.64038636693302   0.003830460499493607     0.7088296007193304     -12.00126991157213  0.0001767351152506677     0.1206719155455021  0.0009694829699699143      15.46310628615332      338.7860416073307   0.005784131480889882     0.8000155881124452     0.5166216628799307     0.2909277135395367     0.2920865978797932     0.0144923268831039     0.4771024545891565    0.08795834060966511    0.01738094036059719  3.438711249363827e-14 123.9766385473032
2.499333453378982      20.45698456137686      17.64038636693302   0.003830460499493607     0.7088296007193304     -12.00126991157213  0.0001767351152506677     0.1206719155455021  0.0009694829699699143      15.46310628615332      338.7860416073307   0.005784131480889882     0.8000155881124452     0.5166216628799307     0.2909277135395367     0.2920865978797932     0.0144923268831039     0.4771024545891565    0.08795832570850391    0.01738095526175838  3.438711249363827e-14 123.9766385473215
2.499333453378982      20.45698456137686      17.64038636693302   0.003830460499493607     0.7088296007193304     -12.00126991157213  0.0001767351152506677     0.1206719155455021  0.0009694829699699143      15.46310628615332      338.7860416073307   0.005784131480889882     0.8000155881124452     0.5166216628799307     0.2909277135395367     0.2920865978797932     0.0144923268831039     0.4771024545891565    0.08795832570850391    0.01738094036059719  1.490119558096015e-08 123.976706713261
2.508786739916362      20.25753413406968      17.26860129088616   0.003559127467965763     0.7008074857785612     -11.92984905604723  0.0002072866253188006     0.1214563780475065  0.0009477752428856424      15.18466908903514      332.1723244603293   0.005883340066904269     0.8000085206671915     0.5178200057018487     0.2886066279702708     0.2995684884010604     0.0144852732511357     0.4771024545891565    0.08786685738408837    0.01732184980374535  2.821873511955959e-14 123.2859786917791
2.508786777300198      20.25753413406968      17.26860129088616   0.003559127467965763     0.7008074857785612     -11.92984905604723  0.0002072866253188006     0.1214563780475065  0.0009477752428856424      15.18466908903514      332.1723244603293   0.005883340066904269     0.8000085206671915     0.5178200057018487     0.2886066279702708     0.2995684884010604     0.0144852732511357     0.4771024545891565    0.08786685738408837    0.01732184980374535  2.821873511955959e-14 123.2859786948337
2.508786739916362      20.25753443593046      17.26860129088616   0.003559127467965763     0.7008074857785612     -11.92984905604723  0.0002072866253188006     0.1214563780475065  0.0009477752428856424      15.18466908903514      332.1723244603293   0.005883340066904269     0.8000085206671915     0.5178200057018487     0.2886066279702708     0.2995684884010604     0.0144852732511357     0.4771024545891565    0.08786685738408837    0.01732184980374535  2.821873511955959e-14 123.285978679671
2.508786739916362      20.25753413406968      17.26860154820837   0.003559127467965763     0.7008074857785612     -11.92984905604723  0.0002072866253188006     0.1214563780475065  0.0009477752428856424      15.18466908903514      332.1723244603293   0.005883340066904269     0.8000085206671915     0.5178200057018487     0.2886066279702708     0.2995684884010604     0.0144852732511357     0.4771024545891565    0.08786685738408837    0.01732184980374535  2.821873511955959e-14 123.2859788357702
2.508786739916362      20.25753413406968      17.26860129088616   0.003559142369126956     0.7008074857785612     -11.92984905604723  0.0002072866253188006     0.1214563780475065  0.0009477752428856424      15.18466908903514      332.1723244603293   0.005883340066904269     0.8000085206671915     0.5178200057018487     0.2886066279702708     0.2995684884010604     0.0144852732511357     0.4771024545891565    0.08786685738408837    0.01732184980374535  2.821873511955959e-14 123.2859850500926
2.508786739916362      20.25753413406968      17.26860129088616   0.003559127467965763     0.7008075006797224     -11.92984905604723  0.0002072866253188006     0.1214563780475065  0.0009477752428856424      15.18466908903514      332.1723244603293   0.005883340066904269     0.8000085206671915     0.5178200057018487     0.2886066279702708     0.2995684884010604     0.0144852732511357     0.4771024545891565    0.08786685738408837    0.01732184980374535  2.821873511955959e-14 123.2859786483681
2.508786739916362      20.25753413406968      17.26860129088616   0.003559127467965763     0.7008074857785612     -11.92984923381583  0.0002072866253188006     0.1214563780475065  0.0009477752428856424      15.18466908903514      332.1723244603293   0.005883340066904269     0.8000085206671915     0.5178200057018487     0.2886066279702708     0.2995684884010604     0.0144852732511357     0.4771024545891565    0.08786685738408837    0.01732184980374535  2.821873511955959e-14 123.2859785782581
2.508786739916362      20.25753413406968      17.26860129088616   0.003559127467965763     0.7008074857785612     -11.92984905604723  0.0002073015264799945     0.1214563780475065  0.0009477752428856424      15.18466908903514      332.1723244603293   0.005883340066904269     0.8000085206671915     0.5178200057018487     0.2886066279702708     0.2995684884010604     0.0144852732511357     0.4771024545891565    0.08786685738408837    0.01732184980374535  2.821873511955959e-14 123.2859839027189
2.508786739916362      20.25753413406968      17.26860129088616   0.003559127467965763     0.7008074857785612     -11.92984905604723  0.0002072866253188006     0.1214563929486677  0.0009477752428856424      15.18466908903514      332.1723244603293   0.005883340066904269     0.8000085206671915     0.5178200057018487     0.2886066279702708     0.2995684884010604     0.0144852732511357     0.4771024545891565    0.08786685738408837    0.01732184980374535  2.821873511955959e-14 123.2859787722609
2.508786739916362      20.25753413406968      17.26860129088616   0.003559127467965763     0.7008074857785612     -11.92984905604723  0.0002072866253188006     0.1214563780475065  0.0009477901440468362      15.18466908903514      332.1723244603293   0.005883340066904269     0.8000085206671915     0.5178200057018487     0.2886066279702708     0.2995684884010604     0.0144852732511357     0.4771024545891565    0.08786685738408837    0.01732184980374535  2.821873511955959e-14 123.2860082593518
2.508786739916362      20.25753413406968      17.26860129088616   0.003559127467965763     0.7008074857785612     -11.92984905604723  0.0002072866253188006     0.1214563780475065  0.0009477752428856424      15.18466931530434      332.1723244603293   0.005883340066904269     0.8000085206671915     0.5178200057018487     0.2886066279702708     0.2995684884010604     0.0144852732511357     0.4771024545891565    0.08786685738408837    0.01732184980374535  2.821873511955959e-14 123.2859787297759
2.508786739916362      20.25753413406968      17.26860129088616   0.003559127467965763     0.7008074857785612     -11.92984905604723  0.0002072866253188006     0.1214563780475065  0.0009477752428856424      15.18466908903514      332.1723294100827   0.005883340066904269     0.8000085206671915     0.5178200057018487     0.2886066279702708     0.2995684884010604     0.0144852732511357     0.4771024545891565    0.08786685738408837    0.01732184980374535  2.821873511955959e-14 123.2859787230677
2.508786739916362      20.25753413406968      17.26860129088616   0.003559127467965763     0.7008074857785612     -11.92984905604723  0.0002072866253188006     0.1214563780475065  0.0009477752428856424      15.18466908903514      332.1723244603293   0.005883354968065462     0.8000085206671915     0.5178200057018487     0.2886066279702708     0.2995684884010604     0.0144852732511357     0.4771024545891565    0.08786685738408837    0.01732184980374535  2.821873511955959e-14 123.2859591782651
2.508786739916362      20.25753413406968      17.26860129088616   0.003559127467965763     0.7008074857785612     -11.92984905604723  0.0002072866253188006     0.1214563780475065  0.0009477752428856424      15.18466908903514      332.1723244603293   0.005883340066904269     0.8000085355683527     0.5178200057018487     0.2886066279702708     0.2995684884010604     0.0144852732511357     0.4771024545891565    0.08786685738408837    0.01732184980374535  2.821873511955959e-14 123.2859787654336
2.508786739916362      20.25753413406968      17.26860129088616   0.003559127467965763     0.7008074857785612     -11.92984905604723  0.0002072866253188006     0.1214563780475065  0.0009477752428856424      15.18466908903514      332.1723244603293   0.005883340066904269     0.8000085206671915     0.5178200206030099     0.2886066279702708     0.2995684884010604     0.0144852732511357     0.4771024545891565    0.08786685738408837    0.01732184980374535  2.821873511955959e-14 123.2859795820004
2.508786739916362      20.25753413406968      17.26860129088616   0.003559127467965763     0.7008074857785612     -11.92984905604723  0.0002072866253188006     0.1214563780475065  0.0009477752428856424      15.18466908903514      332.1723244603293   0.005883340066904269     0.8000085206671915     0.5178200057018487      0.288606642871432     0.2995684884010604     0.0144852732511357     0.4771024545891565    0.08786685738408837    0.01732184980374535  2.821873511955959e-14 123.2859794013457
2.508786739916362      20.25753413406968      17.26860129088616   0.003559127467965763     0.7008074857785612     -11.92984905604723  0.0002072866253188006     0.1214563780475065  0.0009477752428856424      15.18466908903514      332.1723244603293   0.005883340066904269     0.8000085206671915     0.5178200057018487     0.2886066279702708     0.2995685033022216     0.0144852732511357     0.4771024545891565    0.08786685738408837    0.01732184980374535  2.821873511955959e-14 123.2859785828784
2.508786739916362      20.25753413406968      17.26860129088616   0.003559127467965763     0.7008074857785612     -11.92984905604723  0.0002072866253188006     0.1214563780475065  0.0009477752428856424      15.18466908903514      332.1723244603293   0.005883340066904269     0.8000085206671915     0.5178200057018487     0.2886066279702708     0.2995684884010604    0.01448528815229689     0.4771024545891565    0.08786685738408837    0.01732184980374535  2.821873511955959e-14 123.2859786926034
2.508786739916362      20.25753413406968      17.26860129088616   0.003559127467965763     0.7008074857785612     -11.92984905604723  0.0002072866253188006     0.1214563780475065  0.0009477752428856424      15.18466908903514      332.1723244603293   0.005883340066904269     0.8000085206671915     0.5178200057018487     0.2886066279702708     0.2995684884010604     0.0144852732511357     0.4771024694903177    0.08786685738408837    0.01732184980374535  2.821873511955959e-14 123.2859786917791
2.508786739916362      20.25753413406968      17.26860129088616   0.003559127467965763     0.7008074857785612     -11.92984905604723  0.0002072866253188006     0.1214563780475065  0.0009477752428856424      15.18466908903514      332.1723244603293   0.005883340066904269     0.8000085206671915     0.5178200057018487     0.2886066279702708     0.2995684884010604     0.0144852732511357     0.4771024545891565    0.08786687228524956    0.01732184980374535  2.821873511955959e-14 123.2859786929201
2.508786739916362      20.25753413406968      17.26860129088616   0.003559127467965763     0.7008074857785612     -11.92984905604723  0.0002072866253188006     0.1214563780475065  0.0009477752428856424      15.18466908903514      332.1723244603293   0.005883340066904269     0.8000085206671915     0.5178200057018487     0.2886066279702708     0.2995684884010604     0.0144852732511357     0.4771024545891565    0.08786685738408837    0.01732186470490655  2.821873511955959e-14 123.2859786648389
2.508786739916362      20.25753413406968      17.26860129088616   0.003559127467965763     0.7008074857785612     -11.92984905604723  0.0002072866253188006     0.1214563780475065  0.0009477752428856424      15.18466908903514      332.1723244603293   0.005883340066904269     0.8000085206671915     0.5178200057018487     0.2886066279702708     0.2995684884010604     0.0144852732511357     0.4771024545891565    0.08786685738408837    0.01732184980374535  1.490118941258278e-08 123.2860463220312
2.53319298753192      20.04411441564426      16.82615994166799   0.003389129725946443     0.7058596400492859     -11.77373631406262  0.0001914820657627161     0.1221358102183452  0.0009286158504031829      14.95113814962968      330.3739305646501   0.005937212815597373     0.8000020453448649     0.5170765059349658     0.2868593702797461     0.3124092855057419     0.0130598295452996     0.4771024545891565    0.07666287324067284     0.2056436415004851  4.421394776731564e-14 122.8030563893154
2.533193025279437      20.04411441564426      16.82615994166799   0.003389129725946443     0.7058596400492859     -11.77373631406262  0.0001914820657627161     0.1221358102183452  0.0009286158504031829      14.95113814962968      330.3739305646501   0.005937212815597373     0.8000020453448649     0.5170765059349658     0.2868593702797461     0.3124092855057419     0.0130598295452996     0.4771024545891565    0.07666287324067284     0.2056436415004851  4.421394776731564e-14 122.8030563815543
2.53319298753192      20.04411471432484      16.82615994166799   0.003389129725946443     0.7058596400492859     -11.77373631406262  0.0001914820657627161     0.1221358102183452  0.0009286158504031829      14.95113814962968      330.3739305646501   0.005937212815597373     0.8000020453448649     0.5170765059349658     0.2868593702797461     0.3124092855057419     0.0130598295452996     0.4771024545891565    0.07666287324067284     0.2056436415004851  4.421394776731564e-14 122.8030562416109
2.53319298753192      20.04411441564426      16.82616019239731   0.003389129725946443     0.7058596400492859     -11.77373631406262  0.0001914820657627161     0.1221358102183452  0.0009286158504031829      14.95113814962968      330.3739305646501   0.005937212815597373     0.8000020453448649     0.5170765059349658     0.2868593702797461     0.3124092855057419     0.0130598295452996     0.4771024545891565    0.07666287324067284     0.2056436415004851  4.421394776731564e-14 122.8030563563907
2.53319298753192      20.04411441564426      16.82615994166799   0.003389144627107637     0.7058596400492859     -11.77373631406262  0.0001914820657627161     0.1221358102183452  0.0009286158504031829      14.95113814962968      330.3739305646501   0.005937212815597373     0.8000020453448649     0.5170765059349658     0.2868593702797461     0.3124092855057419     0.0130598295452996     0.4771024545891565    0.07666287324067284     0.2056436415004851  4.421394776731564e-14 122.8030703781264
2.53319298753192      20.04411441564426      16.82615994166799   0.003389129725946443     0.7058596549504471     -11.77373631406262  0.0001914820657627161     0.1221358102183452  0.0009286158504031829      14.95113814962968      330.3739305646501   0.005937212815597373     0.8000020453448649     0.5170765059349658     0.2868593702797461     0.3124092855057419     0.0130598295452996     0.4771024545891565    0.07666287324067284     0.2056436415004851  4.421394776731564e-14 122.803056363177
2.53319298753192      20.04411441564426      16.82615994166799   0.003389129725946443     0.7058596400492859     -11.77373648950496  0.0001914820657627161     0.1221358102183452  0.0009286158504031829      14.95113814962968      330.3739305646501   0.005937212815597373     0.8000020453448649     0.5170765059349658     0.2868593702797461     0.3124092855057419     0.0130598295452996     0.4771024545891565    0.07666287324067284     0.2056436415004851  4.421394776731564e-14 122.8030565140532
2.53319298753192      20.04411441564426      16.82615994166799   0.003389129725946443     0.7058596400492859     -11.77373631406262    0.00019149696692391     0.1221358102183452  0.0009286158504031829      14.95113814962968      330.3739305646501   0.005937212815597373     0.8000020453448649     0.5170765059349658     0.2868593702797461     0.3124092855057419     0.0130598295452996     0.4771024545891565    0.07666287324067284     0.2056436415004851  4.421394776731564e-14 122.8030622999973
2.53319298753192      20.04411441564426      16.82615994166799   0.003389129725946443     0.7058596400492859     -11.77373631406262  0.0001914820657627161     0.1221358251195064  0.0009286158504031829      14.95113814962968      330.3739305646501   0.005937212815597373     0.8000020453448649     0.5170765059349658     0.2868593702797461     0.3124092855057419     0.0130598295452996     0.4771024545891565    0.07666287324067284     0.2056436415004851  4.421394776731564e-14 122.8030564357963
2.53319298753192      20.04411441564426      16.82615994166799   0.003389129725946443     0.7058596400492859     -11.77373631406262  0.0001914820657627161     0.1221358102183452  0.0009286307515643768      14.95113814962968      330.3739305646501   0.005937212815597373     0.8000020453448649     0.5170765059349658     0.2868593702797461     0.3124092855057419     0.0130598295452996     0.4771024545891565    0.07666287324067284     0.2056436415004851  4.421394776731564e-14 122.8030749863817
2.53319298753192      20.04411441564426      16.82615994166799   0.003389129725946443     0.7058596400492859     -11.77373631406262  0.0001914820657627161     0.1221358102183452  0.0009286158504031829        14.951138372419      330.3739305646501   0.005937212815597373     0.8000020453448649     0.5170765059349658     0.2868593702797461     0.3124092855057419     0.0130598295452996     0.4771024545891565    0.07666287324067284     0.2056436415004851  4.421394776731564e-14 122.8030563514723
2.53319298753192      20.04411441564426      16.82615994166799   0.003389129725946443     0.7058596400492859     -11.77373631406262  0.0001914820657627161     0.1221358102183452  0.0009286158504031829      14.95113814962968      330.3739354876053   0.005937212815597373     0.8000020453448649     0.5170765059349658     0.2868593702797461     0.3124092855057419     0.0130598295452996     0.4771024545891565    0.07666287324067284     0.2056436415004851  4.421394776731564e-14 122.8030564186986
2.53319298753192      20.04411441564426      16.82615994166799   0.003389129725946443     0.7058596400492859     -11.77373631406262  0.0001914820657627161     0.1221358102183452  0.0009286158504031829      14.95113814962968      330.3739305646501   0.005937227716758566     0.8000020453448649     0.5170765059349658     0.2868593702797461     0.3124092855057419     0.0130598295452996     0.4771024545891565    0.07666287324067284     0.2056436415004851  4.421394776731564e-14 122.8030573241603
2.53319298753192      20.04411441564426      16.82615994166799   0.003389129725946443     0.7058596400492859     -11.77373631406262  0.0001914820657627161     0.1221358102183452  0.0009286158504031829      14.95113814962968      330.3739305646501   0.005937212815597373     0.8000020602460261     0.5170765059349658     0.2868593702797461     0.3124092855057419     0.0130598295452996     0.4771024545891565    0.07666287324067284     0.2056436415004851  4.421394776731564e-14 122.8030565634701
2.53319298753192      20.04411441564426      16.82615994166799   0.003389129725946443     0.7058596400492859     -11.77373631406262  0.0001914820657627161     0.1221358102183452  0.0009286158504031829      14.95113814962968      330.3739305646501   0.005937212815597373     0.8000020453448649      0.517076520836127     0.2868593702797461     0.3124092855057419     0.0130598295452996     0.4771024545891565    0.07666287324067284     0.2056436415004851  4.421394776731564e-14 122.8030568867849
2.53319298753192      20.04411441564426      16.82615994166799   0.003389129725946443     0.7058596400492859     -11.77373631406262  0.0001914820657627161     0.1221358102183452  0.0009286158504031829      14.95113814962968      330.3739305646501   0.005937212815597373     0.8000020453448649     0.5170765059349658     0.2868593851809073     0.3124092855057419     0.0130598295452996     0.4771024545891565    0.07666287324067284     0.2056436415004851  4.421394776731564e-14 122.8030575407938
2.53319298753192      20.04411441564426      16.82615994166799   0.003389129725946443     0.7058596400492859     -11.77373631406262  0.0001914820657627161     0.1221358102183452  0.0009286158504031829      14.95113814962968      330.3739305646501   0.005937212815597373     0.8000020453448649     0.5170765059349658     0.2868593702797461     0.3124093004069031     0.0130598295452996     0.4771024545891565    0.07666287324067284     0.2056436415004851  4.421394776731564e-14 122.8030562794064
2.53319298753192      20.04411441564426      16.82615994166799   0.003389129725946443     0.7058596400492859     -11.77373631406262  0.0001914820657627161     0.1221358102183452  0.0009286158504031829      14.95113814962968      330.3739305646501   0.005937212815597373     0.8000020453448649     0.5170765059349658     0.2868593702797461     0.3124092855057419    0.01305984444646079     0.4771024545891565    0.07666287324067284     0.2056436415004851  4.421394776731564e-14 122.8030563887744
2.53319298753192      20.04411441564426      16.82615994166799   0.003389129725946443     0.7058596400492859     -11.77373631406262  0.0001914820657627161     0.1221358102183452  0.0009286158504031829      14.95113814962968      330.3739305646501   0.005937212815597373     0.8000020453448649     0.5170765059349658     0.2868593702797461     0.3124092855057419     0.0130598295452996     0.4771024694903177    0.07666287324067284     0.2056436415004851  4.421394776731564e-14 122.8030563893154
2.53319298753192      20.04411441564426      16.82615994166799   0.003389129725946443     0.7058596400492859     -11.77373631406262  0.0001914820657627161     0.1221358102183452  0.0009286158504031829      14.95113814962968      330.3739305646501   0.005937212815597373     0.8000020453448649     0.5170765059349658     0.2868593702797461     0.3124092855057419     0.0130598295452996     0.4771024545891565    0.07666288814183403     0.2056436415004851  4.421394776731564e-14 122.8030563892382
2.53319298753192      20.04411441564426      16.82615994166799   0.003389129725946443     0.7058596400492859     -11.77373631406262  0.0001914820657627161     0.1221358102183452  0.0009286158504031829      14.95113814962968      330.3739305646501   0.005937212815597373     0.8000020453448649     0.5170765059349658     0.2868593702797461     0.3124092855057419     0.0130598295452996     0.4771024545891565    0.07666287324067284     0.2056436564016463  4.421394776731564e-14 122.8030563893797
2.53319298753192      20.04411441564426      16.82615994166799   0.003389129725946443     0.7058596400492859     -11.77373631406262  0.0001914820657627161     0.1221358102183452  0.0009286158504031829      14.95113814962968      330.3739305646501   0.005937212815597373     0.8000020453448649     0.5170765059349658     0.2868593702797461     0.3124092855057419     0.0130598295452996     0.4771024545891565    0.07666287324067284     0.2056436415004851  1.490120540779542e-08 122.8031238990277
2.561417926266499       19.8639141233275      16.49860130931477   0.003151356395203787     0.7074039486014445      -11.6842345284737  0.0001792523492891617     0.1226991541511878  0.0009004913070244857       14.9861519717999      336.2001799461805   0.006007795760541664     0.8000001022672433     0.5169513402855051     0.2841821612959835     0.3306359880137115    0.01877962791472181     0.4771024545891565    0.09905567719740432     0.2013488095089914  2.868634276120501e-14 122.4134278167176
2.5614179644346       19.8639141233275      16.49860130931477   0.003151356395203787     0.7074039486014445      -11.6842345284737  0.0001792523492891617     0.1226991541511878  0.0009004913070244857       14.9861519717999      336.2001799461805   0.006007795760541664     0.8000001022672433     0.5169513402855051     0.2841821612959835     0.3306359880137115    0.01877962791472181     0.4771024545891565    0.09905567719740432     0.2013488095089914  2.868634276120501e-14 122.4134278951467
2.561417926266499      19.86391441932289      16.49860130931477   0.003151356395203787     0.7074039486014445      -11.6842345284737  0.0001792523492891617     0.1226991541511878  0.0009004913070244857       14.9861519717999      336.2001799461805   0.006007795760541664     0.8000001022672433     0.5169513402855051     0.2841821612959835     0.3306359880137115    0.01877962791472181     0.4771024545891565    0.09905567719740432     0.2013488095089914  2.868634276120501e-14 122.4134278362887
2.561417926266499       19.8639141233275      16.49860155516308   0.003151356395203787     0.7074039486014445      -11.6842345284737  0.0001792523492891617     0.1226991541511878  0.0009004913070244857       14.9861519717999      336.2001799461805   0.006007795760541664     0.8000001022672433     0.5169513402855051     0.2841821612959835     0.3306359880137115    0.01877962791472181     0.4771024545891565    0.09905567719740432     0.2013488095089914  2.868634276120501e-14 122.413427857301
2.561417926266499       19.8639141233275      16.49860130931477   0.003151371296364981     0.7074039486014445      -11.6842345284737  0.0001792523492891617     0.1226991541511878  0.0009004913070244857       14.9861519717999      336.2001799461805   0.006007795760541664     0.8000001022672433     0.5169513402855051     0.2841821612959835     0.3306359880137115    0.01877962791472181     0.4771024545891565    0.09905567719740432     0.2013488095089914  2.868634276120501e-14 122.4134323827859
2.561417926266499       19.8639141233275      16.49860130931477   0.003151356395203787     0.7074039635026057      -11.6842345284737  0.0001792523492891617     0.1226991541511878  0.0009004913070244857       14.9861519717999      336.2001799461805   0.006007795760541664     0.8000001022672433     0.5169513402855051     0.2841821612959835     0.3306359880137115    0.01877962791472181     0.4771024545891565    0.09905567719740432     0.2013488095089914  2.868634276120501e-14 122.4134277763269
2.561417926266499       19.8639141233275      16.49860130931477   0.003151356395203787     0.7074039486014445     -11.68423470258236  0.0001792523492891617     0.1226991541511878  0.0009004913070244857       14.9861519717999      336.2001799461805   0.006007795760541664     0.8000001022672433     0.5169513402855051     0.2841821612959835     0.3306359880137115    0.01877962791472181     0.4771024545891565    0.09905567719740432     0.2013488095089914  2.868634276120501e-14 122.4134277186952
2.561417926266499       19.8639141233275      16.49860130931477   0.003151356395203787     0.7074039486014445      -11.6842345284737  0.0001792672504503555     0.1226991541511878  0.0009004913070244857       14.9861519717999      336.2001799461805   0.006007795760541664     0.8000001022672433     0.5169513402855051     0.2841821612959835     0.3306359880137115    0.01877962791472181     0.4771024545891565    0.09905567719740432     0.2013488095089914  2.868634276120501e-14 122.413429417662
2.561417926266499       19.8639141233275      16.49860130931477   0.003151356395203787     0.7074039486014445      -11.6842345284737  0.0001792523492891617      0.122699169052349  0.0009004913070244857       14.9861519717999      336.2001799461805   0.006007795760541664     0.8000001022672433     0.5169513402855051     0.2841821612959835     0.3306359880137115    0.01877962791472181     0.4771024545891565    0.09905567719740432     0.2013488095089914  2.868634276120501e-14 122.4134276640293
2.561417926266499       19.8639141233275      16.49860130931477   0.003151356395203787     0.7074039486014445      -11.6842345284737  0.0001792523492891617     0.1226991541511878  0.0009005062081856796       14.9861519717999      336.2001799461805   0.006007795760541664     0.8000001022672433     0.5169513402855051     0.2841821612959835     0.3306359880137115    0.01877962791472181     0.4771024545891565    0.09905567719740432     0.2013488095089914  2.868634276120501e-14 122.4134348414078
2.561417926266499       19.8639141233275      16.49860130931477   0.003151356395203787     0.7074039486014445      -11.6842345284737  0.0001792523492891617     0.1226991541511878  0.0009004913070244857      14.98615219511097      336.2001799461805   0.006007795760541664     0.8000001022672433     0.5169513402855051     0.2841821612959835     0.3306359880137115    0.01877962791472181     0.4771024545891565    0.09905567719740432     0.2013488095089914  2.868634276120501e-14 122.4134278389216
2.561417926266499       19.8639141233275      16.49860130931477   0.003151356395203787     0.7074039486014445      -11.6842345284737  0.0001792523492891617     0.1226991541511878  0.0009004913070244857       14.9861519717999      336.2001849559536   0.006007795760541664     0.8000001022672433     0.5169513402855051     0.2841821612959835     0.3306359880137115    0.01877962791472181     0.4771024545891565    0.09905567719740432     0.2013488095089914  2.868634276120501e-14 122.4134277852768
2.561417926266499       19.8639141233275      16.49860130931477   0.003151356395203787     0.7074039486014445      -11.6842345284737  0.0001792523492891617     0.1226991541511878  0.0009004913070244857       14.9861519717999      336.2001799461805   0.006007810661702858     0.8000001022672433     0.5169513402855051     0.2841821612959835     0.3306359880137115    0.01877962791472181     0.4771024545891565    0.09905567719740432     0.2013488095089914  2.868634276120501e-14 122.4134219527043
2.561417926266499       19.8639141233275      16.49860130931477   0.003151356395203787     0.7074039486014445      -11.6842345284737  0.0001792523492891617     0.1226991541511878  0.0009004913070244857       14.9861519717999      336.2001799461805   0.006007795760541664     0.8000001171684045     0.5169513402855051     0.2841821612959835     0.3306359880137115    0.01877962791472181     0.4771024545891565    0.09905567719740432     0.2013488095089914  2.868634276120501e-14 122.4134280746464
2.561417926266499       19.8639141233275      16.49860130931477   0.003151356395203787     0.7074039486014445      -11.6842345284737  0.0001792523492891617     0.1226991541511878  0.0009004913070244857       14.9861519717999      336.2001799461805   0.006007795760541664     0.8000001022672433     0.5169513551866662     0.2841821612959835     0.3306359880137115    0.01877962791472181     0.4771024545891565    0.09905567719740432     0.2013488095089914  2.868634276120501e-14 122.4134282144246
2.561417926266499       19.8639141233275      16.49860130931477   0.003151356395203787     0.7074039486014445      -11.6842345284737  0.0001792523492891617     0.1226991541511878  0.0009004913070244857       14.9861519717999      336.2001799461805   0.006007795760541664     0.8000001022672433     0.5169513402855051     0.2841821761971446     0.3306359880137115    0.01877962791472181     0.4771024545891565    0.09905567719740432     0.2013488095089914  2.868634276120501e-14 122.4134283497362
2.561417926266499       19.8639141233275      16.49860130931477   0.003151356395203787     0.7074039486014445      -11.6842345284737  0.0001792523492891617     0.1226991541511878  0.0009004913070244857       14.9861519717999      336.2001799461805   0.006007795760541664     0.8000001022672433     0.5169513402855051     0.2841821612959835     0.3306360029148727    0.01877962791472181     0.4771024545891565    0.09905567719740432     0.2013488095089914  2.868634276120501e-14 122.4134277322268
2.561417926266499       19.8639141233275      16.49860130931477   0.003151356395203787     0.7074039486014445      -11.6842345284737  0.0001792523492891617     0.1226991541511878  0.0009004913070244857       14.9861519717999      336.2001799461805   0.006007795760541664     0.8000001022672433     0.5169513402855051     0.2841821612959835     0.3306359880137115      0.018779642815883     0.4771024545891565    0.09905567719740432     0.2013488095089914  2.868634276120501e-14 122.4134278287166
2.561417926266499       19.8639141233275      16.49860130931477   0.003151356395203787     0.7074039486014445      -11.6842345284737  0.0001792523492891617     0.1226991541511878  0.0009004913070244857       14.9861519717999      336.2001799461805   0.006007795760541664     0.8000001022672433     0.5169513402855051     0.2841821612959835     0.3306359880137115    0.01877962791472181     0.4771024694903177    0.09905567719740432     0.2013488095089914  2.868634276120501e-14 122.4134278167176
2.561417926266499       19.8639141233275      16.49860130931477   0.003151356395203787     0.7074039486014445      -11.6842345284737  0.0001792523492891617     0.1226991541511878  0.0009004913070244857       14.9861519717999      336.2001799461805   0.006007795760541664     0.8000001022672433     0.5169513402855051     0.2841821612959835     0.3306359880137115    0.01877962791472181     0.4771024545891565    0.09905569209856552     0.2013488095089914  2.868634276120501e-14 122.4134278175869
2.561417926266499       19.8639141233275      16.49860130931477   0.003151356395203787     0.7074039486014445      -11.6842345284737  0.0001792523492891617     0.1226991541511878  0.0009004913070244857       14.9861519717999      336.2001799461805   0.006007795760541664     0.8000001022672433     0.5169513402855051     0.2841821612959835     0.3306359880137115    0.01877962791472181     0.4771024545891565    0.09905567719740432     0.2013488244101526  2.868634276120501e-14 122.4134278294338
2.561417926266499       19.8639141233275      16.49860130931477   0.003151356395203787     0.7074039486014445      -11.6842345284737  0.0001792523492891617     0.1226991541511878  0.0009004913070244857       14.9861519717999      336.2001799461805   0.006007795760541664     0.8000001022672433     0.5169513402855051     0.2841821612959835     0.3306359880137115    0.01877962791472181     0.4771024545891565    0.09905567719740432     0.2013488095089914  1.490118988019042e-08 122.4134949808487
2.576900572367292      19.81077936618278      16.42033919483147   0.002931487880973908     0.7036727554806899     -11.74671096850187  0.0001390194401759437      0.123897895690593  0.0008841084321860837      14.86090526413011      336.2092472768347   0.006120068084431704     0.8000000051133622     0.5184524273057317     0.2813806547779447     0.3494556163129333    0.01133437883819259     0.4771024545891565    0.09084122606982663     0.1192290644681506  3.869688348002957e-14 122.1244387919578
2.576900610766103      19.81077936618278      16.42033919483147   0.002931487880973908     0.7036727554806899     -11.74671096850187  0.0001390194401759437      0.123897895690593  0.0008841084321860837      14.86090526413011      336.2092472768347   0.006120068084431704     0.8000000051133622     0.5184524273057317     0.2813806547779447     0.3494556163129333    0.01133437883819259     0.4771024545891565    0.09084122606982663     0.1192290644681506  3.869688348002957e-14 122.1244387950116
2.576900572367292      19.81077966138639      16.42033919483147   0.002931487880973908     0.7036727554806899     -11.74671096850187  0.0001390194401759437      0.123897895690593  0.0008841084321860837      14.86090526413011      336.2092472768347   0.006120068084431704     0.8000000051133622     0.5184524273057317     0.2813806547779447     0.3494556163129333    0.01133437883819259     0.4771024545891565    0.09084122606982663     0.1192290644681506  3.869688348002957e-14 122.1244387113929
2.576900572367292      19.81077936618278      16.42033943951359   0.002931487880973908     0.7036727554806899     -11.74671096850187  0.0001390194401759437      0.123897895690593  0.0008841084321860837      14.86090526413011      336.2092472768347   0.006120068084431704     0.8000000051133622     0.5184524273057317     0.2813806547779447     0.3494556163129333    0.01133437883819259     0.4771024545891565    0.09084122606982663     0.1192290644681506  3.869688348002957e-14 122.1244387392496
2.576900572367292      19.81077936618278      16.42033919483147   0.002931502782135101     0.7036727554806899     -11.74671096850187  0.0001390194401759437      0.123897895690593  0.0008841084321860837      14.86090526413011      336.2092472768347   0.006120068084431704     0.8000000051133622     0.5184524273057317     0.2813806547779447     0.3494556163129333    0.01133437883819259     0.4771024545891565    0.09084122606982663     0.1192290644681506  3.869688348002957e-14 122.1244480037165
2.576900572367292      19.81077936618278      16.42033919483147   0.002931487880973908     0.7036727703818511     -11.74671096850187  0.0001390194401759437      0.123897895690593  0.0008841084321860837      14.86090526413011      336.2092472768347   0.006120068084431704     0.8000000051133622     0.5184524273057317     0.2813806547779447     0.3494556163129333    0.01133437883819259     0.4771024545891565    0.09084122606982663     0.1192290644681506  3.869688348002957e-14 122.1244387849003
2.576900572367292      19.81077936618278      16.42033919483147   0.002931487880973908     0.7036727554806899     -11.74671114354151  0.0001390194401759437      0.123897895690593  0.0008841084321860837      14.86090526413011      336.2092472768347   0.006120068084431704     0.8000000051133622     0.5184524273057317     0.2813806547779447     0.3494556163129333    0.01133437883819259     0.4771024545891565    0.09084122606982663     0.1192290644681506  3.869688348002957e-14 122.1244389217919
2.576900572367292      19.81077936618278      16.42033919483147   0.002931487880973908     0.7036727554806899     -11.74671096850187  0.0001390343413371375      0.123897895690593  0.0008841084321860837      14.86090526413011      336.2092472768347   0.006120068084431704     0.8000000051133622     0.5184524273057317     0.2813806547779447     0.3494556163129333    0.01133437883819259     0.4771024545891565    0.09084122606982663     0.1192290644681506  3.869688348002957e-14 122.124441199699
2.576900572367292      19.81077936618278      16.42033919483147   0.002931487880973908     0.7036727554806899     -11.74671096850187  0.0001390194401759437     0.1238979105917542  0.0008841084321860837      14.86090526413011      336.2092472768347   0.006120068084431704     0.8000000051133622     0.5184524273057317     0.2813806547779447     0.3494556163129333    0.01133437883819259     0.4771024545891565    0.09084122606982663     0.1192290644681506  3.869688348002957e-14 122.1244387520758
2.576900572367292      19.81077936618278      16.42033919483147   0.002931487880973908     0.7036727554806899     -11.74671096850187  0.0001390194401759437      0.123897895690593  0.0008841233333472775      14.86090526413011      336.2092472768347   0.006120068084431704     0.8000000051133622     0.5184524273057317     0.2813806547779447     0.3494556163129333    0.01133437883819259     0.4771024545891565    0.09084122606982663     0.1192290644681506  3.869688348002957e-14 122.1244385759398
2.576900572367292      19.81077936618278      16.42033919483147   0.002931487880973908     0.7036727554806899     -11.74671096850187  0.0001390194401759437      0.123897895690593  0.0008841084321860837      14.86090548557486      336.2092472768347   0.006120068084431704     0.8000000051133622     0.5184524273057317     0.2813806547779447     0.3494556163129333    0.01133437883819259     0.4771024545891565    0.09084122606982663     0.1192290644681506  3.869688348002957e-14 122.124438869311
2.576900572367292      19.81077936618278      16.42033919483147   0.002931487880973908     0.7036727554806899     -11.74671096850187  0.0001390194401759437      0.123897895690593  0.0008841084321860837      14.86090526413011      336.2092522867429   0.006120068084431704     0.8000000051133622     0.5184524273057317     0.2813806547779447     0.3494556163129333    0.01133437883819259     0.4771024545891565    0.09084122606982663     0.1192290644681506  3.869688348002957e-14 122.1244388252954
2.576900572367292      19.81077936618278      16.42033919483147   0.002931487880973908     0.7036727554806899     -11.74671096850187  0.0001390194401759437      0.123897895690593  0.0008841084321860837      14.86090526413011      336.2092472768347   0.006120082985592898     0.8000000051133622     0.5184524273057317     0.2813806547779447     0.3494556163129333    0.01133437883819259     0.4771024545891565    0.09084122606982663     0.1192290644681506  3.869688348002957e-14 122.1244383939563
2.576900572367292      19.81077936618278      16.42033919483147   0.002931487880973908     0.7036727554806899     -11.74671096850187  0.0001390194401759437      0.123897895690593  0.0008841084321860837      14.86090526413011      336.2092472768347   0.006120068084431704     0.8000000200145234     0.5184524273057317     0.2813806547779447     0.3494556163129333    0.01133437883819259     0.4771024545891565    0.09084122606982663     0.1192290644681506  3.869688348002957e-14 122.1244391773276
2.576900572367292      19.81077936618278      16.42033919483147   0.002931487880973908     0.7036727554806899     -11.74671096850187  0.0001390194401759437      0.123897895690593  0.0008841084321860837      14.86090526413011      336.2092472768347   0.006120068084431704     0.8000000051133622     0.5184524422068929     0.2813806547779447     0.3494556163129333    0.01133437883819259     0.4771024545891565    0.09084122606982663     0.1192290644681506  3.869688348002957e-14 122.124438974343
2.576900572367292      19.81077936618278      16.42033919483147   0.002931487880973908     0.7036727554806899     -11.74671096850187  0.0001390194401759437      0.123897895690593  0.0008841084321860837      14.86090526413011      336.2092472768347   0.006120068084431704     0.8000000051133622     0.5184524273057317     0.2813806696791059     0.3494556163129333    0.01133437883819259     0.4771024545891565    0.09084122606982663     0.1192290644681506  3.869688348002957e-14 122.1244392361452
2.576900572367292      19.81077936618278      16.42033919483147   0.002931487880973908     0.7036727554806899     -11.74671096850187  0.0001390194401759437      0.123897895690593  0.0008841084321860837      14.86090526413011      336.2092472768347   0.006120068084431704     0.8000000051133622     0.5184524273057317     0.2813806547779447     0.3494556312140945    0.01133437883819259     0.4771024545891565    0.09084122606982663     0.1192290644681506  3.869688348002957e-14 122.1244387601117
2.576900572367292      19.81077936618278      16.42033919483147   0.002931487880973908     0.7036727554806899     -11.74671096850187  0.0001390194401759437      0.123897895690593  0.0008841084321860837      14.86090526413011      336.2092472768347   0.006120068084431704     0.8000000051133622     0.5184524273057317     0.2813806547779447     0.3494556163129333    0.01133439373935378     0.4771024545891565    0.09084122606982663     0.1192290644681506  3.869688348002957e-14 122.12443879319
2.576900572367292      19.81077936618278      16.42033919483147   0.002931487880973908     0.7036727554806899     -11.74671096850187  0.0001390194401759437      0.123897895690593  0.0008841084321860837      14.86090526413011      336.2092472768347   0.006120068084431704     0.8000000051133622     0.5184524273057317     0.2813806547779447     0.3494556163129333    0.01133437883819259     0.4771024694903177    0.09084122606982663     0.1192290644681506  3.869688348002957e-14 122.1244387919578
2.576900572367292      19.81077936618278      16.42033919483147   0.002931487880973908     0.7036727554806899     -11.74671096850187  0.0001390194401759437      0.123897895690593  0.0008841084321860837      14.86090526413011      336.2092472768347   0.006120068084431704     0.8000000051133622     0.5184524273057317     0.2813806547779447     0.3494556163129333    0.01133437883819259     0.4771024545891565    0.09084124097098782     0.1192290644681506  3.869688348002957e-14 122.1244387928964
2.576900572367292      19.81077936618278      16.42033919483147   0.002931487880973908     0.7036727554806899     -11.74671096850187  0.0001390194401759437      0.123897895690593  0.0008841084321860837      14.86090526413011      336.2092472768347   0.006120068084431704     0.8000000051133622     0.5184524273057317     0.2813806547779447     0.3494556163129333    0.01133437883819259     0.4771024545891565    0.09084122606982663     0.1192290793693118  3.869688348002957e-14 122.124438791698
2.576900572367292      19.81077936618278      16.42033919483147   0.002931487880973908     0.7036727554806899     -11.74671096850187  0.0001390194401759437      0.123897895690593  0.0008841084321860837      14.86090526413011      336.2092472768347   0.006120068084431704     0.8000000051133622     0.5184524273057317     0.2813806547779447     0.3494556163129333    0.01133437883819259     0.4771024545891565    0.09084122606982663     0.1192290644681506  1.490119989073114e-08 122.1245052513973
2.575522287964801      19.69076947216048      16.17287340363268   0.002826490099536973     0.7059698402692312     -11.65733355156208  0.0001392053469654832     0.1239215631863737  0.0008867619983348106      14.58795518773271      327.5039218949715   0.006314777626118848     0.8000000037057421     0.5225571053875017      0.277767840604602      0.353090399034878   0.009712979512986681     0.4771024545891565    0.07975959668559954      0.158286298172125  3.095766143185789e-14 122.0080355838409
2.575522326343073      19.69076947216048      16.17287340363268   0.002826490099536973     0.7059698402692312     -11.65733355156208  0.0001392053469654832     0.1239215631863737  0.0008867619983348106      14.58795518773271      327.5039218949715   0.006314777626118848     0.8000000037057421     0.5225571053875017      0.277767840604602      0.353090399034878   0.009712979512986681     0.4771024545891565    0.07975959668559954      0.158286298172125  3.095766143185789e-14 122.0080355254619
2.575522287964801      19.69076976557581      16.17287340363268   0.002826490099536973     0.7059698402692312     -11.65733355156208  0.0001392053469654832     0.1239215631863737  0.0008867619983348106      14.58795518773271      327.5039218949715   0.006314777626118848     0.8000000037057421     0.5225571053875017      0.277767840604602      0.353090399034878   0.009712979512986681     0.4771024545891565    0.07975959668559954      0.158286298172125  3.095766143185789e-14 122.0080355797871
2.575522287964801      19.69076947216048      16.17287364462727   0.002826490099536973     0.7059698402692312     -11.65733355156208  0.0001392053469654832     0.1239215631863737  0.0008867619983348106      14.58795518773271      327.5039218949715   0.006314777626118848     0.8000000037057421     0.5225571053875017      0.277767840604602      0.353090399034878   0.009712979512986681     0.4771024545891565    0.07975959668559954      0.158286298172125  3.095766143185789e-14 122.0080355561939
2.575522287964801      19.69076947216048      16.17287340363268   0.002826505000698166     0.7059698402692312     -11.65733355156208  0.0001392053469654832     0.1239215631863737  0.0008867619983348106      14.58795518773271      327.5039218949715   0.006314777626118848     0.8000000037057421     0.5225571053875017      0.277767840604602      0.353090399034878   0.009712979512986681     0.4771024545891565    0.07975959668559954      0.158286298172125  3.095766143185789e-14 122.0080394252289
2.575522287964801      19.69076947216048      16.17287340363268   0.002826490099536973     0.7059698551703924     -11.65733355156208  0.0001392053469654832     0.1239215631863737  0.0008867619983348106      14.58795518773271      327.5039218949715   0.006314777626118848     0.8000000037057421     0.5225571053875017      0.277767840604602      0.353090399034878   0.009712979512986681     0.4771024545891565    0.07975959668559954      0.158286298172125  3.095766143185789e-14 122.008035553804
2.575522287964801      19.69076947216048      16.17287340363268   0.002826490099536973     0.7059698402692312     -11.65733372526988  0.0001392053469654832     0.1239215631863737  0.0008867619983348106      14.58795518773271      327.5039218949715   0.006314777626118848     0.8000000037057421     0.5225571053875017      0.277767840604602      0.353090399034878   0.009712979512986681     0.4771024545891565    0.07975959668559954      0.158286298172125  3.095766143185789e-14 122.0080355871091
2.575522287964801      19.69076947216048      16.17287340363268   0.002826490099536973     0.7059698402692312     -11.65733355156208  0.0001392202481266771     0.1239215631863737  0.0008867619983348106      14.58795518773271      327.5039218949715   0.006314777626118848     0.8000000037057421     0.5225571053875017      0.277767840604602      0.353090399034878   0.009712979512986681     0.4771024545891565    0.07975959668559954      0.158286298172125  3.095766143185789e-14 122.0080396287411
2.575522287964801      19.69076947216048      16.17287340363268   0.002826490099536973     0.7059698402692312     -11.65733355156208  0.0001392053469654832     0.1239215780875349  0.0008867619983348106      14.58795518773271      327.5039218949715   0.006314777626118848     0.8000000037057421     0.5225571053875017      0.277767840604602      0.353090399034878   0.009712979512986681     0.4771024545891565    0.07975959668559954      0.158286298172125  3.095766143185789e-14 122.0080354513075
2.575522287964801      19.69076947216048      16.17287340363268   0.002826490099536973     0.7059698402692312     -11.65733355156208  0.0001392053469654832     0.1239215631863737  0.0008867768994960044      14.58795518773271      327.5039218949715   0.006314777626118848     0.8000000037057421     0.5225571053875017      0.277767840604602      0.353090399034878   0.009712979512986681     0.4771024545891565    0.07975959668559954      0.158286298172125  3.095766143185789e-14 122.0080365740559
2.575522287964801      19.69076947216048      16.17287340363268   0.002826490099536973     0.7059698402692312     -11.65733355156208  0.0001392053469654832     0.1239215631863737  0.0008867619983348106      14.58795540511018      327.5039218949715   0.006314777626118848     0.8000000037057421     0.5225571053875017      0.277767840604602      0.353090399034878   0.009712979512986681     0.4771024545891565    0.07975959668559954      0.158286298172125  3.095766143185789e-14 122.0080355318091
2.575522287964801      19.69076947216048      16.17287340363268   0.002826490099536973     0.7059698402692312     -11.65733355156208  0.0001392053469654832     0.1239215631863737  0.0008867619983348106      14.58795518773271      327.5039267751603   0.006314777626118848     0.8000000037057421     0.5225571053875017      0.277767840604602      0.353090399034878   0.009712979512986681     0.4771024545891565    0.07975959668559954      0.158286298172125  3.095766143185789e-14 122.0080355707426
2.575522287964801      19.69076947216048      16.17287340363268   0.002826490099536973     0.7059698402692312     -11.65733355156208  0.0001392053469654832     0.1239215631863737  0.0008867619983348106      14.58795518773271      327.5039218949715   0.006314792527280041     0.8000000037057421     0.5225571053875017      0.277767840604602      0.353090399034878   0.009712979512986681     0.4771024545891565    0.07975959668559954      0.158286298172125  3.095766143185789e-14 122.0080574470224
2.575522287964801      19.69076947216048      16.17287340363268   0.002826490099536973     0.7059698402692312     -11.65733355156208  0.0001392053469654832     0.1239215631863737  0.0008867619983348106      14.58795518773271      327.5039218949715   0.006314777626118848     0.8000000186069033     0.5225571053875017      0.277767840604602      0.353090399034878   0.009712979512986681     0.4771024545891565    0.07975959668559954      0.158286298172125  3.095766143185789e-14 122.0080360243304
2.575522287964801      19.69076947216048      16.17287340363268   0.002826490099536973     0.7059698402692312     -11.65733355156208  0.0001392053469654832     0.1239215631863737  0.0008867619983348106      14.58795518773271      327.5039218949715   0.006314777626118848     0.8000000037057421     0.5225571202886629      0.277767840604602      0.353090399034878   0.009712979512986681     0.4771024545891565    0.07975959668559954      0.158286298172125  3.095766143185789e-14 122.0080353562921
2.575522287964801      19.69076947216048      16.17287340363268   0.002826490099536973     0.7059698402692312     -11.65733355156208  0.0001392053469654832     0.1239215631863737  0.0008867619983348106      14.58795518773271      327.5039218949715   0.006314777626118848     0.8000000037057421     0.5225571053875017     0.2777678555057632      0.353090399034878   0.009712979512986681     0.4771024545891565    0.07975959668559954      0.158286298172125  3.095766143185789e-14 122.0080365119345
2.575522287964801      19.69076947216048      16.17287340363268   0.002826490099536973     0.7059698402692312     -11.65733355156208  0.0001392053469654832     0.1239215631863737  0.0008867619983348106      14.58795518773271      327.5039218949715   0.006314777626118848     0.8000000037057421     0.5225571053875017      0.277767840604602     0.3530904139360392   0.009712979512986681     0.4771024545891565    0.07975959668559954      0.158286298172125  3.095766143185789e-14 122.008035531789
2.575522287964801      19.69076947216048      16.17287340363268   0.002826490099536973     0.7059698402692312     -11.65733355156208  0.0001392053469654832     0.1239215631863737  0.0008867619983348106      14.58795518773271      327.5039218949715   0.006314777626118848     0.8000000037057421     0.5225571053875017      0.277767840604602      0.353090399034878   0.009712994414147875     0.4771024545891565    0.07975959668559954      0.158286298172125  3.095766143185789e-14 122.0080355820668
2.575522287964801      19.69076947216048      16.17287340363268   0.002826490099536973     0.7059698402692312     -11.65733355156208  0.0001392053469654832     0.1239215631863737  0.0008867619983348106      14.58795518773271      327.5039218949715   0.006314777626118848     0.8000000037057421     0.5225571053875017      0.277767840604602      0.353090399034878   0.009712979512986681     0.4771024694903177    0.07975959668559954      0.158286298172125  3.095766143185789e-14 122.0080355838409
2.575522287964801      19.69076947216048      16.17287340363268   0.002826490099536973     0.7059698402692312     -11.65733355156208  0.0001392053469654832     0.1239215631863737  0.0008867619983348106      14.58795518773271      327.5039218949715   0.006314777626118848     0.8000000037057421     0.5225571053875017      0.277767840604602      0.353090399034878   0.009712979512986681     0.4771024545891565    0.07975961158676073      0.158286298172125  3.095766143185789e-14 122.0080355824525
2.575522287964801      19.69076947216048      16.17287340363268   0.002826490099536973     0.7059698402692312     -11.65733355156208  0.0001392053469654832     0.1239215631863737  0.0008867619983348106      14.58795518773271      327.5039218949715   0.006314777626118848     0.8000000037057421     0.5225571053875017      0.277767840604602      0.353090399034878   0.009712979512986681     0.4771024545891565    0.07975959668559954     0.1582863130732862  3.095766143185789e-14 122.0080355835385
2.575522287964801      19.69076947216048      16.17287340363268   0.002826490099536973     0.7059698402692312     -11.65733355156208  0.0001392053469654832     0.1239215631863737  0.0008867619983348106      14.58795518773271      327.5039218949715   0.006314777626118848     0.8000000037057421     0.5225571053875017      0.277767840604602      0.353090399034878   0.009712979512986681     0.4771024545891565    0.07975959668559954      0.158286298172125  1.490119215150909e-08 122.0081022444489
2.595229719566029      19.66351217732735      16.13507913712862   0.002710417159523009     0.7079061650330527     -11.68674962717961  0.0001089174907748307     0.1246067539777805  0.0008849283315271141      14.48878450900956      327.6205346491429   0.006320891957984872     0.8000000014108538     0.5221339752022548      0.276625494709714     0.3726210085331918     0.0372668995688764     0.4771024545891565      0.560158285190511      0.295658541264493  3.715852470463465e-14 121.8782402087195
2.595229758237966      19.66351217732735      16.13507913712862   0.002710417159523009     0.7079061650330527     -11.68674962717961  0.0001089174907748307     0.1246067539777805  0.0008849283315271141      14.48878450900956      327.6205346491429   0.006320891957984872     0.8000000014108538     0.5221339752022548      0.276625494709714     0.3726210085331918     0.0372668995688764     0.4771024545891565      0.560158285190511      0.295658541264493  3.715852470463465e-14 121.8782401755768
2.595229719566029      19.66351247033651      16.13507913712862   0.002710417159523009     0.7079061650330527     -11.68674962717961  0.0001089174907748307     0.1246067539777805  0.0008849283315271141      14.48878450900956      327.6205346491429   0.006320891957984872     0.8000000014108538     0.5221339752022548      0.276625494709714     0.3726210085331918     0.0372668995688764     0.4771024545891565      0.560158285190511      0.295658541264493  3.715852470463465e-14 121.8782401867506
2.595229719566029      19.66351217732735      16.13507937756003   0.002710417159523009     0.7079061650330527     -11.68674962717961  0.0001089174907748307     0.1246067539777805  0.0008849283315271141      14.48878450900956      327.6205346491429   0.006320891957984872     0.8000000014108538     0.5221339752022548      0.276625494709714     0.3726210085331918     0.0372668995688764     0.4771024545891565      0.560158285190511      0.295658541264493  3.715852470463465e-14 121.8782401642423
2.595229719566029      19.66351217732735      16.13507913712862   0.002710432060684203     0.7079061650330527     -11.68674962717961  0.0001089174907748307     0.1246067539777805  0.0008849283315271141      14.48878450900956      327.6205346491429   0.006320891957984872     0.8000000014108538     0.5221339752022548      0.276625494709714     0.3726210085331918     0.0372668995688764     0.4771024545891565      0.560158285190511      0.295658541264493  3.715852470463465e-14 121.8782440838738
2.595229719566029      19.66351217732735      16.13507913712862   0.002710417159523009     0.7079061799342139     -11.68674962717961  0.0001089174907748307     0.1246067539777805  0.0008849283315271141      14.48878450900956      327.6205346491429   0.006320891957984872     0.8000000014108538     0.5221339752022548      0.276625494709714     0.3726210085331918     0.0372668995688764     0.4771024545891565      0.560158285190511      0.295658541264493  3.715852470463465e-14 121.8782401779501
2.595229719566029      19.66351217732735      16.13507913712862   0.002710417159523009     0.7079061650330527     -11.68674980132574  0.0001089174907748307     0.1246067539777805  0.0008849283315271141      14.48878450900956      327.6205346491429   0.006320891957984872     0.8000000014108538     0.5221339752022548      0.276625494709714     0.3726210085331918     0.0372668995688764     0.4771024545891565      0.560158285190511      0.295658541264493  3.715852470463465e-14 121.8782402349489
2.595229719566029      19.66351217732735      16.13507913712862   0.002710417159523009     0.7079061650330527     -11.68674962717961  0.0001089323919360246     0.1246067539777805  0.0008849283315271141      14.48878450900956      327.6205346491429   0.006320891957984872     0.8000000014108538     0.5221339752022548      0.276625494709714     0.3726210085331918     0.0372668995688764     0.4771024545891565      0.560158285190511      0.295658541264493  3.715852470463465e-14 121.8782430671288
2.595229719566029      19.66351217732735      16.13507913712862   0.002710417159523009     0.7079061650330527     -11.68674962717961  0.0001089174907748307     0.1246067688789417  0.0008849283315271141      14.48878450900956      327.6205346491429   0.006320891957984872     0.8000000014108538     0.5221339752022548      0.276625494709714     0.3726210085331918     0.0372668995688764     0.4771024545891565      0.560158285190511      0.295658541264493  3.715852470463465e-14 121.8782401207749
2.595229719566029      19.66351217732735      16.13507913712862   0.002710417159523009     0.7079061650330527     -11.68674962717961  0.0001089174907748307     0.1246067539777805   0.000884943232688308      14.48878450900956      327.6205346491429   0.006320891957984872     0.8000000014108538     0.5221339752022548      0.276625494709714     0.3726210085331918     0.0372668995688764     0.4771024545891565      0.560158285190511      0.295658541264493  3.715852470463465e-14 121.8782392691004
2.595229719566029      19.66351217732735      16.13507913712862   0.002710417159523009     0.7079061650330527     -11.68674962717961  0.0001089174907748307     0.1246067539777805  0.0008849283315271141      14.48878472490927      327.6205346491429   0.006320891957984872     0.8000000014108538     0.5221339752022548      0.276625494709714     0.3726210085331918     0.0372668995688764     0.4771024545891565      0.560158285190511      0.295658541264493  3.715852470463465e-14 121.8782401995949
2.595229719566029      19.66351217732735      16.13507913712862   0.002710417159523009     0.7079061650330527     -11.68674962717961  0.0001089174907748307     0.1246067539777805  0.0008849283315271141      14.48878450900956      327.6205395310693   0.006320891957984872     0.8000000014108538     0.5221339752022548      0.276625494709714     0.3726210085331918     0.0372668995688764     0.4771024545891565      0.560158285190511      0.295658541264493  3.715852470463465e-14 121.8782402665114
2.595229719566029      19.66351217732735      16.13507913712862   0.002710417159523009     0.7079061650330527     -11.68674962717961  0.0001089174907748307     0.1246067539777805  0.0008849283315271141      14.48878450900956      327.6205346491429   0.006320906859146066     0.8000000014108538     0.5221339752022548      0.276625494709714     0.3726210085331918     0.0372668995688764     0.4771024545891565      0.560158285190511      0.295658541264493  3.715852470463465e-14 121.878241962536
2.595229719566029      19.66351217732735      16.13507913712862   0.002710417159523009     0.7079061650330527     -11.68674962717961  0.0001089174907748307     0.1246067539777805  0.0008849283315271141      14.48878450900956      327.6205346491429   0.006320891957984872      0.800000016312015     0.5221339752022548      0.276625494709714     0.3726210085331918     0.0372668995688764     0.4771024545891565      0.560158285190511      0.295658541264493  3.715852470463465e-14 121.878240670281
2.595229719566029      19.66351217732735      16.13507913712862   0.002710417159523009     0.7079061650330527     -11.68674962717961  0.0001089174907748307     0.1246067539777805  0.0008849283315271141      14.48878450900956      327.6205346491429   0.006320891957984872     0.8000000014108538      0.522133990103416      0.276625494709714     0.3726210085331918     0.0372668995688764     0.4771024545891565      0.560158285190511      0.295658541264493  3.715852470463465e-14 121.8782401834434
2.595229719566029      19.66351217732735      16.13507913712862   0.002710417159523009     0.7079061650330527     -11.68674962717961  0.0001089174907748307     0.1246067539777805  0.0008849283315271141      14.48878450900956      327.6205346491429   0.006320891957984872     0.8000000014108538     0.5221339752022548     0.2766255096108752     0.3726210085331918     0.0372668995688764     0.4771024545891565      0.560158285190511      0.295658541264493  3.715852470463465e-14 121.8782403284626
2.595229719566029      19.66351217732735      16.13507913712862   0.002710417159523009     0.7079061650330527     -11.68674962717961  0.0001089174907748307     0.1246067539777805  0.0008849283315271141      14.48878450900956      327.6205346491429   0.006320891957984872     0.8000000014108538     0.5221339752022548      0.276625494709714      0.372621023434353     0.0372668995688764     0.4771024545891565      0.560158285190511      0.295658541264493  3.715852470463465e-14 121.8782401787009
2.595229719566029      19.66351217732735      16.13507913712862   0.002710417159523009     0.7079061650330527     -11.68674962717961  0.0001089174907748307     0.1246067539777805  0.0008849283315271141      14.48878450900956      327.6205346491429   0.006320891957984872     0.8000000014108538     0.5221339752022548      0.276625494709714     0.3726210085331918    0.03726691447003759     0.4771024545891565      0.560158285190511      0.295658541264493  3.715852470463465e-14 121.8782402155541
2.595229719566029      19.66351217732735      16.13507913712862   0.002710417159523009     0.7079061650330527     -11.68674962717961  0.0001089174907748307     0.1246067539777805  0.0008849283315271141      14.48878450900956      327.6205346491429   0.006320891957984872     0.8000000014108538     0.5221339752022548      0.276625494709714     0.3726210085331918     0.0372668995688764     0.4771024694903177      0.560158285190511      0.295658541264493  3.715852470463465e-14 121.8782402087195
2.595229719566029      19.66351217732735      16.13507913712862   0.002710417159523009     0.7079061650330527     -11.68674962717961  0.0001089174907748307     0.1246067539777805  0.0008849283315271141      14.48878450900956      327.6205346491429   0.006320891957984872     0.8000000014108538     0.5221339752022548      0.276625494709714     0.3726210085331918     0.0372668995688764     0.4771024545891565     0.5601583000916722      0.295658541264493  3.715852470463465e-14 121.8782402084399
2.595229719566029      19.66351217732735      16.13507913712862   0.002710417159523009     0.7079061650330527     -11.68674962717961  0.0001089174907748307     0.1246067539777805  0.0008849283315271141      14.48878450900956      327.6205346491429   0.006320891957984872     0.8000000014108538     0.5221339752022548      0.276625494709714     0.3726210085331918     0.0372668995688764     0.4771024545891565      0.560158285190511     0.2956585561656542  3.715852470463465e-14 121.8782402087896
2.595229719566029      19.66351217732735      16.13507913712862   0.002710417159523009     0.7079061650330527     -11.68674962717961  0.0001089174907748307     0.1246067539777805  0.0008849283315271141      14.48878450900956      327.6205346491429   0.006320891957984872     0.8000000014108538     0.5221339752022548      0.276625494709714     0.3726210085331918     0.0372668995688764     0.4771024545891565      0.560158285190511      0.295658541264493  1.490119835237236e-08 121.8783060367912
2.590125600030156      19.74556355696313      16.26880649593631    0.00272879099382011      0.711025264594521     -11.75691773647102   8.03710490644247e-05     0.1252583938452785   0.000882550313656841      14.26271667608571      318.9519081883174   0.006360567768767949     0.8000000013058948     0.5236031757752599     0.2761400195963079     0.3762129578653539    0.02614155655407421     0.4771024545891565     0.6011043799797113     0.2875853108298431  2.654734258478899e-14 121.8633189458105
2.590125638626035      19.74556355696313      16.26880649593631    0.00272879099382011      0.711025264594521     -11.75691773647102   8.03710490644247e-05     0.1252583938452785   0.000882550313656841      14.26271667608571      318.9519081883174   0.006360567768767949     0.8000000013058948     0.5236031757752599     0.2761400195963079     0.3762129578653539    0.02614155655407421     0.4771024545891565     0.6011043799797113     0.2875853108298431  2.654734258478899e-14 121.8633189458992
2.590125600030156      19.74556385119495      16.26880649593631    0.00272879099382011      0.711025264594521     -11.75691773647102   8.03710490644247e-05     0.1252583938452785   0.000882550313656841      14.26271667608571      318.9519081883174   0.006360567768767949     0.8000000013058948     0.5236031757752599     0.2761400195963079     0.3762129578653539    0.02614155655407421     0.4771024545891565     0.6011043799797113     0.2875853108298431  2.654734258478899e-14 121.8633189188575
2.590125600030156      19.74556355696313      16.26880673836042    0.00272879099382011      0.711025264594521     -11.75691773647102   8.03710490644247e-05     0.1252583938452785   0.000882550313656841      14.26271667608571      318.9519081883174   0.006360567768767949     0.8000000013058948     0.5236031757752599     0.2761400195963079     0.3762129578653539    0.02614155655407421     0.4771024545891565     0.6011043799797113     0.2875853108298431  2.654734258478899e-14 121.8633189414192
2.590125600030156      19.74556355696313      16.26880649593631   0.002728805894981304      0.711025264594521     -11.75691773647102   8.03710490644247e-05     0.1252583938452785   0.000882550313656841      14.26271667608571      318.9519081883174   0.006360567768767949     0.8000000013058948     0.5236031757752599     0.2761400195963079     0.3762129578653539    0.02614155655407421     0.4771024545891565     0.6011043799797113     0.2875853108298431  2.654734258478899e-14 121.863321623838
2.590125600030156      19.74556355696313      16.26880649593631    0.00272879099382011     0.7110252794956822     -11.75691773647102   8.03710490644247e-05     0.1252583938452785   0.000882550313656841      14.26271667608571      318.9519081883174   0.006360567768767949     0.8000000013058948     0.5236031757752599     0.2761400195963079     0.3762129578653539    0.02614155655407421     0.4771024545891565     0.6011043799797113     0.2875853108298431  2.654734258478899e-14 121.8633189418605
2.590125600030156      19.74556355696313      16.26880649593631    0.00272879099382011      0.711025264594521     -11.75691791166275   8.03710490644247e-05     0.1252583938452785   0.000882550313656841      14.26271667608571      318.9519081883174   0.006360567768767949     0.8000000013058948     0.5236031757752599     0.2761400195963079     0.3762129578653539    0.02614155655407421     0.4771024545891565     0.6011043799797113     0.2875853108298431  2.654734258478899e-14 121.8633189682715
2.590125600030156      19.74556355696313      16.26880649593631    0.00272879099382011      0.711025264594521     -11.75691773647102  8.038595022561855e-05     0.1252583938452785   0.000882550313656841      14.26271667608571      318.9519081883174   0.006360567768767949     0.8000000013058948     0.5236031757752599     0.2761400195963079     0.3762129578653539    0.02614155655407421     0.4771024545891565     0.6011043799797113     0.2875853108298431  2.654734258478899e-14 121.8633223137145
2.590125600030156      19.74556355696313      16.26880649593631    0.00272879099382011      0.711025264594521     -11.75691773647102   8.03710490644247e-05     0.1252584087464397   0.000882550313656841      14.26271667608571      318.9519081883174   0.006360567768767949     0.8000000013058948     0.5236031757752599     0.2761400195963079     0.3762129578653539    0.02614155655407421     0.4771024545891565     0.6011043799797113     0.2875853108298431  2.654734258478899e-14 121.8633189058273
2.590125600030156      19.74556355696313      16.26880649593631    0.00272879099382011      0.711025264594521     -11.75691773647102   8.03710490644247e-05     0.1252583938452785  0.0008825652148180349      14.26271667608571      318.9519081883174   0.006360567768767949     0.8000000013058948     0.5236031757752599     0.2761400195963079     0.3762129578653539    0.02614155655407421     0.4771024545891565     0.6011043799797113     0.2875853108298431  2.654734258478899e-14 121.8633201453531
2.590125600030156      19.74556355696313      16.26880649593631    0.00272879099382011      0.711025264594521     -11.75691773647102   8.03710490644247e-05     0.1252583938452785   0.000882550313656841      14.26271688861675      318.9519081883174   0.006360567768767949     0.8000000013058948     0.5236031757752599     0.2761400195963079     0.3762129578653539    0.02614155655407421     0.4771024545891565     0.6011043799797113     0.2875853108298431  2.654734258478899e-14 121.8633189449877
2.590125600030156      19.74556355696313      16.26880649593631    0.00272879099382011      0.711025264594521     -11.75691773647102   8.03710490644247e-05     0.1252583938452785   0.000882550313656841      14.26271667608571      318.9519129410712   0.006360567768767949     0.8000000013058948     0.5236031757752599     0.2761400195963079     0.3762129578653539    0.02614155655407421     0.4771024545891565     0.6011043799797113     0.2875853108298431  2.654734258478899e-14 121.8633188988483
2.590125600030156      19.74556355696313      16.26880649593631    0.00272879099382011      0.711025264594521     -11.75691773647102   8.03710490644247e-05     0.1252583938452785   0.000882550313656841      14.26271667608571      318.9519081883174   0.006360582669929143     0.8000000013058948     0.5236031757752599     0.2761400195963079     0.3762129578653539    0.02614155655407421     0.4771024545891565     0.6011043799797113     0.2875853108298431  2.654734258478899e-14 121.8633224785535
2.590125600030156      19.74556355696313      16.26880649593631    0.00272879099382011      0.711025264594521     -11.75691773647102   8.03710490644247e-05     0.1252583938452785   0.000882550313656841      14.26271667608571      318.9519081883174   0.006360567768767949      0.800000016207056     0.5236031757752599     0.2761400195963079     0.3762129578653539    0.02614155655407421     0.4771024545891565     0.6011043799797113     0.2875853108298431  2.654734258478899e-14 121.8633194286168
2.590125600030156      19.74556355696313      16.26880649593631    0.00272879099382011      0.711025264594521     -11.75691773647102   8.03710490644247e-05     0.1252583938452785   0.000882550313656841      14.26271667608571      318.9519081883174   0.006360567768767949     0.8000000013058948     0.5236031906764211     0.2761400195963079     0.3762129578653539    0.02614155655407421     0.4771024545891565     0.6011043799797113     0.2875853108298431  2.654734258478899e-14 121.863318901844
2.590125600030156      19.74556355696313      16.26880649593631    0.00272879099382011      0.711025264594521     -11.75691773647102   8.03710490644247e-05     0.1252583938452785   0.000882550313656841      14.26271667608571      318.9519081883174   0.006360567768767949     0.8000000013058948     0.5236031757752599     0.2761400344974691     0.3762129578653539    0.02614155655407421     0.4771024545891565     0.6011043799797113     0.2875853108298431  2.654734258478899e-14 121.8633191180409
2.590125600030156      19.74556355696313      16.26880649593631    0.00272879099382011      0.711025264594521     -11.75691773647102   8.03710490644247e-05     0.1252583938452785   0.000882550313656841      14.26271667608571      318.9519081883174   0.006360567768767949     0.8000000013058948     0.5236031757752599     0.2761400195963079     0.3762129727665151    0.02614155655407421     0.4771024545891565     0.6011043799797113     0.2875853108298431  2.654734258478899e-14 121.8633189423934
2.590125600030156      19.74556355696313      16.26880649593631    0.00272879099382011      0.711025264594521     -11.75691773647102   8.03710490644247e-05     0.1252583938452785   0.000882550313656841      14.26271667608571      318.9519081883174   0.006360567768767949     0.8000000013058948     0.5236031757752599     0.2761400195963079     0.3762129578653539     0.0261415714552354     0.4771024545891565     0.6011043799797113     0.2875853108298431  2.654734258478899e-14 121.8633189458237
2.590125600030156      19.74556355696313      16.26880649593631    0.00272879099382011      0.711025264594521     -11.75691773647102   8.03710490644247e-05     0.1252583938452785   0.000882550313656841      14.26271667608571      318.9519081883174   0.006360567768767949     0.8000000013058948     0.5236031757752599     0.2761400195963079     0.3762129578653539    0.02614155655407421     0.4771024694903177     0.6011043799797113     0.2875853108298431  2.654734258478899e-14 121.8633189458105
2.590125600030156      19.74556355696313      16.26880649593631    0.00272879099382011      0.711025264594521     -11.75691773647102   8.03710490644247e-05     0.1252583938452785   0.000882550313656841      14.26271667608571      318.9519081883174   0.006360567768767949     0.8000000013058948     0.5236031757752599     0.2761400195963079     0.3762129578653539    0.02614155655407421     0.4771024545891565     0.6011043948808725     0.2875853108298431  2.654734258478899e-14 121.8633189455103
2.590125600030156      19.74556355696313      16.26880649593631    0.00272879099382011      0.711025264594521     -11.75691773647102   8.03710490644247e-05     0.1252583938452785   0.000882550313656841      14.26271667608571      318.9519081883174   0.006360567768767949     0.8000000013058948     0.5236031757752599     0.2761400195963079     0.3762129578653539    0.02614155655407421     0.4771024545891565     0.6011043799797113     0.2875853257310043  2.654734258478899e-14 121.8633189453955
2.590125600030156      19.74556355696313      16.26880649593631    0.00272879099382011      0.711025264594521     -11.75691773647102   8.03710490644247e-05     0.1252583938452785   0.000882550313656841      14.26271667608571      318.9519081883174   0.006360567768767949     0.8000000013058948     0.5236031757752599     0.2761400195963079     0.3762129578653539    0.02614155655407421     0.4771024545891565     0.6011043799797113     0.2875853108298431  1.490118774119024e-08 121.8633830873108
2.590182037637349      19.74532466145388      16.26814359361105   0.002728034145048959     0.7110248773720219      -11.7568165554859  8.020723571446905e-05     0.1252632368561841  0.0008824988470341975      14.26332097605561      318.9823378219266   0.006359770795413626     0.8000000000652948     0.5236018770300175     0.2761360792944382     0.3762447109357613    0.02612879192932676     0.4771024545891565     0.6053672916905558     0.2883868179738416  2.614363973495111e-14 121.8628446196919
2.590182076234069      19.74532466145388      16.26814359361105   0.002728034145048959     0.7110248773720219      -11.7568165554859  8.020723571446905e-05     0.1252632368561841  0.0008824988470341975      14.26332097605561      318.9823378219266   0.006359770795413626     0.8000000000652948     0.5236018770300175     0.2761360792944382     0.3762447109357613    0.02612879192932676     0.4771024545891565     0.6053672916905558     0.2883868179738416  2.614363973495111e-14 121.8628446221524
2.590182037637349      19.74532495568215      16.26814359361105   0.002728034145048959     0.7110248773720219      -11.7568165554859  8.020723571446905e-05     0.1252632368561841  0.0008824988470341975      14.26332097605561      318.9823378219266   0.006359770795413626     0.8000000000652948     0.5236018770300175     0.2761360792944382     0.3762447109357613    0.02612879192932676     0.4771024545891565     0.6053672916905558     0.2883868179738416  2.614363973495111e-14 121.8628446259041
2.590182037637349      19.74532466145388      16.26814383602528   0.002728034145048959     0.7110248773720219      -11.7568165554859  8.020723571446905e-05     0.1252632368561841  0.0008824988470341975      14.26332097605561      318.9823378219266   0.006359770795413626     0.8000000000652948     0.5236018770300175     0.2761360792944382     0.3762447109357613    0.02612879192932676     0.4771024545891565     0.6053672916905558     0.2883868179738416  2.614363973495111e-14 121.8628446265583
2.590182037637349      19.74532466145388      16.26814359361105   0.002728049046210153     0.7110248773720219      -11.7568165554859  8.020723571446905e-05     0.1252632368561841  0.0008824988470341975      14.26332097605561      318.9823378219266   0.006359770795413626     0.8000000000652948     0.5236018770300175     0.2761360792944382     0.3762447109357613    0.02612879192932676     0.4771024545891565     0.6053672916905558     0.2883868179738416  2.614363973495111e-14 121.8628472433182
2.590182037637349      19.74532466145388      16.26814359361105   0.002728034145048959     0.7110248922731831      -11.7568165554859  8.020723571446905e-05     0.1252632368561841  0.0008824988470341975      14.26332097605561      318.9823378219266   0.006359770795413626     0.8000000000652948     0.5236018770300175     0.2761360792944382     0.3762447109357613    0.02612879192932676     0.4771024545891565     0.6053672916905558     0.2883868179738416  2.614363973495111e-14 121.8628446188051
2.590182037637349      19.74532466145388      16.26814359361105   0.002728034145048959     0.7110248773720219     -11.75681673067611  8.020723571446905e-05     0.1252632368561841  0.0008824988470341975      14.26332097605561      318.9823378219266   0.006359770795413626     0.8000000000652948     0.5236018770300175     0.2761360792944382     0.3762447109357613    0.02612879192932676     0.4771024545891565     0.6053672916905558     0.2883868179738416  2.614363973495111e-14 121.8628446509718
2.590182037637349      19.74532466145388      16.26814359361105   0.002728034145048959     0.7110248773720219      -11.7568165554859   8.02221368756629e-05     0.1252632368561841  0.0008824988470341975      14.26332097605561      318.9823378219266   0.006359770795413626     0.8000000000652948     0.5236018770300175     0.2761360792944382     0.3762447109357613    0.02612879192932676     0.4771024545891565     0.6053672916905558     0.2883868179738416  2.614363973495111e-14 121.8628479248191
2.590182037637349      19.74532466145388      16.26814359361105   0.002728034145048959     0.7110248773720219      -11.7568165554859  8.020723571446905e-05     0.1252632517573453  0.0008824988470341975      14.26332097605561      318.9823378219266   0.006359770795413626     0.8000000000652948     0.5236018770300175     0.2761360792944382     0.3762447109357613    0.02612879192932676     0.4771024545891565     0.6053672916905558     0.2883868179738416  2.614363973495111e-14 121.8628446087399
2.590182037637349      19.74532466145388      16.26814359361105   0.002728034145048959     0.7110248773720219      -11.7568165554859  8.020723571446905e-05     0.1252632368561841  0.0008825137481953913      14.26332097605561      318.9823378219266   0.006359770795413626     0.8000000000652948     0.5236018770300175     0.2761360792944382     0.3762447109357613    0.02612879192932676     0.4771024545891565     0.6053672916905558     0.2883868179738416  2.614363973495111e-14 121.8628458148614
2.590182037637349      19.74532466145388      16.26814359361105   0.002728034145048959     0.7110248773720219      -11.7568165554859  8.020723571446905e-05     0.1252632368561841  0.0008824988470341975      14.26332118859566      318.9823378219266   0.006359770795413626     0.8000000000652948     0.5236018770300175     0.2761360792944382     0.3762447109357613    0.02612879192932676     0.4771024545891565     0.6053672916905558     0.2883868179738416  2.614363973495111e-14 121.8628444322864
2.590182037637349      19.74532466145388      16.26814359361105   0.002728034145048959     0.7110248773720219      -11.7568165554859  8.020723571446905e-05     0.1252632368561841  0.0008824988470341975      14.26332097605561      318.9823425751338   0.006359770795413626     0.8000000000652948     0.5236018770300175     0.2761360792944382     0.3762447109357613    0.02612879192932676     0.4771024545891565     0.6053672916905558     0.2883868179738416  2.614363973495111e-14 121.862844560498
2.590182037637349      19.74532466145388      16.26814359361105   0.002728034145048959     0.7110248773720219      -11.7568165554859  8.020723571446905e-05     0.1252632368561841  0.0008824988470341975      14.26332097605561      318.9823378219266    0.00635978569657482     0.8000000000652948     0.5236018770300175     0.2761360792944382     0.3762447109357613    0.02612879192932676     0.4771024545891565     0.6053672916905558     0.2883868179738416  2.614363973495111e-14 121.8628472647073
2.590182037637349      19.74532466145388      16.26814359361105   0.002728034145048959     0.7110248773720219      -11.7568165554859  8.020723571446905e-05     0.1252632368561841  0.0008824988470341975      14.26332097605561      318.9823378219266   0.006359770795413626      0.800000014966456     0.5236018770300175     0.2761360792944382     0.3762447109357613    0.02612879192932676     0.4771024545891565     0.6053672916905558     0.2883868179738416  2.614363973495111e-14 121.862845083067
2.590182037637349      19.74532466145388      16.26814359361105   0.002728034145048959     0.7110248773720219      -11.7568165554859  8.020723571446905e-05     0.1252632368561841  0.0008824988470341975      14.26332097605561      318.9823378219266   0.006359770795413626     0.8000000000652948     0.5236018919311787     0.2761360792944382     0.3762447109357613    0.02612879192932676     0.4771024545891565     0.6053672916905558     0.2883868179738416  2.614363973495111e-14 121.8628446070334
2.590182037637349      19.74532466145388      16.26814359361105   0.002728034145048959     0.7110248773720219      -11.7568165554859  8.020723571446905e-05     0.1252632368561841  0.0008824988470341975      14.26332097605561      318.9823378219266   0.006359770795413626     0.8000000000652948     0.5236018770300175     0.2761360941955994     0.3762447109357613    0.02612879192932676     0.4771024545891565     0.6053672916905558     0.2883868179738416  2.614363973495111e-14 121.8628447612183
2.590182037637349      19.74532466145388      16.26814359361105   0.002728034145048959     0.7110248773720219      -11.7568165554859  8.020723571446905e-05     0.1252632368561841  0.0008824988470341975      14.26332097605561      318.9823378219266   0.006359770795413626     0.8000000000652948     0.5236018770300175     0.2761360792944382     0.3762447258369225    0.02612879192932676     0.4771024545891565     0.6053672916905558     0.2883868179738416  2.614363973495111e-14 121.8628445921873
2.590182037637349      19.74532466145388      16.26814359361105   0.002728034145048959     0.7110248773720219      -11.7568165554859  8.020723571446905e-05     0.1252632368561841  0.0008824988470341975      14.26332097605561      318.9823378219266   0.006359770795413626     0.8000000000652948     0.5236018770300175     0.2761360792944382     0.3762447109357613    0.02612880683048795     0.4771024545891565     0.6053672916905558     0.2883868179738416  2.614363973495111e-14 121.8628446201561
2.590182037637349      19.74532466145388      16.26814359361105   0.002728034145048959     0.7110248773720219      -11.7568165554859  8.020723571446905e-05     0.1252632368561841  0.0008824988470341975      14.26332097605561      318.9823378219266   0.006359770795413626     0.8000000000652948     0.5236018770300175     0.2761360792944382     0.3762447109357613    0.02612879192932676     0.4771024694903177     0.6053672916905558     0.2883868179738416  2.614363973495111e-14 121.8628446196919
2.590182037637349      19.74532466145388      16.26814359361105   0.002728034145048959     0.7110248773720219      -11.7568165554859  8.020723571446905e-05     0.1252632368561841  0.0008824988470341975      14.26332097605561      318.9823378219266   0.006359770795413626     0.8000000000652948     0.5236018770300175     0.2761360792944382     0.3762447109357613    0.02612879192932676     0.4771024545891565      0.605367306591717     0.2883868179738416  2.614363973495111e-14 121.8628446201386
2.590182037637349      19.74532466145388      16.26814359361105   0.002728034145048959     0.7110248773720219      -11.7568165554859  8.020723571446905e-05     0.1252632368561841  0.0008824988470341975      14.26332097605561      318.9823378219266   0.006359770795413626     0.8000000000652948     0.5236018770300175     0.2761360792944382     0.3762447109357613    0.02612879192932676     0.4771024545891565     0.6053672916905558     0.2883868328750028  2.614363973495111e-14 121.8628446196856
2.590182037637349      19.74532466145388      16.26814359361105   0.002728034145048959     0.7110248773720219      -11.7568165554859  8.020723571446905e-05     0.1252632368561841  0.0008824988470341975      14.26332097605561      318.9823378219266   0.006359770795413626     0.8000000000652948     0.5236018770300175     0.2761360792944382     0.3762447109357613    0.02612879192932676     0.4771024545891565     0.6053672916905558     0.2883868179738416  1.490118733748739e-08 121.8629087639241
2.583726193342132      19.70183801400257      16.17235845297132    0.00270504963463916      0.710045718675288     -11.71468888277398  7.641786041497508e-05     0.1253460240132222  0.0008809917881148431      14.33716940433243      319.0156768540538    0.00639426276218968     0.8000000000602302     0.5250539580478983     0.2756271930854568     0.3756736377157067    0.02545548674953319     0.4771024545891565     0.5903342197555888     0.2887201374181623  2.399801080641323e-14 121.8687013751278
2.583726231842652      19.70183801400257      16.17235845297132    0.00270504963463916      0.710045718675288     -11.71468888277398  7.641786041497508e-05     0.1253460240132222  0.0008809917881148431      14.33716940433243      319.0156768540538    0.00639426276218968     0.8000000000602302     0.5250539580478983     0.2756271930854568     0.3756736377157067    0.02545548674953319     0.4771024545891565     0.5903342197555888     0.2887201374181623  2.399801080641323e-14 121.8687014115366
2.583726193342132      19.70183830758284      16.17235845297132    0.00270504963463916      0.710045718675288     -11.71468888277398  7.641786041497508e-05     0.1253460240132222  0.0008809917881148431      14.33716940433243      319.0156768540538    0.00639426276218968     0.8000000000602302     0.5250539580478983     0.2756271930854568     0.3756736377157067    0.02545548674953319     0.4771024545891565     0.5903342197555888     0.2887201374181623  2.399801080641323e-14 121.86870138436
2.583726193342132      19.70183801400257      16.17235869395825    0.00270504963463916      0.710045718675288     -11.71468888277398  7.641786041497508e-05     0.1253460240132222  0.0008809917881148431      14.33716940433243      319.0156768540538    0.00639426276218968     0.8000000000602302     0.5250539580478983     0.2756271930854568     0.3756736377157067    0.02545548674953319     0.4771024545891565     0.5903342197555888     0.2887201374181623  2.399801080641323e-14 121.868701365193
2.583726193342132      19.70183801400257      16.17235845297132   0.002705064535800354      0.710045718675288     -11.71468888277398  7.641786041497508e-05     0.1253460240132222  0.0008809917881148431      14.33716940433243      319.0156768540538    0.00639426276218968     0.8000000000602302     0.5250539580478983     0.2756271930854568     0.3756736377157067    0.02545548674953319     0.4771024545891565     0.5903342197555888     0.2887201374181623  2.399801080641323e-14 121.8687036832007
2.583726193342132      19.70183801400257      16.17235845297132    0.00270504963463916     0.7100457335764492     -11.71468888277398  7.641786041497508e-05     0.1253460240132222  0.0008809917881148431      14.33716940433243      319.0156768540538    0.00639426276218968     0.8000000000602302     0.5250539580478983     0.2756271930854568     0.3756736377157067    0.02545548674953319     0.4771024545891565     0.5903342197555888     0.2887201374181623  2.399801080641323e-14 121.8687013697214
2.583726193342132      19.70183801400257      16.17235845297132    0.00270504963463916      0.710045718675288     -11.71468905733644  7.641786041497508e-05     0.1253460240132222  0.0008809917881148431      14.33716940433243      319.0156768540538    0.00639426276218968     0.8000000000602302     0.5250539580478983     0.2756271930854568     0.3756736377157067    0.02545548674953319     0.4771024545891565     0.5903342197555888     0.2887201374181623  2.399801080641323e-14 121.8687013860343
2.583726193342132      19.70183801400257      16.17235845297132    0.00270504963463916      0.710045718675288     -11.71468888277398  7.643276157616893e-05     0.1253460240132222  0.0008809917881148431      14.33716940433243      319.0156768540538    0.00639426276218968     0.8000000000602302     0.5250539580478983     0.2756271930854568     0.3756736377157067    0.02545548674953319     0.4771024545891565     0.5903342197555888     0.2887201374181623  2.399801080641323e-14 121.8687042990731
2.583726193342132      19.70183801400257      16.17235845297132    0.00270504963463916      0.710045718675288     -11.71468888277398  7.641786041497508e-05     0.1253460389143833  0.0008809917881148431      14.33716940433243      319.0156768540538    0.00639426276218968     0.8000000000602302     0.5250539580478983     0.2756271930854568     0.3756736377157067    0.02545548674953319     0.4771024545891565     0.5903342197555888     0.2887201374181623  2.399801080641323e-14 121.8687013619329
2.583726193342132      19.70183801400257      16.17235845297132    0.00270504963463916      0.710045718675288     -11.71468888277398  7.641786041497508e-05     0.1253460240132222  0.0008810066892760369      14.33716940433243      319.0156768540538    0.00639426276218968     0.8000000000602302     0.5250539580478983     0.2756271930854568     0.3756736377157067    0.02545548674953319     0.4771024545891565     0.5903342197555888     0.2887201374181623  2.399801080641323e-14 121.8687025490946
2.583726193342132      19.70183801400257      16.17235845297132    0.00270504963463916      0.710045718675288     -11.71468888277398  7.641786041497508e-05     0.1253460240132222  0.0008809917881148431       14.3371696179729      319.0156768540538    0.00639426276218968     0.8000000000602302     0.5250539580478983     0.2756271930854568     0.3756736377157067    0.02545548674953319     0.4771024545891565     0.5903342197555888     0.2887201374181623  2.399801080641323e-14 121.8687014199216
2.583726193342132      19.70183801400257      16.17235845297132    0.00270504963463916      0.710045718675288     -11.71468888277398  7.641786041497508e-05     0.1253460240132222  0.0008809917881148431      14.33716940433243      319.0156816077578    0.00639426276218968     0.8000000000602302     0.5250539580478983     0.2756271930854568     0.3756736377157067    0.02545548674953319     0.4771024545891565     0.5903342197555888     0.2887201374181623  2.399801080641323e-14 121.8687013312101
2.583726193342132      19.70183801400257      16.17235845297132    0.00270504963463916      0.710045718675288     -11.71468888277398  7.641786041497508e-05     0.1253460240132222  0.0008809917881148431      14.33716940433243      319.0156768540538   0.006394277663350874     0.8000000000602302     0.5250539580478983     0.2756271930854568     0.3756736377157067    0.02545548674953319     0.4771024545891565     0.5903342197555888     0.2887201374181623  2.399801080641323e-14 121.8687015095323
2.583726193342132      19.70183801400257      16.17235845297132    0.00270504963463916      0.710045718675288     -11.71468888277398  7.641786041497508e-05     0.1253460240132222  0.0008809917881148431      14.33716940433243      319.0156768540538    0.00639426276218968     0.8000000149613914     0.5250539580478983     0.2756271930854568     0.3756736377157067    0.02545548674953319     0.4771024545891565     0.5903342197555888     0.2887201374181623  2.399801080641323e-14 121.8687018520487
2.583726193342132      19.70183801400257      16.17235845297132    0.00270504963463916      0.710045718675288     -11.71468888277398  7.641786041497508e-05     0.1253460240132222  0.0008809917881148431      14.33716940433243      319.0156768540538    0.00639426276218968     0.8000000000602302     0.5250539729490595     0.2756271930854568     0.3756736377157067    0.02545548674953319     0.4771024545891565     0.5903342197555888     0.2887201374181623  2.399801080641323e-14 121.8687013480711
2.583726193342132      19.70183801400257      16.17235845297132    0.00270504963463916      0.710045718675288     -11.71468888277398  7.641786041497508e-05     0.1253460240132222  0.0008809917881148431      14.33716940433243      319.0156768540538    0.00639426276218968     0.8000000000602302     0.5250539580478983      0.275627207986618     0.3756736377157067    0.02545548674953319     0.4771024545891565     0.5903342197555888     0.2887201374181623  2.399801080641323e-14 121.8687014008632
2.583726193342132      19.70183801400257      16.17235845297132    0.00270504963463916      0.710045718675288     -11.71468888277398  7.641786041497508e-05     0.1253460240132222  0.0008809917881148431      14.33716940433243      319.0156768540538    0.00639426276218968     0.8000000000602302     0.5250539580478983     0.2756271930854568     0.3756736526168679    0.02545548674953319     0.4771024545891565     0.5903342197555888     0.2887201374181623  2.399801080641323e-14 121.8687013579087
2.583726193342132      19.70183801400257      16.17235845297132    0.00270504963463916      0.710045718675288     -11.71468888277398  7.641786041497508e-05     0.1253460240132222  0.0008809917881148431      14.33716940433243      319.0156768540538    0.00639426276218968     0.8000000000602302     0.5250539580478983     0.2756271930854568     0.3756736377157067    0.02545550165069438     0.4771024545891565     0.5903342197555888     0.2887201374181623  2.399801080641323e-14 121.8687013746813
2.583726193342132      19.70183801400257      16.17235845297132    0.00270504963463916      0.710045718675288     -11.71468888277398  7.641786041497508e-05     0.1253460240132222  0.0008809917881148431      14.33716940433243      319.0156768540538    0.00639426276218968     0.8000000000602302     0.5250539580478983     0.2756271930854568     0.3756736377157067    0.02545548674953319     0.4771024694903177     0.5903342197555888     0.2887201374181623  2.399801080641323e-14 121.8687013751278
2.583726193342132      19.70183801400257      16.17235845297132    0.00270504963463916      0.710045718675288     -11.71468888277398  7.641786041497508e-05     0.1253460240132222  0.0008809917881148431      14.33716940433243      319.0156768540538    0.00639426276218968     0.8000000000602302     0.5250539580478983     0.2756271930854568     0.3756736377157067    0.02545548674953319     0.4771024545891565       0.59033423465675     0.2887201374181623  2.399801080641323e-14 121.8687013758102
2.583726193342132      19.70183801400257      16.17235845297132    0.00270504963463916      0.710045718675288     -11.71468888277398  7.641786041497508e-05     0.1253460240132222  0.0008809917881148431      14.33716940433243      319.0156768540538    0.00639426276218968     0.8000000000602302     0.5250539580478983     0.2756271930854568     0.3756736377157067    0.02545548674953319     0.4771024545891565     0.5903342197555888     0.2887201523193235  2.399801080641323e-14 121.8687013761388
2.583726193342132      19.70183801400257      16.17235845297132    0.00270504963463916      0.710045718675288     -11.71468888277398  7.641786041497508e-05     0.1253460240132222  0.0008809917881148431      14.33716940433243      319.0156768540538    0.00639426276218968     0.8000000000602302     0.5250539580478983     0.2756271930854568     0.3756736377157067    0.02545548674953319     0.4771024545891565     0.5903342197555888     0.2887201374181623  1.490118519185846e-08 121.8687654517681
2.588567984277489      19.73445334268394      16.24419810300879   0.002721262876166052     0.7107802236722591     -11.74628463172737  7.922192388684429e-05     0.1252855050230195  0.0008819712821188654      14.28178430882321      318.9906723089527   0.006365987464193326     0.8000000000640244     0.5239657496703238     0.2760032561360402     0.3761058936400982    0.02596046990527007     0.4771024545891565     0.6016091191166351     0.2884701455070736  2.536666834720754e-14 121.8635383034581
2.588568022850158      19.73445334268394      16.24419810300879   0.002721262876166052     0.7107802236722591     -11.74628463172737  7.922192388684429e-05     0.1252855050230195  0.0008819712821188654      14.28178430882321      318.9906723089527   0.006365987464193326     0.8000000000640244     0.5239657496703238     0.2760032561360402     0.3761058936400982    0.02596046990527007     0.4771024545891565     0.6016091191166351     0.2884701455070736  2.536666834720754e-14 121.8635382936122
2.588567984277489      19.73445363675021      16.24419810300879   0.002721262876166052     0.7107802236722591     -11.74628463172737  7.922192388684429e-05     0.1252855050230195  0.0008819712821188654      14.28178430882321      318.9906723089527   0.006365987464193326     0.8000000000640244     0.5239657496703238     0.2760032561360402     0.3761058936400982    0.02596046990527007     0.4771024545891565     0.6016091191166351     0.2884701455070736  2.536666834720754e-14 121.8635383203669
2.588567984277489      19.73445334268394       16.2441983450662   0.002721262876166052     0.7107802236722591     -11.74628463172737  7.922192388684429e-05     0.1252855050230195  0.0008819712821188654      14.28178430882321      318.9906723089527   0.006365987464193326     0.8000000000640244     0.5239657496703238     0.2760032561360402     0.3761058936400982    0.02596046990527007     0.4771024545891565     0.6016091191166351     0.2884701455070736  2.536666834720754e-14 121.8635382865308
2.588567984277489      19.73445334268394      16.24419810300879   0.002721277777327245     0.7107802236722591     -11.74628463172737  7.922192388684429e-05     0.1252855050230195  0.0008819712821188654      14.28178430882321      318.9906723089527   0.006365987464193326     0.8000000000640244     0.5239657496703238     0.2760032561360402     0.3761058936400982    0.02596046990527007     0.4771024545891565     0.6016091191166351     0.2884701455070736  2.536666834720754e-14 121.8635404574066
2.588567984277489      19.73445334268394      16.24419810300879   0.002721262876166052     0.7107802385734203     -11.74628463172737  7.922192388684429e-05     0.1252855050230195  0.0008819712821188654      14.28178430882321      318.9906723089527   0.006365987464193326     0.8000000000640244     0.5239657496703238     0.2760032561360402     0.3761058936400982    0.02596046990527007     0.4771024545891565     0.6016091191166351     0.2884701455070736  2.536666834720754e-14 121.863538297354
2.588567984277489      19.73445334268394      16.24419810300879   0.002721262876166052     0.7107802236722591     -11.74628480676065  7.922192388684429e-05     0.1252855050230195  0.0008819712821188654      14.28178430882321      318.9906723089527   0.006365987464193326     0.8000000000640244     0.5239657496703238     0.2760032561360402     0.3761058936400982    0.02596046990527007     0.4771024545891565     0.6016091191166351     0.2884701455070736  2.536666834720754e-14 121.8635383115261
2.588567984277489      19.73445334268394      16.24419810300879   0.002721262876166052     0.7107802236722591     -11.74628463172737  7.923682504803813e-05     0.1252855050230195  0.0008819712821188654      14.28178430882321      318.9906723089527   0.006365987464193326     0.8000000000640244     0.5239657496703238     0.2760032561360402     0.3761058936400982    0.02596046990527007     0.4771024545891565     0.6016091191166351     0.2884701455070736  2.536666834720754e-14 121.8635413085352
2.588567984277489      19.73445334268394      16.24419810300879   0.002721262876166052     0.7107802236722591     -11.74628463172737  7.922192388684429e-05     0.1252855199241807  0.0008819712821188654      14.28178430882321      318.9906723089527   0.006365987464193326     0.8000000000640244     0.5239657496703238     0.2760032561360402     0.3761058936400982    0.02596046990527007     0.4771024545891565     0.6016091191166351     0.2884701455070736  2.536666834720754e-14 121.8635382535706
2.588567984277489      19.73445334268394      16.24419810300879   0.002721262876166052     0.7107802236722591     -11.74628463172737  7.922192388684429e-05     0.1252855050230195  0.0008819861832800593      14.28178430882321      318.9906723089527   0.006365987464193326     0.8000000000640244     0.5239657496703238     0.2760032561360402     0.3761058936400982    0.02596046990527007     0.4771024545891565     0.6016091191166351     0.2884701455070736  2.536666834720754e-14 121.8635394869251
2.588567984277489      19.73445334268394      16.24419810300879   0.002721262876166052     0.7107802236722591     -11.74628463172737  7.922192388684429e-05     0.1252855050230195  0.0008819712821188654      14.28178452163838      318.9906723089527   0.006365987464193326     0.8000000000640244     0.5239657496703238     0.2760032561360402     0.3761058936400982    0.02596046990527007     0.4771024545891565     0.6016091191166351     0.2884701455070736  2.536666834720754e-14 121.8635383420487
2.588567984277489      19.73445334268394      16.24419810300879   0.002721262876166052     0.7107802236722591     -11.74628463172737  7.922192388684429e-05     0.1252855050230195  0.0008819712821188654      14.28178430882321      318.9906770622841   0.006365987464193326     0.8000000000640244     0.5239657496703238     0.2760032561360402     0.3761058936400982    0.02596046990527007     0.4771024545891565     0.6016091191166351     0.2884701455070736  2.536666834720754e-14 121.8635382649743
2.588567984277489      19.73445334268394      16.24419810300879   0.002721262876166052     0.7107802236722591     -11.74628463172737  7.922192388684429e-05     0.1252855050230195  0.0008819712821188654      14.28178430882321      318.9906723089527    0.00636600236535452     0.8000000000640244     0.5239657496703238     0.2760032561360402     0.3761058936400982    0.02596046990527007     0.4771024545891565     0.6016091191166351     0.2884701455070736  2.536666834720754e-14 121.8635377272413
2.588567984277489      19.73445334268394      16.24419810300879   0.002721262876166052     0.7107802236722591     -11.74628463172737  7.922192388684429e-05     0.1252855050230195  0.0008819712821188654      14.28178430882321      318.9906723089527   0.006365987464193326     0.8000000149651856     0.5239657496703238     0.2760032561360402     0.3761058936400982    0.02596046990527007     0.4771024545891565     0.6016091191166351     0.2884701455070736  2.536666834720754e-14 121.8635387844749
2.588567984277489      19.73445334268394      16.24419810300879   0.002721262876166052     0.7107802236722591     -11.74628463172737  7.922192388684429e-05     0.1252855050230195  0.0008819712821188654      14.28178430882321      318.9906723089527   0.006365987464193326     0.8000000000640244      0.523965764571485     0.2760032561360402     0.3761058936400982    0.02596046990527007     0.4771024545891565     0.6016091191166351     0.2884701455070736  2.536666834720754e-14 121.8635383075319
2.588567984277489      19.73445334268394      16.24419810300879   0.002721262876166052     0.7107802236722591     -11.74628463172737  7.922192388684429e-05     0.1252855050230195  0.0008819712821188654      14.28178430882321      318.9906723089527   0.006365987464193326     0.8000000000640244     0.5239657496703238     0.2760032710372014     0.3761058936400982    0.02596046990527007     0.4771024545891565     0.6016091191166351     0.2884701455070736  2.536666834720754e-14 121.8635383289093
2.588567984277489      19.73445334268394      16.24419810300879   0.002721262876166052     0.7107802236722591     -11.74628463172737  7.922192388684429e-05     0.1252855050230195  0.0008819712821188654      14.28178430882321      318.9906723089527   0.006365987464193326     0.8000000000640244     0.5239657496703238     0.2760032561360402     0.3761059085412594    0.02596046990527007     0.4771024545891565     0.6016091191166351     0.2884701455070736  2.536666834720754e-14 121.8635382811229
2.588567984277489      19.73445334268394      16.24419810300879   0.002721262876166052     0.7107802236722591     -11.74628463172737  7.922192388684429e-05     0.1252855050230195  0.0008819712821188654      14.28178430882321      318.9906723089527   0.006365987464193326     0.8000000000640244     0.5239657496703238     0.2760032561360402     0.3761058936400982    0.02596048480643127     0.4771024545891565     0.6016091191166351     0.2884701455070736  2.536666834720754e-14 121.8635383034823
2.588567984277489      19.73445334268394      16.24419810300879   0.002721262876166052     0.7107802236722591     -11.74628463172737  7.922192388684429e-05     0.1252855050230195  0.0008819712821188654      14.28178430882321      318.9906723089527   0.006365987464193326     0.8000000000640244     0.5239657496703238     0.2760032561360402     0.3761058936400982    0.02596046990527007     0.4771024694903177     0.6016091191166351     0.2884701455070736  2.536666834720754e-14 121.8635383034581
2.588567984277489      19.73445334268394      16.24419810300879   0.002721262876166052     0.7107802236722591     -11.74628463172737  7.922192388684429e-05     0.1252855050230195  0.0008819712821188654      14.28178430882321      318.9906723089527   0.006365987464193326     0.8000000000640244     0.5239657496703238     0.2760032561360402     0.3761058936400982    0.02596046990527007     0.4771024545891565     0.6016091340177963     0.2884701455070736  2.536666834720754e-14 121.8635383034504
2.588567984277489      19.73445334268394      16.24419810300879   0.002721262876166052     0.7107802236722591     -11.74628463172737  7.922192388684429e-05     0.1252855050230195  0.0008819712821188654      14.28178430882321      318.9906723089527   0.006365987464193326     0.8000000000640244     0.5239657496703238     0.2760032561360402     0.3761058936400982    0.02596046990527007     0.4771024545891565     0.6016091191166351     0.2884701604082348  2.536666834720754e-14 121.8635383034591
2.588567984277489      19.73445334268394      16.24419810300879   0.002721262876166052     0.7107802236722591     -11.74628463172737  7.922192388684429e-05     0.1252855050230195  0.0008819712821188654      14.28178430882321      318.9906723089527   0.006365987464193326     0.8000000000640244     0.5239657496703238     0.2760032561360402     0.3761058936400982    0.02596046990527007     0.4771024545891565     0.6016091191166351     0.2884701455070736  1.490118656051601e-08 121.8636024340398
2.589778436825142      19.74260720711369       16.2621580865671   0.002725316380547723     0.7109638506257315     -11.75418360027533  7.992294912351122e-05     0.1252703749427554  0.0008822161827648912      14.26793797985133      318.9844211479472   0.006358919029341951      0.800000000064973     0.5236936963496613     0.2760972732436041     0.3762139573637465    0.02608671619385751     0.4771024545891565     0.6044278551127839     0.2884076472819852   2.57088758434088e-14 121.8626175125385
2.589778475415848      19.74260720711369       16.2621580865671   0.002725316380547723     0.7109638506257315     -11.75418360027533  7.992294912351122e-05     0.1252703749427554  0.0008822161827648912      14.26793797985133      318.9844211479472   0.006358919029341951      0.800000000064973     0.5236936963496613     0.2760972732436041     0.3762139573637465    0.02608671619385751     0.4771024545891565     0.6044278551127839     0.2884076472819852   2.57088758434088e-14 121.862617515628
2.589778436825142      19.74260750130146       16.2621580865671   0.002725316380547723     0.7109638506257315     -11.75418360027533  7.992294912351122e-05     0.1252703749427554  0.0008822161827648912      14.26793797985133      318.9844211479472   0.006358919029341951      0.800000000064973     0.5236936963496613     0.2760972732436041     0.3762139573637465    0.02608671619385751     0.4771024545891565     0.6044278551127839     0.2884076472819852   2.57088758434088e-14 121.8626175207645
2.589778436825142      19.74260720711369      16.26215832889214   0.002725316380547723     0.7109638506257315     -11.75418360027533  7.992294912351122e-05     0.1252703749427554  0.0008822161827648912      14.26793797985133      318.9844211479472   0.006358919029341951      0.800000000064973     0.5236936963496613     0.2760972732436041     0.3762139573637465    0.02608671619385751     0.4771024545891565     0.6044278551127839     0.2884076472819852   2.57088758434088e-14 121.862617496811
2.589778436825142      19.74260720711369       16.2621580865671   0.002725331281708917     0.7109638506257315     -11.75418360027533  7.992294912351122e-05     0.1252703749427554  0.0008822161827648912      14.26793797985133      318.9844211479472   0.006358919029341951      0.800000000064973     0.5236936963496613     0.2760972732436041     0.3762139573637465    0.02608671619385751     0.4771024545891565     0.6044278551127839     0.2884076472819852   2.57088758434088e-14 121.8626196278477
2.589778436825142      19.74260720711369       16.2621580865671   0.002725316380547723     0.7109638655268927     -11.75418360027533  7.992294912351122e-05     0.1252703749427554  0.0008822161827648912      14.26793797985133      318.9844211479472   0.006358919029341951      0.800000000064973     0.5236936963496613     0.2760972732436041     0.3762139573637465    0.02608671619385751     0.4771024545891565     0.6044278551127839     0.2884076472819852   2.57088758434088e-14 121.8626175187257
2.589778436825142      19.74260720711369       16.2621580865671   0.002725316380547723     0.7109638506257315     -11.75418377542632  7.992294912351122e-05     0.1252703749427554  0.0008822161827648912      14.26793797985133      318.9844211479472   0.006358919029341951      0.800000000064973     0.5236936963496613     0.2760972732436041     0.3762139573637465    0.02608671619385751     0.4771024545891565     0.6044278551127839     0.2884076472819852   2.57088758434088e-14 121.8626175156956
2.589778436825142      19.74260720711369       16.2621580865671   0.002725316380547723     0.7109638506257315     -11.75418360027533  7.993785028470506e-05     0.1252703749427554  0.0008822161827648912      14.26793797985133      318.9844211479472   0.006358919029341951      0.800000000064973     0.5236936963496613     0.2760972732436041     0.3762139573637465    0.02608671619385751     0.4771024545891565     0.6044278551127839     0.2884076472819852   2.57088758434088e-14 121.86262052101
2.589778436825142      19.74260720711369       16.2621580865671   0.002725316380547723     0.7109638506257315     -11.75418360027533  7.992294912351122e-05     0.1252703898439166  0.0008822161827648912      14.26793797985133      318.9844211479472   0.006358919029341951      0.800000000064973     0.5236936963496613     0.2760972732436041     0.3762139573637465    0.02608671619385751     0.4771024545891565     0.6044278551127839     0.2884076472819852   2.57088758434088e-14 121.8626174589316
2.589778436825142      19.74260720711369       16.2621580865671   0.002725316380547723     0.7109638506257315     -11.75418360027533  7.992294912351122e-05     0.1252703749427554  0.0008822310839260851      14.26793797985133      318.9844211479472   0.006358919029341951      0.800000000064973     0.5236936963496613     0.2760972732436041     0.3762139573637465    0.02608671619385751     0.4771024545891565     0.6044278551127839     0.2884076472819852   2.57088758434088e-14 121.8626186956126
2.589778436825142      19.74260720711369       16.2621580865671   0.002725316380547723     0.7109638506257315     -11.75418360027533  7.992294912351122e-05     0.1252703749427554  0.0008822161827648912      14.26793819246018      318.9844211479472   0.006358919029341951      0.800000000064973     0.5236936963496613     0.2760972732436041     0.3762139573637465    0.02608671619385751     0.4771024545891565     0.6044278551127839     0.2884076472819852   2.57088758434088e-14 121.862617538498
2.589778436825142      19.74260720711369       16.2621580865671   0.002725316380547723     0.7109638506257315     -11.75418360027533  7.992294912351122e-05     0.1252703749427554  0.0008822161827648912      14.26793797985133      318.9844259011854   0.006358919029341951      0.800000000064973     0.5236936963496613     0.2760972732436041     0.3762139573637465    0.02608671619385751     0.4771024545891565     0.6044278551127839     0.2884076472819852   2.57088758434088e-14 121.8626175607532
2.589778436825142      19.74260720711369       16.2621580865671   0.002725316380547723     0.7109638506257315     -11.75418360027533  7.992294912351122e-05     0.1252703749427554  0.0008822161827648912      14.26793797985133      318.9844211479472   0.006358933930503145      0.800000000064973     0.5236936963496613     0.2760972732436041     0.3762139573637465    0.02608671619385751     0.4771024545891565     0.6044278551127839     0.2884076472819852   2.57088758434088e-14 121.862616790725
2.589778436825142      19.74260720711369       16.2621580865671   0.002725316380547723     0.7109638506257315     -11.75418360027533  7.992294912351122e-05     0.1252703749427554  0.0008822161827648912      14.26793797985133      318.9844211479472   0.006358919029341951     0.8000000149661342     0.5236936963496613     0.2760972732436041     0.3762139573637465    0.02608671619385751     0.4771024545891565     0.6044278551127839     0.2884076472819852   2.57088758434088e-14 121.8626179861751
2.589778436825142      19.74260720711369       16.2621580865671   0.002725316380547723     0.7109638506257315     -11.75418360027533  7.992294912351122e-05     0.1252703749427554  0.0008822161827648912      14.26793797985133      318.9844211479472   0.006358919029341951      0.800000000064973     0.5236937112508225     0.2760972732436041     0.3762139573637465    0.02608671619385751     0.4771024545891565     0.6044278551127839     0.2884076472819852   2.57088758434088e-14 121.8626175268566
2.589778436825142      19.74260720711369       16.2621580865671   0.002725316380547723     0.7109638506257315     -11.75418360027533  7.992294912351122e-05     0.1252703749427554  0.0008822161827648912      14.26793797985133      318.9844211479472   0.006358919029341951      0.800000000064973     0.5236936963496613     0.2760972881447653     0.3762139573637465    0.02608671619385751     0.4771024545891565     0.6044278551127839     0.2884076472819852   2.57088758434088e-14 121.8626175163446
2.589778436825142      19.74260720711369       16.2621580865671   0.002725316380547723     0.7109638506257315     -11.75418360027533  7.992294912351122e-05     0.1252703749427554  0.0008822161827648912      14.26793797985133      318.9844211479472   0.006358919029341951      0.800000000064973     0.5236936963496613     0.2760972732436041     0.3762139722649077    0.02608671619385751     0.4771024545891565     0.6044278551127839     0.2884076472819852   2.57088758434088e-14 121.8626174815377
2.589778436825142      19.74260720711369       16.2621580865671   0.002725316380547723     0.7109638506257315     -11.75418360027533  7.992294912351122e-05     0.1252703749427554  0.0008822161827648912      14.26793797985133      318.9844211479472   0.006358919029341951      0.800000000064973     0.5236936963496613     0.2760972732436041     0.3762139573637465     0.0260867310950187     0.4771024545891565     0.6044278551127839     0.2884076472819852   2.57088758434088e-14 121.8626175122981
2.589778436825142      19.74260720711369       16.2621580865671   0.002725316380547723     0.7109638506257315     -11.75418360027533  7.992294912351122e-05     0.1252703749427554  0.0008822161827648912      14.26793797985133      318.9844211479472   0.006358919029341951      0.800000000064973     0.5236936963496613     0.2760972732436041     0.3762139573637465    0.02608671619385751     0.4771024694903177     0.6044278551127839     0.2884076472819852   2.57088758434088e-14 121.8626175125385
2.589778436825142      19.74260720711369       16.2621580865671   0.002725316380547723     0.7109638506257315     -11.75418360027533  7.992294912351122e-05     0.1252703749427554  0.0008822161827648912      14.26793797985133      318.9844211479472   0.006358919029341951      0.800000000064973     0.5236936963496613     0.2760972732436041     0.3762139573637465    0.02608671619385751     0.4771024545891565     0.6044278700139451     0.2884076472819852   2.57088758434088e-14 121.862617512534
2.589778436825142      19.74260720711369       16.2621580865671   0.002725316380547723     0.7109638506257315     -11.75418360027533  7.992294912351122e-05     0.1252703749427554  0.0008822161827648912      14.26793797985133      318.9844211479472   0.006358919029341951      0.800000000064973     0.5236936963496613     0.2760972732436041     0.3762139573637465    0.02608671619385751     0.4771024545891565     0.6044278551127839     0.2884076621831464   2.57088758434088e-14 121.8626175125778
2.589778436825142      19.74260720711369       16.2621580865671   0.002725316380547723     0.7109638506257315     -11.75418360027533  7.992294912351122e-05     0.1252703749427554  0.0008822161827648912      14.26793797985133      318.9844211479472   0.006358919029341951      0.800000000064973     0.5236936963496613     0.2760972732436041     0.3762139573637465    0.02608671619385751     0.4771024545891565     0.6044278551127839     0.2884076472819852   1.49011869027235e-08 121.8626816562555
2.589753680211298      19.74255790985522      16.26224250802763   0.002724973338698066     0.7109401915226373     -11.75428020798705  7.981227488148749e-05     0.1252743875989497  0.0008821722787409189      14.26684277698002      318.9455459843747   0.006359997641764764     0.8000000000648996     0.5236945197435072     0.2760983677271026     0.3762300386185292    0.02609255597209385     0.4771024545891565     0.6044294704143247     0.2883968132293078  2.563168962772853e-14 121.8625553051561
2.589753718801635      19.74255790985522      16.26224250802763   0.002724973338698066     0.7109401915226373     -11.75428020798705  7.981227488148749e-05     0.1252743875989497  0.0008821722787409189      14.26684277698002      318.9455459843747   0.006359997641764764     0.8000000000648996     0.5236945197435072     0.2760983677271026     0.3762300386185292    0.02609255597209385     0.4771024545891565     0.6044294704143247     0.2883968132293078  2.563168962772853e-14 121.8625552407108
2.589753680211298      19.74255820404226      16.26224250802763   0.002724973338698066     0.7109401915226373     -11.75428020798705  7.981227488148749e-05     0.1252743875989497  0.0008821722787409189      14.26684277698002      318.9455459843747   0.006359997641764764     0.8000000000648996     0.5236945197435072     0.2760983677271026     0.3762300386185292    0.02609255597209385     0.4771024545891565     0.6044294704143247     0.2883968132293078  2.563168962772853e-14 121.862555334096
2.589753680211298      19.74255790985522      16.26224275035393   0.002724973338698066     0.7109401915226373     -11.75428020798705  7.981227488148749e-05     0.1252743875989497  0.0008821722787409189      14.26684277698002      318.9455459843747   0.006359997641764764     0.8000000000648996     0.5236945197435072     0.2760983677271026     0.3762300386185292    0.02609255597209385     0.4771024545891565     0.6044294704143247     0.2883968132293078  2.563168962772853e-14 121.862555310226
2.589753680211298      19.74255790985522      16.26224250802763    0.00272498823985926     0.7109401915226373     -11.75428020798705  7.981227488148749e-05     0.1252743875989497  0.0008821722787409189      14.26684277698002      318.9455459843747   0.006359997641764764     0.8000000000648996     0.5236945197435072     0.2760983677271026     0.3762300386185292    0.02609255597209385     0.4771024545891565     0.6044294704143247     0.2883968132293078  2.563168962772853e-14 121.862557304396
2.589753680211298      19.74255790985522      16.26224250802763   0.002724973338698066     0.7109402064237985     -11.75428020798705  7.981227488148749e-05     0.1252743875989497  0.0008821722787409189      14.26684277698002      318.9455459843747   0.006359997641764764     0.8000000000648996     0.5236945197435072     0.2760983677271026     0.3762300386185292    0.02609255597209385     0.4771024545891565     0.6044294704143247     0.2883968132293078  2.563168962772853e-14 121.8625553064695
2.589753680211298      19.74255790985522      16.26224250802763   0.002724973338698066     0.7109401915226373     -11.75428038313947  7.981227488148749e-05     0.1252743875989497  0.0008821722787409189      14.26684277698002      318.9455459843747   0.006359997641764764     0.8000000000648996     0.5236945197435072     0.2760983677271026     0.3762300386185292    0.02609255597209385     0.4771024545891565     0.6044294704143247     0.2883968132293078  2.563168962772853e-14 121.8625553150938
2.589753680211298      19.74255790985522      16.26224250802763   0.002724973338698066     0.7109401915226373     -11.75428020798705  7.982717604268133e-05     0.1252743875989497  0.0008821722787409189      14.26684277698002      318.9455459843747   0.006359997641764764     0.8000000000648996     0.5236945197435072     0.2760983677271026     0.3762300386185292    0.02609255597209385     0.4771024545891565     0.6044294704143247     0.2883968132293078  2.563168962772853e-14 121.8625584070482
2.589753680211298      19.74255790985522      16.26224250802763   0.002724973338698066     0.7109401915226373     -11.75428020798705  7.981227488148749e-05     0.1252744025001109  0.0008821722787409189      14.26684277698002      318.9455459843747   0.006359997641764764     0.8000000000648996     0.5236945197435072     0.2760983677271026     0.3762300386185292    0.02609255597209385     0.4771024545891565     0.6044294704143247     0.2883968132293078  2.563168962772853e-14 121.8625552871864
2.589753680211298      19.74255790985522      16.26224250802763   0.002724973338698066     0.7109401915226373     -11.75428020798705  7.981227488148749e-05     0.1252743875989497  0.0008821871799021127      14.26684277698002      318.9455459843747   0.006359997641764764     0.8000000000648996     0.5236945197435072     0.2760983677271026     0.3762300386185292    0.02609255597209385     0.4771024545891565     0.6044294704143247     0.2883968132293078  2.563168962772853e-14 121.8625565276112
2.589753680211298      19.74255790985522      16.26224250802763   0.002724973338698066     0.7109401915226373     -11.75428020798705  7.981227488148749e-05     0.1252743875989497  0.0008821722787409189      14.26684298957254      318.9455459843747   0.006359997641764764     0.8000000000648996     0.5236945197435072     0.2760983677271026     0.3762300386185292    0.02609255597209385     0.4771024545891565     0.6044294704143247     0.2883968132293078  2.563168962772853e-14 121.8625553366304
2.589753680211298      19.74255790985522      16.26224250802763   0.002724973338698066     0.7109401915226373     -11.75428020798705  7.981227488148749e-05     0.1252743875989497  0.0008821722787409189      14.26684277698002      318.9455507370337   0.006359997641764764     0.8000000000648996     0.5236945197435072     0.2760983677271026     0.3762300386185292    0.02609255597209385     0.4771024545891565     0.6044294704143247     0.2883968132293078  2.563168962772853e-14 121.8625552533872
2.589753680211298      19.74255790985522      16.26224250802763   0.002724973338698066     0.7109401915226373     -11.75428020798705  7.981227488148749e-05     0.1252743875989497  0.0008821722787409189      14.26684277698002      318.9455459843747   0.006360012542925958     0.8000000000648996     0.5236945197435072     0.2760983677271026     0.3762300386185292    0.02609255597209385     0.4771024545891565     0.6044294704143247     0.2883968132293078  2.563168962772853e-14 121.8625557190011
2.589753680211298      19.74255790985522      16.26224250802763   0.002724973338698066     0.7109401915226373     -11.75428020798705  7.981227488148749e-05     0.1252743875989497  0.0008821722787409189      14.26684277698002      318.9455459843747   0.006359997641764764     0.8000000149660608     0.5236945197435072     0.2760983677271026     0.3762300386185292    0.02609255597209385     0.4771024545891565     0.6044294704143247     0.2883968132293078  2.563168962772853e-14 121.8625557973969
2.589753680211298      19.74255790985522      16.26224250802763   0.002724973338698066     0.7109401915226373     -11.75428020798705  7.981227488148749e-05     0.1252743875989497  0.0008821722787409189      14.26684277698002      318.9455459843747   0.006359997641764764     0.8000000000648996     0.5236945346446684     0.2760983677271026     0.3762300386185292    0.02609255597209385     0.4771024545891565     0.6044294704143247     0.2883968132293078  2.563168962772853e-14 121.8625553070653
2.589753680211298      19.74255790985522      16.26224250802763   0.002724973338698066     0.7109401915226373     -11.75428020798705  7.981227488148749e-05     0.1252743875989497  0.0008821722787409189      14.26684277698002      318.9455459843747   0.006359997641764764     0.8000000000648996     0.5236945197435072     0.2760983826282638     0.3762300386185292    0.02609255597209385     0.4771024545891565     0.6044294704143247     0.2883968132293078  2.563168962772853e-14 121.8625553730563
2.589753680211298      19.74255790985522      16.26224250802763   0.002724973338698066     0.7109401915226373     -11.75428020798705  7.981227488148749e-05     0.1252743875989497  0.0008821722787409189      14.26684277698002      318.9455459843747   0.006359997641764764     0.8000000000648996     0.5236945197435072     0.2760983677271026     0.3762300535196904    0.02609255597209385     0.4771024545891565     0.6044294704143247     0.2883968132293078  2.563168962772853e-14 121.8625552946068
2.589753680211298      19.74255790985522      16.26224250802763   0.002724973338698066     0.7109401915226373     -11.75428020798705  7.981227488148749e-05     0.1252743875989497  0.0008821722787409189      14.26684277698002      318.9455459843747   0.006359997641764764     0.8000000000648996     0.5236945197435072     0.2760983677271026     0.3762300386185292    0.02609257087325505     0.4771024545891565     0.6044294704143247     0.2883968132293078  2.563168962772853e-14 121.8625553051181
2.589753680211298      19.74255790985522      16.26224250802763   0.002724973338698066     0.7109401915226373     -11.75428020798705  7.981227488148749e-05     0.1252743875989497  0.0008821722787409189      14.26684277698002      318.9455459843747   0.006359997641764764     0.8000000000648996     0.5236945197435072     0.2760983677271026     0.3762300386185292    0.02609255597209385     0.4771024694903177     0.6044294704143247     0.2883968132293078  2.563168962772853e-14 121.8625553051561
2.589753680211298      19.74255790985522      16.26224250802763   0.002724973338698066     0.7109401915226373     -11.75428020798705  7.981227488148749e-05     0.1252743875989497  0.0008821722787409189      14.26684277698002      318.9455459843747   0.006359997641764764     0.8000000000648996     0.5236945197435072     0.2760983677271026     0.3762300386185292    0.02609255597209385     0.4771024545891565     0.6044294853154859     0.2883968132293078  2.563168962772853e-14 121.8625553051406
2.589753680211298      19.74255790985522      16.26224250802763   0.002724973338698066     0.7109401915226373     -11.75428020798705  7.981227488148749e-05     0.1252743875989497  0.0008821722787409189      14.26684277698002      318.9455459843747   0.006359997641764764     0.8000000000648996     0.5236945197435072     0.2760983677271026     0.3762300386185292    0.02609255597209385     0.4771024545891565     0.6044294704143247      0.288396828130469  2.563168962772853e-14 121.8625553051445
2.589753680211298      19.74255790985522      16.26224250802763   0.002724973338698066     0.7109401915226373     -11.75428020798705  7.981227488148749e-05     0.1252743875989497  0.0008821722787409189      14.26684277698002      318.9455459843747   0.006359997641764764     0.8000000000648996     0.5236945197435072     0.2760983677271026     0.3762300386185292    0.02609255597209385     0.4771024545891565     0.6044294704143247     0.2883968132293078  1.490118682553729e-08 121.8626194510994
2.589793831567512      19.74227189870136      16.26183183684312   0.002721467557976923     0.7109397079672066     -11.75410126310818  7.962444193394718e-05      0.125286069758967  0.0008815192324803806      14.26658241421529      318.9456131443901   0.006358331675437097     0.8000000000648428     0.5236896332971037     0.2760873987225856     0.3762538887974745    0.02609298446272822     0.4771024545891565     0.6044317741973965     0.2884000032243456  2.461022926914665e-14 121.8620961855822
2.589793870158447      19.74227189870136      16.26183183684312   0.002721467557976923     0.7109397079672066     -11.75410126310818  7.962444193394718e-05      0.125286069758967  0.0008815192324803806      14.26658241421529      318.9456131443901   0.006358331675437097     0.8000000000648428     0.5236896332971037     0.2760873987225856     0.3762538887974745    0.02609298446272822     0.4771024545891565     0.6044317741973965     0.2884000032243456  2.461022926914665e-14 121.8620962323987
2.589793831567512      19.74227219288414      16.26183183684312   0.002721467557976923     0.7109397079672066     -11.75410126310818  7.962444193394718e-05      0.125286069758967  0.0008815192324803806      14.26658241421529      318.9456131443901   0.006358331675437097     0.8000000000648428     0.5236896332971037     0.2760873987225856     0.3762538887974745    0.02609298446272822     0.4771024545891565     0.6044317741973965     0.2884000032243456  2.461022926914665e-14 121.8620962381141
2.589793831567512      19.74227189870136       16.2618320791633   0.002721467557976923     0.7109397079672066     -11.75410126310818  7.962444193394718e-05      0.125286069758967  0.0008815192324803806      14.26658241421529      318.9456131443901   0.006358331675437097     0.8000000000648428     0.5236896332971037     0.2760873987225856     0.3762538887974745    0.02609298446272822     0.4771024545891565     0.6044317741973965     0.2884000032243456  2.461022926914665e-14 121.8620962242364
2.589793831567512      19.74227189870136      16.26183183684312   0.002721482459138117     0.7109397079672066     -11.75410126310818  7.962444193394718e-05      0.125286069758967  0.0008815192324803806      14.26658241421529      318.9456131443901   0.006358331675437097     0.8000000000648428     0.5236896332971037     0.2760873987225856     0.3762538887974745    0.02609298446272822     0.4771024545891565     0.6044317741973965     0.2884000032243456  2.461022926914665e-14 121.8620967238199
2.589793831567512      19.74227189870136      16.26183183684312   0.002721467557976923     0.7109397228683678     -11.75410126310818  7.962444193394718e-05      0.125286069758967  0.0008815192324803806      14.26658241421529      318.9456131443901   0.006358331675437097     0.8000000000648428     0.5236896332971037     0.2760873987225856     0.3762538887974745    0.02609298446272822     0.4771024545891565     0.6044317741973965     0.2884000032243456  2.461022926914665e-14 121.8620961974822
2.589793831567512      19.74227189870136      16.26183183684312   0.002721467557976923     0.7109397079672066     -11.75410143825793  7.962444193394718e-05      0.125286069758967  0.0008815192324803806      14.26658241421529      318.9456131443901   0.006358331675437097     0.8000000000648428     0.5236896332971037     0.2760873987225856     0.3762538887974745    0.02609298446272822     0.4771024545891565     0.6044317741973965     0.2884000032243456  2.461022926914665e-14 121.8620961646659
2.589793831567512      19.74227189870136      16.26183183684312   0.002721467557976923     0.7109397079672066     -11.75410126310818  7.963934309514103e-05      0.125286069758967  0.0008815192324803806      14.26658241421529      318.9456131443901   0.006358331675437097     0.8000000000648428     0.5236896332971037     0.2760873987225856     0.3762538887974745    0.02609298446272822     0.4771024545891565     0.6044317741973965     0.2884000032243456  2.461022926914665e-14 121.8620991373638
2.589793831567512      19.74227189870136      16.26183183684312   0.002721467557976923     0.7109397079672066     -11.75410126310818  7.962444193394718e-05     0.1252860846601282  0.0008815192324803806      14.26658241421529      318.9456131443901   0.006358331675437097     0.8000000000648428     0.5236896332971037     0.2760873987225856     0.3762538887974745    0.02609298446272822     0.4771024545891565     0.6044317741973965     0.2884000032243456  2.461022926914665e-14 121.8620961853302
2.589793831567512      19.74227189870136      16.26183183684312   0.002721467557976923     0.7109397079672066     -11.75410126310818  7.962444193394718e-05      0.125286069758967  0.0008815341336415745      14.26658241421529      318.9456131443901   0.006358331675437097     0.8000000000648428     0.5236896332971037     0.2760873987225856     0.3762538887974745    0.02609298446272822     0.4771024545891565     0.6044317741973965     0.2884000032243456  2.461022926914665e-14 121.8620974559204
2.589793831567512      19.74227189870136      16.26183183684312   0.002721467557976923     0.7109397079672066     -11.75410126310818  7.962444193394718e-05      0.125286069758967  0.0008815192324803806      14.26658262680393      318.9456131443901   0.006358331675437097     0.8000000000648428     0.5236896332971037     0.2760873987225856     0.3762538887974745    0.02609298446272822     0.4771024545891565     0.6044317741973965     0.2884000032243456  2.461022926914665e-14 121.8620962587805
2.589793831567512      19.74227189870136      16.26183183684312   0.002721467557976923     0.7109397079672066     -11.75410126310818  7.962444193394718e-05      0.125286069758967  0.0008815192324803806      14.26658241421529      318.9456178970501   0.006358331675437097     0.8000000000648428     0.5236896332971037     0.2760873987225856     0.3762538887974745    0.02609298446272822     0.4771024545891565     0.6044317741973965     0.2884000032243456  2.461022926914665e-14 121.862096214096
2.589793831567512      19.74227189870136      16.26183183684312   0.002721467557976923     0.7109397079672066     -11.75410126310818  7.962444193394718e-05      0.125286069758967  0.0008815192324803806      14.26658241421529      318.9456131443901   0.006358346576598291     0.8000000000648428     0.5236896332971037     0.2760873987225856     0.3762538887974745    0.02609298446272822     0.4771024545891565     0.6044317741973965     0.2884000032243456  2.461022926914665e-14 121.8620947668593
2.589793831567512      19.74227189870136      16.26183183684312   0.002721467557976923     0.7109397079672066     -11.75410126310818  7.962444193394718e-05      0.125286069758967  0.0008815192324803806      14.26658241421529      318.9456131443901   0.006358331675437097      0.800000014966004     0.5236896332971037     0.2760873987225856     0.3762538887974745    0.02609298446272822     0.4771024545891565     0.6044317741973965     0.2884000032243456  2.461022926914665e-14 121.8620966857074
2.589793831567512      19.74227189870136      16.26183183684312   0.002721467557976923     0.7109397079672066     -11.75410126310818  7.962444193394718e-05      0.125286069758967  0.0008815192324803806      14.26658241421529      318.9456131443901   0.006358331675437097     0.8000000000648428     0.5236896481982649     0.2760873987225856     0.3762538887974745    0.02609298446272822     0.4771024545891565     0.6044317741973965     0.2884000032243456  2.461022926914665e-14 121.8620961821743
2.589793831567512      19.74227189870136      16.26183183684312   0.002721467557976923     0.7109397079672066     -11.75410126310818  7.962444193394718e-05      0.125286069758967  0.0008815192324803806      14.26658241421529      318.9456131443901   0.006358331675437097     0.8000000000648428     0.5236896332971037     0.2760874136237468     0.3762538887974745    0.02609298446272822     0.4771024545891565     0.6044317741973965     0.2884000032243456  2.461022926914665e-14 121.8620961965752
2.589793831567512      19.74227189870136      16.26183183684312   0.002721467557976923     0.7109397079672066     -11.75410126310818  7.962444193394718e-05      0.125286069758967  0.0008815192324803806      14.26658241421529      318.9456131443901   0.006358331675437097     0.8000000000648428     0.5236896332971037     0.2760873987225856     0.3762539036986357    0.02609298446272822     0.4771024545891565     0.6044317741973965     0.2884000032243456  2.461022926914665e-14 121.862096164824
2.589793831567512      19.74227189870136      16.26183183684312   0.002721467557976923     0.7109397079672066     -11.75410126310818  7.962444193394718e-05      0.125286069758967  0.0008815192324803806      14.26658241421529      318.9456131443901   0.006358331675437097     0.8000000000648428     0.5236896332971037     0.2760873987225856     0.3762538887974745    0.02609299936388941     0.4771024545891565     0.6044317741973965     0.2884000032243456  2.461022926914665e-14 121.8620961856183
2.589793831567512      19.74227189870136      16.26183183684312   0.002721467557976923     0.7109397079672066     -11.75410126310818  7.962444193394718e-05      0.125286069758967  0.0008815192324803806      14.26658241421529      318.9456131443901   0.006358331675437097     0.8000000000648428     0.5236896332971037     0.2760873987225856     0.3762538887974745    0.02609298446272822     0.4771024694903177     0.6044317741973965     0.2884000032243456  2.461022926914665e-14 121.8620961855822
2.589793831567512      19.74227189870136      16.26183183684312   0.002721467557976923     0.7109397079672066     -11.75410126310818  7.962444193394718e-05      0.125286069758967  0.0008815192324803806      14.26658241421529      318.9456131443901   0.006358331675437097     0.8000000000648428     0.5236896332971037     0.2760873987225856     0.3762538887974745    0.02609298446272822     0.4771024545891565     0.6044317890985577     0.2884000032243456  2.461022926914665e-14 121.8620961855909
2.589793831567512      19.74227189870136      16.26183183684312   0.002721467557976923     0.7109397079672066     -11.75410126310818  7.962444193394718e-05      0.125286069758967  0.0008815192324803806      14.26658241421529      318.9456131443901   0.006358331675437097     0.8000000000648428     0.5236896332971037     0.2760873987225856     0.3762538887974745    0.02609298446272822     0.4771024545891565     0.6044317741973965     0.2884000181255068  2.461022926914665e-14 121.8620961855955
2.589793831567512      19.74227189870136      16.26183183684312   0.002721467557976923     0.7109397079672066     -11.75410126310818  7.962444193394718e-05      0.125286069758967  0.0008815192324803806      14.26658241421529      318.9456131443901   0.006358331675437097     0.8000000000648428     0.5236896332971037     0.2760873987225856     0.3762538887974745    0.02609298446272822     0.4771024545891565     0.6044317741973965     0.2884000032243456  1.490118580407693e-08 121.8621603413821
2.58977230210008      19.74200423512139      16.26133848874182   0.002721280082615113     0.7109375085247891     -11.75389274942572  7.958244209710759e-05     0.1252868864396623  0.0008814956057714293      14.26619276240852      318.9292326524056   0.006359878496337284     0.8000000000648149     0.5236946712841241     0.2760848117887143     0.3762549381684549    0.02609266732978977     0.4771024545891565     0.6044299837790909     0.2883986819274003  2.457083105019073e-14 121.8620000696701
2.589772340690694      19.74200423512139      16.26133848874182   0.002721280082615113     0.7109375085247891     -11.75389274942572  7.958244209710759e-05     0.1252868864396623  0.0008814956057714293      14.26619276240852      318.9292326524056   0.006359878496337284     0.8000000000648149     0.5236946712841241     0.2760848117887143     0.3762549381684549    0.02609266732978977     0.4771024545891565     0.6044299837790909     0.2883986819274003  2.457083105019073e-14 121.8620001485382
2.58977230210008      19.74200452930018      16.26133848874182   0.002721280082615113     0.7109375085247891     -11.75389274942572  7.958244209710759e-05     0.1252868864396623  0.0008814956057714293      14.26619276240852      318.9292326524056   0.006359878496337284     0.8000000000648149     0.5236946712841241     0.2760848117887143     0.3762549381684549    0.02609266732978977     0.4771024545891565     0.6044299837790909     0.2883986819274003  2.457083105019073e-14 121.8620001221866
2.58977230210008      19.74200423512139      16.26133873105465   0.002721280082615113     0.7109375085247891     -11.75389274942572  7.958244209710759e-05     0.1252868864396623  0.0008814956057714293      14.26619276240852      318.9292326524056   0.006359878496337284     0.8000000000648149     0.5236946712841241     0.2760848117887143     0.3762549381684549    0.02609266732978977     0.4771024545891565     0.6044299837790909     0.2883986819274003  2.457083105019073e-14 121.8620001005723
2.58977230210008      19.74200423512139      16.26133848874182   0.002721294983776307     0.7109375085247891     -11.75389274942572  7.958244209710759e-05     0.1252868864396623  0.0008814956057714293      14.26619276240852      318.9292326524056   0.006359878496337284     0.8000000000648149     0.5236946712841241     0.2760848117887143     0.3762549381684549    0.02609266732978977     0.4771024545891565     0.6044299837790909     0.2883986819274003  2.457083105019073e-14 121.8620005010228
2.58977230210008      19.74200423512139      16.26133848874182   0.002721280082615113     0.7109375234259503     -11.75389274942572  7.958244209710759e-05     0.1252868864396623  0.0008814956057714293      14.26619276240852      318.9292326524056   0.006359878496337284     0.8000000000648149     0.5236946712841241     0.2760848117887143     0.3762549381684549    0.02609266732978977     0.4771024545891565     0.6044299837790909     0.2883986819274003  2.457083105019073e-14 121.8620000759537
2.58977230210008      19.74200423512139      16.26133848874182   0.002721280082615113     0.7109375085247891     -11.75389292457237  7.958244209710759e-05     0.1252868864396623  0.0008814956057714293      14.26619276240852      318.9292326524056   0.006359878496337284     0.8000000000648149     0.5236946712841241     0.2760848117887143     0.3762549381684549    0.02609266732978977     0.4771024545891565     0.6044299837790909     0.2883986819274003  2.457083105019073e-14 121.8620000467181
2.58977230210008      19.74200423512139      16.26133848874182   0.002721280082615113     0.7109375085247891     -11.75389274942572  7.959734325830144e-05     0.1252868864396623  0.0008814956057714293      14.26619276240852      318.9292326524056   0.006359878496337284     0.8000000000648149     0.5236946712841241     0.2760848117887143     0.3762549381684549    0.02609266732978977     0.4771024545891565     0.6044299837790909     0.2883986819274003  2.457083105019073e-14 121.862003121845
2.58977230210008      19.74200423512139      16.26133848874182   0.002721280082615113     0.7109375085247891     -11.75389274942572  7.958244209710759e-05     0.1252869013408235  0.0008814956057714293      14.26619276240852      318.9292326524056   0.006359878496337284     0.8000000000648149     0.5236946712841241     0.2760848117887143     0.3762549381684549    0.02609266732978977     0.4771024545891565     0.6044299837790909     0.2883986819274003  2.457083105019073e-14 121.8620000414074
2.58977230210008      19.74200423512139      16.26133848874182   0.002721280082615113     0.7109375085247891     -11.75389274942572  7.958244209710759e-05     0.1252868864396623  0.0008815105069326231      14.26619276240852      318.9292326524056   0.006359878496337284     0.8000000000648149     0.5236946712841241     0.2760848117887143     0.3762549381684549    0.02609266732978977     0.4771024545891565     0.6044299837790909     0.2883986819274003  2.457083105019073e-14 121.8620013840693
2.58977230210008      19.74200423512139      16.26133848874182   0.002721280082615113     0.7109375085247891     -11.75389274942572  7.958244209710759e-05     0.1252868864396623  0.0008814956057714293      14.26619297499136      318.9292326524056   0.006359878496337284     0.8000000000648149     0.5236946712841241     0.2760848117887143     0.3762549381684549    0.02609266732978977     0.4771024545891565     0.6044299837790909     0.2883986819274003  2.457083105019073e-14 121.8620001925699
2.58977230210008      19.74200423512139      16.26133848874182   0.002721280082615113     0.7109375085247891     -11.75389274942572  7.958244209710759e-05     0.1252868864396623  0.0008814956057714293      14.26619276240852      318.9292374048216   0.006359878496337284     0.8000000000648149     0.5236946712841241     0.2760848117887143     0.3762549381684549    0.02609266732978977     0.4771024545891565     0.6044299837790909     0.2883986819274003  2.457083105019073e-14 121.8620000949535
2.58977230210008      19.74200423512139      16.26133848874182   0.002721280082615113     0.7109375085247891     -11.75389274942572  7.958244209710759e-05     0.1252868864396623  0.0008814956057714293      14.26619276240852      318.9292326524056   0.006359893397498478     0.8000000000648149     0.5236946712841241     0.2760848117887143     0.3762549381684549    0.02609266732978977     0.4771024545891565     0.6044299837790909     0.2883986819274003  2.457083105019073e-14 121.8620000525798
2.58977230210008      19.74200423512139      16.26133848874182   0.002721280082615113     0.7109375085247891     -11.75389274942572  7.958244209710759e-05     0.1252868864396623  0.0008814956057714293      14.26619276240852      318.9292326524056   0.006359878496337284     0.8000000149659761     0.5236946712841241     0.2760848117887143     0.3762549381684549    0.02609266732978977     0.4771024545891565     0.6044299837790909     0.2883986819274003  2.457083105019073e-14 121.8620005900785
2.58977230210008      19.74200423512139      16.26133848874182   0.002721280082615113     0.7109375085247891     -11.75389274942572  7.958244209710759e-05     0.1252868864396623  0.0008814956057714293      14.26619276240852      318.9292326524056   0.006359878496337284     0.8000000000648149     0.5236946861852853     0.2760848117887143     0.3762549381684549    0.02609266732978977     0.4771024545891565     0.6044299837790909     0.2883986819274003  2.457083105019073e-14 121.8620000774394
2.58977230210008      19.74200423512139      16.26133848874182   0.002721280082615113     0.7109375085247891     -11.75389274942572  7.958244209710759e-05     0.1252868864396623  0.0008814956057714293      14.26619276240852      318.9292326524056   0.006359878496337284     0.8000000000648149     0.5236946712841241     0.2760848266898754     0.3762549381684549    0.02609266732978977     0.4771024545891565     0.6044299837790909     0.2883986819274003  2.457083105019073e-14 121.8620000864343
2.58977230210008      19.74200423512139      16.26133848874182   0.002721280082615113     0.7109375085247891     -11.75389274942572  7.958244209710759e-05     0.1252868864396623  0.0008814956057714293      14.26619276240852      318.9292326524056   0.006359878496337284     0.8000000000648149     0.5236946712841241     0.2760848117887143     0.3762549530696161    0.02609266732978977     0.4771024545891565     0.6044299837790909     0.2883986819274003  2.457083105019073e-14 121.8620000588718
2.58977230210008      19.74200423512139      16.26133848874182   0.002721280082615113     0.7109375085247891     -11.75389274942572  7.958244209710759e-05     0.1252868864396623  0.0008814956057714293      14.26619276240852      318.9292326524056   0.006359878496337284     0.8000000000648149     0.5236946712841241     0.2760848117887143     0.3762549381684549    0.02609268223095096     0.4771024545891565     0.6044299837790909     0.2883986819274003  2.457083105019073e-14 121.8620000706258
2.58977230210008      19.74200423512139      16.26133848874182   0.002721280082615113     0.7109375085247891     -11.75389274942572  7.958244209710759e-05     0.1252868864396623  0.0008814956057714293      14.26619276240852      318.9292326524056   0.006359878496337284     0.8000000000648149     0.5236946712841241     0.2760848117887143     0.3762549381684549    0.02609266732978977     0.4771024694903177     0.6044299837790909     0.2883986819274003  2.457083105019073e-14 121.8620000696701
2.58977230210008      19.74200423512139      16.26133848874182   0.002721280082615113     0.7109375085247891     -11.75389274942572  7.958244209710759e-05     0.1252868864396623  0.0008814956057714293      14.26619276240852      318.9292326524056   0.006359878496337284     0.8000000000648149     0.5236946712841241     0.2760848117887143     0.3762549381684549    0.02609266732978977     0.4771024545891565     0.6044299986802521     0.2883986819274003  2.457083105019073e-14 121.8620000697827
2.58977230210008      19.74200423512139      16.26133848874182   0.002721280082615113     0.7109375085247891     -11.75389274942572  7.958244209710759e-05     0.1252868864396623  0.0008814956057714293      14.26619276240852      318.9292326524056   0.006359878496337284     0.8000000000648149     0.5236946712841241     0.2760848117887143     0.3762549381684549    0.02609266732978977     0.4771024545891565     0.6044299837790909     0.2883986968285615  2.457083105019073e-14 121.8620000698899
2.58977230210008      19.74200423512139      16.26133848874182   0.002721280082615113     0.7109375085247891     -11.75389274942572  7.958244209710759e-05     0.1252868864396623  0.0008814956057714293      14.26619276240852      318.9292326524056   0.006359878496337284     0.8000000000648149     0.5236946712841241     0.2760848117887143     0.3762549381684549    0.02609266732978977     0.4771024545891565     0.6044299837790909     0.2883986819274003  1.490118576467871e-08 121.8620642255496
2.589694959850721      19.74196117527552      16.26127684736667   0.002718659037720904     0.7109268968726635     -11.75387020996576  7.903338976175279e-05     0.1253502731006025  0.0008789104434833453      14.26582231053414      318.9258894164647   0.006362653731741302      0.800000000064735     0.5236857212160635     0.2760744954437223     0.3762789800210605    0.02609175572072655     0.4771024545891565     0.6044266320777298     0.2883957306899342  4.324690258800653e-14 121.8616646605196
2.589694998440183      19.74196117527552      16.26127684736667   0.002718659037720904     0.7109268968726635     -11.75387020996576  7.903338976175279e-05     0.1253502731006025  0.0008789104434833453      14.26582231053414      318.9258894164647   0.006362653731741302      0.800000000064735     0.5236857212160635     0.2760744954437223     0.3762789800210605    0.02609175572072655     0.4771024545891565     0.6044266320777298     0.2883957306899342  4.324690258800653e-14 121.8616647556471
2.589694959850721      19.74196146945367      16.26127684736667   0.002718659037720904     0.7109268968726635     -11.75387020996576  7.903338976175279e-05     0.1253502731006025  0.0008789104434833453      14.26582231053414      318.9258894164647   0.006362653731741302      0.800000000064735     0.5236857212160635     0.2760744954437223     0.3762789800210605    0.02609175572072655     0.4771024545891565     0.6044266320777298     0.2883957306899342  4.324690258800653e-14 121.8616647374027
2.589694959850721      19.74196117527552      16.26127708967858   0.002718659037720904     0.7109268968726635     -11.75387020996576  7.903338976175279e-05     0.1253502731006025  0.0008789104434833453      14.26582231053414      318.9258894164647   0.006362653731741302      0.800000000064735     0.5236857212160635     0.2760744954437223     0.3762789800210605    0.02609175572072655     0.4771024545891565     0.6044266320777298     0.2883957306899342  4.324690258800653e-14 121.8616647187757
2.589694959850721      19.74196117527552      16.26127684736667   0.002718673938882098     0.7109268968726635     -11.75387020996576  7.903338976175279e-05     0.1253502731006025  0.0008789104434833453      14.26582231053414      318.9258894164647   0.006362653731741302      0.800000000064735     0.5236857212160635     0.2760744954437223     0.3762789800210605    0.02609175572072655     0.4771024545891565     0.6044266320777298     0.2883957306899342  4.324690258800653e-14 121.8616639653467
2.589694959850721      19.74196117527552      16.26127684736667   0.002718659037720904     0.7109269117738247     -11.75387020996576  7.903338976175279e-05     0.1253502731006025  0.0008789104434833453      14.26582231053414      318.9258894164647   0.006362653731741302      0.800000000064735     0.5236857212160635     0.2760744954437223     0.3762789800210605    0.02609175572072655     0.4771024545891565     0.6044266320777298     0.2883957306899342  4.324690258800653e-14 121.8616646478058
2.589694959850721      19.74196117527552      16.26127684736667   0.002718659037720904     0.7109268968726635     -11.75387038511208  7.903338976175279e-05     0.1253502731006025  0.0008789104434833453      14.26582231053414      318.9258894164647   0.006362653731741302      0.800000000064735     0.5236857212160635     0.2760744954437223     0.3762789800210605    0.02609175572072655     0.4771024545891565     0.6044266320777298     0.2883957306899342  4.324690258800653e-14 121.8616646121523
2.589694959850721      19.74196117527552      16.26127684736667   0.002718659037720904     0.7109268968726635     -11.75387020996576  7.904829092294664e-05     0.1253502731006025  0.0008789104434833453      14.26582231053414      318.9258894164647   0.006362653731741302      0.800000000064735     0.5236857212160635     0.2760744954437223     0.3762789800210605    0.02609175572072655     0.4771024545891565     0.6044266320777298     0.2883957306899342  4.324690258800653e-14 121.8616680297193
2.589694959850721      19.74196117527552      16.26127684736667   0.002718659037720904     0.7109268968726635     -11.75387020996576  7.903338976175279e-05     0.1253502880017637  0.0008789104434833453      14.26582231053414      318.9258894164647   0.006362653731741302      0.800000000064735     0.5236857212160635     0.2760744954437223     0.3762789800210605    0.02609175572072655     0.4771024545891565     0.6044266320777298     0.2883957306899342  4.324690258800653e-14 121.8616646620391
2.589694959850721      19.74196117527552      16.26127684736667   0.002718659037720904     0.7109268968726635     -11.75387020996576  7.903338976175279e-05     0.1253502731006025  0.0008789253446445392      14.26582231053414      318.9258894164647   0.006362653731741302      0.800000000064735     0.5236857212160635     0.2760744954437223     0.3762789800210605    0.02609175572072655     0.4771024545891565     0.6044266320777298     0.2883957306899342  4.324690258800653e-14 121.861665674505
2.589694959850721      19.74196117527552      16.26127684736667   0.002718659037720904     0.7109268968726635     -11.75387020996576  7.903338976175279e-05     0.1253502731006025  0.0008789104434833453      14.26582252311146      318.9258894164647   0.006362653731741302      0.800000000064735     0.5236857212160635     0.2760744954437223     0.3762789800210605    0.02609175572072655     0.4771024545891565     0.6044266320777298     0.2883957306899342  4.324690258800653e-14 121.8616645948415
2.589694959850721      19.74196117527552      16.26127684736667   0.002718659037720904     0.7109268968726635     -11.75387020996576  7.903338976175279e-05     0.1253502731006025  0.0008789104434833453      14.26582231053414      318.9258941688308   0.006362653731741302      0.800000000064735     0.5236857212160635     0.2760744954437223     0.3762789800210605    0.02609175572072655     0.4771024545891565     0.6044266320777298     0.2883957306899342  4.324690258800653e-14 121.8616646314023
2.589694959850721      19.74196117527552      16.26127684736667   0.002718659037720904     0.7109268968726635     -11.75387020996576  7.903338976175279e-05     0.1253502731006025  0.0008789104434833453      14.26582231053414      318.9258894164647   0.006362668632902495      0.800000000064735     0.5236857212160635     0.2760744954437223     0.3762789800210605    0.02609175572072655     0.4771024545891565     0.6044266320777298     0.2883957306899342  4.324690258800653e-14 121.8616670959404
2.589694959850721      19.74196117527552      16.26127684736667   0.002718659037720904     0.7109268968726635     -11.75387020996576  7.903338976175279e-05     0.1253502731006025  0.0008789104434833453      14.26582231053414      318.9258894164647   0.006362653731741302     0.8000000149658962     0.5236857212160635     0.2760744954437223     0.3762789800210605    0.02609175572072655     0.4771024545891565     0.6044266320777298     0.2883957306899342  4.324690258800653e-14 121.8616651458836
2.589694959850721      19.74196117527552      16.26127684736667   0.002718659037720904     0.7109268968726635     -11.75387020996576  7.903338976175279e-05     0.1253502731006025  0.0008789104434833453      14.26582231053414      318.9258894164647   0.006362653731741302      0.800000000064735     0.5236857361172247     0.2760744954437223     0.3762789800210605    0.02609175572072655     0.4771024545891565     0.6044266320777298     0.2883957306899342  4.324690258800653e-14 121.8616646173565
2.589694959850721      19.74196117527552      16.26127684736667   0.002718659037720904     0.7109268968726635     -11.75387020996576  7.903338976175279e-05     0.1253502731006025  0.0008789104434833453      14.26582231053414      318.9258894164647   0.006362653731741302      0.800000000064735     0.5236857212160635     0.2760745103448835     0.3762789800210605    0.02609175572072655     0.4771024545891565     0.6044266320777298     0.2883957306899342  4.324690258800653e-14 121.8616647995022
2.589694959850721      19.74196117527552      16.26127684736667   0.002718659037720904     0.7109268968726635     -11.75387020996576  7.903338976175279e-05     0.1253502731006025  0.0008789104434833453      14.26582231053414      318.9258894164647   0.006362653731741302      0.800000000064735     0.5236857212160635     0.2760744954437223     0.3762789949222217    0.02609175572072655     0.4771024545891565     0.6044266320777298     0.2883957306899342  4.324690258800653e-14 121.8616646392735
2.589694959850721      19.74196117527552      16.26127684736667   0.002718659037720904     0.7109268968726635     -11.75387020996576  7.903338976175279e-05     0.1253502731006025  0.0008789104434833453      14.26582231053414      318.9258894164647   0.006362653731741302      0.800000000064735     0.5236857212160635     0.2760744954437223     0.3762789800210605    0.02609177062188774     0.4771024545891565     0.6044266320777298     0.2883957306899342  4.324690258800653e-14 121.8616646607601
2.589694959850721      19.74196117527552      16.26127684736667   0.002718659037720904     0.7109268968726635     -11.75387020996576  7.903338976175279e-05     0.1253502731006025  0.0008789104434833453      14.26582231053414      318.9258894164647   0.006362653731741302      0.800000000064735     0.5236857212160635     0.2760744954437223     0.3762789800210605    0.02609175572072655     0.4771024694903177     0.6044266320777298     0.2883957306899342  4.324690258800653e-14 121.8616646605196
2.589694959850721      19.74196117527552      16.26127684736667   0.002718659037720904     0.7109268968726635     -11.75387020996576  7.903338976175279e-05     0.1253502731006025  0.0008789104434833453      14.26582231053414      318.9258894164647   0.006362653731741302      0.800000000064735     0.5236857212160635     0.2760744954437223     0.3762789800210605    0.02609175572072655     0.4771024545891565      0.604426646978891     0.2883957306899342  4.324690258800653e-14 121.8616646605824
2.589694959850721      19.74196117527552      16.26127684736667   0.002718659037720904     0.7109268968726635     -11.75387020996576  7.903338976175279e-05     0.1253502731006025  0.0008789104434833453      14.26582231053414      318.9258894164647   0.006362653731741302      0.800000000064735     0.5236857212160635     0.2760744954437223     0.3762789800210605    0.02609175572072655     0.4771024545891565     0.6044266320777298     0.2883957455910954  4.324690258800653e-14 121.8616646606358
2.589694959850721      19.74196117527552      16.26127684736667   0.002718659037720904     0.7109268968726635     -11.75387020996576  7.903338976175279e-05     0.1253502731006025  0.0008789104434833453      14.26582231053414      318.9258894164647   0.006362653731741302      0.800000000064735     0.5236857212160635     0.2760744954437223     0.3762789800210605    0.02609175572072655     0.4771024545891565     0.6044266320777298     0.2883957306899342  1.490120444075024e-08 121.86172880439
2.589684231888775      19.74186124122397      16.26105826780138   0.002720115975909712     0.7109278770803429     -11.75377397734674  7.902874487461891e-05      0.125350361767707  0.0008789070768811659      14.26591355183706      318.9259006963384   0.006362723719122076     0.8000000000647258      0.523688886860175     0.2760728639929859     0.3762778210689525    0.02609119516340897     0.4771024545891565     0.6044228250591348     0.2883925028234395  4.323562898946624e-14 121.861624464279
2.589684270478077      19.74186124122397      16.26105826780138   0.002720115975909712     0.7109278770803429     -11.75377397734674  7.902874487461891e-05      0.125350361767707  0.0008789070768811659      14.26591355183706      318.9259006963384   0.006362723719122076     0.8000000000647258      0.523688886860175     0.2760728639929859     0.3762778210689525    0.02609119516340897     0.4771024545891565     0.6044228250591348     0.2883925028234395  4.323562898946624e-14 121.8616244199843
2.589684231888775      19.74186153540063      16.26105826780138   0.002720115975909712     0.7109278770803429     -11.75377397734674  7.902874487461891e-05      0.125350361767707  0.0008789070768811659      14.26591355183706      318.9259006963384   0.006362723719122076     0.8000000000647258      0.523688886860175     0.2760728639929859     0.3762778210689525    0.02609119516340897     0.4771024545891565     0.6044228250591348     0.2883925028234395  4.323562898946624e-14 121.8616245166881
2.589684231888775      19.74186124122397      16.26105851011003   0.002720115975909712     0.7109278770803429     -11.75377397734674  7.902874487461891e-05      0.125350361767707  0.0008789070768811659      14.26591355183706      318.9259006963384   0.006362723719122076     0.8000000000647258      0.523688886860175     0.2760728639929859     0.3762778210689525    0.02609119516340897     0.4771024545891565     0.6044228250591348     0.2883925028234395  4.323562898946624e-14 121.8616244534378
2.589684231888775      19.74186124122397      16.26105826780138   0.002720130877070906     0.7109278770803429     -11.75377397734674  7.902874487461891e-05      0.125350361767707  0.0008789070768811659      14.26591355183706      318.9259006963384   0.006362723719122076     0.8000000000647258      0.523688886860175     0.2760728639929859     0.3762778210689525    0.02609119516340897     0.4771024545891565     0.6044228250591348     0.2883925028234395  4.323562898946624e-14 121.8616244942308
2.589684231888775      19.74186124122397      16.26105826780138   0.002720115975909712     0.7109278919815041     -11.75377397734674  7.902874487461891e-05      0.125350361767707  0.0008789070768811659      14.26591355183706      318.9259006963384   0.006362723719122076     0.8000000000647258      0.523688886860175     0.2760728639929859     0.3762778210689525    0.02609119516340897     0.4771024545891565     0.6044228250591348     0.2883925028234395  4.323562898946624e-14 121.8616244672677
2.589684231888775      19.74186124122397      16.26105826780138   0.002720115975909712     0.7109278770803429     -11.75377415249162  7.902874487461891e-05      0.125350361767707  0.0008789070768811659      14.26591355183706      318.9259006963384   0.006362723719122076     0.8000000000647258      0.523688886860175     0.2760728639929859     0.3762778210689525    0.02609119516340897     0.4771024545891565     0.6044228250591348     0.2883925028234395  4.323562898946624e-14 121.8616244210258
2.589684231888775      19.74186124122397      16.26105826780138   0.002720115975909712     0.7109278770803429     -11.75377397734674  7.904364603581276e-05      0.125350361767707  0.0008789070768811659      14.26591355183706      318.9259006963384   0.006362723719122076     0.8000000000647258      0.523688886860175     0.2760728639929859     0.3762778210689525    0.02609119516340897     0.4771024545891565     0.6044228250591348     0.2883925028234395  4.323562898946624e-14 121.8616278445929
2.589684231888775      19.74186124122397      16.26105826780138   0.002720115975909712     0.7109278770803429     -11.75377397734674  7.902874487461891e-05     0.1253503766688682  0.0008789070768811659      14.26591355183706      318.9259006963384   0.006362723719122076     0.8000000000647258      0.523688886860175     0.2760728639929859     0.3762778210689525    0.02609119516340897     0.4771024545891565     0.6044228250591348     0.2883925028234395  4.323562898946624e-14 121.8616244353519
2.589684231888775      19.74186124122397      16.26105826780138   0.002720115975909712     0.7109278770803429     -11.75377397734674  7.902874487461891e-05      0.125350361767707  0.0008789219780423597      14.26591355183706      318.9259006963384   0.006362723719122076     0.8000000000647258      0.523688886860175     0.2760728639929859     0.3762778210689525    0.02609119516340897     0.4771024545891565     0.6044228250591348     0.2883925028234395  4.323562898946624e-14 121.8616253332229
2.589684231888775      19.74186124122397      16.26105826780138   0.002720115975909712     0.7109278770803429     -11.75377397734674  7.902874487461891e-05      0.125350361767707  0.0008789070768811659      14.26591376441573      318.9259006963384   0.006362723719122076     0.8000000000647258      0.523688886860175     0.2760728639929859     0.3762778210689525    0.02609119516340897     0.4771024545891565     0.6044228250591348     0.2883925028234395  4.323562898946624e-14 121.8616244148388
2.589684231888775      19.74186124122397      16.26105826780138   0.002720115975909712     0.7109278770803429     -11.75377397734674  7.902874487461891e-05      0.125350361767707  0.0008789070768811659      14.26591355183706      318.9259054487046   0.006362723719122076     0.8000000000647258      0.523688886860175     0.2760728639929859     0.3762778210689525    0.02609119516340897     0.4771024545891565     0.6044228250591348     0.2883925028234395  4.323562898946624e-14 121.8616244172692
2.589684231888775      19.74186124122397      16.26105826780138   0.002720115975909712     0.7109278770803429     -11.75377397734674  7.902874487461891e-05      0.125350361767707  0.0008789070768811659      14.26591355183706      318.9259006963384    0.00636273862028327     0.8000000000647258      0.523688886860175     0.2760728639929859     0.3762778210689525    0.02609119516340897     0.4771024545891565     0.6044228250591348     0.2883925028234395  4.323562898946624e-14 121.8616267735885
2.589684231888775      19.74186124122397      16.26105826780138   0.002720115975909712     0.7109278770803429     -11.75377397734674  7.902874487461891e-05      0.125350361767707  0.0008789070768811659      14.26591355183706      318.9259006963384   0.006362723719122076      0.800000014965887      0.523688886860175     0.2760728639929859     0.3762778210689525    0.02609119516340897     0.4771024545891565     0.6044228250591348     0.2883925028234395  4.323562898946624e-14 121.8616249881342
2.589684231888775      19.74186124122397      16.26105826780138   0.002720115975909712     0.7109278770803429     -11.75377397734674  7.902874487461891e-05      0.125350361767707  0.0008789070768811659      14.26591355183706      318.9259006963384   0.006362723719122076     0.8000000000647258     0.5236889017613362     0.2760728639929859     0.3762778210689525    0.02609119516340897     0.4771024545891565     0.6044228250591348     0.2883925028234395  4.323562898946624e-14 121.8616244241972
2.589684231888775      19.74186124122397      16.26105826780138   0.002720115975909712     0.7109278770803429     -11.75377397734674  7.902874487461891e-05      0.125350361767707  0.0008789070768811659      14.26591355183706      318.9259006963384   0.006362723719122076     0.8000000000647258      0.523688886860175     0.2760728788941471     0.3762778210689525    0.02609119516340897     0.4771024545891565     0.6044228250591348     0.2883925028234395  4.323562898946624e-14 121.8616245919104
2.589684231888775      19.74186124122397      16.26105826780138   0.002720115975909712     0.7109278770803429     -11.75377397734674  7.902874487461891e-05      0.125350361767707  0.0008789070768811659      14.26591355183706      318.9259006963384   0.006362723719122076     0.8000000000647258      0.523688886860175     0.2760728639929859     0.3762778359701137    0.02609119516340897     0.4771024545891565     0.6044228250591348     0.2883925028234395  4.323562898946624e-14 121.8616244148894
2.589684231888775      19.74186124122397      16.26105826780138   0.002720115975909712     0.7109278770803429     -11.75377397734674  7.902874487461891e-05      0.125350361767707  0.0008789070768811659      14.26591355183706      318.9259006963384   0.006362723719122076     0.8000000000647258      0.523688886860175     0.2760728639929859     0.3762778210689525    0.02609121006457017     0.4771024545891565     0.6044228250591348     0.2883925028234395  4.323562898946624e-14 121.8616244642821
2.589684231888775      19.74186124122397      16.26105826780138   0.002720115975909712     0.7109278770803429     -11.75377397734674  7.902874487461891e-05      0.125350361767707  0.0008789070768811659      14.26591355183706      318.9259006963384   0.006362723719122076     0.8000000000647258      0.523688886860175     0.2760728639929859     0.3762778210689525    0.02609119516340897     0.4771024694903177     0.6044228250591348     0.2883925028234395  4.323562898946624e-14 121.861624464279
2.589684231888775      19.74186124122397      16.26105826780138   0.002720115975909712     0.7109278770803429     -11.75377397734674  7.902874487461891e-05      0.125350361767707  0.0008789070768811659      14.26591355183706      318.9259006963384   0.006362723719122076     0.8000000000647258      0.523688886860175     0.2760728639929859     0.3762778210689525    0.02609119516340897     0.4771024545891565      0.604422839960296     0.2883925028234395  4.323562898946624e-14 121.8616244642942
2.589684231888775      19.74186124122397      16.26105826780138   0.002720115975909712     0.7109278770803429     -11.75377397734674  7.902874487461891e-05      0.125350361767707  0.0008789070768811659      14.26591355183706      318.9259006963384   0.006362723719122076     0.8000000000647258      0.523688886860175     0.2760728639929859     0.3762778210689525    0.02609119516340897     0.4771024545891565     0.6044228250591348     0.2883925177246007  4.323562898946624e-14 121.8616244642804
2.589684231888775      19.74186124122397      16.26105826780138   0.002720115975909712     0.7109278770803429     -11.75377397734674  7.902874487461891e-05      0.125350361767707  0.0008789070768811659      14.26591355183706      318.9259006963384   0.006362723719122076     0.8000000000647258      0.523688886860175     0.2760728639929859     0.3762778210689525    0.02609119516340897     0.4771024545891565     0.6044228250591348     0.2883925028234395  1.490120442947665e-08 121.8616886028732
2.5896858529615      19.74185986742302       16.2610567946423   0.002720103517817978     0.7109275344827049     -11.75377428209688  7.898754303910565e-05     0.1253548431093888  0.0008787892605510852      14.26591992767813      318.9261735328964   0.006360453503622082     0.8000000000647211     0.5236918232059151     0.2760673797875355      0.376285746304188    0.02609110417678039     0.4771024545891565     0.6044136002958632     0.2883922321182759  4.280543967786147e-14 121.8613940755757
2.589685891550826      19.74185986742302       16.2610567946423   0.002720103517817978     0.7109275344827049     -11.75377428209688  7.898754303910565e-05     0.1253548431093888  0.0008787892605510852      14.26591992767813      318.9261735328964   0.006360453503622082     0.8000000000647211     0.5236918232059151     0.2760673797875355      0.376285746304188    0.02609110417678039     0.4771024545891565     0.6044136002958632     0.2883922321182759  4.280543967786147e-14 121.8613941057957
2.5896858529615      19.74186016159965       16.2610567946423   0.002720103517817978     0.7109275344827049     -11.75377428209688  7.898754303910565e-05     0.1253548431093888  0.0008787892605510852      14.26591992767813      318.9261735328964   0.006360453503622082     0.8000000000647211     0.5236918232059151     0.2760673797875355      0.376285746304188    0.02609110417678039     0.4771024545891565     0.6044136002958632     0.2883922321182759  4.280543967786147e-14 121.8613941180255
2.5896858529615      19.74185986742302      16.26105703695093   0.002720103517817978     0.7109275344827049     -11.75377428209688  7.898754303910565e-05     0.1253548431093888  0.0008787892605510852      14.26591992767813      318.9261735328964   0.006360453503622082     0.8000000000647211     0.5236918232059151     0.2760673797875355      0.376285746304188    0.02609110417678039     0.4771024545891565     0.6044136002958632     0.2883922321182759  4.280543967786147e-14 121.8613940866573
2.5896858529615      19.74185986742302       16.2610567946423   0.002720118418979171     0.7109275344827049     -11.75377428209688  7.898754303910565e-05     0.1253548431093888  0.0008787892605510852      14.26591992767813      318.9261735328964   0.006360453503622082     0.8000000000647211     0.5236918232059151     0.2760673797875355      0.376285746304188    0.02609110417678039     0.4771024545891565     0.6044136002958632     0.2883922321182759  4.280543967786147e-14 121.8613942181432
2.5896858529615      19.74185986742302       16.2610567946423   0.002720103517817978      0.710927549383866     -11.75377428209688  7.898754303910565e-05     0.1253548431093888  0.0008787892605510852      14.26591992767813      318.9261735328964   0.006360453503622082     0.8000000000647211     0.5236918232059151     0.2760673797875355      0.376285746304188    0.02609110417678039     0.4771024545891565     0.6044136002958632     0.2883922321182759  4.280543967786147e-14 121.8613940481566
2.5896858529615      19.74185986742302       16.2610567946423   0.002720103517817978     0.7109275344827049     -11.75377445724177  7.898754303910565e-05     0.1253548431093888  0.0008787892605510852      14.26591992767813      318.9261735328964   0.006360453503622082     0.8000000000647211     0.5236918232059151     0.2760673797875355      0.376285746304188    0.02609110417678039     0.4771024545891565     0.6044136002958632     0.2883922321182759  4.280543967786147e-14 121.8613940232562
2.5896858529615      19.74185986742302       16.2610567946423   0.002720103517817978     0.7109275344827049     -11.75377428209688   7.90024442002995e-05     0.1253548431093888  0.0008787892605510852      14.26591992767813      318.9261735328964   0.006360453503622082     0.8000000000647211     0.5236918232059151     0.2760673797875355      0.376285746304188    0.02609110417678039     0.4771024545891565     0.6044136002958632     0.2883922321182759  4.280543967786147e-14 121.8613972560438
2.5896858529615      19.74185986742302       16.2610567946423   0.002720103517817978     0.7109275344827049     -11.75377428209688  7.898754303910565e-05       0.12535485801055  0.0008787892605510852      14.26591992767813      318.9261735328964   0.006360453503622082     0.8000000000647211     0.5236918232059151     0.2760673797875355      0.376285746304188    0.02609110417678039     0.4771024545891565     0.6044136002958632     0.2883922321182759  4.280543967786147e-14 121.8613940585452
2.5896858529615      19.74185986742302       16.2610567946423   0.002720103517817978     0.7109275344827049     -11.75377428209688  7.898754303910565e-05     0.1253548431093888  0.0008788041617122791      14.26591992767813      318.9261735328964   0.006360453503622082     0.8000000000647211     0.5236918232059151     0.2760673797875355      0.376285746304188    0.02609110417678039     0.4771024545891565     0.6044136002958632     0.2883922321182759  4.280543967786147e-14 121.8613948780866
2.5896858529615      19.74185986742302       16.2610567946423   0.002720103517817978     0.7109275344827049     -11.75377428209688  7.898754303910565e-05     0.1253548431093888  0.0008787892605510852       14.2659201402569      318.9261735328964   0.006360453503622082     0.8000000000647211     0.5236918232059151     0.2760673797875355      0.376285746304188    0.02609110417678039     0.4771024545891565     0.6044136002958632     0.2883922321182759  4.280543967786147e-14 121.8613941175966
2.5896858529615      19.74185986742302       16.2610567946423   0.002720103517817978     0.7109275344827049     -11.75377428209688  7.898754303910565e-05     0.1253548431093888  0.0008787892605510852      14.26591992767813      318.9261782852668   0.006360453503622082     0.8000000000647211     0.5236918232059151     0.2760673797875355      0.376285746304188    0.02609110417678039     0.4771024545891565     0.6044136002958632     0.2883922321182759  4.280543967786147e-14 121.861394107734
2.5896858529615      19.74185986742302       16.2610567946423   0.002720103517817978     0.7109275344827049     -11.75377428209688  7.898754303910565e-05     0.1253548431093888  0.0008787892605510852      14.26591992767813      318.9261735328964   0.006360468404783276     0.8000000000647211     0.5236918232059151     0.2760673797875355      0.376285746304188    0.02609110417678039     0.4771024545891565     0.6044136002958632     0.2883922321182759  4.280543967786147e-14 121.8613938887728
2.5896858529615      19.74185986742302       16.2610567946423   0.002720103517817978     0.7109275344827049     -11.75377428209688  7.898754303910565e-05     0.1253548431093888  0.0008787892605510852      14.26591992767813      318.9261735328964   0.006360453503622082     0.8000000149658822     0.5236918232059151     0.2760673797875355      0.376285746304188    0.02609110417678039     0.4771024545891565     0.6044136002958632     0.2883922321182759  4.280543967786147e-14 121.8613945600208
2.5896858529615      19.74185986742302       16.2610567946423   0.002720103517817978     0.7109275344827049     -11.75377428209688  7.898754303910565e-05     0.1253548431093888  0.0008787892605510852      14.26591992767813      318.9261735328964   0.006360453503622082     0.8000000000647211     0.5236918381070763     0.2760673797875355      0.376285746304188    0.02609110417678039     0.4771024545891565     0.6044136002958632     0.2883922321182759  4.280543967786147e-14 121.8613940606643
2.5896858529615      19.74185986742302       16.2610567946423   0.002720103517817978     0.7109275344827049     -11.75377428209688  7.898754303910565e-05     0.1253548431093888  0.0008787892605510852      14.26591992767813      318.9261735328964   0.006360453503622082     0.8000000000647211     0.5236918232059151     0.2760673946886967      0.376285746304188    0.02609110417678039     0.4771024545891565     0.6044136002958632     0.2883922321182759  4.280543967786147e-14 121.8613941179014
2.5896858529615      19.74185986742302       16.2610567946423   0.002720103517817978     0.7109275344827049     -11.75377428209688  7.898754303910565e-05     0.1253548431093888  0.0008787892605510852      14.26591992767813      318.9261735328964   0.006360453503622082     0.8000000000647211     0.5236918232059151     0.2760673797875355     0.3762857612053492    0.02609110417678039     0.4771024545891565     0.6044136002958632     0.2883922321182759  4.280543967786147e-14 121.8613940604403
2.5896858529615      19.74185986742302       16.2610567946423   0.002720103517817978     0.7109275344827049     -11.75377428209688  7.898754303910565e-05     0.1253548431093888  0.0008787892605510852      14.26591992767813      318.9261735328964   0.006360453503622082     0.8000000000647211     0.5236918232059151     0.2760673797875355      0.376285746304188    0.02609111907794158     0.4771024545891565     0.6044136002958632     0.2883922321182759  4.280543967786147e-14 121.8613940753644
2.5896858529615      19.74185986742302       16.2610567946423   0.002720103517817978     0.7109275344827049     -11.75377428209688  7.898754303910565e-05     0.1253548431093888  0.0008787892605510852      14.26591992767813      318.9261735328964   0.006360453503622082     0.8000000000647211     0.5236918232059151     0.2760673797875355      0.376285746304188    0.02609110417678039     0.4771024694903177     0.6044136002958632     0.2883922321182759  4.280543967786147e-14 121.8613940755757
2.5896858529615      19.74185986742302       16.2610567946423   0.002720103517817978     0.7109275344827049     -11.75377428209688  7.898754303910565e-05     0.1253548431093888  0.0008787892605510852      14.26591992767813      318.9261735328964   0.006360453503622082     0.8000000000647211     0.5236918232059151     0.2760673797875355      0.376285746304188    0.02609110417678039     0.4771024545891565     0.6044136151970244     0.2883922321182759  4.280543967786147e-14 121.8613940754138
2.5896858529615      19.74185986742302       16.2610567946423   0.002720103517817978     0.7109275344827049     -11.75377428209688  7.898754303910565e-05     0.1253548431093888  0.0008787892605510852      14.26591992767813      318.9261735328964   0.006360453503622082     0.8000000000647211     0.5236918232059151     0.2760673797875355      0.376285746304188    0.02609110417678039     0.4771024545891565     0.6044136002958632     0.2883922470194371  4.280543967786147e-14 121.8613940753938
2.5896858529615      19.74185986742302       16.2610567946423   0.002720103517817978     0.7109275344827049     -11.75377428209688  7.898754303910565e-05     0.1253548431093888  0.0008787892605510852      14.26591992767813      318.9261735328964   0.006360453503622082     0.8000000000647211     0.5236918232059151     0.2760673797875355      0.376285746304188    0.02609110417678039     0.4771024545891565     0.6044136002958632     0.2883922321182759  1.490120399928734e-08 121.8614582132062
2.589676950291916      19.74188832913106      16.26111121591254   0.002720090467948624     0.7109312886751605      -11.7538002951411  7.894772549837957e-05     0.1253564519922289  0.0008787421070937629      14.26565434636781       318.916581231595   0.006361087729365346     0.8000000000646994     0.5236940340217952     0.2760660292785582     0.3762870975551863    0.02609333673882352     0.4771024545891565     0.6044373240536167     0.2884394374101328  4.262339324109325e-14 121.8613874545615
2.589676988881109      19.74188832913106      16.26111121591254   0.002720090467948624     0.7109312886751605      -11.7538002951411  7.894772549837957e-05     0.1253564519922289  0.0008787421070937629      14.26565434636781       318.916581231595   0.006361087729365346     0.8000000000646994     0.5236940340217952     0.2760660292785582     0.3762870975551863    0.02609333673882352     0.4771024545891565     0.6044373240536167     0.2884394374101328  4.262339324109325e-14 121.861387487244
2.589676950291916      19.74188862330812      16.26111121591254   0.002720090467948624     0.7109312886751605      -11.7538002951411  7.894772549837957e-05     0.1253564519922289  0.0008787421070937629      14.26565434636781       318.916581231595   0.006361087729365346     0.8000000000646994     0.5236940340217952     0.2760660292785582     0.3762870975551863    0.02609333673882352     0.4771024545891565     0.6044373240536167     0.2884394374101328  4.262339324109325e-14 121.861387522138
2.589676950291916      19.74188832913106      16.26111145822198   0.002720090467948624     0.7109312886751605      -11.7538002951411  7.894772549837957e-05     0.1253564519922289  0.0008787421070937629      14.26565434636781       318.916581231595   0.006361087729365346     0.8000000000646994     0.5236940340217952     0.2760660292785582     0.3762870975551863    0.02609333673882352     0.4771024545891565     0.6044373240536167     0.2884394374101328  4.262339324109325e-14 121.8613874473322
2.589676950291916      19.74188832913106      16.26111121591254   0.002720105369109818     0.7109312886751605      -11.7538002951411  7.894772549837957e-05     0.1253564519922289  0.0008787421070937629      14.26565434636781       318.916581231595   0.006361087729365346     0.8000000000646994     0.5236940340217952     0.2760660292785582     0.3762870975551863    0.02609333673882352     0.4771024545891565     0.6044373240536167     0.2884394374101328  4.262339324109325e-14 121.8613875977893
2.589676950291916      19.74188832913106      16.26111121591254   0.002720090467948624     0.7109313035763217      -11.7538002951411  7.894772549837957e-05     0.1253564519922289  0.0008787421070937629      14.26565434636781       318.916581231595   0.006361087729365346     0.8000000000646994     0.5236940340217952     0.2760660292785582     0.3762870975551863    0.02609333673882352     0.4771024545891565     0.6044373240536167     0.2884394374101328  4.262339324109325e-14 121.8613874437788
2.589676950291916      19.74188832913106      16.26111121591254   0.002720090467948624     0.7109312886751605     -11.75380047028637  7.894772549837957e-05     0.1253564519922289  0.0008787421070937629      14.26565434636781       318.916581231595   0.006361087729365346     0.8000000000646994     0.5236940340217952     0.2760660292785582     0.3762870975551863    0.02609333673882352     0.4771024545891565     0.6044373240536167     0.2884394374101328  4.262339324109325e-14 121.8613874112603
2.589676950291916      19.74188832913106      16.26111121591254   0.002720090467948624     0.7109312886751605      -11.7538002951411  7.896262665957342e-05     0.1253564519922289  0.0008787421070937629      14.26565434636781       318.916581231595   0.006361087729365346     0.8000000000646994     0.5236940340217952     0.2760660292785582     0.3762870975551863    0.02609333673882352     0.4771024545891565     0.6044373240536167     0.2884394374101328  4.262339324109325e-14 121.8613907163873
2.589676950291916      19.74188832913106      16.26111121591254   0.002720090467948624     0.7109312886751605      -11.7538002951411  7.894772549837957e-05     0.1253564668933901  0.0008787421070937629      14.26565434636781       318.916581231595   0.006361087729365346     0.8000000000646994     0.5236940340217952     0.2760660292785582     0.3762870975551863    0.02609333673882352     0.4771024545891565     0.6044373240536167     0.2884394374101328  4.262339324109325e-14 121.8613874386431
2.589676950291916      19.74188832913106      16.26111121591254   0.002720090467948624     0.7109312886751605      -11.7538002951411  7.894772549837957e-05     0.1253564519922289  0.0008787570082549567      14.26565434636781       318.916581231595   0.006361087729365346     0.8000000000646994     0.5236940340217952     0.2760660292785582     0.3762870975551863    0.02609333673882352     0.4771024545891565     0.6044373240536167     0.2884394374101328  4.262339324109325e-14 121.8613882299983
2.589676950291916      19.74188832913106      16.26111121591254   0.002720090467948624     0.7109312886751605      -11.7538002951411  7.894772549837957e-05     0.1253564519922289  0.0008787421070937629      14.26565455894262       318.916581231595   0.006361087729365346     0.8000000000646994     0.5236940340217952     0.2760660292785582     0.3762870975551863    0.02609333673882352     0.4771024545891565     0.6044373240536167     0.2884394374101328  4.262339324109325e-14 121.8613874291119
2.589676950291916      19.74188832913106      16.26111121591254   0.002720090467948624     0.7109312886751605      -11.7538002951411  7.894772549837957e-05     0.1253564519922289  0.0008787421070937629      14.26565434636781      318.9165859838224   0.006361087729365346     0.8000000000646994     0.5236940340217952     0.2760660292785582     0.3762870975551863    0.02609333673882352     0.4771024545891565     0.6044373240536167     0.2884394374101328  4.262339324109325e-14 121.8613873319904
2.589676950291916      19.74188832913106      16.26111121591254   0.002720090467948624     0.7109312886751605      -11.7538002951411  7.894772549837957e-05     0.1253564519922289  0.0008787421070937629      14.26565434636781       318.916581231595   0.006361102630526539     0.8000000000646994     0.5236940340217952     0.2760660292785582     0.3762870975551863    0.02609333673882352     0.4771024545891565     0.6044373240536167     0.2884394374101328  4.262339324109325e-14 121.8613877961145
2.589676950291916      19.74188832913106      16.26111121591254   0.002720090467948624     0.7109312886751605      -11.7538002951411  7.894772549837957e-05     0.1253564519922289  0.0008787421070937629      14.26565434636781       318.916581231595   0.006361087729365346     0.8000000149658606     0.5236940340217952     0.2760660292785582     0.3762870975551863    0.02609333673882352     0.4771024545891565     0.6044373240536167     0.2884394374101328  4.262339324109325e-14 121.8613879476994
2.589676950291916      19.74188832913106      16.26111121591254   0.002720090467948624     0.7109312886751605      -11.7538002951411  7.894772549837957e-05     0.1253564519922289  0.0008787421070937629      14.26565434636781       318.916581231595   0.006361087729365346     0.8000000000646994     0.5236940489229564     0.2760660292785582     0.3762870975551863    0.02609333673882352     0.4771024545891565     0.6044373240536167     0.2884394374101328  4.262339324109325e-14 121.8613874540623
2.589676950291916      19.74188832913106      16.26111121591254   0.002720090467948624     0.7109312886751605      -11.7538002951411  7.894772549837957e-05     0.1253564519922289  0.0008787421070937629      14.26565434636781       318.916581231595   0.006361087729365346     0.8000000000646994     0.5236940340217952     0.2760660441797194     0.3762870975551863    0.02609333673882352     0.4771024545891565     0.6044373240536167     0.2884394374101328  4.262339324109325e-14 121.861387482322
2.589676950291916      19.74188832913106      16.26111121591254   0.002720090467948624     0.7109312886751605      -11.7538002951411  7.894772549837957e-05     0.1253564519922289  0.0008787421070937629      14.26565434636781       318.916581231595   0.006361087729365346     0.8000000000646994     0.5236940340217952     0.2760660292785582     0.3762871124563475    0.02609333673882352     0.4771024545891565     0.6044373240536167     0.2884394374101328  4.262339324109325e-14 121.8613874607155
2.589676950291916      19.74188832913106      16.26111121591254   0.002720090467948624     0.7109312886751605      -11.7538002951411  7.894772549837957e-05     0.1253564519922289  0.0008787421070937629      14.26565434636781       318.916581231595   0.006361087729365346     0.8000000000646994     0.5236940340217952     0.2760660292785582     0.3762870975551863    0.02609335163998472     0.4771024545891565     0.6044373240536167     0.2884394374101328  4.262339324109325e-14 121.8613874544295
2.589676950291916      19.74188832913106      16.26111121591254   0.002720090467948624     0.7109312886751605      -11.7538002951411  7.894772549837957e-05     0.1253564519922289  0.0008787421070937629      14.26565434636781       318.916581231595   0.006361087729365346     0.8000000000646994     0.5236940340217952     0.2760660292785582     0.3762870975551863    0.02609333673882352     0.4771024694903177     0.6044373240536167     0.2884394374101328  4.262339324109325e-14 121.8613874545615
2.589676950291916      19.74188832913106      16.26111121591254   0.002720090467948624     0.7109312886751605      -11.7538002951411  7.894772549837957e-05     0.1253564519922289  0.0008787421070937629      14.26565434636781       318.916581231595   0.006361087729365346     0.8000000000646994     0.5236940340217952     0.2760660292785582     0.3762870975551863    0.02609333673882352     0.4771024545891565     0.6044373389547779     0.2884394374101328  4.262339324109325e-14 121.8613874545708
2.589676950291916      19.74188832913106      16.26111121591254   0.002720090467948624     0.7109312886751605      -11.7538002951411  7.894772549837957e-05     0.1253564519922289  0.0008787421070937629      14.26565434636781       318.916581231595   0.006361087729365346     0.8000000000646994     0.5236940340217952     0.2760660292785582     0.3762870975551863    0.02609333673882352     0.4771024545891565     0.6044373240536167      0.288439452311294  4.262339324109325e-14 121.8613874545485
2.589676950291916      19.74188832913106      16.26111121591254   0.002720090467948624     0.7109312886751605      -11.7538002951411  7.894772549837957e-05     0.1253564519922289  0.0008787421070937629      14.26565434636781       318.916581231595   0.006361087729365346     0.8000000000646994     0.5236940340217952     0.2760660292785582     0.3762870975551863    0.02609333673882352     0.4771024545891565     0.6044373240536167     0.2884394374101328   1.49012038172409e-08 121.8614515909397
2.589671060640281      19.74188680270079      16.26111179366487   0.002719921890472743     0.7109360882189526     -11.75380213119929  7.883342007375555e-05     0.1253635233201955  0.0008784411260031843      14.26565784568997       318.916716446129   0.006360143885112933     0.8000000000646759     0.5236940858789025     0.2760626514972346     0.3762861494726097    0.02609435727645853     0.4771024545891565     0.6044353400520515     0.2884423885994023  4.140972666435801e-14 121.8613333128588
2.589671099229387      19.74188680270079      16.26111179366487   0.002719921890472743     0.7109360882189526     -11.75380213119929  7.883342007375555e-05     0.1253635233201955  0.0008784411260031843      14.26565784568997       318.916716446129   0.006360143885112933     0.8000000000646759     0.5236940858789025     0.2760626514972346     0.3762861494726097    0.02609435727645853     0.4771024545891565     0.6044353400520515     0.2884423885994023  4.140972666435801e-14 121.8613332550787
2.589671060640281      19.74188709687783      16.26111179366487   0.002719921890472743     0.7109360882189526     -11.75380213119929  7.883342007375555e-05     0.1253635233201955  0.0008784411260031843      14.26565784568997       318.916716446129   0.006360143885112933     0.8000000000646759     0.5236940858789025     0.2760626514972346     0.3762861494726097    0.02609435727645853     0.4771024545891565     0.6044353400520515     0.2884423885994023  4.140972666435801e-14 121.861333364665
2.589671060640281      19.74188680270079      16.26111203597432   0.002719921890472743     0.7109360882189526     -11.75380213119929  7.883342007375555e-05     0.1253635233201955  0.0008784411260031843      14.26565784568997       318.916716446129   0.006360143885112933     0.8000000000646759     0.5236940858789025     0.2760626514972346     0.3762861494726097    0.02609435727645853     0.4771024545891565     0.6044353400520515     0.2884423885994023  4.140972666435801e-14 121.8613333048445
2.589671060640281      19.74188680270079      16.26111179366487   0.002719936791633936     0.7109360882189526     -11.75380213119929  7.883342007375555e-05     0.1253635233201955  0.0008784411260031843      14.26565784568997       318.916716446129   0.006360143885112933     0.8000000000646759     0.5236940858789025     0.2760626514972346     0.3762861494726097    0.02609435727645853     0.4771024545891565     0.6044353400520515     0.2884423885994023  4.140972666435801e-14 121.861333494863
2.589671060640281      19.74188680270079      16.26111179366487   0.002719921890472743     0.7109361031201138     -11.75380213119929  7.883342007375555e-05     0.1253635233201955  0.0008784411260031843      14.26565784568997       318.916716446129   0.006360143885112933     0.8000000000646759     0.5236940858789025     0.2760626514972346     0.3762861494726097    0.02609435727645853     0.4771024545891565     0.6044353400520515     0.2884423885994023  4.140972666435801e-14 121.8613332966034
2.589671060640281      19.74188680270079      16.26111179366487   0.002719921890472743     0.7109360882189526     -11.75380230634459  7.883342007375555e-05     0.1253635233201955  0.0008784411260031843      14.26565784568997       318.916716446129   0.006360143885112933     0.8000000000646759     0.5236940858789025     0.2760626514972346     0.3762861494726097    0.02609435727645853     0.4771024545891565     0.6044353400520515     0.2884423885994023  4.140972666435801e-14 121.8613332717877
2.589671060640281      19.74188680270079      16.26111179366487   0.002719921890472743     0.7109360882189526     -11.75380213119929   7.88483212349494e-05     0.1253635233201955  0.0008784411260031843      14.26565784568997       318.916716446129   0.006360143885112933     0.8000000000646759     0.5236940858789025     0.2760626514972346     0.3762861494726097    0.02609435727645853     0.4771024545891565     0.6044353400520515     0.2884423885994023  4.140972666435801e-14 121.8613364709651
2.589671060640281      19.74188680270079      16.26111179366487   0.002719921890472743     0.7109360882189526     -11.75380213119929  7.883342007375555e-05     0.1253635382213567  0.0008784411260031843      14.26565784568997       318.916716446129   0.006360143885112933     0.8000000000646759     0.5236940858789025     0.2760626514972346     0.3762861494726097    0.02609435727645853     0.4771024545891565     0.6044353400520515     0.2884423885994023  4.140972666435801e-14 121.8613332847559
2.589671060640281      19.74188680270079      16.26111179366487   0.002719921890472743     0.7109360882189526     -11.75380213119929  7.883342007375555e-05     0.1253635233201955  0.0008784560271643782      14.26565784568997       318.916716446129   0.006360143885112933     0.8000000000646759     0.5236940858789025     0.2760626514972346     0.3762861494726097    0.02609435727645853     0.4771024545891565     0.6044353400520515     0.2884423885994023  4.140972666435801e-14 121.8613340384613
2.589671060640281      19.74188680270079      16.26111179366487   0.002719921890472743     0.7109360882189526     -11.75380213119929  7.883342007375555e-05     0.1253635233201955  0.0008784411260031843      14.26565805826483       318.916716446129   0.006360143885112933     0.8000000000646759     0.5236940858789025     0.2760626514972346     0.3762861494726097    0.02609435727645853     0.4771024545891565     0.6044353400520515     0.2884423885994023  4.140972666435801e-14 121.8613333420209
2.589671060640281      19.74188680270079      16.26111179366487   0.002719921890472743     0.7109360882189526     -11.75380213119929  7.883342007375555e-05     0.1253635233201955  0.0008784411260031843      14.26565784568997      318.9167211983584   0.006360143885112933     0.8000000000646759     0.5236940858789025     0.2760626514972346     0.3762861494726097    0.02609435727645853     0.4771024545891565     0.6044353400520515     0.2884423885994023  4.140972666435801e-14 121.861333225355
2.589671060640281      19.74188680270079      16.26111179366487   0.002719921890472743     0.7109360882189526     -11.75380213119929  7.883342007375555e-05     0.1253635233201955  0.0008784411260031843      14.26565784568997       318.916716446129   0.006360158786274127     0.8000000000646759     0.5236940858789025     0.2760626514972346     0.3762861494726097    0.02609435727645853     0.4771024545891565     0.6044353400520515     0.2884423885994023  4.140972666435801e-14 121.8613326131281
2.589671060640281      19.74188680270079      16.26111179366487   0.002719921890472743     0.7109360882189526     -11.75380213119929  7.883342007375555e-05     0.1253635233201955  0.0008784411260031843      14.26565784568997       318.916716446129   0.006360143885112933     0.8000000149658371     0.5236940858789025     0.2760626514972346     0.3762861494726097    0.02609435727645853     0.4771024545891565     0.6044353400520515     0.2884423885994023  4.140972666435801e-14 121.8613337915178
2.589671060640281      19.74188680270079      16.26111179366487   0.002719921890472743     0.7109360882189526     -11.75380213119929  7.883342007375555e-05     0.1253635233201955  0.0008784411260031843      14.26565784568997       318.916716446129   0.006360143885112933     0.8000000000646759     0.5236941007800637     0.2760626514972346     0.3762861494726097    0.02609435727645853     0.4771024545891565     0.6044353400520515     0.2884423885994023  4.140972666435801e-14 121.8613332998672
2.589671060640281      19.74188680270079      16.26111179366487   0.002719921890472743     0.7109360882189526     -11.75380213119929  7.883342007375555e-05     0.1253635233201955  0.0008784411260031843      14.26565784568997       318.916716446129   0.006360143885112933     0.8000000000646759     0.5236940858789025     0.2760626663983958     0.3762861494726097    0.02609435727645853     0.4771024545891565     0.6044353400520515     0.2884423885994023  4.140972666435801e-14 121.8613333383759
2.589671060640281      19.74188680270079      16.26111179366487   0.002719921890472743     0.7109360882189526     -11.75380213119929  7.883342007375555e-05     0.1253635233201955  0.0008784411260031843      14.26565784568997       318.916716446129   0.006360143885112933     0.8000000000646759     0.5236940858789025     0.2760626514972346     0.3762861643737709    0.02609435727645853     0.4771024545891565     0.6044353400520515     0.2884423885994023  4.140972666435801e-14 121.8613332786616
2.589671060640281      19.74188680270079      16.26111179366487   0.002719921890472743     0.7109360882189526     -11.75380213119929  7.883342007375555e-05     0.1253635233201955  0.0008784411260031843      14.26565784568997       318.916716446129   0.006360143885112933     0.8000000000646759     0.5236940858789025     0.2760626514972346     0.3762861494726097    0.02609437217761972     0.4771024545891565     0.6044353400520515     0.2884423885994023  4.140972666435801e-14 121.8613333114136
2.589671060640281      19.74188680270079      16.26111179366487   0.002719921890472743     0.7109360882189526     -11.75380213119929  7.883342007375555e-05     0.1253635233201955  0.0008784411260031843      14.26565784568997       318.916716446129   0.006360143885112933     0.8000000000646759     0.5236940858789025     0.2760626514972346     0.3762861494726097    0.02609435727645853     0.4771024694903177     0.6044353400520515     0.2884423885994023  4.140972666435801e-14 121.8613333128588
2.589671060640281      19.74188680270079      16.26111179366487   0.002719921890472743     0.7109360882189526     -11.75380213119929  7.883342007375555e-05     0.1253635233201955  0.0008784411260031843      14.26565784568997       318.916716446129   0.006360143885112933     0.8000000000646759     0.5236940858789025     0.2760626514972346     0.3762861494726097    0.02609435727645853     0.4771024545891565     0.6044353549532127     0.2884423885994023  4.140972666435801e-14 121.8613333128601
2.589671060640281      19.74188680270079      16.26111179366487   0.002719921890472743     0.7109360882189526     -11.75380213119929  7.883342007375555e-05     0.1253635233201955  0.0008784411260031843      14.26565784568997       318.916716446129   0.006360143885112933     0.8000000000646759     0.5236940858789025     0.2760626514972346     0.3762861494726097    0.02609435727645853     0.4771024545891565     0.6044353400520515     0.2884424035005635  4.140972666435801e-14 121.8613333127705
2.589671060640281      19.74188680270079      16.26111179366487   0.002719921890472743     0.7109360882189526     -11.75380213119929  7.883342007375555e-05     0.1253635233201955  0.0008784411260031843      14.26565784568997       318.916716446129   0.006360143885112933     0.8000000000646759     0.5236940858789025     0.2760626514972346     0.3762861494726097    0.02609435727645853     0.4771024545891565     0.6044353400520515     0.2884423885994023  1.490120260357432e-08 121.8613974475417
