# Supplementary material for: Model-Based Quantification of the Systemic Interplay between Glucose and Fatty Acids in the Postprandial State
Source: PLoS One. 2015 Sep 10;10(9):e0135665. doi: 10.1371/journal.pone.0135665 (PMC4565650; doi:10.1371/journal.pone.0135665)
Supplement: S3 File — Zip file containing all Matlab m-files to generate figures. The zip-file includes a README file, containing an overview of the simulation files and basic instructions. (ZIP) [file pone.0135665.s004.zip › GlcNEFA/OPT parameters/OPT_solver1_seed100000000_n100_r25/parameters_it58.txt]

2.327127513888576      19.71621286198154      17.96080285048685   0.003363108025488444     0.7445432491958549     -12.20307716368726  2.887334901647838e-05     0.1317465104090241  0.0006060710526380353      16.60689650735102      304.2756671317918   0.008933606406212285     0.8878203803166606     0.6006108477294698     0.2448473356665358     0.1867764229477688   0.003439770265216335     0.5514828390200944     0.1221936816405916    0.08358563432821434  2.774484791415669e-14 140.2322660360901
2.327127548565478      19.71621286198154      17.96080285048685   0.003363108025488444     0.7445432491958549     -12.20307716368726  2.887334901647838e-05     0.1317465104090241  0.0006060710526380353      16.60689650735102      304.2756671317918   0.008933606406212285     0.8878203803166606     0.6006108477294698     0.2448473356665358     0.1867764229477688   0.003439770265216335     0.5514828390200944     0.1221936816405916    0.08358563432821434  2.774484791415669e-14 140.2322662229534
2.327127513888576        19.716213155776      17.96080285048685   0.003363108025488444     0.7445432491958549     -12.20307716368726  2.887334901647838e-05     0.1317465104090241  0.0006060710526380353      16.60689650735102      304.2756671317918   0.008933606406212285     0.8878203803166606     0.6006108477294698     0.2448473356665358     0.1867764229477688   0.003439770265216335     0.5514828390200944     0.1221936816405916    0.08358563432821434  2.774484791415669e-14 140.2322637212005
2.327127513888576      19.71621286198154      17.96080311812367   0.003363108025488444     0.7445432491958549     -12.20307716368726  2.887334901647838e-05     0.1317465104090241  0.0006060710526380353      16.60689650735102      304.2756671317918   0.008933606406212285     0.8878203803166606     0.6006108477294698     0.2448473356665358     0.1867764229477688   0.003439770265216335     0.5514828390200944     0.1221936816405916    0.08358563432821434  2.774484791415669e-14 140.2322646826407
2.327127513888576      19.71621286198154      17.96080285048685   0.003363122926649638     0.7445432491958549     -12.20307716368726  2.887334901647838e-05     0.1317465104090241  0.0006060710526380353      16.60689650735102      304.2756671317918   0.008933606406212285     0.8878203803166606     0.6006108477294698     0.2448473356665358     0.1867764229477688   0.003439770265216335     0.5514828390200944     0.1221936816405916    0.08358563432821434  2.774484791415669e-14 140.2323927300945
2.327127513888576      19.71621286198154      17.96080285048685   0.003363108025488444     0.7445432640970161     -12.20307716368726  2.887334901647838e-05     0.1317465104090241  0.0006060710526380353      16.60689650735102      304.2756671317918   0.008933606406212285     0.8878203803166606     0.6006108477294698     0.2448473356665358     0.1867764229477688   0.003439770265216335     0.5514828390200944     0.1221936816405916    0.08358563432821434  2.774484791415669e-14 140.2322665782212
2.327127513888576      19.71621286198154      17.96080285048685   0.003363108025488444     0.7445432491958549     -12.20307734552728  2.887334901647838e-05     0.1317465104090241  0.0006060710526380353      16.60689650735102      304.2756671317918   0.008933606406212285     0.8878203803166606     0.6006108477294698     0.2448473356665358     0.1867764229477688   0.003439770265216335     0.5514828390200944     0.1221936816405916    0.08358563432821434  2.774484791415669e-14 140.2322700919489
2.327127513888576      19.71621286198154      17.96080285048685   0.003363108025488444     0.7445432491958549     -12.20307716368726  2.888825017767222e-05     0.1317465104090241  0.0006060710526380353      16.60689650735102      304.2756671317918   0.008933606406212285     0.8878203803166606     0.6006108477294698     0.2448473356665358     0.1867764229477688   0.003439770265216335     0.5514828390200944     0.1221936816405916    0.08358563432821434  2.774484791415669e-14 140.2323020578341
2.327127513888576      19.71621286198154      17.96080285048685   0.003363108025488444     0.7445432491958549     -12.20307716368726  2.887334901647838e-05     0.1317465253101853  0.0006060710526380353      16.60689650735102      304.2756671317918   0.008933606406212285     0.8878203803166606     0.6006108477294698     0.2448473356665358     0.1867764229477688   0.003439770265216335     0.5514828390200944     0.1221936816405916    0.08358563432821434  2.774484791415669e-14 140.2322658995608
2.327127513888576      19.71621286198154      17.96080285048685   0.003363108025488444     0.7445432491958549     -12.20307716368726  2.887334901647838e-05     0.1317465104090241  0.0006060859537992292      16.60689650735102      304.2756671317918   0.008933606406212285     0.8878203803166606     0.6006108477294698     0.2448473356665358     0.1867764229477688   0.003439770265216335     0.5514828390200944     0.1221936816405916    0.08358563432821434  2.774484791415669e-14 140.232219211931
2.327127513888576      19.71621286198154      17.96080285048685   0.003363108025488444     0.7445432491958549     -12.20307716368726  2.887334901647838e-05     0.1317465104090241  0.0006060710526380353      16.60689675481306      304.2756671317918   0.008933606406212285     0.8878203803166606     0.6006108477294698     0.2448473356665358     0.1867764229477688   0.003439770265216335     0.5514828390200944     0.1221936816405916    0.08358563432821434  2.774484791415669e-14 140.2322658692968
2.327127513888576      19.71621286198154      17.96080285048685   0.003363108025488444     0.7445432491958549     -12.20307716368726  2.887334901647838e-05     0.1317465104090241  0.0006060710526380353      16.60689650735102      304.2756716658525   0.008933606406212285     0.8878203803166606     0.6006108477294698     0.2448473356665358     0.1867764229477688   0.003439770265216335     0.5514828390200944     0.1221936816405916    0.08358563432821434  2.774484791415669e-14 140.2322667549545
2.327127513888576      19.71621286198154      17.96080285048685   0.003363108025488444     0.7445432491958549     -12.20307716368726  2.887334901647838e-05     0.1317465104090241  0.0006060710526380353      16.60689650735102      304.2756671317918   0.008933621307373478     0.8878203803166606     0.6006108477294698     0.2448473356665358     0.1867764229477688   0.003439770265216335     0.5514828390200944     0.1221936816405916    0.08358563432821434  2.774484791415669e-14 140.2325560167494
2.327127513888576      19.71621286198154      17.96080285048685   0.003363108025488444     0.7445432491958549     -12.20307716368726  2.887334901647838e-05     0.1317465104090241  0.0006060710526380353      16.60689650735102      304.2756671317918   0.008933606406212285     0.8878203952178218     0.6006108477294698     0.2448473356665358     0.1867764229477688   0.003439770265216335     0.5514828390200944     0.1221936816405916    0.08358563432821434  2.774484791415669e-14 140.2322671248364
2.327127513888576      19.71621286198154      17.96080285048685   0.003363108025488444     0.7445432491958549     -12.20307716368726  2.887334901647838e-05     0.1317465104090241  0.0006060710526380353      16.60689650735102      304.2756671317918   0.008933606406212285     0.8878203803166606      0.600610862630631     0.2448473356665358     0.1867764229477688   0.003439770265216335     0.5514828390200944     0.1221936816405916    0.08358563432821434  2.774484791415669e-14 140.2322666611577
2.327127513888576      19.71621286198154      17.96080285048685   0.003363108025488444     0.7445432491958549     -12.20307716368726  2.887334901647838e-05     0.1317465104090241  0.0006060710526380353      16.60689650735102      304.2756671317918   0.008933606406212285     0.8878203803166606     0.6006108477294698      0.244847350567697     0.1867764229477688   0.003439770265216335     0.5514828390200944     0.1221936816405916    0.08358563432821434  2.774484791415669e-14 140.2322772342157
2.327127513888576      19.71621286198154      17.96080285048685   0.003363108025488444     0.7445432491958549     -12.20307716368726  2.887334901647838e-05     0.1317465104090241  0.0006060710526380353      16.60689650735102      304.2756671317918   0.008933606406212285     0.8878203803166606     0.6006108477294698     0.2448473356665358     0.1867764378489299   0.003439770265216335     0.5514828390200944     0.1221936816405916    0.08358563432821434  2.774484791415669e-14 140.2322654985697
2.327127513888576      19.71621286198154      17.96080285048685   0.003363108025488444     0.7445432491958549     -12.20307716368726  2.887334901647838e-05     0.1317465104090241  0.0006060710526380353      16.60689650735102      304.2756671317918   0.008933606406212285     0.8878203803166606     0.6006108477294698     0.2448473356665358     0.1867764229477688   0.003439785166377529     0.5514828390200944     0.1221936816405916    0.08358563432821434  2.774484791415669e-14 140.2322660362626
2.327127513888576      19.71621286198154      17.96080285048685   0.003363108025488444     0.7445432491958549     -12.20307716368726  2.887334901647838e-05     0.1317465104090241  0.0006060710526380353      16.60689650735102      304.2756671317918   0.008933606406212285     0.8878203803166606     0.6006108477294698     0.2448473356665358     0.1867764229477688   0.003439770265216335     0.5514828539212556     0.1221936816405916    0.08358563432821434  2.774484791415669e-14 140.2322660360901
2.327127513888576      19.71621286198154      17.96080285048685   0.003363108025488444     0.7445432491958549     -12.20307716368726  2.887334901647838e-05     0.1317465104090241  0.0006060710526380353      16.60689650735102      304.2756671317918   0.008933606406212285     0.8878203803166606     0.6006108477294698     0.2448473356665358     0.1867764229477688   0.003439770265216335     0.5514828390200944     0.1221936965417528    0.08358563432821434  2.774484791415669e-14 140.2322660360602
2.327127513888576      19.71621286198154      17.96080285048685   0.003363108025488444     0.7445432491958549     -12.20307716368726  2.887334901647838e-05     0.1317465104090241  0.0006060710526380353      16.60689650735102      304.2756671317918   0.008933606406212285     0.8878203803166606     0.6006108477294698     0.2448473356665358     0.1867764229477688   0.003439770265216335     0.5514828390200944     0.1221936816405916    0.08358564922937553  2.774484791415669e-14 140.2322660361913
2.327127513888576      19.71621286198154      17.96080285048685   0.003363108025488444     0.7445432491958549     -12.20307716368726  2.887334901647838e-05     0.1317465104090241  0.0006060710526380353      16.60689650735102      304.2756671317918   0.008933606406212285     0.8878203803166606     0.6006108477294698     0.2448473356665358     0.1867764229477688   0.003439770265216335     0.5514828390200944     0.1221936816405916    0.08358563432821434  1.490118893869557e-08 140.2323386816438
2.339194045870461      18.36204946898645      14.18047040099218   0.003241312859596388     0.7377103993416971     -10.14536298120378   2.96209149245694e-05     0.1264341171470544  0.0008574639951363418      14.98045439172067      280.7272506861509   0.008488006452916806     0.8605462377299608     0.6095969228805646     0.2465914337397526     0.2444910230763152   0.003187942063657636     0.5514828390200944     0.1385322610731455     0.0799703896463377  2.220446049250313e-14 133.6530583652726
2.339194080727169      18.36204946898645      14.18047040099218   0.003241312859596388     0.7377103993416971     -10.14536298120378   2.96209149245694e-05     0.1264341171470544  0.0008574639951363418      14.98045439172067      280.7272506861509   0.008488006452916806     0.8605462377299608     0.6095969228805646     0.2465914337397526     0.2444910230763152   0.003187942063657636     0.5514828390200944     0.1385322610731455     0.0799703896463377  2.220446049250313e-14 133.6530584034403
2.339194045870461      18.36204974260231      14.18047040099218   0.003241312859596388     0.7377103993416971     -10.14536298120378   2.96209149245694e-05     0.1264341171470544  0.0008574639951363418      14.98045439172067      280.7272506861509   0.008488006452916806     0.8605462377299608     0.6095969228805646     0.2465914337397526     0.2444910230763152   0.003187942063657636     0.5514828390200944     0.1385322610731455     0.0799703896463377  2.220446049250313e-14 133.653059731689
2.339194045870461      18.36204946898645      14.18047061229766   0.003241312859596388     0.7377103993416971     -10.14536298120378   2.96209149245694e-05     0.1264341171470544  0.0008574639951363418      14.98045439172067      280.7272506861509   0.008488006452916806     0.8605462377299608     0.6095969228805646     0.2465914337397526     0.2444910230763152   0.003187942063657636     0.5514828390200944     0.1385322610731455     0.0799703896463377  2.220446049250313e-14 133.6530590633434
2.339194045870461      18.36204946898645      14.18047040099218   0.003241327760757582     0.7377103993416971     -10.14536298120378   2.96209149245694e-05     0.1264341171470544  0.0008574639951363418      14.98045439172067      280.7272506861509   0.008488006452916806     0.8605462377299608     0.6095969228805646     0.2465914337397526     0.2444910230763152   0.003187942063657636     0.5514828390200944     0.1385322610731455     0.0799703896463377  2.220446049250313e-14 133.6529865894525
2.339194045870461      18.36204946898645      14.18047040099218   0.003241312859596388     0.7377104142428583     -10.14536298120378   2.96209149245694e-05     0.1264341171470544  0.0008574639951363418      14.98045439172067      280.7272506861509   0.008488006452916806     0.8605462377299608     0.6095969228805646     0.2465914337397526     0.2444910230763152   0.003187942063657636     0.5514828390200944     0.1385322610731455     0.0799703896463377  2.220446049250313e-14 133.6530580564767
2.339194045870461      18.36204946898645      14.18047040099218   0.003241312859596388     0.7377103993416971     -10.14536313238147   2.96209149245694e-05     0.1264341171470544  0.0008574639951363418      14.98045439172067      280.7272506861509   0.008488006452916806     0.8605462377299608     0.6095969228805646     0.2465914337397526     0.2444910230763152   0.003187942063657636     0.5514828390200944     0.1385322610731455     0.0799703896463377  2.220446049250313e-14 133.6530565527395
2.339194045870461      18.36204946898645      14.18047040099218   0.003241312859596388     0.7377103993416971     -10.14536298120378  2.963581608576325e-05     0.1264341171470544  0.0008574639951363418      14.98045439172067      280.7272506861509   0.008488006452916806     0.8605462377299608     0.6095969228805646     0.2465914337397526     0.2444910230763152   0.003187942063657636     0.5514828390200944     0.1385322610731455     0.0799703896463377  2.220446049250313e-14 133.6530659707275
2.339194045870461      18.36204946898645      14.18047040099218   0.003241312859596388     0.7377103993416971     -10.14536298120378   2.96209149245694e-05     0.1264341320482156  0.0008574639951363418      14.98045439172067      280.7272506861509   0.008488006452916806     0.8605462377299608     0.6095969228805646     0.2465914337397526     0.2444910230763152   0.003187942063657636     0.5514828390200944     0.1385322610731455     0.0799703896463377  2.220446049250313e-14 133.6530560392789
2.339194045870461      18.36204946898645      14.18047040099218   0.003241312859596388     0.7377103993416971     -10.14536298120378   2.96209149245694e-05     0.1264341171470544  0.0008574788962975356      14.98045439172067      280.7272506861509   0.008488006452916806     0.8605462377299608     0.6095969228805646     0.2465914337397526     0.2444910230763152   0.003187942063657636     0.5514828390200944     0.1385322610731455     0.0799703896463377  2.220446049250313e-14 133.6530749967554
2.339194045870461      18.36204946898645      14.18047040099218   0.003241312859596388     0.7377103993416971     -10.14536298120378   2.96209149245694e-05     0.1264341171470544  0.0008574639951363418      14.98045461494684      280.7272506861509   0.008488006452916806     0.8605462377299608     0.6095969228805646     0.2465914337397526     0.2444910230763152   0.003187942063657636     0.5514828390200944     0.1385322610731455     0.0799703896463377  2.220446049250313e-14 133.6530576088904
2.339194045870461      18.36204946898645      14.18047040099218   0.003241312859596388     0.7377103993416971     -10.14536298120378   2.96209149245694e-05     0.1264341171470544  0.0008574639951363418      14.98045439172067      280.7272548693128   0.008488006452916806     0.8605462377299608     0.6095969228805646     0.2465914337397526     0.2444910230763152   0.003187942063657636     0.5514828390200944     0.1385322610731455     0.0799703896463377  2.220446049250313e-14 133.6530588434126
2.339194045870461      18.36204946898645      14.18047040099218   0.003241312859596388     0.7377103993416971     -10.14536298120378   2.96209149245694e-05     0.1264341171470544  0.0008574639951363418      14.98045439172067      280.7272506861509      0.008488021354078     0.8605462377299608     0.6095969228805646     0.2465914337397526     0.2444910230763152   0.003187942063657636     0.5514828390200944     0.1385322610731455     0.0799703896463377  2.220446049250313e-14 133.6533089721993
2.339194045870461      18.36204946898645      14.18047040099218   0.003241312859596388     0.7377103993416971     -10.14536298120378   2.96209149245694e-05     0.1264341171470544  0.0008574639951363418      14.98045439172067      280.7272506861509   0.008488006452916806     0.8605462526311219     0.6095969228805646     0.2465914337397526     0.2444910230763152   0.003187942063657636     0.5514828390200944     0.1385322610731455     0.0799703896463377  2.220446049250313e-14 133.6530590659307
2.339194045870461      18.36204946898645      14.18047040099218   0.003241312859596388     0.7377103993416971     -10.14536298120378   2.96209149245694e-05     0.1264341171470544  0.0008574639951363418      14.98045439172067      280.7272506861509   0.008488006452916806     0.8605462377299608     0.6095969377817258     0.2465914337397526     0.2444910230763152   0.003187942063657636     0.5514828390200944     0.1385322610731455     0.0799703896463377  2.220446049250313e-14 133.6530607731768
2.339194045870461      18.36204946898645      14.18047040099218   0.003241312859596388     0.7377103993416971     -10.14536298120378   2.96209149245694e-05     0.1264341171470544  0.0008574639951363418      14.98045439172067      280.7272506861509   0.008488006452916806     0.8605462377299608     0.6095969228805646     0.2465914486409138     0.2444910230763152   0.003187942063657636     0.5514828390200944     0.1385322610731455     0.0799703896463377  2.220446049250313e-14 133.6530703687601
2.339194045870461      18.36204946898645      14.18047040099218   0.003241312859596388     0.7377103993416971     -10.14536298120378   2.96209149245694e-05     0.1264341171470544  0.0008574639951363418      14.98045439172067      280.7272506861509   0.008488006452916806     0.8605462377299608     0.6095969228805646     0.2465914337397526     0.2444910379774763   0.003187942063657636     0.5514828390200944     0.1385322610731455     0.0799703896463377  2.220446049250313e-14 133.6530579412531
2.339194045870461      18.36204946898645      14.18047040099218   0.003241312859596388     0.7377103993416971     -10.14536298120378   2.96209149245694e-05     0.1264341171470544  0.0008574639951363418      14.98045439172067      280.7272506861509   0.008488006452916806     0.8605462377299608     0.6095969228805646     0.2465914337397526     0.2444910230763152    0.00318795696481883     0.5514828390200944     0.1385322610731455     0.0799703896463377  2.220446049250313e-14 133.6530583660512
2.339194045870461      18.36204946898645      14.18047040099218   0.003241312859596388     0.7377103993416971     -10.14536298120378   2.96209149245694e-05     0.1264341171470544  0.0008574639951363418      14.98045439172067      280.7272506861509   0.008488006452916806     0.8605462377299608     0.6095969228805646     0.2465914337397526     0.2444910230763152   0.003187942063657636     0.5514828539212556     0.1385322610731455     0.0799703896463377  2.220446049250313e-14 133.6530583652726
2.339194045870461      18.36204946898645      14.18047040099218   0.003241312859596388     0.7377103993416971     -10.14536298120378   2.96209149245694e-05     0.1264341171470544  0.0008574639951363418      14.98045439172067      280.7272506861509   0.008488006452916806     0.8605462377299608     0.6095969228805646     0.2465914337397526     0.2444910230763152   0.003187942063657636     0.5514828390200944     0.1385322759743067     0.0799703896463377  2.220446049250313e-14 133.6530583651573
2.339194045870461      18.36204946898645      14.18047040099218   0.003241312859596388     0.7377103993416971     -10.14536298120378   2.96209149245694e-05     0.1264341171470544  0.0008574639951363418      14.98045439172067      280.7272506861509   0.008488006452916806     0.8605462377299608     0.6095969228805646     0.2465914337397526     0.2444910230763152   0.003187942063657636     0.5514828390200944     0.1385322610731455    0.07997040454749889  2.220446049250313e-14 133.6530583656645
2.339194045870461      18.36204946898645      14.18047040099218   0.003241312859596388     0.7377103993416971     -10.14536298120378   2.96209149245694e-05     0.1264341171470544  0.0008574639951363418      14.98045439172067      280.7272506861509   0.008488006452916806     0.8605462377299608     0.6095969228805646     0.2465914337397526     0.2444910230763152   0.003187942063657636     0.5514828390200944     0.1385322610731455     0.0799703896463377  1.490118339830815e-08 133.6531368821538
2.329054090550091      19.11975648616537      15.38238432217124   0.002650352226057248     0.7054979406499984     -11.23087687312975   2.55058105501529e-05     0.1295831867112915  0.0007109984834107296      15.39255453941672      280.2009506667308   0.007983205350132144     0.8184902742565369        0.5931920005089     0.2486740640144049     0.2992913748535012   0.001876619808990227     0.5514828390200944     0.2040816399452741    0.06108743943397128  2.364583746492081e-14 123.8149782966713
2.329054125255701      19.11975648616537      15.38238432217124   0.002650352226057248     0.7054979406499984     -11.23087687312975   2.55058105501529e-05     0.1295831867112915  0.0007109984834107296      15.39255453941672      280.2009506667308   0.007983205350132144     0.8184902742565369        0.5931920005089     0.2486740640144049     0.2992913748535012   0.001876619808990227     0.5514828390200944     0.2040816399452741    0.06108743943397128  2.364583746492081e-14 123.8149784824654
2.329054090550091      19.11975677107194      15.38238432217124   0.002650352226057248     0.7054979406499984     -11.23087687312975   2.55058105501529e-05     0.1295831867112915  0.0007109984834107296      15.39255453941672      280.2009506667308   0.007983205350132144     0.8184902742565369        0.5931920005089     0.2486740640144049     0.2992913748535012   0.001876619808990227     0.5514828390200944     0.2040816399452741    0.06108743943397128  2.364583746492081e-14 123.8149776861893
2.329054090550091      19.11975648616537      15.38238455138663   0.002650352226057248     0.7054979406499984     -11.23087687312975   2.55058105501529e-05     0.1295831867112915  0.0007109984834107296      15.39255453941672      280.2009506667308   0.007983205350132144     0.8184902742565369        0.5931920005089     0.2486740640144049     0.2992913748535012   0.001876619808990227     0.5514828390200944     0.2040816399452741    0.06108743943397128  2.364583746492081e-14 123.8149779092698
2.329054090550091      19.11975648616537      15.38238432217124   0.002650367127218441     0.7054979406499984     -11.23087687312975   2.55058105501529e-05     0.1295831867112915  0.0007109984834107296      15.39255453941672      280.2009506667308   0.007983205350132144     0.8184902742565369        0.5931920005089     0.2486740640144049     0.2992913748535012   0.001876619808990227     0.5514828390200944     0.2040816399452741    0.06108743943397128  2.364583746492081e-14 123.8150150782655
2.329054090550091      19.11975648616537      15.38238432217124   0.002650352226057248     0.7054979555511596     -11.23087687312975   2.55058105501529e-05     0.1295831867112915  0.0007109984834107296      15.39255453941672      280.2009506667308   0.007983205350132144     0.8184902742565369        0.5931920005089     0.2486740640144049     0.2992913748535012   0.001876619808990227     0.5514828390200944     0.2040816399452741    0.06108743943397128  2.364583746492081e-14 123.8149782551955
2.329054090550091      19.11975648616537      15.38238432217124   0.002650352226057248     0.7054979406499984     -11.23087704048285   2.55058105501529e-05     0.1295831867112915  0.0007109984834107296      15.39255453941672      280.2009506667308   0.007983205350132144     0.8184902742565369        0.5931920005089     0.2486740640144049     0.2992913748535012   0.001876619808990227     0.5514828390200944     0.2040816399452741    0.06108743943397128  2.364583746492081e-14 123.8149790536954
2.329054090550091      19.11975648616537      15.38238432217124   0.002650352226057248     0.7054979406499984     -11.23087687312975  2.552071171134674e-05     0.1295831867112915  0.0007109984834107296      15.39255453941672      280.2009506667308   0.007983205350132144     0.8184902742565369        0.5931920005089     0.2486740640144049     0.2992913748535012   0.001876619808990227     0.5514828390200944     0.2040816399452741    0.06108743943397128  2.364583746492081e-14 123.814981117618
2.329054090550091      19.11975648616537      15.38238432217124   0.002650352226057248     0.7054979406499984     -11.23087687312975   2.55058105501529e-05     0.1295832016124527  0.0007109984834107296      15.39255453941672      280.2009506667308   0.007983205350132144     0.8184902742565369        0.5931920005089     0.2486740640144049     0.2992913748535012   0.001876619808990227     0.5514828390200944     0.2040816399452741    0.06108743943397128  2.364583746492081e-14 123.8149783793159
2.329054090550091      19.11975648616537      15.38238432217124   0.002650352226057248     0.7054979406499984     -11.23087687312975   2.55058105501529e-05     0.1295831867112915  0.0007110133845719235      15.39255453941672      280.2009506667308   0.007983205350132144     0.8184902742565369        0.5931920005089     0.2486740640144049     0.2992913748535012   0.001876619808990227     0.5514828390200944     0.2040816399452741    0.06108743943397128  2.364583746492081e-14 123.8149575193385
2.329054090550091      19.11975648616537      15.38238432217124   0.002650352226057248     0.7054979406499984     -11.23087687312975   2.55058105501529e-05     0.1295831867112915  0.0007109984834107296      15.39255476878366      280.2009506667308   0.007983205350132144     0.8184902742565369        0.5931920005089     0.2486740640144049     0.2992913748535012   0.001876619808990227     0.5514828390200944     0.2040816399452741    0.06108743943397128  2.364583746492081e-14 123.8149782748261
2.329054090550091      19.11975648616537      15.38238432217124   0.002650352226057248     0.7054979406499984     -11.23087687312975   2.55058105501529e-05     0.1295831867112915  0.0007109984834107296      15.39255453941672      280.2009548420503   0.007983205350132144     0.8184902742565369        0.5931920005089     0.2486740640144049     0.2992913748535012   0.001876619808990227     0.5514828390200944     0.2040816399452741    0.06108743943397128  2.364583746492081e-14 123.8149783581403
2.329054090550091      19.11975648616537      15.38238432217124   0.002650352226057248     0.7054979406499984     -11.23087687312975   2.55058105501529e-05     0.1295831867112915  0.0007109984834107296      15.39255453941672      280.2009506667308   0.007983220251293338     0.8184902742565369        0.5931920005089     0.2486740640144049     0.2992913748535012   0.001876619808990227     0.5514828390200944     0.2040816399452741    0.06108743943397128  2.364583746492081e-14 123.8149780306768
2.329054090550091      19.11975648616537      15.38238432217124   0.002650352226057248     0.7054979406499984     -11.23087687312975   2.55058105501529e-05     0.1295831867112915  0.0007109984834107296      15.39255453941672      280.2009506667308   0.007983205350132144     0.8184902891576981        0.5931920005089     0.2486740640144049     0.2992913748535012   0.001876619808990227     0.5514828390200944     0.2040816399452741    0.06108743943397128  2.364583746492081e-14 123.8149785946372
2.329054090550091      19.11975648616537      15.38238432217124   0.002650352226057248     0.7054979406499984     -11.23087687312975   2.55058105501529e-05     0.1295831867112915  0.0007109984834107296      15.39255453941672      280.2009506667308   0.007983205350132144     0.8184902742565369     0.5931920154100612     0.2486740640144049     0.2992913748535012   0.001876619808990227     0.5514828390200944     0.2040816399452741    0.06108743943397128  2.364583746492081e-14 123.8149792458615
2.329054090550091      19.11975648616537      15.38238432217124   0.002650352226057248     0.7054979406499984     -11.23087687312975   2.55058105501529e-05     0.1295831867112915  0.0007109984834107296      15.39255453941672      280.2009506667308   0.007983205350132144     0.8184902742565369        0.5931920005089     0.2486740789155661     0.2992913748535012   0.001876619808990227     0.5514828390200944     0.2040816399452741    0.06108743943397128  2.364583746492081e-14 123.8149783962709
2.329054090550091      19.11975648616537      15.38238432217124   0.002650352226057248     0.7054979406499984     -11.23087687312975   2.55058105501529e-05     0.1295831867112915  0.0007109984834107296      15.39255453941672      280.2009506667308   0.007983205350132144     0.8184902742565369        0.5931920005089     0.2486740640144049     0.2992913897546624   0.001876619808990227     0.5514828390200944     0.2040816399452741    0.06108743943397128  2.364583746492081e-14 123.814978185566
2.329054090550091      19.11975648616537      15.38238432217124   0.002650352226057248     0.7054979406499984     -11.23087687312975   2.55058105501529e-05     0.1295831867112915  0.0007109984834107296      15.39255453941672      280.2009506667308   0.007983205350132144     0.8184902742565369        0.5931920005089     0.2486740640144049     0.2992913748535012   0.001876634710151421     0.5514828390200944     0.2040816399452741    0.06108743943397128  2.364583746492081e-14 123.8149782970092
2.329054090550091      19.11975648616537      15.38238432217124   0.002650352226057248     0.7054979406499984     -11.23087687312975   2.55058105501529e-05     0.1295831867112915  0.0007109984834107296      15.39255453941672      280.2009506667308   0.007983205350132144     0.8184902742565369        0.5931920005089     0.2486740640144049     0.2992913748535012   0.001876619808990227     0.5514828539212556     0.2040816399452741    0.06108743943397128  2.364583746492081e-14 123.8149782966713
2.329054090550091      19.11975648616537      15.38238432217124   0.002650352226057248     0.7054979406499984     -11.23087687312975   2.55058105501529e-05     0.1295831867112915  0.0007109984834107296      15.39255453941672      280.2009506667308   0.007983205350132144     0.8184902742565369        0.5931920005089     0.2486740640144049     0.2992913748535012   0.001876619808990227     0.5514828390200944     0.2040816548464353    0.06108743943397128  2.364583746492081e-14 123.8149782972112
2.329054090550091      19.11975648616537      15.38238432217124   0.002650352226057248     0.7054979406499984     -11.23087687312975   2.55058105501529e-05     0.1295831867112915  0.0007109984834107296      15.39255453941672      280.2009506667308   0.007983205350132144     0.8184902742565369        0.5931920005089     0.2486740640144049     0.2992913748535012   0.001876619808990227     0.5514828390200944     0.2040816399452741    0.06108745433513247  2.364583746492081e-14 123.8149782967172
2.329054090550091      19.11975648616537      15.38238432217124   0.002650352226057248     0.7054979406499984     -11.23087687312975   2.55058105501529e-05     0.1295831867112915  0.0007109984834107296      15.39255453941672      280.2009506667308   0.007983205350132144     0.8184902742565369        0.5931920005089     0.2486740640144049     0.2992913748535012   0.001876619808990227     0.5514828390200944     0.2040816399452741    0.06108743943397128  1.490118483968512e-08 123.8150525563271
2.35955091594793      19.69388233632095      16.01460442466249   0.002721285719663508     0.7184031696773038     -11.61424608671486   2.91387432360326e-05     0.1274749345137985   0.000807170557439819      14.03742780822248       261.507734203086   0.007414226879576193     0.8027412378021025     0.5702594635797847     0.2599615355876005     0.3251657994223977   0.001374019007914713     0.5514828390200944     0.1211410090477334     0.0586927744953156  2.236405784514333e-14 122.6223954030283
2.359550951107979      19.69388233632095      16.01460442466249   0.002721285719663508     0.7184031696773038     -11.61424608671486   2.91387432360326e-05     0.1274749345137985   0.000807170557439819      14.03742780822248       261.507734203086   0.007414226879576193     0.8027412378021025     0.5702594635797847     0.2599615355876005     0.3251657994223977   0.001374019007914713     0.5514828390200944     0.1211410090477334     0.0586927744953156  2.236405784514333e-14 122.6223953166646
2.35955091594793      19.69388262978266      16.01460442466249   0.002721285719663508     0.7184031696773038     -11.61424608671486   2.91387432360326e-05     0.1274749345137985   0.000807170557439819      14.03742780822248       261.507734203086   0.007414226879576193     0.8027412378021025     0.5702594635797847     0.2599615355876005     0.3251657994223977   0.001374019007914713     0.5514828390200944     0.1211410090477334     0.0586927744953156  2.236405784514333e-14 122.6223957879618
2.35955091594793      19.69388233632095      16.01460466329869   0.002721285719663508     0.7184031696773038     -11.61424608671486   2.91387432360326e-05     0.1274749345137985   0.000807170557439819      14.03742780822248       261.507734203086   0.007414226879576193     0.8027412378021025     0.5702594635797847     0.2599615355876005     0.3251657994223977   0.001374019007914713     0.5514828390200944     0.1211410090477334     0.0586927744953156  2.236405784514333e-14 122.6223956146639
2.35955091594793      19.69388233632095      16.01460442466249   0.002721300620824702     0.7184031696773038     -11.61424608671486   2.91387432360326e-05     0.1274749345137985   0.000807170557439819      14.03742780822248       261.507734203086   0.007414226879576193     0.8027412378021025     0.5702594635797847     0.2599615355876005     0.3251657994223977   0.001374019007914713     0.5514828390200944     0.1211410090477334     0.0586927744953156  2.236405784514333e-14 122.6223756825151
2.35955091594793      19.69388233632095      16.01460442466249   0.002721285719663508      0.718403184578465     -11.61424608671486   2.91387432360326e-05     0.1274749345137985   0.000807170557439819      14.03742780822248       261.507734203086   0.007414226879576193     0.8027412378021025     0.5702594635797847     0.2599615355876005     0.3251657994223977   0.001374019007914713     0.5514828390200944     0.1211410090477334     0.0586927744953156  2.236405784514333e-14 122.6223953924352
2.35955091594793      19.69388233632095      16.01460442466249   0.002721285719663508     0.7184031696773038     -11.61424625978061   2.91387432360326e-05     0.1274749345137985   0.000807170557439819      14.03742780822248       261.507734203086   0.007414226879576193     0.8027412378021025     0.5702594635797847     0.2599615355876005     0.3251657994223977   0.001374019007914713     0.5514828390200944     0.1211410090477334     0.0586927744953156  2.236405784514333e-14 122.622394930681
2.35955091594793      19.69388233632095      16.01460442466249   0.002721285719663508     0.7184031696773038     -11.61424608671486  2.915364439722645e-05     0.1274749345137985   0.000807170557439819      14.03742780822248       261.507734203086   0.007414226879576193     0.8027412378021025     0.5702594635797847     0.2599615355876005     0.3251657994223977   0.001374019007914713     0.5514828390200944     0.1211410090477334     0.0586927744953156  2.236405784514333e-14 122.6223957829613
2.35955091594793      19.69388233632095      16.01460442466249   0.002721285719663508     0.7184031696773038     -11.61424608671486   2.91387432360326e-05     0.1274749494149597   0.000807170557439819      14.03742780822248       261.507734203086   0.007414226879576193     0.8027412378021025     0.5702594635797847     0.2599615355876005     0.3251657994223977   0.001374019007914713     0.5514828390200944     0.1211410090477334     0.0586927744953156  2.236405784514333e-14 122.6223951616799
2.35955091594793      19.69388233632095      16.01460442466249   0.002721285719663508     0.7184031696773038     -11.61424608671486   2.91387432360326e-05     0.1274749345137985  0.0008071854586010128      14.03742780822248       261.507734203086   0.007414226879576193     0.8027412378021025     0.5702594635797847     0.2599615355876005     0.3251657994223977   0.001374019007914713     0.5514828390200944     0.1211410090477334     0.0586927744953156  2.236405784514333e-14 122.6224059507369
2.35955091594793      19.69388233632095      16.01460442466249   0.002721285719663508     0.7184031696773038     -11.61424608671486   2.91387432360326e-05     0.1274749345137985   0.000807170557439819      14.03742801739645       261.507734203086   0.007414226879576193     0.8027412378021025     0.5702594635797847     0.2599615355876005     0.3251657994223977   0.001374019007914713     0.5514828390200944     0.1211410090477334     0.0586927744953156  2.236405784514333e-14 122.622395332641
2.35955091594793      19.69388233632095      16.01460442466249   0.002721285719663508     0.7184031696773038     -11.61424608671486   2.91387432360326e-05     0.1274749345137985   0.000807170557439819      14.03742780822248      261.5077380998549   0.007414226879576193     0.8027412378021025     0.5702594635797847     0.2599615355876005     0.3251657994223977   0.001374019007914713     0.5514828390200944     0.1211410090477334     0.0586927744953156  2.236405784514333e-14 122.6223954299424
2.35955091594793      19.69388233632095      16.01460442466249   0.002721285719663508     0.7184031696773038     -11.61424608671486   2.91387432360326e-05     0.1274749345137985   0.000807170557439819      14.03742780822248       261.507734203086   0.007414241780737386     0.8027412378021025     0.5702594635797847     0.2599615355876005     0.3251657994223977   0.001374019007914713     0.5514828390200944     0.1211410090477334     0.0586927744953156  2.236405784514333e-14 122.6224027640349
2.35955091594793      19.69388233632095      16.01460442466249   0.002721285719663508     0.7184031696773038     -11.61424608671486   2.91387432360326e-05     0.1274749345137985   0.000807170557439819      14.03742780822248       261.507734203086   0.007414226879576193     0.8027412527032637     0.5702594635797847     0.2599615355876005     0.3251657994223977   0.001374019007914713     0.5514828390200944     0.1211410090477334     0.0586927744953156  2.236405784514333e-14 122.6223959229395
2.35955091594793      19.69388233632095      16.01460442466249   0.002721285719663508     0.7184031696773038     -11.61424608671486   2.91387432360326e-05     0.1274749345137985   0.000807170557439819      14.03742780822248       261.507734203086   0.007414226879576193     0.8027412378021025     0.5702594784809459     0.2599615355876005     0.3251657994223977   0.001374019007914713     0.5514828390200944     0.1211410090477334     0.0586927744953156  2.236405784514333e-14 122.6223953796931
2.35955091594793      19.69388233632095      16.01460442466249   0.002721285719663508     0.7184031696773038     -11.61424608671486   2.91387432360326e-05     0.1274749345137985   0.000807170557439819      14.03742780822248       261.507734203086   0.007414226879576193     0.8027412378021025     0.5702594635797847     0.2599615504887617     0.3251657994223977   0.001374019007914713     0.5514828390200944     0.1211410090477334     0.0586927744953156  2.236405784514333e-14 122.6223953219042
2.35955091594793      19.69388233632095      16.01460442466249   0.002721285719663508     0.7184031696773038     -11.61424608671486   2.91387432360326e-05     0.1274749345137985   0.000807170557439819      14.03742780822248       261.507734203086   0.007414226879576193     0.8027412378021025     0.5702594635797847     0.2599615355876005     0.3251658143235589   0.001374019007914713     0.5514828390200944     0.1211410090477334     0.0586927744953156  2.236405784514333e-14 122.6223953924287
2.35955091594793      19.69388233632095      16.01460442466249   0.002721285719663508     0.7184031696773038     -11.61424608671486   2.91387432360326e-05     0.1274749345137985   0.000807170557439819      14.03742780822248       261.507734203086   0.007414226879576193     0.8027412378021025     0.5702594635797847     0.2599615355876005     0.3251657994223977   0.001374033909075907     0.5514828390200944     0.1211410090477334     0.0586927744953156  2.236405784514333e-14 122.6223954031382
2.35955091594793      19.69388233632095      16.01460442466249   0.002721285719663508     0.7184031696773038     -11.61424608671486   2.91387432360326e-05     0.1274749345137985   0.000807170557439819      14.03742780822248       261.507734203086   0.007414226879576193     0.8027412378021025     0.5702594635797847     0.2599615355876005     0.3251657994223977   0.001374019007914713     0.5514828539212556     0.1211410090477334     0.0586927744953156  2.236405784514333e-14 122.6223954030283
2.35955091594793      19.69388233632095      16.01460442466249   0.002721285719663508     0.7184031696773038     -11.61424608671486   2.91387432360326e-05     0.1274749345137985   0.000807170557439819      14.03742780822248       261.507734203086   0.007414226879576193     0.8027412378021025     0.5702594635797847     0.2599615355876005     0.3251657994223977   0.001374019007914713     0.5514828390200944     0.1211410239488946     0.0586927744953156  2.236405784514333e-14 122.6223954030164
2.35955091594793      19.69388233632095      16.01460442466249   0.002721285719663508     0.7184031696773038     -11.61424608671486   2.91387432360326e-05     0.1274749345137985   0.000807170557439819      14.03742780822248       261.507734203086   0.007414226879576193     0.8027412378021025     0.5702594635797847     0.2599615355876005     0.3251657994223977   0.001374019007914713     0.5514828390200944     0.1211410090477334     0.0586927893964768  2.236405784514333e-14 122.6223954031263
2.35955091594793      19.69388233632095      16.01460442466249   0.002721285719663508     0.7184031696773038     -11.61424608671486   2.91387432360326e-05     0.1274749345137985   0.000807170557439819      14.03742780822248       261.507734203086   0.007414226879576193     0.8027412378021025     0.5702594635797847     0.2599615355876005     0.3251657994223977   0.001374019007914713     0.5514828390200944     0.1211410090477334     0.0586927744953156   1.49011835579055e-08 122.6224724593642
2.376906470481035      19.66741950559565      15.97928972108204   0.002702160586341346     0.7147038367884254     -11.60783951439003  1.456937161801634e-06      0.128304571141676  0.0007920761829558463      14.10389730671093      266.7021953362515   0.007328965389163066     0.8019039902087832     0.5664651135417941     0.2614971317556308     0.3307253037642618   0.001316274915553416     0.5514828390200944     0.1253663705984668    0.05648257158108509  3.568631244767945e-14 122.450254910002
2.376906505899702      19.66741950559565      15.97928972108204   0.002702160586341346     0.7147038367884254     -11.60783951439003  1.456937161801634e-06      0.128304571141676  0.0007920761829558463      14.10389730671093      266.7021953362515   0.007328965389163066     0.8019039902087832     0.5664651135417941     0.2614971317556308     0.3307253037642618   0.001316274915553416     0.5514828390200944     0.1253663705984668    0.05648257158108509  3.568631244767945e-14 122.4502548550439
2.376906470481035      19.66741979866304      15.97928972108204   0.002702160586341346     0.7147038367884254     -11.60783951439003  1.456937161801634e-06      0.128304571141676  0.0007920761829558463      14.10389730671093      266.7021953362515   0.007328965389163066     0.8019039902087832     0.5664651135417941     0.2614971317556308     0.3307253037642618   0.001316274915553416     0.5514828390200944     0.1253663705984668    0.05648257158108509  3.568631244767945e-14 122.4502551009327
2.376906470481035      19.66741950559565      15.97928995919201   0.002702160586341346     0.7147038367884254     -11.60783951439003  1.456937161801634e-06      0.128304571141676  0.0007920761829558463      14.10389730671093      266.7021953362515   0.007328965389163066     0.8019039902087832     0.5664651135417941     0.2614971317556308     0.3307253037642618   0.001316274915553416     0.5514828390200944     0.1253663705984668    0.05648257158108509  3.568631244767945e-14 122.450255000989
2.376906470481035      19.66741950559565      15.97928972108204    0.00270217548750254     0.7147038367884254     -11.60783951439003  1.456937161801634e-06      0.128304571141676  0.0007920761829558463      14.10389730671093      266.7021953362515   0.007328965389163066     0.8019039902087832     0.5664651135417941     0.2614971317556308     0.3307253037642618   0.001316274915553416     0.5514828390200944     0.1253663705984668    0.05648257158108509  3.568631244767945e-14 122.4502458865999
2.376906470481035      19.66741950559565      15.97928972108204   0.002702160586341346     0.7147038516895866     -11.60783951439003  1.456937161801634e-06      0.128304571141676  0.0007920761829558463      14.10389730671093      266.7021953362515   0.007328965389163066     0.8019039902087832     0.5664651135417941     0.2614971317556308     0.3307253037642618   0.001316274915553416     0.5514828390200944     0.1253663705984668    0.05648257158108509  3.568631244767945e-14 122.4502549025231
2.376906470481035      19.66741950559565      15.97928972108204   0.002702160586341346     0.7147038367884254     -11.60783968736032  1.456937161801634e-06      0.128304571141676  0.0007920761829558463      14.10389730671093      266.7021953362515   0.007328965389163066     0.8019039902087832     0.5664651135417941     0.2614971317556308     0.3307253037642618   0.001316274915553416     0.5514828390200944     0.1253663705984668    0.05648257158108509  3.568631244767945e-14 122.4502546988652
2.376906470481035      19.66741950559565      15.97928972108204   0.002702160586341346     0.7147038367884254     -11.60783951439003  1.471838322995481e-06      0.128304571141676  0.0007920761829558463      14.10389730671093      266.7021953362515   0.007328965389163066     0.8019039902087832     0.5664651135417941     0.2614971317556308     0.3307253037642618   0.001316274915553416     0.5514828390200944     0.1253663705984668    0.05648257158108509  3.568631244767945e-14 122.4502555554636
2.376906470481035      19.66741950559565      15.97928972108204   0.002702160586341346     0.7147038367884254     -11.60783951439003  1.456937161801634e-06     0.1283045860428372  0.0007920761829558463      14.10389730671093      266.7021953362515   0.007328965389163066     0.8019039902087832     0.5664651135417941     0.2614971317556308     0.3307253037642618   0.001316274915553416     0.5514828390200944     0.1253663705984668    0.05648257158108509  3.568631244767945e-14 122.4502547947035
2.376906470481035      19.66741950559565      15.97928972108204   0.002702160586341346     0.7147038367884254     -11.60783951439003  1.456937161801634e-06      0.128304571141676  0.0007920910841170401      14.10389730671093      266.7021953362515   0.007328965389163066     0.8019039902087832     0.5664651135417941     0.2614971317556308     0.3307253037642618   0.001316274915553416     0.5514828390200944     0.1253663705984668    0.05648257158108509  3.568631244767945e-14 122.4502576572674
2.376906470481035      19.66741950559565      15.97928972108204   0.002702160586341346     0.7147038367884254     -11.60783951439003  1.456937161801634e-06      0.128304571141676  0.0007920761829558463      14.10389751687538      266.7021953362515   0.007328965389163066     0.8019039902087832     0.5664651135417941     0.2614971317556308     0.3307253037642618   0.001316274915553416     0.5514828390200944     0.1253663705984668    0.05648257158108509  3.568631244767945e-14 122.4502548706484
2.376906470481035      19.66741950559565      15.97928972108204   0.002702160586341346     0.7147038367884254     -11.60783951439003  1.456937161801634e-06      0.128304571141676  0.0007920761829558463      14.10389730671093      266.7021993104239   0.007328965389163066     0.8019039902087832     0.5664651135417941     0.2614971317556308     0.3307253037642618   0.001316274915553416     0.5514828390200944     0.1253663705984668    0.05648257158108509  3.568631244767945e-14 122.4502549055418
2.376906470481035      19.66741950559565      15.97928972108204   0.002702160586341346     0.7147038367884254     -11.60783951439003  1.456937161801634e-06      0.128304571141676  0.0007920761829558463      14.10389730671093      266.7021953362515    0.00732898029032426     0.8019039902087832     0.5664651135417941     0.2614971317556308     0.3307253037642618   0.001316274915553416     0.5514828390200944     0.1253663705984668    0.05648257158108509  3.568631244767945e-14 122.4502574448463
2.376906470481035      19.66741950559565      15.97928972108204   0.002702160586341346     0.7147038367884254     -11.60783951439003  1.456937161801634e-06      0.128304571141676  0.0007920761829558463      14.10389730671093      266.7021953362515   0.007328965389163066     0.8019040051099444     0.5664651135417941     0.2614971317556308     0.3307253037642618   0.001316274915553416     0.5514828390200944     0.1253663705984668    0.05648257158108509  3.568631244767945e-14 122.4502553929607
2.376906470481035      19.66741950559565      15.97928972108204   0.002702160586341346     0.7147038367884254     -11.60783951439003  1.456937161801634e-06      0.128304571141676  0.0007920761829558463      14.10389730671093      266.7021953362515   0.007328965389163066     0.8019039902087832     0.5664651284429553     0.2614971317556308     0.3307253037642618   0.001316274915553416     0.5514828390200944     0.1253663705984668    0.05648257158108509  3.568631244767945e-14 122.4502549399124
2.376906470481035      19.66741950559565      15.97928972108204   0.002702160586341346     0.7147038367884254     -11.60783951439003  1.456937161801634e-06      0.128304571141676  0.0007920761829558463      14.10389730671093      266.7021953362515   0.007328965389163066     0.8019039902087832     0.5664651135417941      0.261497146656792     0.3307253037642618   0.001316274915553416     0.5514828390200944     0.1253663705984668    0.05648257158108509  3.568631244767945e-14 122.4502547936304
2.376906470481035      19.66741950559565      15.97928972108204   0.002702160586341346     0.7147038367884254     -11.60783951439003  1.456937161801634e-06      0.128304571141676  0.0007920761829558463      14.10389730671093      266.7021953362515   0.007328965389163066     0.8019039902087832     0.5664651135417941     0.2614971317556308      0.330725318665423   0.001316274915553416     0.5514828390200944     0.1253663705984668    0.05648257158108509  3.568631244767945e-14 122.450254907186
2.376906470481035      19.66741950559565      15.97928972108204   0.002702160586341346     0.7147038367884254     -11.60783951439003  1.456937161801634e-06      0.128304571141676  0.0007920761829558463      14.10389730671093      266.7021953362515   0.007328965389163066     0.8019039902087832     0.5664651135417941     0.2614971317556308     0.3307253037642618    0.00131628981671461     0.5514828390200944     0.1253663705984668    0.05648257158108509  3.568631244767945e-14 122.4502549137141
2.376906470481035      19.66741950559565      15.97928972108204   0.002702160586341346     0.7147038367884254     -11.60783951439003  1.456937161801634e-06      0.128304571141676  0.0007920761829558463      14.10389730671093      266.7021953362515   0.007328965389163066     0.8019039902087832     0.5664651135417941     0.2614971317556308     0.3307253037642618   0.001316274915553416     0.5514828539212556     0.1253663705984668    0.05648257158108509  3.568631244767945e-14 122.450254910002
2.376906470481035      19.66741950559565      15.97928972108204   0.002702160586341346     0.7147038367884254     -11.60783951439003  1.456937161801634e-06      0.128304571141676  0.0007920761829558463      14.10389730671093      266.7021953362515   0.007328965389163066     0.8019039902087832     0.5664651135417941     0.2614971317556308     0.3307253037642618   0.001316274915553416     0.5514828390200944      0.125366385499628    0.05648257158108509  3.568631244767945e-14 122.4502549104187
2.376906470481035      19.66741950559565      15.97928972108204   0.002702160586341346     0.7147038367884254     -11.60783951439003  1.456937161801634e-06      0.128304571141676  0.0007920761829558463      14.10389730671093      266.7021953362515   0.007328965389163066     0.8019039902087832     0.5664651135417941     0.2614971317556308     0.3307253037642618   0.001316274915553416     0.5514828390200944     0.1253663705984668    0.05648258648224628  3.568631244767945e-14 122.450254909295
2.376906470481035      19.66741950559565      15.97928972108204   0.002702160586341346     0.7147038367884254     -11.60783951439003  1.456937161801634e-06      0.128304571141676  0.0007920761829558463      14.10389730671093      266.7021953362515   0.007328965389163066     0.8019039902087832     0.5664651135417941     0.2614971317556308     0.3307253037642618   0.001316274915553416     0.5514828390200944     0.1253663705984668    0.05648257158108509   1.49011968801601e-08 122.4503314796739
2.396781044203633      19.60493385964188      15.92160843050664   0.002718131395140924     0.7130528547807723     -11.56107158822058  2.580082745860802e-06     0.1285229959410733  0.0007850545190524728      13.96866887515522       267.088210104499   0.007179199129958945     0.8004191195503642     0.5605426494405353     0.2642476802785488     0.3352752503733957   0.001036287961403843     0.5514828390200944    0.03493296385138464     0.9692955755583727  2.687473759208005e-14 122.3390705421667
2.396781079918454      19.60493385964188      15.92160843050664   0.002718131395140924     0.7130528547807723     -11.56107158822058  2.580082745860802e-06     0.1285229959410733  0.0007850545190524728      13.96866887515522       267.088210104499   0.007179199129958945     0.8004191195503642     0.5605426494405353     0.2642476802785488     0.3352752503733957   0.001036287961403843     0.5514828390200944    0.03493296385138464     0.9692955755583727  2.687473759208005e-14 122.3390705329541
2.396781044203633      19.60493415177816      15.92160843050664   0.002718131395140924     0.7130528547807723     -11.56107158822058  2.580082745860802e-06     0.1285229959410733  0.0007850545190524728      13.96866887515522       267.088210104499   0.007179199129958945     0.8004191195503642     0.5605426494405353     0.2642476802785488     0.3352752503733957   0.001036287961403843     0.5514828390200944    0.03493296385138464     0.9692955755583727  2.687473759208005e-14 122.3390705269273
2.396781044203633      19.60493385964188       15.9216086677571   0.002718131395140924     0.7130528547807723     -11.56107158822058  2.580082745860802e-06     0.1285229959410733  0.0007850545190524728      13.96866887515522       267.088210104499   0.007179199129958945     0.8004191195503642     0.5605426494405353     0.2642476802785488     0.3352752503733957   0.001036287961403843     0.5514828390200944    0.03493296385138464     0.9692955755583727  2.687473759208005e-14 122.339070521779
2.396781044203633      19.60493385964188      15.92160843050664   0.002718146296302118     0.7130528547807723     -11.56107158822058  2.580082745860802e-06     0.1285229959410733  0.0007850545190524728      13.96866887515522       267.088210104499   0.007179199129958945     0.8004191195503642     0.5605426494405353     0.2642476802785488     0.3352752503733957   0.001036287961403843     0.5514828390200944    0.03493296385138464     0.9692955755583727  2.687473759208005e-14 122.3390715856518
2.396781044203633      19.60493385964188      15.92160843050664   0.002718131395140924     0.7130528696819335     -11.56107158822058  2.580082745860802e-06     0.1285229959410733  0.0007850545190524728      13.96866887515522       267.088210104499   0.007179199129958945     0.8004191195503642     0.5605426494405353     0.2642476802785488     0.3352752503733957   0.001036287961403843     0.5514828390200944    0.03493296385138464     0.9692955755583727  2.687473759208005e-14 122.3390705265987
2.396781044203633      19.60493385964188      15.92160843050664   0.002718131395140924     0.7130528547807723     -11.56107176049397  2.580082745860802e-06     0.1285229959410733  0.0007850545190524728      13.96866887515522       267.088210104499   0.007179199129958945     0.8004191195503642     0.5605426494405353     0.2642476802785488     0.3352752503733957   0.001036287961403843     0.5514828390200944    0.03493296385138464     0.9692955755583727  2.687473759208005e-14 122.3390705614637
2.396781044203633      19.60493385964188      15.92160843050664   0.002718131395140924     0.7130528547807723     -11.56107158822058  2.594983907054649e-06     0.1285229959410733  0.0007850545190524728      13.96866887515522       267.088210104499   0.007179199129958945     0.8004191195503642     0.5605426494405353     0.2642476802785488     0.3352752503733957   0.001036287961403843     0.5514828390200944    0.03493296385138464     0.9692955755583727  2.687473759208005e-14 122.3390739952357
2.396781044203633      19.60493385964188      15.92160843050664   0.002718131395140924     0.7130528547807723     -11.56107158822058  2.580082745860802e-06     0.1285230108422344  0.0007850545190524728      13.96866887515522       267.088210104499   0.007179199129958945     0.8004191195503642     0.5605426494405353     0.2642476802785488     0.3352752503733957   0.001036287961403843     0.5514828390200944    0.03493296385138464     0.9692955755583727  2.687473759208005e-14 122.3390705975745
2.396781044203633      19.60493385964188      15.92160843050664   0.002718131395140924     0.7130528547807723     -11.56107158822058  2.580082745860802e-06     0.1285229959410733  0.0007850694202136666      13.96866887515522       267.088210104499   0.007179199129958945     0.8004191195503642     0.5605426494405353     0.2642476802785488     0.3352752503733957   0.001036287961403843     0.5514828390200944    0.03493296385138464     0.9692955755583727  2.687473759208005e-14 122.3390692838622
2.396781044203633      19.60493385964188      15.92160843050664   0.002718131395140924     0.7130528547807723     -11.56107158822058  2.580082745860802e-06     0.1285229959410733  0.0007850545190524728      13.96866908330461       267.088210104499   0.007179199129958945     0.8004191195503642     0.5605426494405353     0.2642476802785488     0.3352752503733957   0.001036287961403843     0.5514828390200944    0.03493296385138464     0.9692955755583727  2.687473759208005e-14 122.3390705312342
2.396781044203633      19.60493385964188      15.92160843050664   0.002718131395140924     0.7130528547807723     -11.56107158822058  2.580082745860802e-06     0.1285229959410733  0.0007850545190524728      13.96866887515522      267.0882140844234   0.007179199129958945     0.8004191195503642     0.5605426494405353     0.2642476802785488     0.3352752503733957   0.001036287961403843     0.5514828390200944    0.03493296385138464     0.9692955755583727  2.687473759208005e-14 122.3390704842204
2.396781044203633      19.60493385964188      15.92160843050664   0.002718131395140924     0.7130528547807723     -11.56107158822058  2.580082745860802e-06     0.1285229959410733  0.0007850545190524728      13.96866887515522       267.088210104499   0.007179214031120139     0.8004191195503642     0.5605426494405353     0.2642476802785488     0.3352752503733957   0.001036287961403843     0.5514828390200944    0.03493296385138464     0.9692955755583727  2.687473759208005e-14 122.3390705383505
2.396781044203633      19.60493385964188      15.92160843050664   0.002718131395140924     0.7130528547807723     -11.56107158822058  2.580082745860802e-06     0.1285229959410733  0.0007850545190524728      13.96866887515522       267.088210104499   0.007179199129958945     0.8004191344515254     0.5605426494405353     0.2642476802785488     0.3352752503733957   0.001036287961403843     0.5514828390200944    0.03493296385138464     0.9692955755583727  2.687473759208005e-14 122.3390709590661
2.396781044203633      19.60493385964188      15.92160843050664   0.002718131395140924     0.7130528547807723     -11.56107158822058  2.580082745860802e-06     0.1285229959410733  0.0007850545190524728      13.96866887515522       267.088210104499   0.007179199129958945     0.8004191195503642     0.5605426643416965     0.2642476802785488     0.3352752503733957   0.001036287961403843     0.5514828390200944    0.03493296385138464     0.9692955755583727  2.687473759208005e-14 122.3390705932106
2.396781044203633      19.60493385964188      15.92160843050664   0.002718131395140924     0.7130528547807723     -11.56107158822058  2.580082745860802e-06     0.1285229959410733  0.0007850545190524728      13.96866887515522       267.088210104499   0.007179199129958945     0.8004191195503642     0.5605426494405353       0.26424769517971     0.3352752503733957   0.001036287961403843     0.5514828390200944    0.03493296385138464     0.9692955755583727  2.687473759208005e-14 122.3390705424175
2.396781044203633      19.60493385964188      15.92160843050664   0.002718131395140924     0.7130528547807723     -11.56107158822058  2.580082745860802e-06     0.1285229959410733  0.0007850545190524728      13.96866887515522       267.088210104499   0.007179199129958945     0.8004191195503642     0.5605426494405353     0.2642476802785488     0.3352752652745569   0.001036287961403843     0.5514828390200944    0.03493296385138464     0.9692955755583727  2.687473759208005e-14 122.3390705351133
2.396781044203633      19.60493385964188      15.92160843050664   0.002718131395140924     0.7130528547807723     -11.56107158822058  2.580082745860802e-06     0.1285229959410733  0.0007850545190524728      13.96866887515522       267.088210104499   0.007179199129958945     0.8004191195503642     0.5605426494405353     0.2642476802785488     0.3352752503733957   0.001036302862565036     0.5514828390200944    0.03493296385138464     0.9692955755583727  2.687473759208005e-14 122.3390705422283
2.396781044203633      19.60493385964188      15.92160843050664   0.002718131395140924     0.7130528547807723     -11.56107158822058  2.580082745860802e-06     0.1285229959410733  0.0007850545190524728      13.96866887515522       267.088210104499   0.007179199129958945     0.8004191195503642     0.5605426494405353     0.2642476802785488     0.3352752503733957   0.001036287961403843     0.5514828539212556    0.03493296385138464     0.9692955755583727  2.687473759208005e-14 122.3390705421667
2.396781044203633      19.60493385964188      15.92160843050664   0.002718131395140924     0.7130528547807723     -11.56107158822058  2.580082745860802e-06     0.1285229959410733  0.0007850545190524728      13.96866887515522       267.088210104499   0.007179199129958945     0.8004191195503642     0.5605426494405353     0.2642476802785488     0.3352752503733957   0.001036287961403843     0.5514828390200944    0.03493297875254584     0.9692955755583727  2.687473759208005e-14 122.3390705434646
2.396781044203633      19.60493385964188      15.92160843050664   0.002718131395140924     0.7130528547807723     -11.56107158822058  2.580082745860802e-06     0.1285229959410733  0.0007850545190524728      13.96866887515522       267.088210104499   0.007179199129958945     0.8004191195503642     0.5605426494405353     0.2642476802785488     0.3352752503733957   0.001036287961403843     0.5514828390200944    0.03493296385138464     0.9692955904595338  2.687473759208005e-14 122.339070543618
2.396781044203633      19.60493385964188      15.92160843050664   0.002718131395140924     0.7130528547807723     -11.56107158822058  2.580082745860802e-06     0.1285229959410733  0.0007850545190524728      13.96866887515522       267.088210104499   0.007179199129958945     0.8004191195503642     0.5605426494405353     0.2642476802785488     0.3352752503733957   0.001036287961403843     0.5514828390200944    0.03493296385138464     0.9692955755583727  1.490118806858525e-08 122.3391507062388
2.404800092229813      19.58692209124549      15.89279681953466   0.002728930762583104     0.7268174977084468     -11.53451723202221  1.940979453964552e-06      0.128623059926236  0.0007869801703304309      13.96799589430458      269.5299150006999   0.007167005093158145     0.8000856932678681     0.5596268297021533     0.2643377998739997     0.3368211074700508  0.0005307390158740848     0.5514828390200944  0.0007718951359050388     0.2378114422018199  8.309991687622307e-14 122.3017346589928
2.404800128064127      19.58692209124549      15.89279681953466   0.002728930762583104     0.7268174977084468     -11.53451723202221  1.940979453964552e-06      0.128623059926236  0.0007869801703304309      13.96799589430458      269.5299150006999   0.007167005093158145     0.8000856932678681     0.5596268297021533     0.2643377998739997     0.3368211074700508  0.0005307390158740848     0.5514828390200944  0.0007718951359050388     0.2378114422018199  8.309991687622307e-14 122.301734602633
2.404800092229813      19.58692238311338      15.89279681953466   0.002728930762583104     0.7268174977084468     -11.53451723202221  1.940979453964552e-06      0.128623059926236  0.0007869801703304309      13.96799589430458      269.5299150006999   0.007167005093158145     0.8000856932678681     0.5596268297021533     0.2643377998739997     0.3368211074700508  0.0005307390158740848     0.5514828390200944  0.0007718951359050388     0.2378114422018199  8.309991687622307e-14 122.3017345979218
2.404800092229813      19.58692209124549      15.89279705635579   0.002728930762583104     0.7268174977084468     -11.53451723202221  1.940979453964552e-06      0.128623059926236  0.0007869801703304309      13.96799589430458      269.5299150006999   0.007167005093158145     0.8000856932678681     0.5596268297021533     0.2643377998739997     0.3368211074700508  0.0005307390158740848     0.5514828390200944  0.0007718951359050388     0.2378114422018199  8.309991687622307e-14 122.3017346379174
2.404800092229813      19.58692209124549      15.89279681953466   0.002728945663744297     0.7268174977084468     -11.53451723202221  1.940979453964552e-06      0.128623059926236  0.0007869801703304309      13.96799589430458      269.5299150006999   0.007167005093158145     0.8000856932678681     0.5596268297021533     0.2643377998739997     0.3368211074700508  0.0005307390158740848     0.5514828390200944  0.0007718951359050388     0.2378114422018199  8.309991687622307e-14 122.3017362207719
2.404800092229813      19.58692209124549      15.89279681953466   0.002728930762583104      0.726817512609608     -11.53451723202221  1.940979453964552e-06      0.128623059926236  0.0007869801703304309      13.96799589430458      269.5299150006999   0.007167005093158145     0.8000856932678681     0.5596268297021533     0.2643377998739997     0.3368211074700508  0.0005307390158740848     0.5514828390200944  0.0007718951359050388     0.2378114422018199  8.309991687622307e-14 122.3017346846714
2.404800092229813      19.58692209124549      15.89279681953466   0.002728930762583104     0.7268174977084468     -11.53451740389991  1.940979453964552e-06      0.128623059926236  0.0007869801703304309      13.96799589430458      269.5299150006999   0.007167005093158145     0.8000856932678681     0.5596268297021533     0.2643377998739997     0.3368211074700508  0.0005307390158740848     0.5514828390200944  0.0007718951359050388     0.2378114422018199  8.309991687622307e-14 122.3017347333727
2.404800092229813      19.58692209124549      15.89279681953466   0.002728930762583104     0.7268174977084468     -11.53451723202221    1.9558806151584e-06      0.128623059926236  0.0007869801703304309      13.96799589430458      269.5299150006999   0.007167005093158145     0.8000856932678681     0.5596268297021533     0.2643377998739997     0.3368211074700508  0.0005307390158740848     0.5514828390200944  0.0007718951359050388     0.2378114422018199  8.309991687622307e-14 122.3017401074199
2.404800092229813      19.58692209124549      15.89279681953466   0.002728930762583104     0.7268174977084468     -11.53451723202221  1.940979453964552e-06     0.1286230748273972  0.0007869801703304309      13.96799589430458      269.5299150006999   0.007167005093158145     0.8000856932678681     0.5596268297021533     0.2643377998739997     0.3368211074700508  0.0005307390158740848     0.5514828390200944  0.0007718951359050388     0.2378114422018199  8.309991687622307e-14 122.3017348284514
2.404800092229813      19.58692209124549      15.89279681953466   0.002728930762583104     0.7268174977084468     -11.53451723202221  1.940979453964552e-06      0.128623059926236  0.0007869950714916248      13.96799589430458      269.5299150006999   0.007167005093158145     0.8000856932678681     0.5596268297021533     0.2643377998739997     0.3368211074700508  0.0005307390158740848     0.5514828390200944  0.0007718951359050388     0.2378114422018199  8.309991687622307e-14 122.3017365243691
2.404800092229813      19.58692209124549      15.89279681953466   0.002728930762583104     0.7268174977084468     -11.53451723202221  1.940979453964552e-06      0.128623059926236  0.0007869801703304309      13.96799610244394      269.5299150006999   0.007167005093158145     0.8000856932678681     0.5596268297021533     0.2643377998739997     0.3368211074700508  0.0005307390158740848     0.5514828390200944  0.0007718951359050388     0.2378114422018199  8.309991687622307e-14 122.3017346188139
2.404800092229813      19.58692209124549      15.89279681953466   0.002728930762583104     0.7268174977084468     -11.53451723202221  1.940979453964552e-06      0.128623059926236  0.0007869801703304309      13.96799589430458      269.5299190170086   0.007167005093158145     0.8000856932678681     0.5596268297021533     0.2643377998739997     0.3368211074700508  0.0005307390158740848     0.5514828390200944  0.0007718951359050388     0.2378114422018199  8.309991687622307e-14 122.301734617662
2.404800092229813      19.58692209124549      15.89279681953466   0.002728930762583104     0.7268174977084468     -11.53451723202221  1.940979453964552e-06      0.128623059926236  0.0007869801703304309      13.96799589430458      269.5299150006999   0.007167019994319339     0.8000856932678681     0.5596268297021533     0.2643377998739997     0.3368211074700508  0.0005307390158740848     0.5514828390200944  0.0007718951359050388     0.2378114422018199  8.309991687622307e-14 122.3017333959207
2.404800092229813      19.58692209124549      15.89279681953466   0.002728930762583104     0.7268174977084468     -11.53451723202221  1.940979453964552e-06      0.128623059926236  0.0007869801703304309      13.96799589430458      269.5299150006999   0.007167005093158145     0.8000857081690292     0.5596268297021533     0.2643377998739997     0.3368211074700508  0.0005307390158740848     0.5514828390200944  0.0007718951359050388     0.2378114422018199  8.309991687622307e-14 122.301735078071
2.404800092229813      19.58692209124549      15.89279681953466   0.002728930762583104     0.7268174977084468     -11.53451723202221  1.940979453964552e-06      0.128623059926236  0.0007869801703304309      13.96799589430458      269.5299150006999   0.007167005093158145     0.8000856932678681     0.5596268446033145     0.2643377998739997     0.3368211074700508  0.0005307390158740848     0.5514828390200944  0.0007718951359050388     0.2378114422018199  8.309991687622307e-14 122.3017347531759
2.404800092229813      19.58692209124549      15.89279681953466   0.002728930762583104     0.7268174977084468     -11.53451723202221  1.940979453964552e-06      0.128623059926236  0.0007869801703304309      13.96799589430458      269.5299150006999   0.007167005093158145     0.8000856932678681     0.5596268297021533     0.2643378147751609     0.3368211074700508  0.0005307390158740848     0.5514828390200944  0.0007718951359050388     0.2378114422018199  8.309991687622307e-14 122.3017346532261
2.404800092229813      19.58692209124549      15.89279681953466   0.002728930762583104     0.7268174977084468     -11.53451723202221  1.940979453964552e-06      0.128623059926236  0.0007869801703304309      13.96799589430458      269.5299150006999   0.007167005093158145     0.8000856932678681     0.5596268297021533     0.2643377998739997      0.336821122371212  0.0005307390158740848     0.5514828390200944  0.0007718951359050388     0.2378114422018199  8.309991687622307e-14 122.3017346418365
2.404800092229813      19.58692209124549      15.89279681953466   0.002728930762583104     0.7268174977084468     -11.53451723202221  1.940979453964552e-06      0.128623059926236  0.0007869801703304309      13.96799589430458      269.5299150006999   0.007167005093158145     0.8000856932678681     0.5596268297021533     0.2643377998739997     0.3368211074700508  0.0005307539170352787     0.5514828390200944  0.0007718951359050388     0.2378114422018199  8.309991687622307e-14 122.3017346582346
2.404800092229813      19.58692209124549      15.89279681953466   0.002728930762583104     0.7268174977084468     -11.53451723202221  1.940979453964552e-06      0.128623059926236  0.0007869801703304309      13.96799589430458      269.5299150006999   0.007167005093158145     0.8000856932678681     0.5596268297021533     0.2643377998739997     0.3368211074700508  0.0005307390158740848     0.5514828539212556  0.0007718951359050388     0.2378114422018199  8.309991687622307e-14 122.3017346589928
2.404800092229813      19.58692209124549      15.89279681953466   0.002728930762583104     0.7268174977084468     -11.53451723202221  1.940979453964552e-06      0.128623059926236  0.0007869801703304309      13.96799589430458      269.5299150006999   0.007167005093158145     0.8000856932678681     0.5596268297021533     0.2643377998739997     0.3368211074700508  0.0005307390158740848     0.5514828390200944  0.0007719100370662327     0.2378114422018199  8.309991687622307e-14 122.3017346581357
2.404800092229813      19.58692209124549      15.89279681953466   0.002728930762583104     0.7268174977084468     -11.53451723202221  1.940979453964552e-06      0.128623059926236  0.0007869801703304309      13.96799589430458      269.5299150006999   0.007167005093158145     0.8000856932678681     0.5596268297021533     0.2643377998739997     0.3368211074700508  0.0005307390158740848     0.5514828390200944  0.0007718951359050388     0.2378114571029811  8.309991687622307e-14 122.3017346581193
2.404800092229813      19.58692209124549      15.89279681953466   0.002728930762583104     0.7268174977084468     -11.53451723202221  1.940979453964552e-06      0.128623059926236  0.0007869801703304309      13.96799589430458      269.5299150006999   0.007167005093158145     0.8000856932678681     0.5596268297021533     0.2643377998739997     0.3368211074700508  0.0005307390158740848     0.5514828390200944  0.0007718951359050388     0.2378114422018199  1.490124429376453e-08 122.3018123689266
2.408004099461339      19.58189480458011      15.91044854262004   0.002738700098223233      0.724891791619785     -11.53413645532932  5.538047961106733e-07     0.1285927783798082  0.0007891593843750204      13.97457934656391      270.1191690046416   0.007156262467393495     0.8000555507319836     0.5590638889101031     0.2645471971396528      0.339245127080279    0.01304027063010889     0.5514828390200944     0.1864726176141655     0.3741623055048692  6.218602213814542e-14 122.2863781489412
2.408004135343397      19.58189480458011      15.91044854262004   0.002738700098223233      0.724891791619785     -11.53413645532932  5.538047961106733e-07     0.1285927783798082  0.0007891593843750204      13.97457934656391      270.1191690046416   0.007156262467393495     0.8000555507319836     0.5590638889101031     0.2645471971396528      0.339245127080279    0.01304027063010889     0.5514828390200944     0.1864726176141655     0.3741623055048692  6.218602213814542e-14 122.2863782428722
2.408004099461339      19.58189509637309      15.91044854262004   0.002738700098223233      0.724891791619785     -11.53413645532932  5.538047961106733e-07     0.1285927783798082  0.0007891593843750204      13.97457934656391      270.1191690046416   0.007156262467393495     0.8000555507319836     0.5590638889101031     0.2645471971396528      0.339245127080279    0.01304027063010889     0.5514828390200944     0.1864726176141655     0.3741623055048692  6.218602213814542e-14 122.2863781018932
2.408004099461339      19.58189480458011       15.9104487797042   0.002738700098223233      0.724891791619785     -11.53413645532932  5.538047961106733e-07     0.1285927783798082  0.0007891593843750204      13.97457934656391      270.1191690046416   0.007156262467393495     0.8000555507319836     0.5590638889101031     0.2645471971396528      0.339245127080279    0.01304027063010889     0.5514828390200944     0.1864726176141655     0.3741623055048692  6.218602213814542e-14 122.2863781420978
2.408004099461339      19.58189480458011      15.91044854262004   0.002738714999384427      0.724891791619785     -11.53413645532932  5.538047961106733e-07     0.1285927783798082  0.0007891593843750204      13.97457934656391      270.1191690046416   0.007156262467393495     0.8000555507319836     0.5590638889101031     0.2645471971396528      0.339245127080279    0.01304027063010889     0.5514828390200944     0.1864726176141655     0.3741623055048692  6.218602213814542e-14 122.2863794684697
2.408004099461339      19.58189480458011      15.91044854262004   0.002738700098223233     0.7248918065209462     -11.53413645532932  5.538047961106733e-07     0.1285927783798082  0.0007891593843750204      13.97457934656391      270.1191690046416   0.007156262467393495     0.8000555507319836     0.5590638889101031     0.2645471971396528      0.339245127080279    0.01304027063010889     0.5514828390200944     0.1864726176141655     0.3741623055048692  6.218602213814542e-14 122.2863781715028
2.408004099461339      19.58189480458011      15.91044854262004   0.002738700098223233      0.724891791619785     -11.53413662720135  5.538047961106733e-07     0.1285927783798082  0.0007891593843750204      13.97457934656391      270.1191690046416   0.007156262467393495     0.8000555507319836     0.5590638889101031     0.2645471971396528      0.339245127080279    0.01304027063010889     0.5514828390200944     0.1864726176141655     0.3741623055048692  6.218602213814542e-14 122.2863782026575
2.408004099461339      19.58189480458011      15.91044854262004   0.002738700098223233      0.724891791619785     -11.53413645532932  5.687059573045209e-07     0.1285927783798082  0.0007891593843750204      13.97457934656391      270.1191690046416   0.007156262467393495     0.8000555507319836     0.5590638889101031     0.2645471971396528      0.339245127080279    0.01304027063010889     0.5514828390200944     0.1864726176141655     0.3741623055048692  6.218602213814542e-14 122.2863832943403
2.408004099461339      19.58189480458011      15.91044854262004   0.002738700098223233      0.724891791619785     -11.53413645532932  5.538047961106733e-07     0.1285927932809694  0.0007891593843750204      13.97457934656391      270.1191690046416   0.007156262467393495     0.8000555507319836     0.5590638889101031     0.2645471971396528      0.339245127080279    0.01304027063010889     0.5514828390200944     0.1864726176141655     0.3741623055048692  6.218602213814542e-14 122.2863783121198
2.408004099461339      19.58189480458011      15.91044854262004   0.002738700098223233      0.724891791619785     -11.53413645532932  5.538047961106733e-07     0.1285927783798082  0.0007891742855362143      13.97457934656391      270.1191690046416   0.007156262467393495     0.8000555507319836     0.5590638889101031     0.2645471971396528      0.339245127080279    0.01304027063010889     0.5514828390200944     0.1864726176141655     0.3741623055048692  6.218602213814542e-14 122.2863803365931
2.408004099461339      19.58189480458011      15.91044854262004   0.002738700098223233      0.724891791619785     -11.53413645532932  5.538047961106733e-07     0.1285927783798082  0.0007891593843750204      13.97457955480137      270.1191690046416   0.007156262467393495     0.8000555507319836     0.5590638889101031     0.2645471971396528      0.339245127080279    0.01304027063010889     0.5514828390200944     0.1864726176141655     0.3741623055048692  6.218602213814542e-14 122.2863782780065
2.408004099461339      19.58189480458011      15.91044854262004   0.002738700098223233      0.724891791619785     -11.53413645532932  5.538047961106733e-07     0.1285927783798082  0.0007891593843750204      13.97457934656391      270.1191730297308   0.007156262467393495     0.8000555507319836     0.5590638889101031     0.2645471971396528      0.339245127080279    0.01304027063010889     0.5514828390200944     0.1864726176141655     0.3741623055048692  6.218602213814542e-14 122.2863781896339
2.408004099461339      19.58189480458011      15.91044854262004   0.002738700098223233      0.724891791619785     -11.53413645532932  5.538047961106733e-07     0.1285927783798082  0.0007891593843750204      13.97457934656391      270.1191690046416   0.007156277368554689     0.8000555507319836     0.5590638889101031     0.2645471971396528      0.339245127080279    0.01304027063010889     0.5514828390200944     0.1864726176141655     0.3741623055048692  6.218602213814542e-14 122.2863780899408
2.408004099461339      19.58189480458011      15.91044854262004   0.002738700098223233      0.724891791619785     -11.53413645532932  5.538047961106733e-07     0.1285927783798082  0.0007891593843750204      13.97457934656391      270.1191690046416   0.007156262467393495     0.8000555656331448     0.5590638889101031     0.2645471971396528      0.339245127080279    0.01304027063010889     0.5514828390200944     0.1864726176141655     0.3741623055048692  6.218602213814542e-14 122.2863785651392
2.408004099461339      19.58189480458011      15.91044854262004   0.002738700098223233      0.724891791619785     -11.53413645532932  5.538047961106733e-07     0.1285927783798082  0.0007891593843750204      13.97457934656391      270.1191690046416   0.007156262467393495     0.8000555507319836     0.5590639038112643     0.2645471971396528      0.339245127080279    0.01304027063010889     0.5514828390200944     0.1864726176141655     0.3741623055048692  6.218602213814542e-14 122.2863782321595
2.408004099461339      19.58189480458011      15.91044854262004   0.002738700098223233      0.724891791619785     -11.53413645532932  5.538047961106733e-07     0.1285927783798082  0.0007891593843750204      13.97457934656391      270.1191690046416   0.007156262467393495     0.8000555507319836     0.5590638889101031      0.264547212040814      0.339245127080279    0.01304027063010889     0.5514828390200944     0.1864726176141655     0.3741623055048692  6.218602213814542e-14 122.2863781947831
2.408004099461339      19.58189480458011      15.91044854262004   0.002738700098223233      0.724891791619785     -11.53413645532932  5.538047961106733e-07     0.1285927783798082  0.0007891593843750204      13.97457934656391      270.1191690046416   0.007156262467393495     0.8000555507319836     0.5590638889101031     0.2645471971396528     0.3392451419814402    0.01304027063010889     0.5514828390200944     0.1864726176141655     0.3741623055048692  6.218602213814542e-14 122.2863781425851
2.408004099461339      19.58189480458011      15.91044854262004   0.002738700098223233      0.724891791619785     -11.53413645532932  5.538047961106733e-07     0.1285927783798082  0.0007891593843750204      13.97457934656391      270.1191690046416   0.007156262467393495     0.8000555507319836     0.5590638889101031     0.2645471971396528      0.339245127080279    0.01304028553127008     0.5514828390200944     0.1864726176141655     0.3741623055048692  6.218602213814542e-14 122.2863781489442
2.408004099461339      19.58189480458011      15.91044854262004   0.002738700098223233      0.724891791619785     -11.53413645532932  5.538047961106733e-07     0.1285927783798082  0.0007891593843750204      13.97457934656391      270.1191690046416   0.007156262467393495     0.8000555507319836     0.5590638889101031     0.2645471971396528      0.339245127080279    0.01304027063010889     0.5514828539212556     0.1864726176141655     0.3741623055048692  6.218602213814542e-14 122.2863781489412
2.408004099461339      19.58189480458011      15.91044854262004   0.002738700098223233      0.724891791619785     -11.53413645532932  5.538047961106733e-07     0.1285927783798082  0.0007891593843750204      13.97457934656391      270.1191690046416   0.007156262467393495     0.8000555507319836     0.5590638889101031     0.2645471971396528      0.339245127080279    0.01304027063010889     0.5514828390200944     0.1864726325153266     0.3741623055048692  6.218602213814542e-14 122.286378148947
2.408004099461339      19.58189480458011      15.91044854262004   0.002738700098223233      0.724891791619785     -11.53413645532932  5.538047961106733e-07     0.1285927783798082  0.0007891593843750204      13.97457934656391      270.1191690046416   0.007156262467393495     0.8000555507319836     0.5590638889101031     0.2645471971396528      0.339245127080279    0.01304027063010889     0.5514828390200944     0.1864726176141655     0.3741623204060304  6.218602213814542e-14 122.2863781489434
2.408004099461339      19.58189480458011      15.91044854262004   0.002738700098223233      0.724891791619785     -11.53413645532932  5.538047961106733e-07     0.1285927783798082  0.0007891593843750204      13.97457934656391      270.1191690046416   0.007156262467393495     0.8000555507319836     0.5590638889101031     0.2645471971396528      0.339245127080279    0.01304027063010889     0.5514828390200944     0.1864726176141655     0.3741623055048692  1.490122337986979e-08 122.2864550140325
2.398016789237618      19.56050249556542       15.8964362459156   0.002729731115527642     0.7217064527001513     -11.52472564753723  4.182564443181945e-07     0.1285833138491596  0.0007874974840564175      13.67897086100108      259.6954076568652   0.007152069312821961     0.8000437765430664     0.5595161465806584     0.2645827797090442     0.3365623244068803    0.01303446538185748     0.5514828390200944     0.1863196451877144     0.3740403453971856  4.558759090380544e-14 122.4223317893455
2.398016824970852      19.56050249556542       15.8964362459156   0.002729731115527642     0.7217064527001513     -11.52472564753723  4.182564443181945e-07     0.1285833138491596  0.0007874974840564175      13.67897086100108      259.6954076568652   0.007152069312821961     0.8000437765430664     0.5595161465806584     0.2645827797090442     0.3365623244068803    0.01303446538185748     0.5514828390200944     0.1863196451877144     0.3740403453971856  4.558759090380544e-14 122.4223317450593
2.398016789237618      19.56050278703962       15.8964362459156   0.002729731115527642     0.7217064527001513     -11.52472564753723  4.182564443181945e-07     0.1285833138491596  0.0007874974840564175      13.67897086100108      259.6954076568652   0.007152069312821961     0.8000437765430664     0.5595161465806584     0.2645827797090442     0.3365623244068803    0.01303446538185748     0.5514828390200944     0.1863196451877144     0.3740403453971856  4.558759090380544e-14 122.4223317538281
2.398016789237618      19.56050249556542      15.89643648279096   0.002729731115527642     0.7217064527001513     -11.52472564753723  4.182564443181945e-07     0.1285833138491596  0.0007874974840564175      13.67897086100108      259.6954076568652   0.007152069312821961     0.8000437765430664     0.5595161465806584     0.2645827797090442     0.3365623244068803    0.01303446538185748     0.5514828390200944     0.1863196451877144     0.3740403453971856  4.558759090380544e-14 122.4223317813249
2.398016789237618      19.56050249556542       15.8964362459156   0.002729746016688836     0.7217064527001513     -11.52472564753723  4.182564443181945e-07     0.1285833138491596  0.0007874974840564175      13.67897086100108      259.6954076568652   0.007152069312821961     0.8000437765430664     0.5595161465806584     0.2645827797090442     0.3365623244068803    0.01303446538185748     0.5514828390200944     0.1863196451877144     0.3740403453971856  4.558759090380544e-14 122.4223321131506
2.398016789237618      19.56050249556542       15.8964362459156   0.002729731115527642     0.7217064676013125     -11.52472564753723  4.182564443181945e-07     0.1285833138491596  0.0007874974840564175      13.67897086100108      259.6954076568652   0.007152069312821961     0.8000437765430664     0.5595161465806584     0.2645827797090442     0.3365623244068803    0.01303446538185748     0.5514828390200944     0.1863196451877144     0.3740403453971856  4.558759090380544e-14 122.4223317982971
2.398016789237618      19.56050249556542       15.8964362459156   0.002729731115527642     0.7217064527001513     -11.52472581926902  4.182564443181945e-07     0.1285833138491596  0.0007874974840564175      13.67897086100108      259.6954076568652   0.007152069312821961     0.8000437765430664     0.5595161465806584     0.2645827797090442     0.3365623244068803    0.01303446538185748     0.5514828390200944     0.1863196451877144     0.3740403453971856  4.558759090380544e-14 122.4223318046919
2.398016789237618      19.56050249556542       15.8964362459156   0.002729731115527642     0.7217064527001513     -11.52472564753723  4.331576055120422e-07     0.1285833138491596  0.0007874974840564175      13.67897086100108      259.6954076568652   0.007152069312821961     0.8000437765430664     0.5595161465806584     0.2645827797090442     0.3365623244068803    0.01303446538185748     0.5514828390200944     0.1863196451877144     0.3740403453971856  4.558759090380544e-14 122.4223362730496
2.398016789237618      19.56050249556542       15.8964362459156   0.002729731115527642     0.7217064527001513     -11.52472564753723  4.182564443181945e-07     0.1285833287503208  0.0007874974840564175      13.67897086100108      259.6954076568652   0.007152069312821961     0.8000437765430664     0.5595161465806584     0.2645827797090442     0.3365623244068803    0.01303446538185748     0.5514828390200944     0.1863196451877144     0.3740403453971856  4.558759090380544e-14 122.4223319011065
2.398016789237618      19.56050249556542       15.8964362459156   0.002729731115527642     0.7217064527001513     -11.52472564753723  4.182564443181945e-07     0.1285833138491596  0.0007875123852176114      13.67897086100108      259.6954076568652   0.007152069312821961     0.8000437765430664     0.5595161465806584     0.2645827797090442     0.3365623244068803    0.01303446538185748     0.5514828390200944     0.1863196451877144     0.3740403453971856  4.558759090380544e-14 122.4223337230704
2.398016789237618      19.56050249556542       15.8964362459156   0.002729731115527642     0.7217064527001513     -11.52472564753723  4.182564443181945e-07     0.1285833138491596  0.0007874974840564175      13.67897106483363      259.6954076568652   0.007152069312821961     0.8000437765430664     0.5595161465806584     0.2645827797090442     0.3365623244068803    0.01303446538185748     0.5514828390200944     0.1863196451877144     0.3740403453971856  4.558759090380544e-14 122.4223318331216
2.398016789237618      19.56050249556542       15.8964362459156   0.002729731115527642     0.7217064527001513     -11.52472564753723  4.182564443181945e-07     0.1285833138491596  0.0007874974840564175      13.67897086100108      259.6954115266283   0.007152069312821961     0.8000437765430664     0.5595161465806584     0.2645827797090442     0.3365623244068803    0.01303446538185748     0.5514828390200944     0.1863196451877144     0.3740403453971856  4.558759090380544e-14 122.4223317431062
2.398016789237618      19.56050249556542       15.8964362459156   0.002729731115527642     0.7217064527001513     -11.52472564753723  4.182564443181945e-07     0.1285833138491596  0.0007874974840564175      13.67897086100108      259.6954076568652   0.007152084213983155     0.8000437765430664     0.5595161465806584     0.2645827797090442     0.3365623244068803    0.01303446538185748     0.5514828390200944     0.1863196451877144     0.3740403453971856  4.558759090380544e-14 122.4223292139357
2.398016789237618      19.56050249556542       15.8964362459156   0.002729731115527642     0.7217064527001513     -11.52472564753723  4.182564443181945e-07     0.1285833138491596  0.0007874974840564175      13.67897086100108      259.6954076568652   0.007152069312821961     0.8000437914442276     0.5595161465806584     0.2645827797090442     0.3365623244068803    0.01303446538185748     0.5514828390200944     0.1863196451877144     0.3740403453971856  4.558759090380544e-14 122.4223322305637
2.398016789237618      19.56050249556542       15.8964362459156   0.002729731115527642     0.7217064527001513     -11.52472564753723  4.182564443181945e-07     0.1285833138491596  0.0007874974840564175      13.67897086100108      259.6954076568652   0.007152069312821961     0.8000437765430664     0.5595161614818196     0.2645827797090442     0.3365623244068803    0.01303446538185748     0.5514828390200944     0.1863196451877144     0.3740403453971856  4.558759090380544e-14 122.4223317993437
2.398016789237618      19.56050249556542       15.8964362459156   0.002729731115527642     0.7217064527001513     -11.52472564753723  4.182564443181945e-07     0.1285833138491596  0.0007874974840564175      13.67897086100108      259.6954076568652   0.007152069312821961     0.8000437765430664     0.5595161465806584     0.2645827946102053     0.3365623244068803    0.01303446538185748     0.5514828390200944     0.1863196451877144     0.3740403453971856  4.558759090380544e-14 122.4223316288283
2.398016789237618      19.56050249556542       15.8964362459156   0.002729731115527642     0.7217064527001513     -11.52472564753723  4.182564443181945e-07     0.1285833138491596  0.0007874974840564175      13.67897086100108      259.6954076568652   0.007152069312821961     0.8000437765430664     0.5595161465806584     0.2645827797090442     0.3365623393080415    0.01303446538185748     0.5514828390200944     0.1863196451877144     0.3740403453971856  4.558759090380544e-14 122.4223317780886
2.398016789237618      19.56050249556542       15.8964362459156   0.002729731115527642     0.7217064527001513     -11.52472564753723  4.182564443181945e-07     0.1285833138491596  0.0007874974840564175      13.67897086100108      259.6954076568652   0.007152069312821961     0.8000437765430664     0.5595161465806584     0.2645827797090442     0.3365623244068803    0.01303448028301868     0.5514828390200944     0.1863196451877144     0.3740403453971856  4.558759090380544e-14 122.4223317900528
2.398016789237618      19.56050249556542       15.8964362459156   0.002729731115527642     0.7217064527001513     -11.52472564753723  4.182564443181945e-07     0.1285833138491596  0.0007874974840564175      13.67897086100108      259.6954076568652   0.007152069312821961     0.8000437765430664     0.5595161465806584     0.2645827797090442     0.3365623244068803    0.01303446538185748     0.5514828539212556     0.1863196451877144     0.3740403453971856  4.558759090380544e-14 122.4223317893455
2.398016789237618      19.56050249556542       15.8964362459156   0.002729731115527642     0.7217064527001513     -11.52472564753723  4.182564443181945e-07     0.1285833138491596  0.0007874974840564175      13.67897086100108      259.6954076568652   0.007152069312821961     0.8000437765430664     0.5595161465806584     0.2645827797090442     0.3365623244068803    0.01303446538185748     0.5514828390200944     0.1863196600888756     0.3740403453971856  4.558759090380544e-14 122.4223317894702
2.398016789237618      19.56050249556542       15.8964362459156   0.002729731115527642     0.7217064527001513     -11.52472564753723  4.182564443181945e-07     0.1285833138491596  0.0007874974840564175      13.67897086100108      259.6954076568652   0.007152069312821961     0.8000437765430664     0.5595161465806584     0.2645827797090442     0.3365623244068803    0.01303446538185748     0.5514828390200944     0.1863196451877144     0.3740403602983468  4.558759090380544e-14 122.4223317896983
2.398016789237618      19.56050249556542       15.8964362459156   0.002729731115527642     0.7217064527001513     -11.52472564753723  4.182564443181945e-07     0.1285833138491596  0.0007874974840564175      13.67897086100108      259.6954076568652   0.007152069312821961     0.8000437765430664     0.5595161465806584     0.2645827797090442     0.3365623244068803    0.01303446538185748     0.5514828390200944     0.1863196451877144     0.3740403453971856  1.490120678143856e-08 122.4224087857023
2.405484689409565      19.57654840412715      15.90694584321478   0.002734178112613803     0.7240851329652334     -11.53178087595058   5.18116769868974e-07     0.1285771370221712   0.000787653683538528      13.90059773378104      267.5132792664289   0.007157271211495068     0.8000525926434763     0.5591475160223695     0.2645484222043361     0.3385784673860801    0.01303881933518472     0.5514828390200944     0.1864343749377589     0.3741318158379123  5.501239060784008e-14 122.314872481906
2.40548472525408      19.57654840412715      15.90694584321478   0.002734178112613803     0.7240851329652334     -11.53178087595058   5.18116769868974e-07     0.1285771370221712   0.000787653683538528      13.90059773378104      267.5132792664289   0.007157271211495068     0.8000525926434763     0.5591475160223695     0.2645484222043361     0.3385784673860801    0.01303881933518472     0.5514828390200944     0.1864343749377589     0.3741318158379123  5.501239060784008e-14 122.3148725042032
2.405484689409565      19.57654869584045      15.90694584321478   0.002734178112613803     0.7240851329652334     -11.53178087595058   5.18116769868974e-07     0.1285771370221712   0.000787653683538528      13.90059773378104      267.5132792664289   0.007157271211495068     0.8000525926434763     0.5591475160223695     0.2645484222043361     0.3385784673860801    0.01303881933518472     0.5514828390200944     0.1864343749377589     0.3741318158379123  5.501239060784008e-14 122.3148724406073
2.405484689409565      19.57654840412715      15.90694608024675   0.002734178112613803     0.7240851329652334     -11.53178087595058   5.18116769868974e-07     0.1285771370221712   0.000787653683538528      13.90059773378104      267.5132792664289   0.007157271211495068     0.8000525926434763     0.5591475160223695     0.2645484222043361     0.3385784673860801    0.01303881933518472     0.5514828390200944     0.1864343749377589     0.3741318158379123  5.501239060784008e-14 122.3148724718179
2.405484689409565      19.57654840412715      15.90694584321478   0.002734193013774997     0.7240851329652334     -11.53178087595058   5.18116769868974e-07     0.1285771370221712   0.000787653683538528      13.90059773378104      267.5132792664289   0.007157271211495068     0.8000525926434763     0.5591475160223695     0.2645484222043361     0.3385784673860801    0.01303881933518472     0.5514828390200944     0.1864343749377589     0.3741318158379123  5.501239060784008e-14 122.3148723578929
2.405484689409565      19.57654840412715      15.90694584321478   0.002734178112613803     0.7240851478663946     -11.53178087595058   5.18116769868974e-07     0.1285771370221712   0.000787653683538528      13.90059773378104      267.5132792664289   0.007157271211495068     0.8000525926434763     0.5591475160223695     0.2645484222043361     0.3385784673860801    0.01303881933518472     0.5514828390200944     0.1864343749377589     0.3741318158379123  5.501239060784008e-14 122.3148724907283
2.405484689409565      19.57654840412715      15.90694584321478   0.002734178112613803     0.7240851329652334     -11.53178104778751   5.18116769868974e-07     0.1285771370221712   0.000787653683538528      13.90059773378104      267.5132792664289   0.007157271211495068     0.8000525926434763     0.5591475160223695     0.2645484222043361     0.3385784673860801    0.01303881933518472     0.5514828390200944     0.1864343749377589     0.3741318158379123  5.501239060784008e-14 122.3148724925236
2.405484689409565      19.57654840412715      15.90694584321478   0.002734178112613803     0.7240851329652334     -11.53178087595058  5.330179310628216e-07     0.1285771370221712   0.000787653683538528      13.90059773378104      267.5132792664289   0.007157271211495068     0.8000525926434763     0.5591475160223695     0.2645484222043361     0.3385784673860801    0.01303881933518472     0.5514828390200944     0.1864343749377589     0.3741318158379123  5.501239060784008e-14 122.3148771101578
2.405484689409565      19.57654840412715      15.90694584321478   0.002734178112613803     0.7240851329652334     -11.53178087595058   5.18116769868974e-07     0.1285771519233324   0.000787653683538528      13.90059773378104      267.5132792664289   0.007157271211495068     0.8000525926434763     0.5591475160223695     0.2645484222043361     0.3385784673860801    0.01303881933518472     0.5514828390200944     0.1864343749377589     0.3741318158379123  5.501239060784008e-14 122.3148725938136
2.405484689409565      19.57654840412715      15.90694584321478   0.002734178112613803     0.7240851329652334     -11.53178087595058   5.18116769868974e-07     0.1285771370221712  0.0007876685846997219      13.90059773378104      267.5132792664289   0.007157271211495068     0.8000525926434763     0.5591475160223695     0.2645484222043361     0.3385784673860801    0.01303881933518472     0.5514828390200944     0.1864343749377589     0.3741318158379123  5.501239060784008e-14 122.3148741188005
2.405484689409565      19.57654840412715      15.90694584321478   0.002734178112613803     0.7240851329652334     -11.53178087595058   5.18116769868974e-07     0.1285771370221712   0.000787653683538528      13.90059794091609      267.5132792664289   0.007157271211495068     0.8000525926434763     0.5591475160223695     0.2645484222043361     0.3385784673860801    0.01303881933518472     0.5514828390200944     0.1864343749377589     0.3741318158379123  5.501239060784008e-14 122.3148724401361
2.405484689409565      19.57654840412715      15.90694584321478   0.002734178112613803     0.7240851329652334     -11.53178087595058   5.18116769868974e-07     0.1285771370221712   0.000787653683538528      13.90059773378104      267.5132832526874   0.007157271211495068     0.8000525926434763     0.5591475160223695     0.2645484222043361     0.3385784673860801    0.01303881933518472     0.5514828390200944     0.1864343749377589     0.3741318158379123  5.501239060784008e-14 122.3148724272564
2.405484689409565      19.57654840412715      15.90694584321478   0.002734178112613803     0.7240851329652334     -11.53178087595058   5.18116769868974e-07     0.1285771370221712   0.000787653683538528      13.90059773378104      267.5132792664289   0.007157286112656262     0.8000525926434763     0.5591475160223695     0.2645484222043361     0.3385784673860801    0.01303881933518472     0.5514828390200944     0.1864343749377589     0.3741318158379123  5.501239060784008e-14 122.3148738510632
2.405484689409565      19.57654840412715      15.90694584321478   0.002734178112613803     0.7240851329652334     -11.53178087595058   5.18116769868974e-07     0.1285771370221712   0.000787653683538528      13.90059773378104      267.5132792664289   0.007157271211495068     0.8000526075446375     0.5591475160223695     0.2645484222043361     0.3385784673860801    0.01303881933518472     0.5514828390200944     0.1864343749377589     0.3741318158379123  5.501239060784008e-14 122.3148728926649
2.405484689409565      19.57654840412715      15.90694584321478   0.002734178112613803     0.7240851329652334     -11.53178087595058   5.18116769868974e-07     0.1285771370221712   0.000787653683538528      13.90059773378104      267.5132792664289   0.007157271211495068     0.8000525926434763     0.5591475309235306     0.2645484222043361     0.3385784673860801    0.01303881933518472     0.5514828390200944     0.1864343749377589     0.3741318158379123  5.501239060784008e-14 122.3148725137961
2.405484689409565      19.57654840412715      15.90694584321478   0.002734178112613803     0.7240851329652334     -11.53178087595058   5.18116769868974e-07     0.1285771370221712   0.000787653683538528      13.90059773378104      267.5132792664289   0.007157271211495068     0.8000525926434763     0.5591475160223695     0.2645484371054973     0.3385784673860801    0.01303881933518472     0.5514828390200944     0.1864343749377589     0.3741318158379123  5.501239060784008e-14 122.3148725300294
2.405484689409565      19.57654840412715      15.90694584321478   0.002734178112613803     0.7240851329652334     -11.53178087595058   5.18116769868974e-07     0.1285771370221712   0.000787653683538528      13.90059773378104      267.5132792664289   0.007157271211495068     0.8000525926434763     0.5591475160223695     0.2645484222043361     0.3385784822872412    0.01303881933518472     0.5514828390200944     0.1864343749377589     0.3741318158379123  5.501239060784008e-14 122.3148724612682
2.405484689409565      19.57654840412715      15.90694584321478   0.002734178112613803     0.7240851329652334     -11.53178087595058   5.18116769868974e-07     0.1285771370221712   0.000787653683538528      13.90059773378104      267.5132792664289   0.007157271211495068     0.8000525926434763     0.5591475160223695     0.2645484222043361     0.3385784673860801    0.01303883423634592     0.5514828390200944     0.1864343749377589     0.3741318158379123  5.501239060784008e-14 122.3148724835822
2.405484689409565      19.57654840412715      15.90694584321478   0.002734178112613803     0.7240851329652334     -11.53178087595058   5.18116769868974e-07     0.1285771370221712   0.000787653683538528      13.90059773378104      267.5132792664289   0.007157271211495068     0.8000525926434763     0.5591475160223695     0.2645484222043361     0.3385784673860801    0.01303881933518472     0.5514828539212556     0.1864343749377589     0.3741318158379123  5.501239060784008e-14 122.314872481906
2.405484689409565      19.57654840412715      15.90694584321478   0.002734178112613803     0.7240851329652334     -11.53178087595058   5.18116769868974e-07     0.1285771370221712   0.000787653683538528      13.90059773378104      267.5132792664289   0.007157271211495068     0.8000525926434763     0.5591475160223695     0.2645484222043361     0.3385784673860801    0.01303881933518472     0.5514828390200944     0.1864343898389201     0.3741318158379123  5.501239060784008e-14 122.3148724818627
2.405484689409565      19.57654840412715      15.90694584321478   0.002734178112613803     0.7240851329652334     -11.53178087595058   5.18116769868974e-07     0.1285771370221712   0.000787653683538528      13.90059773378104      267.5132792664289   0.007157271211495068     0.8000525926434763     0.5591475160223695     0.2645484222043361     0.3385784673860801    0.01303881933518472     0.5514828390200944     0.1864343749377589     0.3741318307390735  5.501239060784008e-14 122.3148724819713
2.405484689409565      19.57654840412715      15.90694584321478   0.002734178112613803     0.7240851329652334     -11.53178087595058   5.18116769868974e-07     0.1285771370221712   0.000787653683538528      13.90059773378104      267.5132792664289   0.007157271211495068     0.8000525926434763     0.5591475160223695     0.2645484222043361     0.3385784673860801    0.01303881933518472     0.5514828390200944     0.1864343749377589     0.3741318158379123  1.490121620623826e-08 122.3149493898899
2.407351669636514      19.58055988511782      15.90957324516641   0.002735290194012534     0.7246798051372791     -11.53354468527165   5.43082138209418e-07     0.1285755947412619  0.0007876928917374522      13.95600452005951      269.4677491559963   0.007158571388832398     0.8000547966729392     0.5590553625627174     0.2645398339330755     0.3390825030585414    0.01303990782462484     0.5514828390200944     0.1864630574044778     0.3741546834713779  5.736903199264861e-14 122.2928744167635
2.407351705508849      19.58055988511782      15.90957324516641   0.002735290194012534     0.7246798051372791     -11.53354468527165   5.43082138209418e-07     0.1285755947412619  0.0007876928917374522      13.95600452005951      269.4677491559963   0.007158571388832398     0.8000547966729392     0.5590553625627174     0.2645398339330755     0.3390825030585414    0.01303990782462484     0.5514828390200944     0.1864630574044778     0.3741546834713779  5.736903199264861e-14 122.2928744594819
2.407351669636514       19.5805601768909      15.90957324516641   0.002735290194012534     0.7246798051372791     -11.53354468527165   5.43082138209418e-07     0.1285755947412619  0.0007876928917374522      13.95600452005951      269.4677491559963   0.007158571388832398     0.8000547966729392     0.5590553625627174     0.2645398339330755     0.3390825030585414    0.01303990782462484     0.5514828390200944     0.1864630574044778     0.3741546834713779  5.736903199264861e-14 122.2928743965892
2.407351669636514      19.58055988511782      15.90957348223753   0.002735290194012534     0.7246798051372791     -11.53354468527165   5.43082138209418e-07     0.1285755947412619  0.0007876928917374522      13.95600452005951      269.4677491559963   0.007158571388832398     0.8000547966729392     0.5590553625627174     0.2645398339330755     0.3390825030585414    0.01303990782462484     0.5514828390200944     0.1864630574044778     0.3741546834713779  5.736903199264861e-14 122.2928744241717
2.407351669636514      19.58055988511782      15.90957324516641   0.002735305095173728     0.7246798051372791     -11.53354468527165   5.43082138209418e-07     0.1285755947412619  0.0007876928917374522      13.95600452005951      269.4677491559963   0.007158571388832398     0.8000547966729392     0.5590553625627174     0.2645398339330755     0.3390825030585414    0.01303990782462484     0.5514828390200944     0.1864630574044778     0.3741546834713779  5.736903199264861e-14 122.2928742055212
2.407351669636514      19.58055988511782      15.90957324516641   0.002735290194012534     0.7246798200384403     -11.53354468527165   5.43082138209418e-07     0.1285755947412619  0.0007876928917374522      13.95600452005951      269.4677491559963   0.007158571388832398     0.8000547966729392     0.5590553625627174     0.2645398339330755     0.3390825030585414    0.01303990782462484     0.5514828390200944     0.1864630574044778     0.3741546834713779  5.736903199264861e-14 122.292874438522
2.407351669636514      19.58055988511782      15.90957324516641   0.002735290194012534     0.7246798051372791     -11.53354485713486   5.43082138209418e-07     0.1285755947412619  0.0007876928917374522      13.95600452005951      269.4677491559963   0.007158571388832398     0.8000547966729392     0.5590553625627174     0.2645398339330755     0.3390825030585414    0.01303990782462484     0.5514828390200944     0.1864630574044778     0.3741546834713779  5.736903199264861e-14 122.2928744379436
2.407351669636514      19.58055988511782      15.90957324516641   0.002735290194012534     0.7246798051372791     -11.53354468527165  5.579832994032657e-07     0.1285755947412619  0.0007876928917374522      13.95600452005951      269.4677491559963   0.007158571388832398     0.8000547966729392     0.5590553625627174     0.2645398339330755     0.3390825030585414    0.01303990782462484     0.5514828390200944     0.1864630574044778     0.3741546834713779  5.736903199264861e-14 122.2928790946476
2.407351669636514      19.58055988511782      15.90957324516641   0.002735290194012534     0.7246798051372791     -11.53354468527165   5.43082138209418e-07     0.1285756096424231  0.0007876928917374522      13.95600452005951      269.4677491559963   0.007158571388832398     0.8000547966729392     0.5590553625627174     0.2645398339330755     0.3390825030585414    0.01303990782462484     0.5514828390200944     0.1864630574044778     0.3741546834713779  5.736903199264861e-14 122.2928745441112
2.407351669636514      19.58055988511782      15.90957324516641   0.002735290194012534     0.7246798051372791     -11.53354468527165   5.43082138209418e-07     0.1285755947412619  0.0007877077928986461      13.95600452005951      269.4677491559963   0.007158571388832398     0.8000547966729392     0.5590553625627174     0.2645398339330755     0.3390825030585414    0.01303990782462484     0.5514828390200944     0.1864630574044778     0.3741546834713779  5.736903199264861e-14 122.2928760107032
2.407351669636514      19.58055988511782      15.90957324516641   0.002735290194012534     0.7246798051372791     -11.53354468527165   5.43082138209418e-07     0.1285755947412619  0.0007876928917374522      13.95600472802019      269.4677491559963   0.007158571388832398     0.8000547966729392     0.5590553625627174     0.2645398339330755     0.3390825030585414    0.01303990782462484     0.5514828390200944     0.1864630574044778     0.3741546834713779  5.736903199264861e-14 122.2928744586295
2.407351669636514      19.58055988511782      15.90957324516641   0.002735290194012534     0.7246798051372791     -11.53354468527165   5.43082138209418e-07     0.1285755947412619  0.0007876928917374522      13.95600452005951      269.4677531713787   0.007158571388832398     0.8000547966729392     0.5590553625627174     0.2645398339330755     0.3390825030585414    0.01303990782462484     0.5514828390200944     0.1864630574044778     0.3741546834713779  5.736903199264861e-14 122.2928745039873
2.407351669636514      19.58055988511782      15.90957324516641   0.002735290194012534     0.7246798051372791     -11.53354468527165   5.43082138209418e-07     0.1285755947412619  0.0007876928917374522      13.95600452005951      269.4677491559963   0.007158586289993592     0.8000547966729392     0.5590553625627174     0.2645398339330755     0.3390825030585414    0.01303990782462484     0.5514828390200944     0.1864630574044778     0.3741546834713779  5.736903199264861e-14 122.2928767986624
2.407351669636514      19.58055988511782      15.90957324516641   0.002735290194012534     0.7246798051372791     -11.53354468527165   5.43082138209418e-07     0.1285755947412619  0.0007876928917374522      13.95600452005951      269.4677491559963   0.007158571388832398     0.8000548115741004     0.5590553625627174     0.2645398339330755     0.3390825030585414    0.01303990782462484     0.5514828390200944     0.1864630574044778     0.3741546834713779  5.736903199264861e-14 122.2928748476918
2.407351669636514      19.58055988511782      15.90957324516641   0.002735290194012534     0.7246798051372791     -11.53354468527165   5.43082138209418e-07     0.1285755947412619  0.0007876928917374522      13.95600452005951      269.4677491559963   0.007158571388832398     0.8000547966729392     0.5590553774638786     0.2645398339330755     0.3390825030585414    0.01303990782462484     0.5514828390200944     0.1864630574044778     0.3741546834713779  5.736903199264861e-14 122.2928744693825
2.407351669636514      19.58055988511782      15.90957324516641   0.002735290194012534     0.7246798051372791     -11.53354468527165   5.43082138209418e-07     0.1285755947412619  0.0007876928917374522      13.95600452005951      269.4677491559963   0.007158571388832398     0.8000547966729392     0.5590553625627174     0.2645398488342367     0.3390825030585414    0.01303990782462484     0.5514828390200944     0.1864630574044778     0.3741546834713779  5.736903199264861e-14 122.2928745346254
2.407351669636514      19.58055988511782      15.90957324516641   0.002735290194012534     0.7246798051372791     -11.53354468527165   5.43082138209418e-07     0.1285755947412619  0.0007876928917374522      13.95600452005951      269.4677491559963   0.007158571388832398     0.8000547966729392     0.5590553625627174     0.2645398339330755     0.3390825179597026    0.01303990782462484     0.5514828390200944     0.1864630574044778     0.3741546834713779  5.736903199264861e-14 122.2928744157466
2.407351669636514      19.58055988511782      15.90957324516641   0.002735290194012534     0.7246798051372791     -11.53354468527165   5.43082138209418e-07     0.1285755947412619  0.0007876928917374522      13.95600452005951      269.4677491559963   0.007158571388832398     0.8000547966729392     0.5590553625627174     0.2645398339330755     0.3390825030585414    0.01303992272578603     0.5514828390200944     0.1864630574044778     0.3741546834713779  5.736903199264861e-14 122.2928744182706
2.407351669636514      19.58055988511782      15.90957324516641   0.002735290194012534     0.7246798051372791     -11.53354468527165   5.43082138209418e-07     0.1285755947412619  0.0007876928917374522      13.95600452005951      269.4677491559963   0.007158571388832398     0.8000547966729392     0.5590553625627174     0.2645398339330755     0.3390825030585414    0.01303990782462484     0.5514828539212556     0.1864630574044778     0.3741546834713779  5.736903199264861e-14 122.2928744167635
2.407351669636514      19.58055988511782      15.90957324516641   0.002735290194012534     0.7246798051372791     -11.53354468527165   5.43082138209418e-07     0.1285755947412619  0.0007876928917374522      13.95600452005951      269.4677491559963   0.007158571388832398     0.8000547966729392     0.5590553625627174     0.2645398339330755     0.3390825030585414    0.01303990782462484     0.5514828390200944      0.186463072305639     0.3741546834713779  5.736903199264861e-14 122.2928744177496
2.407351669636514      19.58055988511782      15.90957324516641   0.002735290194012534     0.7246798051372791     -11.53354468527165   5.43082138209418e-07     0.1285755947412619  0.0007876928917374522      13.95600452005951      269.4677491559963   0.007158571388832398     0.8000547966729392     0.5590553625627174     0.2645398339330755     0.3390825030585414    0.01303990782462484     0.5514828390200944     0.1864630574044778     0.3741546983725391  5.736903199264861e-14 122.2928744167493
2.407351669636514      19.58055988511782      15.90957324516641   0.002735290194012534     0.7246798051372791     -11.53354468527165   5.43082138209418e-07     0.1285755947412619  0.0007876928917374522      13.95600452005951      269.4677491559963   0.007158571388832398     0.8000547966729392     0.5590553625627174     0.2645398339330755     0.3390825030585414    0.01303990782462484     0.5514828390200944     0.1864630574044778     0.3741546834713779  1.490121856287965e-08 122.2929513021587
2.407818435413355      19.58156277074772      15.91023010614918   0.002735569542179041      0.724828481597434      -11.5339856464635  5.493246274435372e-07     0.1285752168703951  0.0007877033267722272      13.96985648867374      269.9563745677478   0.007158895244456258     0.8000553476977317     0.5590323409090602     0.2645376912826569      0.339208511686105    0.01304017995141289     0.5514828390200944     0.1864702281378514     0.3741604004727709  5.795995725198497e-14 122.2876687814213
2.407818471292646      19.58156277074772      15.91023010614918   0.002735569542179041      0.724828481597434      -11.5339856464635  5.493246274435372e-07     0.1285752168703951  0.0007877033267722272      13.96985648867374      269.9563745677478   0.007158895244456258     0.8000553476977317     0.5590323409090602     0.2645376912826569      0.339208511686105    0.01304017995141289     0.5514828390200944     0.1864702281378514     0.3741604004727709  5.795995725198497e-14 122.2876688551715
2.407818435413355      19.58156306253575      15.91023010614918   0.002735569542179041      0.724828481597434      -11.5339856464635  5.493246274435372e-07     0.1285752168703951  0.0007877033267722272      13.96985648867374      269.9563745677478   0.007158895244456258     0.8000553476977317     0.5590323409090602     0.2645376912826569      0.339208511686105    0.01304017995141289     0.5514828390200944     0.1864702281378514     0.3741604004727709  5.795995725198497e-14 122.2876687602902
2.407818435413355      19.58156277074772      15.91023034323008   0.002735569542179041      0.724828481597434      -11.5339856464635  5.493246274435372e-07     0.1285752168703951  0.0007877033267722272      13.96985648867374      269.9563745677478   0.007158895244456258     0.8000553476977317     0.5590323409090602     0.2645376912826569      0.339208511686105    0.01304017995141289     0.5514828390200944     0.1864702281378514     0.3741604004727709  5.795995725198497e-14 122.2876687864962
2.407818435413355      19.58156277074772      15.91023010614918   0.002735584443340235      0.724828481597434      -11.5339856464635  5.493246274435372e-07     0.1285752168703951  0.0007877033267722272      13.96985648867374      269.9563745677478   0.007158895244456258     0.8000553476977317     0.5590323409090602     0.2645376912826569      0.339208511686105    0.01304017995141289     0.5514828390200944     0.1864702281378514     0.3741604004727709  5.795995725198497e-14 122.2876685434926
2.407818435413355      19.58156277074772      15.91023010614918   0.002735569542179041     0.7248284964985952      -11.5339856464635  5.493246274435372e-07     0.1285752168703951  0.0007877033267722272      13.96985648867374      269.9563745677478   0.007158895244456258     0.8000553476977317     0.5590323409090602     0.2645376912826569      0.339208511686105    0.01304017995141289     0.5514828390200944     0.1864702281378514     0.3741604004727709  5.795995725198497e-14 122.2876687993799
2.407818435413355      19.58156277074772      15.91023010614918   0.002735569542179041      0.724828481597434     -11.53398581833328  5.493246274435372e-07     0.1285752168703951  0.0007877033267722272      13.96985648867374      269.9563745677478   0.007158895244456258     0.8000553476977317     0.5590323409090602     0.2645376912826569      0.339208511686105    0.01304017995141289     0.5514828390200944     0.1864702281378514     0.3741604004727709  5.795995725198497e-14 122.2876688023005
2.407818435413355      19.58156277074772      15.91023010614918   0.002735569542179041      0.724828481597434      -11.5339856464635  5.642257886373849e-07     0.1285752168703951  0.0007877033267722272      13.96985648867374      269.9563745677478   0.007158895244456258     0.8000553476977317     0.5590323409090602     0.2645376912826569      0.339208511686105    0.01304017995141289     0.5514828390200944     0.1864702281378514     0.3741604004727709  5.795995725198497e-14 122.2876734765055
2.407818435413355      19.58156277074772      15.91023010614918   0.002735569542179041      0.724828481597434      -11.5339856464635  5.493246274435372e-07     0.1285752317715563  0.0007877033267722272      13.96985648867374      269.9563745677478   0.007158895244456258     0.8000553476977317     0.5590323409090602     0.2645376912826569      0.339208511686105    0.01304017995141289     0.5514828390200944     0.1864702281378514     0.3741604004727709  5.795995725198497e-14 122.2876689026901
2.407818435413355      19.58156277074772      15.91023010614918   0.002735569542179041      0.724828481597434      -11.5339856464635  5.493246274435372e-07     0.1285752168703951   0.000787718227933421      13.96985648867374      269.9563745677478   0.007158895244456258     0.8000553476977317     0.5590323409090602     0.2645376912826569      0.339208511686105    0.01304017995141289     0.5514828390200944     0.1864702281378514     0.3741604004727709  5.795995725198497e-14 122.2876703414004
2.407818435413355      19.58156277074772      15.91023010614918   0.002735569542179041      0.724828481597434      -11.5339856464635  5.493246274435372e-07     0.1285752168703951  0.0007877033267722272      13.96985669684082      269.9563745677478   0.007158895244456258     0.8000553476977317     0.5590323409090602     0.2645376912826569      0.339208511686105    0.01304017995141289     0.5514828390200944     0.1864702281378514     0.3741604004727709  5.795995725198497e-14 122.2876688521937
2.407818435413355      19.58156277074772      15.91023010614918   0.002735569542179041      0.724828481597434      -11.5339856464635  5.493246274435372e-07     0.1285752168703951  0.0007877033267722272      13.96985648867374      269.9563785904113   0.007158895244456258     0.8000553476977317     0.5590323409090602     0.2645376912826569      0.339208511686105    0.01304017995141289     0.5514828390200944     0.1864702281378514     0.3741604004727709  5.795995725198497e-14 122.2876687598686
2.407818435413355      19.58156277074772      15.91023010614918   0.002735569542179041      0.724828481597434      -11.5339856464635  5.493246274435372e-07     0.1285752168703951  0.0007877033267722272      13.96985648867374      269.9563745677478   0.007158910145617452     0.8000553476977317     0.5590323409090602     0.2645376912826569      0.339208511686105    0.01304017995141289     0.5514828390200944     0.1864702281378514     0.3741604004727709  5.795995725198497e-14 122.2876714044315
2.407818435413355      19.58156277074772      15.91023010614918   0.002735569542179041      0.724828481597434      -11.5339856464635  5.493246274435372e-07     0.1285752168703951  0.0007877033267722272      13.96985648867374      269.9563745677478   0.007158895244456258     0.8000553625988929     0.5590323409090602     0.2645376912826569      0.339208511686105    0.01304017995141289     0.5514828390200944     0.1864702281378514     0.3741604004727709  5.795995725198497e-14 122.2876692081738
2.407818435413355      19.58156277074772      15.91023010614918   0.002735569542179041      0.724828481597434      -11.5339856464635  5.493246274435372e-07     0.1285752168703951  0.0007877033267722272      13.96985648867374      269.9563745677478   0.007158895244456258     0.8000553476977317     0.5590323558102214     0.2645376912826569      0.339208511686105    0.01304017995141289     0.5514828390200944     0.1864702281378514     0.3741604004727709  5.795995725198497e-14 122.2876688327099
2.407818435413355      19.58156277074772      15.91023010614918   0.002735569542179041      0.724828481597434      -11.5339856464635  5.493246274435372e-07     0.1285752168703951  0.0007877033267722272      13.96985648867374      269.9563745677478   0.007158895244456258     0.8000553476977317     0.5590323409090602     0.2645377061838181      0.339208511686105    0.01304017995141289     0.5514828390200944     0.1864702281378514     0.3741604004727709  5.795995725198497e-14 122.2876689179365
2.407818435413355      19.58156277074772      15.91023010614918   0.002735569542179041      0.724828481597434      -11.5339856464635  5.493246274435372e-07     0.1285752168703951  0.0007877033267722272      13.96985648867374      269.9563745677478   0.007158895244456258     0.8000553476977317     0.5590323409090602     0.2645376912826569     0.3392085265872662    0.01304017995141289     0.5514828390200944     0.1864702281378514     0.3741604004727709  5.795995725198497e-14 122.2876687733554
2.407818435413355      19.58156277074772      15.91023010614918   0.002735569542179041      0.724828481597434      -11.5339856464635  5.493246274435372e-07     0.1285752168703951  0.0007877033267722272      13.96985648867374      269.9563745677478   0.007158895244456258     0.8000553476977317     0.5590323409090602     0.2645376912826569      0.339208511686105    0.01304019485257409     0.5514828390200944     0.1864702281378514     0.3741604004727709  5.795995725198497e-14 122.2876687814218
2.407818435413355      19.58156277074772      15.91023010614918   0.002735569542179041      0.724828481597434      -11.5339856464635  5.493246274435372e-07     0.1285752168703951  0.0007877033267722272      13.96985648867374      269.9563745677478   0.007158895244456258     0.8000553476977317     0.5590323409090602     0.2645376912826569      0.339208511686105    0.01304017995141289     0.5514828539212556     0.1864702281378514     0.3741604004727709  5.795995725198497e-14 122.2876687814213
2.407818435413355      19.58156277074772      15.91023010614918   0.002735569542179041      0.724828481597434      -11.5339856464635  5.493246274435372e-07     0.1285752168703951  0.0007877033267722272      13.96985648867374      269.9563745677478   0.007158895244456258     0.8000553476977317     0.5590323409090602     0.2645376912826569      0.339208511686105    0.01304017995141289     0.5514828390200944     0.1864702430390126     0.3741604004727709  5.795995725198497e-14 122.2876687814192
2.407818435413355      19.58156277074772      15.91023010614918   0.002735569542179041      0.724828481597434      -11.5339856464635  5.493246274435372e-07     0.1285752168703951  0.0007877033267722272      13.96985648867374      269.9563745677478   0.007158895244456258     0.8000553476977317     0.5590323409090602     0.2645376912826569      0.339208511686105    0.01304017995141289     0.5514828390200944     0.1864702281378514     0.3741604153739321  5.795995725198497e-14 122.2876687814187
2.407818435413355      19.58156277074772      15.91023010614918   0.002735569542179041      0.724828481597434      -11.5339856464635  5.493246274435372e-07     0.1285752168703951  0.0007877033267722272      13.96985648867374      269.9563745677478   0.007158895244456258     0.8000553476977317     0.5590323409090602     0.2645376912826569      0.339208511686105    0.01304017995141289     0.5514828390200944     0.1864702281378514     0.3741604004727709  1.490121915380491e-08 122.2877456601122
2.407935209559954      19.58181355341668      15.91039436319747   0.002735644685187602      0.724865684317165     -11.53409592208192  5.508898325319068e-07     0.1285751531697982  0.0007877084649696525      13.97332056507628      270.0785625460561   0.007158971458147108     0.8000554855234545     0.5590266522794316     0.2645371732726381     0.3392400126559623    0.01304024800074841     0.5514828390200944     0.1864720212860317     0.3741618300936797  5.811474112892417e-14 122.2863851781351
2.407935245440985      19.58181355341668      15.91039436319747   0.002735644685187602      0.724865684317165     -11.53409592208192  5.508898325319068e-07     0.1285751531697982  0.0007877084649696525      13.97332056507628      270.0785625460561   0.007158971458147108     0.8000554855234545     0.5590266522794316     0.2645371732726381     0.3392400126559623    0.01304024800074841     0.5514828390200944     0.1864720212860317     0.3741618300936797  5.811474112892417e-14 122.286385254344
2.407935209559954      19.58181384520844      15.91039436319747   0.002735644685187602      0.724865684317165     -11.53409592208192  5.508898325319068e-07     0.1285751531697982  0.0007877084649696525      13.97332056507628      270.0785625460561   0.007158971458147108     0.8000554855234545     0.5590266522794316     0.2645371732726381     0.3392400126559623    0.01304024800074841     0.5514828390200944     0.1864720212860317     0.3741618300936797  5.811474112892417e-14 122.2863851463091
2.407935209559954      19.58181355341668      15.91039460028082   0.002735644685187602      0.724865684317165     -11.53409592208192  5.508898325319068e-07     0.1285751531697982  0.0007877084649696525      13.97332056507628      270.0785625460561   0.007158971458147108     0.8000554855234545     0.5590266522794316     0.2645371732726381     0.3392400126559623    0.01304024800074841     0.5514828390200944     0.1864720212860317     0.3741618300936797  5.811474112892417e-14 122.2863851747316
2.407935209559954      19.58181355341668      15.91039436319747   0.002735659586348796      0.724865684317165     -11.53409592208192  5.508898325319068e-07     0.1285751531697982  0.0007877084649696525      13.97332056507628      270.0785625460561   0.007158971458147108     0.8000554855234545     0.5590266522794316     0.2645371732726381     0.3392400126559623    0.01304024800074841     0.5514828390200944     0.1864720212860317     0.3741618300936797  5.811474112892417e-14 122.286384918428
2.407935209559954      19.58181355341668      15.91039436319747   0.002735644685187602     0.7248656992183262     -11.53409592208192  5.508898325319068e-07     0.1285751531697982  0.0007877084649696525      13.97332056507628      270.0785625460561   0.007158971458147108     0.8000554855234545     0.5590266522794316     0.2645371732726381     0.3392400126559623    0.01304024800074841     0.5514828390200944     0.1864720212860317     0.3741618300936797  5.811474112892417e-14 122.2863851919052
2.407935209559954      19.58181355341668      15.91039436319747   0.002735644685187602      0.724865684317165     -11.53409609395335  5.508898325319068e-07     0.1285751531697982  0.0007877084649696525      13.97332056507628      270.0785625460561   0.007158971458147108     0.8000554855234545     0.5590266522794316     0.2645371732726381     0.3392400126559623    0.01304024800074841     0.5514828390200944     0.1864720212860317     0.3741618300936797  5.811474112892417e-14 122.2863851831773
2.407935209559954      19.58181355341668      15.91039436319747   0.002735644685187602      0.724865684317165     -11.53409592208192  5.657909937257544e-07     0.1285751531697982  0.0007877084649696525      13.97332056507628      270.0785625460561   0.007158971458147108     0.8000554855234545     0.5590266522794316     0.2645371732726381     0.3392400126559623    0.01304024800074841     0.5514828390200944     0.1864720212860317     0.3741618300936797  5.811474112892417e-14 122.2863898645356
2.407935209559954      19.58181355341668      15.91039436319747   0.002735644685187602      0.724865684317165     -11.53409592208192  5.508898325319068e-07     0.1285751680709594  0.0007877084649696525      13.97332056507628      270.0785625460561   0.007158971458147108     0.8000554855234545     0.5590266522794316     0.2645371732726381     0.3392400126559623    0.01304024800074841     0.5514828390200944     0.1864720212860317     0.3741618300936797  5.811474112892417e-14 122.286385275024
2.407935209559954      19.58181355341668      15.91039436319747   0.002735644685187602      0.724865684317165     -11.53409592208192  5.508898325319068e-07     0.1285751531697982  0.0007877233661308464      13.97332056507628      270.0785625460561   0.007158971458147108     0.8000554855234545     0.5590266522794316     0.2645371732726381     0.3392400126559623    0.01304024800074841     0.5514828390200944     0.1864720212860317     0.3741618300936797  5.811474112892417e-14 122.2863867271644
2.407935209559954      19.58181355341668      15.91039436319747   0.002735644685187602      0.724865684317165     -11.53409592208192  5.508898325319068e-07     0.1285751531697982  0.0007877084649696525      13.97332077329498      270.0785625460561   0.007158971458147108     0.8000554855234545     0.5590266522794316     0.2645371732726381     0.3392400126559623    0.01304024800074841     0.5514828390200944     0.1864720212860317     0.3741618300936797  5.811474112892417e-14 122.2863852768912
2.407935209559954      19.58181355341668      15.91039436319747   0.002735644685187602      0.724865684317165     -11.53409592208192  5.508898325319068e-07     0.1285751531697982  0.0007877084649696525      13.97332056507628      270.0785665705403   0.007158971458147108     0.8000554855234545     0.5590266522794316     0.2645371732726381     0.3392400126559623    0.01304024800074841     0.5514828390200944     0.1864720212860317     0.3741618300936797  5.811474112892417e-14 122.2863851194646
2.407935209559954      19.58181355341668      15.91039436319747   0.002735644685187602      0.724865684317165     -11.53409592208192  5.508898325319068e-07     0.1285751531697982  0.0007877084649696525      13.97332056507628      270.0785625460561   0.007158986359308302     0.8000554855234545     0.5590266522794316     0.2645371732726381     0.3392400126559623    0.01304024800074841     0.5514828390200944     0.1864720212860317     0.3741618300936797  5.811474112892417e-14 122.2863878348646
2.407935209559954      19.58181355341668      15.91039436319747   0.002735644685187602      0.724865684317165     -11.53409592208192  5.508898325319068e-07     0.1285751531697982  0.0007877084649696525      13.97332056507628      270.0785625460561   0.007158971458147108     0.8000555004246157     0.5590266522794316     0.2645371732726381     0.3392400126559623    0.01304024800074841     0.5514828390200944     0.1864720212860317     0.3741618300936797  5.811474112892417e-14 122.2863855916175
2.407935209559954      19.58181355341668      15.91039436319747   0.002735644685187602      0.724865684317165     -11.53409592208192  5.508898325319068e-07     0.1285751531697982  0.0007877084649696525      13.97332056507628      270.0785625460561   0.007158971458147108     0.8000554855234545     0.5590266671805928     0.2645371732726381     0.3392400126559623    0.01304024800074841     0.5514828390200944     0.1864720212860317     0.3741618300936797  5.811474112892417e-14 122.2863852133297
2.407935209559954      19.58181355341668      15.91039436319747   0.002735644685187602      0.724865684317165     -11.53409592208192  5.508898325319068e-07     0.1285751531697982  0.0007877084649696525      13.97332056507628      270.0785625460561   0.007158971458147108     0.8000554855234545     0.5590266522794316     0.2645371881737993     0.3392400126559623    0.01304024800074841     0.5514828390200944     0.1864720212860317     0.3741618300936797  5.811474112892417e-14 122.2863852978555
2.407935209559954      19.58181355341668      15.91039436319747   0.002735644685187602      0.724865684317165     -11.53409592208192  5.508898325319068e-07     0.1285751531697982  0.0007877084649696525      13.97332056507628      270.0785625460561   0.007158971458147108     0.8000554855234545     0.5590266522794316     0.2645371732726381     0.3392400275571235    0.01304024800074841     0.5514828390200944     0.1864720212860317     0.3741618300936797  5.811474112892417e-14 122.2863851598325
2.407935209559954      19.58181355341668      15.91039436319747   0.002735644685187602      0.724865684317165     -11.53409592208192  5.508898325319068e-07     0.1285751531697982  0.0007877084649696525      13.97332056507628      270.0785625460561   0.007158971458147108     0.8000554855234545     0.5590266522794316     0.2645371732726381     0.3392400126559623    0.01304026290190961     0.5514828390200944     0.1864720212860317     0.3741618300936797  5.811474112892417e-14 122.2863851781466
2.407935209559954      19.58181355341668      15.91039436319747   0.002735644685187602      0.724865684317165     -11.53409592208192  5.508898325319068e-07     0.1285751531697982  0.0007877084649696525      13.97332056507628      270.0785625460561   0.007158971458147108     0.8000554855234545     0.5590266522794316     0.2645371732726381     0.3392400126559623    0.01304024800074841     0.5514828539212556     0.1864720212860317     0.3741618300936797  5.811474112892417e-14 122.2863851781351
2.407935209559954      19.58181355341668      15.91039436319747   0.002735644685187602      0.724865684317165     -11.53409592208192  5.508898325319068e-07     0.1285751531697982  0.0007877084649696525      13.97332056507628      270.0785625460561   0.007158971458147108     0.8000554855234545     0.5590266522794316     0.2645371732726381     0.3392400126559623    0.01304024800074841     0.5514828390200944     0.1864720361871929     0.3741618300936797  5.811474112892417e-14 122.2863851781414
2.407935209559954      19.58181355341668      15.91039436319747   0.002735644685187602      0.724865684317165     -11.53409592208192  5.508898325319068e-07     0.1285751531697982  0.0007877084649696525      13.97332056507628      270.0785625460561   0.007158971458147108     0.8000554855234545     0.5590266522794316     0.2645371732726381     0.3392400126559623    0.01304024800074841     0.5514828390200944     0.1864720212860317     0.3741618449948408  5.811474112892417e-14 122.2863851781474
2.407935209559954      19.58181355341668      15.91039436319747   0.002735644685187602      0.724865684317165     -11.53409592208192  5.508898325319068e-07     0.1285751531697982  0.0007877084649696525      13.97332056507628      270.0785625460561   0.007158971458147108     0.8000554855234545     0.5590266522794316     0.2645371732726381     0.3392400126559623    0.01304024800074841     0.5514828390200944     0.1864720212860317     0.3741618300936797  1.490121930858879e-08 122.2864620557588
2.407964735709698      19.58187649176516       15.9104355932111   0.002735684977587764     0.7248751203795151     -11.53412363167797  5.512996753657714e-07     0.1285752619641046  0.0007877200027709695      13.97419090127187       270.109234985269   0.007158971254315576     0.8000555202586067     0.5590255009658408     0.2645371153385676     0.3392478823770612    0.01304026508304912     0.5514828390200944     0.1864724714169535     0.3741621889688125  5.818202197445159e-14 122.2860636634712
2.407964771591169      19.58187649176516       15.9104355932111   0.002735684977587764     0.7248751203795151     -11.53412363167797  5.512996753657714e-07     0.1285752619641046  0.0007877200027709695      13.97419090127187       270.109234985269   0.007158971254315576     0.8000555202586067     0.5590255009658408     0.2645371153385676     0.3392478823770612    0.01304026508304912     0.5514828390200944     0.1864724714169535     0.3741621889688125  5.818202197445159e-14 122.2860636514247
2.407964735709698      19.58187678355786       15.9104355932111   0.002735684977587764     0.7248751203795151     -11.53412363167797  5.512996753657714e-07     0.1285752619641046  0.0007877200027709695      13.97419090127187       270.109234985269   0.007158971254315576     0.8000555202586067     0.5590255009658408     0.2645371153385676     0.3392478823770612    0.01304026508304912     0.5514828390200944     0.1864724714169535     0.3741621889688125  5.818202197445159e-14 122.2860636426357
2.407964735709698      19.58187649176516      15.91043583029506   0.002735684977587764     0.7248751203795151     -11.53412363167797  5.512996753657714e-07     0.1285752619641046  0.0007877200027709695      13.97419090127187       270.109234985269   0.007158971254315576     0.8000555202586067     0.5590255009658408     0.2645371153385676     0.3392478823770612    0.01304026508304912     0.5514828390200944     0.1864724714169535     0.3741621889688125  5.818202197445159e-14 122.2860636704636
2.407964735709698      19.58187649176516       15.9104355932111   0.002735699878748958     0.7248751203795151     -11.53412363167797  5.512996753657714e-07     0.1285752619641046  0.0007877200027709695      13.97419090127187       270.109234985269   0.007158971254315576     0.8000555202586067     0.5590255009658408     0.2645371153385676     0.3392478823770612    0.01304026508304912     0.5514828390200944     0.1864724714169535     0.3741621889688125  5.818202197445159e-14 122.286063420642
2.407964735709698      19.58187649176516       15.9104355932111   0.002735684977587764     0.7248751352806763     -11.53412363167797  5.512996753657714e-07     0.1285752619641046  0.0007877200027709695      13.97419090127187       270.109234985269   0.007158971254315576     0.8000555202586067     0.5590255009658408     0.2645371153385676     0.3392478823770612    0.01304026508304912     0.5514828390200944     0.1864724714169535     0.3741621889688125  5.818202197445159e-14 122.2860636869795
2.407964735709698      19.58187649176516       15.9104355932111   0.002735684977587764     0.7248751203795151     -11.53412380354981  5.512996753657714e-07     0.1285752619641046  0.0007877200027709695      13.97419090127187       270.109234985269   0.007158971254315576     0.8000555202586067     0.5590255009658408     0.2645371153385676     0.3392478823770612    0.01304026508304912     0.5514828390200944     0.1864724714169535     0.3741621889688125  5.818202197445159e-14 122.2860636807287
2.407964735709698      19.58187649176516       15.9104355932111   0.002735684977587764     0.7248751203795151     -11.53412363167797   5.66200836559619e-07     0.1285752619641046  0.0007877200027709695      13.97419090127187       270.109234985269   0.007158971254315576     0.8000555202586067     0.5590255009658408     0.2645371153385676     0.3392478823770612    0.01304026508304912     0.5514828390200944     0.1864724714169535     0.3741621889688125  5.818202197445159e-14 122.2860683596203
2.407964735709698      19.58187649176516       15.9104355932111   0.002735684977587764     0.7248751203795151     -11.53412363167797  5.512996753657714e-07     0.1285752768652658  0.0007877200027709695      13.97419090127187       270.109234985269   0.007158971254315576     0.8000555202586067     0.5590255009658408     0.2645371153385676     0.3392478823770612    0.01304026508304912     0.5514828390200944     0.1864724714169535     0.3741621889688125  5.818202197445159e-14 122.2860637662357
2.407964735709698      19.58187649176516       15.9104355932111   0.002735684977587764     0.7248751203795151     -11.53412363167797  5.512996753657714e-07     0.1285752619641046  0.0007877349039321634      13.97419090127187       270.109234985269   0.007158971254315576     0.8000555202586067     0.5590255009658408     0.2645371153385676     0.3392478823770612    0.01304026508304912     0.5514828390200944     0.1864724714169535     0.3741621889688125  5.818202197445159e-14 122.2860652297416
2.407964735709698      19.58187649176516       15.9104355932111   0.002735684977587764     0.7248751203795151     -11.53412363167797  5.512996753657714e-07     0.1285752619641046  0.0007877200027709695      13.97419110950354       270.109234985269   0.007158971254315576     0.8000555202586067     0.5590255009658408     0.2645371153385676     0.3392478823770612    0.01304026508304912     0.5514828390200944     0.1864724714169535     0.3741621889688125  5.818202197445159e-14 122.2860636897052
2.407964735709698      19.58187649176516       15.9104355932111   0.002735684977587764     0.7248751203795151     -11.53412363167797  5.512996753657714e-07     0.1285752619641046  0.0007877200027709695      13.97419090127187      270.1092390102103   0.007158971254315576     0.8000555202586067     0.5590255009658408     0.2645371153385676     0.3392478823770612    0.01304026508304912     0.5514828390200944     0.1864724714169535     0.3741621889688125  5.818202197445159e-14 122.2860636949733
2.407964735709698      19.58187649176516       15.9104355932111   0.002735684977587764     0.7248751203795151     -11.53412363167797  5.512996753657714e-07     0.1285752619641046  0.0007877200027709695      13.97419090127187       270.109234985269    0.00715898615547677     0.8000555202586067     0.5590255009658408     0.2645371153385676     0.3392478823770612    0.01304026508304912     0.5514828390200944     0.1864724714169535     0.3741621889688125  5.818202197445159e-14 122.2860663371037
2.407964735709698      19.58187649176516       15.9104355932111   0.002735684977587764     0.7248751203795151     -11.53412363167797  5.512996753657714e-07     0.1285752619641046  0.0007877200027709695      13.97419090127187       270.109234985269   0.007158971254315576     0.8000555351597679     0.5590255009658408     0.2645371153385676     0.3392478823770612    0.01304026508304912     0.5514828390200944     0.1864724714169535     0.3741621889688125  5.818202197445159e-14 122.2860640930315
2.407964735709698      19.58187649176516       15.9104355932111   0.002735684977587764     0.7248751203795151     -11.53412363167797  5.512996753657714e-07     0.1285752619641046  0.0007877200027709695      13.97419090127187       270.109234985269   0.007158971254315576     0.8000555202586067      0.559025515867002     0.2645371153385676     0.3392478823770612    0.01304026508304912     0.5514828390200944     0.1864724714169535     0.3741621889688125  5.818202197445159e-14 122.2860637081113
2.407964735709698      19.58187649176516       15.9104355932111   0.002735684977587764     0.7248751203795151     -11.53412363167797  5.512996753657714e-07     0.1285752619641046  0.0007877200027709695      13.97419090127187       270.109234985269   0.007158971254315576     0.8000555202586067     0.5590255009658408     0.2645371302397288     0.3392478823770612    0.01304026508304912     0.5514828390200944     0.1864724714169535     0.3741621889688125  5.818202197445159e-14 122.2860638011032
2.407964735709698      19.58187649176516       15.9104355932111   0.002735684977587764     0.7248751203795151     -11.53412363167797  5.512996753657714e-07     0.1285752619641046  0.0007877200027709695      13.97419090127187       270.109234985269   0.007158971254315576     0.8000555202586067     0.5590255009658408     0.2645371153385676     0.3392478972782224    0.01304026508304912     0.5514828390200944     0.1864724714169535     0.3741621889688125  5.818202197445159e-14 122.2860636572264
2.407964735709698      19.58187649176516       15.9104355932111   0.002735684977587764     0.7248751203795151     -11.53412363167797  5.512996753657714e-07     0.1285752619641046  0.0007877200027709695      13.97419090127187       270.109234985269   0.007158971254315576     0.8000555202586067     0.5590255009658408     0.2645371153385676     0.3392478823770612    0.01304027998421032     0.5514828390200944     0.1864724714169535     0.3741621889688125  5.818202197445159e-14 122.286063664095
2.407964735709698      19.58187649176516       15.9104355932111   0.002735684977587764     0.7248751203795151     -11.53412363167797  5.512996753657714e-07     0.1285752619641046  0.0007877200027709695      13.97419090127187       270.109234985269   0.007158971254315576     0.8000555202586067     0.5590255009658408     0.2645371153385676     0.3392478823770612    0.01304026508304912     0.5514828539212556     0.1864724714169535     0.3741621889688125  5.818202197445159e-14 122.2860636634712
2.407964735709698      19.58187649176516       15.9104355932111   0.002735684977587764     0.7248751203795151     -11.53412363167797  5.512996753657714e-07     0.1285752619641046  0.0007877200027709695      13.97419090127187       270.109234985269   0.007158971254315576     0.8000555202586067     0.5590255009658408     0.2645371153385676     0.3392478823770612    0.01304026508304912     0.5514828390200944     0.1864724863181147     0.3741621889688125  5.818202197445159e-14 122.2860636634726
2.407964735709698      19.58187649176516       15.9104355932111   0.002735684977587764     0.7248751203795151     -11.53412363167797  5.512996753657714e-07     0.1285752619641046  0.0007877200027709695      13.97419090127187       270.109234985269   0.007158971254315576     0.8000555202586067     0.5590255009658408     0.2645371153385676     0.3392478823770612    0.01304026508304912     0.5514828390200944     0.1864724714169535     0.3741622038699737  5.818202197445159e-14 122.2860636634626
2.407964735709698      19.58187649176516       15.9104355932111   0.002735684977587764     0.7248751203795151     -11.53412363167797  5.512996753657714e-07     0.1285752619641046  0.0007877200027709695      13.97419090127187       270.109234985269   0.007158971254315576     0.8000555202586067     0.5590255009658408     0.2645371153385676     0.3392478823770612    0.01304026508304912     0.5514828390200944     0.1864724714169535     0.3741621889688125  1.490121937586963e-08 122.2861405399694
2.407962376821164      19.58181094556732      15.91036497403818   0.002736593349914624     0.7248673279577608     -11.53409286986272  5.510538835989545e-07     0.1285751635098783  0.0007877172533998176      13.97384862629845      270.0992205291003   0.007158860362238624     0.8000554947802324     0.5590244631277775     0.2645375695020701     0.3392481265691546    0.01303801168087342     0.5514828390200944     0.1864723717481794     0.3741642677132175  5.813807221029208e-14 122.2861389718891
2.4079624127026      19.58181094556732      15.91036497403818   0.002736593349914624     0.7248673279577608     -11.53409286986272  5.510538835989545e-07     0.1285751635098783  0.0007877172533998176      13.97384862629845      270.0992205291003   0.007158860362238624     0.8000554947802324     0.5590244631277775     0.2645375695020701     0.3392481265691546    0.01303801168087342     0.5514828390200944     0.1864723717481794     0.3741642677132175  5.813807221029208e-14 122.2861389162068
2.407962376821164      19.58181123735904      15.91036497403818   0.002736593349914624     0.7248673279577608     -11.53409286986272  5.510538835989545e-07     0.1285751635098783  0.0007877172533998176      13.97384862629845      270.0992205291003   0.007158860362238624     0.8000554947802324     0.5590244631277775     0.2645375695020701     0.3392481265691546    0.01303801168087342     0.5514828390200944     0.1864723717481794     0.3741642677132175  5.813807221029208e-14 122.286138929838
2.407962376821164      19.58181094556732      15.91036521112109   0.002736593349914624     0.7248673279577608     -11.53409286986272  5.510538835989545e-07     0.1285751635098783  0.0007877172533998176      13.97384862629845      270.0992205291003   0.007158860362238624     0.8000554947802324     0.5590244631277775     0.2645375695020701     0.3392481265691546    0.01303801168087342     0.5514828390200944     0.1864723717481794     0.3741642677132175  5.813807221029208e-14 122.2861389590559
2.407962376821164      19.58181094556732      15.91036497403818   0.002736608251075817     0.7248673279577608     -11.53409286986272  5.510538835989545e-07     0.1285751635098783  0.0007877172533998176      13.97384862629845      270.0992205291003   0.007158860362238624     0.8000554947802324     0.5590244631277775     0.2645375695020701     0.3392481265691546    0.01303801168087342     0.5514828390200944     0.1864723717481794     0.3741642677132175  5.813807221029208e-14 122.286139219393
2.407962376821164      19.58181094556732      15.91036497403818   0.002736593349914624      0.724867342858922     -11.53409286986272  5.510538835989545e-07     0.1285751635098783  0.0007877172533998176      13.97384862629845      270.0992205291003   0.007158860362238624     0.8000554947802324     0.5590244631277775     0.2645375695020701     0.3392481265691546    0.01303801168087342     0.5514828390200944     0.1864723717481794     0.3741642677132175  5.813807221029208e-14 122.286138992567
2.407962376821164      19.58181094556732      15.91036497403818   0.002736593349914624     0.7248673279577608     -11.53409304173409  5.510538835989545e-07     0.1285751635098783  0.0007877172533998176      13.97384862629845      270.0992205291003   0.007158860362238624     0.8000554947802324     0.5590244631277775     0.2645375695020701     0.3392481265691546    0.01303801168087342     0.5514828390200944     0.1864723717481794     0.3741642677132175  5.813807221029208e-14 122.2861390084752
2.407962376821164      19.58181094556732      15.91036497403818   0.002736593349914624     0.7248673279577608     -11.53409286986272  5.659550447928021e-07     0.1285751635098783  0.0007877172533998176      13.97384862629845      270.0992205291003   0.007158860362238624     0.8000554947802324     0.5590244631277775     0.2645375695020701     0.3392481265691546    0.01303801168087342     0.5514828390200944     0.1864723717481794     0.3741642677132175  5.813807221029208e-14 122.2861436465435
2.407962376821164      19.58181094556732      15.91036497403818   0.002736593349914624     0.7248673279577608     -11.53409286986272  5.510538835989545e-07     0.1285751784110395  0.0007877172533998176      13.97384862629845      270.0992205291003   0.007158860362238624     0.8000554947802324     0.5590244631277775     0.2645375695020701     0.3392481265691546    0.01303801168087342     0.5514828390200944     0.1864723717481794     0.3741642677132175  5.813807221029208e-14 122.28613908724
2.407962376821164      19.58181094556732      15.91036497403818   0.002736593349914624     0.7248673279577608     -11.53409286986272  5.510538835989545e-07     0.1285751635098783  0.0007877321545610114      13.97384862629845      270.0992205291003   0.007158860362238624     0.8000554947802324     0.5590244631277775     0.2645375695020701     0.3392481265691546    0.01303801168087342     0.5514828390200944     0.1864723717481794     0.3741642677132175  5.813807221029208e-14 122.2861404348102
2.407962376821164      19.58181094556732      15.91036497403818   0.002736593349914624     0.7248673279577608     -11.53409286986272  5.510538835989545e-07     0.1285751635098783  0.0007877172533998176      13.97384883452502      270.0992205291003   0.007158860362238624     0.8000554947802324     0.5590244631277775     0.2645375695020701     0.3392481265691546    0.01303801168087342     0.5514828390200944     0.1864723717481794     0.3741642677132175  5.813807221029208e-14 122.2861389831283
2.407962376821164      19.58181094556732      15.91036497403818   0.002736593349914624     0.7248673279577608     -11.53409286986272  5.510538835989545e-07     0.1285751635098783  0.0007877172533998176      13.97384862629845      270.0992245538923   0.007158860362238624     0.8000554947802324     0.5590244631277775     0.2645375695020701     0.3392481265691546    0.01303801168087342     0.5514828390200944     0.1864723717481794     0.3741642677132175  5.813807221029208e-14 122.2861389353056
2.407962376821164      19.58181094556732      15.91036497403818   0.002736593349914624     0.7248673279577608     -11.53409286986272  5.510538835989545e-07     0.1285751635098783  0.0007877172533998176      13.97384862629845      270.0992205291003   0.007158875263399818     0.8000554947802324     0.5590244631277775     0.2645375695020701     0.3392481265691546    0.01303801168087342     0.5514828390200944     0.1864723717481794     0.3741642677132175  5.813807221029208e-14 122.2861415210866
2.407962376821164      19.58181094556732      15.91036497403818   0.002736593349914624     0.7248673279577608     -11.53409286986272  5.510538835989545e-07     0.1285751635098783  0.0007877172533998176      13.97384862629845      270.0992205291003   0.007158860362238624     0.8000555096813936     0.5590244631277775     0.2645375695020701     0.3392481265691546    0.01303801168087342     0.5514828390200944     0.1864723717481794     0.3741642677132175  5.813807221029208e-14 122.2861393923402
2.407962376821164      19.58181094556732      15.91036497403818   0.002736593349914624     0.7248673279577608     -11.53409286986272  5.510538835989545e-07     0.1285751635098783  0.0007877172533998176      13.97384862629845      270.0992205291003   0.007158860362238624     0.8000554947802324     0.5590244780289387     0.2645375695020701     0.3392481265691546    0.01303801168087342     0.5514828390200944     0.1864723717481794     0.3741642677132175  5.813807221029208e-14 122.2861390306158
2.407962376821164      19.58181094556732      15.91036497403818   0.002736593349914624     0.7248673279577608     -11.53409286986272  5.510538835989545e-07     0.1285751635098783  0.0007877172533998176      13.97384862629845      270.0992205291003   0.007158860362238624     0.8000554947802324     0.5590244631277775     0.2645375844032313     0.3392481265691546    0.01303801168087342     0.5514828390200944     0.1864723717481794     0.3741642677132175  5.813807221029208e-14 122.2861391057776
2.407962376821164      19.58181094556732      15.91036497403818   0.002736593349914624     0.7248673279577608     -11.53409286986272  5.510538835989545e-07     0.1285751635098783  0.0007877172533998176      13.97384862629845      270.0992205291003   0.007158860362238624     0.8000554947802324     0.5590244631277775     0.2645375695020701     0.3392481414703158    0.01303801168087342     0.5514828390200944     0.1864723717481794     0.3741642677132175  5.813807221029208e-14 122.2861389778863
2.407962376821164      19.58181094556732      15.91036497403818   0.002736593349914624     0.7248673279577608     -11.53409286986272  5.510538835989545e-07     0.1285751635098783  0.0007877172533998176      13.97384862629845      270.0992205291003   0.007158860362238624     0.8000554947802324     0.5590244631277775     0.2645375695020701     0.3392481265691546    0.01303802658203461     0.5514828390200944     0.1864723717481794     0.3741642677132175  5.813807221029208e-14 122.2861389719123
2.407962376821164      19.58181094556732      15.91036497403818   0.002736593349914624     0.7248673279577608     -11.53409286986272  5.510538835989545e-07     0.1285751635098783  0.0007877172533998176      13.97384862629845      270.0992205291003   0.007158860362238624     0.8000554947802324     0.5590244631277775     0.2645375695020701     0.3392481265691546    0.01303801168087342     0.5514828539212556     0.1864723717481794     0.3741642677132175  5.813807221029208e-14 122.2861389718891
2.407962376821164      19.58181094556732      15.91036497403818   0.002736593349914624     0.7248673279577608     -11.53409286986272  5.510538835989545e-07     0.1285751635098783  0.0007877172533998176      13.97384862629845      270.0992205291003   0.007158860362238624     0.8000554947802324     0.5590244631277775     0.2645375695020701     0.3392481265691546    0.01303801168087342     0.5514828390200944     0.1864723866493405     0.3741642677132175  5.813807221029208e-14 122.2861389718889
2.407962376821164      19.58181094556732      15.91036497403818   0.002736593349914624     0.7248673279577608     -11.53409286986272  5.510538835989545e-07     0.1285751635098783  0.0007877172533998176      13.97384862629845      270.0992205291003   0.007158860362238624     0.8000554947802324     0.5590244631277775     0.2645375695020701     0.3392481265691546    0.01303801168087342     0.5514828390200944     0.1864723717481794     0.3741642826143787  5.813807221029208e-14 122.2861389718963
2.407962376821164      19.58181094556732      15.91036497403818   0.002736593349914624     0.7248673279577608     -11.53409286986272  5.510538835989545e-07     0.1285751635098783  0.0007877172533998176      13.97384862629845      270.0992205291003   0.007158860362238624     0.8000554947802324     0.5590244631277775     0.2645375695020701     0.3392481265691546    0.01303801168087342     0.5514828390200944     0.1864723717481794     0.3741642677132175  1.490121933191987e-08 122.2862158430182
2.407964154566119      19.58186010983406      15.91041793883038   0.002736621666700178     0.7248731234262298     -11.53411593764997  5.512307877501693e-07     0.1285751993358466  0.0007877157745332539      13.97410526517018      270.1067315183956   0.007158888619721222     0.8000555138209936     0.5590251697286964     0.2645371241158788      0.339247961388286    0.01303970176260901     0.5514828390200944     0.1864724465013801     0.3741627086210891  5.815816533992294e-14 122.2860708040024
2.407964190447581      19.58186010983406      15.91041793883038   0.002736621666700178     0.7248731234262298     -11.53411593764997  5.512307877501693e-07     0.1285751993358466  0.0007877157745332539      13.97410526517018      270.1067315183956   0.007158888619721222     0.8000555138209936     0.5590251697286964     0.2645371241158788      0.339247961388286    0.01303970176260901     0.5514828390200944     0.1864724465013801     0.3741627086210891  5.815816533992294e-14 122.2860709324809
2.407964154566119      19.58186040162651      15.91041793883038   0.002736621666700178     0.7248731234262298     -11.53411593764997  5.512307877501693e-07     0.1285751993358466  0.0007877157745332539      13.97410526517018      270.1067315183956   0.007158888619721222     0.8000555138209936     0.5590251697286964     0.2645371241158788      0.339247961388286    0.01303970176260901     0.5514828390200944     0.1864724465013801     0.3741627086210891  5.815816533992294e-14 122.2860707800267
2.407964154566119      19.58186010983406      15.91041817591408   0.002736621666700178     0.7248731234262298     -11.53411593764997  5.512307877501693e-07     0.1285751993358466  0.0007877157745332539      13.97410526517018      270.1067315183956   0.007158888619721222     0.8000555138209936     0.5590251697286964     0.2645371241158788      0.339247961388286    0.01303970176260901     0.5514828390200944     0.1864724465013801     0.3741627086210891  5.815816533992294e-14 122.2860708124383
2.407964154566119      19.58186010983406      15.91041793883038   0.002736636567861372     0.7248731234262298     -11.53411593764997  5.512307877501693e-07     0.1285751993358466  0.0007877157745332539      13.97410526517018      270.1067315183956   0.007158888619721222     0.8000555138209936     0.5590251697286964     0.2645371241158788      0.339247961388286    0.01303970176260901     0.5514828390200944     0.1864724465013801     0.3741627086210891  5.815816533992294e-14 122.2860710511591
2.407964154566119      19.58186010983406      15.91041793883038   0.002736621666700178      0.724873138327391     -11.53411593764997  5.512307877501693e-07     0.1285751993358466  0.0007877157745332539      13.97410526517018      270.1067315183956   0.007158888619721222     0.8000555138209936     0.5590251697286964     0.2645371241158788      0.339247961388286    0.01303970176260901     0.5514828390200944     0.1864724465013801     0.3741627086210891  5.815816533992294e-14 122.2860708318288
2.407964154566119      19.58186010983406      15.91041793883038   0.002736621666700178     0.7248731234262298     -11.53411610952169  5.512307877501693e-07     0.1285751993358466  0.0007877157745332539      13.97410526517018      270.1067315183956   0.007158888619721222     0.8000555138209936     0.5590251697286964     0.2645371241158788      0.339247961388286    0.01303970176260901     0.5514828390200944     0.1864724465013801     0.3741627086210891  5.815816533992294e-14 122.2860708474579
2.407964154566119      19.58186010983406      15.91041793883038   0.002736621666700178     0.7248731234262298     -11.53411593764997   5.66131948944017e-07     0.1285751993358466  0.0007877157745332539      13.97410526517018      270.1067315183956   0.007158888619721222     0.8000555138209936     0.5590251697286964     0.2645371241158788      0.339247961388286    0.01303970176260901     0.5514828390200944     0.1864724465013801     0.3741627086210891  5.815816533992294e-14 122.2860754965106
2.407964154566119      19.58186010983406      15.91041793883038   0.002736621666700178     0.7248731234262298     -11.53411593764997  5.512307877501693e-07     0.1285752142370078  0.0007877157745332539      13.97410526517018      270.1067315183956   0.007158888619721222     0.8000555138209936     0.5590251697286964     0.2645371241158788      0.339247961388286    0.01303970176260901     0.5514828390200944     0.1864724465013801     0.3741627086210891  5.815816533992294e-14 122.286070921313
2.407964154566119      19.58186010983406      15.91041793883038   0.002736621666700178     0.7248731234262298     -11.53411593764997  5.512307877501693e-07     0.1285751993358466  0.0007877306756944477      13.97410526517018      270.1067315183956   0.007158888619721222     0.8000555138209936     0.5590251697286964     0.2645371241158788      0.339247961388286    0.01303970176260901     0.5514828390200944     0.1864724465013801     0.3741627086210891  5.815816533992294e-14 122.2860722754664
2.407964154566119      19.58186010983406      15.91041793883038   0.002736621666700178     0.7248731234262298     -11.53411593764997  5.512307877501693e-07     0.1285751993358466  0.0007877157745332539      13.97410547340058      270.1067315183956   0.007158888619721222     0.8000555138209936     0.5590251697286964     0.2645371241158788      0.339247961388286    0.01303970176260901     0.5514828390200944     0.1864724465013801     0.3741627086210891  5.815816533992294e-14 122.2860709211586
2.407964154566119      19.58186010983406      15.91041793883038   0.002736621666700178     0.7248731234262298     -11.53411593764997  5.512307877501693e-07     0.1285751993358466  0.0007877157745332539      13.97410526517018      270.1067355432996   0.007158888619721222     0.8000555138209936     0.5590251697286964     0.2645371241158788      0.339247961388286    0.01303970176260901     0.5514828390200944     0.1864724465013801     0.3741627086210891  5.815816533992294e-14 122.2860708506742
2.407964154566119      19.58186010983406      15.91041793883038   0.002736621666700178     0.7248731234262298     -11.53411593764997  5.512307877501693e-07     0.1285751993358466  0.0007877157745332539      13.97410526517018      270.1067315183956   0.007158903520882416     0.8000555138209936     0.5590251697286964     0.2645371241158788      0.339247961388286    0.01303970176260901     0.5514828390200944     0.1864724465013801     0.3741627086210891  5.815816533992294e-14 122.2860733591945
2.407964154566119      19.58186010983406      15.91041793883038   0.002736621666700178     0.7248731234262298     -11.53411593764997  5.512307877501693e-07     0.1285751993358466  0.0007877157745332539      13.97410526517018      270.1067315183956   0.007158888619721222     0.8000555287221548     0.5590251697286964     0.2645371241158788      0.339247961388286    0.01303970176260901     0.5514828390200944     0.1864724465013801     0.3741627086210891  5.815816533992294e-14 122.2860712311119
2.407964154566119      19.58186010983406      15.91041793883038   0.002736621666700178     0.7248731234262298     -11.53411593764997  5.512307877501693e-07     0.1285751993358466  0.0007877157745332539      13.97410526517018      270.1067315183956   0.007158888619721222     0.8000555138209936     0.5590251846298576     0.2645371241158788      0.339247961388286    0.01303970176260901     0.5514828390200944     0.1864724465013801     0.3741627086210891  5.815816533992294e-14 122.2860708640563
2.407964154566119      19.58186010983406      15.91041793883038   0.002736621666700178     0.7248731234262298     -11.53411593764997  5.512307877501693e-07     0.1285751993358466  0.0007877157745332539      13.97410526517018      270.1067315183956   0.007158888619721222     0.8000555138209936     0.5590251697286964       0.26453713901704      0.339247961388286    0.01303970176260901     0.5514828390200944     0.1864724465013801     0.3741627086210891  5.815816533992294e-14 122.2860709353734
2.407964154566119      19.58186010983406      15.91041793883038   0.002736621666700178     0.7248731234262298     -11.53411593764997  5.512307877501693e-07     0.1285751993358466  0.0007877157745332539      13.97410526517018      270.1067315183956   0.007158888619721222     0.8000555138209936     0.5590251697286964     0.2645371241158788     0.3392479762894471    0.01303970176260901     0.5514828390200944     0.1864724465013801     0.3741627086210891  5.815816533992294e-14 122.2860708091794
2.407964154566119      19.58186010983406      15.91041793883038   0.002736621666700178     0.7248731234262298     -11.53411593764997  5.512307877501693e-07     0.1285751993358466  0.0007877157745332539      13.97410526517018      270.1067315183956   0.007158888619721222     0.8000555138209936     0.5590251697286964     0.2645371241158788      0.339247961388286    0.01303971666377021     0.5514828390200944     0.1864724465013801     0.3741627086210891  5.815816533992294e-14 122.2860708040854
2.407964154566119      19.58186010983406      15.91041793883038   0.002736621666700178     0.7248731234262298     -11.53411593764997  5.512307877501693e-07     0.1285751993358466  0.0007877157745332539      13.97410526517018      270.1067315183956   0.007158888619721222     0.8000555138209936     0.5590251697286964     0.2645371241158788      0.339247961388286    0.01303970176260901     0.5514828539212556     0.1864724465013801     0.3741627086210891  5.815816533992294e-14 122.2860708040024
2.407964154566119      19.58186010983406      15.91041793883038   0.002736621666700178     0.7248731234262298     -11.53411593764997  5.512307877501693e-07     0.1285751993358466  0.0007877157745332539      13.97410526517018      270.1067315183956   0.007158888619721222     0.8000555138209936     0.5590251697286964     0.2645371241158788      0.339247961388286    0.01303970176260901     0.5514828390200944     0.1864724614025413     0.3741627086210891  5.815816533992294e-14 122.2860708039917
2.407964154566119      19.58186010983406      15.91041793883038   0.002736621666700178     0.7248731234262298     -11.53411593764997  5.512307877501693e-07     0.1285751993358466  0.0007877157745332539      13.97410526517018      270.1067315183956   0.007158888619721222     0.8000555138209936     0.5590251697286964     0.2645371241158788      0.339247961388286    0.01303970176260901     0.5514828390200944     0.1864724465013801     0.3741627235222503  5.815816533992294e-14 122.286070804024
2.407964154566119      19.58186010983406      15.91041793883038   0.002736621666700178     0.7248731234262298     -11.53411593764997  5.512307877501693e-07     0.1285751993358466  0.0007877157745332539      13.97410526517018      270.1067315183956   0.007158888619721222     0.8000555138209936     0.5590251697286964     0.2645371241158788      0.339247961388286    0.01303970176260901     0.5514828390200944     0.1864724465013801     0.3741627086210891    1.4901219352013e-08 122.2861476671985
2.407964599060881      19.58187240258975      15.91043118184939   0.002736628531749895      0.724874572507421     -11.53412170539101  5.512750221258654e-07      0.128575208305095  0.0007877154058392186      13.97416943373255      270.1086095239249   0.007158895701710375     0.8000555185818592     0.5590253464249813     0.2645370127857772     0.3392479200819437    0.01304012434114381     0.5514828390200944       0.18647246519225     0.3741623187944611  5.816319321460144e-14 122.2860538579865
2.40796463494235      19.58187240258975      15.91043118184939   0.002736628531749895      0.724874572507421     -11.53412170539101  5.512750221258654e-07      0.128575208305095  0.0007877154058392186      13.97416943373255      270.1086095239249   0.007158895701710375     0.8000555185818592     0.5590253464249813     0.2645370127857772     0.3392479200819437    0.01304012434114381     0.5514828390200944       0.18647246519225     0.3741623187944611  5.816319321460144e-14 122.2860538900293
2.407964599060881      19.58187269438239      15.91043118184939   0.002736628531749895      0.724874572507421     -11.53412170539101  5.512750221258654e-07      0.128575208305095  0.0007877154058392186      13.97416943373255      270.1086095239249   0.007158895701710375     0.8000555185818592     0.5590253464249813     0.2645370127857772     0.3392479200819437    0.01304012434114381     0.5514828390200944       0.18647246519225     0.3741623187944611  5.816319321460144e-14 122.2860538310448
2.407964599060881      19.58187240258975      15.91043141893329   0.002736628531749895      0.724874572507421     -11.53412170539101  5.512750221258654e-07      0.128575208305095  0.0007877154058392186      13.97416943373255      270.1086095239249   0.007158895701710375     0.8000555185818592     0.5590253464249813     0.2645370127857772     0.3392479200819437    0.01304012434114381     0.5514828390200944       0.18647246519225     0.3741623187944611  5.816319321460144e-14 122.2860538445251
2.407964599060881      19.58187240258975      15.91043118184939   0.002736643432911089      0.724874572507421     -11.53412170539101  5.512750221258654e-07      0.128575208305095  0.0007877154058392186      13.97416943373255      270.1086095239249   0.007158895701710375     0.8000555185818592     0.5590253464249813     0.2645370127857772     0.3392479200819437    0.01304012434114381     0.5514828390200944       0.18647246519225     0.3741623187944611  5.816319321460144e-14 122.2860540968698
2.407964599060881      19.58187240258975      15.91043118184939   0.002736628531749895     0.7248745874085822     -11.53412170539101  5.512750221258654e-07      0.128575208305095  0.0007877154058392186      13.97416943373255      270.1086095239249   0.007158895701710375     0.8000555185818592     0.5590253464249813     0.2645370127857772     0.3392479200819437    0.01304012434114381     0.5514828390200944       0.18647246519225     0.3741623187944611  5.816319321460144e-14 122.2860538688847
2.407964599060881      19.58187240258975      15.91043118184939   0.002736628531749895      0.724874572507421     -11.53412187726281  5.512750221258654e-07      0.128575208305095  0.0007877154058392186      13.97416943373255      270.1086095239249   0.007158895701710375     0.8000555185818592     0.5590253464249813     0.2645370127857772     0.3392479200819437    0.01304012434114381     0.5514828390200944       0.18647246519225     0.3741623187944611  5.816319321460144e-14 122.2860538917337
2.407964599060881      19.58187240258975      15.91043118184939   0.002736628531749895      0.724874572507421     -11.53412170539101  5.661761833197131e-07      0.128575208305095  0.0007877154058392186      13.97416943373255      270.1086095239249   0.007158895701710375     0.8000555185818592     0.5590253464249813     0.2645370127857772     0.3392479200819437    0.01304012434114381     0.5514828390200944       0.18647246519225     0.3741623187944611  5.816319321460144e-14 122.2860585435911
2.407964599060881      19.58187240258975      15.91043118184939   0.002736628531749895      0.724874572507421     -11.53412170539101  5.512750221258654e-07     0.1285752232062561  0.0007877154058392186      13.97416943373255      270.1086095239249   0.007158895701710375     0.8000555185818592     0.5590253464249813     0.2645370127857772     0.3392479200819437    0.01304012434114381     0.5514828390200944       0.18647246519225     0.3741623187944611  5.816319321460144e-14 122.2860539847865
2.407964599060881      19.58187240258975      15.91043118184939   0.002736628531749895      0.724874572507421     -11.53412170539101  5.512750221258654e-07      0.128575208305095  0.0007877303070004125      13.97416943373255      270.1086095239249   0.007158895701710375     0.8000555185818592     0.5590253464249813     0.2645370127857772     0.3392479200819437    0.01304012434114381     0.5514828390200944       0.18647246519225     0.3741623187944611  5.816319321460144e-14 122.2860553230396
2.407964599060881      19.58187240258975      15.91043118184939   0.002736628531749895      0.724874572507421     -11.53412170539101  5.512750221258654e-07      0.128575208305095  0.0007877154058392186       13.9741696419639      270.1086095239249   0.007158895701710375     0.8000555185818592     0.5590253464249813     0.2645370127857772     0.3392479200819437    0.01304012434114381     0.5514828390200944       0.18647246519225     0.3741623187944611  5.816319321460144e-14 122.2860538731889
2.407964599060881      19.58187240258975      15.91043118184939   0.002736628531749895      0.724874572507421     -11.53412170539101  5.512750221258654e-07      0.128575208305095  0.0007877154058392186      13.97416943373255      270.1086135488569   0.007158895701710375     0.8000555185818592     0.5590253464249813     0.2645370127857772     0.3392479200819437    0.01304012434114381     0.5514828390200944       0.18647246519225     0.3741623187944611  5.816319321460144e-14 122.2860538494568
2.407964599060881      19.58187240258975      15.91043118184939   0.002736628531749895      0.724874572507421     -11.53412170539101  5.512750221258654e-07      0.128575208305095  0.0007877154058392186      13.97416943373255      270.1086095239249   0.007158910602871569     0.8000555185818592     0.5590253464249813     0.2645370127857772     0.3392479200819437    0.01304012434114381     0.5514828390200944       0.18647246519225     0.3741623187944611  5.816319321460144e-14 122.286056405338
2.407964599060881      19.58187240258975      15.91043118184939   0.002736628531749895      0.724874572507421     -11.53412170539101  5.512750221258654e-07      0.128575208305095  0.0007877154058392186      13.97416943373255      270.1086095239249   0.007158895701710375     0.8000555334830204     0.5590253464249813     0.2645370127857772     0.3392479200819437    0.01304012434114381     0.5514828390200944       0.18647246519225     0.3741623187944611  5.816319321460144e-14 122.2860542739958
2.407964599060881      19.58187240258975      15.91043118184939   0.002736628531749895      0.724874572507421     -11.53412170539101  5.512750221258654e-07      0.128575208305095  0.0007877154058392186      13.97416943373255      270.1086095239249   0.007158895701710375     0.8000555185818592     0.5590253613261424     0.2645370127857772     0.3392479200819437    0.01304012434114381     0.5514828390200944       0.18647246519225     0.3741623187944611  5.816319321460144e-14 122.2860539141181
2.407964599060881      19.58187240258975      15.91043118184939   0.002736628531749895      0.724874572507421     -11.53412170539101  5.512750221258654e-07      0.128575208305095  0.0007877154058392186      13.97416943373255      270.1086095239249   0.007158895701710375     0.8000555185818592     0.5590253464249813     0.2645370276869384     0.3392479200819437    0.01304012434114381     0.5514828390200944       0.18647246519225     0.3741623187944611  5.816319321460144e-14 122.2860539823155
2.407964599060881      19.58187240258975      15.91043118184939   0.002736628531749895      0.724874572507421     -11.53412170539101  5.512750221258654e-07      0.128575208305095  0.0007877154058392186      13.97416943373255      270.1086095239249   0.007158895701710375     0.8000555185818592     0.5590253464249813     0.2645370127857772     0.3392479349831049    0.01304012434114381     0.5514828390200944       0.18647246519225     0.3741623187944611  5.816319321460144e-14 122.286053861431
2.407964599060881      19.58187240258975      15.91043118184939   0.002736628531749895      0.724874572507421     -11.53412170539101  5.512750221258654e-07      0.128575208305095  0.0007877154058392186      13.97416943373255      270.1086095239249   0.007158895701710375     0.8000555185818592     0.5590253464249813     0.2645370127857772     0.3392479200819437      0.013040139242305     0.5514828390200944       0.18647246519225     0.3741623187944611  5.816319321460144e-14 122.2860538579528
2.407964599060881      19.58187240258975      15.91043118184939   0.002736628531749895      0.724874572507421     -11.53412170539101  5.512750221258654e-07      0.128575208305095  0.0007877154058392186      13.97416943373255      270.1086095239249   0.007158895701710375     0.8000555185818592     0.5590253464249813     0.2645370127857772     0.3392479200819437    0.01304012434114381     0.5514828539212556       0.18647246519225     0.3741623187944611  5.816319321460144e-14 122.2860538579865
2.407964599060881      19.58187240258975      15.91043118184939   0.002736628531749895      0.724874572507421     -11.53412170539101  5.512750221258654e-07      0.128575208305095  0.0007877154058392186      13.97416943373255      270.1086095239249   0.007158895701710375     0.8000555185818592     0.5590253464249813     0.2645370127857772     0.3392479200819437    0.01304012434114381     0.5514828390200944     0.1864724800934112     0.3741623187944611  5.816319321460144e-14 122.2860538580031
2.407964599060881      19.58187240258975      15.91043118184939   0.002736628531749895      0.724874572507421     -11.53412170539101  5.512750221258654e-07      0.128575208305095  0.0007877154058392186      13.97416943373255      270.1086095239249   0.007158895701710375     0.8000555185818592     0.5590253464249813     0.2645370127857772     0.3392479200819437    0.01304012434114381     0.5514828390200944       0.18647246519225     0.3741623336956223  5.816319321460144e-14 122.286053857971
2.407964599060881      19.58187240258975      15.91043118184939   0.002736628531749895      0.724874572507421     -11.53412170539101  5.512750221258654e-07      0.128575208305095  0.0007877154058392186      13.97416943373255      270.1086095239249   0.007158895701710375     0.8000555185818592     0.5590253464249813     0.2645370127857772     0.3392479200819437    0.01304012434114381     0.5514828390200944       0.18647246519225     0.3741623187944611  1.490121935704087e-08 122.2861307300717
2.407963195262493      19.58187793707333      15.91044850879228   0.002736542956063613     0.7248726431952649     -11.53412687368415  5.508688010736457e-07     0.1285728526634787  0.0007875519798209706      13.97415815206484      270.1086088934969   0.007156293519446257     0.8000555071987399     0.5590204568478849     0.2645325408759781     0.3392474130290136     0.0130402876124468     0.5514828390200944     0.1864721054786047     0.3741634421564855  5.751761640545129e-14 122.285769188791
2.407963231143941      19.58187793707333      15.91044850879228   0.002736542956063613     0.7248726431952649     -11.53412687368415  5.508688010736457e-07     0.1285728526634787  0.0007875519798209706      13.97415815206484      270.1086088934969   0.007156293519446257     0.8000555071987399     0.5590204568478849     0.2645325408759781     0.3392474130290136     0.0130402876124468     0.5514828390200944     0.1864721054786047     0.3741634421564855  5.751761640545129e-14 122.2857691592133
2.407963195262493      19.58187822886605      15.91044850879228   0.002736542956063613     0.7248726431952649     -11.53412687368415  5.508688010736457e-07     0.1285728526634787  0.0007875519798209706      13.97415815206484      270.1086088934969   0.007156293519446257     0.8000555071987399     0.5590204568478849     0.2645325408759781     0.3392474130290136     0.0130402876124468     0.5514828390200944     0.1864721054786047     0.3741634421564855  5.751761640545129e-14 122.2857691474596
2.407963195262493      19.58187793707333      15.91044874587643   0.002736542956063613     0.7248726431952649     -11.53412687368415  5.508688010736457e-07     0.1285728526634787  0.0007875519798209706      13.97415815206484      270.1086088934969   0.007156293519446257     0.8000555071987399     0.5590204568478849     0.2645325408759781     0.3392474130290136     0.0130402876124468     0.5514828390200944     0.1864721054786047     0.3741634421564855  5.751761640545129e-14 122.285769179446
2.407963195262493      19.58187793707333      15.91044850879228   0.002736557857224807     0.7248726431952649     -11.53412687368415  5.508688010736457e-07     0.1285728526634787  0.0007875519798209706      13.97415815206484      270.1086088934969   0.007156293519446257     0.8000555071987399     0.5590204568478849     0.2645325408759781     0.3392474130290136     0.0130402876124468     0.5514828390200944     0.1864721054786047     0.3741634421564855  5.751761640545129e-14 122.2857695143923
2.407963195262493      19.58187793707333      15.91044850879228   0.002736542956063613     0.7248726580964261     -11.53412687368415  5.508688010736457e-07     0.1285728526634787  0.0007875519798209706      13.97415815206484      270.1086088934969   0.007156293519446257     0.8000555071987399     0.5590204568478849     0.2645325408759781     0.3392474130290136     0.0130402876124468     0.5514828390200944     0.1864721054786047     0.3741634421564855  5.751761640545129e-14 122.2857691987939
2.407963195262493      19.58187793707333      15.91044850879228   0.002736542956063613     0.7248726431952649     -11.53412704555603  5.508688010736457e-07     0.1285728526634787  0.0007875519798209706      13.97415815206484      270.1086088934969   0.007156293519446257     0.8000555071987399     0.5590204568478849     0.2645325408759781     0.3392474130290136     0.0130402876124468     0.5514828390200944     0.1864721054786047     0.3741634421564855  5.751761640545129e-14 122.2857692181839
2.407963195262493      19.58187793707333      15.91044850879228   0.002736542956063613     0.7248726431952649     -11.53412687368415  5.657699622674934e-07     0.1285728526634787  0.0007875519798209706      13.97415815206484      270.1086088934969   0.007156293519446257     0.8000555071987399     0.5590204568478849     0.2645325408759781     0.3392474130290136     0.0130402876124468     0.5514828390200944     0.1864721054786047     0.3741634421564855  5.751761640545129e-14 122.2857735665472
2.407963195262493      19.58187793707333      15.91044850879228   0.002736542956063613     0.7248726431952649     -11.53412687368415  5.508688010736457e-07     0.1285728675646399  0.0007875519798209706      13.97415815206484      270.1086088934969   0.007156293519446257     0.8000555071987399     0.5590204568478849     0.2645325408759781     0.3392474130290136     0.0130402876124468     0.5514828390200944     0.1864721054786047     0.3741634421564855  5.751761640545129e-14 122.2857693003621
2.407963195262493      19.58187793707333      15.91044850879228   0.002736542956063613     0.7248726431952649     -11.53412687368415  5.508688010736457e-07     0.1285728526634787  0.0007875668809821645      13.97415815206484      270.1086088934969   0.007156293519446257     0.8000555071987399     0.5590204568478849     0.2645325408759781     0.3392474130290136     0.0130402876124468     0.5514828390200944     0.1864721054786047     0.3741634421564855  5.751761640545129e-14 122.285770494962
2.407963195262493      19.58187793707333      15.91044850879228   0.002736542956063613     0.7248726431952649     -11.53412687368415  5.508688010736457e-07     0.1285728526634787  0.0007875519798209706      13.97415836029602      270.1086088934969   0.007156293519446257     0.8000555071987399     0.5590204568478849     0.2645325408759781     0.3392474130290136     0.0130402876124468     0.5514828390200944     0.1864721054786047     0.3741634421564855  5.751761640545129e-14 122.2857691954414
2.407963195262493      19.58187793707333      15.91044850879228   0.002736542956063613     0.7248726431952649     -11.53412687368415  5.508688010736457e-07     0.1285728526634787  0.0007875519798209706      13.97415815206484      270.1086129184288   0.007156293519446257     0.8000555071987399     0.5590204568478849     0.2645325408759781     0.3392474130290136     0.0130402876124468     0.5514828390200944     0.1864721054786047     0.3741634421564855  5.751761640545129e-14 122.2857691519016
2.407963195262493      19.58187793707333      15.91044850879228   0.002736542956063613     0.7248726431952649     -11.53412687368415  5.508688010736457e-07     0.1285728526634787  0.0007875519798209706      13.97415815206484      270.1086088934969   0.007156308420607451     0.8000555071987399     0.5590204568478849     0.2645325408759781     0.3392474130290136     0.0130402876124468     0.5514828390200944     0.1864721054786047     0.3741634421564855  5.751761640545129e-14 122.2857690519705
2.407963195262493      19.58187793707333      15.91044850879228   0.002736542956063613     0.7248726431952649     -11.53412687368415  5.508688010736457e-07     0.1285728526634787  0.0007875519798209706      13.97415815206484      270.1086088934969   0.007156293519446257     0.8000555220999011     0.5590204568478849     0.2645325408759781     0.3392474130290136     0.0130402876124468     0.5514828390200944     0.1864721054786047     0.3741634421564855  5.751761640545129e-14 122.2857695988571
2.407963195262493      19.58187793707333      15.91044850879228   0.002736542956063613     0.7248726431952649     -11.53412687368415  5.508688010736457e-07     0.1285728526634787  0.0007875519798209706      13.97415815206484      270.1086088934969   0.007156293519446257     0.8000555071987399     0.5590204717490461     0.2645325408759781     0.3392474130290136     0.0130402876124468     0.5514828390200944     0.1864721054786047     0.3741634421564855  5.751761640545129e-14 122.2857692519827
2.407963195262493      19.58187793707333      15.91044850879228   0.002736542956063613     0.7248726431952649     -11.53412687368415  5.508688010736457e-07     0.1285728526634787  0.0007875519798209706      13.97415815206484      270.1086088934969   0.007156293519446257     0.8000555071987399     0.5590204568478849     0.2645325557771392     0.3392474130290136     0.0130402876124468     0.5514828390200944     0.1864721054786047     0.3741634421564855  5.751761640545129e-14 122.2857692146191
2.407963195262493      19.58187793707333      15.91044850879228   0.002736542956063613     0.7248726431952649     -11.53412687368415  5.508688010736457e-07     0.1285728526634787  0.0007875519798209706      13.97415815206484      270.1086088934969   0.007156293519446257     0.8000555071987399     0.5590204568478849     0.2645325408759781     0.3392474279301748     0.0130402876124468     0.5514828390200944     0.1864721054786047     0.3741634421564855  5.751761640545129e-14 122.285769181364
2.407963195262493      19.58187793707333      15.91044850879228   0.002736542956063613     0.7248726431952649     -11.53412687368415  5.508688010736457e-07     0.1285728526634787  0.0007875519798209706      13.97415815206484      270.1086088934969   0.007156293519446257     0.8000555071987399     0.5590204568478849     0.2645325408759781     0.3392474130290136      0.013040302513608     0.5514828390200944     0.1864721054786047     0.3741634421564855  5.751761640545129e-14 122.2857691888315
2.407963195262493      19.58187793707333      15.91044850879228   0.002736542956063613     0.7248726431952649     -11.53412687368415  5.508688010736457e-07     0.1285728526634787  0.0007875519798209706      13.97415815206484      270.1086088934969   0.007156293519446257     0.8000555071987399     0.5590204568478849     0.2645325408759781     0.3392474130290136     0.0130402876124468     0.5514828539212556     0.1864721054786047     0.3741634421564855  5.751761640545129e-14 122.285769188791
2.407963195262493      19.58187793707333      15.91044850879228   0.002736542956063613     0.7248726431952649     -11.53412687368415  5.508688010736457e-07     0.1285728526634787  0.0007875519798209706      13.97415815206484      270.1086088934969   0.007156293519446257     0.8000555071987399     0.5590204568478849     0.2645325408759781     0.3392474130290136     0.0130402876124468     0.5514828390200944     0.1864721203797659     0.3741634421564855  5.751761640545129e-14 122.285769188789
2.407963195262493      19.58187793707333      15.91044850879228   0.002736542956063613     0.7248726431952649     -11.53412687368415  5.508688010736457e-07     0.1285728526634787  0.0007875519798209706      13.97415815206484      270.1086088934969   0.007156293519446257     0.8000555071987399     0.5590204568478849     0.2645325408759781     0.3392474130290136     0.0130402876124468     0.5514828390200944     0.1864721054786047     0.3741634570576467  5.751761640545129e-14 122.2857691887955
2.407963195262493      19.58187793707333      15.91044850879228   0.002736542956063613     0.7248726431952649     -11.53412687368415  5.508688010736457e-07     0.1285728526634787  0.0007875519798209706      13.97415815206484      270.1086088934969   0.007156293519446257     0.8000555071987399     0.5590204568478849     0.2645325408759781     0.3392474130290136     0.0130402876124468     0.5514828390200944     0.1864721054786047     0.3741634421564855  1.490121871146406e-08 122.2858460599536
2.407964324605609      19.58187833886539      15.91044878188298   0.002736433282607465     0.7248717471731533     -11.53412670579943  5.505690964132899e-07     0.1285710658966568  0.0007874243471854208      13.97415843478491      270.1086862598445   0.007157169093319694     0.8000555042131398     0.5590160297159998     0.2645316969920671     0.3392484021611893    0.01304005977172719     0.5514828390200944     0.1864728660332939     0.3741626491344326  5.696700827307271e-14 122.2857372795809
2.407964360487074      19.58187833886539      15.91044878188298   0.002736433282607465     0.7248717471731533     -11.53412670579943  5.505690964132899e-07     0.1285710658966568  0.0007874243471854208      13.97415843478491      270.1086862598445   0.007157169093319694     0.8000555042131398     0.5590160297159998     0.2645316969920671     0.3392484021611893    0.01304005977172719     0.5514828390200944     0.1864728660332939     0.3741626491344326  5.696700827307271e-14 122.2857373399903
2.407964324605609      19.58187863065812      15.91044878188298   0.002736433282607465     0.7248717471731533     -11.53412670579943  5.505690964132899e-07     0.1285710658966568  0.0007874243471854208      13.97415843478491      270.1086862598445   0.007157169093319694     0.8000555042131398     0.5590160297159998     0.2645316969920671     0.3392484021611893    0.01304005977172719     0.5514828390200944     0.1864728660332939     0.3741626491344326  5.696700827307271e-14 122.2857372449845
2.407964324605609      19.58187833886539      15.91044901896714   0.002736433282607465     0.7248717471731533     -11.53412670579943  5.505690964132899e-07     0.1285710658966568  0.0007874243471854208      13.97415843478491      270.1086862598445   0.007157169093319694     0.8000555042131398     0.5590160297159998     0.2645316969920671     0.3392484021611893    0.01304005977172719     0.5514828390200944     0.1864728660332939     0.3741626491344326  5.696700827307271e-14 122.2857372725287
2.407964324605609      19.58187833886539      15.91044878188298   0.002736448183768659     0.7248717471731533     -11.53412670579943  5.505690964132899e-07     0.1285710658966568  0.0007874243471854208      13.97415843478491      270.1086862598445   0.007157169093319694     0.8000555042131398     0.5590160297159998     0.2645316969920671     0.3392484021611893    0.01304005977172719     0.5514828390200944     0.1864728660332939     0.3741626491344326  5.696700827307271e-14 122.2857375149043
2.407964324605609      19.58187833886539      15.91044878188298   0.002736433282607465     0.7248717620743145     -11.53412670579943  5.505690964132899e-07     0.1285710658966568  0.0007874243471854208      13.97415843478491      270.1086862598445   0.007157169093319694     0.8000555042131398     0.5590160297159998     0.2645316969920671     0.3392484021611893    0.01304005977172719     0.5514828390200944     0.1864728660332939     0.3741626491344326  5.696700827307271e-14 122.2857372948406
2.407964324605609      19.58187833886539      15.91044878188298   0.002736433282607465     0.7248717471731533     -11.53412687767131  5.505690964132899e-07     0.1285710658966568  0.0007874243471854208      13.97415843478491      270.1086862598445   0.007157169093319694     0.8000555042131398     0.5590160297159998     0.2645316969920671     0.3392484021611893    0.01304005977172719     0.5514828390200944     0.1864728660332939     0.3741626491344326  5.696700827307271e-14 122.2857373048093
2.407964324605609      19.58187833886539      15.91044878188298   0.002736433282607465     0.7248717471731533     -11.53412670579943  5.654702576071376e-07     0.1285710658966568  0.0007874243471854208      13.97415843478491      270.1086862598445   0.007157169093319694     0.8000555042131398     0.5590160297159998     0.2645316969920671     0.3392484021611893    0.01304005977172719     0.5514828390200944     0.1864728660332939     0.3741626491344326  5.696700827307271e-14 122.2857416762476
2.407964324605609      19.58187833886539      15.91044878188298   0.002736433282607465     0.7248717471731533     -11.53412670579943  5.505690964132899e-07      0.128571080797818  0.0007874243471854208      13.97415843478491      270.1086862598445   0.007157169093319694     0.8000555042131398     0.5590160297159998     0.2645316969920671     0.3392484021611893    0.01304005977172719     0.5514828390200944     0.1864728660332939     0.3741626491344326  5.696700827307271e-14 122.2857373815487
2.407964324605609      19.58187833886539      15.91044878188298   0.002736433282607465     0.7248717471731533     -11.53412670579943  5.505690964132899e-07     0.1285710658966568  0.0007874392483466147      13.97415843478491      270.1086862598445   0.007157169093319694     0.8000555042131398     0.5590160297159998     0.2645316969920671     0.3392484021611893    0.01304005977172719     0.5514828390200944     0.1864728660332939     0.3741626491344326  5.696700827307271e-14 122.285738525336
2.407964324605609      19.58187833886539      15.91044878188298   0.002736433282607465     0.7248717471731533     -11.53412670579943  5.505690964132899e-07     0.1285710658966568  0.0007874243471854208       13.9741586430161      270.1086862598445   0.007157169093319694     0.8000555042131398     0.5590160297159998     0.2645316969920671     0.3392484021611893    0.01304005977172719     0.5514828390200944     0.1864728660332939     0.3741626491344326  5.696700827307271e-14 122.2857372949948
2.407964324605609      19.58187833886539      15.91044878188298   0.002736433282607465     0.7248717471731533     -11.53412670579943  5.505690964132899e-07     0.1285710658966568  0.0007874243471854208      13.97415843478491      270.1086902847775   0.007157169093319694     0.8000555042131398     0.5590160297159998     0.2645316969920671     0.3392484021611893    0.01304005977172719     0.5514828390200944     0.1864728660332939     0.3741626491344326  5.696700827307271e-14 122.2857373216131
2.407964324605609      19.58187833886539      15.91044878188298   0.002736433282607465     0.7248717471731533     -11.53412670579943  5.505690964132899e-07     0.1285710658966568  0.0007874243471854208      13.97415843478491      270.1086862598445   0.007157183994480888     0.8000555042131398     0.5590160297159998     0.2645316969920671     0.3392484021611893    0.01304005977172719     0.5514828390200944     0.1864728660332939     0.3741626491344326  5.696700827307271e-14 122.2857380142029
2.407964324605609      19.58187833886539      15.91044878188298   0.002736433282607465     0.7248717471731533     -11.53412670579943  5.505690964132899e-07     0.1285710658966568  0.0007874243471854208      13.97415843478491      270.1086862598445   0.007157169093319694      0.800055519114301     0.5590160297159998     0.2645316969920671     0.3392484021611893    0.01304005977172719     0.5514828390200944     0.1864728660332939     0.3741626491344326  5.696700827307271e-14 122.2857376982195
2.407964324605609      19.58187833886539      15.91044878188298   0.002736433282607465     0.7248717471731533     -11.53412670579943  5.505690964132899e-07     0.1285710658966568  0.0007874243471854208      13.97415843478491      270.1086862598445   0.007157169093319694     0.8000555042131398      0.559016044617161     0.2645316969920671     0.3392484021611893    0.01304005977172719     0.5514828390200944     0.1864728660332939     0.3741626491344326  5.696700827307271e-14 122.285737333755
2.407964324605609      19.58187833886539      15.91044878188298   0.002736433282607465     0.7248717471731533     -11.53412670579943  5.505690964132899e-07     0.1285710658966568  0.0007874243471854208      13.97415843478491      270.1086862598445   0.007157169093319694     0.8000555042131398     0.5590160297159998     0.2645317118932283     0.3392484021611893    0.01304005977172719     0.5514828390200944     0.1864728660332939     0.3741626491344326  5.696700827307271e-14 122.2857373302864
2.407964324605609      19.58187833886539      15.91044878188298   0.002736433282607465     0.7248717471731533     -11.53412670579943  5.505690964132899e-07     0.1285710658966568  0.0007874243471854208      13.97415843478491      270.1086862598445   0.007157169093319694     0.8000555042131398     0.5590160297159998     0.2645316969920671     0.3392484170623505    0.01304005977172719     0.5514828390200944     0.1864728660332939     0.3741626491344326  5.696700827307271e-14 122.2857372700475
2.407964324605609      19.58187833886539      15.91044878188298   0.002736433282607465     0.7248717471731533     -11.53412670579943  5.505690964132899e-07     0.1285710658966568  0.0007874243471854208      13.97415843478491      270.1086862598445   0.007157169093319694     0.8000555042131398     0.5590160297159998     0.2645316969920671     0.3392484021611893    0.01304007467288838     0.5514828390200944     0.1864728660332939     0.3741626491344326  5.696700827307271e-14 122.2857372796349
2.407964324605609      19.58187833886539      15.91044878188298   0.002736433282607465     0.7248717471731533     -11.53412670579943  5.505690964132899e-07     0.1285710658966568  0.0007874243471854208      13.97415843478491      270.1086862598445   0.007157169093319694     0.8000555042131398     0.5590160297159998     0.2645316969920671     0.3392484021611893    0.01304005977172719     0.5514828539212556     0.1864728660332939     0.3741626491344326  5.696700827307271e-14 122.2857372795809
2.407964324605609      19.58187833886539      15.91044878188298   0.002736433282607465     0.7248717471731533     -11.53412670579943  5.505690964132899e-07     0.1285710658966568  0.0007874243471854208      13.97415843478491      270.1086862598445   0.007157169093319694     0.8000555042131398     0.5590160297159998     0.2645316969920671     0.3392484021611893    0.01304005977172719     0.5514828390200944     0.1864728809344551     0.3741626491344326  5.696700827307271e-14 122.2857372795801
2.407964324605609      19.58187833886539      15.91044878188298   0.002736433282607465     0.7248717471731533     -11.53412670579943  5.505690964132899e-07     0.1285710658966568  0.0007874243471854208      13.97415843478491      270.1086862598445   0.007157169093319694     0.8000555042131398     0.5590160297159998     0.2645316969920671     0.3392484021611893    0.01304005977172719     0.5514828390200944     0.1864728660332939     0.3741626640355938  5.696700827307271e-14 122.2857372796065
2.407964324605609      19.58187833886539      15.91044878188298   0.002736433282607465     0.7248717471731533     -11.53412670579943  5.505690964132899e-07     0.1285710658966568  0.0007874243471854208      13.97415843478491      270.1086862598445   0.007157169093319694     0.8000555042131398     0.5590160297159998     0.2645316969920671     0.3392484021611893    0.01304005977172719     0.5514828390200944     0.1864728660332939     0.3741626491344326  1.490121816085593e-08 122.2858141512148
