# Supplementary material for: Model-Based Quantification of the Systemic Interplay between Glucose and Fatty Acids in the Postprandial State
Source: PLoS One. 2015 Sep 10;10(9):e0135665. doi: 10.1371/journal.pone.0135665 (PMC4565650; doi:10.1371/journal.pone.0135665)
Supplement: S3 File — Zip file containing all Matlab m-files to generate figures. The zip-file includes a README file, containing an overview of the simulation files and basic instructions. (ZIP) [file pone.0135665.s004.zip › GlcNEFA/OPT parameters/OPT_solver1_seed100000000_n100_r25/parameters_it59.txt]

2.697284835195105      18.63876103153667      23.93876115252738   0.002458775661564113     0.3387014187191595     -14.80912604139929  1.607871513065478e-05     0.1161263003068072   0.001649012980788957      26.05326364329734      488.3145815735091    0.01449077495988373     0.8486824482593476      0.509066124876205     0.1797353555003611     0.3501356869369399   0.001374095475740571     0.3984977966824984     0.8359496526416226       0.17870348635433  4.044742521966872e-14 268.9271238705211
2.697284875387782      18.63876103153667      23.93876115252738   0.002458775661564113     0.3387014187191595     -14.80912604139929  1.607871513065478e-05     0.1161263003068072   0.001649012980788957      26.05326364329734      488.3145815735091    0.01449077495988373     0.8486824482593476      0.509066124876205     0.1797353555003611     0.3501356869369399   0.001374095475740571     0.3984977966824984     0.8359496526416226       0.17870348635433  4.044742521966872e-14 268.9271216656674
2.697284835195105      18.63876130927585      23.93876115252738   0.002458775661564113     0.3387014187191595     -14.80912604139929  1.607871513065478e-05     0.1161263003068072   0.001649012980788957      26.05326364329734      488.3145815735091    0.01449077495988373     0.8486824482593476      0.509066124876205     0.1797353555003611     0.3501356869369399   0.001374095475740571     0.3984977966824984     0.8359496526416226       0.17870348635433  4.044742521966872e-14 268.9271144590877
2.697284835195105      18.63876103153667      23.93876150924272   0.002458775661564113     0.3387014187191595     -14.80912604139929  1.607871513065478e-05     0.1161263003068072   0.001649012980788957      26.05326364329734      488.3145815735091    0.01449077495988373     0.8486824482593476      0.509066124876205     0.1797353555003611     0.3501356869369399   0.001374095475740571     0.3984977966824984     0.8359496526416226       0.17870348635433  4.044742521966872e-14 268.9271154390731
2.697284835195105      18.63876103153667      23.93876115252738   0.002458790562725307     0.3387014187191595     -14.80912604139929  1.607871513065478e-05     0.1161263003068072   0.001649012980788957      26.05326364329734      488.3145815735091    0.01449077495988373     0.8486824482593476      0.509066124876205     0.1797353555003611     0.3501356869369399   0.001374095475740571     0.3984977966824984     0.8359496526416226       0.17870348635433  4.044742521966872e-14 268.9275852392187
2.697284835195105      18.63876103153667      23.93876115252738   0.002458775661564113     0.3387014336203207     -14.80912604139929  1.607871513065478e-05     0.1161263003068072   0.001649012980788957      26.05326364329734      488.3145815735091    0.01449077495988373     0.8486824482593476      0.509066124876205     0.1797353555003611     0.3501356869369399   0.001374095475740571     0.3984977966824984     0.8359496526416226       0.17870348635433  4.044742521966872e-14 268.9271240539785
2.697284835195105      18.63876103153667      23.93876115252738   0.002458775661564113     0.3387014187191595     -14.80912626207247  1.607871513065478e-05     0.1161263003068072   0.001649012980788957      26.05326364329734      488.3145815735091    0.01449077495988373     0.8486824482593476      0.509066124876205     0.1797353555003611     0.3501356869369399   0.001374095475740571     0.3984977966824984     0.8359496526416226       0.17870348635433  4.044742521966872e-14 268.9271392367479
2.697284835195105      18.63876103153667      23.93876115252738   0.002458775661564113     0.3387014187191595     -14.80912604139929  1.609361629184863e-05     0.1161263003068072   0.001649012980788957      26.05326364329734      488.3145815735091    0.01449077495988373     0.8486824482593476      0.509066124876205     0.1797353555003611     0.3501356869369399   0.001374095475740571     0.3984977966824984     0.8359496526416226       0.17870348635433  4.044742521966872e-14 268.9271953702224
2.697284835195105      18.63876103153667      23.93876115252738   0.002458775661564113     0.3387014187191595     -14.80912604139929  1.607871513065478e-05     0.1161263152079684   0.001649012980788957      26.05326364329734      488.3145815735091    0.01449077495988373     0.8486824482593476      0.509066124876205     0.1797353555003611     0.3501356869369399   0.001374095475740571     0.3984977966824984     0.8359496526416226       0.17870348635433  4.044742521966872e-14 268.9271266526066
2.697284835195105      18.63876103153667      23.93876115252738   0.002458775661564113     0.3387014187191595     -14.80912604139929  1.607871513065478e-05     0.1161263003068072   0.001649027881950151      26.05326364329734      488.3145815735091    0.01449077495988373     0.8486824482593476      0.509066124876205     0.1797353555003611     0.3501356869369399   0.001374095475740571     0.3984977966824984     0.8359496526416226       0.17870348635433  4.044742521966872e-14 268.9272890214223
2.697284835195105      18.63876103153667      23.93876115252738   0.002458775661564113     0.3387014187191595     -14.80912604139929  1.607871513065478e-05     0.1161263003068072   0.001649012980788957      26.05326403152122      488.3145815735091    0.01449077495988373     0.8486824482593476      0.509066124876205     0.1797353555003611     0.3501356869369399   0.001374095475740571     0.3984977966824984     0.8359496526416226       0.17870348635433  4.044742521966872e-14 268.9271267749132
2.697284835195105      18.63876103153667      23.93876115252738   0.002458775661564113     0.3387014187191595     -14.80912604139929  1.607871513065478e-05     0.1161263003068072   0.001649012980788957      26.05326364329734      488.3145888499635    0.01449077495988373     0.8486824482593476      0.509066124876205     0.1797353555003611     0.3501356869369399   0.001374095475740571     0.3984977966824984     0.8359496526416226       0.17870348635433  4.044742521966872e-14 268.9271214621681
2.697284835195105      18.63876103153667      23.93876115252738   0.002458775661564113     0.3387014187191595     -14.80912604139929  1.607871513065478e-05     0.1161263003068072   0.001649012980788957      26.05326364329734      488.3145815735091    0.01449078986104492     0.8486824482593476      0.509066124876205     0.1797353555003611     0.3501356869369399   0.001374095475740571     0.3984977966824984     0.8359496526416226       0.17870348635433  4.044742521966872e-14 268.9271538061142
2.697284835195105      18.63876103153667      23.93876115252738   0.002458775661564113     0.3387014187191595     -14.80912604139929  1.607871513065478e-05     0.1161263003068072   0.001649012980788957      26.05326364329734      488.3145815735091    0.01449077495988373     0.8486824631605088      0.509066124876205     0.1797353555003611     0.3501356869369399   0.001374095475740571     0.3984977966824984     0.8359496526416226       0.17870348635433  4.044742521966872e-14 268.9271304298764
2.697284835195105      18.63876103153667      23.93876115252738   0.002458775661564113     0.3387014187191595     -14.80912604139929  1.607871513065478e-05     0.1161263003068072   0.001649012980788957      26.05326364329734      488.3145815735091    0.01449077495988373     0.8486824482593476     0.5090661397773661     0.1797353555003611     0.3501356869369399   0.001374095475740571     0.3984977966824984     0.8359496526416226       0.17870348635433  4.044742521966872e-14 268.927112740852
2.697284835195105      18.63876103153667      23.93876115252738   0.002458775661564113     0.3387014187191595     -14.80912604139929  1.607871513065478e-05     0.1161263003068072   0.001649012980788957      26.05326364329734      488.3145815735091    0.01449077495988373     0.8486824482593476      0.509066124876205     0.1797353704015223     0.3501356869369399   0.001374095475740571     0.3984977966824984     0.8359496526416226       0.17870348635433  4.044742521966872e-14 268.9271060733309
2.697284835195105      18.63876103153667      23.93876115252738   0.002458775661564113     0.3387014187191595     -14.80912604139929  1.607871513065478e-05     0.1161263003068072   0.001649012980788957      26.05326364329734      488.3145815735091    0.01449077495988373     0.8486824482593476      0.509066124876205     0.1797353555003611     0.3501357018381011   0.001374095475740571     0.3984977966824984     0.8359496526416226       0.17870348635433  4.044742521966872e-14 268.9271245632835
2.697284835195105      18.63876103153667      23.93876115252738   0.002458775661564113     0.3387014187191595     -14.80912604139929  1.607871513065478e-05     0.1161263003068072   0.001649012980788957      26.05326364329734      488.3145815735091    0.01449077495988373     0.8486824482593476      0.509066124876205     0.1797353555003611     0.3501356869369399   0.001374110376901764     0.3984977966824984     0.8359496526416226       0.17870348635433  4.044742521966872e-14 268.9271238694432
2.697284835195105      18.63876103153667      23.93876115252738   0.002458775661564113     0.3387014187191595     -14.80912604139929  1.607871513065478e-05     0.1161263003068072   0.001649012980788957      26.05326364329734      488.3145815735091    0.01449077495988373     0.8486824482593476      0.509066124876205     0.1797353555003611     0.3501356869369399   0.001374095475740571     0.3984978115836595     0.8359496526416226       0.17870348635433  4.044742521966872e-14 268.9271238705211
2.697284835195105      18.63876103153667      23.93876115252738   0.002458775661564113     0.3387014187191595     -14.80912604139929  1.607871513065478e-05     0.1161263003068072   0.001649012980788957      26.05326364329734      488.3145815735091    0.01449077495988373     0.8486824482593476      0.509066124876205     0.1797353555003611     0.3501356869369399   0.001374095475740571     0.3984977966824984     0.8359496675427838       0.17870348635433  4.044742521966872e-14 268.9271238700582
2.697284835195105      18.63876103153667      23.93876115252738   0.002458775661564113     0.3387014187191595     -14.80912604139929  1.607871513065478e-05     0.1161263003068072   0.001649012980788957      26.05326364329734      488.3145815735091    0.01449077495988373     0.8486824482593476      0.509066124876205     0.1797353555003611     0.3501356869369399   0.001374095475740571     0.3984977966824984     0.8359496526416226     0.1787035012554912  4.044742521966872e-14 268.9271238703478
2.697284835195105      18.63876103153667      23.93876115252738   0.002458775661564113     0.3387014187191595     -14.80912604139929  1.607871513065478e-05     0.1161263003068072   0.001649012980788957      26.05326364329734      488.3145815735091    0.01449077495988373     0.8486824482593476      0.509066124876205     0.1797353555003611     0.3501356869369399   0.001374095475740571     0.3984977966824984     0.8359496526416226       0.17870348635433  1.490120164127288e-08 268.9271658447831
2.70234195106254      17.01698527911928      16.11623730620333   0.002281764356524833     0.6137759504212055      -11.0216903914181  1.827483929115626e-05     0.1164949610092986   0.001495897117328684      22.12210231639428      488.2286250938749    0.01307646892114121     0.8329572922218864     0.5622800799508881     0.2247385694828914     0.2927158395689465   0.004134318213700684     0.3984977966824984     0.8640228471303116     0.2157903040198734  2.220446049250313e-14 182.0649081056843
2.702341991330573      17.01698527911928      16.11623730620333   0.002281764356524833     0.6137759504212055      -11.0216903914181  1.827483929115626e-05     0.1164949610092986   0.001495897117328684      22.12210231639428      488.2286250938749    0.01307646892114121     0.8329572922218864     0.5622800799508881     0.2247385694828914     0.2927158395689465   0.004134318213700684     0.3984977966824984     0.8640228471303116     0.2157903040198734  2.220446049250313e-14 182.0649092096895
2.70234195106254      17.01698553269212      16.11623730620333   0.002281764356524833     0.6137759504212055      -11.0216903914181  1.827483929115626e-05     0.1164949610092986   0.001495897117328684      22.12210231639428      488.2286250938749    0.01307646892114121     0.8329572922218864     0.5622800799508881     0.2247385694828914     0.2927158395689465   0.004134318213700684     0.3984977966824984     0.8640228471303116     0.2157903040198734  2.220446049250313e-14 182.0649080908567
2.70234195106254      17.01698527911928      16.11623754635398   0.002281764356524833     0.6137759504212055      -11.0216903914181  1.827483929115626e-05     0.1164949610092986   0.001495897117328684      22.12210231639428      488.2286250938749    0.01307646892114121     0.8329572922218864     0.5622800799508881     0.2247385694828914     0.2927158395689465   0.004134318213700684     0.3984977966824984     0.8640228471303116     0.2157903040198734  2.220446049250313e-14 182.0649078858204
2.70234195106254      17.01698527911928      16.11623730620333   0.002281779257686027     0.6137759504212055      -11.0216903914181  1.827483929115626e-05     0.1164949610092986   0.001495897117328684      22.12210231639428      488.2286250938749    0.01307646892114121     0.8329572922218864     0.5622800799508881     0.2247385694828914     0.2927158395689465   0.004134318213700684     0.3984977966824984     0.8640228471303116     0.2157903040198734  2.220446049250313e-14 182.0649319030781
2.70234195106254      17.01698527911928      16.11623730620333   0.002281764356524833     0.6137759653223667      -11.0216903914181  1.827483929115626e-05     0.1164949610092986   0.001495897117328684      22.12210231639428      488.2286250938749    0.01307646892114121     0.8329572922218864     0.5622800799508881     0.2247385694828914     0.2927158395689465   0.004134318213700684     0.3984977966824984     0.8640228471303116     0.2157903040198734  2.220446049250313e-14 182.0649075957784
2.70234195106254      17.01698527911928      16.11623730620333   0.002281764356524833     0.6137759504212055     -11.02169055565409  1.827483929115626e-05     0.1164949610092986   0.001495897117328684      22.12210231639428      488.2286250938749    0.01307646892114121     0.8329572922218864     0.5622800799508881     0.2247385694828914     0.2927158395689465   0.004134318213700684     0.3984977966824984     0.8640228471303116     0.2157903040198734  2.220446049250313e-14 182.0649079128935
2.70234195106254      17.01698527911928      16.11623730620333   0.002281764356524833     0.6137759504212055      -11.0216903914181  1.828974045235011e-05     0.1164949610092986   0.001495897117328684      22.12210231639428      488.2286250938749    0.01307646892114121     0.8329572922218864     0.5622800799508881     0.2247385694828914     0.2927158395689465   0.004134318213700684     0.3984977966824984     0.8640228471303116     0.2157903040198734  2.220446049250313e-14 182.0649706795726
2.70234195106254      17.01698527911928      16.11623730620333   0.002281764356524833     0.6137759504212055      -11.0216903914181  1.827483929115626e-05     0.1164949759104598   0.001495897117328684      22.12210231639428      488.2286250938749    0.01307646892114121     0.8329572922218864     0.5622800799508881     0.2247385694828914     0.2927158395689465   0.004134318213700684     0.3984977966824984     0.8640228471303116     0.2157903040198734  2.220446049250313e-14 182.0649054888802
2.70234195106254      17.01698527911928      16.11623730620333   0.002281764356524833     0.6137759504212055      -11.0216903914181  1.827483929115626e-05     0.1164949610092986   0.001495912018489878      22.12210231639428      488.2286250938749    0.01307646892114121     0.8329572922218864     0.5622800799508881     0.2247385694828914     0.2927158395689465   0.004134318213700684     0.3984977966824984     0.8640228471303116     0.2157903040198734  2.220446049250313e-14 182.0650327681797
2.70234195106254      17.01698527911928      16.11623730620333   0.002281764356524833     0.6137759504212055      -11.0216903914181  1.827483929115626e-05     0.1164949610092986   0.001495897117328684      22.12210264603929      488.2286250938749    0.01307646892114121     0.8329572922218864     0.5622800799508881     0.2247385694828914     0.2927158395689465   0.004134318213700684     0.3984977966824984     0.8640228471303116     0.2157903040198734  2.220446049250313e-14 182.0649077479124
2.70234195106254      17.01698527911928      16.11623730620333   0.002281764356524833     0.6137759504212055      -11.0216903914181  1.827483929115626e-05     0.1164949610092986   0.001495897117328684      22.12210231639428      488.2286323690484    0.01307646892114121     0.8329572922218864     0.5622800799508881     0.2247385694828914     0.2927158395689465   0.004134318213700684     0.3984977966824984     0.8640228471303116     0.2157903040198734  2.220446049250313e-14 182.0649095286845
2.70234195106254      17.01698527911928      16.11623730620333   0.002281764356524833     0.6137759504212055      -11.0216903914181  1.827483929115626e-05     0.1164949610092986   0.001495897117328684      22.12210231639428      488.2286250938749     0.0130764838223024     0.8329572922218864     0.5622800799508881     0.2247385694828914     0.2927158395689465   0.004134318213700684     0.3984977966824984     0.8640228471303116     0.2157903040198734  2.220446049250313e-14 182.0650591021314
2.70234195106254      17.01698527911928      16.11623730620333   0.002281764356524833     0.6137759504212055      -11.0216903914181  1.827483929115626e-05     0.1164949610092986   0.001495897117328684      22.12210231639428      488.2286250938749    0.01307646892114121     0.8329573071230476     0.5622800799508881     0.2247385694828914     0.2927158395689465   0.004134318213700684     0.3984977966824984     0.8640228471303116     0.2157903040198734  2.220446049250313e-14 182.0649110934423
2.70234195106254      17.01698527911928      16.11623730620333   0.002281764356524833     0.6137759504212055      -11.0216903914181  1.827483929115626e-05     0.1164949610092986   0.001495897117328684      22.12210231639428      488.2286250938749    0.01307646892114121     0.8329572922218864     0.5622800948520493     0.2247385694828914     0.2927158395689465   0.004134318213700684     0.3984977966824984     0.8640228471303116     0.2157903040198734  2.220446049250313e-14 182.0649083983213
2.70234195106254      17.01698527911928      16.11623730620333   0.002281764356524833     0.6137759504212055      -11.0216903914181  1.827483929115626e-05     0.1164949610092986   0.001495897117328684      22.12210231639428      488.2286250938749    0.01307646892114121     0.8329572922218864     0.5622800799508881     0.2247385843840526     0.2927158395689465   0.004134318213700684     0.3984977966824984     0.8640228471303116     0.2157903040198734  2.220446049250313e-14 182.0649186218262
2.70234195106254      17.01698527911928      16.11623730620333   0.002281764356524833     0.6137759504212055      -11.0216903914181  1.827483929115626e-05     0.1164949610092986   0.001495897117328684      22.12210231639428      488.2286250938749    0.01307646892114121     0.8329572922218864     0.5622800799508881     0.2247385694828914     0.2927158544701077   0.004134318213700684     0.3984977966824984     0.8640228471303116     0.2157903040198734  2.220446049250313e-14 182.0649087014189
2.70234195106254      17.01698527911928      16.11623730620333   0.002281764356524833     0.6137759504212055      -11.0216903914181  1.827483929115626e-05     0.1164949610092986   0.001495897117328684      22.12210231639428      488.2286250938749    0.01307646892114121     0.8329572922218864     0.5622800799508881     0.2247385694828914     0.2927158395689465   0.004134333114861877     0.3984977966824984     0.8640228471303116     0.2157903040198734  2.220446049250313e-14 182.0649081053352
2.70234195106254      17.01698527911928      16.11623730620333   0.002281764356524833     0.6137759504212055      -11.0216903914181  1.827483929115626e-05     0.1164949610092986   0.001495897117328684      22.12210231639428      488.2286250938749    0.01307646892114121     0.8329572922218864     0.5622800799508881     0.2247385694828914     0.2927158395689465   0.004134318213700684     0.3984978115836595     0.8640228471303116     0.2157903040198734  2.220446049250313e-14 182.0649081056843
2.70234195106254      17.01698527911928      16.11623730620333   0.002281764356524833     0.6137759504212055      -11.0216903914181  1.827483929115626e-05     0.1164949610092986   0.001495897117328684      22.12210231639428      488.2286250938749    0.01307646892114121     0.8329572922218864     0.5622800799508881     0.2247385694828914     0.2927158395689465   0.004134318213700684     0.3984977966824984     0.8640228620314728     0.2157903040198734  2.220446049250313e-14 182.0649081052899
2.70234195106254      17.01698527911928      16.11623730620333   0.002281764356524833     0.6137759504212055      -11.0216903914181  1.827483929115626e-05     0.1164949610092986   0.001495897117328684      22.12210231639428      488.2286250938749    0.01307646892114121     0.8329572922218864     0.5622800799508881     0.2247385694828914     0.2927158395689465   0.004134318213700684     0.3984977966824984     0.8640228471303116     0.2157903189210346  2.220446049250313e-14 182.0649081049948
2.70234195106254      17.01698527911928      16.11623730620333   0.002281764356524833     0.6137759504212055      -11.0216903914181  1.827483929115626e-05     0.1164949610092986   0.001495897117328684      22.12210231639428      488.2286250938749    0.01307646892114121     0.8329572922218864     0.5622800799508881     0.2247385694828914     0.2927158395689465   0.004134318213700684     0.3984977966824984     0.8640228471303116     0.2157903040198734  1.490118339830815e-08 182.0649613036513
2.463384769257188      17.58010384559234      15.34047578336516   0.001458803970185125     0.7717304451037317      -11.2648315583513  1.880867827141758e-05     0.1238835392380071   0.001066757955270553      18.04888535950641      354.1107351266204    0.01207353907510792     0.8198022888713346     0.6406624612891281     0.2083972260785522     0.2688155843275246    0.01384436819475558     0.3984977966824984     0.8942622883943903     0.4556510947646522  2.342198269131764e-14 156.1434264329354
2.463384805964481      17.58010384559234      15.34047578336516   0.001458803970185125     0.7717304451037317      -11.2648315583513  1.880867827141758e-05     0.1238835392380071   0.001066757955270553      18.04888535950641      354.1107351266204    0.01207353907510792     0.8198022888713346     0.6406624612891281     0.2083972260785522     0.2688155843275246    0.01384436819475558     0.3984977966824984     0.8942622883943903     0.4556510947646522  2.342198269131764e-14 156.1434265745874
2.463384769257188       17.5801041075563      15.34047578336516   0.001458803970185125     0.7717304451037317      -11.2648315583513  1.880867827141758e-05     0.1238835392380071   0.001066757955270553      18.04888535950641      354.1107351266204    0.01207353907510792     0.8198022888713346     0.6406624612891281     0.2083972260785522     0.2688155843275246    0.01384436819475558     0.3984977966824984     0.8942622883943903     0.4556510947646522  2.342198269131764e-14 156.1434253428566
2.463384769257188      17.58010384559234      15.34047601195606   0.001458803970185125     0.7717304451037317      -11.2648315583513  1.880867827141758e-05     0.1238835392380071   0.001066757955270553      18.04888535950641      354.1107351266204    0.01207353907510792     0.8198022888713346     0.6406624612891281     0.2083972260785522     0.2688155843275246    0.01384436819475558     0.3984977966824984     0.8942622883943903     0.4556510947646522  2.342198269131764e-14 156.1434257448597
2.463384769257188      17.58010384559234      15.34047578336516   0.001458818871346319     0.7717304451037317      -11.2648315583513  1.880867827141758e-05     0.1238835392380071   0.001066757955270553      18.04888535950641      354.1107351266204    0.01207353907510792     0.8198022888713346     0.6406624612891281     0.2083972260785522     0.2688155843275246    0.01384436819475558     0.3984977966824984     0.8942622883943903     0.4556510947646522  2.342198269131764e-14 156.1434712408235
2.463384769257188      17.58010384559234      15.34047578336516   0.001458803970185125     0.7717304600048929      -11.2648315583513  1.880867827141758e-05     0.1238835392380071   0.001066757955270553      18.04888535950641      354.1107351266204    0.01207353907510792     0.8198022888713346     0.6406624612891281     0.2083972260785522     0.2688155843275246    0.01384436819475558     0.3984977966824984     0.8942622883943903     0.4556510947646522  2.342198269131764e-14 156.1434266457528
2.463384769257188      17.58010384559234      15.34047578336516   0.001458803970185125     0.7717304451037317     -11.26483172621037  1.880867827141758e-05     0.1238835392380071   0.001066757955270553      18.04888535950641      354.1107351266204    0.01207353907510792     0.8198022888713346     0.6406624612891281     0.2083972260785522     0.2688155843275246    0.01384436819475558     0.3984977966824984     0.8942622883943903     0.4556510947646522  2.342198269131764e-14 156.1434268516469
2.463384769257188      17.58010384559234      15.34047578336516   0.001458803970185125     0.7717304451037317      -11.2648315583513  1.882357943261143e-05     0.1238835392380071   0.001066757955270553      18.04888535950641      354.1107351266204    0.01207353907510792     0.8198022888713346     0.6406624612891281     0.2083972260785522     0.2688155843275246    0.01384436819475558     0.3984977966824984     0.8942622883943903     0.4556510947646522  2.342198269131764e-14 156.1434612583021
2.463384769257188      17.58010384559234      15.34047578336516   0.001458803970185125     0.7717304451037317      -11.2648315583513  1.880867827141758e-05     0.1238835541391683   0.001066757955270553      18.04888535950641      354.1107351266204    0.01207353907510792     0.8198022888713346     0.6406624612891281     0.2083972260785522     0.2688155843275246    0.01384436819475558     0.3984977966824984     0.8942622883943903     0.4556510947646522  2.342198269131764e-14 156.1434255224544
2.463384769257188      17.58010384559234      15.34047578336516   0.001458803970185125     0.7717304451037317      -11.2648315583513  1.880867827141758e-05     0.1238835392380071   0.001066772856431747      18.04888535950641      354.1107351266204    0.01207353907510792     0.8198022888713346     0.6406624612891281     0.2083972260785522     0.2688155843275246    0.01384436819475558     0.3984977966824984     0.8942622883943903     0.4556510947646522  2.342198269131764e-14 156.1434909390243
2.463384769257188      17.58010384559234      15.34047578336516   0.001458803970185125     0.7717304451037317      -11.2648315583513  1.880867827141758e-05     0.1238835392380071   0.001066757955270553      18.04888562845576      354.1107351266204    0.01207353907510792     0.8198022888713346     0.6406624612891281     0.2083972260785522     0.2688155843275246    0.01384436819475558     0.3984977966824984     0.8942622883943903     0.4556510947646522  2.342198269131764e-14 156.1434259742313
2.463384769257188      17.58010384559234      15.34047578336516   0.001458803970185125     0.7717304451037317      -11.2648315583513  1.880867827141758e-05     0.1238835392380071   0.001066757955270553      18.04888535950641      354.1107404032816    0.01207353907510792     0.8198022888713346     0.6406624612891281     0.2083972260785522     0.2688155843275246    0.01384436819475558     0.3984977966824984     0.8942622883943903     0.4556510947646522  2.342198269131764e-14 156.1434265770872
2.463384769257188      17.58010384559234      15.34047578336516   0.001458803970185125     0.7717304451037317      -11.2648315583513  1.880867827141758e-05     0.1238835392380071   0.001066757955270553      18.04888535950641      354.1107351266204    0.01207355397626912     0.8198022888713346     0.6406624612891281     0.2083972260785522     0.2688155843275246    0.01384436819475558     0.3984977966824984     0.8942622883943903     0.4556510947646522  2.342198269131764e-14 156.1435024446311
2.463384769257188      17.58010384559234      15.34047578336516   0.001458803970185125     0.7717304451037317      -11.2648315583513  1.880867827141758e-05     0.1238835392380071   0.001066757955270553      18.04888535950641      354.1107351266204    0.01207353907510792     0.8198023037724957     0.6406624612891281     0.2083972260785522     0.2688155843275246    0.01384436819475558     0.3984977966824984     0.8942622883943903     0.4556510947646522  2.342198269131764e-14 156.1434275917348
2.463384769257188      17.58010384559234      15.34047578336516   0.001458803970185125     0.7717304451037317      -11.2648315583513  1.880867827141758e-05     0.1238835392380071   0.001066757955270553      18.04888535950641      354.1107351266204    0.01207353907510792     0.8198022888713346     0.6406624761902893     0.2083972260785522     0.2688155843275246    0.01384436819475558     0.3984977966824984     0.8942622883943903     0.4556510947646522  2.342198269131764e-14 156.1434288395327
2.463384769257188      17.58010384559234      15.34047578336516   0.001458803970185125     0.7717304451037317      -11.2648315583513  1.880867827141758e-05     0.1238835392380071   0.001066757955270553      18.04888535950641      354.1107351266204    0.01207353907510792     0.8198022888713346     0.6406624612891281     0.2083972409797134     0.2688155843275246    0.01384436819475558     0.3984977966824984     0.8942622883943903     0.4556510947646522  2.342198269131764e-14 156.1434308248239
2.463384769257188      17.58010384559234      15.34047578336516   0.001458803970185125     0.7717304451037317      -11.2648315583513  1.880867827141758e-05     0.1238835392380071   0.001066757955270553      18.04888535950641      354.1107351266204    0.01207353907510792     0.8198022888713346     0.6406624612891281     0.2083972260785522     0.2688155992286858    0.01384436819475558     0.3984977966824984     0.8942622883943903     0.4556510947646522  2.342198269131764e-14 156.1434260682471
2.463384769257188      17.58010384559234      15.34047578336516   0.001458803970185125     0.7717304451037317      -11.2648315583513  1.880867827141758e-05     0.1238835392380071   0.001066757955270553      18.04888535950641      354.1107351266204    0.01207353907510792     0.8198022888713346     0.6406624612891281     0.2083972260785522     0.2688155843275246    0.01384438309591677     0.3984977966824984     0.8942622883943903     0.4556510947646522  2.342198269131764e-14 156.1434264327202
2.463384769257188      17.58010384559234      15.34047578336516   0.001458803970185125     0.7717304451037317      -11.2648315583513  1.880867827141758e-05     0.1238835392380071   0.001066757955270553      18.04888535950641      354.1107351266204    0.01207353907510792     0.8198022888713346     0.6406624612891281     0.2083972260785522     0.2688155843275246    0.01384436819475558     0.3984978115836595     0.8942622883943903     0.4556510947646522  2.342198269131764e-14 156.1434264329354
2.463384769257188      17.58010384559234      15.34047578336516   0.001458803970185125     0.7717304451037317      -11.2648315583513  1.880867827141758e-05     0.1238835392380071   0.001066757955270553      18.04888535950641      354.1107351266204    0.01207353907510792     0.8198022888713346     0.6406624612891281     0.2083972260785522     0.2688155843275246    0.01384436819475558     0.3984977966824984     0.8942623032955515     0.4556510947646522  2.342198269131764e-14 156.1434264329653
2.463384769257188      17.58010384559234      15.34047578336516   0.001458803970185125     0.7717304451037317      -11.2648315583513  1.880867827141758e-05     0.1238835392380071   0.001066757955270553      18.04888535950641      354.1107351266204    0.01207353907510792     0.8198022888713346     0.6406624612891281     0.2083972260785522     0.2688155843275246    0.01384436819475558     0.3984977966824984     0.8942622883943903     0.4556511096658134  2.342198269131764e-14 156.1434264329564
2.463384769257188      17.58010384559234      15.34047578336516   0.001458803970185125     0.7717304451037317      -11.2648315583513  1.880867827141758e-05     0.1238835392380071   0.001066757955270553      18.04888535950641      354.1107351266204    0.01207353907510792     0.8198022888713346     0.6406624612891281     0.2083972260785522     0.2688155843275246    0.01384436819475558     0.3984977966824984     0.8942622883943903     0.4556510947646522  1.490118461583035e-08 156.1434818298671
2.441730891209878      21.21537955381974      19.85346317662415   0.001523892673913313     0.6161764276548327     -14.30997131814634  1.225164729000767e-05     0.1272799451006764  0.0008692486122717685       17.3444952092693      349.9939445090594    0.01066647034813694     0.8081624488356479     0.6206893251337948     0.2274640542857155     0.3434951992907367    0.01807875123143926     0.3984977966824984     0.8829213812183723     0.4524724718117858  2.391209221096395e-14 151.1508745715494
2.441730927594504      21.21537955381974      19.85346317662415   0.001523892673913313     0.6161764276548327     -14.30997131814634  1.225164729000767e-05     0.1272799451006764  0.0008692486122717685       17.3444952092693      349.9939445090594    0.01066647034813694     0.8081624488356479     0.6206893251337948     0.2274640542857155     0.3434951992907367    0.01807875123143926     0.3984977966824984     0.8829213812183723     0.4524724718117858  2.391209221096395e-14 151.1508747787079
2.441730891209878      21.21537986995353      19.85346317662415   0.001523892673913313     0.6161764276548327     -14.30997131814634  1.225164729000767e-05     0.1272799451006764  0.0008692486122717685       17.3444952092693      349.9939445090594    0.01066647034813694     0.8081624488356479     0.6206893251337948     0.2274640542857155     0.3434951992907367    0.01807875123143926     0.3984977966824984     0.8829213812183723     0.4524724718117858  2.391209221096395e-14 151.1508753889766
2.441730891209878      21.21537955381974       19.8534634724638   0.001523892673913313     0.6161764276548327     -14.30997131814634  1.225164729000767e-05     0.1272799451006764  0.0008692486122717685       17.3444952092693      349.9939445090594    0.01066647034813694     0.8081624488356479     0.6206893251337948     0.2274640542857155     0.3434951992907367    0.01807875123143926     0.3984977966824984     0.8829213812183723     0.4524724718117858  2.391209221096395e-14 151.1508747642183
2.441730891209878      21.21537955381974      19.85346317662415   0.001523907575074507     0.6161764276548327     -14.30997131814634  1.225164729000767e-05     0.1272799451006764  0.0008692486122717685       17.3444952092693      349.9939445090594    0.01066647034813694     0.8081624488356479     0.6206893251337948     0.2274640542857155     0.3434951992907367    0.01807875123143926     0.3984977966824984     0.8829213812183723     0.4524724718117858  2.391209221096395e-14 151.1508421302824
2.441730891209878      21.21537955381974      19.85346317662415   0.001523892673913313     0.6161764425559939     -14.30997131814634  1.225164729000767e-05     0.1272799451006764  0.0008692486122717685       17.3444952092693      349.9939445090594    0.01066647034813694     0.8081624488356479     0.6206893251337948     0.2274640542857155     0.3434951992907367    0.01807875123143926     0.3984977966824984     0.8829213812183723     0.4524724718117858  2.391209221096395e-14 151.1508743764422
2.441730891209878      21.21537955381974      19.85346317662415   0.001523892673913313     0.6161764276548327     -14.30997153138153  1.225164729000767e-05     0.1272799451006764  0.0008692486122717685       17.3444952092693      349.9939445090594    0.01066647034813694     0.8081624488356479     0.6206893251337948     0.2274640542857155     0.3434951992907367    0.01807875123143926     0.3984977966824984     0.8829213812183723     0.4524724718117858  2.391209221096395e-14 151.1508740197175
2.441730891209878      21.21537955381974      19.85346317662415   0.001523892673913313     0.6161764276548327     -14.30997131814634  1.226654845120152e-05     0.1272799451006764  0.0008692486122717685       17.3444952092693      349.9939445090594    0.01066647034813694     0.8081624488356479     0.6206893251337948     0.2274640542857155     0.3434951992907367    0.01807875123143926     0.3984977966824984     0.8829213812183723     0.4524724718117858  2.391209221096395e-14 151.1509035331365
2.441730891209878      21.21537955381974      19.85346317662415   0.001523892673913313     0.6161764276548327     -14.30997131814634  1.225164729000767e-05     0.1272799600018376  0.0008692486122717685       17.3444952092693      349.9939445090594    0.01066647034813694     0.8081624488356479     0.6206893251337948     0.2274640542857155     0.3434951992907367    0.01807875123143926     0.3984977966824984     0.8829213812183723     0.4524724718117858  2.391209221096395e-14 151.1508718094034
2.441730891209878      21.21537955381974      19.85346317662415   0.001523892673913313     0.6161764276548327     -14.30997131814634  1.225164729000767e-05     0.1272799451006764  0.0008692635134329624       17.3444952092693      349.9939445090594    0.01066647034813694     0.8081624488356479     0.6206893251337948     0.2274640542857155     0.3434951992907367    0.01807875123143926     0.3984977966824984     0.8829213812183723     0.4524724718117858  2.391209221096395e-14 151.1508567011144
2.441730891209878      21.21537955381974      19.85346317662415   0.001523892673913313     0.6161764276548327     -14.30997131814634  1.225164729000767e-05     0.1272799451006764  0.0008692486122717685      17.34449546772242      349.9939445090594    0.01066647034813694     0.8081624488356479     0.6206893251337948     0.2274640542857155     0.3434951992907367    0.01807875123143926     0.3984977966824984     0.8829213812183723     0.4524724718117858  2.391209221096395e-14 151.1508739072627
2.441730891209878      21.21537955381974      19.85346317662415   0.001523892673913313     0.6161764276548327     -14.30997131814634  1.225164729000767e-05     0.1272799451006764  0.0008692486122717685       17.3444952092693      349.9939497243756    0.01066647034813694     0.8081624488356479     0.6206893251337948     0.2274640542857155     0.3434951992907367    0.01807875123143926     0.3984977966824984     0.8829213812183723     0.4524724718117858  2.391209221096395e-14 151.1508751024381
2.441730891209878      21.21537955381974      19.85346317662415   0.001523892673913313     0.6161764276548327     -14.30997131814634  1.225164729000767e-05     0.1272799451006764  0.0008692486122717685       17.3444952092693      349.9939445090594    0.01066648524929814     0.8081624488356479     0.6206893251337948     0.2274640542857155     0.3434951992907367    0.01807875123143926     0.3984977966824984     0.8829213812183723     0.4524724718117858  2.391209221096395e-14 151.1510099838186
2.441730891209878      21.21537955381974      19.85346317662415   0.001523892673913313     0.6161764276548327     -14.30997131814634  1.225164729000767e-05     0.1272799451006764  0.0008692486122717685       17.3444952092693      349.9939445090594    0.01066647034813694     0.8081624637368091     0.6206893251337948     0.2274640542857155     0.3434951992907367    0.01807875123143926     0.3984977966824984     0.8829213812183723     0.4524724718117858  2.391209221096395e-14 151.1508758107188
2.441730891209878      21.21537955381974      19.85346317662415   0.001523892673913313     0.6161764276548327     -14.30997131814634  1.225164729000767e-05     0.1272799451006764  0.0008692486122717685       17.3444952092693      349.9939445090594    0.01066647034813694     0.8081624488356479      0.620689340034956     0.2274640542857155     0.3434951992907367    0.01807875123143926     0.3984977966824984     0.8829213812183723     0.4524724718117858  2.391209221096395e-14 151.1508766358004
2.441730891209878      21.21537955381974      19.85346317662415   0.001523892673913313     0.6161764276548327     -14.30997131814634  1.225164729000767e-05     0.1272799451006764  0.0008692486122717685       17.3444952092693      349.9939445090594    0.01066647034813694     0.8081624488356479     0.6206893251337948     0.2274640691868766     0.3434951992907367    0.01807875123143926     0.3984977966824984     0.8829213812183723     0.4524724718117858  2.391209221096395e-14 151.1508825843611
2.441730891209878      21.21537955381974      19.85346317662415   0.001523892673913313     0.6161764276548327     -14.30997131814634  1.225164729000767e-05     0.1272799451006764  0.0008692486122717685       17.3444952092693      349.9939445090594    0.01066647034813694     0.8081624488356479     0.6206893251337948     0.2274640542857155     0.3434952141918979    0.01807875123143926     0.3984977966824984     0.8829213812183723     0.4524724718117858  2.391209221096395e-14 151.1508743690517
2.441730891209878      21.21537955381974      19.85346317662415   0.001523892673913313     0.6161764276548327     -14.30997131814634  1.225164729000767e-05     0.1272799451006764  0.0008692486122717685       17.3444952092693      349.9939445090594    0.01066647034813694     0.8081624488356479     0.6206893251337948     0.2274640542857155     0.3434951992907367    0.01807876613260046     0.3984977966824984     0.8829213812183723     0.4524724718117858  2.391209221096395e-14 151.1508745713666
2.441730891209878      21.21537955381974      19.85346317662415   0.001523892673913313     0.6161764276548327     -14.30997131814634  1.225164729000767e-05     0.1272799451006764  0.0008692486122717685       17.3444952092693      349.9939445090594    0.01066647034813694     0.8081624488356479     0.6206893251337948     0.2274640542857155     0.3434951992907367    0.01807875123143926     0.3984978115836595     0.8829213812183723     0.4524724718117858  2.391209221096395e-14 151.1508745715494
2.441730891209878      21.21537955381974      19.85346317662415   0.001523892673913313     0.6161764276548327     -14.30997131814634  1.225164729000767e-05     0.1272799451006764  0.0008692486122717685       17.3444952092693      349.9939445090594    0.01066647034813694     0.8081624488356479     0.6206893251337948     0.2274640542857155     0.3434951992907367    0.01807875123143926     0.3984977966824984     0.8829213961195335     0.4524724718117858  2.391209221096395e-14 151.1508745715339
2.441730891209878      21.21537955381974      19.85346317662415   0.001523892673913313     0.6161764276548327     -14.30997131814634  1.225164729000767e-05     0.1272799451006764  0.0008692486122717685       17.3444952092693      349.9939445090594    0.01066647034813694     0.8081624488356479     0.6206893251337948     0.2274640542857155     0.3434951992907367    0.01807875123143926     0.3984977966824984     0.8829213812183723      0.452472486712947  2.391209221096395e-14 151.1508745715536
2.441730891209878      21.21537955381974      19.85346317662415   0.001523892673913313     0.6161764276548327     -14.30997131814634  1.225164729000767e-05     0.1272799451006764  0.0008692486122717685       17.3444952092693      349.9939445090594    0.01066647034813694     0.8081624488356479     0.6206893251337948     0.2274640542857155     0.3434951992907367    0.01807875123143926     0.3984977966824984     0.8829213812183723     0.4524724718117858  1.490118510593987e-08 151.1509282985303
2.41723086669243      20.62143175687099      18.73705855609806   0.001778147813874693     0.6489156515246252     -13.54101004389116  7.901131333260044e-06     0.1280941634355223  0.0008653405968994956      17.08558911246013      337.3651390454971    0.01012649302988812     0.8066599926927186     0.6134376654446455     0.2312377638966892     0.3487980375132699     0.0197569800224447     0.3984977966824984     0.8835688663034994     0.4524393096168919  3.889905463226965e-14 145.0915839826471
2.417230902711977      20.62143175687099      18.73705855609806   0.001778147813874693     0.6489156515246252     -13.54101004389116  7.901131333260044e-06     0.1280941634355223  0.0008653405968994956      17.08558911246013      337.3651390454971    0.01012649302988812     0.8066599926927186     0.6134376654446455     0.2312377638966892     0.3487980375132699     0.0197569800224447     0.3984977966824984     0.8835688663034994     0.4524393096168919  3.889905463226965e-14 145.0915841429615
2.41723086669243      20.62143206415427      18.73705855609806   0.001778147813874693     0.6489156515246252     -13.54101004389116  7.901131333260044e-06     0.1280941634355223  0.0008653405968994956      17.08558911246013      337.3651390454971    0.01012649302988812     0.8066599926927186     0.6134376654446455     0.2312377638966892     0.3487980375132699     0.0197569800224447     0.3984977966824984     0.8835688663034994     0.4524393096168919  3.889905463226965e-14 145.091583877509
2.41723086669243      20.62143175687099      18.73705883530199   0.001778147813874693     0.6489156515246252     -13.54101004389116  7.901131333260044e-06     0.1280941634355223  0.0008653405968994956      17.08558911246013      337.3651390454971    0.01012649302988812     0.8066599926927186     0.6134376654446455     0.2312377638966892     0.3487980375132699     0.0197569800224447     0.3984977966824984     0.8835688663034994     0.4524393096168919  3.889905463226965e-14 145.09158369024
2.41723086669243      20.62143175687099      18.73705855609806   0.001778162715035886     0.6489156515246252     -13.54101004389116  7.901131333260044e-06     0.1280941634355223  0.0008653405968994956      17.08558911246013      337.3651390454971    0.01012649302988812     0.8066599926927186     0.6134376654446455     0.2312377638966892     0.3487980375132699     0.0197569800224447     0.3984977966824984     0.8835688663034994     0.4524393096168919  3.889905463226965e-14 145.0915893692387
2.41723086669243      20.62143175687099      18.73705855609806   0.001778147813874693     0.6489156664257864     -13.54101004389116  7.901131333260044e-06     0.1280941634355223  0.0008653405968994956      17.08558911246013      337.3651390454971    0.01012649302988812     0.8066599926927186     0.6134376654446455     0.2312377638966892     0.3487980375132699     0.0197569800224447     0.3984977966824984     0.8835688663034994     0.4524393096168919  3.889905463226965e-14 145.0915838729126
2.41723086669243      20.62143175687099      18.73705855609806   0.001778147813874693     0.6489156515246252     -13.54101024566794  7.901131333260044e-06     0.1280941634355223  0.0008653405968994956      17.08558911246013      337.3651390454971    0.01012649302988812     0.8066599926927186     0.6134376654446455     0.2312377638966892     0.3487980375132699     0.0197569800224447     0.3984977966824984     0.8835688663034994     0.4524393096168919  3.889905463226965e-14 145.0915845927064
2.41723086669243      20.62143175687099      18.73705855609806   0.001778147813874693     0.6489156515246252     -13.54101004389116  7.916032494453892e-06     0.1280941634355223  0.0008653405968994956      17.08558911246013      337.3651390454971    0.01012649302988812     0.8066599926927186     0.6134376654446455     0.2312377638966892     0.3487980375132699     0.0197569800224447     0.3984977966824984     0.8835688663034994     0.4524393096168919  3.889905463226965e-14 145.0916213722072
2.41723086669243      20.62143175687099      18.73705855609806   0.001778147813874693     0.6489156515246252     -13.54101004389116  7.901131333260044e-06     0.1280941783366835  0.0008653405968994956      17.08558911246013      337.3651390454971    0.01012649302988812     0.8066599926927186     0.6134376654446455     0.2312377638966892     0.3487980375132699     0.0197569800224447     0.3984977966824984     0.8835688663034994     0.4524393096168919  3.889905463226965e-14 145.0915824754651
2.41723086669243      20.62143175687099      18.73705855609806   0.001778147813874693     0.6489156515246252     -13.54101004389116  7.901131333260044e-06     0.1280941634355223  0.0008653554980606894      17.08558911246013      337.3651390454971    0.01012649302988812     0.8066599926927186     0.6134376654446455     0.2312377638966892     0.3487980375132699     0.0197569800224447     0.3984977966824984     0.8835688663034994     0.4524393096168919  3.889905463226965e-14 145.0915917029179
2.41723086669243      20.62143175687099      18.73705855609806   0.001778147813874693     0.6489156515246252     -13.54101004389116  7.901131333260044e-06     0.1280941634355223  0.0008653405968994956      17.08558936705525      337.3651390454971    0.01012649302988812     0.8066599926927186     0.6134376654446455     0.2312377638966892     0.3487980375132699     0.0197569800224447     0.3984977966824984     0.8835688663034994     0.4524393096168919  3.889905463226965e-14 145.0915835605209
2.41723086669243      20.62143175687099      18.73705855609806   0.001778147813874693     0.6489156515246252     -13.54101004389116  7.901131333260044e-06     0.1280941634355223  0.0008653405968994956      17.08558911246013      337.3651440726294    0.01012649302988812     0.8066599926927186     0.6134376654446455     0.2312377638966892     0.3487980375132699     0.0197569800224447     0.3984977966824984     0.8835688663034994     0.4524393096168919  3.889905463226965e-14 145.0915842809119
2.41723086669243      20.62143175687099      18.73705855609806   0.001778147813874693     0.6489156515246252     -13.54101004389116  7.901131333260044e-06     0.1280941634355223  0.0008653405968994956      17.08558911246013      337.3651390454971    0.01012650793104931     0.8066599926927186     0.6134376654446455     0.2312377638966892     0.3487980375132699     0.0197569800224447     0.3984977966824984     0.8835688663034994     0.4524393096168919  3.889905463226965e-14 145.0917298760033
2.41723086669243      20.62143175687099      18.73705855609806   0.001778147813874693     0.6489156515246252     -13.54101004389116  7.901131333260044e-06     0.1280941634355223  0.0008653405968994956      17.08558911246013      337.3651390454971    0.01012649302988812     0.8066600075938798     0.6134376654446455     0.2312377638966892     0.3487980375132699     0.0197569800224447     0.3984977966824984     0.8835688663034994     0.4524393096168919  3.889905463226965e-14 145.0915849400012
2.41723086669243      20.62143175687099      18.73705855609806   0.001778147813874693     0.6489156515246252     -13.54101004389116  7.901131333260044e-06     0.1280941634355223  0.0008653405968994956      17.08558911246013      337.3651390454971    0.01012649302988812     0.8066599926927186     0.6134376803458067     0.2312377638966892     0.3487980375132699     0.0197569800224447     0.3984977966824984     0.8835688663034994     0.4524393096168919  3.889905463226965e-14 145.091585486705
2.41723086669243      20.62143175687099      18.73705855609806   0.001778147813874693     0.6489156515246252     -13.54101004389116  7.901131333260044e-06     0.1280941634355223  0.0008653405968994956      17.08558911246013      337.3651390454971    0.01012649302988812     0.8066599926927186     0.6134376654446455     0.2312377787978504     0.3487980375132699     0.0197569800224447     0.3984977966824984     0.8835688663034994     0.4524393096168919  3.889905463226965e-14 145.0915914794153
2.41723086669243      20.62143175687099      18.73705855609806   0.001778147813874693     0.6489156515246252     -13.54101004389116  7.901131333260044e-06     0.1280941634355223  0.0008653405968994956      17.08558911246013      337.3651390454971    0.01012649302988812     0.8066599926927186     0.6134376654446455     0.2312377638966892     0.3487980524144311     0.0197569800224447     0.3984977966824984     0.8835688663034994     0.4524393096168919  3.889905463226965e-14 145.0915838666374
2.41723086669243      20.62143175687099      18.73705855609806   0.001778147813874693     0.6489156515246252     -13.54101004389116  7.901131333260044e-06     0.1280941634355223  0.0008653405968994956      17.08558911246013      337.3651390454971    0.01012649302988812     0.8066599926927186     0.6134376654446455     0.2312377638966892     0.3487980375132699     0.0197569949236059     0.3984977966824984     0.8835688663034994     0.4524393096168919  3.889905463226965e-14 145.0915839828347
2.41723086669243      20.62143175687099      18.73705855609806   0.001778147813874693     0.6489156515246252     -13.54101004389116  7.901131333260044e-06     0.1280941634355223  0.0008653405968994956      17.08558911246013      337.3651390454971    0.01012649302988812     0.8066599926927186     0.6134376654446455     0.2312377638966892     0.3487980375132699     0.0197569800224447     0.3984978115836595     0.8835688663034994     0.4524393096168919  3.889905463226965e-14 145.0915839826471
2.41723086669243      20.62143175687099      18.73705855609806   0.001778147813874693     0.6489156515246252     -13.54101004389116  7.901131333260044e-06     0.1280941634355223  0.0008653405968994956      17.08558911246013      337.3651390454971    0.01012649302988812     0.8066599926927186     0.6134376654446455     0.2312377638966892     0.3487980375132699     0.0197569800224447     0.3984977966824984     0.8835688812046606     0.4524393096168919  3.889905463226965e-14 145.0915839826596
2.41723086669243      20.62143175687099      18.73705855609806   0.001778147813874693     0.6489156515246252     -13.54101004389116  7.901131333260044e-06     0.1280941634355223  0.0008653405968994956      17.08558911246013      337.3651390454971    0.01012649302988812     0.8066599926927186     0.6134376654446455     0.2312377638966892     0.3487980375132699     0.0197569800224447     0.3984977966824984     0.8835688663034994     0.4524393245180531  3.889905463226965e-14 145.0915839826038
2.41723086669243      20.62143175687099      18.73705855609806   0.001778147813874693     0.6489156515246252     -13.54101004389116  7.901131333260044e-06     0.1280941634355223  0.0008653405968994956      17.08558911246013      337.3651390454971    0.01012649302988812     0.8066599926927186     0.6134376654446455     0.2312377638966892     0.3487980375132699     0.0197569800224447     0.3984977966824984     0.8835688663034994     0.4524393096168919  1.490120009290229e-08 145.0916380995093
2.44565510252886      19.55545238372927      16.32920771677723   0.002289704310031841     0.7167770461122529     -11.92365098083179  4.673725060929429e-06     0.1288682818177623  0.0008253714281988259      16.09601210688995      326.9226007686979   0.008440048053262404     0.8037366041147063     0.5918328003648917     0.2388963195339519     0.3704156784734465    0.01759903664405451     0.3984977966824984     0.8752241592390336     0.4645108222312345  3.076256956077661e-14 124.2917039866616
2.445655138971961      19.55545238372927      16.32920771677723   0.002289704310031841     0.7167770461122529     -11.92365098083179  4.673725060929429e-06     0.1288682818177623  0.0008253714281988259      16.09601210688995      326.9226007686979   0.008440048053262404     0.8037366041147063     0.5918328003648917     0.2388963195339519     0.3704156784734465    0.01759903664405451     0.3984977966824984     0.8752241592390336     0.4645108222312345  3.076256956077661e-14 124.2917041400535
2.44565510252886      19.55545267512822      16.32920771677723   0.002289704310031841     0.7167770461122529     -11.92365098083179  4.673725060929429e-06     0.1288682818177623  0.0008253714281988259      16.09601210688995      326.9226007686979   0.008440048053262404     0.8037366041147063     0.5918328003648917     0.2388963195339519     0.3704156784734465    0.01759903664405451     0.3984977966824984     0.8752241592390336     0.4645108222312345  3.076256956077661e-14 124.2917032082718
2.44565510252886      19.55545238372927      16.32920796010139   0.002289704310031841     0.7167770461122529     -11.92365098083179  4.673725060929429e-06     0.1288682818177623  0.0008253714281988259      16.09601210688995      326.9226007686979   0.008440048053262404     0.8037366041147063     0.5918328003648917     0.2388963195339519     0.3704156784734465    0.01759903664405451     0.3984977966824984     0.8752241592390336     0.4645108222312345  3.076256956077661e-14 124.2917036319682
2.44565510252886      19.55545238372927      16.32920771677723   0.002289719211193035     0.7167770461122529     -11.92365098083179  4.673725060929429e-06     0.1288682818177623  0.0008253714281988259      16.09601210688995      326.9226007686979   0.008440048053262404     0.8037366041147063     0.5918328003648917     0.2388963195339519     0.3704156784734465    0.01759903664405451     0.3984977966824984     0.8752241592390336     0.4645108222312345  3.076256956077661e-14 124.2917325805339
2.44565510252886      19.55545238372927      16.32920771677723   0.002289704310031841     0.7167770610134141     -11.92365098083179  4.673725060929429e-06     0.1288682818177623  0.0008253714281988259      16.09601210688995      326.9226007686979   0.008440048053262404     0.8037366041147063     0.5918328003648917     0.2388963195339519     0.3704156784734465    0.01759903664405451     0.3984977966824984     0.8752241592390336     0.4645108222312345  3.076256956077661e-14 124.2917040484083
2.44565510252886      19.55545238372927      16.32920771677723   0.002289704310031841     0.7167770461122529     -11.92365115850803  4.673725060929429e-06     0.1288682818177623  0.0008253714281988259      16.09601210688995      326.9226007686979   0.008440048053262404     0.8037366041147063     0.5918328003648917     0.2388963195339519     0.3704156784734465    0.01759903664405451     0.3984977966824984     0.8752241592390336     0.4645108222312345  3.076256956077661e-14 124.2917049462928
2.44565510252886      19.55545238372927      16.32920771677723   0.002289704310031841     0.7167770461122529     -11.92365098083179  4.688626222123276e-06     0.1288682818177623  0.0008253714281988259      16.09601210688995      326.9226007686979   0.008440048053262404     0.8037366041147063     0.5918328003648917     0.2388963195339519     0.3704156784734465    0.01759903664405451     0.3984977966824984     0.8752241592390336     0.4645108222312345  3.076256956077661e-14 124.291721743013
2.44565510252886      19.55545238372927      16.32920771677723   0.002289704310031841     0.7167770461122529     -11.92365098083179  4.673725060929429e-06     0.1288682967189235  0.0008253714281988259      16.09601210688995      326.9226007686979   0.008440048053262404     0.8037366041147063     0.5918328003648917     0.2388963195339519     0.3704156784734465    0.01759903664405451     0.3984977966824984     0.8752241592390336     0.4645108222312345  3.076256956077661e-14 124.2917046863547
2.44565510252886      19.55545238372927      16.32920771677723   0.002289704310031841     0.7167770461122529     -11.92365098083179  4.673725060929429e-06     0.1288682818177623  0.0008253863293600197      16.09601210688995      326.9226007686979   0.008440048053262404     0.8037366041147063     0.5918328003648917     0.2388963195339519     0.3704156784734465    0.01759903664405451     0.3984977966824984     0.8752241592390336     0.4645108222312345  3.076256956077661e-14 124.2917234247473
2.44565510252886      19.55545238372927      16.32920771677723   0.002289704310031841     0.7167770461122529     -11.92365098083179  4.673725060929429e-06     0.1288682818177623  0.0008253714281988259      16.09601234673922      326.9226007686979   0.008440048053262404     0.8037366041147063     0.5918328003648917     0.2388963195339519     0.3704156784734465    0.01759903664405451     0.3984977966824984     0.8752241592390336     0.4645108222312345  3.076256956077661e-14 124.2917040719024
2.44565510252886      19.55545238372927      16.32920771677723   0.002289704310031841     0.7167770461122529     -11.92365098083179  4.673725060929429e-06     0.1288682818177623  0.0008253714281988259      16.09601210688995      326.9226056402243   0.008440048053262404     0.8037366041147063     0.5918328003648917     0.2388963195339519     0.3704156784734465    0.01759903664405451     0.3984977966824984     0.8752241592390336     0.4645108222312345  3.076256956077661e-14 124.2917040191247
2.44565510252886      19.55545238372927      16.32920771677723   0.002289704310031841     0.7167770461122529     -11.92365098083179  4.673725060929429e-06     0.1288682818177623  0.0008253714281988259      16.09601210688995      326.9226007686979   0.008440062954423597     0.8037366041147063     0.5918328003648917     0.2388963195339519     0.3704156784734465    0.01759903664405451     0.3984977966824984     0.8752241592390336     0.4645108222312345  3.076256956077661e-14 124.2917649913334
2.44565510252886      19.55545238372927      16.32920771677723   0.002289704310031841     0.7167770461122529     -11.92365098083179  4.673725060929429e-06     0.1288682818177623  0.0008253714281988259      16.09601210688995      326.9226007686979   0.008440048053262404     0.8037366190158675     0.5918328003648917     0.2388963195339519     0.3704156784734465    0.01759903664405451     0.3984977966824984     0.8752241592390336     0.4645108222312345  3.076256956077661e-14 124.2917043289374
2.44565510252886      19.55545238372927      16.32920771677723   0.002289704310031841     0.7167770461122529     -11.92365098083179  4.673725060929429e-06     0.1288682818177623  0.0008253714281988259      16.09601210688995      326.9226007686979   0.008440048053262404     0.8037366041147063     0.5918328152660529     0.2388963195339519     0.3704156784734465    0.01759903664405451     0.3984977966824984     0.8752241592390336     0.4645108222312345  3.076256956077661e-14 124.2917042565709
2.44565510252886      19.55545238372927      16.32920771677723   0.002289704310031841     0.7167770461122529     -11.92365098083179  4.673725060929429e-06     0.1288682818177623  0.0008253714281988259      16.09601210688995      326.9226007686979   0.008440048053262404     0.8037366041147063     0.5918328003648917     0.2388963344351131     0.3704156784734465    0.01759903664405451     0.3984977966824984     0.8752241592390336     0.4645108222312345  3.076256956077661e-14 124.2917057435775
2.44565510252886      19.55545238372927      16.32920771677723   0.002289704310031841     0.7167770461122529     -11.92365098083179  4.673725060929429e-06     0.1288682818177623  0.0008253714281988259      16.09601210688995      326.9226007686979   0.008440048053262404     0.8037366041147063     0.5918328003648917     0.2388963195339519     0.3704156933746077    0.01759903664405451     0.3984977966824984     0.8752241592390336     0.4645108222312345  3.076256956077661e-14 124.2917039688096
2.44565510252886      19.55545238372927      16.32920771677723   0.002289704310031841     0.7167770461122529     -11.92365098083179  4.673725060929429e-06     0.1288682818177623  0.0008253714281988259      16.09601210688995      326.9226007686979   0.008440048053262404     0.8037366041147063     0.5918328003648917     0.2388963195339519     0.3704156784734465     0.0175990515452157     0.3984977966824984     0.8752241592390336     0.4645108222312345  3.076256956077661e-14 124.2917039866587
2.44565510252886      19.55545238372927      16.32920771677723   0.002289704310031841     0.7167770461122529     -11.92365098083179  4.673725060929429e-06     0.1288682818177623  0.0008253714281988259      16.09601210688995      326.9226007686979   0.008440048053262404     0.8037366041147063     0.5918328003648917     0.2388963195339519     0.3704156784734465    0.01759903664405451     0.3984978115836595     0.8752241592390336     0.4645108222312345  3.076256956077661e-14 124.2917039866616
2.44565510252886      19.55545238372927      16.32920771677723   0.002289704310031841     0.7167770461122529     -11.92365098083179  4.673725060929429e-06     0.1288682818177623  0.0008253714281988259      16.09601210688995      326.9226007686979   0.008440048053262404     0.8037366041147063     0.5918328003648917     0.2388963195339519     0.3704156784734465    0.01759903664405451     0.3984977966824984     0.8752241741401948     0.4645108222312345  3.076256956077661e-14 124.291703986618
2.44565510252886      19.55545238372927      16.32920771677723   0.002289704310031841     0.7167770461122529     -11.92365098083179  4.673725060929429e-06     0.1288682818177623  0.0008253714281988259      16.09601210688995      326.9226007686979   0.008440048053262404     0.8037366041147063     0.5918328003648917     0.2388963195339519     0.3704156784734465    0.01759903664405451     0.3984977966824984     0.8752241592390336     0.4645108371323957  3.076256956077661e-14 124.291703986637
2.44565510252886      19.55545238372927      16.32920771677723   0.002289704310031841     0.7167770461122529     -11.92365098083179  4.673725060929429e-06     0.1288682818177623  0.0008253714281988259      16.09601210688995      326.9226007686979   0.008440048053262404     0.8037366041147063     0.5918328003648917     0.2388963195339519     0.3704156784734465    0.01759903664405451     0.3984977966824984     0.8752241592390336     0.4645108222312345  1.490119195641722e-08 124.2917598148335
2.419624731946469      19.36103222142813      15.37784855845353   0.002449068936941086     0.7303051067562204      -11.3900611394927   3.66518691629389e-06     0.1278535057577319  0.0008291524090382126      14.09677948026889      272.0798655551454   0.007546907250063778     0.8011505611501524     0.5699980580028946     0.2556130436372672     0.3624087860324774    0.01774056059673967     0.3984977966824984     0.8801918340236999     0.4763018985920707  2.258096787942643e-14 122.5384630680658
2.419624768001687      19.36103222142813      15.37784855845353   0.002449068936941086     0.7303051067562204      -11.3900611394927   3.66518691629389e-06     0.1278535057577319  0.0008291524090382126      14.09677948026889      272.0798655551454   0.007546907250063778     0.8011505611501524     0.5699980580028946     0.2556130436372672     0.3624087860324774    0.01774056059673967     0.3984977966824984     0.8801918340236999     0.4763018985920707  2.258096787942643e-14 122.538463014489
2.419624731946469      19.36103250992999      15.37784855845353   0.002449068936941086     0.7303051067562204      -11.3900611394927   3.66518691629389e-06     0.1278535057577319  0.0008291524090382126      14.09677948026889      272.0798655551454   0.007546907250063778     0.8011505611501524     0.5699980580028946     0.2556130436372672     0.3624087860324774    0.01774056059673967     0.3984977966824984     0.8801918340236999     0.4763018985920707  2.258096787942643e-14 122.5384632143206
2.419624731946469      19.36103222142813      15.37784878760133   0.002449068936941086     0.7303051067562204      -11.3900611394927   3.66518691629389e-06     0.1278535057577319  0.0008291524090382126      14.09677948026889      272.0798655551454   0.007546907250063778     0.8011505611501524     0.5699980580028946     0.2556130436372672     0.3624087860324774    0.01774056059673967     0.3984977966824984     0.8801918340236999     0.4763018985920707  2.258096787942643e-14 122.5384631228853
2.419624731946469      19.36103222142813      15.37784855845353    0.00244908383810228     0.7303051067562204      -11.3900611394927   3.66518691629389e-06     0.1278535057577319  0.0008291524090382126      14.09677948026889      272.0798655551454   0.007546907250063778     0.8011505611501524     0.5699980580028946     0.2556130436372672     0.3624087860324774    0.01774056059673967     0.3984977966824984     0.8801918340236999     0.4763018985920707  2.258096787942643e-14 122.5384543097715
2.419624731946469      19.36103222142813      15.37784855845353   0.002449068936941086     0.7303051216573816      -11.3900611394927   3.66518691629389e-06     0.1278535057577319  0.0008291524090382126      14.09677948026889      272.0798655551454   0.007546907250063778     0.8011505611501524     0.5699980580028946     0.2556130436372672     0.3624087860324774    0.01774056059673967     0.3984977966824984     0.8801918340236999     0.4763018985920707  2.258096787942643e-14 122.5384630773022
2.419624731946469      19.36103222142813      15.37784855845353   0.002449068936941086     0.7303051067562204     -11.39006130921783   3.66518691629389e-06     0.1278535057577319  0.0008291524090382126      14.09677948026889      272.0798655551454   0.007546907250063778     0.8011505611501524     0.5699980580028946     0.2556130436372672     0.3624087860324774    0.01774056059673967     0.3984977966824984     0.8801918340236999     0.4763018985920707  2.258096787942643e-14 122.5384629097417
2.419624731946469      19.36103222142813      15.37784855845353   0.002449068936941086     0.7303051067562204      -11.3900611394927  3.680088077487737e-06     0.1278535057577319  0.0008291524090382126      14.09677948026889      272.0798655551454   0.007546907250063778     0.8011505611501524     0.5699980580028946     0.2556130436372672     0.3624087860324774    0.01774056059673967     0.3984977966824984     0.8801918340236999     0.4763018985920707  2.258096787942643e-14 122.5384661254817
2.419624731946469      19.36103222142813      15.37784855845353   0.002449068936941086     0.7303051067562204      -11.3900611394927   3.66518691629389e-06     0.1278535206588931  0.0008291524090382126      14.09677948026889      272.0798655551454   0.007546907250063778     0.8011505611501524     0.5699980580028946     0.2556130436372672     0.3624087860324774    0.01774056059673967     0.3984977966824984     0.8801918340236999     0.4763018985920707  2.258096787942643e-14 122.5384630165029
2.419624731946469      19.36103222142813      15.37784855845353   0.002449068936941086     0.7303051067562204      -11.3900611394927   3.66518691629389e-06     0.1278535057577319  0.0008291673101994064      14.09677948026889      272.0798655551454   0.007546907250063778     0.8011505611501524     0.5699980580028946     0.2556130436372672     0.3624087860324774    0.01774056059673967     0.3984977966824984     0.8801918340236999     0.4763018985920707  2.258096787942643e-14 122.5384733167208
2.419624731946469      19.36103222142813      15.37784855845353   0.002449068936941086     0.7303051067562204      -11.3900611394927   3.66518691629389e-06     0.1278535057577319  0.0008291524090382126      14.09677969032728      272.0798655551454   0.007546907250063778     0.8011505611501524     0.5699980580028946     0.2556130436372672     0.3624087860324774    0.01774056059673967     0.3984977966824984     0.8801918340236999     0.4763018985920707  2.258096787942643e-14 122.5384630475213
2.419624731946469      19.36103222142813      15.37784855845353   0.002449068936941086     0.7303051067562204      -11.3900611394927   3.66518691629389e-06     0.1278535057577319  0.0008291524090382126      14.09677948026889      272.0798696094514   0.007546907250063778     0.8011505611501524     0.5699980580028946     0.2556130436372672     0.3624087860324774    0.01774056059673967     0.3984977966824984     0.8801918340236999     0.4763018985920707  2.258096787942643e-14 122.5384629953456
2.419624731946469      19.36103222142813      15.37784855845353   0.002449068936941086     0.7303051067562204      -11.3900611394927   3.66518691629389e-06     0.1278535057577319  0.0008291524090382126      14.09677948026889      272.0798655551454   0.007546922151224972     0.8011505611501524     0.5699980580028946     0.2556130436372672     0.3624087860324774    0.01774056059673967     0.3984977966824984     0.8801918340236999     0.4763018985920707  2.258096787942643e-14 122.5384637644904
2.419624731946469      19.36103222142813      15.37784855845353   0.002449068936941086     0.7303051067562204      -11.3900611394927   3.66518691629389e-06     0.1278535057577319  0.0008291524090382126      14.09677948026889      272.0798655551454   0.007546907250063778     0.8011505760513136     0.5699980580028946     0.2556130436372672     0.3624087860324774    0.01774056059673967     0.3984977966824984     0.8801918340236999     0.4763018985920707  2.258096787942643e-14 122.5384636422562
2.419624731946469      19.36103222142813      15.37784855845353   0.002449068936941086     0.7303051067562204      -11.3900611394927   3.66518691629389e-06     0.1278535057577319  0.0008291524090382126      14.09677948026889      272.0798655551454   0.007546907250063778     0.8011505611501524     0.5699980729040558     0.2556130436372672     0.3624087860324774    0.01774056059673967     0.3984977966824984     0.8801918340236999     0.4763018985920707  2.258096787942643e-14 122.5384630509476
2.419624731946469      19.36103222142813      15.37784855845353   0.002449068936941086     0.7303051067562204      -11.3900611394927   3.66518691629389e-06     0.1278535057577319  0.0008291524090382126      14.09677948026889      272.0798655551454   0.007546907250063778     0.8011505611501524     0.5699980580028946     0.2556130585384284     0.3624087860324774    0.01774056059673967     0.3984977966824984     0.8801918340236999     0.4763018985920707  2.258096787942643e-14 122.5384625670744
2.419624731946469      19.36103222142813      15.37784855845353   0.002449068936941086     0.7303051067562204      -11.3900611394927   3.66518691629389e-06     0.1278535057577319  0.0008291524090382126      14.09677948026889      272.0798655551454   0.007546907250063778     0.8011505611501524     0.5699980580028946     0.2556130436372672     0.3624088009336386    0.01774056059673967     0.3984977966824984     0.8801918340236999     0.4763018985920707  2.258096787942643e-14 122.538463078203
2.419624731946469      19.36103222142813      15.37784855845353   0.002449068936941086     0.7303051067562204      -11.3900611394927   3.66518691629389e-06     0.1278535057577319  0.0008291524090382126      14.09677948026889      272.0798655551454   0.007546907250063778     0.8011505611501524     0.5699980580028946     0.2556130436372672     0.3624087860324774    0.01774057549790086     0.3984977966824984     0.8801918340236999     0.4763018985920707  2.258096787942643e-14 122.5384630680703
2.419624731946469      19.36103222142813      15.37784855845353   0.002449068936941086     0.7303051067562204      -11.3900611394927   3.66518691629389e-06     0.1278535057577319  0.0008291524090382126      14.09677948026889      272.0798655551454   0.007546907250063778     0.8011505611501524     0.5699980580028946     0.2556130436372672     0.3624087860324774    0.01774056059673967     0.3984978115836595     0.8801918340236999     0.4763018985920707  2.258096787942643e-14 122.5384630680658
2.419624731946469      19.36103222142813      15.37784855845353   0.002449068936941086     0.7303051067562204      -11.3900611394927   3.66518691629389e-06     0.1278535057577319  0.0008291524090382126      14.09677948026889      272.0798655551454   0.007546907250063778     0.8011505611501524     0.5699980580028946     0.2556130436372672     0.3624087860324774    0.01774056059673967     0.3984977966824984     0.8801918489248611     0.4763018985920707  2.258096787942643e-14 122.5384630680628
2.419624731946469      19.36103222142813      15.37784855845353   0.002449068936941086     0.7303051067562204      -11.3900611394927   3.66518691629389e-06     0.1278535057577319  0.0008291524090382126      14.09677948026889      272.0798655551454   0.007546907250063778     0.8011505611501524     0.5699980580028946     0.2556130436372672     0.3624087860324774    0.01774056059673967     0.3984977966824984     0.8801918340236999     0.4763019134932319  2.258096787942643e-14 122.5384630680704
2.419624731946469      19.36103222142813      15.37784855845353   0.002449068936941086     0.7303051067562204      -11.3900611394927   3.66518691629389e-06     0.1278535057577319  0.0008291524090382126      14.09677948026889      272.0798655551454   0.007546907250063778     0.8011505611501524     0.5699980580028946     0.2556130436372672     0.3624087860324774    0.01774056059673967     0.3984977966824984     0.8801918340236999     0.4763018985920707  1.490118377481554e-08 122.5385202619061
2.434751136181831      19.38377400789071      15.42104376905385   0.002477700644561673     0.7303843328410514     -11.40890739653982   3.59532513529281e-06     0.1278626811103647  0.0008280870103578592      14.21390432177875      278.6695928082642   0.007493559798966984     0.8010385030053117     0.5672850404049805     0.2565710024616711     0.3657475306024242    0.01621004112750502     0.3984977966824984     0.8871933632860438     0.4291787196941294  4.237558436815483e-14 122.4171963037681
2.43475117246245      19.38377400789071      15.42104376905385   0.002477700644561673     0.7303843328410514     -11.40890739653982   3.59532513529281e-06     0.1278626811103647  0.0008280870103578592      14.21390432177875      278.6695928082642   0.007493559798966984     0.8010385030053117     0.5672850404049805     0.2565710024616711     0.3657475306024242    0.01621004112750502     0.3984977966824984     0.8871933632860438     0.4291787196941294  4.237558436815483e-14 122.4171962609447
2.434751136181831      19.38377429673145      15.42104376905385   0.002477700644561673     0.7303843328410514     -11.40890739653982   3.59532513529281e-06     0.1278626811103647  0.0008280870103578592      14.21390432177875      278.6695928082642   0.007493559798966984     0.8010385030053117     0.5672850404049805     0.2565710024616711     0.3657475306024242    0.01621004112750502     0.3984977966824984     0.8871933632860438     0.4291787196941294  4.237558436815483e-14 122.4171962976681
2.434751136181831      19.38377400789071      15.42104399884531   0.002477700644561673     0.7303843328410514     -11.40890739653982   3.59532513529281e-06     0.1278626811103647  0.0008280870103578592      14.21390432177875      278.6695928082642   0.007493559798966984     0.8010385030053117     0.5672850404049805     0.2565710024616711     0.3657475306024242    0.01621004112750502     0.3984977966824984     0.8871933632860438     0.4291787196941294  4.237558436815483e-14 122.4171962693694
2.434751136181831      19.38377400789071      15.42104376905385   0.002477715545722866     0.7303843328410514     -11.40890739653982   3.59532513529281e-06     0.1278626811103647  0.0008280870103578592      14.21390432177875      278.6695928082642   0.007493559798966984     0.8010385030053117     0.5672850404049805     0.2565710024616711     0.3657475306024242    0.01621004112750502     0.3984977966824984     0.8871933632860438     0.4291787196941294  4.237558436815483e-14 122.417196580287
2.434751136181831      19.38377400789071      15.42104376905385   0.002477700644561673     0.7303843477422126     -11.40890739653982   3.59532513529281e-06     0.1278626811103647  0.0008280870103578592      14.21390432177875      278.6695928082642   0.007493559798966984     0.8010385030053117     0.5672850404049805     0.2565710024616711     0.3657475306024242    0.01621004112750502     0.3984977966824984     0.8871933632860438     0.4291787196941294  4.237558436815483e-14 122.417196319133
2.434751136181831      19.38377400789071      15.42104376905385   0.002477700644561673     0.7303843328410514     -11.40890756654578   3.59532513529281e-06     0.1278626811103647  0.0008280870103578592      14.21390432177875      278.6695928082642   0.007493559798966984     0.8010385030053117     0.5672850404049805     0.2565710024616711     0.3657475306024242    0.01621004112750502     0.3984977966824984     0.8871933632860438     0.4291787196941294  4.237558436815483e-14 122.4171963520835
2.434751136181831      19.38377400789071      15.42104376905385   0.002477700644561673     0.7303843328410514     -11.40890739653982  3.610226296486658e-06     0.1278626811103647  0.0008280870103578592      14.21390432177875      278.6695928082642   0.007493559798966984     0.8010385030053117     0.5672850404049805     0.2565710024616711     0.3657475306024242    0.01621004112750502     0.3984977966824984     0.8871933632860438     0.4291787196941294  4.237558436815483e-14 122.4171991650105
2.434751136181831      19.38377400789071      15.42104376905385   0.002477700644561673     0.7303843328410514     -11.40890739653982   3.59532513529281e-06     0.1278626960115259  0.0008280870103578592      14.21390432177875      278.6695928082642   0.007493559798966984     0.8010385030053117     0.5672850404049805     0.2565710024616711     0.3657475306024242    0.01621004112750502     0.3984977966824984     0.8871933632860438     0.4291787196941294  4.237558436815483e-14 122.4171962620978
2.434751136181831      19.38377400789071      15.42104376905385   0.002477700644561673     0.7303843328410514     -11.40890739653982   3.59532513529281e-06     0.1278626811103647  0.0008281019115190531      14.21390432177875      278.6695928082642   0.007493559798966984     0.8010385030053117     0.5672850404049805     0.2565710024616711     0.3657475306024242    0.01621004112750502     0.3984977966824984     0.8871933632860438     0.4291787196941294  4.237558436815483e-14 122.4172030064832
2.434751136181831      19.38377400789071      15.42104376905385   0.002477700644561673     0.7303843328410514     -11.40890739653982   3.59532513529281e-06     0.1278626811103647  0.0008280870103578592      14.21390453358243      278.6695928082642   0.007493559798966984     0.8010385030053117     0.5672850404049805     0.2565710024616711     0.3657475306024242    0.01621004112750502     0.3984977966824984     0.8871933632860438     0.4291787196941294  4.237558436815483e-14 122.4171963072228
2.434751136181831      19.38377400789071      15.42104376905385   0.002477700644561673     0.7303843328410514     -11.40890739653982   3.59532513529281e-06     0.1278626811103647  0.0008280870103578592      14.21390432177875      278.6695969607647   0.007493559798966984     0.8010385030053117     0.5672850404049805     0.2565710024616711     0.3657475306024242    0.01621004112750502     0.3984977966824984     0.8871933632860438     0.4291787196941294  4.237558436815483e-14 122.4171962527946
2.434751136181831      19.38377400789071      15.42104376905385   0.002477700644561673     0.7303843328410514     -11.40890739653982   3.59532513529281e-06     0.1278626811103647  0.0008280870103578592      14.21390432177875      278.6695928082642   0.007493574700128178     0.8010385030053117     0.5672850404049805     0.2565710024616711     0.3657475306024242    0.01621004112750502     0.3984977966824984     0.8871933632860438     0.4291787196941294  4.237558436815483e-14 122.4171952382033
2.434751136181831      19.38377400789071      15.42104376905385   0.002477700644561673     0.7303843328410514     -11.40890739653982   3.59532513529281e-06     0.1278626811103647  0.0008280870103578592      14.21390432177875      278.6695928082642   0.007493559798966984     0.8010385179064729     0.5672850404049805     0.2565710024616711     0.3657475306024242    0.01621004112750502     0.3984977966824984     0.8871933632860438     0.4291787196941294  4.237558436815483e-14 122.4171968497408
2.434751136181831      19.38377400789071      15.42104376905385   0.002477700644561673     0.7303843328410514     -11.40890739653982   3.59532513529281e-06     0.1278626811103647  0.0008280870103578592      14.21390432177875      278.6695928082642   0.007493559798966984     0.8010385030053117     0.5672850553061417     0.2565710024616711     0.3657475306024242    0.01621004112750502     0.3984977966824984     0.8871933632860438     0.4291787196941294  4.237558436815483e-14 122.417196312122
2.434751136181831      19.38377400789071      15.42104376905385   0.002477700644561673     0.7303843328410514     -11.40890739653982   3.59532513529281e-06     0.1278626811103647  0.0008280870103578592      14.21390432177875      278.6695928082642   0.007493559798966984     0.8010385030053117     0.5672850404049805     0.2565710173628323     0.3657475306024242    0.01621004112750502     0.3984977966824984     0.8871933632860438     0.4291787196941294  4.237558436815483e-14 122.4171957915298
2.434751136181831      19.38377400789071      15.42104376905385   0.002477700644561673     0.7303843328410514     -11.40890739653982   3.59532513529281e-06     0.1278626811103647  0.0008280870103578592      14.21390432177875      278.6695928082642   0.007493559798966984     0.8010385030053117     0.5672850404049805     0.2565710024616711     0.3657475455035854    0.01621004112750502     0.3984977966824984     0.8871933632860438     0.4291787196941294  4.237558436815483e-14 122.4171963102563
2.434751136181831      19.38377400789071      15.42104376905385   0.002477700644561673     0.7303843328410514     -11.40890739653982   3.59532513529281e-06     0.1278626811103647  0.0008280870103578592      14.21390432177875      278.6695928082642   0.007493559798966984     0.8010385030053117     0.5672850404049805     0.2565710024616711     0.3657475306024242    0.01621005602866621     0.3984977966824984     0.8871933632860438     0.4291787196941294  4.237558436815483e-14 122.4171963049168
2.434751136181831      19.38377400789071      15.42104376905385   0.002477700644561673     0.7303843328410514     -11.40890739653982   3.59532513529281e-06     0.1278626811103647  0.0008280870103578592      14.21390432177875      278.6695928082642   0.007493559798966984     0.8010385030053117     0.5672850404049805     0.2565710024616711     0.3657475306024242    0.01621004112750502     0.3984978115836595     0.8871933632860438     0.4291787196941294  4.237558436815483e-14 122.4171963037681
2.434751136181831      19.38377400789071      15.42104376905385   0.002477700644561673     0.7303843328410514     -11.40890739653982   3.59532513529281e-06     0.1278626811103647  0.0008280870103578592      14.21390432177875      278.6695928082642   0.007493559798966984     0.8010385030053117     0.5672850404049805     0.2565710024616711     0.3657475306024242    0.01621004112750502     0.3984977966824984      0.887193378187205     0.4291787196941294  4.237558436815483e-14 122.4171963040695
2.434751136181831      19.38377400789071      15.42104376905385   0.002477700644561673     0.7303843328410514     -11.40890739653982   3.59532513529281e-06     0.1278626811103647  0.0008280870103578592      14.21390432177875      278.6695928082642   0.007493559798966984     0.8010385030053117     0.5672850404049805     0.2565710024616711     0.3657475306024242    0.01621004112750502     0.3984977966824984     0.8871933632860438     0.4291787345952906  4.237558436815483e-14 122.4171963025445
2.434751136181831      19.38377400789071      15.42104376905385   0.002477700644561673     0.7303843328410514     -11.40890739653982   3.59532513529281e-06     0.1278626811103647  0.0008280870103578592      14.21390432177875      278.6695928082642   0.007493559798966984     0.8010385030053117     0.5672850404049805     0.2565710024616711     0.3657475306024242    0.01621004112750502     0.3984977966824984     0.8871933632860438     0.4291787196941294  1.490120356943202e-08 122.4172532810354
2.453268350214429      19.46059298232101       15.5959923379732   0.002563733268661789     0.7281139644329434     -11.46086023809263   1.09375559144893e-06     0.1279703844289578  0.0008231301989969705      14.08215101197881      280.0335941795347    0.00729613056588309     0.8005870085467756     0.5601514701003435     0.2604868176203767     0.3671710135278278   0.007403167480222937     0.3984977966824984  2.220446049250313e-14     0.6924645092347462  4.440675811873428e-14 122.2534699436382
2.453268386770976      19.46059298232101       15.5959923379732   0.002563733268661789     0.7281139644329434     -11.46086023809263   1.09375559144893e-06     0.1279703844289578  0.0008231301989969705      14.08215101197881      280.0335941795347    0.00729613056588309     0.8005870085467756     0.5601514701003435     0.2604868176203767     0.3671710135278278   0.007403167480222937     0.3984977966824984  2.220446049250313e-14     0.6924645092347462  4.440675811873428e-14 122.2534699427943
2.453268350214429      19.46059327230644       15.5959923379732   0.002563733268661789     0.7281139644329434     -11.46086023809263   1.09375559144893e-06     0.1279703844289578  0.0008231301989969705      14.08215101197881      280.0335941795347    0.00729613056588309     0.8005870085467756     0.5601514701003435     0.2604868176203767     0.3671710135278278   0.007403167480222937     0.3984977966824984  2.220446049250313e-14     0.6924645092347462  4.440675811873428e-14 122.2534699550172
2.453268350214429      19.46059298232101      15.59599257037159   0.002563733268661789     0.7281139644329434     -11.46086023809263   1.09375559144893e-06     0.1279703844289578  0.0008231301989969705      14.08215101197881      280.0335941795347    0.00729613056588309     0.8005870085467756     0.5601514701003435     0.2604868176203767     0.3671710135278278   0.007403167480222937     0.3984977966824984  2.220446049250313e-14     0.6924645092347462  4.440675811873428e-14 122.2534699229595
2.453268350214429      19.46059298232101       15.5959923379732   0.002563748169822983     0.7281139644329434     -11.46086023809263   1.09375559144893e-06     0.1279703844289578  0.0008231301989969705      14.08215101197881      280.0335941795347    0.00729613056588309     0.8005870085467756     0.5601514701003435     0.2604868176203767     0.3671710135278278   0.007403167480222937     0.3984977966824984  2.220446049250313e-14     0.6924645092347462  4.440675811873428e-14 122.2534699143037
2.453268350214429      19.46059298232101       15.5959923379732   0.002563733268661789     0.7281139793341046     -11.46086023809263   1.09375559144893e-06     0.1279703844289578  0.0008231301989969705      14.08215101197881      280.0335941795347    0.00729613056588309     0.8005870085467756     0.5601514701003435     0.2604868176203767     0.3671710135278278   0.007403167480222937     0.3984977966824984  2.220446049250313e-14     0.6924645092347462  4.440675811873428e-14 122.2534699507608
2.453268350214429      19.46059298232101       15.5959923379732   0.002563733268661789     0.7281139644329434     -11.46086040887276   1.09375559144893e-06     0.1279703844289578  0.0008231301989969705      14.08215101197881      280.0335941795347    0.00729613056588309     0.8005870085467756     0.5601514701003435     0.2604868176203767     0.3671710135278278   0.007403167480222937     0.3984977966824984  2.220446049250313e-14     0.6924645092347462  4.440675811873428e-14 122.253469956892
2.453268350214429      19.46059298232101       15.5959923379732   0.002563733268661789     0.7281139644329434     -11.46086023809263  1.108656752642778e-06     0.1279703844289578  0.0008231301989969705      14.08215101197881      280.0335941795347    0.00729613056588309     0.8005870085467756     0.5601514701003435     0.2604868176203767     0.3671710135278278   0.007403167480222937     0.3984977966824984  2.220446049250313e-14     0.6924645092347462  4.440675811873428e-14 122.2534724319382
2.453268350214429      19.46059298232101       15.5959923379732   0.002563733268661789     0.7281139644329434     -11.46086023809263   1.09375559144893e-06      0.127970399330119  0.0008231301989969705      14.08215101197881      280.0335941795347    0.00729613056588309     0.8005870085467756     0.5601514701003435     0.2604868176203767     0.3671710135278278   0.007403167480222937     0.3984977966824984  2.220446049250313e-14     0.6924645092347462  4.440675811873428e-14 122.253469960985
2.453268350214429      19.46059298232101       15.5959923379732   0.002563733268661789     0.7281139644329434     -11.46086023809263   1.09375559144893e-06     0.1279703844289578  0.0008231451001581644      14.08215101197881      280.0335941795347    0.00729613056588309     0.8005870085467756     0.5601514701003435     0.2604868176203767     0.3671710135278278   0.007403167480222937     0.3984977966824984  2.220446049250313e-14     0.6924645092347462  4.440675811873428e-14 122.2534737466276
2.453268350214429      19.46059298232101       15.5959923379732   0.002563733268661789     0.7281139644329434     -11.46086023809263   1.09375559144893e-06     0.1279703844289578  0.0008231301989969705      14.08215122181922      280.0335941795347    0.00729613056588309     0.8005870085467756     0.5601514701003435     0.2604868176203767     0.3671710135278278   0.007403167480222937     0.3984977966824984  2.220446049250313e-14     0.6924645092347462  4.440675811873428e-14 122.2534699676392
2.453268350214429      19.46059298232101       15.5959923379732   0.002563733268661789     0.7281139644329434     -11.46086023809263   1.09375559144893e-06     0.1279703844289578  0.0008231301989969705      14.08215101197881      280.0335983523604    0.00729613056588309     0.8005870085467756     0.5601514701003435     0.2604868176203767     0.3671710135278278   0.007403167480222937     0.3984977966824984  2.220446049250313e-14     0.6924645092347462  4.440675811873428e-14 122.2534698839286
2.453268350214429      19.46059298232101       15.5959923379732   0.002563733268661789     0.7281139644329434     -11.46086023809263   1.09375559144893e-06     0.1279703844289578  0.0008231301989969705      14.08215101197881      280.0335941795347   0.007296145467044284     0.8005870085467756     0.5601514701003435     0.2604868176203767     0.3671710135278278   0.007403167480222937     0.3984977966824984  2.220446049250313e-14     0.6924645092347462  4.440675811873428e-14 122.2534656047133
2.453268350214429      19.46059298232101       15.5959923379732   0.002563733268661789     0.7281139644329434     -11.46086023809263   1.09375559144893e-06     0.1279703844289578  0.0008231301989969705      14.08215101197881      280.0335941795347    0.00729613056588309     0.8005870234479368     0.5601514701003435     0.2604868176203767     0.3671710135278278   0.007403167480222937     0.3984977966824984  2.220446049250313e-14     0.6924645092347462  4.440675811873428e-14 122.2534704608903
2.453268350214429      19.46059298232101       15.5959923379732   0.002563733268661789     0.7281139644329434     -11.46086023809263   1.09375559144893e-06     0.1279703844289578  0.0008231301989969705      14.08215101197881      280.0335941795347    0.00729613056588309     0.8005870085467756     0.5601514850015047     0.2604868176203767     0.3671710135278278   0.007403167480222937     0.3984977966824984  2.220446049250313e-14     0.6924645092347462  4.440675811873428e-14 122.2534699823285
2.453268350214429      19.46059298232101       15.5959923379732   0.002563733268661789     0.7281139644329434     -11.46086023809263   1.09375559144893e-06     0.1279703844289578  0.0008231301989969705      14.08215101197881      280.0335941795347    0.00729613056588309     0.8005870085467756     0.5601514701003435     0.2604868325215379     0.3671710135278278   0.007403167480222937     0.3984977966824984  2.220446049250313e-14     0.6924645092347462  4.440675811873428e-14 122.2534694615987
2.453268350214429      19.46059298232101       15.5959923379732   0.002563733268661789     0.7281139644329434     -11.46086023809263   1.09375559144893e-06     0.1279703844289578  0.0008231301989969705      14.08215101197881      280.0335941795347    0.00729613056588309     0.8005870085467756     0.5601514701003435     0.2604868176203767      0.367171028428989   0.007403167480222937     0.3984977966824984  2.220446049250313e-14     0.6924645092347462  4.440675811873428e-14 122.2534699499655
2.453268350214429      19.46059298232101       15.5959923379732   0.002563733268661789     0.7281139644329434     -11.46086023809263   1.09375559144893e-06     0.1279703844289578  0.0008231301989969705      14.08215101197881      280.0335941795347    0.00729613056588309     0.8005870085467756     0.5601514701003435     0.2604868176203767     0.3671710135278278    0.00740318238138413     0.3984977966824984  2.220446049250313e-14     0.6924645092347462  4.440675811873428e-14 122.2534699438518
2.453268350214429      19.46059298232101       15.5959923379732   0.002563733268661789     0.7281139644329434     -11.46086023809263   1.09375559144893e-06     0.1279703844289578  0.0008231301989969705      14.08215101197881      280.0335941795347    0.00729613056588309     0.8005870085467756     0.5601514701003435     0.2604868176203767     0.3671710135278278   0.007403167480222937     0.3984978115836595  2.220446049250313e-14     0.6924645092347462  4.440675811873428e-14 122.2534699436382
2.453268350214429      19.46059298232101       15.5959923379732   0.002563733268661789     0.7281139644329434     -11.46086023809263   1.09375559144893e-06     0.1279703844289578  0.0008231301989969705      14.08215101197881      280.0335941795347    0.00729613056588309     0.8005870085467756     0.5601514701003435     0.2604868176203767     0.3671710135278278   0.007403167480222937     0.3984977966824984  1.490118339830815e-08     0.6924645092347462  4.440675811873428e-14 122.253469943646
2.453268350214429      19.46059298232101       15.5959923379732   0.002563733268661789     0.7281139644329434     -11.46086023809263   1.09375559144893e-06     0.1279703844289578  0.0008231301989969705      14.08215101197881      280.0335941795347    0.00729613056588309     0.8005870085467756     0.5601514701003435     0.2604868176203767     0.3671710135278278   0.007403167480222937     0.3984977966824984  2.220446049250313e-14     0.6924645241359074  4.440675811873428e-14 122.2534699446551
2.453268350214429      19.46059298232101       15.5959923379732   0.002563733268661789     0.7281139644329434     -11.46086023809263   1.09375559144893e-06     0.1279703844289578  0.0008231301989969705      14.08215101197881      280.0335941795347    0.00729613056588309     0.8005870085467756     0.5601514701003435     0.2604868176203767     0.3671710135278278   0.007403167480222937     0.3984977966824984  2.220446049250313e-14     0.6924645092347462  1.490120560060578e-08 122.2535259955273
2.472758840508323      19.58695923127977      15.90250590029933   0.002659074550132538     0.7246374807388809     -11.57683983613672  4.506061536149053e-07     0.1279974080694213  0.0008199302008926762      13.86596143395551      280.4361215487588   0.007042921347459681     0.8000719430395699     0.5513095852191844     0.2655226822588518     0.3654346556346488   0.004628383541767333     0.3984977966824984  4.401938367019502e-14    0.01047305572391388  2.981248781423334e-14 122.1304765376741
2.472758877355301      19.58695923127977      15.90250590029933   0.002659074550132538     0.7246374807388809     -11.57683983613672  4.506061536149053e-07     0.1279974080694213  0.0008199302008926762      13.86596143395551      280.4361215487588   0.007042921347459681     0.8000719430395699     0.5513095852191844     0.2655226822588518     0.3654346556346488   0.004628383541767333     0.3984977966824984  4.401938367019502e-14    0.01047305572391388  2.981248781423334e-14 122.1304764595924
2.472758840508323      19.58695952314821      15.90250590029933   0.002659074550132538     0.7246374807388809     -11.57683983613672  4.506061536149053e-07     0.1279974080694213  0.0008199302008926762      13.86596143395551      280.4361215487588   0.007042921347459681     0.8000719430395699     0.5513095852191844     0.2655226822588518     0.3654346556346488   0.004628383541767333     0.3984977966824984  4.401938367019502e-14    0.01047305572391388  2.981248781423334e-14 122.1304765565073
2.472758840508323      19.58695923127977      15.90250613726513   0.002659074550132538     0.7246374807388809     -11.57683983613672  4.506061536149053e-07     0.1279974080694213  0.0008199302008926762      13.86596143395551      280.4361215487588   0.007042921347459681     0.8000719430395699     0.5513095852191844     0.2655226822588518     0.3654346556346488   0.004628383541767333     0.3984977966824984  4.401938367019502e-14    0.01047305572391388  2.981248781423334e-14 122.1304765404141
2.472758840508323      19.58695923127977      15.90250590029933   0.002659089451293732     0.7246374807388809     -11.57683983613672  4.506061536149053e-07     0.1279974080694213  0.0008199302008926762      13.86596143395551      280.4361215487588   0.007042921347459681     0.8000719430395699     0.5513095852191844     0.2655226822588518     0.3654346556346488   0.004628383541767333     0.3984977966824984  4.401938367019502e-14    0.01047305572391388  2.981248781423334e-14 122.1304759807692
2.472758840508323      19.58695923127977      15.90250590029933   0.002659074550132538     0.7246374956400421     -11.57683983613672  4.506061536149053e-07     0.1279974080694213  0.0008199302008926762      13.86596143395551      280.4361215487588   0.007042921347459681     0.8000719430395699     0.5513095852191844     0.2655226822588518     0.3654346556346488   0.004628383541767333     0.3984977966824984  4.401938367019502e-14    0.01047305572391388  2.981248781423334e-14 122.1304765460002
2.472758840508323      19.58695923127977      15.90250590029933   0.002659074550132538     0.7246374807388809     -11.57684000864507  4.506061536149053e-07     0.1279974080694213  0.0008199302008926762      13.86596143395551      280.4361215487588   0.007042921347459681     0.8000719430395699     0.5513095852191844     0.2655226822588518     0.3654346556346488   0.004628383541767333     0.3984977966824984  4.401938367019502e-14    0.01047305572391388  2.981248781423334e-14 122.1304765372844
2.472758840508323      19.58695923127977      15.90250590029933   0.002659074550132538     0.7246374807388809     -11.57683983613672   4.65507314808753e-07     0.1279974080694213  0.0008199302008926762      13.86596143395551      280.4361215487588   0.007042921347459681     0.8000719430395699     0.5513095852191844     0.2655226822588518     0.3654346556346488   0.004628383541767333     0.3984977966824984  4.401938367019502e-14    0.01047305572391388  2.981248781423334e-14 122.1304792550079
2.472758840508323      19.58695923127977      15.90250590029933   0.002659074550132538     0.7246374807388809     -11.57683983613672  4.506061536149053e-07     0.1279974229705825  0.0008199302008926762      13.86596143395551      280.4361215487588   0.007042921347459681     0.8000719430395699     0.5513095852191844     0.2655226822588518     0.3654346556346488   0.004628383541767333     0.3984977966824984  4.401938367019502e-14    0.01047305572391388  2.981248781423334e-14 122.1304765592472
2.472758840508323      19.58695923127977      15.90250590029933   0.002659074550132538     0.7246374807388809     -11.57683983613672  4.506061536149053e-07     0.1279974080694213    0.00081994510205387      13.86596143395551      280.4361215487588   0.007042921347459681     0.8000719430395699     0.5513095852191844     0.2655226822588518     0.3654346556346488   0.004628383541767333     0.3984977966824984  4.401938367019502e-14    0.01047305572391388  2.981248781423334e-14 122.1304773148924
2.472758840508323      19.58695923127977      15.90250590029933   0.002659074550132538     0.7246374807388809     -11.57683983613672  4.506061536149053e-07     0.1279974080694213  0.0008199302008926762      13.86596164057443      280.4361215487588   0.007042921347459681     0.8000719430395699     0.5513095852191844     0.2655226822588518     0.3654346556346488   0.004628383541767333     0.3984977966824984  4.401938367019502e-14    0.01047305572391388  2.981248781423334e-14 122.1304764805945
2.472758840508323      19.58695923127977      15.90250590029933   0.002659074550132538     0.7246374807388809     -11.57683983613672  4.506061536149053e-07     0.1279974080694213  0.0008199302008926762      13.86596143395551      280.4361257275827   0.007042921347459681     0.8000719430395699     0.5513095852191844     0.2655226822588518     0.3654346556346488   0.004628383541767333     0.3984977966824984  4.401938367019502e-14    0.01047305572391388  2.981248781423334e-14 122.1304764876439
2.472758840508323      19.58695923127977      15.90250590029933   0.002659074550132538     0.7246374807388809     -11.57683983613672  4.506061536149053e-07     0.1279974080694213  0.0008199302008926762      13.86596143395551      280.4361215487588   0.007042936248620874     0.8000719430395699     0.5513095852191844     0.2655226822588518     0.3654346556346488   0.004628383541767333     0.3984977966824984  4.401938367019502e-14    0.01047305572391388  2.981248781423334e-14 122.1304741749985
2.472758840508323      19.58695923127977      15.90250590029933   0.002659074550132538     0.7246374807388809     -11.57683983613672  4.506061536149053e-07     0.1279974080694213  0.0008199302008926762      13.86596143395551      280.4361215487588   0.007042921347459681     0.8000719579407311     0.5513095852191844     0.2655226822588518     0.3654346556346488   0.004628383541767333     0.3984977966824984  4.401938367019502e-14    0.01047305572391388  2.981248781423334e-14 122.1304770264409
2.472758840508323      19.58695923127977      15.90250590029933   0.002659074550132538     0.7246374807388809     -11.57683983613672  4.506061536149053e-07     0.1279974080694213  0.0008199302008926762      13.86596143395551      280.4361215487588   0.007042921347459681     0.8000719430395699     0.5513096001203456     0.2655226822588518     0.3654346556346488   0.004628383541767333     0.3984977966824984  4.401938367019502e-14    0.01047305572391388  2.981248781423334e-14 122.130476605193
2.472758840508323      19.58695923127977      15.90250590029933   0.002659074550132538     0.7246374807388809     -11.57683983613672  4.506061536149053e-07     0.1279974080694213  0.0008199302008926762      13.86596143395551      280.4361215487588   0.007042921347459681     0.8000719430395699     0.5513095852191844      0.265522697160013     0.3654346556346488   0.004628383541767333     0.3984977966824984  4.401938367019502e-14    0.01047305572391388  2.981248781423334e-14 122.1304763702219
2.472758840508323      19.58695923127977      15.90250590029933   0.002659074550132538     0.7246374807388809     -11.57683983613672  4.506061536149053e-07     0.1279974080694213  0.0008199302008926762      13.86596143395551      280.4361215487588   0.007042921347459681     0.8000719430395699     0.5513095852191844     0.2655226822588518       0.36543467053581   0.004628383541767333     0.3984977966824984  4.401938367019502e-14    0.01047305572391388  2.981248781423334e-14 122.1304765395044
2.472758840508323      19.58695923127977      15.90250590029933   0.002659074550132538     0.7246374807388809     -11.57683983613672  4.506061536149053e-07     0.1279974080694213  0.0008199302008926762      13.86596143395551      280.4361215487588   0.007042921347459681     0.8000719430395699     0.5513095852191844     0.2655226822588518     0.3654346556346488   0.004628398442928527     0.3984977966824984  4.401938367019502e-14    0.01047305572391388  2.981248781423334e-14 122.1304765388534
2.472758840508323      19.58695923127977      15.90250590029933   0.002659074550132538     0.7246374807388809     -11.57683983613672  4.506061536149053e-07     0.1279974080694213  0.0008199302008926762      13.86596143395551      280.4361215487588   0.007042921347459681     0.8000719430395699     0.5513095852191844     0.2655226822588518     0.3654346556346488   0.004628383541767333     0.3984978115836595  4.401938367019502e-14    0.01047305572391388  2.981248781423334e-14 122.1304765376741
2.472758840508323      19.58695923127977      15.90250590029933   0.002659074550132538     0.7246374807388809     -11.57683983613672  4.506061536149053e-07     0.1279974080694213  0.0008199302008926762      13.86596143395551      280.4361215487588   0.007042921347459681     0.8000719430395699     0.5513095852191844     0.2655226822588518     0.3654346556346488   0.004628383541767333     0.3984977966824984  1.490120521323133e-08    0.01047305572391388  2.981248781423334e-14 122.1304765154942
2.472758840508323      19.58695923127977      15.90250590029933   0.002659074550132538     0.7246374807388809     -11.57683983613672  4.506061536149053e-07     0.1279974080694213  0.0008199302008926762      13.86596143395551      280.4361215487588   0.007042921347459681     0.8000719430395699     0.5513095852191844     0.2655226822588518     0.3654346556346488   0.004628383541767333     0.3984977966824984  4.401938367019502e-14    0.01047307062507508  2.981248781423334e-14 122.1304765157218
2.472758840508323      19.58695923127977      15.90250590029933   0.002659074550132538     0.7246374807388809     -11.57683983613672  4.506061536149053e-07     0.1279974080694213  0.0008199302008926762      13.86596143395551      280.4361215487588   0.007042921347459681     0.8000719430395699     0.5513095852191844     0.2655226822588518     0.3654346556346488   0.004628383541767333     0.3984977966824984  4.401938367019502e-14    0.01047305572391388  1.490119100633547e-08 122.1305321299291
2.482506775749874      19.77502032751517      15.89485255595618   0.003332537550625134     0.7578427947756151     -11.35622655168603  4.390306947993071e-07     0.1275578620726974   0.000836515701727917      13.86630562728294      280.5170294322692   0.006906208299642196     0.8000161239796398     0.5468233319816179     0.2689490178886366     0.3613496367782343   0.003746034933837504     0.3984977966824984     0.9262980932089064     0.9240357377010777  2.220446049250313e-14 122.3770012315324
2.482506812742108      19.77502032751517      15.89485255595618   0.003332537550625134     0.7578427947756151     -11.35622655168603  4.390306947993071e-07     0.1275578620726974   0.000836515701727917      13.86630562728294      280.5170294322692   0.006906208299642196     0.8000161239796398     0.5468233319816179     0.2689490178886366     0.3613496367782343   0.003746034933837504     0.3984977966824984     0.9262980932089064     0.9240357377010777  2.220446049250313e-14 122.3770013240309
2.482506775749874      19.77502062218593      15.89485255595618   0.003332537550625134     0.7578427947756151     -11.35622655168603  4.390306947993071e-07     0.1275578620726974   0.000836515701727917      13.86630562728294      280.5170294322692   0.006906208299642196     0.8000161239796398     0.5468233319816179     0.2689490178886366     0.3613496367782343   0.003746034933837504     0.3984977966824984     0.9262980932089064     0.9240357377010777  2.220446049250313e-14 122.3770007391659
2.482506775749874      19.77502032751517      15.89485279280794   0.003332537550625134     0.7578427947756151     -11.35622655168603  4.390306947993071e-07     0.1275578620726974   0.000836515701727917      13.86630562728294      280.5170294322692   0.006906208299642196     0.8000161239796398     0.5468233319816179     0.2689490178886366     0.3613496367782343   0.003746034933837504     0.3984977966824984     0.9262980932089064     0.9240357377010777  2.220446049250313e-14 122.3770008577274
2.482506775749874      19.77502032751517      15.89485255595618   0.003332552451786327     0.7578427947756151     -11.35622655168603  4.390306947993071e-07     0.1275578620726974   0.000836515701727917      13.86630562728294      280.5170294322692   0.006906208299642196     0.8000161239796398     0.5468233319816179     0.2689490178886366     0.3613496367782343   0.003746034933837504     0.3984977966824984     0.9262980932089064     0.9240357377010777  2.220446049250313e-14 122.3770385052643
2.482506775749874      19.77502032751517      15.89485255595618   0.003332537550625134     0.7578428096767763     -11.35622655168603  4.390306947993071e-07     0.1275578620726974   0.000836515701727917      13.86630562728294      280.5170294322692   0.006906208299642196     0.8000161239796398     0.5468233319816179     0.2689490178886366     0.3613496367782343   0.003746034933837504     0.3984977966824984     0.9262980932089064     0.9240357377010777  2.220446049250313e-14 122.3770012387496
2.482506775749874      19.77502032751517      15.89485255595618   0.003332537550625134     0.7578427947756151     -11.35622672090699  4.390306947993071e-07     0.1275578620726974   0.000836515701727917      13.86630562728294      280.5170294322692   0.006906208299642196     0.8000161239796398     0.5468233319816179     0.2689490178886366     0.3613496367782343   0.003746034933837504     0.3984977966824984     0.9262980932089064     0.9240357377010777  2.220446049250313e-14 122.3770019327665
2.482506775749874      19.77502032751517      15.89485255595618   0.003332537550625134     0.7578427947756151     -11.35622655168603  4.539318559931548e-07     0.1275578620726974   0.000836515701727917      13.86630562728294      280.5170294322692   0.006906208299642196     0.8000161239796398     0.5468233319816179     0.2689490178886366     0.3613496367782343   0.003746034933837504     0.3984977966824984     0.9262980932089064     0.9240357377010777  2.220446049250313e-14 122.3770014137622
2.482506775749874      19.77502032751517      15.89485255595618   0.003332537550625134     0.7578427947756151     -11.35622655168603  4.390306947993071e-07     0.1275578769738586   0.000836515701727917      13.86630562728294      280.5170294322692   0.006906208299642196     0.8000161239796398     0.5468233319816179     0.2689490178886366     0.3613496367782343   0.003746034933837504     0.3984977966824984     0.9262980932089064     0.9240357377010777  2.220446049250313e-14 122.3770012188533
2.482506775749874      19.77502032751517      15.89485255595618   0.003332537550625134     0.7578427947756151     -11.35622655168603  4.390306947993071e-07     0.1275578620726974  0.0008365306028891109      13.86630562728294      280.5170294322692   0.006906208299642196     0.8000161239796398     0.5468233319816179     0.2689490178886366     0.3613496367782343   0.003746034933837504     0.3984977966824984     0.9262980932089064     0.9240357377010777  2.220446049250313e-14 122.377005275567
2.482506775749874      19.77502032751517      15.89485255595618   0.003332537550625134     0.7578427947756151     -11.35622655168603  4.390306947993071e-07     0.1275578620726974   0.000836515701727917      13.86630583390699      280.5170294322692   0.006906208299642196     0.8000161239796398     0.5468233319816179     0.2689490178886366     0.3613496367782343   0.003746034933837504     0.3984977966824984     0.9262980932089064     0.9240357377010777  2.220446049250313e-14 122.3770012722358
2.482506775749874      19.77502032751517      15.89485255595618   0.003332537550625134     0.7578427947756151     -11.35622655168603  4.390306947993071e-07     0.1275578620726974   0.000836515701727917      13.86630562728294      280.5170336122987   0.006906208299642196     0.8000161239796398     0.5468233319816179     0.2689490178886366     0.3613496367782343   0.003746034933837504     0.3984977966824984     0.9262980932089064     0.9240357377010777  2.220446049250313e-14 122.3770011362658
2.482506775749874      19.77502032751517      15.89485255595618   0.003332537550625134     0.7578427947756151     -11.35622655168603  4.390306947993071e-07     0.1275578620726974   0.000836515701727917      13.86630562728294      280.5170294322692    0.00690622320080339     0.8000161239796398     0.5468233319816179     0.2689490178886366     0.3613496367782343   0.003746034933837504     0.3984977966824984     0.9262980932089064     0.9240357377010777  2.220446049250313e-14 122.3769965714959
2.482506775749874      19.77502032751517      15.89485255595618   0.003332537550625134     0.7578427947756151     -11.35622655168603  4.390306947993071e-07     0.1275578620726974   0.000836515701727917      13.86630562728294      280.5170294322692   0.006906208299642196      0.800016138880801     0.5468233319816179     0.2689490178886366     0.3613496367782343   0.003746034933837504     0.3984977966824984     0.9262980932089064     0.9240357377010777  2.220446049250313e-14 122.3770016195365
2.482506775749874      19.77502032751517      15.89485255595618   0.003332537550625134     0.7578427947756151     -11.35622655168603  4.390306947993071e-07     0.1275578620726974   0.000836515701727917      13.86630562728294      280.5170294322692   0.006906208299642196     0.8000161239796398     0.5468233468827791     0.2689490178886366     0.3613496367782343   0.003746034933837504     0.3984977966824984     0.9262980932089064     0.9240357377010777  2.220446049250313e-14 122.3770013816341
2.482506775749874      19.77502032751517      15.89485255595618   0.003332537550625134     0.7578427947756151     -11.35622655168603  4.390306947993071e-07     0.1275578620726974   0.000836515701727917      13.86630562728294      280.5170294322692   0.006906208299642196     0.8000161239796398     0.5468233319816179     0.2689490327897978     0.3613496367782343   0.003746034933837504     0.3984977966824984     0.9262980932089064     0.9240357377010777  2.220446049250313e-14 122.3770011633944
2.482506775749874      19.77502032751517      15.89485255595618   0.003332537550625134     0.7578427947756151     -11.35622655168603  4.390306947993071e-07     0.1275578620726974   0.000836515701727917      13.86630562728294      280.5170294322692   0.006906208299642196     0.8000161239796398     0.5468233319816179     0.2689490178886366     0.3613496516793955   0.003746034933837504     0.3984977966824984     0.9262980932089064     0.9240357377010777  2.220446049250313e-14 122.3770012159772
2.482506775749874      19.77502032751517      15.89485255595618   0.003332537550625134     0.7578427947756151     -11.35622655168603  4.390306947993071e-07     0.1275578620726974   0.000836515701727917      13.86630562728294      280.5170294322692   0.006906208299642196     0.8000161239796398     0.5468233319816179     0.2689490178886366     0.3613496367782343   0.003746049834998697     0.3984977966824984     0.9262980932089064     0.9240357377010777  2.220446049250313e-14 122.3770012315632
2.482506775749874      19.77502032751517      15.89485255595618   0.003332537550625134     0.7578427947756151     -11.35622655168603  4.390306947993071e-07     0.1275578620726974   0.000836515701727917      13.86630562728294      280.5170294322692   0.006906208299642196     0.8000161239796398     0.5468233319816179     0.2689490178886366     0.3613496367782343   0.003746034933837504     0.3984978115836595     0.9262980932089064     0.9240357377010777  2.220446049250313e-14 122.3770012315324
2.482506775749874      19.77502032751517      15.89485255595618   0.003332537550625134     0.7578427947756151     -11.35622655168603  4.390306947993071e-07     0.1275578620726974   0.000836515701727917      13.86630562728294      280.5170294322692   0.006906208299642196     0.8000161239796398     0.5468233319816179     0.2689490178886366     0.3613496367782343   0.003746034933837504     0.3984977966824984     0.9262981081100676     0.9240357377010777  2.220446049250313e-14 122.3770012315319
2.482506775749874      19.77502032751517      15.89485255595618   0.003332537550625134     0.7578427947756151     -11.35622655168603  4.390306947993071e-07     0.1275578620726974   0.000836515701727917      13.86630562728294      280.5170294322692   0.006906208299642196     0.8000161239796398     0.5468233319816179     0.2689490178886366     0.3613496367782343   0.003746034933837504     0.3984977966824984     0.9262980932089064     0.9240357526022389  2.220446049250313e-14 122.377001231518
2.482506775749874      19.77502032751517      15.89485255595618   0.003332537550625134     0.7578427947756151     -11.35622655168603  4.390306947993071e-07     0.1275578620726974   0.000836515701727917      13.86630562728294      280.5170294322692   0.006906208299642196     0.8000161239796398     0.5468233319816179     0.2689490178886366     0.3613496367782343   0.003746034933837504     0.3984977966824984     0.9262980932089064     0.9240357377010777  1.490118339830815e-08 122.3770589191673
2.475195868449062      19.63397449108721      15.90059256422548   0.002828946948729719     0.7329387909759572     -11.52168652880261  4.477090026397571e-07     0.1278875141800032  0.0008240748715707296      13.86604749332721       280.456348515096   0.007009053637851184     0.8000579881835659     0.5501879221702857     0.2663795964567576     0.3644133993768166   0.004407796429862584     0.3984977966824984     0.2315745254292798     0.2388637279060293  2.235491439481316e-14 122.1418324458718
2.475195905332354      19.63397449108721      15.90059256422548   0.002828946948729719     0.7329387909759572     -11.52168652880261  4.477090026397571e-07     0.1278875141800032  0.0008240748715707296      13.86604749332721       280.456348515096   0.007009053637851184     0.8000579881835659     0.5501879221702857     0.2663795964567576     0.3644133993768166   0.004407796429862584     0.3984977966824984     0.2315745254292798     0.2388637279060293  2.235491439481316e-14 122.1418324229199
2.475195868449062      19.63397478365623      15.90059256422548   0.002828946948729719     0.7329387909759572     -11.52168652880261  4.477090026397571e-07     0.1278875141800032  0.0008240748715707296      13.86604749332721       280.456348515096   0.007009053637851184     0.8000579881835659     0.5501879221702857     0.2663795964567576     0.3644133993768166   0.004407796429862584     0.3984977966824984     0.2315745254292798     0.2388637279060293  2.235491439481316e-14 122.1418323042086
2.475195868449062      19.63397449108721      15.90059280116277   0.002828946948729719     0.7329387909759572     -11.52168652880261  4.477090026397571e-07     0.1278875141800032  0.0008240748715707296      13.86604749332721       280.456348515096   0.007009053637851184     0.8000579881835659     0.5501879221702857     0.2663795964567576     0.3644133993768166   0.004407796429862584     0.3984977966824984     0.2315745254292798     0.2388637279060293  2.235491439481316e-14 122.1418323344882
2.475195868449062      19.63397449108721      15.90059256422548   0.002828961849890913     0.7329387909759572     -11.52168652880261  4.477090026397571e-07     0.1278875141800032  0.0008240748715707296      13.86604749332721       280.456348515096   0.007009053637851184     0.8000579881835659     0.5501879221702857     0.2663795964567576     0.3644133993768166   0.004407796429862584     0.3984977966824984     0.2315745254292798     0.2388637279060293  2.235491439481316e-14 122.1418429403639
2.475195868449062      19.63397449108721      15.90059256422548   0.002828946948729719     0.7329388058771184     -11.52168652880261  4.477090026397571e-07     0.1278875141800032  0.0008240748715707296      13.86604749332721       280.456348515096   0.007009053637851184     0.8000579881835659     0.5501879221702857     0.2663795964567576     0.3644133993768166   0.004407796429862584     0.3984977966824984     0.2315745254292798     0.2388637279060293  2.235491439481316e-14 122.1418324375592
2.475195868449062      19.63397449108721      15.90059256422548   0.002828946948729719     0.7329387909759572     -11.52168670048912  4.477090026397571e-07     0.1278875141800032  0.0008240748715707296      13.86604749332721       280.456348515096   0.007009053637851184     0.8000579881835659     0.5501879221702857     0.2663795964567576     0.3644133993768166   0.004407796429862584     0.3984977966824984     0.2315745254292798     0.2388637279060293  2.235491439481316e-14 122.1418326464428
2.475195868449062      19.63397449108721      15.90059256422548   0.002828946948729719     0.7329387909759572     -11.52168652880261  4.626101638336048e-07     0.1278875141800032  0.0008240748715707296      13.86604749332721       280.456348515096   0.007009053637851184     0.8000579881835659     0.5501879221702857     0.2663795964567576     0.3644133993768166   0.004407796429862584     0.3984977966824984     0.2315745254292798     0.2388637279060293  2.235491439481316e-14 122.1418344963306
2.475195868449062      19.63397449108721      15.90059256422548   0.002828946948729719     0.7329387909759572     -11.52168652880261  4.477090026397571e-07     0.1278875290811644  0.0008240748715707296      13.86604749332721       280.456348515096   0.007009053637851184     0.8000579881835659     0.5501879221702857     0.2663795964567576     0.3644133993768166   0.004407796429862584     0.3984977966824984     0.2315745254292798     0.2388637279060293  2.235491439481316e-14 122.1418324499797
2.475195868449062      19.63397449108721      15.90059256422548   0.002828946948729719     0.7329387909759572     -11.52168652880261  4.477090026397571e-07     0.1278875141800032  0.0008240897727319234      13.86604749332721       280.456348515096   0.007009053637851184     0.8000579881835659     0.5501879221702857     0.2663795964567576     0.3644133993768166   0.004407796429862584     0.3984977966824984     0.2315745254292798     0.2388637279060293  2.235491439481316e-14 122.1418340173392
2.475195868449062      19.63397449108721      15.90059256422548   0.002828946948729719     0.7329387909759572     -11.52168652880261  4.477090026397571e-07     0.1278875141800032  0.0008240748715707296      13.86604769994742       280.456348515096   0.007009053637851184     0.8000579881835659     0.5501879221702857     0.2663795964567576     0.3644133993768166   0.004407796429862584     0.3984977966824984     0.2315745254292798     0.2388637279060293  2.235491439481316e-14 122.1418325124533
2.475195868449062      19.63397449108721      15.90059256422548   0.002828946948729719     0.7329387909759572     -11.52168652880261  4.477090026397571e-07     0.1278875141800032  0.0008240748715707296      13.86604749332721      280.4563526942213   0.007009053637851184     0.8000579881835659     0.5501879221702857     0.2663795964567576     0.3644133993768166   0.004407796429862584     0.3984977966824984     0.2315745254292798     0.2388637279060293  2.235491439481316e-14 122.1418324503234
2.475195868449062      19.63397449108721      15.90059256422548   0.002828946948729719     0.7329387909759572     -11.52168652880261  4.477090026397571e-07     0.1278875141800032  0.0008240748715707296      13.86604749332721       280.456348515096   0.007009068539012378     0.8000579881835659     0.5501879221702857     0.2663795964567576     0.3644133993768166   0.004407796429862584     0.3984977966824984     0.2315745254292798     0.2388637279060293  2.235491439481316e-14 122.1418293584004
2.475195868449062      19.63397449108721      15.90059256422548   0.002828946948729719     0.7329387909759572     -11.52168652880261  4.477090026397571e-07     0.1278875141800032  0.0008240748715707296      13.86604749332721       280.456348515096   0.007009053637851184     0.8000580030847271     0.5501879221702857     0.2663795964567576     0.3644133993768166   0.004407796429862584     0.3984977966824984     0.2315745254292798     0.2388637279060293  2.235491439481316e-14 122.1418328929573
2.475195868449062      19.63397449108721      15.90059256422548   0.002828946948729719     0.7329387909759572     -11.52168652880261  4.477090026397571e-07     0.1278875141800032  0.0008240748715707296      13.86604749332721       280.456348515096   0.007009053637851184     0.8000579881835659     0.5501879370714469     0.2663795964567576     0.3644133993768166   0.004407796429862584     0.3984977966824984     0.2315745254292798     0.2388637279060293  2.235491439481316e-14 122.1418325233968
2.475195868449062      19.63397449108721      15.90059256422548   0.002828946948729719     0.7329387909759572     -11.52168652880261  4.477090026397571e-07     0.1278875141800032  0.0008240748715707296      13.86604749332721       280.456348515096   0.007009053637851184     0.8000579881835659     0.5501879221702857     0.2663796113579188     0.3644133993768166   0.004407796429862584     0.3984977966824984     0.2315745254292798     0.2388637279060293  2.235491439481316e-14 122.1418322851823
2.475195868449062      19.63397449108721      15.90059256422548   0.002828946948729719     0.7329387909759572     -11.52168652880261  4.477090026397571e-07     0.1278875141800032  0.0008240748715707296      13.86604749332721       280.456348515096   0.007009053637851184     0.8000579881835659     0.5501879221702857     0.2663795964567576     0.3644134142779778   0.004407796429862584     0.3984977966824984     0.2315745254292798     0.2388637279060293  2.235491439481316e-14 122.1418324347057
2.475195868449062      19.63397449108721      15.90059256422548   0.002828946948729719     0.7329387909759572     -11.52168652880261  4.477090026397571e-07     0.1278875141800032  0.0008240748715707296      13.86604749332721       280.456348515096   0.007009053637851184     0.8000579881835659     0.5501879221702857     0.2663795964567576     0.3644133993768166   0.004407811331023778     0.3984977966824984     0.2315745254292798     0.2388637279060293  2.235491439481316e-14 122.1418324459676
2.475195868449062      19.63397449108721      15.90059256422548   0.002828946948729719     0.7329387909759572     -11.52168652880261  4.477090026397571e-07     0.1278875141800032  0.0008240748715707296      13.86604749332721       280.456348515096   0.007009053637851184     0.8000579881835659     0.5501879221702857     0.2663795964567576     0.3644133993768166   0.004407796429862584     0.3984978115836595     0.2315745254292798     0.2388637279060293  2.235491439481316e-14 122.1418324458718
2.475195868449062      19.63397449108721      15.90059256422548   0.002828946948729719     0.7329387909759572     -11.52168652880261  4.477090026397571e-07     0.1278875141800032  0.0008240748715707296      13.86604749332721       280.456348515096   0.007009053637851184     0.8000579881835659     0.5501879221702857     0.2663795964567576     0.3644133993768166   0.004407796429862584     0.3984977966824984      0.231574540330441     0.2388637279060293  2.235491439481316e-14 122.1418324458611
2.475195868449062      19.63397449108721      15.90059256422548   0.002828946948729719     0.7329387909759572     -11.52168652880261  4.477090026397571e-07     0.1278875141800032  0.0008240748715707296      13.86604749332721       280.456348515096   0.007009053637851184     0.8000579881835659     0.5501879221702857     0.2663795964567576     0.3644133993768166   0.004407796429862584     0.3984977966824984     0.2315745254292798     0.2388637428071904  2.235491439481316e-14 122.1418324458919
2.475195868449062      19.63397449108721      15.90059256422548   0.002828946948729719     0.7329387909759572     -11.52168652880261  4.477090026397571e-07     0.1278875141800032  0.0008240748715707296      13.86604749332721       280.456348515096   0.007009053637851184     0.8000579881835659     0.5501879221702857     0.2663795964567576     0.3644133993768166   0.004407796429862584     0.3984977966824984     0.2315745254292798     0.2388637279060293  1.490118354876205e-08 122.1418869945693
2.473368141727133      19.59871303194214      15.90202756629302   0.002703052832330906     0.7267127899823602     -11.56305152311953  4.498785718916667e-07     0.1279699271895055   0.000820964660032765      13.86598295986417        280.44117828579   0.007034765700858404     0.8000684542343353     0.5510290694836083     0.2657372418734537     0.3651793400229423    0.00457323680398471     0.3984977966824984    0.05789363346642788    0.06757072543860698  2.794363255260951e-14 122.1298822360912
2.47336817858319      19.59871303194214      15.90202756629302   0.002703052832330906     0.7267127899823602     -11.56305152311953  4.498785718916667e-07     0.1279699271895055   0.000820964660032765      13.86598295986417        280.44117828579   0.007034765700858404     0.8000684542343353     0.5510290694836083     0.2657372418734537     0.3651793400229423    0.00457323680398471     0.3984977966824984    0.05789363346642788    0.06757072543860698  2.794363255260951e-14 122.1298822150854
2.473368141727133      19.59871332398572      15.90202756629302   0.002703052832330906     0.7267127899823602     -11.56305152311953  4.498785718916667e-07     0.1279699271895055   0.000820964660032765      13.86598295986417        280.44117828579   0.007034765700858404     0.8000684542343353     0.5510290694836083     0.2657372418734537     0.3651793400229423    0.00457323680398471     0.3984977966824984    0.05789363346642788    0.06757072543860698  2.794363255260951e-14 122.1298822060475
2.473368141727133      19.59871303194214       15.9020278032517   0.002703052832330906     0.7267127899823602     -11.56305152311953  4.498785718916667e-07     0.1279699271895055   0.000820964660032765      13.86598295986417        280.44117828579   0.007034765700858404     0.8000684542343353     0.5510290694836083     0.2657372418734537     0.3651793400229423    0.00457323680398471     0.3984977966824984    0.05789363346642788    0.06757072543860698  2.794363255260951e-14 122.1298822007134
2.473368141727133      19.59871303194214      15.90202756629302     0.0027030677334921     0.7267127899823602     -11.56305152311953  4.498785718916667e-07     0.1279699271895055   0.000820964660032765      13.86598295986417        280.44117828579   0.007034765700858404     0.8000684542343353     0.5510290694836083     0.2657372418734537     0.3651793400229423    0.00457323680398471     0.3984977966824984    0.05789363346642788    0.06757072543860698  2.794363255260951e-14 122.1298852571873
2.473368141727133      19.59871303194214      15.90202756629302   0.002703052832330906     0.7267128048835214     -11.56305152311953  4.498785718916667e-07     0.1279699271895055   0.000820964660032765      13.86598295986417        280.44117828579   0.007034765700858404     0.8000684542343353     0.5510290694836083     0.2657372418734537     0.3651793400229423    0.00457323680398471     0.3984977966824984    0.05789363346642788    0.06757072543860698  2.794363255260951e-14 122.1298822491341
2.473368141727133      19.59871303194214      15.90202756629302   0.002703052832330906     0.7267127899823602     -11.56305169542243  4.498785718916667e-07     0.1279699271895055   0.000820964660032765      13.86598295986417        280.44117828579   0.007034765700858404     0.8000684542343353     0.5510290694836083     0.2657372418734537     0.3651793400229423    0.00457323680398471     0.3984977966824984    0.05789363346642788    0.06757072543860698  2.794363255260951e-14 122.1298823124762
2.473368141727133      19.59871303194214      15.90202756629302   0.002703052832330906     0.7267127899823602     -11.56305152311953  4.647797330855143e-07     0.1279699271895055   0.000820964660032765      13.86598295986417        280.44117828579   0.007034765700858404     0.8000684542343353     0.5510290694836083     0.2657372418734537     0.3651793400229423    0.00457323680398471     0.3984977966824984    0.05789363346642788    0.06757072543860698  2.794363255260951e-14 122.1298848077449
2.473368141727133      19.59871303194214      15.90202756629302   0.002703052832330906     0.7267127899823602     -11.56305152311953  4.498785718916667e-07     0.1279699420906666   0.000820964660032765      13.86598295986417        280.44117828579   0.007034765700858404     0.8000684542343353     0.5510290694836083     0.2657372418734537     0.3651793400229423    0.00457323680398471     0.3984977966824984    0.05789363346642788    0.06757072543860698  2.794363255260951e-14 122.1298822546119
2.473368141727133      19.59871303194214      15.90202756629302   0.002703052832330906     0.7267127899823602     -11.56305152311953  4.498785718916667e-07     0.1279699271895055  0.0008209795611939588      13.86598295986417        280.44117828579   0.007034765700858404     0.8000684542343353     0.5510290694836083     0.2657372418734537     0.3651793400229423    0.00457323680398471     0.3984977966824984    0.05789363346642788    0.06757072543860698  2.794363255260951e-14 122.1298830811312
2.473368141727133      19.59871303194214      15.90202756629302   0.002703052832330906     0.7267127899823602     -11.56305152311953  4.498785718916667e-07     0.1279699271895055   0.000820964660032765      13.86598316648342        280.44117828579   0.007034765700858404     0.8000684542343353     0.5510290694836083     0.2657372418734537     0.3651793400229423    0.00457323680398471     0.3984977966824984    0.05789363346642788    0.06757072543860698  2.794363255260951e-14 122.1298822398714
2.473368141727133      19.59871303194214      15.90202756629302   0.002703052832330906     0.7267127899823602     -11.56305152311953  4.498785718916667e-07     0.1279699271895055   0.000820964660032765      13.86598295986417      280.4411824646892   0.007034765700858404     0.8000684542343353     0.5510290694836083     0.2657372418734537     0.3651793400229423    0.00457323680398471     0.3984977966824984    0.05789363346642788    0.06757072543860698  2.794363255260951e-14 122.1298821104754
2.473368141727133      19.59871303194214      15.90202756629302   0.002703052832330906     0.7267127899823602     -11.56305152311953  4.498785718916667e-07     0.1279699271895055   0.000820964660032765      13.86598295986417        280.44117828579   0.007034780602019597     0.8000684542343353     0.5510290694836083     0.2657372418734537     0.3651793400229423    0.00457323680398471     0.3984977966824984    0.05789363346642788    0.06757072543860698  2.794363255260951e-14 122.1298799161106
2.473368141727133      19.59871303194214      15.90202756629302   0.002703052832330906     0.7267127899823602     -11.56305152311953  4.498785718916667e-07     0.1279699271895055   0.000820964660032765      13.86598295986417        280.44117828579   0.007034765700858404     0.8000684691354965     0.5510290694836083     0.2657372418734537     0.3651793400229423    0.00457323680398471     0.3984977966824984    0.05789363346642788    0.06757072543860698  2.794363255260951e-14 122.1298827167402
2.473368141727133      19.59871303194214      15.90202756629302   0.002703052832330906     0.7267127899823602     -11.56305152311953  4.498785718916667e-07     0.1279699271895055   0.000820964660032765      13.86598295986417        280.44117828579   0.007034765700858404     0.8000684542343353     0.5510290843847695     0.2657372418734537     0.3651793400229423    0.00457323680398471     0.3984977966824984    0.05789363346642788    0.06757072543860698  2.794363255260951e-14 122.1298823121511
2.473368141727133      19.59871303194214      15.90202756629302   0.002703052832330906     0.7267127899823602     -11.56305152311953  4.498785718916667e-07     0.1279699271895055   0.000820964660032765      13.86598295986417        280.44117828579   0.007034765700858404     0.8000684542343353     0.5510290694836083     0.2657372567746149     0.3651793400229423    0.00457323680398471     0.3984977966824984    0.05789363346642788    0.06757072543860698  2.794363255260951e-14 122.1298820851714
2.473368141727133      19.59871303194214      15.90202756629302   0.002703052832330906     0.7267127899823602     -11.56305152311953  4.498785718916667e-07     0.1279699271895055   0.000820964660032765      13.86598295986417        280.44117828579   0.007034765700858404     0.8000684542343353     0.5510290694836083     0.2657372418734537     0.3651793549241035    0.00457323680398471     0.3984977966824984    0.05789363346642788    0.06757072543860698  2.794363255260951e-14 122.1298822440048
2.473368141727133      19.59871303194214      15.90202756629302   0.002703052832330906     0.7267127899823602     -11.56305152311953  4.498785718916667e-07     0.1279699271895055   0.000820964660032765      13.86598295986417        280.44117828579   0.007034765700858404     0.8000684542343353     0.5510290694836083     0.2657372418734537     0.3651793400229423   0.004573251705145904     0.3984977966824984    0.05789363346642788    0.06757072543860698  2.794363255260951e-14 122.1298822369901
2.473368141727133      19.59871303194214      15.90202756629302   0.002703052832330906     0.7267127899823602     -11.56305152311953  4.498785718916667e-07     0.1279699271895055   0.000820964660032765      13.86598295986417        280.44117828579   0.007034765700858404     0.8000684542343353     0.5510290694836083     0.2657372418734537     0.3651793400229423    0.00457323680398471     0.3984978115836595    0.05789363346642788    0.06757072543860698  2.794363255260951e-14 122.1298822360912
2.473368141727133      19.59871303194214      15.90202756629302   0.002703052832330906     0.7267127899823602     -11.56305152311953  4.498785718916667e-07     0.1279699271895055   0.000820964660032765      13.86598295986417        280.44117828579   0.007034765700858404     0.8000684542343353     0.5510290694836083     0.2657372418734537     0.3651793400229423    0.00457323680398471     0.3984977966824984    0.05789364836758908    0.06757072543860698  2.794363255260951e-14 122.1298822359226
2.473368141727133      19.59871303194214      15.90202756629302   0.002703052832330906     0.7267127899823602     -11.56305152311953  4.498785718916667e-07     0.1279699271895055   0.000820964660032765      13.86598295986417        280.44117828579   0.007034765700858404     0.8000684542343353     0.5510290694836083     0.2657372418734537     0.3651793400229423    0.00457323680398471     0.3984977966824984    0.05789363346642788    0.06757074033976818  2.794363255260951e-14 122.1298822366942
2.473368141727133      19.59871303194214      15.90202756629302   0.002703052832330906     0.7267127899823602     -11.56305152311953  4.498785718916667e-07     0.1279699271895055   0.000820964660032765      13.86598295986417        280.44117828579   0.007034765700858404     0.8000684542343353     0.5510290694836083     0.2657372418734537     0.3651793400229423    0.00457323680398471     0.3984977966824984    0.05789363346642788    0.06757072543860698  1.490118913748021e-08 122.1299377129136
2.47342365214143      19.59857658470232      15.90185048919577   0.002702728190930099     0.7267069238897799     -11.56301219276352  4.472982612465683e-07     0.1279696177353333  0.0008209655145618608      13.86632130600146      280.4617574832121   0.007037044256636339     0.8000685296331994     0.5510200237426965     0.2657414164646815     0.3651933298964579   0.004597471208936445     0.3984977966824984    0.06156588777494861    0.06755505636959956   2.79187580752125e-14 122.129407677867
2.473423688998314      19.59857658470232      15.90185048919577   0.002702728190930099     0.7267069238897799     -11.56301219276352  4.472982612465683e-07     0.1279696177353333  0.0008209655145618608      13.86632130600146      280.4617574832121   0.007037044256636339     0.8000685296331994     0.5510200237426965     0.2657414164646815     0.3651933298964579   0.004597471208936445     0.3984977966824984    0.06156588777494861    0.06755505636959956   2.79187580752125e-14 122.1294077182344
2.47342365214143      19.59857687674386      15.90185048919577   0.002702728190930099     0.7267069238897799     -11.56301219276352  4.472982612465683e-07     0.1279696177353333  0.0008209655145618608      13.86632130600146      280.4617574832121   0.007037044256636339     0.8000685296331994     0.5510200237426965     0.2657414164646815     0.3651933298964579   0.004597471208936445     0.3984977966824984    0.06156588777494861    0.06755505636959956   2.79187580752125e-14 122.1294076449692
2.47342365214143      19.59857658470232      15.90185072615181   0.002702728190930099     0.7267069238897799     -11.56301219276352  4.472982612465683e-07     0.1279696177353333  0.0008209655145618608      13.86632130600146      280.4617574832121   0.007037044256636339     0.8000685296331994     0.5510200237426965     0.2657414164646815     0.3651933298964579   0.004597471208936445     0.3984977966824984    0.06156588777494861    0.06755505636959956   2.79187580752125e-14 122.1294076491517
2.47342365214143      19.59857658470232      15.90185048919577   0.002702743092091293     0.7267069238897799     -11.56301219276352  4.472982612465683e-07     0.1279696177353333  0.0008209655145618608      13.86632130600146      280.4617574832121   0.007037044256636339     0.8000685296331994     0.5510200237426965     0.2657414164646815     0.3651933298964579   0.004597471208936445     0.3984977966824984    0.06156588777494861    0.06755505636959956   2.79187580752125e-14 122.1294104924523
2.47342365214143      19.59857658470232      15.90185048919577   0.002702728190930099     0.7267069387909411     -11.56301219276352  4.472982612465683e-07     0.1279696177353333  0.0008209655145618608      13.86632130600146      280.4617574832121   0.007037044256636339     0.8000685296331994     0.5510200237426965     0.2657414164646815     0.3651933298964579   0.004597471208936445     0.3984977966824984    0.06156588777494861    0.06755505636959956   2.79187580752125e-14 122.1294076854006
2.47342365214143      19.59857658470232      15.90185048919577   0.002702728190930099     0.7267069238897799     -11.56301236506583  4.472982612465683e-07     0.1279696177353333  0.0008209655145618608      13.86632130600146      280.4617574832121   0.007037044256636339     0.8000685296331994     0.5510200237426965     0.2657414164646815     0.3651933298964579   0.004597471208936445     0.3984977966824984    0.06156588777494861    0.06755505636959956   2.79187580752125e-14 122.1294077453035
2.47342365214143      19.59857658470232      15.90185048919577   0.002702728190930099     0.7267069238897799     -11.56301219276352   4.62199422440416e-07     0.1279696177353333  0.0008209655145618608      13.86632130600146      280.4617574832121   0.007037044256636339     0.8000685296331994     0.5510200237426965     0.2657414164646815     0.3651933298964579   0.004597471208936445     0.3984977966824984    0.06156588777494861    0.06755505636959956   2.79187580752125e-14 122.1294104356139
2.47342365214143      19.59857658470232      15.90185048919577   0.002702728190930099     0.7267069238897799     -11.56301219276352  4.472982612465683e-07     0.1279696326364945  0.0008209655145618608      13.86632130600146      280.4617574832121   0.007037044256636339     0.8000685296331994     0.5510200237426965     0.2657414164646815     0.3651933298964579   0.004597471208936445     0.3984977966824984    0.06156588777494861    0.06755505636959956   2.79187580752125e-14 122.1294077043277
2.47342365214143      19.59857658470232      15.90185048919577   0.002702728190930099     0.7267069238897799     -11.56301219276352  4.472982612465683e-07     0.1279696177353333  0.0008209804157230546      13.86632130600146      280.4617574832121   0.007037044256636339     0.8000685296331994     0.5510200237426965     0.2657414164646815     0.3651933298964579   0.004597471208936445     0.3984977966824984    0.06156588777494861    0.06755505636959956   2.79187580752125e-14 122.1294085943674
2.47342365214143      19.59857658470232      15.90185048919577   0.002702728190930099     0.7267069238897799     -11.56301219276352  4.472982612465683e-07     0.1279696177353333  0.0008209655145618608      13.86632151262575      280.4617574832121   0.007037044256636339     0.8000685296331994     0.5510200237426965     0.2657414164646815     0.3651933298964579   0.004597471208936445     0.3984977966824984    0.06156588777494861    0.06755505636959956   2.79187580752125e-14 122.1294077012986
2.47342365214143      19.59857658470232      15.90185048919577   0.002702728190930099     0.7267069238897799     -11.56301219276352  4.472982612465683e-07     0.1279696177353333  0.0008209655145618608      13.86632130600146       280.461761662418   0.007037044256636339     0.8000685296331994     0.5510200237426965     0.2657414164646815     0.3651933298964579   0.004597471208936445     0.3984977966824984    0.06156588777494861    0.06755505636959956   2.79187580752125e-14 122.1294076406691
2.47342365214143      19.59857658470232      15.90185048919577   0.002702728190930099     0.7267069238897799     -11.56301219276352  4.472982612465683e-07     0.1279696177353333  0.0008209655145618608      13.86632130600146      280.4617574832121   0.007037059157797533     0.8000685296331994     0.5510200237426965     0.2657414164646815     0.3651933298964579   0.004597471208936445     0.3984977966824984    0.06156588777494861    0.06755505636959956   2.79187580752125e-14 122.1294077990751
2.47342365214143      19.59857658470232      15.90185048919577   0.002702728190930099     0.7267069238897799     -11.56301219276352  4.472982612465683e-07     0.1279696177353333  0.0008209655145618608      13.86632130600146      280.4617574832121   0.007037044256636339     0.8000685445343606     0.5510200237426965     0.2657414164646815     0.3651933298964579   0.004597471208936445     0.3984977966824984    0.06156588777494861    0.06755505636959956   2.79187580752125e-14 122.1294081619695
2.47342365214143      19.59857658470232      15.90185048919577   0.002702728190930099     0.7267069238897799     -11.56301219276352  4.472982612465683e-07     0.1279696177353333  0.0008209655145618608      13.86632130600146      280.4617574832121   0.007037044256636339     0.8000685296331994     0.5510200386438577     0.2657414164646815     0.3651933298964579   0.004597471208936445     0.3984977966824984    0.06156588777494861    0.06755505636959956   2.79187580752125e-14 122.129407737284
2.47342365214143      19.59857658470232      15.90185048919577   0.002702728190930099     0.7267069238897799     -11.56301219276352  4.472982612465683e-07     0.1279696177353333  0.0008209655145618608      13.86632130600146      280.4617574832121   0.007037044256636339     0.8000685296331994     0.5510200237426965     0.2657414313658427     0.3651933298964579   0.004597471208936445     0.3984977966824984    0.06156588777494861    0.06755505636959956   2.79187580752125e-14 122.1294076155203
2.47342365214143      19.59857658470232      15.90185048919577   0.002702728190930099     0.7267069238897799     -11.56301219276352  4.472982612465683e-07     0.1279696177353333  0.0008209655145618608      13.86632130600146      280.4617574832121   0.007037044256636339     0.8000685296331994     0.5510200237426965     0.2657414164646815     0.3651933447976191   0.004597471208936445     0.3984977966824984    0.06156588777494861    0.06755505636959956   2.79187580752125e-14 122.1294076822984
2.47342365214143      19.59857658470232      15.90185048919577   0.002702728190930099     0.7267069238897799     -11.56301219276352  4.472982612465683e-07     0.1279696177353333  0.0008209655145618608      13.86632130600146      280.4617574832121   0.007037044256636339     0.8000685296331994     0.5510200237426965     0.2657414164646815     0.3651933298964579   0.004597486110097639     0.3984977966824984    0.06156588777494861    0.06755505636959956   2.79187580752125e-14 122.1294076774407
2.47342365214143      19.59857658470232      15.90185048919577   0.002702728190930099     0.7267069238897799     -11.56301219276352  4.472982612465683e-07     0.1279696177353333  0.0008209655145618608      13.86632130600146      280.4617574832121   0.007037044256636339     0.8000685296331994     0.5510200237426965     0.2657414164646815     0.3651933298964579   0.004597471208936445     0.3984978115836595    0.06156588777494861    0.06755505636959956   2.79187580752125e-14 122.129407677867
2.47342365214143      19.59857658470232      15.90185048919577   0.002702728190930099     0.7267069238897799     -11.56301219276352  4.472982612465683e-07     0.1279696177353333  0.0008209655145618608      13.86632130600146      280.4617574832121   0.007037044256636339     0.8000685296331994     0.5510200237426965     0.2657414164646815     0.3651933298964579   0.004597471208936445     0.3984977966824984    0.06156590267610981    0.06755505636959956   2.79187580752125e-14 122.1294076783983
2.47342365214143      19.59857658470232      15.90185048919577   0.002702728190930099     0.7267069238897799     -11.56301219276352  4.472982612465683e-07     0.1279696177353333  0.0008209655145618608      13.86632130600146      280.4617574832121   0.007037044256636339     0.8000685296331994     0.5510200237426965     0.2657414164646815     0.3651933298964579   0.004597471208936445     0.3984977966824984    0.06156588777494861    0.06755507127076076   2.79187580752125e-14 122.1294076769119
2.47342365214143      19.59857658470232      15.90185048919577   0.002702728190930099     0.7267069238897799     -11.56301219276352  4.472982612465683e-07     0.1279696177353333  0.0008209655145618608      13.86632130600146      280.4617574832121   0.007037044256636339     0.8000685296331994     0.5510200237426965     0.2657414164646815     0.3651933298964579   0.004597471208936445     0.3984977966824984    0.06156588777494861    0.06755505636959956  1.490118911260573e-08 122.1294631415154
2.47349987762416      19.59585096025553      15.89858508570982   0.002695212031710212     0.7265911853381273     -11.56130311513246  4.355138455964651e-07     0.1279643928755103  0.0008204579209924731       13.8644933455704      280.4654349742474   0.007033796097321895     0.8000670044693744     0.5509068853061961     0.2658255728748689     0.3651198960461308   0.005259347551492475     0.3984977966824984    0.06064907672345583    0.08640098299709996  2.612095548721343e-14 122.1279370644419
2.47349991448218      19.59585096025553      15.89858508570982   0.002695212031710212     0.7265911853381273     -11.56130311513246  4.355138455964651e-07     0.1279643928755103  0.0008204579209924731       13.8644933455704      280.4654349742474   0.007033796097321895     0.8000670044693744     0.5509068853061961     0.2658255728748689     0.3651198960461308   0.005259347551492475     0.3984977966824984    0.06064907672345583    0.08640098299709996  2.612095548721343e-14 122.1279371403603
2.47349987762416      19.59585125225646      15.89858508570982   0.002695212031710212     0.7265911853381273     -11.56130311513246  4.355138455964651e-07     0.1279643928755103  0.0008204579209924731       13.8644933455704      280.4654349742474   0.007033796097321895     0.8000670044693744     0.5509068853061961     0.2658255728748689     0.3651198960461308   0.005259347551492475     0.3984977966824984    0.06064907672345583    0.08640098299709996  2.612095548721343e-14 122.1279370726535
2.47349987762416      19.59585096025553       15.8985853226172   0.002695212031710212     0.7265911853381273     -11.56130311513246  4.355138455964651e-07     0.1279643928755103  0.0008204579209924731       13.8644933455704      280.4654349742474   0.007033796097321895     0.8000670044693744     0.5509068853061961     0.2658255728748689     0.3651198960461308   0.005259347551492475     0.3984977966824984    0.06064907672345583    0.08640098299709996  2.612095548721343e-14 122.1279370689627
2.47349987762416      19.59585096025553      15.89858508570982   0.002695226932871405     0.7265911853381273     -11.56130311513246  4.355138455964651e-07     0.1279643928755103  0.0008204579209924731       13.8644933455704      280.4654349742474   0.007033796097321895     0.8000670044693744     0.5509068853061961     0.2658255728748689     0.3651198960461308   0.005259347551492475     0.3984977966824984    0.06064907672345583    0.08640098299709996  2.612095548721343e-14 122.127936678716
2.47349987762416      19.59585096025553      15.89858508570982   0.002695212031710212     0.7265912002392885     -11.56130311513246  4.355138455964651e-07     0.1279643928755103  0.0008204579209924731       13.8644933455704      280.4654349742474   0.007033796097321895     0.8000670044693744     0.5509068853061961     0.2658255728748689     0.3651198960461308   0.005259347551492475     0.3984977966824984    0.06064907672345583    0.08640098299709996  2.612095548721343e-14 122.127937074196
2.47349987762416      19.59585096025553      15.89858508570982   0.002695212031710212     0.7265911853381273     -11.56130328740931  4.355138455964651e-07     0.1279643928755103  0.0008204579209924731       13.8644933455704      280.4654349742474   0.007033796097321895     0.8000670044693744     0.5509068853061961     0.2658255728748689     0.3651198960461308   0.005259347551492475     0.3984977966824984    0.06064907672345583    0.08640098299709996  2.612095548721343e-14 122.1279370599286
2.47349987762416      19.59585096025553      15.89858508570982   0.002695212031710212     0.7265911853381273     -11.56130311513246  4.504150067903128e-07     0.1279643928755103  0.0008204579209924731       13.8644933455704      280.4654349742474   0.007033796097321895     0.8000670044693744     0.5509068853061961     0.2658255728748689     0.3651198960461308   0.005259347551492475     0.3984977966824984    0.06064907672345583    0.08640098299709996  2.612095548721343e-14 122.1279397173852
2.47349987762416      19.59585096025553      15.89858508570982   0.002695212031710212     0.7265911853381273     -11.56130311513246  4.355138455964651e-07     0.1279644077766715  0.0008204579209924731       13.8644933455704      280.4654349742474   0.007033796097321895     0.8000670044693744     0.5509068853061961     0.2658255728748689     0.3651198960461308   0.005259347551492475     0.3984977966824984    0.06064907672345583    0.08640098299709996  2.612095548721343e-14 122.127937063009
2.47349987762416      19.59585096025553      15.89858508570982   0.002695212031710212     0.7265911853381273     -11.56130311513246  4.355138455964651e-07     0.1279643928755103  0.0008204728221536669       13.8644933455704      280.4654349742474   0.007033796097321895     0.8000670044693744     0.5509068853061961     0.2658255728748689     0.3651198960461308   0.005259347551492475     0.3984977966824984    0.06064907672345583    0.08640098299709996  2.612095548721343e-14 122.1279381933041
2.47349987762416      19.59585096025553      15.89858508570982   0.002695212031710212     0.7265911853381273     -11.56130311513246  4.355138455964651e-07     0.1279643928755103  0.0008204579209924731      13.86449355216745      280.4654349742474   0.007033796097321895     0.8000670044693744     0.5509068853061961     0.2658255728748689     0.3651198960461308   0.005259347551492475     0.3984977966824984    0.06064907672345583    0.08640098299709996  2.612095548721343e-14 122.127937057124
2.47349987762416      19.59585096025553      15.89858508570982   0.002695212031710212     0.7265911853381273     -11.56130311513246  4.355138455964651e-07     0.1279643928755103  0.0008204579209924731       13.8644933455704      280.4654391535081   0.007033796097321895     0.8000670044693744     0.5509068853061961     0.2658255728748689     0.3651198960461308   0.005259347551492475     0.3984977966824984    0.06064907672345583    0.08640098299709996  2.612095548721343e-14 122.1279370819674
2.47349987762416      19.59585096025553      15.89858508570982   0.002695212031710212     0.7265911853381273     -11.56130311513246  4.355138455964651e-07     0.1279643928755103  0.0008204579209924731       13.8644933455704      280.4654349742474   0.007033810998483089     0.8000670044693744     0.5509068853061961     0.2658255728748689     0.3651198960461308   0.005259347551492475     0.3984977966824984    0.06064907672345583    0.08640098299709996  2.612095548721343e-14 122.1279383955991
2.47349987762416      19.59585096025553      15.89858508570982   0.002695212031710212     0.7265911853381273     -11.56130311513246  4.355138455964651e-07     0.1279643928755103  0.0008204579209924731       13.8644933455704      280.4654349742474   0.007033796097321895     0.8000670193705356     0.5509068853061961     0.2658255728748689     0.3651198960461308   0.005259347551492475     0.3984977966824984    0.06064907672345583    0.08640098299709996  2.612095548721343e-14 122.1279375479464
2.47349987762416      19.59585096025553      15.89858508570982   0.002695212031710212     0.7265911853381273     -11.56130311513246  4.355138455964651e-07     0.1279643928755103  0.0008204579209924731       13.8644933455704      280.4654349742474   0.007033796097321895     0.8000670044693744     0.5509069002073573     0.2658255728748689     0.3651198960461308   0.005259347551492475     0.3984977966824984    0.06064907672345583    0.08640098299709996  2.612095548721343e-14 122.1279371023351
2.47349987762416      19.59585096025553      15.89858508570982   0.002695212031710212     0.7265911853381273     -11.56130311513246  4.355138455964651e-07     0.1279643928755103  0.0008204579209924731       13.8644933455704      280.4654349742474   0.007033796097321895     0.8000670044693744     0.5509068853061961     0.2658255877760301     0.3651198960461308   0.005259347551492475     0.3984977966824984    0.06064907672345583    0.08640098299709996  2.612095548721343e-14 122.1279370434614
2.47349987762416      19.59585096025553      15.89858508570982   0.002695212031710212     0.7265911853381273     -11.56130311513246  4.355138455964651e-07     0.1279643928755103  0.0008204579209924731       13.8644933455704      280.4654349742474   0.007033796097321895     0.8000670044693744     0.5509068853061961     0.2658255728748689      0.365119910947292   0.005259347551492475     0.3984977966824984    0.06064907672345583    0.08640098299709996  2.612095548721343e-14 122.1279370687986
2.47349987762416      19.59585096025553      15.89858508570982   0.002695212031710212     0.7265911853381273     -11.56130311513246  4.355138455964651e-07     0.1279643928755103  0.0008204579209924731       13.8644933455704      280.4654349742474   0.007033796097321895     0.8000670044693744     0.5509068853061961     0.2658255728748689     0.3651198960461308   0.005259362452653669     0.3984977966824984    0.06064907672345583    0.08640098299709996  2.612095548721343e-14 122.127937064435
2.47349987762416      19.59585096025553      15.89858508570982   0.002695212031710212     0.7265911853381273     -11.56130311513246  4.355138455964651e-07     0.1279643928755103  0.0008204579209924731       13.8644933455704      280.4654349742474   0.007033796097321895     0.8000670044693744     0.5509068853061961     0.2658255728748689     0.3651198960461308   0.005259347551492475     0.3984978115836595    0.06064907672345583    0.08640098299709996  2.612095548721343e-14 122.1279370644419
2.47349987762416      19.59585096025553      15.89858508570982   0.002695212031710212     0.7265911853381273     -11.56130311513246  4.355138455964651e-07     0.1279643928755103  0.0008204579209924731       13.8644933455704      280.4654349742474   0.007033796097321895     0.8000670044693744     0.5509068853061961     0.2658255728748689     0.3651198960461308   0.005259347551492475     0.3984977966824984    0.06064909162461702    0.08640098299709996  2.612095548721343e-14 122.1279370644339
2.47349987762416      19.59585096025553      15.89858508570982   0.002695212031710212     0.7265911853381273     -11.56130311513246  4.355138455964651e-07     0.1279643928755103  0.0008204579209924731       13.8644933455704      280.4654349742474   0.007033796097321895     0.8000670044693744     0.5509068853061961     0.2658255728748689     0.3651198960461308   0.005259347551492475     0.3984977966824984    0.06064907672345583    0.08640099789826115  2.612095548721343e-14 122.127937064422
2.47349987762416      19.59585096025553      15.89858508570982   0.002695212031710212     0.7265911853381273     -11.56130311513246  4.355138455964651e-07     0.1279643928755103  0.0008204579209924731       13.8644933455704      280.4654349742474   0.007033796097321895     0.8000670044693744     0.5509068853061961     0.2658255728748689     0.3651198960461308   0.005259347551492475     0.3984977966824984    0.06064907672345583    0.08640098299709996  1.490118731480314e-08 122.1279926050516
2.472254711385531      19.59630423865492      15.89894404192107   0.002696140422425388     0.7262757747018318     -11.56163111402531  4.196889584251958e-07     0.1279666541968835  0.0008202628922987037      13.86128667013335      280.1203405825951   0.007034219285823683     0.8000654461994055     0.5510042822099628     0.2658418622407401     0.3646031328631637   0.005266648372934795     0.3984977966824984    0.06080511923838618    0.08677022435896581   2.56131539629792e-14 122.1313322920157
2.472254748224997      19.59630423865492      15.89894404192107   0.002696140422425388     0.7262757747018318     -11.56163111402531  4.196889584251958e-07     0.1279666541968835  0.0008202628922987037      13.86128667013335      280.1203405825951   0.007034219285823683     0.8000654461994055     0.5510042822099628     0.2658418622407401     0.3646031328631637   0.005266648372934795     0.3984977966824984    0.06080511923838618    0.08677022435896581   2.56131539629792e-14 122.1313323010566
2.472254711385531      19.59630453066261      15.89894404192107   0.002696140422425388     0.7262757747018318     -11.56163111402531  4.196889584251958e-07     0.1279666541968835  0.0008202628922987037      13.86128667013335      280.1203405825951   0.007034219285823683     0.8000654461994055     0.5510042822099628     0.2658418622407401     0.3646031328631637   0.005266648372934795     0.3984977966824984    0.06080511923838618    0.08677022435896581   2.56131539629792e-14 122.1313323039162
2.472254711385531      19.59630423865492       15.8989442788338   0.002696140422425388     0.7262757747018318     -11.56163111402531  4.196889584251958e-07     0.1279666541968835  0.0008202628922987037      13.86128667013335      280.1203405825951   0.007034219285823683     0.8000654461994055     0.5510042822099628     0.2658418622407401     0.3646031328631637   0.005266648372934795     0.3984977966824984    0.06080511923838618    0.08677022435896581   2.56131539629792e-14 122.1313322936314
2.472254711385531      19.59630423865492      15.89894404192107   0.002696155323586582     0.7262757747018318     -11.56163111402531  4.196889584251958e-07     0.1279666541968835  0.0008202628922987037      13.86128667013335      280.1203405825951   0.007034219285823683     0.8000654461994055     0.5510042822099628     0.2658418622407401     0.3646031328631637   0.005266648372934795     0.3984977966824984    0.06080511923838618    0.08677022435896581   2.56131539629792e-14 122.1313323312051
2.472254711385531      19.59630423865492      15.89894404192107   0.002696140422425388      0.726275789602993     -11.56163111402531  4.196889584251958e-07     0.1279666541968835  0.0008202628922987037      13.86128667013335      280.1203405825951   0.007034219285823683     0.8000654461994055     0.5510042822099628     0.2658418622407401     0.3646031328631637   0.005266648372934795     0.3984977966824984    0.06080511923838618    0.08677022435896581   2.56131539629792e-14 122.1313323064816
2.472254711385531      19.59630423865492      15.89894404192107   0.002696140422425388     0.7262757747018318     -11.56163128630704  4.196889584251958e-07     0.1279666541968835  0.0008202628922987037      13.86128667013335      280.1203405825951   0.007034219285823683     0.8000654461994055     0.5510042822099628     0.2658418622407401     0.3646031328631637   0.005266648372934795     0.3984977966824984    0.06080511923838618    0.08677022435896581   2.56131539629792e-14 122.1313322945925
2.472254711385531      19.59630423865492      15.89894404192107   0.002696140422425388     0.7262757747018318     -11.56163111402531  4.345901196190435e-07     0.1279666541968835  0.0008202628922987037      13.86128667013335      280.1203405825951   0.007034219285823683     0.8000654461994055     0.5510042822099628     0.2658418622407401     0.3646031328631637   0.005266648372934795     0.3984977966824984    0.06080511923838618    0.08677022435896581   2.56131539629792e-14 122.1313349454659
2.472254711385531      19.59630423865492      15.89894404192107   0.002696140422425388     0.7262757747018318     -11.56163111402531  4.196889584251958e-07     0.1279666690980447  0.0008202628922987037      13.86128667013335      280.1203405825951   0.007034219285823683     0.8000654461994055     0.5510042822099628     0.2658418622407401     0.3646031328631637   0.005266648372934795     0.3984977966824984    0.06080511923838618    0.08677022435896581   2.56131539629792e-14 122.1313322862254
2.472254711385531      19.59630423865492      15.89894404192107   0.002696140422425388     0.7262757747018318     -11.56163111402531  4.196889584251958e-07     0.1279666541968835  0.0008202777934598975      13.86128667013335      280.1203405825951   0.007034219285823683     0.8000654461994055     0.5510042822099628     0.2658418622407401     0.3646031328631637   0.005266648372934795     0.3984977966824984    0.06080511923838618    0.08677022435896581   2.56131539629792e-14 122.1313333584508
2.472254711385531      19.59630423865492      15.89894404192107   0.002696140422425388     0.7262757747018318     -11.56163111402531  4.196889584251958e-07     0.1279666541968835  0.0008202628922987037      13.86128687668262      280.1203405825951   0.007034219285823683     0.8000654461994055     0.5510042822099628     0.2658418622407401     0.3646031328631637   0.005266648372934795     0.3984977966824984    0.06080511923838618    0.08677022435896581   2.56131539629792e-14 122.1313322871223
2.472254711385531      19.59630423865492      15.89894404192107   0.002696140422425388     0.7262757747018318     -11.56163111402531  4.196889584251958e-07     0.1279666541968835  0.0008202628922987037      13.86128667013335      280.1203447567135   0.007034219285823683     0.8000654461994055     0.5510042822099628     0.2658418622407401     0.3646031328631637   0.005266648372934795     0.3984977966824984    0.06080511923838618    0.08677022435896581   2.56131539629792e-14 122.1313322458317
2.472254711385531      19.59630423865492      15.89894404192107   0.002696140422425388     0.7262757747018318     -11.56163111402531  4.196889584251958e-07     0.1279666541968835  0.0008202628922987037      13.86128667013335      280.1203405825951   0.007034234186984877     0.8000654461994055     0.5510042822099628     0.2658418622407401     0.3646031328631637   0.005266648372934795     0.3984977966824984    0.06080511923838618    0.08677022435896581   2.56131539629792e-14 122.1313336686923
2.472254711385531      19.59630423865492      15.89894404192107   0.002696140422425388     0.7262757747018318     -11.56163111402531  4.196889584251958e-07     0.1279666541968835  0.0008202628922987037      13.86128667013335      280.1203405825951   0.007034219285823683     0.8000654611005666     0.5510042822099628     0.2658418622407401     0.3646031328631637   0.005266648372934795     0.3984977966824984    0.06080511923838618    0.08677022435896581   2.56131539629792e-14 122.1313327737855
2.472254711385531      19.59630423865492      15.89894404192107   0.002696140422425388     0.7262757747018318     -11.56163111402531  4.196889584251958e-07     0.1279666541968835  0.0008202628922987037      13.86128667013335      280.1203405825951   0.007034219285823683     0.8000654461994055      0.551004297111124     0.2658418622407401     0.3646031328631637   0.005266648372934795     0.3984977966824984    0.06080511923838618    0.08677022435896581   2.56131539629792e-14 122.1313323291048
2.472254711385531      19.59630423865492      15.89894404192107   0.002696140422425388     0.7262757747018318     -11.56163111402531  4.196889584251958e-07     0.1279666541968835  0.0008202628922987037      13.86128667013335      280.1203405825951   0.007034219285823683     0.8000654461994055     0.5510042822099628     0.2658418771419013     0.3646031328631637   0.005266648372934795     0.3984977966824984    0.06080511923838618    0.08677022435896581   2.56131539629792e-14 122.1313322768948
2.472254711385531      19.59630423865492      15.89894404192107   0.002696140422425388     0.7262757747018318     -11.56163111402531  4.196889584251958e-07     0.1279666541968835  0.0008202628922987037      13.86128667013335      280.1203405825951   0.007034219285823683     0.8000654461994055     0.5510042822099628     0.2658418622407401     0.3646031477643248   0.005266648372934795     0.3984977966824984    0.06080511923838618    0.08677022435896581   2.56131539629792e-14 122.1313322952104
2.472254711385531      19.59630423865492      15.89894404192107   0.002696140422425388     0.7262757747018318     -11.56163111402531  4.196889584251958e-07     0.1279666541968835  0.0008202628922987037      13.86128667013335      280.1203405825951   0.007034219285823683     0.8000654461994055     0.5510042822099628     0.2658418622407401     0.3646031328631637   0.005266663274095989     0.3984977966824984    0.06080511923838618    0.08677022435896581   2.56131539629792e-14 122.1313322916841
2.472254711385531      19.59630423865492      15.89894404192107   0.002696140422425388     0.7262757747018318     -11.56163111402531  4.196889584251958e-07     0.1279666541968835  0.0008202628922987037      13.86128667013335      280.1203405825951   0.007034219285823683     0.8000654461994055     0.5510042822099628     0.2658418622407401     0.3646031328631637   0.005266648372934795     0.3984978115836595    0.06080511923838618    0.08677022435896581   2.56131539629792e-14 122.1313322920157
2.472254711385531      19.59630423865492      15.89894404192107   0.002696140422425388     0.7262757747018318     -11.56163111402531  4.196889584251958e-07     0.1279666541968835  0.0008202628922987037      13.86128667013335      280.1203405825951   0.007034219285823683     0.8000654461994055     0.5510042822099628     0.2658418622407401     0.3646031328631637   0.005266648372934795     0.3984977966824984    0.06080513413954738    0.08677022435896581   2.56131539629792e-14 122.1313322925577
2.472254711385531      19.59630423865492      15.89894404192107   0.002696140422425388     0.7262757747018318     -11.56163111402531  4.196889584251958e-07     0.1279666541968835  0.0008202628922987037      13.86128667013335      280.1203405825951   0.007034219285823683     0.8000654461994055     0.5510042822099628     0.2658418622407401     0.3646031328631637   0.005266648372934795     0.3984977966824984    0.06080511923838618      0.086770239260127   2.56131539629792e-14 122.1313322926152
2.472254711385531      19.59630423865492      15.89894404192107   0.002696140422425388     0.7262757747018318     -11.56163111402531  4.196889584251958e-07     0.1279666541968835  0.0008202628922987037      13.86128667013335      280.1203405825951   0.007034219285823683     0.8000654461994055     0.5510042822099628     0.2658418622407401     0.3646031328631637   0.005266648372934795     0.3984977966824984    0.06080511923838618    0.08677022435896581  1.490118680700162e-08 122.1313878332666
2.4731885376194       19.5959642790767      15.89867482422263   0.002696072896131665     0.7265123213102109     -11.56138511541207  4.315557641665828e-07     0.1279649605285098  0.0008204076741415435      13.86369167828722      280.3791614259682   0.007033886867711116     0.8000666148499391     0.5509312008149314     0.2658296700926782     0.3649907027993865   0.005261172755772297     0.3984977966824984    0.06068808732912114    0.08649329328363739  2.599166339533692e-14 122.1287733485916
2.473188574472781       19.5959642790767      15.89867482422263   0.002696072896131665     0.7265123213102109     -11.56138511541207  4.315557641665828e-07     0.1279649605285098  0.0008204076741415435      13.86369167828722      280.3791614259682   0.007033886867711116     0.8000666148499391     0.5509312008149314     0.2658296700926782     0.3649907027993865   0.005261172755772297     0.3984977966824984    0.06068808732912114    0.08649329328363739  2.599166339533692e-14 122.1287733441195
2.4731885376194      19.59596457107933      15.89867482422263   0.002696072896131665     0.7265123213102109     -11.56138511541207  4.315557641665828e-07     0.1279649605285098  0.0008204076741415435      13.86369167828722      280.3791614259682   0.007033886867711116     0.8000666148499391     0.5509312008149314     0.2658296700926782     0.3649907027993865   0.005261172755772297     0.3984977966824984    0.06068808732912114    0.08649329328363739  2.599166339533692e-14 122.1287733571477
2.4731885376194       19.5959642790767      15.89867506113135   0.002696072896131665     0.7265123213102109     -11.56138511541207  4.315557641665828e-07     0.1279649605285098  0.0008204076741415435      13.86369167828722      280.3791614259682   0.007033886867711116     0.8000666148499391     0.5509312008149314     0.2658296700926782     0.3649907027993865   0.005261172755772297     0.3984977966824984    0.06068808732912114    0.08649329328363739  2.599166339533692e-14 122.128773341721
2.4731885376194       19.5959642790767      15.89867482422263   0.002696087797292859     0.7265123213102109     -11.56138511541207  4.315557641665828e-07     0.1279649605285098  0.0008204076741415435      13.86369167828722      280.3791614259682   0.007033886867711116     0.8000666148499391     0.5509312008149314     0.2658296700926782     0.3649907027993865   0.005261172755772297     0.3984977966824984    0.06068808732912114    0.08649329328363739  2.599166339533692e-14 122.1287733930139
2.4731885376194       19.5959642790767      15.89867482422263   0.002696072896131665     0.7265123362113721     -11.56138511541207  4.315557641665828e-07     0.1279649605285098  0.0008204076741415435      13.86369167828722      280.3791614259682   0.007033886867711116     0.8000666148499391     0.5509312008149314     0.2658296700926782     0.3649907027993865   0.005261172755772297     0.3984977966824984    0.06068808732912114    0.08649329328363739  2.599166339533692e-14 122.1287733525865
2.4731885376194       19.5959642790767      15.89867482422263   0.002696072896131665     0.7265123213102109     -11.56138528769013  4.315557641665828e-07     0.1279649605285098  0.0008204076741415435      13.86369167828722      280.3791614259682   0.007033886867711116     0.8000666148499391     0.5509312008149314     0.2658296700926782     0.3649907027993865   0.005261172755772297     0.3984977966824984    0.06068808732912114    0.08649329328363739  2.599166339533692e-14 122.1287733429794
2.4731885376194       19.5959642790767      15.89867482422263   0.002696072896131665     0.7265123213102109     -11.56138511541207  4.464569253604305e-07     0.1279649605285098  0.0008204076741415435      13.86369167828722      280.3791614259682   0.007033886867711116     0.8000666148499391     0.5509312008149314     0.2658296700926782     0.3649907027993865   0.005261172755772297     0.3984977966824984    0.06068808732912114    0.08649329328363739  2.599166339533692e-14 122.1287759931768
2.4731885376194       19.5959642790767      15.89867482422263   0.002696072896131665     0.7265123213102109     -11.56138511541207  4.315557641665828e-07      0.127964975429671  0.0008204076741415435      13.86369167828722      280.3791614259682   0.007033886867711116     0.8000666148499391     0.5509312008149314     0.2658296700926782     0.3649907027993865   0.005261172755772297     0.3984977966824984    0.06068808732912114    0.08649329328363739  2.599166339533692e-14 122.1287733458237
2.4731885376194       19.5959642790767      15.89867482422263   0.002696072896131665     0.7265123213102109     -11.56138511541207  4.315557641665828e-07     0.1279649605285098  0.0008204225753027373      13.86369167828722      280.3791614259682   0.007033886867711116     0.8000666148499391     0.5509312008149314     0.2658296700926782     0.3649907027993865   0.005261172755772297     0.3984977966824984    0.06068808732912114    0.08649329328363739  2.599166339533692e-14 122.1287743913579
2.4731885376194       19.5959642790767      15.89867482422263   0.002696072896131665     0.7265123213102109     -11.56138511541207  4.315557641665828e-07     0.1279649605285098  0.0008204076741415435      13.86369188487233      280.3791614259682   0.007033886867711116     0.8000666148499391     0.5509312008149314     0.2658296700926782     0.3649907027993865   0.005261172755772297     0.3984977966824984    0.06068808732912114    0.08649329328363739  2.599166339533692e-14 122.1287733537411
2.4731885376194       19.5959642790767      15.89867482422263   0.002696072896131665     0.7265123213102109     -11.56138511541207  4.315557641665828e-07     0.1279649605285098  0.0008204076741415435      13.86369167828722      280.3791656039433   0.007033886867711116     0.8000666148499391     0.5509312008149314     0.2658296700926782     0.3649907027993865   0.005261172755772297     0.3984977966824984    0.06068808732912114    0.08649329328363739  2.599166339533692e-14 122.1287732951844
2.4731885376194       19.5959642790767      15.89867482422263   0.002696072896131665     0.7265123213102109     -11.56138511541207  4.315557641665828e-07     0.1279649605285098  0.0008204076741415435      13.86369167828722      280.3791614259682    0.00703390176887231     0.8000666148499391     0.5509312008149314     0.2658296700926782     0.3649907027993865   0.005261172755772297     0.3984977966824984    0.06068808732912114    0.08649329328363739  2.599166339533692e-14 122.1287746478412
2.4731885376194       19.5959642790767      15.89867482422263   0.002696072896131665     0.7265123213102109     -11.56138511541207  4.315557641665828e-07     0.1279649605285098  0.0008204076741415435      13.86369167828722      280.3791614259682   0.007033886867711116     0.8000666297511003     0.5509312008149314     0.2658296700926782     0.3649907027993865   0.005261172755772297     0.3984977966824984    0.06068808732912114    0.08649329328363739  2.599166339533692e-14 122.1287738153777
2.4731885376194       19.5959642790767      15.89867482422263   0.002696072896131665     0.7265123213102109     -11.56138511541207  4.315557641665828e-07     0.1279649605285098  0.0008204076741415435      13.86369167828722      280.3791614259682   0.007033886867711116     0.8000666148499391     0.5509312157160926     0.2658296700926782     0.3649907027993865   0.005261172755772297     0.3984977966824984    0.06068808732912114    0.08649329328363739  2.599166339533692e-14 122.1287733855763
2.4731885376194       19.5959642790767      15.89867482422263   0.002696072896131665     0.7265123213102109     -11.56138511541207  4.315557641665828e-07     0.1279649605285098  0.0008204076741415435      13.86369167828722      280.3791614259682   0.007033886867711116     0.8000666148499391     0.5509312008149314     0.2658296849938394     0.3649907027993865   0.005261172755772297     0.3984977966824984    0.06068808732912114    0.08649329328363739  2.599166339533692e-14 122.1287733324939
2.4731885376194       19.5959642790767      15.89867482422263   0.002696072896131665     0.7265123213102109     -11.56138511541207  4.315557641665828e-07     0.1279649605285098  0.0008204076741415435      13.86369167828722      280.3791614259682   0.007033886867711116     0.8000666148499391     0.5509312008149314     0.2658296700926782     0.3649907177005476   0.005261172755772297     0.3984977966824984    0.06068808732912114    0.08649329328363739  2.599166339533692e-14 122.1287733420129
2.4731885376194       19.5959642790767      15.89867482422263   0.002696072896131665     0.7265123213102109     -11.56138511541207  4.315557641665828e-07     0.1279649605285098  0.0008204076741415435      13.86369167828722      280.3791614259682   0.007033886867711116     0.8000666148499391     0.5509312008149314     0.2658296700926782     0.3649907027993865   0.005261187656933491     0.3984977966824984    0.06068808732912114    0.08649329328363739  2.599166339533692e-14 122.1287733488494
2.4731885376194       19.5959642790767      15.89867482422263   0.002696072896131665     0.7265123213102109     -11.56138511541207  4.315557641665828e-07     0.1279649605285098  0.0008204076741415435      13.86369167828722      280.3791614259682   0.007033886867711116     0.8000666148499391     0.5509312008149314     0.2658296700926782     0.3649907027993865   0.005261172755772297     0.3984978115836595    0.06068808732912114    0.08649329328363739  2.599166339533692e-14 122.1287733485916
2.4731885376194       19.5959642790767      15.89867482422263   0.002696072896131665     0.7265123213102109     -11.56138511541207  4.315557641665828e-07     0.1279649605285098  0.0008204076741415435      13.86369167828722      280.3791614259682   0.007033886867711116     0.8000666148499391     0.5509312008149314     0.2658296700926782     0.3649907027993865   0.005261172755772297     0.3984977966824984    0.06068810223028234    0.08649329328363739  2.599166339533692e-14 122.1287733474087
2.4731885376194       19.5959642790767      15.89867482422263   0.002696072896131665     0.7265123213102109     -11.56138511541207  4.315557641665828e-07     0.1279649605285098  0.0008204076741415435      13.86369167828722      280.3791614259682   0.007033886867711116     0.8000666148499391     0.5509312008149314     0.2658296700926782     0.3649907027993865   0.005261172755772297     0.3984977966824984    0.06068808732912114    0.08649330818479858  2.599166339533692e-14 122.1287733482915
2.4731885376194       19.5959642790767      15.89867482422263   0.002696072896131665     0.7265123213102109     -11.56138511541207  4.315557641665828e-07     0.1279649605285098  0.0008204076741415435      13.86369167828722      280.3791614259682   0.007033886867711116     0.8000666148499391     0.5509312008149314     0.2658296700926782     0.3649907027993865   0.005261172755772297     0.3984977966824984    0.06068808732912114    0.08649329328363739  1.490118718551105e-08 122.1288288853747
2.473421994190468      19.59587928917765      15.89860751979445   0.002696056011759502     0.7265714579654935     -11.56132361575549  4.345224657675934e-07     0.1279645371113836  0.0008204438696108022      13.86429293035758       280.443866640244    0.00703380376324543     0.8000669070125883     0.5509129304653543     0.2658266220553903     0.3650875952885934   0.005259803851409055     0.3984977966824984     0.0606588293502528    0.08642406051113261  2.608629076886647e-14 122.1281372234634
2.473422031047328      19.59587928917765      15.89860751979445   0.002696056011759502     0.7265714579654935     -11.56132361575549  4.345224657675934e-07     0.1279645371113836  0.0008204438696108022      13.86429293035758       280.443866640244    0.00703380376324543     0.8000669070125883     0.5509129304653543     0.2658266220553903     0.3650875952885934   0.005259803851409055     0.3984977966824984     0.0606588293502528    0.08642406051113261  2.608629076886647e-14 122.1281371852247
2.473421994190468        19.595879581179      15.89860751979445   0.002696056011759502     0.7265714579654935     -11.56132361575549  4.345224657675934e-07     0.1279645371113836  0.0008204438696108022      13.86429293035758       280.443866640244    0.00703380376324543     0.8000669070125883     0.5509129304653543     0.2658266220553903     0.3650875952885934   0.005259803851409055     0.3984977966824984     0.0606588293502528    0.08642406051113261  2.608629076886647e-14 122.1281372303988
2.473421994190468      19.59587928917765      15.89860775670216   0.002696056011759502     0.7265714579654935     -11.56132361575549  4.345224657675934e-07     0.1279645371113836  0.0008204438696108022      13.86429293035758       280.443866640244    0.00703380376324543     0.8000669070125883     0.5509129304653543     0.2658266220553903     0.3650875952885934   0.005259803851409055     0.3984977966824984     0.0606588293502528    0.08642406051113261  2.608629076886647e-14 122.1281372180353
2.473421994190468      19.59587928917765      15.89860751979445   0.002696070912920696     0.7265714579654935     -11.56132361575549  4.345224657675934e-07     0.1279645371113836  0.0008204438696108022      13.86429293035758       280.443866640244    0.00703380376324543     0.8000669070125883     0.5509129304653543     0.2658266220553903     0.3650875952885934   0.005259803851409055     0.3984977966824984     0.0606588293502528    0.08642406051113261  2.608629076886647e-14 122.1281372674097
2.473421994190468      19.59587928917765      15.89860751979445   0.002696056011759502     0.7265714728666547     -11.56132361575549  4.345224657675934e-07     0.1279645371113836  0.0008204438696108022      13.86429293035758       280.443866640244    0.00703380376324543     0.8000669070125883     0.5509129304653543     0.2658266220553903     0.3650875952885934   0.005259803851409055     0.3984977966824984     0.0606588293502528    0.08642406051113261  2.608629076886647e-14 122.1281372303978
2.473421994190468      19.59587928917765      15.89860751979445   0.002696056011759502     0.7265714579654935     -11.56132378803263  4.345224657675934e-07     0.1279645371113836  0.0008204438696108022      13.86429293035758       280.443866640244    0.00703380376324543     0.8000669070125883     0.5509129304653543     0.2658266220553903     0.3650875952885934   0.005259803851409055     0.3984977966824984     0.0606588293502528    0.08642406051113261  2.608629076886647e-14 122.1281372189756
2.473421994190468      19.59587928917765      15.89860751979445   0.002696056011759502     0.7265714579654935     -11.56132361575549  4.494236269614411e-07     0.1279645371113836  0.0008204438696108022      13.86429293035758       280.443866640244    0.00703380376324543     0.8000669070125883     0.5509129304653543     0.2658266220553903     0.3650875952885934   0.005259803851409055     0.3984977966824984     0.0606588293502528    0.08642406051113261  2.608629076886647e-14 122.1281398657967
2.473421994190468      19.59587928917765      15.89860751979445   0.002696056011759502     0.7265714579654935     -11.56132361575549  4.345224657675934e-07     0.1279645520125448  0.0008204438696108022      13.86429293035758       280.443866640244    0.00703380376324543     0.8000669070125883     0.5509129304653543     0.2658266220553903     0.3650875952885934   0.005259803851409055     0.3984977966824984     0.0606588293502528    0.08642406051113261  2.608629076886647e-14 122.1281372200787
2.473421994190468      19.59587928917765      15.89860751979445   0.002696056011759502     0.7265714579654935     -11.56132361575549  4.345224657675934e-07     0.1279645371113836  0.0008204587707719961      13.86429293035758       280.443866640244    0.00703380376324543     0.8000669070125883     0.5509129304653543     0.2658266220553903     0.3650875952885934   0.005259803851409055     0.3984977966824984     0.0606588293502528    0.08642406051113261  2.608629076886647e-14 122.1281382677147
2.473421994190468      19.59587928917765      15.89860751979445   0.002696056011759502     0.7265714579654935     -11.56132361575549  4.345224657675934e-07     0.1279645371113836  0.0008204438696108022      13.86429313695165       280.443866640244    0.00703380376324543     0.8000669070125883     0.5509129304653543     0.2658266220553903     0.3650875952885934   0.005259803851409055     0.3984977966824984     0.0606588293502528    0.08642406051113261  2.608629076886647e-14 122.1281371756284
2.473421994190468      19.59587928917765      15.89860751979445   0.002696056011759502     0.7265714579654935     -11.56132361575549  4.345224657675934e-07     0.1279645371113836  0.0008204438696108022      13.86429293035758      280.4438708191833    0.00703380376324543     0.8000669070125883     0.5509129304653543     0.2658266220553903     0.3650875952885934   0.005259803851409055     0.3984977966824984     0.0606588293502528    0.08642406051113261  2.608629076886647e-14 122.1281371606045
2.473421994190468      19.59587928917765      15.89860751979445   0.002696056011759502     0.7265714579654935     -11.56132361575549  4.345224657675934e-07     0.1279645371113836  0.0008204438696108022      13.86429293035758       280.443866640244   0.007033818664406624     0.8000669070125883     0.5509129304653543     0.2658266220553903     0.3650875952885934   0.005259803851409055     0.3984977966824984     0.0606588293502528    0.08642406051113261  2.608629076886647e-14 122.1281385060933
2.473421994190468      19.59587928917765      15.89860751979445   0.002696056011759502     0.7265714579654935     -11.56132361575549  4.345224657675934e-07     0.1279645371113836  0.0008204438696108022      13.86429293035758       280.443866640244    0.00703380376324543     0.8000669219137495     0.5509129304653543     0.2658266220553903     0.3650875952885934   0.005259803851409055     0.3984977966824984     0.0606588293502528    0.08642406051113261  2.608629076886647e-14 122.1281377007781
2.473421994190468      19.59587928917765      15.89860751979445   0.002696056011759502     0.7265714579654935     -11.56132361575549  4.345224657675934e-07     0.1279645371113836  0.0008204438696108022      13.86429293035758       280.443866640244    0.00703380376324543     0.8000669070125883     0.5509129453665155     0.2658266220553903     0.3650875952885934   0.005259803851409055     0.3984977966824984     0.0606588293502528    0.08642406051113261  2.608629076886647e-14 122.1281372637665
2.473421994190468      19.59587928917765      15.89860751979445   0.002696056011759502     0.7265714579654935     -11.56132361575549  4.345224657675934e-07     0.1279645371113836  0.0008204438696108022      13.86429293035758       280.443866640244    0.00703380376324543     0.8000669070125883     0.5509129304653543     0.2658266369565515     0.3650875952885934   0.005259803851409055     0.3984977966824984     0.0606588293502528    0.08642406051113261  2.608629076886647e-14 122.128137204473
2.473421994190468      19.59587928917765      15.89860751979445   0.002696056011759502     0.7265714579654935     -11.56132361575549  4.345224657675934e-07     0.1279645371113836  0.0008204438696108022      13.86429293035758       280.443866640244    0.00703380376324543     0.8000669070125883     0.5509129304653543     0.2658266220553903     0.3650876101897546   0.005259803851409055     0.3984977966824984     0.0606588293502528    0.08642406051113261  2.608629076886647e-14 122.1281372256955
2.473421994190468      19.59587928917765      15.89860751979445   0.002696056011759502     0.7265714579654935     -11.56132361575549  4.345224657675934e-07     0.1279645371113836  0.0008204438696108022      13.86429293035758       280.443866640244    0.00703380376324543     0.8000669070125883     0.5509129304653543     0.2658266220553903     0.3650875952885934   0.005259818752570249     0.3984977966824984     0.0606588293502528    0.08642406051113261  2.608629076886647e-14 122.1281372220729
2.473421994190468      19.59587928917765      15.89860751979445   0.002696056011759502     0.7265714579654935     -11.56132361575549  4.345224657675934e-07     0.1279645371113836  0.0008204438696108022      13.86429293035758       280.443866640244    0.00703380376324543     0.8000669070125883     0.5509129304653543     0.2658266220553903     0.3650875952885934   0.005259803851409055     0.3984978115836595     0.0606588293502528    0.08642406051113261  2.608629076886647e-14 122.1281372234634
2.473421994190468      19.59587928917765      15.89860751979445   0.002696056011759502     0.7265714579654935     -11.56132361575549  4.345224657675934e-07     0.1279645371113836  0.0008204438696108022      13.86429293035758       280.443866640244    0.00703380376324543     0.8000669070125883     0.5509129304653543     0.2658266220553903     0.3650875952885934   0.005259803851409055     0.3984977966824984    0.06065884425141399    0.08642406051113261  2.608629076886647e-14 122.1281372220775
2.473421994190468      19.59587928917765      15.89860751979445   0.002696056011759502     0.7265714579654935     -11.56132361575549  4.345224657675934e-07     0.1279645371113836  0.0008204438696108022      13.86429293035758       280.443866640244    0.00703380376324543     0.8000669070125883     0.5509129304653543     0.2658266220553903     0.3650875952885934   0.005259803851409055     0.3984977966824984     0.0606588293502528     0.0864240754122938  2.608629076886647e-14 122.1281372235789
2.473421994190468      19.59587928917765      15.89860751979445   0.002696056011759502     0.7265714579654935     -11.56132361575549  4.345224657675934e-07     0.1279645371113836  0.0008204438696108022      13.86429293035758       280.443866640244    0.00703380376324543     0.8000669070125883     0.5509129304653543     0.2658266220553903     0.3650875952885934   0.005259803851409055     0.3984977966824984     0.0606588293502528    0.08642406051113261  1.490118728013843e-08 122.1281927600308
2.473480358383637      19.59585804168486      15.89859069367314    0.00269605177947169     0.7265862421420654     -11.56130824082828  4.352641418304796e-07     0.1279644312569708  0.0008204529185123118      13.86444324350273      280.4600429575426   0.007033782987378829     0.8000669800533136     0.5509083628746831     0.2658258600449787     0.3651118184314993   0.005259461625027781     0.3984977966824984    0.06065151484932757    0.08640675230331615  2.610994767400805e-14 122.1279784202333
2.473480395241366      19.59585804168486      15.89859069367314    0.00269605177947169     0.7265862421420654     -11.56130824082828  4.352641418304796e-07     0.1279644312569708  0.0008204529185123118      13.86444324350273      280.4600429575426   0.007033782987378829     0.8000669800533136     0.5509083628746831     0.2658258600449787     0.3651118184314993   0.005259461625027781     0.3984977966824984    0.06065151484932757    0.08640675230331615  2.610994767400805e-14 122.1279783650457
2.473480358383637       19.5958583336859      15.89859069367314    0.00269605177947169     0.7265862421420654     -11.56130824082828  4.352641418304796e-07     0.1279644312569708  0.0008204529185123118      13.86444324350273      280.4600429575426   0.007033782987378829     0.8000669800533136     0.5509083628746831     0.2658258600449787     0.3651118184314993   0.005259461625027781     0.3984977966824984    0.06065151484932757    0.08640675230331615  2.610994767400805e-14 122.1279784308583
2.473480358383637      19.59585804168486       15.8985909305806    0.00269605177947169     0.7265862421420654     -11.56130824082828  4.352641418304796e-07     0.1279644312569708  0.0008204529185123118      13.86444324350273      280.4600429575426   0.007033782987378829     0.8000669800533136     0.5509083628746831     0.2658258600449787     0.3651118184314993   0.005259461625027781     0.3984977966824984    0.06065151484932757    0.08640675230331615  2.610994767400805e-14 122.1279784095174
2.473480358383637      19.59585804168486      15.89859069367314   0.002696066680632883     0.7265862421420654     -11.56130824082828  4.352641418304796e-07     0.1279644312569708  0.0008204529185123118      13.86444324350273      280.4600429575426   0.007033782987378829     0.8000669800533136     0.5509083628746831     0.2658258600449787     0.3651118184314993   0.005259461625027781     0.3984977966824984    0.06065151484932757    0.08640675230331615  2.610994767400805e-14 122.1279784675118
2.473480358383637      19.59585804168486      15.89859069367314    0.00269605177947169     0.7265862570432266     -11.56130824082828  4.352641418304796e-07     0.1279644312569708  0.0008204529185123118      13.86444324350273      280.4600429575426   0.007033782987378829     0.8000669800533136     0.5509083628746831     0.2658258600449787     0.3651118184314993   0.005259461625027781     0.3984977966824984    0.06065151484932757    0.08640675230331615  2.610994767400805e-14 122.1279784261163
2.473480358383637      19.59585804168486      15.89859069367314    0.00269605177947169     0.7265862421420654      -11.5613084131052  4.352641418304796e-07     0.1279644312569708  0.0008204529185123118      13.86444324350273      280.4600429575426   0.007033782987378829     0.8000669800533136     0.5509083628746831     0.2658258600449787     0.3651118184314993   0.005259461625027781     0.3984977966824984    0.06065151484932757    0.08640675230331615  2.610994767400805e-14 122.127978425074
2.473480358383637      19.59585804168486      15.89859069367314    0.00269605177947169     0.7265862421420654     -11.56130824082828  4.501653030243272e-07     0.1279644312569708  0.0008204529185123118      13.86444324350273      280.4600429575426   0.007033782987378829     0.8000669800533136     0.5509083628746831     0.2658258600449787     0.3651118184314993   0.005259461625027781     0.3984977966824984    0.06065151484932757    0.08640675230331615  2.610994767400805e-14 122.1279810643865
2.473480358383637      19.59585804168486      15.89859069367314    0.00269605177947169     0.7265862421420654     -11.56130824082828  4.352641418304796e-07      0.127964446158132  0.0008204529185123118      13.86444324350273      280.4600429575426   0.007033782987378829     0.8000669800533136     0.5509083628746831     0.2658258600449787     0.3651118184314993   0.005259461625027781     0.3984977966824984    0.06065151484932757    0.08640675230331615  2.610994767400805e-14 122.1279784151856
2.473480358383637      19.59585804168486      15.89859069367314    0.00269605177947169     0.7265862421420654     -11.56130824082828  4.352641418304796e-07     0.1279644312569708  0.0008204678196735057      13.86444324350273      280.4600429575426   0.007033782987378829     0.8000669800533136     0.5509083628746831     0.2658258600449787     0.3651118184314993   0.005259461625027781     0.3984977966824984    0.06065151484932757    0.08640675230331615  2.610994767400805e-14 122.1279794568797
2.473480358383637      19.59585804168486      15.89859069367314    0.00269605177947169     0.7265862421420654     -11.56130824082828  4.352641418304796e-07     0.1279644312569708  0.0008204529185123118      13.86444345009903      280.4600429575426   0.007033782987378829     0.8000669800533136     0.5509083628746831     0.2658258600449787     0.3651118184314993   0.005259461625027781     0.3984977966824984    0.06065151484932757    0.08640675230331615  2.610994767400805e-14 122.1279784077258
2.473480358383637      19.59585804168486      15.89859069367314    0.00269605177947169     0.7265862421420654     -11.56130824082828  4.352641418304796e-07     0.1279644312569708  0.0008204529185123118      13.86444324350273      280.4600471367229   0.007033782987378829     0.8000669800533136     0.5509083628746831     0.2658258600449787     0.3651118184314993   0.005259461625027781     0.3984977966824984    0.06065151484932757    0.08640675230331615  2.610994767400805e-14 122.1279783553616
2.473480358383637      19.59585804168486      15.89859069367314    0.00269605177947169     0.7265862421420654     -11.56130824082828  4.352641418304796e-07     0.1279644312569708  0.0008204529185123118      13.86444324350273      280.4600429575426   0.007033797888540023     0.8000669800533136     0.5509083628746831     0.2658258600449787     0.3651118184314993   0.005259461625027781     0.3984977966824984    0.06065151484932757    0.08640675230331615  2.610994767400805e-14 122.1279797006793
2.473480358383637      19.59585804168486      15.89859069367314    0.00269605177947169     0.7265862421420654     -11.56130824082828  4.352641418304796e-07     0.1279644312569708  0.0008204529185123118      13.86444324350273      280.4600429575426   0.007033782987378829     0.8000669949544748     0.5509083628746831     0.2658258600449787     0.3651118184314993   0.005259461625027781     0.3984977966824984    0.06065151484932757    0.08640675230331615  2.610994767400805e-14 122.1279788982371
2.473480358383637      19.59585804168486      15.89859069367314    0.00269605177947169     0.7265862421420654     -11.56130824082828  4.352641418304796e-07     0.1279644312569708  0.0008204529185123118      13.86444324350273      280.4600429575426   0.007033782987378829     0.8000669800533136     0.5509083777758443     0.2658258600449787     0.3651118184314993   0.005259461625027781     0.3984977966824984    0.06065151484932757    0.08640675230331615  2.610994767400805e-14 122.1279784631881
2.473480358383637      19.59585804168486      15.89859069367314    0.00269605177947169     0.7265862421420654     -11.56130824082828  4.352641418304796e-07     0.1279644312569708  0.0008204529185123118      13.86444324350273      280.4600429575426   0.007033782987378829     0.8000669800533136     0.5509083628746831     0.2658258749461399     0.3651118184314993   0.005259461625027781     0.3984977966824984    0.06065151484932757    0.08640675230331615  2.610994767400805e-14 122.1279783969729
2.473480358383637      19.59585804168486      15.89859069367314    0.00269605177947169     0.7265862421420654     -11.56130824082828  4.352641418304796e-07     0.1279644312569708  0.0008204529185123118      13.86444324350273      280.4600429575426   0.007033782987378829     0.8000669800533136     0.5509083628746831     0.2658258600449787     0.3651118333326605   0.005259461625027781     0.3984977966824984    0.06065151484932757    0.08640675230331615  2.610994767400805e-14 122.1279784184874
2.473480358383637      19.59585804168486      15.89859069367314    0.00269605177947169     0.7265862421420654     -11.56130824082828  4.352641418304796e-07     0.1279644312569708  0.0008204529185123118      13.86444324350273      280.4600429575426   0.007033782987378829     0.8000669800533136     0.5509083628746831     0.2658258600449787     0.3651118184314993   0.005259476526188975     0.3984977966824984    0.06065151484932757    0.08640675230331615  2.610994767400805e-14 122.1279784202593
2.473480358383637      19.59585804168486      15.89859069367314    0.00269605177947169     0.7265862421420654     -11.56130824082828  4.352641418304796e-07     0.1279644312569708  0.0008204529185123118      13.86444324350273      280.4600429575426   0.007033782987378829     0.8000669800533136     0.5509083628746831     0.2658258600449787     0.3651118184314993   0.005259461625027781     0.3984978115836595    0.06065151484932757    0.08640675230331615  2.610994767400805e-14 122.1279784202333
2.473480358383637      19.59585804168486      15.89859069367314    0.00269605177947169     0.7265862421420654     -11.56130824082828  4.352641418304796e-07     0.1279644312569708  0.0008204529185123118      13.86444324350273      280.4600429575426   0.007033782987378829     0.8000669800533136     0.5509083628746831     0.2658258600449787     0.3651118184314993   0.005259461625027781     0.3984977966824984    0.06065152975048876    0.08640675230331615  2.610994767400805e-14 122.1279784202703
2.473480358383637      19.59585804168486      15.89859069367314    0.00269605177947169     0.7265862421420654     -11.56130824082828  4.352641418304796e-07     0.1279644312569708  0.0008204529185123118      13.86444324350273      280.4600429575426   0.007033782987378829     0.8000669800533136     0.5509083628746831     0.2658258600449787     0.3651118184314993   0.005259461625027781     0.3984977966824984    0.06065151484932757    0.08640676720447735  2.610994767400805e-14 122.1279784202376
2.473480358383637      19.59585804168486      15.89859069367314    0.00269605177947169     0.7265862421420654     -11.56130824082828  4.352641418304796e-07     0.1279644312569708  0.0008204529185123118      13.86444324350273      280.4600429575426   0.007033782987378829     0.8000669800533136     0.5509083628746831     0.2658258600449787     0.3651118184314993   0.005259461625027781     0.3984977966824984    0.06065151484932757    0.08640675230331615  1.490118730379533e-08 122.1280339584955
2.473494949633514      19.59585272973959      15.89858648708572   0.002696050676620606     0.7265899382372073     -11.56130439704425  4.354495634964536e-07     0.1279644047928429  0.0008204551808744656      13.86448082229919      280.4640870917793   0.007033777794411471     0.8000669983137465     0.5509072209639097     0.2658256695380179     0.3651178742996335   0.005259376067270743     0.3984977966824984     0.0606496861992665    0.08640242519260764  2.611586214732141e-14 122.1279387264711
2.473494986491461      19.59585272973959      15.89858648708572   0.002696050676620606     0.7265899382372073     -11.56130439704425  4.354495634964536e-07     0.1279644047928429  0.0008204551808744656      13.86448082229919      280.4640870917793   0.007033777794411471     0.8000669983137465     0.5509072209639097     0.2658256695380179     0.3651178742996335   0.005259376067270743     0.3984977966824984     0.0606496861992665    0.08640242519260764  2.611586214732141e-14 122.1279386818328
2.473494949633514      19.59585302174055      15.89858648708572   0.002696050676620606     0.7265899382372073     -11.56130439704425  4.354495634964536e-07     0.1279644047928429  0.0008204551808744656      13.86448082229919      280.4640870917793   0.007033777794411471     0.8000669983137465     0.5509072209639097     0.2658256695380179     0.3651178742996335   0.005259376067270743     0.3984977966824984     0.0606496861992665    0.08640242519260764  2.611586214732141e-14 122.1279387283875
2.473494949633514      19.59585272973959      15.89858672399312   0.002696050676620606     0.7265899382372073     -11.56130439704425  4.354495634964536e-07     0.1279644047928429  0.0008204551808744656      13.86448082229919      280.4640870917793   0.007033777794411471     0.8000669983137465     0.5509072209639097     0.2658256695380179     0.3651178742996335   0.005259376067270743     0.3984977966824984     0.0606496861992665    0.08640242519260764  2.611586214732141e-14 122.1279387197741
2.473494949633514      19.59585272973959      15.89858648708572     0.0026960655777818     0.7265899382372073     -11.56130439704425  4.354495634964536e-07     0.1279644047928429  0.0008204551808744656      13.86448082229919      280.4640870917793   0.007033777794411471     0.8000669983137465     0.5509072209639097     0.2658256695380179     0.3651178742996335   0.005259376067270743     0.3984977966824984     0.0606496861992665    0.08640242519260764  2.611586214732141e-14 122.1279387676237
2.473494949633514      19.59585272973959      15.89858648708572   0.002696050676620606     0.7265899531383685     -11.56130439704425  4.354495634964536e-07     0.1279644047928429  0.0008204551808744656      13.86448082229919      280.4640870917793   0.007033777794411471     0.8000669983137465     0.5509072209639097     0.2658256695380179     0.3651178742996335   0.005259376067270743     0.3984977966824984     0.0606496861992665    0.08640242519260764  2.611586214732141e-14 122.1279387274263
2.473494949633514      19.59585272973959      15.89858648708572   0.002696050676620606     0.7265899382372073     -11.56130456932111  4.354495634964536e-07     0.1279644047928429  0.0008204551808744656      13.86448082229919      280.4640870917793   0.007033777794411471     0.8000669983137465     0.5509072209639097     0.2658256695380179     0.3651178742996335   0.005259376067270743     0.3984977966824984     0.0606496861992665    0.08640242519260764  2.611586214732141e-14 122.1279387240026
2.473494949633514      19.59585272973959      15.89858648708572   0.002696050676620606     0.7265899382372073     -11.56130439704425  4.503507246903012e-07     0.1279644047928429  0.0008204551808744656      13.86448082229919      280.4640870917793   0.007033777794411471     0.8000669983137465     0.5509072209639097     0.2658256695380179     0.3651178742996335   0.005259376067270743     0.3984977966824984     0.0606496861992665    0.08640242519260764  2.611586214732141e-14 122.1279413645646
2.473494949633514      19.59585272973959      15.89858648708572   0.002696050676620606     0.7265899382372073     -11.56130439704425  4.354495634964536e-07     0.1279644196940041  0.0008204551808744656      13.86448082229919      280.4640870917793   0.007033777794411471     0.8000669983137465     0.5509072209639097     0.2658256695380179     0.3651178742996335   0.005259376067270743     0.3984977966824984     0.0606496861992665    0.08640242519260764  2.611586214732141e-14 122.1279387188157
2.473494949633514      19.59585272973959      15.89858648708572   0.002696050676620606     0.7265899382372073     -11.56130439704425  4.354495634964536e-07     0.1279644047928429  0.0008204700820356594      13.86448082229919      280.4640870917793   0.007033777794411471     0.8000669983137465     0.5509072209639097     0.2658256695380179     0.3651178742996335   0.005259376067270743     0.3984977966824984     0.0606496861992665    0.08640242519260764  2.611586214732141e-14 122.127939764758
2.473494949633514      19.59585272973959      15.89858648708572   0.002696050676620606     0.7265899382372073     -11.56130439704425  4.354495634964536e-07     0.1279644047928429  0.0008204551808744656      13.86448102889605      280.4640870917793   0.007033777794411471     0.8000669983137465     0.5509072209639097     0.2658256695380179     0.3651178742996335   0.005259376067270743     0.3984977966824984     0.0606496861992665    0.08640242519260764  2.611586214732141e-14 122.1279386795183
2.473494949633514      19.59585272973959      15.89858648708572   0.002696050676620606     0.7265899382372073     -11.56130439704425  4.354495634964536e-07     0.1279644047928429  0.0008204551808744656      13.86448082229919      280.4640912710199   0.007033777794411471     0.8000669983137465     0.5509072209639097     0.2658256695380179     0.3651178742996335   0.005259376067270743     0.3984977966824984     0.0606496861992665    0.08640242519260764  2.611586214732141e-14 122.1279386596875
2.473494949633514      19.59585272973959      15.89858648708572   0.002696050676620606     0.7265899382372073     -11.56130439704425  4.354495634964536e-07     0.1279644047928429  0.0008204551808744656      13.86448082229919      280.4640870917793   0.007033792695572665     0.8000669983137465     0.5509072209639097     0.2658256695380179     0.3651178742996335   0.005259376067270743     0.3984977966824984     0.0606496861992665    0.08640242519260764  2.611586214732141e-14 122.1279399946372
2.473494949633514      19.59585272973959      15.89858648708572   0.002696050676620606     0.7265899382372073     -11.56130439704425  4.354495634964536e-07     0.1279644047928429  0.0008204551808744656      13.86448082229919      280.4640870917793   0.007033777794411471     0.8000670132149077     0.5509072209639097     0.2658256695380179     0.3651178742996335   0.005259376067270743     0.3984977966824984     0.0606496861992665    0.08640242519260764  2.611586214732141e-14 122.1279391997358
2.473494949633514      19.59585272973959      15.89858648708572   0.002696050676620606     0.7265899382372073     -11.56130439704425  4.354495634964536e-07     0.1279644047928429  0.0008204551808744656      13.86448082229919      280.4640870917793   0.007033777794411471     0.8000669983137465     0.5509072358650708     0.2658256695380179     0.3651178742996335   0.005259376067270743     0.3984977966824984     0.0606496861992665    0.08640242519260764  2.611586214732141e-14 122.127938762566
2.473494949633514      19.59585272973959      15.89858648708572   0.002696050676620606     0.7265899382372073     -11.56130439704425  4.354495634964536e-07     0.1279644047928429  0.0008204551808744656      13.86448082229919      280.4640870917793   0.007033777794411471     0.8000669983137465     0.5509072209639097     0.2658256844391791     0.3651178742996335   0.005259376067270743     0.3984977966824984     0.0606496861992665    0.08640242519260764  2.611586214732141e-14 122.1279387020909
2.473494949633514      19.59585272973959      15.89858648708572   0.002696050676620606     0.7265899382372073     -11.56130439704425  4.354495634964536e-07     0.1279644047928429  0.0008204551808744656      13.86448082229919      280.4640870917793   0.007033777794411471     0.8000669983137465     0.5509072209639097     0.2658256695380179     0.3651178892007947   0.005259376067270743     0.3984977966824984     0.0606496861992665    0.08640242519260764  2.611586214732141e-14 122.127938717666
2.473494949633514      19.59585272973959      15.89858648708572   0.002696050676620606     0.7265899382372073     -11.56130439704425  4.354495634964536e-07     0.1279644047928429  0.0008204551808744656      13.86448082229919      280.4640870917793   0.007033777794411471     0.8000669983137465     0.5509072209639097     0.2658256695380179     0.3651178742996335   0.005259390968431937     0.3984977966824984     0.0606496861992665    0.08640242519260764  2.611586214732141e-14 122.1279387257382
2.473494949633514      19.59585272973959      15.89858648708572   0.002696050676620606     0.7265899382372073     -11.56130439704425  4.354495634964536e-07     0.1279644047928429  0.0008204551808744656      13.86448082229919      280.4640870917793   0.007033777794411471     0.8000669983137465     0.5509072209639097     0.2658256695380179     0.3651178742996335   0.005259376067270743     0.3984978115836595     0.0606496861992665    0.08640242519260764  2.611586214732141e-14 122.1279387264711
2.473494949633514      19.59585272973959      15.89858648708572   0.002696050676620606     0.7265899382372073     -11.56130439704425  4.354495634964536e-07     0.1279644047928429  0.0008204551808744656      13.86448082229919      280.4640870917793   0.007033777794411471     0.8000669983137465     0.5509072209639097     0.2658256695380179     0.3651178742996335   0.005259376067270743     0.3984977966824984    0.06064970110042769    0.08640242519260764  2.611586214732141e-14 122.1279387257323
2.473494949633514      19.59585272973959      15.89858648708572   0.002696050676620606     0.7265899382372073     -11.56130439704425  4.354495634964536e-07     0.1279644047928429  0.0008204551808744656      13.86448082229919      280.4640870917793   0.007033777794411471     0.8000669983137465     0.5509072209639097     0.2658256695380179     0.3651178742996335   0.005259376067270743     0.3984977966824984     0.0606496861992665    0.08640244009376884  2.611586214732141e-14 122.1279387264227
2.473494949633514      19.59585272973959      15.89858648708572   0.002696050676620606     0.7265899382372073     -11.56130439704425  4.354495634964536e-07     0.1279644047928429  0.0008204551808744656      13.86448082229919      280.4640870917793   0.007033777794411471     0.8000669983137465     0.5509072209639097     0.2658256695380179     0.3651178742996335   0.005259376067270743     0.3984977966824984     0.0606496861992665    0.08640242519260764   1.49011873097098e-08 122.1279942633835
2.473498598252341      19.59585140146496      15.89858543521054    0.00269605022162774     0.7265908624649933      -11.5613034358893  4.354959295145156e-07     0.1279643981747115  0.0008204557470124976      13.86449021903901      280.4650983449887   0.007033776500170704     0.8000670028798614      0.550906935433802     0.2658256218938394     0.3651193885963009    0.00525935467318457     0.3984977966824984    0.06064922893743142    0.08640134317991116  2.611734175437318e-14 122.1279287166839
2.473498635110343      19.59585140146496      15.89858543521054    0.00269605022162774     0.7265908624649933      -11.5613034358893  4.354959295145156e-07     0.1279643981747115  0.0008204557470124976      13.86449021903901      280.4650983449887   0.007033776500170704     0.8000670028798614      0.550906935433802     0.2658256218938394     0.3651193885963009    0.00525935467318457     0.3984977966824984    0.06064922893743142    0.08640134317991116  2.611734175437318e-14 122.1279287563979
2.473498598252341       19.5958516934659      15.89858543521054    0.00269605022162774     0.7265908624649933      -11.5613034358893  4.354959295145156e-07     0.1279643981747115  0.0008204557470124976      13.86449021903901      280.4650983449887   0.007033776500170704     0.8000670028798614      0.550906935433802     0.2658256218938394     0.3651193885963009    0.00525935467318457     0.3984977966824984    0.06064922893743142    0.08640134317991116  2.611734175437318e-14 122.1279287302328
2.473498598252341      19.59585140146496      15.89858567211792    0.00269605022162774     0.7265908624649933      -11.5613034358893  4.354959295145156e-07     0.1279643981747115  0.0008204557470124976      13.86449021903901      280.4650983449887   0.007033776500170704     0.8000670028798614      0.550906935433802     0.2658256218938394     0.3651193885963009    0.00525935467318457     0.3984977966824984    0.06064922893743142    0.08640134317991116  2.611734175437318e-14 122.1279287173636
2.473498598252341      19.59585140146496      15.89858543521054   0.002696065122788934     0.7265908624649933      -11.5613034358893  4.354959295145156e-07     0.1279643981747115  0.0008204557470124976      13.86449021903901      280.4650983449887   0.007033776500170704     0.8000670028798614      0.550906935433802     0.2658256218938394     0.3651193885963009    0.00525935467318457     0.3984977966824984    0.06064922893743142    0.08640134317991116  2.611734175437318e-14 122.1279287597111
2.473498598252341      19.59585140146496      15.89858543521054    0.00269605022162774     0.7265908773661545      -11.5613034358893  4.354959295145156e-07     0.1279643981747115  0.0008204557470124976      13.86449021903901      280.4650983449887   0.007033776500170704     0.8000670028798614      0.550906935433802     0.2658256218938394     0.3651193885963009    0.00525935467318457     0.3984977966824984    0.06064922893743142    0.08640134317991116  2.611734175437318e-14 122.127928728287
2.473498598252341      19.59585140146496      15.89858543521054    0.00269605022162774     0.7265908624649933     -11.56130360816614  4.354959295145156e-07     0.1279643981747115  0.0008204557470124976      13.86449021903901      280.4650983449887   0.007033776500170704     0.8000670028798614      0.550906935433802     0.2658256218938394     0.3651193885963009    0.00525935467318457     0.3984977966824984    0.06064922893743142    0.08640134317991116  2.611734175437318e-14 122.1279287218903
2.473498598252341      19.59585140146496      15.89858543521054    0.00269605022162774     0.7265908624649933      -11.5613034358893  4.503970907083632e-07     0.1279643981747115  0.0008204557470124976      13.86449021903901      280.4650983449887   0.007033776500170704     0.8000670028798614      0.550906935433802     0.2658256218938394     0.3651193885963009    0.00525935467318457     0.3984977966824984    0.06064922893743142    0.08640134317991116  2.611734175437318e-14 122.1279313656334
2.473498598252341      19.59585140146496      15.89858543521054    0.00269605022162774     0.7265908624649933      -11.5613034358893  4.354959295145156e-07     0.1279644130758726  0.0008204557470124976      13.86449021903901      280.4650983449887   0.007033776500170704     0.8000670028798614      0.550906935433802     0.2658256218938394     0.3651193885963009    0.00525935467318457     0.3984977966824984    0.06064922893743142    0.08640134317991116  2.611734175437318e-14 122.1279287168361
2.473498598252341      19.59585140146496      15.89858543521054    0.00269605022162774     0.7265908624649933      -11.5613034358893  4.354959295145156e-07     0.1279643981747115  0.0008204706481736915      13.86449021903901      280.4650983449887   0.007033776500170704     0.8000670028798614      0.550906935433802     0.2658256218938394     0.3651193885963009    0.00525935467318457     0.3984977966824984    0.06064922893743142    0.08640134317991116  2.611734175437318e-14 122.1279297655027
2.473498598252341      19.59585140146496      15.89858543521054    0.00269605022162774     0.7265908624649933      -11.5613034358893  4.354959295145156e-07     0.1279643981747115  0.0008204557470124976      13.86449042563602      280.4650983449887   0.007033776500170704     0.8000670028798614      0.550906935433802     0.2658256218938394     0.3651193885963009    0.00525935467318457     0.3984977966824984    0.06064922893743142    0.08640134317991116  2.611734175437318e-14 122.127928722508
2.473498598252341      19.59585140146496      15.89858543521054    0.00269605022162774     0.7265908624649933      -11.5613034358893  4.354959295145156e-07     0.1279643981747115  0.0008204557470124976      13.86449021903901      280.4651025242443   0.007033776500170704     0.8000670028798614      0.550906935433802     0.2658256218938394     0.3651193885963009    0.00525935467318457     0.3984977966824984    0.06064922893743142    0.08640134317991116  2.611734175437318e-14 122.1279286795025
2.473498598252341      19.59585140146496      15.89858543521054    0.00269605022162774     0.7265908624649933      -11.5613034358893  4.354959295145156e-07     0.1279643981747115  0.0008204557470124976      13.86449021903901      280.4650983449887   0.007033791401331898     0.8000670028798614      0.550906935433802     0.2658256218938394     0.3651193885963009    0.00525935467318457     0.3984977966824984    0.06064922893743142    0.08640134317991116  2.611734175437318e-14 122.1279299962109
2.473498598252341      19.59585140146496      15.89858543521054    0.00269605022162774     0.7265908624649933      -11.5613034358893  4.354959295145156e-07     0.1279643981747115  0.0008204557470124976      13.86449021903901      280.4650983449887   0.007033776500170704     0.8000670177810226      0.550906935433802     0.2658256218938394     0.3651193885963009    0.00525935467318457     0.3984977966824984    0.06064922893743142    0.08640134317991116  2.611734175437318e-14 122.1279291996774
2.473498598252341      19.59585140146496      15.89858543521054    0.00269605022162774     0.7265908624649933      -11.5613034358893  4.354959295145156e-07     0.1279643981747115  0.0008204557470124976      13.86449021903901      280.4650983449887   0.007033776500170704     0.8000670028798614     0.5509069503349632     0.2658256218938394     0.3651193885963009    0.00525935467318457     0.3984977966824984    0.06064922893743142    0.08640134317991116  2.611734175437318e-14 122.1279287668087
2.473498598252341      19.59585140146496      15.89858543521054    0.00269605022162774     0.7265908624649933      -11.5613034358893  4.354959295145156e-07     0.1279643981747115  0.0008204557470124976      13.86449021903901      280.4650983449887   0.007033776500170704     0.8000670028798614      0.550906935433802     0.2658256367950005     0.3651193885963009    0.00525935467318457     0.3984977966824984    0.06064922893743142    0.08640134317991116  2.611734175437318e-14 122.1279287036713
2.473498598252341      19.59585140146496      15.89858543521054    0.00269605022162774     0.7265908624649933      -11.5613034358893  4.354959295145156e-07     0.1279643981747115  0.0008204557470124976      13.86449021903901      280.4650983449887   0.007033776500170704     0.8000670028798614      0.550906935433802     0.2658256218938394     0.3651194034974621    0.00525935467318457     0.3984977966824984    0.06064922893743142    0.08640134317991116  2.611734175437318e-14 122.1279287180655
2.473498598252341      19.59585140146496      15.89858543521054    0.00269605022162774     0.7265908624649933      -11.5613034358893  4.354959295145156e-07     0.1279643981747115  0.0008204557470124976      13.86449021903901      280.4650983449887   0.007033776500170704     0.8000670028798614      0.550906935433802     0.2658256218938394     0.3651193885963009   0.005259369574345764     0.3984977966824984    0.06064922893743142    0.08640134317991116  2.611734175437318e-14 122.1279287152399
2.473498598252341      19.59585140146496      15.89858543521054    0.00269605022162774     0.7265908624649933      -11.5613034358893  4.354959295145156e-07     0.1279643981747115  0.0008204557470124976      13.86449021903901      280.4650983449887   0.007033776500170704     0.8000670028798614      0.550906935433802     0.2658256218938394     0.3651193885963009    0.00525935467318457     0.3984978115836595    0.06064922893743142    0.08640134317991116  2.611734175437318e-14 122.1279287166839
2.473498598252341      19.59585140146496      15.89858543521054    0.00269605022162774     0.7265908624649933      -11.5613034358893  4.354959295145156e-07     0.1279643981747115  0.0008204557470124976      13.86449021903901      280.4650983449887   0.007033776500170704     0.8000670028798614      0.550906935433802     0.2658256218938394     0.3651193885963009    0.00525935467318457     0.3984977966824984    0.06064924383859262    0.08640134317991116  2.611734175437318e-14 122.127928716443
2.473498598252341      19.59585140146496      15.89858543521054    0.00269605022162774     0.7265908624649933      -11.5613034358893  4.354959295145156e-07     0.1279643981747115  0.0008204557470124976      13.86449021903901      280.4650983449887   0.007033776500170704     0.8000670028798614      0.550906935433802     0.2658256218938394     0.3651193885963009    0.00525935467318457     0.3984977966824984    0.06064922893743142    0.08640135808107236  2.611734175437318e-14 122.1279287166773
2.473498598252341      19.59585140146496      15.89858543521054    0.00269605022162774     0.7265908624649933      -11.5613034358893  4.354959295145156e-07     0.1279643981747115  0.0008204557470124976      13.86449021903901      280.4650983449887   0.007033776500170704     0.8000670028798614      0.550906935433802     0.2658256218938394     0.3651193885963009    0.00525935467318457     0.3984977966824984    0.06064922893743142    0.08640134317991116  1.490118731118941e-08 122.1279842530783
2.473495495527501      19.59585126562081      15.89858542681643    0.00269602943985478     0.7265892059258832     -11.56130334744072  4.352694790630972e-07     0.1279643945056314  0.0008202873131464142      13.86448907466629      280.4650983710374    0.00703201872398035     0.8000669965210834     0.5509015098012885     0.2658275009989456     0.3651192894781764   0.005259369012371346     0.3984977966824984    0.06064927339540398    0.08640134436310799  2.583234128910331e-14 122.127836062745
2.473495532385456      19.59585126562081      15.89858542681643    0.00269602943985478     0.7265892059258832     -11.56130334744072  4.352694790630972e-07     0.1279643945056314  0.0008202873131464142      13.86448907466629      280.4650983710374    0.00703201872398035     0.8000669965210834     0.5509015098012885     0.2658275009989456     0.3651192894781764   0.005259369012371346     0.3984977966824984    0.06064927339540398    0.08640134436310799  2.583234128910331e-14 122.1278360285053
2.473495495527501      19.59585155762175      15.89858542681643    0.00269602943985478     0.7265892059258832     -11.56130334744072  4.352694790630972e-07     0.1279643945056314  0.0008202873131464142      13.86448907466629      280.4650983710374    0.00703201872398035     0.8000669965210834     0.5509015098012885     0.2658275009989456     0.3651192894781764   0.005259369012371346     0.3984977966824984    0.06064927339540398    0.08640134436310799  2.583234128910331e-14 122.1278360632732
2.473495495527501      19.59585126562081      15.89858566372382    0.00269602943985478     0.7265892059258832     -11.56130334744072  4.352694790630972e-07     0.1279643945056314  0.0008202873131464142      13.86448907466629      280.4650983710374    0.00703201872398035     0.8000669965210834     0.5509015098012885     0.2658275009989456     0.3651192894781764   0.005259369012371346     0.3984977966824984    0.06064927339540398    0.08640134436310799  2.583234128910331e-14 122.127836048011
2.473495495527501      19.59585126562081      15.89858542681643   0.002696044341015974     0.7265892059258832     -11.56130334744072  4.352694790630972e-07     0.1279643945056314  0.0008202873131464142      13.86448907466629      280.4650983710374    0.00703201872398035     0.8000669965210834     0.5509015098012885     0.2658275009989456     0.3651192894781764   0.005259369012371346     0.3984977966824984    0.06064927339540398    0.08640134436310799  2.583234128910331e-14 122.1278361852238
2.473495495527501      19.59585126562081      15.89858542681643    0.00269602943985478     0.7265892208270444     -11.56130334744072  4.352694790630972e-07     0.1279643945056314  0.0008202873131464142      13.86448907466629      280.4650983710374    0.00703201872398035     0.8000669965210834     0.5509015098012885     0.2658275009989456     0.3651192894781764   0.005259369012371346     0.3984977966824984    0.06064927339540398    0.08640134436310799  2.583234128910331e-14 122.1278360611201
2.473495495527501      19.59585126562081      15.89858542681643    0.00269602943985478     0.7265892059258832     -11.56130351971756  4.352694790630972e-07     0.1279643945056314  0.0008202873131464142      13.86448907466629      280.4650983710374    0.00703201872398035     0.8000669965210834     0.5509015098012885     0.2658275009989456     0.3651192894781764   0.005259369012371346     0.3984977966824984    0.06064927339540398    0.08640134436310799  2.583234128910331e-14 122.1278360510738
2.473495495527501      19.59585126562081      15.89858542681643    0.00269602943985478     0.7265892059258832     -11.56130334744072  4.501706402569449e-07     0.1279643945056314  0.0008202873131464142      13.86448907466629      280.4650983710374    0.00703201872398035     0.8000669965210834     0.5509015098012885     0.2658275009989456     0.3651192894781764   0.005259369012371346     0.3984977966824984    0.06064927339540398    0.08640134436310799  2.583234128910331e-14 122.1278385364641
2.473495495527501      19.59585126562081      15.89858542681643    0.00269602943985478     0.7265892059258832     -11.56130334744072  4.352694790630972e-07     0.1279644094067926  0.0008202873131464142      13.86448907466629      280.4650983710374    0.00703201872398035     0.8000669965210834     0.5509015098012885     0.2658275009989456     0.3651192894781764   0.005259369012371346     0.3984977966824984    0.06064927339540398    0.08640134436310799  2.583234128910331e-14 122.1278360553697
2.473495495527501      19.59585126562081      15.89858542681643    0.00269602943985478     0.7265892059258832     -11.56130334744072  4.352694790630972e-07     0.1279643945056314  0.0008203022143076081      13.86448907466629      280.4650983710374    0.00703201872398035     0.8000669965210834     0.5509015098012885     0.2658275009989456     0.3651192894781764   0.005259369012371346     0.3984977966824984    0.06064927339540398    0.08640134436310799  2.583234128910331e-14 122.1278369765945
2.473495495527501      19.59585126562081      15.89858542681643    0.00269602943985478     0.7265892059258832     -11.56130334744072  4.352694790630972e-07     0.1279643945056314  0.0008202873131464142      13.86448928126328      280.4650983710374    0.00703201872398035     0.8000669965210834     0.5509015098012885     0.2658275009989456     0.3651192894781764   0.005259369012371346     0.3984977966824984    0.06064927339540398    0.08640134436310799  2.583234128910331e-14 122.127836053844
2.473495495527501      19.59585126562081      15.89858542681643    0.00269602943985478     0.7265892059258832     -11.56130334744072  4.352694790630972e-07     0.1279643945056314  0.0008202873131464142      13.86448907466629      280.4651025502931    0.00703201872398035     0.8000669965210834     0.5509015098012885     0.2658275009989456     0.3651192894781764   0.005259369012371346     0.3984977966824984    0.06064927339540398    0.08640134436310799  2.583234128910331e-14 122.1278359925341
2.473495495527501      19.59585126562081      15.89858542681643    0.00269602943985478     0.7265892059258832     -11.56130334744072  4.352694790630972e-07     0.1279643945056314  0.0008202873131464142      13.86448907466629      280.4650983710374   0.007032033625141544     0.8000669965210834     0.5509015098012885     0.2658275009989456     0.3651192894781764   0.005259369012371346     0.3984977966824984    0.06064927339540398    0.08640134436310799  2.583234128910331e-14 122.127835761288
2.473495495527501      19.59585126562081      15.89858542681643    0.00269602943985478     0.7265892059258832     -11.56130334744072  4.352694790630972e-07     0.1279643945056314  0.0008202873131464142      13.86448907466629      280.4650983710374    0.00703201872398035     0.8000670114222446     0.5509015098012885     0.2658275009989456     0.3651192894781764   0.005259369012371346     0.3984977966824984    0.06064927339540398    0.08640134436310799  2.583234128910331e-14 122.1278365266261
2.473495495527501      19.59585126562081      15.89858542681643    0.00269602943985478     0.7265892059258832     -11.56130334744072  4.352694790630972e-07     0.1279643945056314  0.0008202873131464142      13.86448907466629      280.4650983710374    0.00703201872398035     0.8000669965210834     0.5509015247024497     0.2658275009989456     0.3651192894781764   0.005259369012371346     0.3984977966824984    0.06064927339540398    0.08640134436310799  2.583234128910331e-14 122.1278361106541
2.473495495527501      19.59585126562081      15.89858542681643    0.00269602943985478     0.7265892059258832     -11.56130334744072  4.352694790630972e-07     0.1279643945056314  0.0008202873131464142      13.86448907466629      280.4650983710374    0.00703201872398035     0.8000669965210834     0.5509015098012885     0.2658275159001068     0.3651192894781764   0.005259369012371346     0.3984977966824984    0.06064927339540398    0.08640134436310799  2.583234128910331e-14 122.1278359697243
2.473495495527501      19.59585126562081      15.89858542681643    0.00269602943985478     0.7265892059258832     -11.56130334744072  4.352694790630972e-07     0.1279643945056314  0.0008202873131464142      13.86448907466629      280.4650983710374    0.00703201872398035     0.8000669965210834     0.5509015098012885     0.2658275009989456     0.3651193043793376   0.005259369012371346     0.3984977966824984    0.06064927339540398    0.08640134436310799  2.583234128910331e-14 122.1278360667246
2.473495495527501      19.59585126562081      15.89858542681643    0.00269602943985478     0.7265892059258832     -11.56130334744072  4.352694790630972e-07     0.1279643945056314  0.0008202873131464142      13.86448907466629      280.4650983710374    0.00703201872398035     0.8000669965210834     0.5509015098012885     0.2658275009989456     0.3651192894781764    0.00525938391353254     0.3984977966824984    0.06064927339540398    0.08640134436310799  2.583234128910331e-14 122.127836062759
2.473495495527501      19.59585126562081      15.89858542681643    0.00269602943985478     0.7265892059258832     -11.56130334744072  4.352694790630972e-07     0.1279643945056314  0.0008202873131464142      13.86448907466629      280.4650983710374    0.00703201872398035     0.8000669965210834     0.5509015098012885     0.2658275009989456     0.3651192894781764   0.005259369012371346     0.3984978115836595    0.06064927339540398    0.08640134436310799  2.583234128910331e-14 122.127836062745
2.473495495527501      19.59585126562081      15.89858542681643    0.00269602943985478     0.7265892059258832     -11.56130334744072  4.352694790630972e-07     0.1279643945056314  0.0008202873131464142      13.86448907466629      280.4650983710374    0.00703201872398035     0.8000669965210834     0.5509015098012885     0.2658275009989456     0.3651192894781764   0.005259369012371346     0.3984977966824984    0.06064928829656518    0.08640134436310799  2.583234128910331e-14 122.1278360627592
2.473495495527501      19.59585126562081      15.89858542681643    0.00269602943985478     0.7265892059258832     -11.56130334744072  4.352694790630972e-07     0.1279643945056314  0.0008202873131464142      13.86448907466629      280.4650983710374    0.00703201872398035     0.8000669965210834     0.5509015098012885     0.2658275009989456     0.3651192894781764   0.005259369012371346     0.3984977966824984    0.06064927339540398    0.08640135926426919  2.583234128910331e-14 122.1278360636733
2.473495495527501      19.59585126562081      15.89858542681643    0.00269602943985478     0.7265892059258832     -11.56130334744072  4.352694790630972e-07     0.1279643945056314  0.0008202873131464142      13.86448907466629      280.4650983710374    0.00703201872398035     0.8000669965210834     0.5509015098012885     0.2658275009989456     0.3651192894781764   0.005259369012371346     0.3984977966824984    0.06064927339540398    0.08640134436310799  1.490118702618894e-08 122.1278916020793
