# Supplementary material for: Model-Based Quantification of the Systemic Interplay between Glucose and Fatty Acids in the Postprandial State
Source: PLoS One. 2015 Sep 10;10(9):e0135665. doi: 10.1371/journal.pone.0135665 (PMC4565650; doi:10.1371/journal.pone.0135665)
Supplement: S3 File — Zip file containing all Matlab m-files to generate figures. The zip-file includes a README file, containing an overview of the simulation files and basic instructions. (ZIP) [file pone.0135665.s004.zip › GlcNEFA/OPT parameters/OPT_solver1_seed100000000_n100_r25/parameters_it6.txt]

2.992559106001859      21.18523169900319      19.23715924069987   0.002512086252914578     0.5478959996484771     -13.88588558596204    0.01716883859772334     0.1532149211704365    0.00224992206658997      17.91522590683941      571.9744097876155   0.008168915299558171     0.8611278523187103     0.7070934800893337     0.1012816865414456     0.4304558806009227  0.0002843513532205086   0.000673020932300426     0.9989269523559053     0.9836754074718708  1.617527976139482e-05 262.6121619509875
2.992559150594465      21.18523169900319      19.23715924069987   0.002512086252914578     0.5478959996484771     -13.88588558596204    0.01716883859772334     0.1532149211704365    0.00224992206658997      17.91522590683941      571.9744097876155   0.008168915299558171     0.8611278523187103     0.7070934800893337     0.1012816865414456     0.4304558806009227  0.0002843513532205086   0.000673020932300426     0.9989269523559053     0.9836754074718708  1.617527976139482e-05 262.6121621564722
2.992559106001859      21.18523201468775      19.23715924069987   0.002512086252914578     0.5478959996484771     -13.88588558596204    0.01716883859772334     0.1532149211704365    0.00224992206658997      17.91522590683941      571.9744097876155   0.008168915299558171     0.8611278523187103     0.7070934800893337     0.1012816865414456     0.4304558806009227  0.0002843513532205086   0.000673020932300426     0.9989269523559053     0.9836754074718708  1.617527976139482e-05 262.6121567211146
2.992559106001859      21.18523169900319      19.23715952735589   0.002512086252914578     0.5478959996484771     -13.88588558596204    0.01716883859772334     0.1532149211704365    0.00224992206658997      17.91522590683941      571.9744097876155   0.008168915299558171     0.8611278523187103     0.7070934800893337     0.1012816865414456     0.4304558806009227  0.0002843513532205086   0.000673020932300426     0.9989269523559053     0.9836754074718708  1.617527976139482e-05 262.6121588225083
2.992559106001859      21.18523169900319      19.23715924069987   0.002512101154075772     0.5478959996484771     -13.88588558596204    0.01716883859772334     0.1532149211704365    0.00224992206658997      17.91522590683941      571.9744097876155   0.008168915299558171     0.8611278523187103     0.7070934800893337     0.1012816865414456     0.4304558806009227  0.0002843513532205086   0.000673020932300426     0.9989269523559053     0.9836754074718708  1.617527976139482e-05 262.6124417596749
2.992559106001859      21.18523169900319      19.23715924069987   0.002512086252914578     0.5478960145496383     -13.88588558596204    0.01716883859772334     0.1532149211704365    0.00224992206658997      17.91522590683941      571.9744097876155   0.008168915299558171     0.8611278523187103     0.7070934800893337     0.1012816865414456     0.4304558806009227  0.0002843513532205086   0.000673020932300426     0.9989269523559053     0.9836754074718708  1.617527976139482e-05 262.6121616543425
2.992559106001859      21.18523169900319      19.23715924069987   0.002512086252914578     0.5478959996484771     -13.88588579287786    0.01716883859772334     0.1532149211704365    0.00224992206658997      17.91522590683941      571.9744097876155   0.008168915299558171     0.8611278523187103     0.7070934800893337     0.1012816865414456     0.4304558806009227  0.0002843513532205086   0.000673020932300426     0.9989269523559053     0.9836754074718708  1.617527976139482e-05 262.6121692512087
2.992559106001859      21.18523169900319      19.23715924069987   0.002512086252914578     0.5478959996484771     -13.88588558596204    0.01716885349888454     0.1532149211704365    0.00224992206658997      17.91522590683941      571.9744097876155   0.008168915299558171     0.8611278523187103     0.7070934800893337     0.1012816865414456     0.4304558806009227  0.0002843513532205086   0.000673020932300426     0.9989269523559053     0.9836754074718708  1.617527976139482e-05 262.6121668804935
2.992559106001859      21.18523169900319      19.23715924069987   0.002512086252914578     0.5478959996484771     -13.88588558596204    0.01716883859772334     0.1532149360715977    0.00224992206658997      17.91522590683941      571.9744097876155   0.008168915299558171     0.8611278523187103     0.7070934800893337     0.1012816865414456     0.4304558806009227  0.0002843513532205086   0.000673020932300426     0.9989269523559053     0.9836754074718708  1.617527976139482e-05 262.6121617904648
2.992559106001859      21.18523169900319      19.23715924069987   0.002512086252914578     0.5478959996484771     -13.88588558596204    0.01716883859772334     0.1532149211704365   0.002249936967751164      17.91522590683941      571.9744097876155   0.008168915299558171     0.8611278523187103     0.7070934800893337     0.1012816865414456     0.4304558806009227  0.0002843513532205086   0.000673020932300426     0.9989269523559053     0.9836754074718708  1.617527976139482e-05 262.6122456289103
2.992559106001859      21.18523169900319      19.23715924069987   0.002512086252914578     0.5478959996484771     -13.88588558596204    0.01716883859772334     0.1532149211704365    0.00224992206658997      17.91522617379708      571.9744097876155   0.008168915299558171     0.8611278523187103     0.7070934800893337     0.1012816865414456     0.4304558806009227  0.0002843513532205086   0.000673020932300426     0.9989269523559053     0.9836754074718708  1.617527976139482e-05 262.612161852613
2.992559106001859      21.18523169900319      19.23715924069987   0.002512086252914578     0.5478959996484771     -13.88588558596204    0.01716883859772334     0.1532149211704365    0.00224992206658997      17.91522590683941      571.9744183106984   0.008168915299558171     0.8611278523187103     0.7070934800893337     0.1012816865414456     0.4304558806009227  0.0002843513532205086   0.000673020932300426     0.9989269523559053     0.9836754074718708  1.617527976139482e-05 262.6121618586025
2.992559106001859      21.18523169900319      19.23715924069987   0.002512086252914578     0.5478959996484771     -13.88588558596204    0.01716883859772334     0.1532149211704365    0.00224992206658997      17.91522590683941      571.9744097876155   0.008168930200719364     0.8611278523187103     0.7070934800893337     0.1012816865414456     0.4304558806009227  0.0002843513532205086   0.000673020932300426     0.9989269523559053     0.9836754074718708  1.617527976139482e-05 262.6121260817676
2.992559106001859      21.18523169900319      19.23715924069987   0.002512086252914578     0.5478959996484771     -13.88588558596204    0.01716883859772334     0.1532149211704365    0.00224992206658997      17.91522590683941      571.9744097876155   0.008168915299558171     0.8611278672198715     0.7070934800893337     0.1012816865414456     0.4304558806009227  0.0002843513532205086   0.000673020932300426     0.9989269523559053     0.9836754074718708  1.617527976139482e-05 262.6121612431068
2.992559106001859      21.18523169900319      19.23715924069987   0.002512086252914578     0.5478959996484771     -13.88588558596204    0.01716883859772334     0.1532149211704365    0.00224992206658997      17.91522590683941      571.9744097876155   0.008168915299558171     0.8611278523187103     0.7070934949904949     0.1012816865414456     0.4304558806009227  0.0002843513532205086   0.000673020932300426     0.9989269523559053     0.9836754074718708  1.617527976139482e-05 262.6121639668758
2.992559106001859      21.18523169900319      19.23715924069987   0.002512086252914578     0.5478959996484771     -13.88588558596204    0.01716883859772334     0.1532149211704365    0.00224992206658997      17.91522590683941      571.9744097876155   0.008168915299558171     0.8611278523187103     0.7070934800893337     0.1012817014426068     0.4304558806009227  0.0002843513532205086   0.000673020932300426     0.9989269523559053     0.9836754074718708  1.617527976139482e-05 262.6121630691879
2.992559106001859      21.18523169900319      19.23715924069987   0.002512086252914578     0.5478959996484771     -13.88588558596204    0.01716883859772334     0.1532149211704365    0.00224992206658997      17.91522590683941      571.9744097876155   0.008168915299558171     0.8611278523187103     0.7070934800893337     0.1012816865414456     0.4304558955020839  0.0002843513532205086   0.000673020932300426     0.9989269523559053     0.9836754074718708  1.617527976139482e-05 262.6121614822376
2.992559106001859      21.18523169900319      19.23715924069987   0.002512086252914578     0.5478959996484771     -13.88588558596204    0.01716883859772334     0.1532149211704365    0.00224992206658997      17.91522590683941      571.9744097876155   0.008168915299558171     0.8611278523187103     0.7070934800893337     0.1012816865414456     0.4304558806009227  0.0002843662543817024   0.000673020932300426     0.9989269523559053     0.9836754074718708  1.617527976139482e-05 262.6121619510998
2.992559106001859      21.18523169900319      19.23715924069987   0.002512086252914578     0.5478959996484771     -13.88588558596204    0.01716883859772334     0.1532149211704365    0.00224992206658997      17.91522590683941      571.9744097876155   0.008168915299558171     0.8611278523187103     0.7070934800893337     0.1012816865414456     0.4304558806009227  0.0002843513532205086  0.0006730358334616198     0.9989269523559053     0.9836754074718708  1.617527976139482e-05 262.6121619525314
2.992559106001859      21.18523169900319      19.23715924069987   0.002512086252914578     0.5478959996484771     -13.88588558596204    0.01716883859772334     0.1532149211704365    0.00224992206658997      17.91522590683941      571.9744097876155   0.008168915299558171     0.8611278523187103     0.7070934800893337     0.1012816865414456     0.4304558806009227  0.0002843513532205086   0.000673020932300426     0.9989269672570665     0.9836754074718708  1.617527976139482e-05 262.6121619510009
2.992559106001859      21.18523169900319      19.23715924069987   0.002512086252914578     0.5478959996484771     -13.88588558596204    0.01716883859772334     0.1532149211704365    0.00224992206658997      17.91522590683941      571.9744097876155   0.008168915299558171     0.8611278523187103     0.7070934800893337     0.1012816865414456     0.4304558806009227  0.0002843513532205086   0.000673020932300426     0.9989269523559053      0.983675422373032  1.617527976139482e-05 262.6121619509868
2.992559106001859      21.18523169900319      19.23715924069987   0.002512086252914578     0.5478959996484771     -13.88588558596204    0.01716883859772334     0.1532149211704365    0.00224992206658997      17.91522590683941      571.9744097876155   0.008168915299558171     0.8611278523187103     0.7070934800893337     0.1012816865414456     0.4304558806009227  0.0002843513532205086   0.000673020932300426     0.9989269523559053     0.9836754074718708  1.619018092258867e-05 262.61216201572
2.83676502535993      20.63449747234373      17.56938418238575   0.002417810204475489     0.6644526978826439     -13.01241681311222    0.01735890119575625     0.2809837806493487   0.001857158724392745      16.79765436708684      580.7211866714839   0.007955520008652857     0.8215679799989269     0.6717004246199534     0.1008246291410205     0.6629664940939998  0.0002252556667642498  0.0003743874462379675       0.77643445716196     0.9992176498490415  9.039187397815615e-06 262.0123477141394
2.836765067631023      20.63449747234373      17.56938418238575   0.002417810204475489     0.6644526978826439     -13.01241681311222    0.01735890119575625     0.2809837806493487   0.001857158724392745      16.79765436708684      580.7211866714839   0.007955520008652857     0.8215679799989269     0.6717004246199534     0.1008246291410205     0.6629664940939998  0.0002252556667642498  0.0003743874462379675       0.77643445716196     0.9992176498490415  9.039187397815615e-06 262.0123447306556
2.83676502535993       20.6344977798217      17.56938418238575   0.002417810204475489     0.6644526978826439     -13.01241681311222    0.01735890119575625     0.2809837806493487   0.001857158724392745      16.79765436708684      580.7211866714839   0.007955520008652857     0.8215679799989269     0.6717004246199534     0.1008246291410205     0.6629664940939998  0.0002252556667642498  0.0003743874462379675       0.77643445716196     0.9992176498490415  9.039187397815615e-06 262.0123457259848
2.83676502535993      20.63449747234373      17.56938444418998   0.002417810204475489     0.6644526978826439     -13.01241681311222    0.01735890119575625     0.2809837806493487   0.001857158724392745      16.79765436708684      580.7211866714839   0.007955520008652857     0.8215679799989269     0.6717004246199534     0.1008246291410205     0.6629664940939998  0.0002252556667642498  0.0003743874462379675       0.77643445716196     0.9992176498490415  9.039187397815615e-06 262.0123454341588
2.83676502535993      20.63449747234373      17.56938418238575   0.002417825105636683     0.6644526978826439     -13.01241681311222    0.01735890119575625     0.2809837806493487   0.001857158724392745      16.79765436708684      580.7211866714839   0.007955520008652857     0.8215679799989269     0.6717004246199534     0.1008246291410205     0.6629664940939998  0.0002252556667642498  0.0003743874462379675       0.77643445716196     0.9992176498490415  9.039187397815615e-06 262.012540869404
2.83676502535993      20.63449747234373      17.56938418238575   0.002417810204475489     0.6644527127838051     -13.01241681311222    0.01735890119575625     0.2809837806493487   0.001857158724392745      16.79765436708684      580.7211866714839   0.007955520008652857     0.8215679799989269     0.6717004246199534     0.1008246291410205     0.6629664940939998  0.0002252556667642498  0.0003743874462379675       0.77643445716196     0.9992176498490415  9.039187397815615e-06 262.0123477773731
2.83676502535993      20.63449747234373      17.56938418238575   0.002417810204475489     0.6644526978826439     -13.01241700701234    0.01735890119575625     0.2809837806493487   0.001857158724392745      16.79765436708684      580.7211866714839   0.007955520008652857     0.8215679799989269     0.6717004246199534     0.1008246291410205     0.6629664940939998  0.0002252556667642498  0.0003743874462379675       0.77643445716196     0.9992176498490415  9.039187397815615e-06 262.0123519790819
2.83676502535993      20.63449747234373      17.56938418238575   0.002417810204475489     0.6644526978826439     -13.01241681311222    0.01735891609691745     0.2809837806493487   0.001857158724392745      16.79765436708684      580.7211866714839   0.007955520008652857     0.8215679799989269     0.6717004246199534     0.1008246291410205     0.6629664940939998  0.0002252556667642498  0.0003743874462379675       0.77643445716196     0.9992176498490415  9.039187397815615e-06 262.0123350615293
2.83676502535993      20.63449747234373      17.56938418238575   0.002417810204475489     0.6644526978826439     -13.01241681311222    0.01735890119575625     0.2809837955505099   0.001857158724392745      16.79765436708684      580.7211866714839   0.007955520008652857     0.8215679799989269     0.6717004246199534     0.1008246291410205     0.6629664940939998  0.0002252556667642498  0.0003743874462379675       0.77643445716196     0.9992176498490415  9.039187397815615e-06 262.0123476428079
2.83676502535993      20.63449747234373      17.56938418238575   0.002417810204475489     0.6644526978826439     -13.01241681311222    0.01735890119575625     0.2809837806493487   0.001857173625553939      16.79765436708684      580.7211866714839   0.007955520008652857     0.8215679799989269     0.6717004246199534     0.1008246291410205     0.6629664940939998  0.0002252556667642498  0.0003743874462379675       0.77643445716196     0.9992176498490415  9.039187397815615e-06 262.0124163492817
2.83676502535993      20.63449747234373      17.56938418238575   0.002417810204475489     0.6644526978826439     -13.01241681311222    0.01735890119575625     0.2809837806493487   0.001857158724392745       16.7976546173914      580.7211866714839   0.007955520008652857     0.8215679799989269     0.6717004246199534     0.1008246291410205     0.6629664940939998  0.0002252556667642498  0.0003743874462379675       0.77643445716196     0.9992176498490415  9.039187397815615e-06 262.0123475358538
2.83676502535993      20.63449747234373      17.56938418238575   0.002417810204475489     0.6644526978826439     -13.01241681311222    0.01735890119575625     0.2809837806493487   0.001857158724392745      16.79765436708684      580.7211953249039   0.007955520008652857     0.8215679799989269     0.6717004246199534     0.1008246291410205     0.6629664940939998  0.0002252556667642498  0.0003743874462379675       0.77643445716196     0.9992176498490415  9.039187397815615e-06 262.0123482079454
2.83676502535993      20.63449747234373      17.56938418238575   0.002417810204475489     0.6644526978826439     -13.01241681311222    0.01735890119575625     0.2809837806493487   0.001857158724392745      16.79765436708684      580.7211866714839   0.007955534909814051     0.8215679799989269     0.6717004246199534     0.1008246291410205     0.6629664940939998  0.0002252556667642498  0.0003743874462379675       0.77643445716196     0.9992176498490415  9.039187397815615e-06 262.01244091843
2.83676502535993      20.63449747234373      17.56938418238575   0.002417810204475489     0.6644526978826439     -13.01241681311222    0.01735890119575625     0.2809837806493487   0.001857158724392745      16.79765436708684      580.7211866714839   0.007955520008652857     0.8215679949000881     0.6717004246199534     0.1008246291410205     0.6629664940939998  0.0002252556667642498  0.0003743874462379675       0.77643445716196     0.9992176498490415  9.039187397815615e-06 262.0123502554586
2.83676502535993      20.63449747234373      17.56938418238575   0.002417810204475489     0.6644526978826439     -13.01241681311222    0.01735890119575625     0.2809837806493487   0.001857158724392745      16.79765436708684      580.7211866714839   0.007955520008652857     0.8215679799989269     0.6717004395211146     0.1008246291410205     0.6629664940939998  0.0002252556667642498  0.0003743874462379675       0.77643445716196     0.9992176498490415  9.039187397815615e-06 262.0123416915398
2.83676502535993      20.63449747234373      17.56938418238575   0.002417810204475489     0.6644526978826439     -13.01241681311222    0.01735890119575625     0.2809837806493487   0.001857158724392745      16.79765436708684      580.7211866714839   0.007955520008652857     0.8215679799989269     0.6717004246199534     0.1008246440421817     0.6629664940939998  0.0002252556667642498  0.0003743874462379675       0.77643445716196     0.9992176498490415  9.039187397815615e-06 262.0123497328154
2.83676502535993      20.63449747234373      17.56938418238575   0.002417810204475489     0.6644526978826439     -13.01241681311222    0.01735890119575625     0.2809837806493487   0.001857158724392745      16.79765436708684      580.7211866714839   0.007955520008652857     0.8215679799989269     0.6717004246199534     0.1008246291410205      0.662966508995161  0.0002252556667642498  0.0003743874462379675       0.77643445716196     0.9992176498490415  9.039187397815615e-06 262.0123477855988
2.83676502535993      20.63449747234373      17.56938418238575   0.002417810204475489     0.6644526978826439     -13.01241681311222    0.01735890119575625     0.2809837806493487   0.001857158724392745      16.79765436708684      580.7211866714839   0.007955520008652857     0.8215679799989269     0.6717004246199534     0.1008246291410205     0.6629664940939998  0.0002252705679254436  0.0003743874462379675       0.77643445716196     0.9992176498490415  9.039187397815615e-06 262.0123477141937
2.83676502535993      20.63449747234373      17.56938418238575   0.002417810204475489     0.6644526978826439     -13.01241681311222    0.01735890119575625     0.2809837806493487   0.001857158724392745      16.79765436708684      580.7211866714839   0.007955520008652857     0.8215679799989269     0.6717004246199534     0.1008246291410205     0.6629664940939998  0.0002252556667642498  0.0003744023473991613       0.77643445716196     0.9992176498490415  9.039187397815615e-06 262.0123477149064
2.83676502535993      20.63449747234373      17.56938418238575   0.002417810204475489     0.6644526978826439     -13.01241681311222    0.01735890119575625     0.2809837806493487   0.001857158724392745      16.79765436708684      580.7211866714839   0.007955520008652857     0.8215679799989269     0.6717004246199534     0.1008246291410205     0.6629664940939998  0.0002252556667642498  0.0003743874462379675     0.7764344720631212     0.9992176498490415  9.039187397815615e-06 262.0123477141102
2.83676502535993      20.63449747234373      17.56938418238575   0.002417810204475489     0.6644526978826439     -13.01241681311222    0.01735890119575625     0.2809837806493487   0.001857158724392745      16.79765436708684      580.7211866714839   0.007955520008652857     0.8215679799989269     0.6717004246199534     0.1008246291410205     0.6629664940939998  0.0002252556667642498  0.0003743874462379675       0.77643445716196     0.9992176647502027  9.039187397815615e-06 262.0123477141169
2.83676502535993      20.63449747234373      17.56938418238575   0.002417810204475489     0.6644526978826439     -13.01241681311222    0.01735890119575625     0.2809837806493487   0.001857158724392745      16.79765436708684      580.7211866714839   0.007955520008652857     0.8215679799989269     0.6717004246199534     0.1008246291410205     0.6629664940939998  0.0002252556667642498  0.0003743874462379675       0.77643445716196     0.9992176498490415  9.054088559009462e-06 262.012347745997
2.846895576017519      20.20577417496553      17.11626325255236   0.002339129862826972     0.6932012849064863     -12.64657073725242    0.02462827115802488     0.6445566821873625   0.001876395533307945      15.97411732237836      533.9351335118314   0.008158828066671788     0.8209719776319477     0.6806604932991488    0.09875227921600778     0.7232966834821419  0.0002000545779490965  0.0002555100210313796     0.7898830686837577     0.9992731504387696  6.186693570478504e-06 249.3530461022215
2.846895618439568      20.20577417496553      17.11626325255236   0.002339129862826972     0.6932012849064863     -12.64657073725242    0.02462827115802488     0.6445566821873625   0.001876395533307945      15.97411732237836      533.9351335118314   0.008158828066671788     0.8209719776319477     0.6806604932991488    0.09875227921600778     0.7232966834821419  0.0002000545779490965  0.0002555100210313796     0.7898830686837577     0.9992731504387696  6.186693570478504e-06 249.3530437911489
2.846895576017519      20.20577447605502      17.11626325255236   0.002339129862826972     0.6932012849064863     -12.64657073725242    0.02462827115802488     0.6445566821873625   0.001876395533307945      15.97411732237836      533.9351335118314   0.008158828066671788     0.8209719776319477     0.6806604932991488    0.09875227921600778     0.7232966834821419  0.0002000545779490965  0.0002555100210313796     0.7898830686837577     0.9992731504387696  6.186693570478504e-06 249.3530442833843
2.846895576017519      20.20577417496553      17.11626350760456   0.002339129862826972     0.6932012849064863     -12.64657073725242    0.02462827115802488     0.6445566821873625   0.001876395533307945      15.97411732237836      533.9351335118314   0.008158828066671788     0.8209719776319477     0.6806604932991488    0.09875227921600778     0.7232966834821419  0.0002000545779490965  0.0002555100210313796     0.7898830686837577     0.9992731504387696  6.186693570478504e-06 249.3530440759786
2.846895576017519      20.20577417496553      17.11626325255236   0.002339144763988165     0.6932012849064863     -12.64657073725242    0.02462827115802488     0.6445566821873625   0.001876395533307945      15.97411732237836      533.9351335118314   0.008158828066671788     0.8209719776319477     0.6806604932991488    0.09875227921600778     0.7232966834821419  0.0002000545779490965  0.0002555100210313796     0.7898830686837577     0.9992731504387696  6.186693570478504e-06 249.3532262900336
2.846895576017519      20.20577417496553      17.11626325255236   0.002339129862826972     0.6932012998076474     -12.64657073725242    0.02462827115802488     0.6445566821873625   0.001876395533307945      15.97411732237836      533.9351335118314   0.008158828066671788     0.8209719776319477     0.6806604932991488    0.09875227921600778     0.7232966834821419  0.0002000545779490965  0.0002555100210313796     0.7898830686837577     0.9992731504387696  6.186693570478504e-06 249.3530462554658
2.846895576017519      20.20577417496553      17.11626325255236   0.002339129862826972     0.6932012849064863     -12.64657092570101    0.02462827115802488     0.6445566821873625   0.001876395533307945      15.97411732237836      533.9351335118314   0.008158828066671788     0.8209719776319477     0.6806604932991488    0.09875227921600778     0.7232966834821419  0.0002000545779490965  0.0002555100210313796     0.7898830686837577     0.9992731504387696  6.186693570478504e-06 249.3530503139396
2.846895576017519      20.20577417496553      17.11626325255236   0.002339129862826972     0.6932012849064863     -12.64657073725242    0.02462828605918607     0.6445566821873625   0.001876395533307945      15.97411732237836      533.9351335118314   0.008158828066671788     0.8209719776319477     0.6806604932991488    0.09875227921600778     0.7232966834821419  0.0002000545779490965  0.0002555100210313796     0.7898830686837577     0.9992731504387696  6.186693570478504e-06 249.3530443912608
2.846895576017519      20.20577417496553      17.11626325255236   0.002339129862826972     0.6932012849064863     -12.64657073725242    0.02462827115802488     0.6445566970885237   0.001876395533307945      15.97411732237836      533.9351335118314   0.008158828066671788     0.8209719776319477     0.6806604932991488    0.09875227921600778     0.7232966834821419  0.0002000545779490965  0.0002555100210313796     0.7898830686837577     0.9992731504387696  6.186693570478504e-06 249.3530462358125
2.846895576017519      20.20577417496553      17.11626325255236   0.002339129862826972     0.6932012849064863     -12.64657073725242    0.02462827115802488     0.6445566821873625   0.001876410434469139      15.97411732237836      533.9351335118314   0.008158828066671788     0.8209719776319477     0.6806604932991488    0.09875227921600778     0.7232966834821419  0.0002000545779490965  0.0002555100210313796     0.7898830686837577     0.9992731504387696  6.186693570478504e-06 249.3530973165704
2.846895576017519      20.20577417496553      17.11626325255236   0.002339129862826972     0.6932012849064863     -12.64657073725242    0.02462827115802488     0.6445566821873625   0.001876395533307945      15.97411756041126      533.9351335118314   0.008158828066671788     0.8209719776319477     0.6806604932991488    0.09875227921600778     0.7232966834821419  0.0002000545779490965  0.0002555100210313796     0.7898830686837577     0.9992731504387696  6.186693570478504e-06 249.3530457251849
2.846895576017519      20.20577417496553      17.11626325255236   0.002339129862826972     0.6932012849064863     -12.64657073725242    0.02462827115802488     0.6445566821873625   0.001876395533307945      15.97411732237836      533.9351414680849   0.008158828066671788     0.8209719776319477     0.6806604932991488    0.09875227921600778     0.7232966834821419  0.0002000545779490965  0.0002555100210313796     0.7898830686837577     0.9992731504387696  6.186693570478504e-06 249.3530469649077
2.846895576017519      20.20577417496553      17.11626325255236   0.002339129862826972     0.6932012849064863     -12.64657073725242    0.02462827115802488     0.6445566821873625   0.001876395533307945      15.97411732237836      533.9351335118314   0.008158842967832982     0.8209719776319477     0.6806604932991488    0.09875227921600778     0.7232966834821419  0.0002000545779490965  0.0002555100210313796     0.7898830686837577     0.9992731504387696  6.186693570478504e-06 249.3530386613667
2.846895576017519      20.20577417496553      17.11626325255236   0.002339129862826972     0.6932012849064863     -12.64657073725242    0.02462827115802488     0.6445566821873625   0.001876395533307945      15.97411732237836      533.9351335118314   0.008158828066671788     0.8209719925331089     0.6806604932991488    0.09875227921600778     0.7232966834821419  0.0002000545779490965  0.0002555100210313796     0.7898830686837577     0.9992731504387696  6.186693570478504e-06 249.3530485913029
2.846895576017519      20.20577417496553      17.11626325255236   0.002339129862826972     0.6932012849064863     -12.64657073725242    0.02462827115802488     0.6445566821873625   0.001876395533307945      15.97411732237836      533.9351335118314   0.008158828066671788     0.8209719776319477       0.68066050820031    0.09875227921600778     0.7232966834821419  0.0002000545779490965  0.0002555100210313796     0.7898830686837577     0.9992731504387696  6.186693570478504e-06 249.3530420066342
2.846895576017519      20.20577417496553      17.11626325255236   0.002339129862826972     0.6932012849064863     -12.64657073725242    0.02462827115802488     0.6445566821873625   0.001876395533307945      15.97411732237836      533.9351335118314   0.008158828066671788     0.8209719776319477     0.6806604932991488    0.09875229411716897     0.7232966834821419  0.0002000545779490965  0.0002555100210313796     0.7898830686837577     0.9992731504387696  6.186693570478504e-06 249.3530411358486
2.846895576017519      20.20577417496553      17.11626325255236   0.002339129862826972     0.6932012849064863     -12.64657073725242    0.02462827115802488     0.6445566821873625   0.001876395533307945      15.97411732237836      533.9351335118314   0.008158828066671788     0.8209719776319477     0.6806604932991488    0.09875227921600778     0.7232966983833031  0.0002000545779490965  0.0002555100210313796     0.7898830686837577     0.9992731504387696  6.186693570478504e-06 249.3530463270075
2.846895576017519      20.20577417496553      17.11626325255236   0.002339129862826972     0.6932012849064863     -12.64657073725242    0.02462827115802488     0.6445566821873625   0.001876395533307945      15.97411732237836      533.9351335118314   0.008158828066671788     0.8209719776319477     0.6806604932991488    0.09875227921600778     0.7232966834821419  0.0002000694791102903  0.0002555100210313796     0.7898830686837577     0.9992731504387696  6.186693570478504e-06 249.3530461018843
2.846895576017519      20.20577417496553      17.11626325255236   0.002339129862826972     0.6932012849064863     -12.64657073725242    0.02462827115802488     0.6445566821873625   0.001876395533307945      15.97411732237836      533.9351335118314   0.008158828066671788     0.8209719776319477     0.6806604932991488    0.09875227921600778     0.7232966834821419  0.0002000545779490965  0.0002555249221925735     0.7898830686837577     0.9992731504387696  6.186693570478504e-06 249.3530461030416
2.846895576017519      20.20577417496553      17.11626325255236   0.002339129862826972     0.6932012849064863     -12.64657073725242    0.02462827115802488     0.6445566821873625   0.001876395533307945      15.97411732237836      533.9351335118314   0.008158828066671788     0.8209719776319477     0.6806604932991488    0.09875227921600778     0.7232966834821419  0.0002000545779490965  0.0002555100210313796     0.7898830835849189     0.9992731504387696  6.186693570478504e-06 249.3530461000051
2.846895576017519      20.20577417496553      17.11626325255236   0.002339129862826972     0.6932012849064863     -12.64657073725242    0.02462827115802488     0.6445566821873625   0.001876395533307945      15.97411732237836      533.9351335118314   0.008158828066671788     0.8209719776319477     0.6806604932991488    0.09875227921600778     0.7232966834821419  0.0002000545779490965  0.0002555100210313796     0.7898830686837577     0.9992731653399308  6.186693570478504e-06 249.353046103348
2.846895576017519      20.20577417496553      17.11626325255236   0.002339129862826972     0.6932012849064863     -12.64657073725242    0.02462827115802488     0.6445566821873625   0.001876395533307945      15.97411732237836      533.9351335118314   0.008158828066671788     0.8209719776319477     0.6806604932991488    0.09875227921600778     0.7232966834821419  0.0002000545779490965  0.0002555100210313796     0.7898830686837577     0.9992731504387696  6.201594731672352e-06 249.3530461157732
2.861182701032337      18.18271360086827      15.29274687334749   0.002177762731974901     0.7579938332319139     -11.08534082024424    0.02660252982514882     0.7040935070531349   0.001233841024740931      14.98727290480915      464.5606139105865    0.01011586470139947     0.8191590486485552     0.7231805031206049    0.07996985481712803     0.6299229870251975    0.03762158350218472  6.918567814458428e-05     0.9170288419647803     0.3152379610495706  2.068180963620239e-06 245.7634386165835
2.861182743667282      18.18271360086827      15.29274687334749   0.002177762731974901     0.7579938332319139     -11.08534082024424    0.02660252982514882     0.7040935070531349   0.001233841024740931      14.98727290480915      464.5606139105865    0.01011586470139947     0.8191590486485552     0.7231805031206049    0.07996985481712803     0.6299229870251975    0.03762158350218472  6.918567814458428e-05     0.9170288419647803     0.3152379610495706  2.068180963620239e-06 245.7634367289323
2.861182701032337      18.18271387181181      15.29274687334749   0.002177762731974901     0.7579938332319139     -11.08534082024424    0.02660252982514882     0.7040935070531349   0.001233841024740931      14.98727290480915      464.5606139105865    0.01011586470139947     0.8191590486485552     0.7231805031206049    0.07996985481712803     0.6299229870251975    0.03762158350218472  6.918567814458428e-05     0.9170288419647803     0.3152379610495706  2.068180963620239e-06 245.7634396698002
2.861182701032337      18.18271360086827      15.29274710122718   0.002177762731974901     0.7579938332319139     -11.08534082024424    0.02660252982514882     0.7040935070531349   0.001233841024740931      14.98727290480915      464.5606139105865    0.01011586470139947     0.8191590486485552     0.7231805031206049    0.07996985481712803     0.6299229870251975    0.03762158350218472  6.918567814458428e-05     0.9170288419647803     0.3152379610495706  2.068180963620239e-06 245.7634385226477
2.861182701032337      18.18271360086827      15.29274687334749   0.002177777633136094     0.7579938332319139     -11.08534082024424    0.02660252982514882     0.7040935070531349   0.001233841024740931      14.98727290480915      464.5606139105865    0.01011586470139947     0.8191590486485552     0.7231805031206049    0.07996985481712803     0.6299229870251975    0.03762158350218472  6.918567814458428e-05     0.9170288419647803     0.3152379610495706  2.068180963620239e-06 245.7634359111526
2.861182701032337      18.18271360086827      15.29274687334749   0.002177762731974901     0.7579938481330751     -11.08534082024424    0.02660252982514882     0.7040935070531349   0.001233841024740931      14.98727290480915      464.5606139105865    0.01011586470139947     0.8191590486485552     0.7231805031206049    0.07996985481712803     0.6299229870251975    0.03762158350218472  6.918567814458428e-05     0.9170288419647803     0.3152379610495706  2.068180963620239e-06 245.7634383615118
2.861182701032337      18.18271360086827      15.29274687334749   0.002177762731974901     0.7579938332319139     -11.08534098542869    0.02660252982514882     0.7040935070531349   0.001233841024740931      14.98727290480915      464.5606139105865    0.01011586470139947     0.8191590486485552     0.7231805031206049    0.07996985481712803     0.6299229870251975    0.03762158350218472  6.918567814458428e-05     0.9170288419647803     0.3152379610495706  2.068180963620239e-06 245.7634379767409
2.861182701032337      18.18271360086827      15.29274687334749   0.002177762731974901     0.7579938332319139     -11.08534082024424    0.02660254472631001     0.7040935070531349   0.001233841024740931      14.98727290480915      464.5606139105865    0.01011586470139947     0.8191590486485552     0.7231805031206049    0.07996985481712803     0.6299229870251975    0.03762158350218472  6.918567814458428e-05     0.9170288419647803     0.3152379610495706  2.068180963620239e-06 245.7634612679192
2.861182701032337      18.18271360086827      15.29274687334749   0.002177762731974901     0.7579938332319139     -11.08534082024424    0.02660252982514882     0.7040935219542961   0.001233841024740931      14.98727290480915      464.5606139105865    0.01011586470139947     0.8191590486485552     0.7231805031206049    0.07996985481712803     0.6299229870251975    0.03762158350218472  6.918567814458428e-05     0.9170288419647803     0.3152379610495706  2.068180963620239e-06 245.7634380349058
2.861182701032337      18.18271360086827      15.29274687334749   0.002177762731974901     0.7579938332319139     -11.08534082024424    0.02660252982514882     0.7040935070531349   0.001233855925902125      14.98727290480915      464.5606139105865    0.01011586470139947     0.8191590486485552     0.7231805031206049    0.07996985481712803     0.6299229870251975    0.03762158350218472  6.918567814458428e-05     0.9170288419647803     0.3152379610495706  2.068180963620239e-06 245.7634945051253
2.861182701032337      18.18271360086827      15.29274687334749   0.002177762731974901     0.7579938332319139     -11.08534082024424    0.02660252982514882     0.7040935070531349   0.001233841024740931      14.98727312813692      464.5606139105865    0.01011586470139947     0.8191590486485552     0.7231805031206049    0.07996985481712803     0.6299229870251975    0.03762158350218472  6.918567814458428e-05     0.9170288419647803     0.3152379610495706  2.068180963620239e-06 245.7634370436957
2.861182701032337      18.18271360086827      15.29274687334749   0.002177762731974901     0.7579938332319139     -11.08534082024424    0.02660252982514882     0.7040935070531349   0.001233841024740931      14.98727290480915      464.5606208330792    0.01011586470139947     0.8191590486485552     0.7231805031206049    0.07996985481712803     0.6299229870251975    0.03762158350218472  6.918567814458428e-05     0.9170288419647803     0.3152379610495706  2.068180963620239e-06 245.763439836427
2.861182701032337      18.18271360086827      15.29274687334749   0.002177762731974901     0.7579938332319139     -11.08534082024424    0.02660252982514882     0.7040935070531349   0.001233841024740931      14.98727290480915      464.5606139105865    0.01011587960256067     0.8191590486485552     0.7231805031206049    0.07996985481712803     0.6299229870251975    0.03762158350218472  6.918567814458428e-05     0.9170288419647803     0.3152379610495706  2.068180963620239e-06 245.7636915375127
2.861182701032337      18.18271360086827      15.29274687334749   0.002177762731974901     0.7579938332319139     -11.08534082024424    0.02660252982514882     0.7040935070531349   0.001233841024740931      14.98727290480915      464.5606139105865    0.01011586470139947     0.8191590635497164     0.7231805031206049    0.07996985481712803     0.6299229870251975    0.03762158350218472  6.918567814458428e-05     0.9170288419647803     0.3152379610495706  2.068180963620239e-06 245.7634418123865
2.861182701032337      18.18271360086827      15.29274687334749   0.002177762731974901     0.7579938332319139     -11.08534082024424    0.02660252982514882     0.7040935070531349   0.001233841024740931      14.98727290480915      464.5606139105865    0.01011586470139947     0.8191590486485552     0.7231805180217661    0.07996985481712803     0.6299229870251975    0.03762158350218472  6.918567814458428e-05     0.9170288419647803     0.3152379610495706  2.068180963620239e-06 245.763436736203
2.861182701032337      18.18271360086827      15.29274687334749   0.002177762731974901     0.7579938332319139     -11.08534082024424    0.02660252982514882     0.7040935070531349   0.001233841024740931      14.98727290480915      464.5606139105865    0.01011586470139947     0.8191590486485552     0.7231805031206049    0.07996986971828922     0.6299229870251975    0.03762158350218472  6.918567814458428e-05     0.9170288419647803     0.3152379610495706  2.068180963620239e-06 245.7634412620949
2.861182701032337      18.18271360086827      15.29274687334749   0.002177762731974901     0.7579938332319139     -11.08534082024424    0.02660252982514882     0.7040935070531349   0.001233841024740931      14.98727290480915      464.5606139105865    0.01011586470139947     0.8191590486485552     0.7231805031206049    0.07996985481712803     0.6299230019263586    0.03762158350218472  6.918567814458428e-05     0.9170288419647803     0.3152379610495706  2.068180963620239e-06 245.7634385999335
2.861182701032337      18.18271360086827      15.29274687334749   0.002177762731974901     0.7579938332319139     -11.08534082024424    0.02660252982514882     0.7040935070531349   0.001233841024740931      14.98727290480915      464.5606139105865    0.01011586470139947     0.8191590486485552     0.7231805031206049    0.07996985481712803     0.6299229870251975    0.03762159840334592  6.918567814458428e-05     0.9170288419647803     0.3152379610495706  2.068180963620239e-06 245.7634386158015
2.861182701032337      18.18271360086827      15.29274687334749   0.002177762731974901     0.7579938332319139     -11.08534082024424    0.02660252982514882     0.7040935070531349   0.001233841024740931      14.98727290480915      464.5606139105865    0.01011586470139947     0.8191590486485552     0.7231805031206049    0.07996985481712803     0.6299229870251975    0.03762158350218472  6.920057930577813e-05     0.9170288419647803     0.3152379610495706  2.068180963620239e-06 245.7634386161791
2.861182701032337      18.18271360086827      15.29274687334749   0.002177762731974901     0.7579938332319139     -11.08534082024424    0.02660252982514882     0.7040935070531349   0.001233841024740931      14.98727290480915      464.5606139105865    0.01011586470139947     0.8191590486485552     0.7231805031206049    0.07996985481712803     0.6299229870251975    0.03762158350218472  6.918567814458428e-05     0.9170288568659415     0.3152379610495706  2.068180963620239e-06 245.7634386167432
2.861182701032337      18.18271360086827      15.29274687334749   0.002177762731974901     0.7579938332319139     -11.08534082024424    0.02660252982514882     0.7040935070531349   0.001233841024740931      14.98727290480915      464.5606139105865    0.01011586470139947     0.8191590486485552     0.7231805031206049    0.07996985481712803     0.6299229870251975    0.03762158350218472  6.918567814458428e-05     0.9170288419647803     0.3152379759507318  2.068180963620239e-06 245.76343861695
2.861182701032337      18.18271360086827      15.29274687334749   0.002177762731974901     0.7579938332319139     -11.08534082024424    0.02660252982514882     0.7040935070531349   0.001233841024740931      14.98727290480915      464.5606139105865    0.01011586470139947     0.8191590486485552     0.7231805031206049    0.07996985481712803     0.6299229870251975    0.03762158350218472  6.918567814458428e-05     0.9170288419647803     0.3152379610495706  2.083082124814086e-06 245.7634386192241
2.872892784319143       18.2769436946981      15.37227830518642   0.002299334260071128     0.7958027776253003     -11.15422110346209    0.02805830421129545     0.9055267790550808  0.0008464090424800859      14.74156565398805      443.6379526314992   0.009640665591413879      0.816896781105574     0.7256244452356585     0.0772073236043259     0.8045195866862697    0.04217847671507367     0.2655560855977149     0.6421468487704053     0.2228385802018891  1.370740864305259e-06 236.6803824667011
2.872892827128582       18.2769436946981      15.37227830518642   0.002299334260071128     0.7958027776253003     -11.15422110346209    0.02805830421129545     0.9055267790550808  0.0008464090424800859      14.74156565398805      443.6379526314992   0.009640665591413879      0.816896781105574     0.7256244452356585     0.0772073236043259     0.8045195866862697    0.04217847671507367     0.2655560855977149     0.6421468487704053     0.2228385802018891  1.370740864305259e-06 236.680381567367
2.872892784319143      18.27694396704578      15.37227830518642   0.002299334260071128     0.7958027776253003     -11.15422110346209    0.02805830421129545     0.9055267790550808  0.0008464090424800859      14.74156565398805      443.6379526314992   0.009640665591413879      0.816896781105574     0.7256244452356585     0.0772073236043259     0.8045195866862697    0.04217847671507367     0.2655560855977149     0.6421468487704053     0.2228385802018891  1.370740864305259e-06 236.68038052066
2.872892784319143       18.2769436946981      15.37227853425122   0.002299334260071128     0.7958027776253003     -11.15422110346209    0.02805830421129545     0.9055267790550808  0.0008464090424800859      14.74156565398805      443.6379526314992   0.009640665591413879      0.816896781105574     0.7256244452356585     0.0772073236043259     0.8045195866862697    0.04217847671507367     0.2655560855977149     0.6421468487704053     0.2228385802018891  1.370740864305259e-06 236.6803807333564
2.872892784319143       18.2769436946981      15.37227830518642   0.002299349161232322     0.7958027776253003     -11.15422110346209    0.02805830421129545     0.9055267790550808  0.0008464090424800859      14.74156565398805      443.6379526314992   0.009640665591413879      0.816896781105574     0.7256244452356585     0.0772073236043259     0.8045195866862697    0.04217847671507367     0.2655560855977149     0.6421468487704053     0.2228385802018891  1.370740864305259e-06 236.6805384250591
2.872892784319143       18.2769436946981      15.37227830518642   0.002299334260071128     0.7958027925264615     -11.15422110346209    0.02805830421129545     0.9055267790550808  0.0008464090424800859      14.74156565398805      443.6379526314992   0.009640665591413879      0.816896781105574     0.7256244452356585     0.0772073236043259     0.8045195866862697    0.04217847671507367     0.2655560855977149     0.6421468487704053     0.2228385802018891  1.370740864305259e-06 236.6803823391481
2.872892784319143       18.2769436946981      15.37227830518642   0.002299334260071128     0.7958027776253003     -11.15422126967294    0.02805830421129545     0.9055267790550808  0.0008464090424800859      14.74156565398805      443.6379526314992   0.009640665591413879      0.816896781105574     0.7256244452356585     0.0772073236043259     0.8045195866862697    0.04217847671507367     0.2655560855977149     0.6421468487704053     0.2228385802018891  1.370740864305259e-06 236.6803857006339
2.872892784319143       18.2769436946981      15.37227830518642   0.002299334260071128     0.7958027776253003     -11.15422110346209    0.02805831911245664     0.9055267790550808  0.0008464090424800859      14.74156565398805      443.6379526314992   0.009640665591413879      0.816896781105574     0.7256244452356585     0.0772073236043259     0.8045195866862697    0.04217847671507367     0.2655560855977149     0.6421468487704053     0.2228385802018891  1.370740864305259e-06 236.6803909850016
2.872892784319143       18.2769436946981      15.37227830518642   0.002299334260071128     0.7958027776253003     -11.15422110346209    0.02805830421129545      0.905526793956242  0.0008464090424800859      14.74156565398805      443.6379526314992   0.009640665591413879      0.816896781105574     0.7256244452356585     0.0772073236043259     0.8045195866862697    0.04217847671507367     0.2655560855977149     0.6421468487704053     0.2228385802018891  1.370740864305259e-06 236.6803822974861
2.872892784319143       18.2769436946981      15.37227830518642   0.002299334260071128     0.7958027776253003     -11.15422110346209    0.02805830421129545     0.9055267790550808  0.0008464239436412797      14.74156565398805      443.6379526314992   0.009640665591413879      0.816896781105574     0.7256244452356585     0.0772073236043259     0.8045195866862697    0.04217847671507367     0.2655560855977149     0.6421468487704053     0.2228385802018891  1.370740864305259e-06 236.6804263300506
2.872892784319143       18.2769436946981      15.37227830518642   0.002299334260071128     0.7958027776253003     -11.15422110346209    0.02805830421129545     0.9055267790550808  0.0008464090424800859      14.74156587365449      443.6379526314992   0.009640665591413879      0.816896781105574     0.7256244452356585     0.0772073236043259     0.8045195866862697    0.04217847671507367     0.2655560855977149     0.6421468487704053     0.2228385802018891  1.370740864305259e-06 236.6803817451323
2.872892784319143       18.2769436946981      15.37227830518642   0.002299334260071128     0.7958027776253003     -11.15422110346209    0.02805830421129545     0.9055267790550808  0.0008464090424800859      14.74156565398805      443.6379592422198   0.009640665591413879      0.816896781105574     0.7256244452356585     0.0772073236043259     0.8045195866862697    0.04217847671507367     0.2655560855977149     0.6421468487704053     0.2228385802018891  1.370740864305259e-06 236.6803830839128
2.872892784319143       18.2769436946981      15.37227830518642   0.002299334260071128     0.7958027776253003     -11.15422110346209    0.02805830421129545     0.9055267790550808  0.0008464090424800859      14.74156565398805      443.6379526314992   0.009640680492575073      0.816896781105574     0.7256244452356585     0.0772073236043259     0.8045195866862697    0.04217847671507367     0.2655560855977149     0.6421468487704053     0.2228385802018891  1.370740864305259e-06 236.6803439523154
2.872892784319143       18.2769436946981      15.37227830518642   0.002299334260071128     0.7958027776253003     -11.15422110346209    0.02805830421129545     0.9055267790550808  0.0008464090424800859      14.74156565398805      443.6379526314992   0.009640665591413879     0.8168967960067352     0.7256244452356585     0.0772073236043259     0.8045195866862697    0.04217847671507367     0.2655560855977149     0.6421468487704053     0.2228385802018891  1.370740864305259e-06 236.6803841376831
2.872892784319143       18.2769436946981      15.37227830518642   0.002299334260071128     0.7958027776253003     -11.15422110346209    0.02805830421129545     0.9055267790550808  0.0008464090424800859      14.74156565398805      443.6379526314992   0.009640665591413879      0.816896781105574     0.7256244601368197     0.0772073236043259     0.8045195866862697    0.04217847671507367     0.2655560855977149     0.6421468487704053     0.2228385802018891  1.370740864305259e-06 236.6803829929866
2.872892784319143       18.2769436946981      15.37227830518642   0.002299334260071128     0.7958027776253003     -11.15422110346209    0.02805830421129545     0.9055267790550808  0.0008464090424800859      14.74156565398805      443.6379526314992   0.009640665591413879      0.816896781105574     0.7256244452356585     0.0772073385054871     0.8045195866862697    0.04217847671507367     0.2655560855977149     0.6421468487704053     0.2228385802018891  1.370740864305259e-06 236.6803736732811
2.872892784319143       18.2769436946981      15.37227830518642   0.002299334260071128     0.7958027776253003     -11.15422110346209    0.02805830421129545     0.9055267790550808  0.0008464090424800859      14.74156565398805      443.6379526314992   0.009640665591413879      0.816896781105574     0.7256244452356585     0.0772073236043259     0.8045196015874309    0.04217847671507367     0.2655560855977149     0.6421468487704053     0.2228385802018891  1.370740864305259e-06 236.6803824510092
2.872892784319143       18.2769436946981      15.37227830518642   0.002299334260071128     0.7958027776253003     -11.15422110346209    0.02805830421129545     0.9055267790550808  0.0008464090424800859      14.74156565398805      443.6379526314992   0.009640665591413879      0.816896781105574     0.7256244452356585     0.0772073236043259     0.8045195866862697    0.04217849161623487     0.2655560855977149     0.6421468487704053     0.2228385802018891  1.370740864305259e-06 236.6803824660322
2.872892784319143       18.2769436946981      15.37227830518642   0.002299334260071128     0.7958027776253003     -11.15422110346209    0.02805830421129545     0.9055267790550808  0.0008464090424800859      14.74156565398805      443.6379526314992   0.009640665591413879      0.816896781105574     0.7256244452356585     0.0772073236043259     0.8045195866862697    0.04217847671507367     0.2655561004988761     0.6421468487704053     0.2228385802018891  1.370740864305259e-06 236.6803824665195
2.872892784319143       18.2769436946981      15.37227830518642   0.002299334260071128     0.7958027776253003     -11.15422110346209    0.02805830421129545     0.9055267790550808  0.0008464090424800859      14.74156565398805      443.6379526314992   0.009640665591413879      0.816896781105574     0.7256244452356585     0.0772073236043259     0.8045195866862697    0.04217847671507367     0.2655560855977149     0.6421468636715665     0.2228385802018891  1.370740864305259e-06 236.6803824641224
2.872892784319143       18.2769436946981      15.37227830518642   0.002299334260071128     0.7958027776253003     -11.15422110346209    0.02805830421129545     0.9055267790550808  0.0008464090424800859      14.74156565398805      443.6379526314992   0.009640665591413879      0.816896781105574     0.7256244452356585     0.0772073236043259     0.8045195866862697    0.04217847671507367     0.2655560855977149     0.6421468487704053     0.2228385951030503  1.370740864305259e-06 236.6803824652345
2.872892784319143       18.2769436946981      15.37227830518642   0.002299334260071128     0.7958027776253003     -11.15422110346209    0.02805830421129545     0.9055267790550808  0.0008464090424800859      14.74156565398805      443.6379526314992   0.009640665591413879      0.816896781105574     0.7256244452356585     0.0772073236043259     0.8045195866862697    0.04217847671507367     0.2655560855977149     0.6421468487704053     0.2228385802018891  1.385642025499106e-06 236.6803938585919
2.87570704755108      17.94377371075538      15.07118418760495   0.002215847366403124     0.8328594636964414     -10.86376853375869    0.02949255117251037     0.8896078825383005  0.0007264024347185775      14.45751217648893      426.8043181533994    0.00977533053669459     0.8149182294298472     0.7190733463488317    0.08511980901910965     0.8169685803619478    0.04534307272570378     0.6250344174919171     0.7416547237912723     0.4488312802251527  9.863733240626798e-07 234.2303428462591
2.875707090402454      17.94377371075538      15.07118418760495   0.002215847366403124     0.8328594636964414     -10.86376853375869    0.02949255117251037     0.8896078825383005  0.0007264024347185775      14.45751217648893      426.8043181533994    0.00977533053669459     0.8149182294298472     0.7190733463488317    0.08511980901910965     0.8169685803619478    0.04534307272570378     0.6250344174919171     0.7416547237912723     0.4488312802251527  9.863733240626798e-07 234.2303420005144
2.87570704755108      17.94377397813844      15.07118418760495   0.002215847366403124     0.8328594636964414     -10.86376853375869    0.02949255117251037     0.8896078825383005  0.0007264024347185775      14.45751217648893      426.8043181533994    0.00977533053669459     0.8149182294298472     0.7190733463488317    0.08511980901910965     0.8169685803619478    0.04534307272570378     0.6250344174919171     0.7416547237912723     0.4488312802251527  9.863733240626798e-07 234.2303425570171
2.87570704755108      17.94377371075538      15.07118441218309   0.002215847366403124     0.8328594636964414     -10.86376853375869    0.02949255117251037     0.8896078825383005  0.0007264024347185775      14.45751217648893      426.8043181533994    0.00977533053669459     0.8149182294298472     0.7190733463488317    0.08511980901910965     0.8169685803619478    0.04534307272570378     0.6250344174919171     0.7416547237912723     0.4488312802251527  9.863733240626798e-07 234.2303421920505
2.87570704755108      17.94377371075538      15.07118418760495   0.002215862267564318     0.8328594636964414     -10.86376853375869    0.02949255117251037     0.8896078825383005  0.0007264024347185775      14.45751217648893      426.8043181533994    0.00977533053669459     0.8149182294298472     0.7190733463488317    0.08511980901910965     0.8169685803619478    0.04534307272570378     0.6250344174919171     0.7416547237912723     0.4488312802251527  9.863733240626798e-07 234.2303990889715
2.87570704755108      17.94377371075538      15.07118418760495   0.002215847366403124     0.8328594785976026     -10.86376853375869    0.02949255117251037     0.8896078825383005  0.0007264024347185775      14.45751217648893      426.8043181533994    0.00977533053669459     0.8149182294298472     0.7190733463488317    0.08511980901910965     0.8169685803619478    0.04534307272570378     0.6250344174919171     0.7416547237912723     0.4488312802251527  9.863733240626798e-07 234.2303427011712
2.87570704755108      17.94377371075538      15.07118418760495   0.002215847366403124     0.8328594636964414     -10.86376869564146    0.02949255117251037     0.8896078825383005  0.0007264024347185775      14.45751217648893      426.8043181533994    0.00977533053669459     0.8149182294298472     0.7190733463488317    0.08511980901910965     0.8169685803619478    0.04534307272570378     0.6250344174919171     0.7416547237912723     0.4488312802251527  9.863733240626798e-07 234.2303437511217
2.87570704755108      17.94377371075538      15.07118418760495   0.002215847366403124     0.8328594636964414     -10.86376853375869    0.02949256607367157     0.8896078825383005  0.0007264024347185775      14.45751217648893      426.8043181533994    0.00977533053669459     0.8149182294298472     0.7190733463488317    0.08511980901910965     0.8169685803619478    0.04534307272570378     0.6250344174919171     0.7416547237912723     0.4488312802251527  9.863733240626798e-07 234.2303523296761
2.87570704755108      17.94377371075538      15.07118418760495   0.002215847366403124     0.8328594636964414     -10.86376853375869    0.02949255117251037     0.8896078974394617  0.0007264024347185775      14.45751217648893      426.8043181533994    0.00977533053669459     0.8149182294298472     0.7190733463488317    0.08511980901910965     0.8169685803619478    0.04534307272570378     0.6250344174919171     0.7416547237912723     0.4488312802251527  9.863733240626798e-07 234.23034261743
2.87570704755108      17.94377371075538      15.07118418760495   0.002215847366403124     0.8328594636964414     -10.86376853375869    0.02949255117251037     0.8896078825383005  0.0007264173358797713      14.45751217648893      426.8043181533994    0.00977533053669459     0.8149182294298472     0.7190733463488317    0.08511980901910965     0.8169685803619478    0.04534307272570378     0.6250344174919171     0.7416547237912723     0.4488312802251527  9.863733240626798e-07 234.2303885877787
2.87570704755108      17.94377371075538      15.07118418760495   0.002215847366403124     0.8328594636964414     -10.86376853375869    0.02949255117251037     0.8896078825383005  0.0007264024347185775      14.45751239192265      426.8043181533994    0.00977533053669459     0.8149182294298472     0.7190733463488317    0.08511980901910965     0.8169685803619478    0.04534307272570378     0.6250344174919171     0.7416547237912723     0.4488312802251527  9.863733240626798e-07 234.2303420584673
2.87570704755108      17.94377371075538      15.07118418760495   0.002215847366403124     0.8328594636964414     -10.86376853375869    0.02949255117251037     0.8896078825383005  0.0007264024347185775      14.45751217648893      426.8043245132794    0.00977533053669459     0.8149182294298472     0.7190733463488317    0.08511980901910965     0.8169685803619478    0.04534307272570378     0.6250344174919171     0.7416547237912723     0.4488312802251527  9.863733240626798e-07 234.230343438223
2.87570704755108      17.94377371075538      15.07118418760495   0.002215847366403124     0.8328594636964414     -10.86376853375869    0.02949255117251037     0.8896078825383005  0.0007264024347185775      14.45751217648893      426.8043181533994   0.009775345437855784     0.8149182294298472     0.7190733463488317    0.08511980901910965     0.8169685803619478    0.04534307272570378     0.6250344174919171     0.7416547237912723     0.4488312802251527  9.863733240626798e-07 234.230521106184
2.87570704755108      17.94377371075538      15.07118418760495   0.002215847366403124     0.8328594636964414     -10.86376853375869    0.02949255117251037     0.8896078825383005  0.0007264024347185775      14.45751217648893      426.8043181533994    0.00977533053669459     0.8149182443310084     0.7190733463488317    0.08511980901910965     0.8169685803619478    0.04534307272570378     0.6250344174919171     0.7416547237912723     0.4488312802251527  9.863733240626798e-07 234.230344825024
2.87570704755108      17.94377371075538      15.07118418760495   0.002215847366403124     0.8328594636964414     -10.86376853375869    0.02949255117251037     0.8896078825383005  0.0007264024347185775      14.45751217648893      426.8043181533994    0.00977533053669459     0.8149182294298472     0.7190733612499929    0.08511980901910965     0.8169685803619478    0.04534307272570378     0.6250344174919171     0.7416547237912723     0.4488312802251527  9.863733240626798e-07 234.2303414386265
2.87570704755108      17.94377371075538      15.07118418760495   0.002215847366403124     0.8328594636964414     -10.86376853375869    0.02949255117251037     0.8896078825383005  0.0007264024347185775      14.45751217648893      426.8043181533994    0.00977533053669459     0.8149182294298472     0.7190733463488317    0.08511982392027084     0.8169685803619478    0.04534307272570378     0.6250344174919171     0.7416547237912723     0.4488312802251527  9.863733240626798e-07 234.2303463156172
2.87570704755108      17.94377371075538      15.07118418760495   0.002215847366403124     0.8328594636964414     -10.86376853375869    0.02949255117251037     0.8896078825383005  0.0007264024347185775      14.45751217648893      426.8043181533994    0.00977533053669459     0.8149182294298472     0.7190733463488317    0.08511980901910965     0.8169685952631089    0.04534307272570378     0.6250344174919171     0.7416547237912723     0.4488312802251527  9.863733240626798e-07 234.2303428368426
2.87570704755108      17.94377371075538      15.07118418760495   0.002215847366403124     0.8328594636964414     -10.86376853375869    0.02949255117251037     0.8896078825383005  0.0007264024347185775      14.45751217648893      426.8043181533994    0.00977533053669459     0.8149182294298472     0.7190733463488317    0.08511980901910965     0.8169685803619478    0.04534308762686497     0.6250344174919171     0.7416547237912723     0.4488312802251527  9.863733240626798e-07 234.2303428527853
2.87570704755108      17.94377371075538      15.07118418760495   0.002215847366403124     0.8328594636964414     -10.86376853375869    0.02949255117251037     0.8896078825383005  0.0007264024347185775      14.45751217648893      426.8043181533994    0.00977533053669459     0.8149182294298472     0.7190733463488317    0.08511980901910965     0.8169685803619478    0.04534307272570378     0.6250344323930783     0.7416547237912723     0.4488312802251527  9.863733240626798e-07 234.230342846191
2.87570704755108      17.94377371075538      15.07118418760495   0.002215847366403124     0.8328594636964414     -10.86376853375869    0.02949255117251037     0.8896078825383005  0.0007264024347185775      14.45751217648893      426.8043181533994    0.00977533053669459     0.8149182294298472     0.7190733463488317    0.08511980901910965     0.8169685803619478    0.04534307272570378     0.6250344174919171     0.7416547386924335     0.4488312802251527  9.863733240626798e-07 234.2303426836895
2.87570704755108      17.94377371075538      15.07118418760495   0.002215847366403124     0.8328594636964414     -10.86376853375869    0.02949255117251037     0.8896078825383005  0.0007264024347185775      14.45751217648893      426.8043181533994    0.00977533053669459     0.8149182294298472     0.7190733463488317    0.08511980901910965     0.8169685803619478    0.04534307272570378     0.6250344174919171     0.7416547237912723     0.4488312951263139  9.863733240626798e-07 234.2303428547092
2.87570704755108      17.94377371075538      15.07118418760495   0.002215847366403124     0.8328594636964414     -10.86376853375869    0.02949255117251037     0.8896078825383005  0.0007264024347185775      14.45751217648893      426.8043181533994    0.00977533053669459     0.8149182294298472     0.7190733463488317    0.08511980901910965     0.8169685803619478    0.04534307272570378     0.6250344174919171     0.7416547237912723     0.4488312802251527  1.001274485256528e-06 234.230370413768
2.882971428828762      17.66981125614018      14.36909803305196   0.002179250361233791     0.8942708608526861     -10.45407685184296    0.03330619157949656      1.117422381537881  0.0004159693255321904      14.26606441152534      415.6070537562381   0.008799435965041284      0.812447691465325        0.7288265353775    0.07693502866636222     0.9664070805884041    0.04805194002834675     0.8324313443557366     0.7907531527858177     0.3940456390148756  5.027510755783232e-07 233.6848622886298
2.882971471788384      17.66981125614018      14.36909803305196   0.002179250361233791     0.8942708608526861     -10.45407685184296    0.03330619157949656      1.117422381537881  0.0004159693255321904      14.26606441152534      415.6070537562381   0.008799435965041284      0.812447691465325        0.7288265353775    0.07693502866636222     0.9664070805884041    0.04805194002834675     0.8324313443557366     0.7907531527858177     0.3940456390148756  5.027510755783232e-07 233.6848615159837
2.882971428828762      17.66981151944089      14.36909803305196   0.002179250361233791     0.8942708608526861     -10.45407685184296    0.03330619157949656      1.117422381537881  0.0004159693255321904      14.26606441152534      415.6070537562381   0.008799435965041284      0.812447691465325        0.7288265353775    0.07693502866636222     0.9664070805884041    0.04805194002834675     0.8324313443557366     0.7907531527858177     0.3940456390148756  5.027510755783232e-07 233.6848610748526
2.882971428828762      17.66981125614018       14.3690982471682   0.002179250361233791     0.8942708608526861     -10.45407685184296    0.03330619157949656      1.117422381537881  0.0004159693255321904      14.26606441152534      415.6070537562381   0.008799435965041284      0.812447691465325        0.7288265353775    0.07693502866636222     0.9664070805884041    0.04805194002834675     0.8324313443557366     0.7907531527858177     0.3940456390148756  5.027510755783232e-07 233.6848614680464
2.882971428828762      17.66981125614018      14.36909803305196   0.002179265262394984     0.8942708608526861     -10.45407685184296    0.03330619157949656      1.117422381537881  0.0004159693255321904      14.26606441152534      415.6070537562381   0.008799435965041284      0.812447691465325        0.7288265353775    0.07693502866636222     0.9664070805884041    0.04805194002834675     0.8324313443557366     0.7907531527858177     0.3940456390148756  5.027510755783232e-07 233.6849419809042
2.882971428828762      17.66981125614018      14.36909803305196   0.002179250361233791     0.8942708757538473     -10.45407685184296    0.03330619157949656      1.117422381537881  0.0004159693255321904      14.26606441152534      415.6070537562381   0.008799435965041284      0.812447691465325        0.7288265353775    0.07693502866636222     0.9664070805884041    0.04805194002834675     0.8324313443557366     0.7907531527858177     0.3940456390148756  5.027510755783232e-07 233.6848621829976
2.882971428828762      17.66981125614018      14.36909803305196   0.002179250361233791     0.8942708608526861     -10.45407700762084    0.03330619157949656      1.117422381537881  0.0004159693255321904      14.26606441152534      415.6070537562381   0.008799435965041284      0.812447691465325        0.7288265353775    0.07693502866636222     0.9664070805884041    0.04805194002834675     0.8324313443557366     0.7907531527858177     0.3940456390148756  5.027510755783232e-07 233.6848639341033
2.882971428828762      17.66981125614018      14.36909803305196   0.002179250361233791     0.8942708608526861     -10.45407685184296    0.03330620648065776      1.117422381537881  0.0004159693255321904      14.26606441152534      415.6070537562381   0.008799435965041284      0.812447691465325        0.7288265353775    0.07693502866636222     0.9664070805884041    0.04805194002834675     0.8324313443557366     0.7907531527858177     0.3940456390148756  5.027510755783232e-07 233.6848737383176
2.882971428828762      17.66981125614018      14.36909803305196   0.002179250361233791     0.8942708608526861     -10.45407685184296    0.03330619157949656      1.117422398188772  0.0004159693255321904      14.26606441152534      415.6070537562381   0.008799435965041284      0.812447691465325        0.7288265353775    0.07693502866636222     0.9664070805884041    0.04805194002834675     0.8324313443557366     0.7907531527858177     0.3940456390148756  5.027510755783232e-07 233.6848620034873
2.882971428828762      17.66981125614018      14.36909803305196   0.002179250361233791     0.8942708608526861     -10.45407685184296    0.03330619157949656      1.117422381537881  0.0004159842266933843      14.26606441152534      415.6070537562381   0.008799435965041284      0.812447691465325        0.7288265353775    0.07693502866636222     0.9664070805884041    0.04805194002834675     0.8324313443557366     0.7907531527858177     0.3940456390148756  5.027510755783232e-07 233.6849102196038
2.882971428828762      17.66981125614018      14.36909803305196   0.002179250361233791     0.8942708608526861     -10.45407685184296    0.03330619157949656      1.117422381537881  0.0004159693255321904      14.26606462410626      415.6070537562381   0.008799435965041284      0.812447691465325        0.7288265353775    0.07693502866636222     0.9664070805884041    0.04805194002834675     0.8324313443557366     0.7907531527858177     0.3940456390148756  5.027510755783232e-07 233.6848618177447
2.882971428828762      17.66981125614018      14.36909803305196   0.002179250361233791     0.8942708608526861     -10.45407685184296    0.03330619157949656      1.117422381537881  0.0004159693255321904      14.26606441152534      415.6070599492658   0.008799435965041284      0.812447691465325        0.7288265353775    0.07693502866636222     0.9664070805884041    0.04805194002834675     0.8324313443557366     0.7907531527858177     0.3940456390148756  5.027510755783232e-07 233.6848625122891
2.882971428828762      17.66981125614018      14.36909803305196   0.002179250361233791     0.8942708608526861     -10.45407685184296    0.03330619157949656      1.117422381537881  0.0004159693255321904      14.26606441152534      415.6070537562381   0.008799450866202478      0.812447691465325        0.7288265353775    0.07693502866636222     0.9664070805884041    0.04805194002834675     0.8324313443557366     0.7907531527858177     0.3940456390148756  5.027510755783232e-07 233.6848604851998
2.882971428828762      17.66981125614018      14.36909803305196   0.002179250361233791     0.8942708608526861     -10.45407685184296    0.03330619157949656      1.117422381537881  0.0004159693255321904      14.26606441152534      415.6070537562381   0.008799435965041284     0.8124477063664862        0.7288265353775    0.07693502866636222     0.9664070805884041    0.04805194002834675     0.8324313443557366     0.7907531527858177     0.3940456390148756  5.027510755783232e-07 233.6848632948836
2.882971428828762      17.66981125614018      14.36909803305196   0.002179250361233791     0.8942708608526861     -10.45407685184296    0.03330619157949656      1.117422381537881  0.0004159693255321904      14.26606441152534      415.6070537562381   0.008799435965041284      0.812447691465325     0.7288265502786612    0.07693502866636222     0.9664070805884041    0.04805194002834675     0.8324313443557366     0.7907531527858177     0.3940456390148756  5.027510755783232e-07 233.6848625194724
2.882971428828762      17.66981125614018      14.36909803305196   0.002179250361233791     0.8942708608526861     -10.45407685184296    0.03330619157949656      1.117422381537881  0.0004159693255321904      14.26606441152534      415.6070537562381   0.008799435965041284      0.812447691465325        0.7288265353775    0.07693504356752341     0.9664070805884041    0.04805194002834675     0.8324313443557366     0.7907531527858177     0.3940456390148756  5.027510755783232e-07 233.6848578184516
2.882971428828762      17.66981125614018      14.36909803305196   0.002179250361233791     0.8942708608526861     -10.45407685184296    0.03330619157949656      1.117422381537881  0.0004159693255321904      14.26606441152534      415.6070537562381   0.008799435965041284      0.812447691465325        0.7288265353775    0.07693502866636222     0.9664070954895653    0.04805194002834675     0.8324313443557366     0.7907531527858177     0.3940456390148756  5.027510755783232e-07 233.6848622532983
2.882971428828762      17.66981125614018      14.36909803305196   0.002179250361233791     0.8942708608526861     -10.45407685184296    0.03330619157949656      1.117422381537881  0.0004159693255321904      14.26606441152534      415.6070537562381   0.008799435965041284      0.812447691465325        0.7288265353775    0.07693502866636222     0.9664070805884041    0.04805195492950794     0.8324313443557366     0.7907531527858177     0.3940456390148756  5.027510755783232e-07 233.6848622932301
2.882971428828762      17.66981125614018      14.36909803305196   0.002179250361233791     0.8942708608526861     -10.45407685184296    0.03330619157949656      1.117422381537881  0.0004159693255321904      14.26606441152534      415.6070537562381   0.008799435965041284      0.812447691465325        0.7288265353775    0.07693502866636222     0.9664070805884041    0.04805194002834675     0.8324313592568978     0.7907531527858177     0.3940456390148756  5.027510755783232e-07 233.6848622889194
2.882971428828762      17.66981125614018      14.36909803305196   0.002179250361233791     0.8942708608526861     -10.45407685184296    0.03330619157949656      1.117422381537881  0.0004159693255321904      14.26606441152534      415.6070537562381   0.008799435965041284      0.812447691465325        0.7288265353775    0.07693502866636222     0.9664070805884041    0.04805194002834675     0.8324313443557366     0.7907531676869789     0.3940456390148756  5.027510755783232e-07 233.6848622883238
2.882971428828762      17.66981125614018      14.36909803305196   0.002179250361233791     0.8942708608526861     -10.45407685184296    0.03330619157949656      1.117422381537881  0.0004159693255321904      14.26606441152534      415.6070537562381   0.008799435965041284      0.812447691465325        0.7288265353775    0.07693502866636222     0.9664070805884041    0.04805194002834675     0.8324313443557366     0.7907531527858177     0.3940456539160367  5.027510755783232e-07 233.6848623156917
2.882971428828762      17.66981125614018      14.36909803305196   0.002179250361233791     0.8942708608526861     -10.45407685184296    0.03330619157949656      1.117422381537881  0.0004159693255321904      14.26606441152534      415.6070537562381   0.008799435965041284      0.812447691465325        0.7288265353775    0.07693502866636222     0.9664070805884041    0.04805194002834675     0.8324313443557366     0.7907531527858177     0.3940456390148756  5.176522367721709e-07 233.6848929630129
2.893143812976467       17.5491713646199      14.31103974620438    0.00199463601123341     0.9059260708614479     -10.36440554099141    0.03336693793721364      1.108625751353058  0.0003521753293473914      14.30829467079548       417.946900346852   0.008930370324119426     0.8112572819264317     0.7203986588015877    0.08929449216762039      1.035180135525124    0.04295101684805639     0.7195728268399562     0.8377323541990251     0.3441358441443235  4.024559897394566e-07 227.4765253283694
2.893143856087669       17.5491713646199      14.31103974620438    0.00199463601123341     0.9059260708614479     -10.36440554099141    0.03336693793721364      1.108625751353058  0.0003521753293473914      14.30829467079548       417.946900346852   0.008930370324119426     0.8112572819264317     0.7203986588015877    0.08929449216762039      1.035180135525124    0.04295101684805639     0.7195728268399562     0.8377323541990251     0.3441358441443235  4.024559897394566e-07 227.4765249673286
2.893143812976467      17.54917162612293      14.31103974620438    0.00199463601123341     0.9059260708614479     -10.36440554099141    0.03336693793721364      1.108625751353058  0.0003521753293473914      14.30829467079548       417.946900346852   0.008930370324119426     0.8112572819264317     0.7203986588015877    0.08929449216762039      1.035180135525124    0.04295101684805639     0.7195728268399562     0.8377323541990251     0.3441358441443235  4.024559897394566e-07 227.4765259592973
2.893143812976467       17.5491713646199      14.31103995945549    0.00199463601123341     0.9059260708614479     -10.36440554099141    0.03336693793721364      1.108625751353058  0.0003521753293473914      14.30829467079548       417.946900346852   0.008930370324119426     0.8112572819264317     0.7203986588015877    0.08929449216762039      1.035180135525124    0.04295101684805639     0.7195728268399562     0.8377323541990251     0.3441358441443235  4.024559897394566e-07 227.4765257054471
2.893143812976467       17.5491713646199      14.31103974620438   0.001994650912394604     0.9059260708614479     -10.36440554099141    0.03336693793721364      1.108625751353058  0.0003521753293473914      14.30829467079548       417.946900346852   0.008930370324119426     0.8112572819264317     0.7203986588015877    0.08929449216762039      1.035180135525124    0.04295101684805639     0.7195728268399562     0.8377323541990251     0.3441358441443235  4.024559897394566e-07 227.476467770492
2.893143812976467       17.5491713646199      14.31103974620438    0.00199463601123341     0.9059260857626091     -10.36440554099141    0.03336693793721364      1.108625751353058  0.0003521753293473914      14.30829467079548       417.946900346852   0.008930370324119426     0.8112572819264317     0.7203986588015877    0.08929449216762039      1.035180135525124    0.04295101684805639     0.7195728268399562     0.8377323541990251     0.3441358441443235  4.024559897394566e-07 227.4765252026471
2.893143812976467       17.5491713646199      14.31103974620438    0.00199463601123341     0.9059260708614479     -10.36440569543309    0.03336693793721364      1.108625751353058  0.0003521753293473914      14.30829467079548       417.946900346852   0.008930370324119426     0.8112572819264317     0.7203986588015877    0.08929449216762039      1.035180135525124    0.04295101684805639     0.7195728268399562     0.8377323541990251     0.3441358441443235  4.024559897394566e-07 227.4765239315853
2.893143812976467       17.5491713646199      14.31103974620438    0.00199463601123341     0.9059260708614479     -10.36440554099141    0.03336695283837483      1.108625751353058  0.0003521753293473914      14.30829467079548       417.946900346852   0.008930370324119426     0.8112572819264317     0.7203986588015877    0.08929449216762039      1.035180135525124    0.04295101684805639     0.7195728268399562     0.8377323541990251     0.3441358441443235  4.024559897394566e-07 227.4765281337157
2.893143812976467       17.5491713646199      14.31103974620438    0.00199463601123341     0.9059260708614479     -10.36440554099141    0.03336693793721364      1.108625767872869  0.0003521753293473914      14.30829467079548       417.946900346852   0.008930370324119426     0.8112572819264317     0.7203986588015877    0.08929449216762039      1.035180135525124    0.04295101684805639     0.7195728268399562     0.8377323541990251     0.3441358441443235  4.024559897394566e-07 227.4765252722261
2.893143812976467       17.5491713646199      14.31103974620438    0.00199463601123341     0.9059260708614479     -10.36440554099141    0.03336693793721364      1.108625751353058  0.0003521902305085853      14.30829467079548       417.946900346852   0.008930370324119426     0.8112572819264317     0.7203986588015877    0.08929449216762039      1.035180135525124    0.04295101684805639     0.7195728268399562     0.8377323541990251     0.3441358441443235  4.024559897394566e-07 227.4765697964974
2.893143812976467       17.5491713646199      14.31103974620438    0.00199463601123341     0.9059260708614479     -10.36440554099141    0.03336693793721364      1.108625751353058  0.0003521753293473914      14.30829488400569       417.946900346852   0.008930370324119426     0.8112572819264317     0.7203986588015877    0.08929449216762039      1.035180135525124    0.04295101684805639     0.7195728268399562     0.8377323541990251     0.3441358441443235  4.024559897394566e-07 227.4765249893169
2.893143812976467       17.5491713646199      14.31103974620438    0.00199463601123341     0.9059260708614479     -10.36440554099141    0.03336693793721364      1.108625751353058  0.0003521753293473914      14.30829467079548      417.9469065747462   0.008930370324119426     0.8112572819264317     0.7203986588015877    0.08929449216762039      1.035180135525124    0.04295101684805639     0.7195728268399562     0.8377323541990251     0.3441358441443235  4.024559897394566e-07 227.4765254609226
2.893143812976467       17.5491713646199      14.31103974620438    0.00199463601123341     0.9059260708614479     -10.36440554099141    0.03336693793721364      1.108625751353058  0.0003521753293473914      14.30829467079548       417.946900346852    0.00893038522528062     0.8112572819264317     0.7203986588015877    0.08929449216762039      1.035180135525124    0.04295101684805639     0.7195728268399562     0.8377323541990251     0.3441358441443235  4.024559897394566e-07 227.476497576991
2.893143812976467       17.5491713646199      14.31103974620438    0.00199463601123341     0.9059260708614479     -10.36440554099141    0.03336693793721364      1.108625751353058  0.0003521753293473914      14.30829467079548       417.946900346852   0.008930370324119426     0.8112572968275928     0.7203986588015877    0.08929449216762039      1.035180135525124    0.04295101684805639     0.7195728268399562     0.8377323541990251     0.3441358441443235  4.024559897394566e-07 227.476525815163
2.893143812976467       17.5491713646199      14.31103974620438    0.00199463601123341     0.9059260708614479     -10.36440554099141    0.03336693793721364      1.108625751353058  0.0003521753293473914      14.30829467079548       417.946900346852   0.008930370324119426     0.8112572819264317     0.7203986737027489    0.08929449216762039      1.035180135525124    0.04295101684805639     0.7195728268399562     0.8377323541990251     0.3441358441443235  4.024559897394566e-07 227.4765262637932
2.893143812976467       17.5491713646199      14.31103974620438    0.00199463601123341     0.9059260708614479     -10.36440554099141    0.03336693793721364      1.108625751353058  0.0003521753293473914      14.30829467079548       417.946900346852   0.008930370324119426     0.8112572819264317     0.7203986588015877    0.08929450706878159      1.035180135525124    0.04295101684805639     0.7195728268399562     0.8377323541990251     0.3441358441443235  4.024559897394566e-07 227.4765215565488
2.893143812976467       17.5491713646199      14.31103974620438    0.00199463601123341     0.9059260708614479     -10.36440554099141    0.03336693793721364      1.108625751353058  0.0003521753293473914      14.30829467079548       417.946900346852   0.008930370324119426     0.8112572819264317     0.7203986588015877    0.08929449216762039       1.03518015095051    0.04295101684805639     0.7195728268399562     0.8377323541990251     0.3441358441443235  4.024559897394566e-07 227.4765250772115
2.893143812976467       17.5491713646199      14.31103974620438    0.00199463601123341     0.9059260708614479     -10.36440554099141    0.03336693793721364      1.108625751353058  0.0003521753293473914      14.30829467079548       417.946900346852   0.008930370324119426     0.8112572819264317     0.7203986588015877    0.08929449216762039      1.035180135525124    0.04295103174921758     0.7195728268399562     0.8377323541990251     0.3441358441443235  4.024559897394566e-07 227.4765253285762
2.893143812976467       17.5491713646199      14.31103974620438    0.00199463601123341     0.9059260708614479     -10.36440554099141    0.03336693793721364      1.108625751353058  0.0003521753293473914      14.30829467079548       417.946900346852   0.008930370324119426     0.8112572819264317     0.7203986588015877    0.08929449216762039      1.035180135525124    0.04295101684805639     0.7195728417411174     0.8377323541990251     0.3441358441443235  4.024559897394566e-07 227.476525328416
2.893143812976467       17.5491713646199      14.31103974620438    0.00199463601123341     0.9059260708614479     -10.36440554099141    0.03336693793721364      1.108625751353058  0.0003521753293473914      14.30829467079548       417.946900346852   0.008930370324119426     0.8112572819264317     0.7203986588015877    0.08929449216762039      1.035180135525124    0.04295101684805639     0.7195728268399562     0.8377323691001863     0.3441358441443235  4.024559897394566e-07 227.4765253284326
2.893143812976467       17.5491713646199      14.31103974620438    0.00199463601123341     0.9059260708614479     -10.36440554099141    0.03336693793721364      1.108625751353058  0.0003521753293473914      14.30829467079548       417.946900346852   0.008930370324119426     0.8112572819264317     0.7203986588015877    0.08929449216762039      1.035180135525124    0.04295101684805639     0.7195728268399562     0.8377323541990251     0.3441358590454847  4.024559897394566e-07 227.476525328355
2.893143812976467       17.5491713646199      14.31103974620438    0.00199463601123341     0.9059260708614479     -10.36440554099141    0.03336693793721364      1.108625751353058  0.0003521753293473914      14.30829467079548       417.946900346852   0.008930370324119426     0.8112572819264317     0.7203986588015877    0.08929449216762039      1.035180135525124    0.04295101684805639     0.7195728268399562     0.8377323541990251     0.3441358441443235  4.173571509333043e-07 227.4765518180021
2.914162825878798      17.65071007269461       14.6181110657595   0.002195505101709601     0.9040114170805976     -10.46186351880859    0.03348054291704634      1.171782996760428  0.0002886596334690879      14.33209868247132      425.5704882015736   0.009137106455456007     0.8110615005091737      0.720521403928447    0.08950118988935246      1.194978524006618    0.03799411948706034     0.6322310986960353     0.7387473949904249     0.4217332564292141  3.495135834570395e-07 227.1935373331641
2.914162869303208      17.65071007269461       14.6181110657595   0.002195505101709601     0.9040114170805976     -10.46186351880859    0.03348054291704634      1.171782996760428  0.0002886596334690879      14.33209868247132      425.5704882015736   0.009137106455456007     0.8110615005091737      0.720521403928447    0.08950118988935246      1.194978524006618    0.03799411948706034     0.6322310986960353     0.7387473949904249     0.4217332564292141  3.495135834570395e-07 227.1935372223606
2.914162825878798      17.65071033571069       14.6181110657595   0.002195505101709601     0.9040114170805976     -10.46186351880859    0.03348054291704634      1.171782996760428  0.0002886596334690879      14.33209868247132      425.5704882015736   0.009137106455456007     0.8110615005091737      0.720521403928447    0.08950118988935246      1.194978524006618    0.03799411948706034     0.6322310986960353     0.7387473949904249     0.4217332564292141  3.495135834570395e-07 227.1935373950916
2.914162825878798      17.65071007269461      14.61811128358632   0.002195505101709601     0.9040114170805976     -10.46186351880859    0.03348054291704634      1.171782996760428  0.0002886596334690879      14.33209868247132      425.5704882015736   0.009137106455456007     0.8110615005091737      0.720521403928447    0.08950118988935246      1.194978524006618    0.03799411948706034     0.6322310986960353     0.7387473949904249     0.4217332564292141  3.495135834570395e-07 227.1935374133821
2.914162825878798      17.65071007269461       14.6181110657595   0.002195520002870795     0.9040114170805976     -10.46186351880859    0.03348054291704634      1.171782996760428  0.0002886596334690879      14.33209868247132      425.5704882015736   0.009137106455456007     0.8110615005091737      0.720521403928447    0.08950118988935246      1.194978524006618    0.03799411948706034     0.6322310986960353     0.7387473949904249     0.4217332564292141  3.495135834570395e-07 227.1935368009455
2.914162825878798      17.65071007269461       14.6181110657595   0.002195505101709601     0.9040114319817588     -10.46186351880859    0.03348054291704634      1.171782996760428  0.0002886596334690879      14.33209868247132      425.5704882015736   0.009137106455456007     0.8110615005091737      0.720521403928447    0.08950118988935246      1.194978524006618    0.03799411948706034     0.6322310986960353     0.7387473949904249     0.4217332564292141  3.495135834570395e-07 227.1935372051115
2.914162825878798      17.65071007269461       14.6181110657595   0.002195505101709601     0.9040114170805976     -10.46186367470251    0.03348054291704634      1.171782996760428  0.0002886596334690879      14.33209868247132      425.5704882015736   0.009137106455456007     0.8110615005091737      0.720521403928447    0.08950118988935246      1.194978524006618    0.03799411948706034     0.6322310986960353     0.7387473949904249     0.4217332564292141  3.495135834570395e-07 227.1935372359072
2.914162825878798      17.65071007269461       14.6181110657595   0.002195505101709601     0.9040114170805976     -10.46186351880859    0.03348055781820753      1.171782996760428  0.0002886596334690879      14.33209868247132      425.5704882015736   0.009137106455456007     0.8110615005091737      0.720521403928447    0.08950118988935246      1.194978524006618    0.03799411948706034     0.6322310986960353     0.7387473949904249     0.4217332564292141  3.495135834570395e-07 227.1935369850027
2.914162825878798      17.65071007269461       14.6181110657595   0.002195505101709601     0.9040114170805976     -10.46186351880859    0.03348054291704634      1.171783014221356  0.0002886596334690879      14.33209868247132      425.5704882015736   0.009137106455456007     0.8110615005091737      0.720521403928447    0.08950118988935246      1.194978524006618    0.03799411948706034     0.6322310986960353     0.7387473949904249     0.4217332564292141  3.495135834570395e-07 227.1935373233378
2.914162825878798      17.65071007269461       14.6181110657595   0.002195505101709601     0.9040114170805976     -10.46186351880859    0.03348054291704634      1.171782996760428  0.0002886745346302817      14.33209868247132      425.5704882015736   0.009137106455456007     0.8110615005091737      0.720521403928447    0.08950118988935246      1.194978524006618    0.03799411948706034     0.6322310986960353     0.7387473949904249     0.4217332564292141  3.495135834570395e-07 227.1935782272455
2.914162825878798      17.65071007269461       14.6181110657595   0.002195505101709601     0.9040114170805976     -10.46186351880859    0.03348054291704634      1.171782996760428  0.0002886596334690879      14.33209889603623      425.5704882015736   0.009137106455456007     0.8110615005091737      0.720521403928447    0.08950118988935246      1.194978524006618    0.03799411948706034     0.6322310986960353     0.7387473949904249     0.4217332564292141  3.495135834570395e-07 227.1935370898727
2.914162825878798      17.65071007269461       14.6181110657595   0.002195505101709601     0.9040114170805976     -10.46186351880859    0.03348054291704634      1.171782996760428  0.0002886596334690879      14.33209868247132       425.570494543068   0.009137106455456007     0.8110615005091737      0.720521403928447    0.08950118988935246      1.194978524006618    0.03799411948706034     0.6322310986960353     0.7387473949904249     0.4217332564292141  3.495135834570395e-07 227.1935377541472
2.914162825878798      17.65071007269461       14.6181110657595   0.002195505101709601     0.9040114170805976     -10.46186351880859    0.03348054291704634      1.171782996760428  0.0002886596334690879      14.33209868247132      425.5704882015736   0.009137121356617201     0.8110615005091737      0.720521403928447    0.08950118988935246      1.194978524006618    0.03799411948706034     0.6322310986960353     0.7387473949904249     0.4217332564292141  3.495135834570395e-07 227.193563171473
2.914162825878798      17.65071007269461       14.6181110657595   0.002195505101709601     0.9040114170805976     -10.46186351880859    0.03348054291704634      1.171782996760428  0.0002886596334690879      14.33209868247132      425.5704882015736   0.009137106455456007     0.8110615154103349      0.720521403928447    0.08950118988935246      1.194978524006618    0.03799411948706034     0.6322310986960353     0.7387473949904249     0.4217332564292141  3.495135834570395e-07 227.193537771213
2.914162825878798      17.65071007269461       14.6181110657595   0.002195505101709601     0.9040114170805976     -10.46186351880859    0.03348054291704634      1.171782996760428  0.0002886596334690879      14.33209868247132      425.5704882015736   0.009137106455456007     0.8110615005091737     0.7205214188296082    0.08950118988935246      1.194978524006618    0.03799411948706034     0.6322310986960353     0.7387473949904249     0.4217332564292141  3.495135834570395e-07 227.193538492762
2.914162825878798      17.65071007269461       14.6181110657595   0.002195505101709601     0.9040114170805976     -10.46186351880859    0.03348054291704634      1.171782996760428  0.0002886596334690879      14.33209868247132      425.5704882015736   0.009137106455456007     0.8110615005091737      0.720521403928447    0.08950120479051366      1.194978524006618    0.03799411948706034     0.6322310986960353     0.7387473949904249     0.4217332564292141  3.495135834570395e-07 227.193538163421
2.914162825878798      17.65071007269461       14.6181110657595   0.002195505101709601     0.9040114170805976     -10.46186351880859    0.03348054291704634      1.171782996760428  0.0002886596334690879      14.33209868247132      425.5704882015736   0.009137106455456007     0.8110615005091737      0.720521403928447    0.08950118988935246      1.194978541813186    0.03799411948706034     0.6322310986960353     0.7387473949904249     0.4217332564292141  3.495135834570395e-07 227.1935373336355
2.914162825878798      17.65071007269461       14.6181110657595   0.002195505101709601     0.9040114170805976     -10.46186351880859    0.03348054291704634      1.171782996760428  0.0002886596334690879      14.33209868247132      425.5704882015736   0.009137106455456007     0.8110615005091737      0.720521403928447    0.08950118988935246      1.194978524006618    0.03799413438822153     0.6322310986960353     0.7387473949904249     0.4217332564292141  3.495135834570395e-07 227.1935373331393
2.914162825878798      17.65071007269461       14.6181110657595   0.002195505101709601     0.9040114170805976     -10.46186351880859    0.03348054291704634      1.171782996760428  0.0002886596334690879      14.33209868247132      425.5704882015736   0.009137106455456007     0.8110615005091737      0.720521403928447    0.08950118988935246      1.194978524006618    0.03799411948706034     0.6322311135971965     0.7387473949904249     0.4217332564292141  3.495135834570395e-07 227.193537333246
2.914162825878798      17.65071007269461       14.6181110657595   0.002195505101709601     0.9040114170805976     -10.46186351880859    0.03348054291704634      1.171782996760428  0.0002886596334690879      14.33209868247132      425.5704882015736   0.009137106455456007     0.8110615005091737      0.720521403928447    0.08950118988935246      1.194978524006618    0.03799411948706034     0.6322310986960353     0.7387474098915861     0.4217332564292141  3.495135834570395e-07 227.1935373331303
2.914162825878798      17.65071007269461       14.6181110657595   0.002195505101709601     0.9040114170805976     -10.46186351880859    0.03348054291704634      1.171782996760428  0.0002886596334690879      14.33209868247132      425.5704882015736   0.009137106455456007     0.8110615005091737      0.720521403928447    0.08950118988935246      1.194978524006618    0.03799411948706034     0.6322310986960353     0.7387473949904249     0.4217332713303753  3.495135834570395e-07 227.1935373332104
2.914162825878798      17.65071007269461       14.6181110657595   0.002195505101709601     0.9040114170805976     -10.46186351880859    0.03348054291704634      1.171782996760428  0.0002886596334690879      14.33209868247132      425.5704882015736   0.009137106455456007     0.8110615005091737      0.720521403928447    0.08950118988935246      1.194978524006618    0.03799411948706034     0.6322310986960353     0.7387473949904249     0.4217332564292141  3.644147446508871e-07 227.1935597581632
2.912874664362521       17.6353241816211      14.60921419456335    0.00223043477844012     0.9064629601618238     -10.44540555840153    0.03463660609855361      1.216324119291181  0.0002816786605678245      14.28035111610331      423.1486952875173   0.009096429968078025     0.8110753055211727     0.7193063003001163    0.09053609215745295       1.17521425986599    0.03834473265456876     0.6189198066513083      0.743883767395228     0.4130279150772604  3.418302636470847e-07 226.9622708826021
2.912874707767736       17.6353241816211      14.60921419456335    0.00223043477844012     0.9064629601618238     -10.44540555840153    0.03463660609855361      1.216324119291181  0.0002816786605678245      14.28035111610331      423.1486952875173   0.009096429968078025     0.8110753055211727     0.7193063003001163    0.09053609215745295       1.17521425986599    0.03834473265456876     0.6189198066513083      0.743883767395228     0.4130279150772604  3.418302636470847e-07 226.9622708988866
2.912874664362521      17.63532444440791      14.60921419456335    0.00223043477844012     0.9064629601618238     -10.44540555840153    0.03463660609855361      1.216324119291181  0.0002816786605678245      14.28035111610331      423.1486952875173   0.009096429968078025     0.8110753055211727     0.7193063003001163    0.09053609215745295       1.17521425986599    0.03834473265456876     0.6189198066513083      0.743883767395228     0.4130279150772604  3.418302636470847e-07 226.9622707374278
2.912874664362521       17.6353241816211       14.6092144122576    0.00223043477844012     0.9064629601618238     -10.44540555840153    0.03463660609855361      1.216324119291181  0.0002816786605678245      14.28035111610331      423.1486952875173   0.009096429968078025     0.8110753055211727     0.7193063003001163    0.09053609215745295       1.17521425986599    0.03834473265456876     0.6189198066513083      0.743883767395228     0.4130279150772604  3.418302636470847e-07 226.9622708758803
2.912874664362521       17.6353241816211      14.60921419456335   0.002230449679601313     0.9064629601618238     -10.44540555840153    0.03463660609855361      1.216324119291181  0.0002816786605678245      14.28035111610331      423.1486952875173   0.009096429968078025     0.8110753055211727     0.7193063003001163    0.09053609215745295       1.17521425986599    0.03834473265456876     0.6189198066513083      0.743883767395228     0.4130279150772604  3.418302636470847e-07 226.9622850736042
2.912874664362521       17.6353241816211      14.60921419456335    0.00223043477844012      0.906462975062985     -10.44540555840153    0.03463660609855361      1.216324119291181  0.0002816786605678245      14.28035111610331      423.1486952875173   0.009096429968078025     0.8110753055211727     0.7193063003001163    0.09053609215745295       1.17521425986599    0.03834473265456876     0.6189198066513083      0.743883767395228     0.4130279150772604  3.418302636470847e-07 226.9622708198213
2.912874664362521       17.6353241816211      14.60921419456335    0.00223043477844012     0.9064629601618238      -10.4454057140502    0.03463660609855361      1.216324119291181  0.0002816786605678245      14.28035111610331      423.1486952875173   0.009096429968078025     0.8110753055211727     0.7193063003001163    0.09053609215745295       1.17521425986599    0.03834473265456876     0.6189198066513083      0.743883767395228     0.4130279150772604  3.418302636470847e-07 226.9622711174176
2.912874664362521       17.6353241816211      14.60921419456335    0.00223043477844012     0.9064629601618238     -10.44540555840153     0.0346366209997148      1.216324119291181  0.0002816786605678245      14.28035111610331      423.1486952875173   0.009096429968078025     0.8110753055211727     0.7193063003001163    0.09053609215745295       1.17521425986599    0.03834473265456876     0.6189198066513083      0.743883767395228     0.4130279150772604  3.418302636470847e-07 226.9622701814822
2.912874664362521       17.6353241816211      14.60921419456335    0.00223043477844012     0.9064629601618238     -10.44540555840153    0.03463660609855361      1.216324137415822  0.0002816786605678245      14.28035111610331      423.1486952875173   0.009096429968078025     0.8110753055211727     0.7193063003001163    0.09053609215745295       1.17521425986599    0.03834473265456876     0.6189198066513083      0.743883767395228     0.4130279150772604  3.418302636470847e-07 226.9622708988856
2.912874664362521       17.6353241816211      14.60921419456335    0.00223043477844012     0.9064629601618238     -10.44540555840153    0.03463660609855361      1.216324119291181  0.0002816935617290184      14.28035111610331      423.1486952875173   0.009096429968078025     0.8110753055211727     0.7193063003001163    0.09053609215745295       1.17521425986599    0.03834473265456876     0.6189198066513083      0.743883767395228     0.4130279150772604  3.418302636470847e-07 226.9623111382053
2.912874664362521       17.6353241816211      14.60921419456335    0.00223043477844012     0.9064629601618238     -10.44540555840153    0.03463660609855361      1.216324119291181  0.0002816786605678245      14.28035132889713      423.1486952875173   0.009096429968078025     0.8110753055211727     0.7193063003001163    0.09053609215745295       1.17521425986599    0.03834473265456876     0.6189198066513083      0.743883767395228     0.4130279150772604  3.418302636470847e-07 226.9622707604631
2.912874664362521       17.6353241816211      14.60921419456335    0.00223043477844012     0.9064629601618238     -10.44540555840153    0.03463660609855361      1.216324119291181  0.0002816786605678245      14.28035111610331      423.1487015929242   0.009096429968078025     0.8110753055211727     0.7193063003001163    0.09053609215745295       1.17521425986599    0.03834473265456876     0.6189198066513083      0.743883767395228     0.4130279150772604  3.418302636470847e-07 226.9622712066878
2.912874664362521       17.6353241816211      14.60921419456335    0.00223043477844012     0.9064629601618238     -10.44540555840153    0.03463660609855361      1.216324119291181  0.0002816786605678245      14.28035111610331      423.1486952875173   0.009096444869239219     0.8110753055211727     0.7193063003001163    0.09053609215745295       1.17521425986599    0.03834473265456876     0.6189198066513083      0.743883767395228     0.4130279150772604  3.418302636470847e-07 226.9623020331966
2.912874664362521       17.6353241816211      14.60921419456335    0.00223043477844012     0.9064629601618238     -10.44540555840153    0.03463660609855361      1.216324119291181  0.0002816786605678245      14.28035111610331      423.1486952875173   0.009096429968078025     0.8110753204223339     0.7193063003001163    0.09053609215745295       1.17521425986599    0.03834473265456876     0.6189198066513083      0.743883767395228     0.4130279150772604  3.418302636470847e-07 226.9622712939469
2.912874664362521       17.6353241816211      14.60921419456335    0.00223043477844012     0.9064629601618238     -10.44540555840153    0.03463660609855361      1.216324119291181  0.0002816786605678245      14.28035111610331      423.1486952875173   0.009096429968078025     0.8110753055211727     0.7193063152012775    0.09053609215745295       1.17521425986599    0.03834473265456876     0.6189198066513083      0.743883767395228     0.4130279150772604  3.418302636470847e-07 226.9622720940553
2.912874664362521       17.6353241816211      14.60921419456335    0.00223043477844012     0.9064629601618238     -10.44540555840153    0.03463660609855361      1.216324119291181  0.0002816786605678245      14.28035111610331      423.1486952875173   0.009096429968078025     0.8110753055211727     0.7193063003001163    0.09053610705861415       1.17521425986599    0.03834473265456876     0.6189198066513083      0.743883767395228     0.4130279150772604  3.418302636470847e-07 226.9622717022555
2.912874664362521       17.6353241816211      14.60921419456335    0.00223043477844012     0.9064629601618238     -10.44540555840153    0.03463660609855361      1.216324119291181  0.0002816786605678245      14.28035111610331      423.1486952875173   0.009096429968078025     0.8110753055211727     0.7193063003001163    0.09053609215745295      1.175214277378047    0.03834473265456876     0.6189198066513083      0.743883767395228     0.4130279150772604  3.418302636470847e-07 226.9622709830871
2.912874664362521       17.6353241816211      14.60921419456335    0.00223043477844012     0.9064629601618238     -10.44540555840153    0.03463660609855361      1.216324119291181  0.0002816786605678245      14.28035111610331      423.1486952875173   0.009096429968078025     0.8110753055211727     0.7193063003001163    0.09053609215745295       1.17521425986599    0.03834474755572995     0.6189198066513083      0.743883767395228     0.4130279150772604  3.418302636470847e-07 226.9622708830757
2.912874664362521       17.6353241816211      14.60921419456335    0.00223043477844012     0.9064629601618238     -10.44540555840153    0.03463660609855361      1.216324119291181  0.0002816786605678245      14.28035111610331      423.1486952875173   0.009096429968078025     0.8110753055211727     0.7193063003001163    0.09053609215745295       1.17521425986599    0.03834473265456876     0.6189198215524695      0.743883767395228     0.4130279150772604  3.418302636470847e-07 226.962270883546
2.912874664362521       17.6353241816211      14.60921419456335    0.00223043477844012     0.9064629601618238     -10.44540555840153    0.03463660609855361      1.216324119291181  0.0002816786605678245      14.28035111610331      423.1486952875173   0.009096429968078025     0.8110753055211727     0.7193063003001163    0.09053609215745295       1.17521425986599    0.03834473265456876     0.6189198066513083     0.7438837822963892     0.4130279150772604  3.418302636470847e-07 226.9622708822429
2.912874664362521       17.6353241816211      14.60921419456335    0.00223043477844012     0.9064629601618238     -10.44540555840153    0.03463660609855361      1.216324119291181  0.0002816786605678245      14.28035111610331      423.1486952875173   0.009096429968078025     0.8110753055211727     0.7193063003001163    0.09053609215745295       1.17521425986599    0.03834473265456876     0.6189198066513083      0.743883767395228     0.4130279299784216  3.418302636470847e-07 226.962270882701
2.912874664362521       17.6353241816211      14.60921419456335    0.00223043477844012     0.9064629601618238     -10.44540555840153    0.03463660609855361      1.216324119291181  0.0002816786605678245      14.28035111610331      423.1486952875173   0.009096429968078025     0.8110753055211727     0.7193063003001163    0.09053609215745295       1.17521425986599    0.03834473265456876     0.6189198066513083      0.743883767395228     0.4130279150772604  3.567314248409323e-07 226.9622921576728
2.913265429773828      17.61003052178129      14.46260720625139   0.002136920696526697     0.9099583829315312     -10.39029478185322    0.03538092275030326      1.196462196789809  0.0002428796430143189      14.16638297064076      419.2028440057419   0.008367930267188723     0.8109633192572946     0.7161309159615519    0.09096951711234658      1.148438748532648    0.03656869041831215     0.5860963937916889     0.7565532865551475     0.3887444982325152  3.106234336302418e-07 228.5252151025816
2.913265473184866      17.61003052178129      14.46260720625139   0.002136920696526697     0.9099583829315312     -10.39029478185322    0.03538092275030326      1.196462196789809  0.0002428796430143189      14.16638297064076      419.2028440057419   0.008367930267188723     0.8109633192572946     0.7161309159615519    0.09096951711234658      1.148438748532648    0.03656869041831215     0.5860963937916889     0.7565532865551475     0.3887444982325152  3.106234336302418e-07 228.5252150709651
2.913265429773828      17.61003078419119      14.46260720625139   0.002136920696526697     0.9099583829315312     -10.39029478185322    0.03538092275030326      1.196462196789809  0.0002428796430143189      14.16638297064076      419.2028440057419   0.008367930267188723     0.8109633192572946     0.7161309159615519    0.09096951711234658      1.148438748532648    0.03656869041831215     0.5860963937916889     0.7565532865551475     0.3887444982325152  3.106234336302418e-07 228.5252147339197
2.913265429773828      17.61003052178129      14.46260742176103   0.002136920696526697     0.9099583829315312     -10.39029478185322    0.03538092275030326      1.196462196789809  0.0002428796430143189      14.16638297064076      419.2028440057419   0.008367930267188723     0.8109633192572946     0.7161309159615519    0.09096951711234658      1.148438748532648    0.03656869041831215     0.5860963937916889     0.7565532865551475     0.3887444982325152  3.106234336302418e-07 228.5252151590094
2.913265429773828      17.61003052178129      14.46260720625139   0.002136935597687891     0.9099583829315312     -10.39029478185322    0.03538092275030326      1.196462196789809  0.0002428796430143189      14.16638297064076      419.2028440057419   0.008367930267188723     0.8109633192572946     0.7161309159615519    0.09096951711234658      1.148438748532648    0.03656869041831215     0.5860963937916889     0.7565532865551475     0.3887444982325152  3.106234336302418e-07 228.5252200575185
2.913265429773828      17.61003052178129      14.46260720625139   0.002136920696526697     0.9099583978326924     -10.39029478185322    0.03538092275030326      1.196462196789809  0.0002428796430143189      14.16638297064076      419.2028440057419   0.008367930267188723     0.8109633192572946     0.7161309159615519    0.09096951711234658      1.148438748532648    0.03656869041831215     0.5860963937916889     0.7565532865551475     0.3887444982325152  3.106234336302418e-07 228.5252150280823
2.913265429773828      17.61003052178129      14.46260720625139   0.002136920696526697     0.9099583829315312     -10.39029493668068    0.03538092275030326      1.196462196789809  0.0002428796430143189      14.16638297064076      419.2028440057419   0.008367930267188723     0.8109633192572946     0.7161309159615519    0.09096951711234658      1.148438748532648    0.03656869041831215     0.5860963937916889     0.7565532865551475     0.3887444982325152  3.106234336302418e-07 228.5252152532327
2.913265429773828      17.61003052178129      14.46260720625139   0.002136920696526697     0.9099583829315312     -10.39029478185322    0.03538093765146445      1.196462196789809  0.0002428796430143189      14.16638297064076      419.2028440057419   0.008367930267188723     0.8109633192572946     0.7161309159615519    0.09096951711234658      1.148438748532648    0.03656869041831215     0.5860963937916889     0.7565532865551475     0.3887444982325152  3.106234336302418e-07 228.5252212036002
2.913265429773828      17.61003052178129      14.46260720625139   0.002136920696526697     0.9099583829315312     -10.39029478185322    0.03538092275030326      1.196462214618485  0.0002428796430143189      14.16638297064076      419.2028440057419   0.008367930267188723     0.8109633192572946     0.7161309159615519    0.09096951711234658      1.148438748532648    0.03656869041831215     0.5860963937916889     0.7565532865551475     0.3887444982325152  3.106234336302418e-07 228.525214929669
2.913265429773828      17.61003052178129      14.46260720625139   0.002136920696526697     0.9099583829315312     -10.39029478185322    0.03538092275030326      1.196462196789809  0.0002428945441755127      14.16638297064076      419.2028440057419   0.008367930267188723     0.8109633192572946     0.7161309159615519    0.09096951711234658      1.148438748532648    0.03656869041831215     0.5860963937916889     0.7565532865551475     0.3887444982325152  3.106234336302418e-07 228.5252608852408
2.913265429773828      17.61003052178129      14.46260720625139   0.002136920696526697     0.9099583829315312     -10.39029478185322    0.03538092275030326      1.196462196789809  0.0002428796430143189      14.16638318173632      419.2028440057419   0.008367930267188723     0.8109633192572946     0.7161309159615519    0.09096951711234658      1.148438748532648    0.03656869041831215     0.5860963937916889     0.7565532865551475     0.3887444982325152  3.106234336302418e-07 228.5252150287904
2.913265429773828      17.61003052178129      14.46260720625139   0.002136920696526697     0.9099583829315312     -10.39029478185322    0.03538092275030326      1.196462196789809  0.0002428796430143189      14.16638297064076       419.202850252351   0.008367930267188723     0.8109633192572946     0.7161309159615519    0.09096951711234658      1.148438748532648    0.03656869041831215     0.5860963937916889     0.7565532865551475     0.3887444982325152  3.106234336302418e-07 228.5252152560254
2.913265429773828      17.61003052178129      14.46260720625139   0.002136920696526697     0.9099583829315312     -10.39029478185322    0.03538092275030326      1.196462196789809  0.0002428796430143189      14.16638297064076      419.2028440057419   0.008367945168349917     0.8109633192572946     0.7161309159615519    0.09096951711234658      1.148438748532648    0.03656869041831215     0.5860963937916889     0.7565532865551475     0.3887444982325152  3.106234336302418e-07 228.5251433863387
2.913265429773828      17.61003052178129      14.46260720625139   0.002136920696526697     0.9099583829315312     -10.39029478185322    0.03538092275030326      1.196462196789809  0.0002428796430143189      14.16638297064076      419.2028440057419   0.008367930267188723     0.8109633341584558     0.7161309159615519    0.09096951711234658      1.148438748532648    0.03656869041831215     0.5860963937916889     0.7565532865551475     0.3887444982325152  3.106234336302418e-07 228.5252153523206
2.913265429773828      17.61003052178129      14.46260720625139   0.002136920696526697     0.9099583829315312     -10.39029478185322    0.03538092275030326      1.196462196789809  0.0002428796430143189      14.16638297064076      419.2028440057419   0.008367930267188723     0.8109633192572946     0.7161309308627131    0.09096951711234658      1.148438748532648    0.03656869041831215     0.5860963937916889     0.7565532865551475     0.3887444982325152  3.106234336302418e-07 228.5252166605603
2.913265429773828      17.61003052178129      14.46260720625139   0.002136920696526697     0.9099583829315312     -10.39029478185322    0.03538092275030326      1.196462196789809  0.0002428796430143189      14.16638297064076      419.2028440057419   0.008367930267188723     0.8109633192572946     0.7161309159615519    0.09096953201350777      1.148438748532648    0.03656869041831215     0.5860963937916889     0.7565532865551475     0.3887444982325152  3.106234336302418e-07 228.5252105017887
2.913265429773828      17.61003052178129      14.46260720625139   0.002136920696526697     0.9099583829315312     -10.39029478185322    0.03538092275030326      1.196462196789809  0.0002428796430143189      14.16638297064076      419.2028440057419   0.008367930267188723     0.8109633192572946     0.7161309159615519    0.09096951711234658      1.148438765645719    0.03656869041831215     0.5860963937916889     0.7565532865551475     0.3887444982325152  3.106234336302418e-07 228.5252151220072
2.913265429773828      17.61003052178129      14.46260720625139   0.002136920696526697     0.9099583829315312     -10.39029478185322    0.03538092275030326      1.196462196789809  0.0002428796430143189      14.16638297064076      419.2028440057419   0.008367930267188723     0.8109633192572946     0.7161309159615519    0.09096951711234658      1.148438748532648    0.03656870531947334     0.5860963937916889     0.7565532865551475     0.3887444982325152  3.106234336302418e-07 228.5252150670199
2.913265429773828      17.61003052178129      14.46260720625139   0.002136920696526697     0.9099583829315312     -10.39029478185322    0.03538092275030326      1.196462196789809  0.0002428796430143189      14.16638297064076      419.2028440057419   0.008367930267188723     0.8109633192572946     0.7161309159615519    0.09096951711234658      1.148438748532648    0.03656869041831215     0.5860964086928501     0.7565532865551475     0.3887444982325152  3.106234336302418e-07 228.5252151025858
2.913265429773828      17.61003052178129      14.46260720625139   0.002136920696526697     0.9099583829315312     -10.39029478185322    0.03538092275030326      1.196462196789809  0.0002428796430143189      14.16638297064076      419.2028440057419   0.008367930267188723     0.8109633192572946     0.7161309159615519    0.09096951711234658      1.148438748532648    0.03656869041831215     0.5860963937916889     0.7565533014563087     0.3887444982325152  3.106234336302418e-07 228.5252151025738
2.913265429773828      17.61003052178129      14.46260720625139   0.002136920696526697     0.9099583829315312     -10.39029478185322    0.03538092275030326      1.196462196789809  0.0002428796430143189      14.16638297064076      419.2028440057419   0.008367930267188723     0.8109633192572946     0.7161309159615519    0.09096951711234658      1.148438748532648    0.03656869041831215     0.5860963937916889     0.7565532865551475     0.3887445131336764  3.106234336302418e-07 228.5252151025531
2.913265429773828      17.61003052178129      14.46260720625139   0.002136920696526697     0.9099583829315312     -10.39029478185322    0.03538092275030326      1.196462196789809  0.0002428796430143189      14.16638297064076      419.2028440057419   0.008367930267188723     0.8109633192572946     0.7161309159615519    0.09096951711234658      1.148438748532648    0.03656869041831215     0.5860963937916889     0.7565532865551475     0.3887444982325152  3.255245948240895e-07 228.5252353811035
2.912957574802852      17.62905800403916      14.57281031071961   0.002151037390109867     0.9074423865980187     -10.43168081996336    0.03606622339492441      1.211363198204843  0.0002519128430445428      14.25206631145095      422.1683062095993   0.008412464737468747     0.8110394093684592     0.7169707150824081    0.09051196976646533      1.168387100446378    0.03790368264940899     0.6107682267016356     0.7470299612098175     0.4069979081241925  3.211696328705322e-07 228.792693888885
2.912957618209303      17.62905800403916      14.57281031071961   0.002151037390109867     0.9074423865980187     -10.43168081996336    0.03606622339492441      1.211363198204843  0.0002519128430445428      14.25206631145095      422.1683062095993   0.008412464737468747     0.8110394093684592     0.7169707150824081    0.09051196976646533      1.168387100446378    0.03790368264940899     0.6107682267016356     0.7470299612098175     0.4069979081241925  3.211696328705322e-07 228.7926937936844
2.912957574802852      17.62905826673259      14.57281031071961   0.002151037390109867     0.9074423865980187     -10.43168081996336    0.03606622339492441      1.211363198204843  0.0002519128430445428      14.25206631145095      422.1683062095993   0.008412464737468747     0.8110394093684592     0.7169707150824081    0.09051196976646533      1.168387100446378    0.03790368264940899     0.6107682267016356     0.7470299612098175     0.4069979081241925  3.211696328705322e-07 228.7926935979339
2.912957574802852      17.62905800403916      14.57281052787141   0.002151037390109867     0.9074423865980187     -10.43168081996336    0.03606622339492441      1.211363198204843  0.0002519128430445428      14.25206631145095      422.1683062095993   0.008412464737468747     0.8110394093684592     0.7169707150824081    0.09051196976646533      1.168387100446378    0.03790368264940899     0.6107682267016356     0.7470299612098175     0.4069979081241925  3.211696328705322e-07 228.7926939540149
2.912957574802852      17.62905800403916      14.57281031071961   0.002151052291271061     0.9074423865980187     -10.43168081996336    0.03606622339492441      1.211363198204843  0.0002519128430445428      14.25206631145095      422.1683062095993   0.008412464737468747     0.8110394093684592     0.7169707150824081    0.09051196976646533      1.168387100446378    0.03790368264940899     0.6107682267016356     0.7470299612098175     0.4069979081241925  3.211696328705322e-07 228.7926968795965
2.912957574802852      17.62905800403916      14.57281031071961   0.002151037390109867     0.9074424014991799     -10.43168081996336    0.03606622339492441      1.211363198204843  0.0002519128430445428      14.25206631145095      422.1683062095993   0.008412464737468747     0.8110394093684592     0.7169707150824081    0.09051196976646533      1.168387100446378    0.03790368264940899     0.6107682267016356     0.7470299612098175     0.4069979081241925  3.211696328705322e-07 228.7926938332162
2.912957574802852      17.62905800403916      14.57281031071961   0.002151037390109867     0.9074423865980187     -10.43168097540752    0.03606622339492441      1.211363198204843  0.0002519128430445428      14.25206631145095      422.1683062095993   0.008412464737468747     0.8110394093684592     0.7169707150824081    0.09051196976646533      1.168387100446378    0.03790368264940899     0.6107682267016356     0.7470299612098175     0.4069979081241925  3.211696328705322e-07 228.7926939200828
2.912957574802852      17.62905800403916      14.57281031071961   0.002151037390109867     0.9074423865980187     -10.43168081996336    0.03606623829608561      1.211363198204843  0.0002519128430445428      14.25206631145095      422.1683062095993   0.008412464737468747     0.8110394093684592     0.7169707150824081    0.09051196976646533      1.168387100446378    0.03790368264940899     0.6107682267016356     0.7470299612098175     0.4069979081241925  3.211696328705322e-07 228.7927002570605
2.912957574802852      17.62905800403916      14.57281031071961   0.002151037390109867     0.9074423865980187     -10.43168081996336    0.03606622339492441      1.211363216255562  0.0002519128430445428      14.25206631145095      422.1683062095993   0.008412464737468747     0.8110394093684592     0.7169707150824081    0.09051196976646533      1.168387100446378    0.03790368264940899     0.6107682267016356     0.7470299612098175     0.4069979081241925  3.211696328705322e-07 228.7926936656123
2.912957574802852      17.62905800403916      14.57281031071961   0.002151037390109867     0.9074423865980187     -10.43168081996336    0.03606622339492441      1.211363198204843  0.0002519277442057367      14.25206631145095      422.1683062095993   0.008412464737468747     0.8110394093684592     0.7169707150824081    0.09051196976646533      1.168387100446378    0.03790368264940899     0.6107682267016356     0.7470299612098175     0.4069979081241925  3.211696328705322e-07 228.7927395446275
2.912957574802852      17.62905800403916      14.57281031071961   0.002151037390109867     0.9074423865980187     -10.43168081996336    0.03606622339492441      1.211363198204843  0.0002519128430445428      14.25206652382329      422.1683062095993   0.008412464737468747     0.8110394093684592     0.7169707150824081    0.09051196976646533      1.168387100446378    0.03790368264940899     0.6107682267016356     0.7470299612098175     0.4069979081241925  3.211696328705322e-07 228.7926936848455
2.912957574802852      17.62905800403916      14.57281031071961   0.002151037390109867     0.9074423865980187     -10.43168081996336    0.03606622339492441      1.211363198204843  0.0002519128430445428      14.25206631145095      422.1683125003973   0.008412464737468747     0.8110394093684592     0.7169707150824081    0.09051196976646533      1.168387100446378    0.03790368264940899     0.6107682267016356     0.7470299612098175     0.4069979081241925  3.211696328705322e-07 228.7926940247469
2.912957574802852      17.62905800403916      14.57281031071961   0.002151037390109867     0.9074423865980187     -10.43168081996336    0.03606622339492441      1.211363198204843  0.0002519128430445428      14.25206631145095      422.1683062095993   0.008412479638629941     0.8110394093684592     0.7169707150824081    0.09051196976646533      1.168387100446378    0.03790368264940899     0.6107682267016356     0.7470299612098175     0.4069979081241925  3.211696328705322e-07 228.7926189908294
2.912957574802852      17.62905800403916      14.57281031071961   0.002151037390109867     0.9074423865980187     -10.43168081996336    0.03606622339492441      1.211363198204843  0.0002519128430445428      14.25206631145095      422.1683062095993   0.008412464737468747     0.8110394242696204     0.7169707150824081    0.09051196976646533      1.168387100446378    0.03790368264940899     0.6107682267016356     0.7470299612098175     0.4069979081241925  3.211696328705322e-07 228.7926941202608
2.912957574802852      17.62905800403916      14.57281031071961   0.002151037390109867     0.9074423865980187     -10.43168081996336    0.03606622339492441      1.211363198204843  0.0002519128430445428      14.25206631145095      422.1683062095993   0.008412464737468747     0.8110394093684592     0.7169707299835693    0.09051196976646533      1.168387100446378    0.03790368264940899     0.6107682267016356     0.7470299612098175     0.4069979081241925  3.211696328705322e-07 228.7926955301938
2.912957574802852      17.62905800403916      14.57281031071961   0.002151037390109867     0.9074423865980187     -10.43168081996336    0.03606622339492441      1.211363198204843  0.0002519128430445428      14.25206631145095      422.1683062095993   0.008412464737468747     0.8110394093684592     0.7169707150824081    0.09051198466762653      1.168387100446378    0.03790368264940899     0.6107682267016356     0.7470299612098175     0.4069979081241925  3.211696328705322e-07 228.7926889602453
2.912957574802852      17.62905800403916      14.57281031071961   0.002151037390109867     0.9074423865980187     -10.43168081996336    0.03606622339492441      1.211363198204843  0.0002519128430445428      14.25206631145095      422.1683062095993   0.008412464737468747     0.8110394093684592     0.7169707150824081    0.09051196976646533      1.168387117856703    0.03790368264940899     0.6107682267016356     0.7470299612098175     0.4069979081241925  3.211696328705322e-07 228.7926938592191
2.912957574802852      17.62905800403916      14.57281031071961   0.002151037390109867     0.9074423865980187     -10.43168081996336    0.03606622339492441      1.211363198204843  0.0002519128430445428      14.25206631145095      422.1683062095993   0.008412464737468747     0.8110394093684592     0.7169707150824081    0.09051196976646533      1.168387100446378    0.03790369755057018     0.6107682267016356     0.7470299612098175     0.4069979081241925  3.211696328705322e-07 228.7926938891348
2.912957574802852      17.62905800403916      14.57281031071961   0.002151037390109867     0.9074423865980187     -10.43168081996336    0.03606622339492441      1.211363198204843  0.0002519128430445428      14.25206631145095      422.1683062095993   0.008412464737468747     0.8110394093684592     0.7169707150824081    0.09051196976646533      1.168387100446378    0.03790368264940899     0.6107682416027968     0.7470299612098175     0.4069979081241925  3.211696328705322e-07 228.7926938891565
2.912957574802852      17.62905800403916      14.57281031071961   0.002151037390109867     0.9074423865980187     -10.43168081996336    0.03606622339492441      1.211363198204843  0.0002519128430445428      14.25206631145095      422.1683062095993   0.008412464737468747     0.8110394093684592     0.7169707150824081    0.09051196976646533      1.168387100446378    0.03790368264940899     0.6107682267016356     0.7470299761109787     0.4069979081241925  3.211696328705322e-07 228.7926938890256
2.912957574802852      17.62905800403916      14.57281031071961   0.002151037390109867     0.9074423865980187     -10.43168081996336    0.03606622339492441      1.211363198204843  0.0002519128430445428      14.25206631145095      422.1683062095993   0.008412464737468747     0.8110394093684592     0.7169707150824081    0.09051196976646533      1.168387100446378    0.03790368264940899     0.6107682267016356     0.7470299612098175     0.4069979230253537  3.211696328705322e-07 228.7926938891828
2.912957574802852      17.62905800403916      14.57281031071961   0.002151037390109867     0.9074423865980187     -10.43168081996336    0.03606622339492441      1.211363198204843  0.0002519128430445428      14.25206631145095      422.1683062095993   0.008412464737468747     0.8110394093684592     0.7169707150824081    0.09051196976646533      1.168387100446378    0.03790368264940899     0.6107682267016356     0.7470299612098175     0.4069979081241925  3.360707940643799e-07 228.7927147794677
2.912878720183222      17.63393554602437      14.60106036131184   0.002154905042663442     0.9067969287634827     -10.44229011553375    0.03623638167217586        1.2151831288309  0.0002543176592891982      14.27403077080187        422.92849122775   0.008426109909304341     0.8110589505524006     0.7171928484541565    0.09039526337190941      1.173501558298099    0.03824590185299347     0.6170927411246003     0.7445887002459487     0.4116770853297636  3.239303097322079e-07 228.8501582835287
2.912878763588497      17.63393554602437      14.60106036131184   0.002154905042663442     0.9067969287634827     -10.44229011553375    0.03623638167217586        1.2151831288309  0.0002543176592891982      14.27403077080187        422.92849122775   0.008426109909304341     0.8110589505524006     0.7171928484541565    0.09039526337190941      1.173501558298099    0.03824590185299347     0.6170927411246003     0.7445887002459487     0.4116770853297636  3.239303097322079e-07 228.8501583208539
2.912878720183222      17.63393580879048      14.60106036131184   0.002154905042663442     0.9067969287634827     -10.44229011553375    0.03623638167217586        1.2151831288309  0.0002543176592891982      14.27403077080187        422.92849122775   0.008426109909304341     0.8110589505524006     0.7171928484541565    0.09039526337190941      1.173501558298099    0.03824590185299347     0.6170927411246003     0.7445887002459487     0.4116770853297636  3.239303097322079e-07 228.8501579443297
2.912878720183222      17.63393554602437      14.60106057888459   0.002154905042663442     0.9067969287634827     -10.44229011553375    0.03623638167217586        1.2151831288309  0.0002543176592891982      14.27403077080187        422.92849122775   0.008426109909304341     0.8110589505524006     0.7171928484541565    0.09039526337190941      1.173501558298099    0.03824590185299347     0.6170927411246003     0.7445887002459487     0.4116770853297636  3.239303097322079e-07 228.8501584008157
2.912878720183222      17.63393554602437      14.60106036131184   0.002154919943824636     0.9067969287634827     -10.44229011553375    0.03623638167217586        1.2151831288309  0.0002543176592891982      14.27403077080187        422.92849122775   0.008426109909304341     0.8110589505524006     0.7171928484541565    0.09039526337190941      1.173501558298099    0.03824590185299347     0.6170927411246003     0.7445887002459487     0.4116770853297636  3.239303097322079e-07 228.8501607643173
2.912878720183222      17.63393554602437      14.60106036131184   0.002154905042663442     0.9067969436646439     -10.44229011553375    0.03623638167217586        1.2151831288309  0.0002543176592891982      14.27403077080187        422.92849122775   0.008426109909304341     0.8110589505524006     0.7171928484541565    0.09039526337190941      1.173501558298099    0.03824590185299347     0.6170927411246003     0.7445887002459487     0.4116770853297636  3.239303097322079e-07 228.8501581656373
2.912878720183222      17.63393554602437      14.60106036131184   0.002154905042663442     0.9067969287634827       -10.442290271136    0.03623638167217586        1.2151831288309  0.0002543176592891982      14.27403077080187        422.92849122775   0.008426109909304341     0.8110589505524006     0.7171928484541565    0.09039526337190941      1.173501558298099    0.03824590185299347     0.6170927411246003     0.7445887002459487     0.4116770853297636  3.239303097322079e-07 228.8501583754009
2.912878720183222      17.63393554602437      14.60106036131184   0.002154905042663442     0.9067969287634827     -10.44229011553375    0.03623639657333706        1.2151831288309  0.0002543176592891982      14.27403077080187        422.92849122775   0.008426109909304341     0.8110589505524006     0.7171928484541565    0.09039526337190941      1.173501558298099    0.03824590185299347     0.6170927411246003     0.7445887002459487     0.4116770853297636  3.239303097322079e-07 228.8501646554997
2.912878720183222      17.63393554602437      14.60106036131184   0.002154905042663442     0.9067969287634827     -10.44229011553375    0.03623638167217586       1.21518314693854  0.0002543176592891982      14.27403077080187        422.92849122775   0.008426109909304341     0.8110589505524006     0.7171928484541565    0.09039526337190941      1.173501558298099    0.03824590185299347     0.6170927411246003     0.7445887002459487     0.4116770853297636  3.239303097322079e-07 228.8501581188191
2.912878720183222      17.63393554602437      14.60106036131184   0.002154905042663442     0.9067969287634827     -10.44229011553375    0.03623638167217586        1.2151831288309  0.0002543325604503921      14.27403077080187        422.92849122775   0.008426109909304341     0.8110589505524006     0.7171928484541565    0.09039526337190941      1.173501558298099    0.03824590185299347     0.6170927411246003     0.7445887002459487     0.4116770853297636  3.239303097322079e-07 228.8502037776106
2.912878720183222      17.63393554602437      14.60106036131184   0.002154905042663442     0.9067969287634827     -10.44229011553375    0.03623638167217586        1.2151831288309  0.0002543176592891982       14.2740309835015        422.92849122775   0.008426109909304341     0.8110589505524006     0.7171928484541565    0.09039526337190941      1.173501558298099    0.03824590185299347     0.6170927411246003     0.7445887002459487     0.4116770853297636  3.239303097322079e-07 228.8501581346489
2.912878720183222      17.63393554602437      14.60106036131184   0.002154905042663442     0.9067969287634827     -10.44229011553375    0.03623638167217586        1.2151831288309  0.0002543176592891982      14.27403077080187      422.9284975298756   0.008426109909304341     0.8110589505524006     0.7171928484541565    0.09039526337190941      1.173501558298099    0.03824590185299347     0.6170927411246003     0.7445887002459487     0.4116770853297636  3.239303097322079e-07 228.8501584938239
2.912878720183222      17.63393554602437      14.60106036131184   0.002154905042663442     0.9067969287634827     -10.44229011553375    0.03623638167217586        1.2151831288309  0.0002543176592891982      14.27403077080187        422.92849122775   0.008426124810465535     0.8110589505524006     0.7171928484541565    0.09039526337190941      1.173501558298099    0.03824590185299347     0.6170927411246003     0.7445887002459487     0.4116770853297636  3.239303097322079e-07 228.8500823201346
2.912878720183222      17.63393554602437      14.60106036131184   0.002154905042663442     0.9067969287634827     -10.44229011553375    0.03623638167217586        1.2151831288309  0.0002543176592891982      14.27403077080187        422.92849122775   0.008426109909304341     0.8110589654535618     0.7171928484541565    0.09039526337190941      1.173501558298099    0.03824590185299347     0.6170927411246003     0.7445887002459487     0.4116770853297636  3.239303097322079e-07 228.8501585646609
2.912878720183222      17.63393554602437      14.60106036131184   0.002154905042663442     0.9067969287634827     -10.44229011553375    0.03623638167217586        1.2151831288309  0.0002543176592891982      14.27403077080187        422.92849122775   0.008426109909304341     0.8110589505524006     0.7171928633553177    0.09039526337190941      1.173501558298099    0.03824590185299347     0.6170927411246003     0.7445887002459487     0.4116770853297636  3.239303097322079e-07 228.850159920757
2.912878720183222      17.63393554602437      14.60106036131184   0.002154905042663442     0.9067969287634827     -10.44229011553375    0.03623638167217586        1.2151831288309  0.0002543176592891982      14.27403077080187        422.92849122775   0.008426109909304341     0.8110589505524006     0.7171928484541565     0.0903952782730706      1.173501558298099    0.03824590185299347     0.6170927411246003     0.7445887002459487     0.4116770853297636  3.239303097322079e-07 228.8501532342548
2.912878720183222      17.63393554602437      14.60106036131184   0.002154905042663442     0.9067969287634827     -10.44229011553375    0.03623638167217586        1.2151831288309  0.0002543176592891982      14.27403077080187        422.92849122775   0.008426109909304341     0.8110589505524006     0.7171928484541565    0.09039526337190941      1.173501575784635    0.03824590185299347     0.6170927411246003     0.7445887002459487     0.4116770853297636  3.239303097322079e-07 228.8501582878656
2.912878720183222      17.63393554602437      14.60106036131184   0.002154905042663442     0.9067969287634827     -10.44229011553375    0.03623638167217586        1.2151831288309  0.0002543176592891982      14.27403077080187        422.92849122775   0.008426109909304341     0.8110589505524006     0.7171928484541565    0.09039526337190941      1.173501558298099    0.03824591675415467     0.6170927411246003     0.7445887002459487     0.4116770853297636  3.239303097322079e-07 228.8501582852279
2.912878720183222      17.63393554602437      14.60106036131184   0.002154905042663442     0.9067969287634827     -10.44229011553375    0.03623638167217586        1.2151831288309  0.0002543176592891982      14.27403077080187        422.92849122775   0.008426109909304341     0.8110589505524006     0.7171928484541565    0.09039526337190941      1.173501558298099    0.03824590185299347     0.6170927560257615     0.7445887002459487     0.4116770853297636  3.239303097322079e-07 228.8501582864182
2.912878720183222      17.63393554602437      14.60106036131184   0.002154905042663442     0.9067969287634827     -10.44229011553375    0.03623638167217586        1.2151831288309  0.0002543176592891982      14.27403077080187        422.92849122775   0.008426109909304341     0.8110589505524006     0.7171928484541565    0.09039526337190941      1.173501558298099    0.03824590185299347     0.6170927411246003     0.7445887151471099     0.4116770853297636  3.239303097322079e-07 228.8501582846414
2.912878720183222      17.63393554602437      14.60106036131184   0.002154905042663442     0.9067969287634827     -10.44229011553375    0.03623638167217586        1.2151831288309  0.0002543176592891982      14.27403077080187        422.92849122775   0.008426109909304341     0.8110589505524006     0.7171928484541565    0.09039526337190941      1.173501558298099    0.03824590185299347     0.6170927411246003     0.7445887002459487     0.4116771002309247  3.239303097322079e-07 228.8501582845633
2.912878720183222      17.63393554602437      14.60106036131184   0.002154905042663442     0.9067969287634827     -10.44229011553375    0.03623638167217586        1.2151831288309  0.0002543176592891982      14.27403077080187        422.92849122775   0.008426109909304341     0.8110589505524006     0.7171928484541565    0.09039526337190941      1.173501558298099    0.03824590185299347     0.6170927411246003     0.7445887002459487     0.4116770853297636  3.388314709260556e-07 228.8501793052803
2.912864314840994      17.63533051753775      14.60918902835733   0.002188976641500223     0.9065457998820831     -10.44536642905857    0.03555502767682941       1.21629930138627  0.0002668207554585225      14.28034228608678      423.1475772699736   0.008725185738202078     0.8110693190549205     0.7181644446967551    0.09043897685717302      1.175077946251755    0.03834439669816176     0.6189132721768073     0.7438861147871168     0.4130235933092227  3.322998808827504e-07 227.3105828863736
2.912864358246055      17.63533051753775      14.60918902835733   0.002188976641500223     0.9065457998820831     -10.44536642905857    0.03555502767682941       1.21629930138627  0.0002668207554585225      14.28034228608678      423.1475772699736   0.008725185738202078     0.8110693190549205     0.7181644446967551    0.09043897685717302      1.175077946251755    0.03834439669816176     0.6189132721768073     0.7438861147871168     0.4130235933092227  3.322998808827504e-07 227.3105830817049
2.912864314840994      17.63533078032465      14.60918902835733   0.002188976641500223     0.9065457998820831     -10.44536642905857    0.03555502767682941       1.21629930138627  0.0002668207554585225      14.28034228608678      423.1475772699736   0.008725185738202078     0.8110693190549205     0.7181644446967551    0.09043897685717302      1.175077946251755    0.03834439669816176     0.6189132721768073     0.7438861147871168     0.4130235933092227  3.322998808827504e-07 227.3105826445084
2.912864314840994      17.63533051753775      14.60918924605121   0.002188976641500223     0.9065457998820831     -10.44536642905857    0.03555502767682941       1.21629930138627  0.0002668207554585225      14.28034228608678      423.1475772699736   0.008725185738202078     0.8110693190549205     0.7181644446967551    0.09043897685717302      1.175077946251755    0.03834439669816176     0.6189132721768073     0.7438861147871168     0.4130235933092227  3.322998808827504e-07 227.3105828553748
2.912864314840994      17.63533051753775      14.60918902835733   0.002188991542661417     0.9065457998820831     -10.44536642905857    0.03555502767682941       1.21629930138627  0.0002668207554585225      14.28034228608678      423.1475772699736   0.008725185738202078     0.8110693190549205     0.7181644446967551    0.09043897685717302      1.175077946251755    0.03834439669816176     0.6189132721768073     0.7438861147871168     0.4130235933092227  3.322998808827504e-07 227.3105901352713
2.912864314840994      17.63533051753775      14.60918902835733   0.002188976641500223     0.9065458147832443     -10.44536642905857    0.03555502767682941       1.21629930138627  0.0002668207554585225      14.28034228608678      423.1475772699736   0.008725185738202078     0.8110693190549205     0.7181644446967551    0.09043897685717302      1.175077946251755    0.03834439669816176     0.6189132721768073     0.7438861147871168     0.4130235933092227  3.322998808827504e-07 227.3105827709432
2.912864314840994      17.63533051753775      14.60918902835733   0.002188976641500223     0.9065457998820831     -10.44536658470666    0.03555502767682941       1.21629930138627  0.0002668207554585225      14.28034228608678      423.1475772699736   0.008725185738202078     0.8110693190549205     0.7181644446967551    0.09043897685717302      1.175077946251755    0.03834439669816176     0.6189132721768073     0.7438861147871168     0.4130235933092227  3.322998808827504e-07 227.310583016349
2.912864314840994      17.63533051753775      14.60918902835733   0.002188976641500223     0.9065457998820831     -10.44536642905857     0.0355550425779906       1.21629930138627  0.0002668207554585225      14.28034228608678      423.1475772699736   0.008725185738202078     0.8110693190549205     0.7181644446967551    0.09043897685717302      1.175077946251755    0.03834439669816176     0.6189132721768073     0.7438861147871168     0.4130235933092227  3.322998808827504e-07 227.3105859421777
2.912864314840994      17.63533051753775      14.60918902835733   0.002188976641500223     0.9065457998820831     -10.44536642905857    0.03555502767682941      1.216299319510542  0.0002668207554585225      14.28034228608678      423.1475772699736   0.008725185738202078     0.8110693190549205     0.7181644446967551    0.09043897685717302      1.175077946251755    0.03834439669816176     0.6189132721768073     0.7438861147871168     0.4130235933092227  3.322998808827504e-07 227.3105828038337
2.912864314840994      17.63533051753775      14.60918902835733   0.002188976641500223     0.9065457998820831     -10.44536642905857    0.03555502767682941       1.21629930138627  0.0002668356566197163      14.28034228608678      423.1475772699736   0.008725185738202078     0.8110693190549205     0.7181644446967551    0.09043897685717302      1.175077946251755    0.03834439669816176     0.6189132721768073     0.7438861147871168     0.4130235933092227  3.322998808827504e-07 227.3106255519757
2.912864314840994      17.63533051753775      14.60918902835733   0.002188976641500223     0.9065457998820831     -10.44536642905857    0.03555502767682941       1.21629930138627  0.0002668207554585225      14.28034249888046      423.1475772699736   0.008725185738202078     0.8110693190549205     0.7181644446967551    0.09043897685717302      1.175077946251755    0.03834439669816176     0.6189132721768073     0.7438861147871168     0.4130235933092227  3.322998808827504e-07 227.3105826958206
2.912864314840994      17.63533051753775      14.60918902835733   0.002188976641500223     0.9065457998820831     -10.44536642905857    0.03555502767682941       1.21629930138627  0.0002668207554585225      14.28034228608678      423.1475835753638   0.008725185738202078     0.8110693190549205     0.7181644446967551    0.09043897685717302      1.175077946251755    0.03834439669816176     0.6189132721768073     0.7438861147871168     0.4130235933092227  3.322998808827504e-07 227.3105830861867
2.912864314840994      17.63533051753775      14.60918902835733   0.002188976641500223     0.9065457998820831     -10.44536642905857    0.03555502767682941       1.21629930138627  0.0002668207554585225      14.28034228608678      423.1475772699736   0.008725200639363271     0.8110693190549205     0.7181644446967551    0.09043897685717302      1.175077946251755    0.03834439669816176     0.6189132721768073     0.7438861147871168     0.4130235933092227  3.322998808827504e-07 227.3105234236632
2.912864314840994      17.63533051753775      14.60918902835733   0.002188976641500223     0.9065457998820831     -10.44536642905857    0.03555502767682941       1.21629930138627  0.0002668207554585225      14.28034228608678      423.1475772699736   0.008725185738202078     0.8110693339560817     0.7181644446967551    0.09043897685717302      1.175077946251755    0.03834439669816176     0.6189132721768073     0.7438861147871168     0.4130235933092227  3.322998808827504e-07 227.3105832112966
2.912864314840994      17.63533051753775      14.60918902835733   0.002188976641500223     0.9065457998820831     -10.44536642905857    0.03555502767682941       1.21629930138627  0.0002668207554585225      14.28034228608678      423.1475772699736   0.008725185738202078     0.8110693190549205     0.7181644595979163    0.09043897685717302      1.175077946251755    0.03834439669816176     0.6189132721768073     0.7438861147871168     0.4130235933092227  3.322998808827504e-07 227.3105845629289
2.912864314840994      17.63533051753775      14.60918902835733   0.002188976641500223     0.9065457998820831     -10.44536642905857    0.03555502767682941       1.21629930138627  0.0002668207554585225      14.28034228608678      423.1475772699736   0.008725185738202078     0.8110693190549205     0.7181644446967551    0.09043899175833421      1.175077946251755    0.03834439669816176     0.6189132721768073     0.7438861147871168     0.4130235933092227  3.322998808827504e-07 227.3105787865255
2.912864314840994      17.63533051753775      14.60918902835733   0.002188976641500223     0.9065457998820831     -10.44536642905857    0.03555502767682941       1.21629930138627  0.0002668207554585225      14.28034228608678      423.1475772699736   0.008725185738202078     0.8110693190549205     0.7181644446967551    0.09043897685717302      1.175077963761781    0.03834439669816176     0.6189132721768073     0.7438861147871168     0.4130235933092227  3.322998808827504e-07 227.3105830094369
2.912864314840994      17.63533051753775      14.60918902835733   0.002188976641500223     0.9065457998820831     -10.44536642905857    0.03555502767682941       1.21629930138627  0.0002668207554585225      14.28034228608678      423.1475772699736   0.008725185738202078     0.8110693190549205     0.7181644446967551    0.09043897685717302      1.175077946251755    0.03834441159932295     0.6189132721768073     0.7438861147871168     0.4130235933092227  3.322998808827504e-07 227.3105828965292
2.912864314840994      17.63533051753775      14.60918902835733   0.002188976641500223     0.9065457998820831     -10.44536642905857    0.03555502767682941       1.21629930138627  0.0002668207554585225      14.28034228608678      423.1475772699736   0.008725185738202078     0.8110693190549205     0.7181644446967551    0.09043897685717302      1.175077946251755    0.03834439669816176     0.6189132870779684     0.7438861147871168     0.4130235933092227  3.322998808827504e-07 227.3105828863378
2.912864314840994      17.63533051753775      14.60918902835733   0.002188976641500223     0.9065457998820831     -10.44536642905857    0.03555502767682941       1.21629930138627  0.0002668207554585225      14.28034228608678      423.1475772699736   0.008725185738202078     0.8110693190549205     0.7181644446967551    0.09043897685717302      1.175077946251755    0.03834439669816176     0.6189132721768073     0.7438861296882779     0.4130235933092227  3.322998808827504e-07 227.3105828932336
2.912864314840994      17.63533051753775      14.60918902835733   0.002188976641500223     0.9065457998820831     -10.44536642905857    0.03555502767682941       1.21629930138627  0.0002668207554585225      14.28034228608678      423.1475772699736   0.008725185738202078     0.8110693190549205     0.7181644446967551    0.09043897685717302      1.175077946251755    0.03834439669816176     0.6189132721768073     0.7438861147871168     0.4130236082103839  3.322998808827504e-07 227.3105828894693
2.912864314840994      17.63533051753775      14.60918902835733   0.002188976641500223     0.9065457998820831     -10.44536642905857    0.03555502767682941       1.21629930138627  0.0002668207554585225      14.28034228608678      423.1475772699736   0.008725185738202078     0.8110693190549205     0.7181644446967551    0.09043897685717302      1.175077946251755    0.03834439669816176     0.6189132721768073     0.7438861147871168     0.4130235933092227   3.47201042076598e-07 227.3106040539834
2.912872060922085      17.63532673430625      14.60921351121389   0.002220069397432513     0.9064835451596037     -10.44539788106799    0.03486628104958696      1.216318672313781  0.0002779640830918357      14.28035326940339      423.1485666779462    0.00900360716068507     0.8110738125514437     0.7190208360318697    0.09051178637732062      1.175181191653271    0.03834471660163655     0.6189194285406684     0.7438838696106236     0.4130277635398684   3.39447844911753e-07 226.8200188645648
2.912872104327261      17.63532673430625      14.60921351121389   0.002220069397432513     0.9064835451596037     -10.44539788106799    0.03486628104958696      1.216318672313781  0.0002779640830918357      14.28035326940339      423.1485666779462    0.00900360716068507     0.8110738125514437     0.7190208360318697    0.09051178637732062      1.175181191653271    0.03834471660163655     0.6189194285406684     0.7438838696106236     0.4130277635398684   3.39447844911753e-07 226.8200188354473
2.912872060922085      17.63532699709309      14.60921351121389   0.002220069397432513     0.9064835451596037     -10.44539788106799    0.03486628104958696      1.216318672313781  0.0002779640830918357      14.28035326940339      423.1485666779462    0.00900360716068507     0.8110738125514437     0.7190208360318697    0.09051178637732062      1.175181191653271    0.03834471660163655     0.6189194285406684     0.7438838696106236     0.4130277635398684   3.39447844911753e-07 226.8200186545704
2.912872060922085      17.63532673430625      14.60921372890814   0.002220069397432513     0.9064835451596037     -10.44539788106799    0.03486628104958696      1.216318672313781  0.0002779640830918357      14.28035326940339      423.1485666779462    0.00900360716068507     0.8110738125514437     0.7190208360318697    0.09051178637732062      1.175181191653271    0.03834471660163655     0.6189194285406684     0.7438838696106236     0.4130277635398684   3.39447844911753e-07 226.8200187815893
2.912872060922085      17.63532673430625      14.60921351121389   0.002220084298593707     0.9064835451596037     -10.44539788106799    0.03486628104958696      1.216318672313781  0.0002779640830918357      14.28035326940339      423.1485666779462    0.00900360716068507     0.8110738125514437     0.7190208360318697    0.09051178637732062      1.175181191653271    0.03834471660163655     0.6189194285406684     0.7438838696106236     0.4130277635398684   3.39447844911753e-07 226.8200312864898
2.912872060922085      17.63532673430625      14.60921351121389   0.002220069397432513     0.9064835600607649     -10.44539788106799    0.03486628104958696      1.216318672313781  0.0002779640830918357      14.28035326940339      423.1485666779462    0.00900360716068507     0.8110738125514437     0.7190208360318697    0.09051178637732062      1.175181191653271    0.03834471660163655     0.6189194285406684     0.7438838696106236     0.4130277635398684   3.39447844911753e-07 226.8200187500181
2.912872060922085      17.63532673430625      14.60921351121389   0.002220069397432513     0.9064835451596037     -10.44539803671655    0.03486628104958696      1.216318672313781  0.0002779640830918357      14.28035326940339      423.1485666779462    0.00900360716068507     0.8110738125514437     0.7190208360318697    0.09051178637732062      1.175181191653271    0.03834471660163655     0.6189194285406684     0.7438838696106236     0.4130277635398684   3.39447844911753e-07 226.8200190450411
2.912872060922085      17.63532673430625      14.60921351121389   0.002220069397432513     0.9064835451596037     -10.44539788106799    0.03486629595074815      1.216318672313781  0.0002779640830918357      14.28035326940339      423.1485666779462    0.00900360716068507     0.8110738125514437     0.7190208360318697    0.09051178637732062      1.175181191653271    0.03834471660163655     0.6189194285406684     0.7438838696106236     0.4130277635398684   3.39447844911753e-07 226.8200187164661
2.912872060922085      17.63532673430625      14.60921351121389   0.002220069397432513     0.9064835451596037     -10.44539788106799    0.03486628104958696      1.216318690438342  0.0002779640830918357      14.28035326940339      423.1485666779462    0.00900360716068507     0.8110738125514437     0.7190208360318697    0.09051178637732062      1.175181191653271    0.03834471660163655     0.6189194285406684     0.7438838696106236     0.4130277635398684   3.39447844911753e-07 226.8200188527955
2.912872060922085      17.63532673430625      14.60921351121389   0.002220069397432513     0.9064835451596037     -10.44539788106799    0.03486628104958696      1.216318672313781  0.0002779789842530295      14.28035326940339      423.1485666779462    0.00900360716068507     0.8110738125514437     0.7190208360318697    0.09051178637732062      1.175181191653271    0.03834471660163655     0.6189194285406684     0.7438838696106236     0.4130277635398684   3.39447844911753e-07 226.8200591525851
2.912872060922085      17.63532673430625      14.60921351121389   0.002220069397432513     0.9064835451596037     -10.44539788106799    0.03486628104958696      1.216318672313781  0.0002779640830918357      14.28035348219723      423.1485666779462    0.00900360716068507     0.8110738125514437     0.7190208360318697    0.09051178637732062      1.175181191653271    0.03834471660163655     0.6189194285406684     0.7438838696106236     0.4130277635398684   3.39447844911753e-07 226.8200185888438
2.912872060922085      17.63532673430625      14.60921351121389   0.002220069397432513     0.9064835451596037     -10.44539788106799    0.03486628104958696      1.216318672313781  0.0002779640830918357      14.28035326940339      423.1485729833512    0.00900360716068507     0.8110738125514437     0.7190208360318697    0.09051178637732062      1.175181191653271    0.03834471660163655     0.6189194285406684     0.7438838696106236     0.4130277635398684   3.39447844911753e-07 226.8200191421095
2.912872060922085      17.63532673430625      14.60921351121389   0.002220069397432513     0.9064835451596037     -10.44539788106799    0.03486628104958696      1.216318672313781  0.0002779640830918357      14.28035326940339      423.1485666779462   0.009003622061846264     0.8110738125514437     0.7190208360318697    0.09051178637732062      1.175181191653271    0.03834471660163655     0.6189194285406684     0.7438838696106236     0.4130277635398684   3.39447844911753e-07 226.8200209497744
2.912872060922085      17.63532673430625      14.60921351121389   0.002220069397432513     0.9064835451596037     -10.44539788106799    0.03486628104958696      1.216318672313781  0.0002779640830918357      14.28035326940339      423.1485666779462    0.00900360716068507     0.8110738274526049     0.7190208360318697    0.09051178637732062      1.175181191653271    0.03834471660163655     0.6189194285406684     0.7438838696106236     0.4130277635398684   3.39447844911753e-07 226.8200191803066
2.912872060922085      17.63532673430625      14.60921351121389   0.002220069397432513     0.9064835451596037     -10.44539788106799    0.03486628104958696      1.216318672313781  0.0002779640830918357      14.28035326940339      423.1485666779462    0.00900360716068507     0.8110738125514437     0.7190208509330309    0.09051178637732062      1.175181191653271    0.03834471660163655     0.6189194285406684     0.7438838696106236     0.4130277635398684   3.39447844911753e-07 226.82002025182
2.912872060922085      17.63532673430625      14.60921351121389   0.002220069397432513     0.9064835451596037     -10.44539788106799    0.03486628104958696      1.216318672313781  0.0002779640830918357      14.28035326940339      423.1485666779462    0.00900360716068507     0.8110738125514437     0.7190208360318697    0.09051180127848181      1.175181191653271    0.03834471660163655     0.6189194285406684     0.7438838696106236     0.4130277635398684   3.39447844911753e-07 226.8200184217569
2.912872060922085      17.63532673430625      14.60921351121389   0.002220069397432513     0.9064835451596037     -10.44539788106799    0.03486628104958696      1.216318672313781  0.0002779640830918357      14.28035326940339      423.1485666779462    0.00900360716068507     0.8110738125514437     0.7190208360318697    0.09051178637732062      1.175181209164836    0.03834471660163655     0.6189194285406684     0.7438838696106236     0.4130277635398684   3.39447844911753e-07 226.8200188181848
2.912872060922085      17.63532673430625      14.60921351121389   0.002220069397432513     0.9064835451596037     -10.44539788106799    0.03486628104958696      1.216318672313781  0.0002779640830918357      14.28035326940339      423.1485666779462    0.00900360716068507     0.8110738125514437     0.7190208360318697    0.09051178637732062      1.175181191653271    0.03834473150279774     0.6189194285406684     0.7438838696106236     0.4130277635398684   3.39447844911753e-07 226.8200188613958
2.912872060922085      17.63532673430625      14.60921351121389   0.002220069397432513     0.9064835451596037     -10.44539788106799    0.03486628104958696      1.216318672313781  0.0002779640830918357      14.28035326940339      423.1485666779462    0.00900360716068507     0.8110738125514437     0.7190208360318697    0.09051178637732062      1.175181191653271    0.03834471660163655     0.6189194434418296     0.7438838696106236     0.4130277635398684   3.39447844911753e-07 226.8200188646884
2.912872060922085      17.63532673430625      14.60921351121389   0.002220069397432513     0.9064835451596037     -10.44539788106799    0.03486628104958696      1.216318672313781  0.0002779640830918357      14.28035326940339      423.1485666779462    0.00900360716068507     0.8110738125514437     0.7190208360318697    0.09051178637732062      1.175181191653271    0.03834471660163655     0.6189194285406684     0.7438838845117848     0.4130277635398684   3.39447844911753e-07 226.820018863086
2.912872060922085      17.63532673430625      14.60921351121389   0.002220069397432513     0.9064835451596037     -10.44539788106799    0.03486628104958696      1.216318672313781  0.0002779640830918357      14.28035326940339      423.1485666779462    0.00900360716068507     0.8110738125514437     0.7190208360318697    0.09051178637732062      1.175181191653271    0.03834471660163655     0.6189194285406684     0.7438838696106236     0.4130277784410296   3.39447844911753e-07 226.8200188625907
2.912872060922085      17.63532673430625      14.60921351121389   0.002220069397432513     0.9064835451596037     -10.44539788106799    0.03486628104958696      1.216318672313781  0.0002779640830918357      14.28035326940339      423.1485666779462    0.00900360716068507     0.8110738125514437     0.7190208360318697    0.09051178637732062      1.175181191653271    0.03834471660163655     0.6189194285406684     0.7438838696106236     0.4130277635398684  3.543490061056006e-07 226.820040143523
2.912872712000446      17.63533491218077      14.60921971285235   0.002200566581153148     0.9065646023218135     -10.44538584509642    0.03497120435312204      1.216330492300675  0.0002700407145405972      14.28036520414812      423.1483176155065   0.008990326507440067     0.8110713393866421     0.7183150312509639     0.0907968018454022       1.17520957426254    0.03834476913155404     0.6189189756922608     0.7438843640988192     0.4130290815987016  3.343371630227951e-07 226.7163195377465
2.912872755405632      17.63533491218077      14.60921971285235   0.002200566581153148     0.9065646023218135     -10.44538584509642    0.03497120435312204      1.216330492300675  0.0002700407145405972      14.28036520414812      423.1483176155065   0.008990326507440067     0.8110713393866421     0.7183150312509639     0.0907968018454022       1.17520957426254    0.03834476913155404     0.6189189756922608     0.7438843640988192     0.4130290815987016  3.343371630227951e-07 226.7163195012896
2.912872712000446      17.63533517496774      14.60921971285235   0.002200566581153148     0.9065646023218135     -10.44538584509642    0.03497120435312204      1.216330492300675  0.0002700407145405972      14.28036520414812      423.1483176155065   0.008990326507440067     0.8110713393866421     0.7183150312509639     0.0907968018454022       1.17520957426254    0.03834476913155404     0.6189189756922608     0.7438843640988192     0.4130290815987016  3.343371630227951e-07 226.7163195872377
2.912872712000446      17.63533491218077      14.60921993054669   0.002200566581153148     0.9065646023218135     -10.44538584509642    0.03497120435312204      1.216330492300675  0.0002700407145405972      14.28036520414812      423.1483176155065   0.008990326507440067     0.8110713393866421     0.7183150312509639     0.0907968018454022       1.17520957426254    0.03834476913155404     0.6189189756922608     0.7438843640988192     0.4130290815987016  3.343371630227951e-07 226.7163196228739
2.912872712000446      17.63533491218077      14.60921971285235   0.002200581482314342     0.9065646023218135     -10.44538584509642    0.03497120435312204      1.216330492300675  0.0002700407145405972      14.28036520414812      423.1483176155065   0.008990326507440067     0.8110713393866421     0.7183150312509639     0.0907968018454022       1.17520957426254    0.03834476913155404     0.6189189756922608     0.7438843640988192     0.4130290815987016  3.343371630227951e-07 226.7163199703795
2.912872712000446      17.63533491218077      14.60921971285235   0.002200566581153148     0.9065646172229747     -10.44538584509642    0.03497120435312204      1.216330492300675  0.0002700407145405972      14.28036520414812      423.1483176155065   0.008990326507440067     0.8110713393866421     0.7183150312509639     0.0907968018454022       1.17520957426254    0.03834476913155404     0.6189189756922608     0.7438843640988192     0.4130290815987016  3.343371630227951e-07 226.7163194539959
2.912872712000446      17.63533491218077      14.60921971285235   0.002200566581153148     0.9065646023218135      -10.4453860007448    0.03497120435312204      1.216330492300675  0.0002700407145405972      14.28036520414812      423.1483176155065   0.008990326507440067     0.8110713393866421     0.7183150312509639     0.0907968018454022       1.17520957426254    0.03834476913155404     0.6189189756922608     0.7438843640988192     0.4130290815987016  3.343371630227951e-07 226.7163195613324
2.912872712000446      17.63533491218077      14.60921971285235   0.002200566581153148     0.9065646023218135     -10.44538584509642    0.03497121925428323      1.216330492300675  0.0002700407145405972      14.28036520414812      423.1483176155065   0.008990326507440067     0.8110713393866421     0.7183150312509639     0.0907968018454022       1.17520957426254    0.03834476913155404     0.6189189756922608     0.7438843640988192     0.4130290815987016  3.343371630227951e-07 226.7163194282175
2.912872712000446      17.63533491218077      14.60921971285235   0.002200566581153148     0.9065646023218135     -10.44538584509642    0.03497120435312204      1.216330510425412  0.0002700407145405972      14.28036520414812      423.1483176155065   0.008990326507440067     0.8110713393866421     0.7183150312509639     0.0907968018454022       1.17520957426254    0.03834476913155404     0.6189189756922608     0.7438843640988192     0.4130290815987016  3.343371630227951e-07 226.7163196425773
2.912872712000446      17.63533491218077      14.60921971285235   0.002200566581153148     0.9065646023218135     -10.44538584509642    0.03497120435312204      1.216330492300675   0.000270055615701791      14.28036520414812      423.1483176155065   0.008990326507440067     0.8110713393866421     0.7183150312509639     0.0907968018454022       1.17520957426254    0.03834476913155404     0.6189189756922608     0.7438843640988192     0.4130290815987016  3.343371630227951e-07 226.7163599864871
2.912872712000446      17.63533491218077      14.60921971285235   0.002200566581153148     0.9065646023218135     -10.44538584509642    0.03497120435312204      1.216330492300675  0.0002700407145405972      14.28036541694214      423.1483176155065   0.008990326507440067     0.8110713393866421     0.7183150312509639     0.0907968018454022       1.17520957426254    0.03834476913155404     0.6189189756922608     0.7438843640988192     0.4130290815987016  3.343371630227951e-07 226.7163194588966
2.912872712000446      17.63533491218077      14.60921971285235   0.002200566581153148     0.9065646023218135     -10.44538584509642    0.03497120435312204      1.216330492300675  0.0002700407145405972      14.28036520414812      423.1483239209078   0.008990326507440067     0.8110713393866421     0.7183150312509639     0.0907968018454022       1.17520957426254    0.03834476913155404     0.6189189756922608     0.7438843640988192     0.4130290815987016  3.343371630227951e-07 226.7163198526243
2.912872712000446      17.63533491218077      14.60921971285235   0.002200566581153148     0.9065646023218135     -10.44538584509642    0.03497120435312204      1.216330492300675  0.0002700407145405972      14.28036520414812      423.1483176155065   0.008990341408601261     0.8110713393866421     0.7183150312509639     0.0907968018454022       1.17520957426254    0.03834476913155404     0.6189189756922608     0.7438843640988192     0.4130290815987016  3.343371630227951e-07 226.716323579099
2.912872712000446      17.63533491218077      14.60921971285235   0.002200566581153148     0.9065646023218135     -10.44538584509642    0.03497120435312204      1.216330492300675  0.0002700407145405972      14.28036520414812      423.1483176155065   0.008990326507440067     0.8110713542878033     0.7183150312509639     0.0907968018454022       1.17520957426254    0.03834476913155404     0.6189189756922608     0.7438843640988192     0.4130290815987016  3.343371630227951e-07 226.7163199381774
2.912872712000446      17.63533491218077      14.60921971285235   0.002200566581153148     0.9065646023218135     -10.44538584509642    0.03497120435312204      1.216330492300675  0.0002700407145405972      14.28036520414812      423.1483176155065   0.008990326507440067     0.8110713393866421     0.7183150461521251     0.0907968018454022       1.17520957426254    0.03834476913155404     0.6189189756922608     0.7438843640988192     0.4130290815987016  3.343371630227951e-07 226.7163208338072
2.912872712000446      17.63533491218077      14.60921971285235   0.002200566581153148     0.9065646023218135     -10.44538584509642    0.03497120435312204      1.216330492300675  0.0002700407145405972      14.28036520414812      423.1483176155065   0.008990326507440067     0.8110713393866421     0.7183150312509639     0.0907968167465634       1.17520957426254    0.03834476913155404     0.6189189756922608     0.7438843640988192     0.4130290815987016  3.343371630227951e-07 226.7163189670145
2.912872712000446      17.63533491218077      14.60921971285235   0.002200566581153148     0.9065646023218135     -10.44538584509642    0.03497120435312204      1.216330492300675  0.0002700407145405972      14.28036520414812      423.1483176155065   0.008990326507440067     0.8110713393866421     0.7183150312509639     0.0907968018454022      1.175209591774527    0.03834476913155404     0.6189189756922608     0.7438843640988192     0.4130290815987016  3.343371630227951e-07 226.7163196383809
2.912872712000446      17.63533491218077      14.60921971285235   0.002200566581153148     0.9065646023218135     -10.44538584509642    0.03497120435312204      1.216330492300675  0.0002700407145405972      14.28036520414812      423.1483176155065   0.008990326507440067     0.8110713393866421     0.7183150312509639     0.0907968018454022       1.17520957426254    0.03834478403271523     0.6189189756922608     0.7438843640988192     0.4130290815987016  3.343371630227951e-07 226.7163195378041
2.912872712000446      17.63533491218077      14.60921971285235   0.002200566581153148     0.9065646023218135     -10.44538584509642    0.03497120435312204      1.216330492300675  0.0002700407145405972      14.28036520414812      423.1483176155065   0.008990326507440067     0.8110713393866421     0.7183150312509639     0.0907968018454022       1.17520957426254    0.03834476913155404      0.618918990593422     0.7438843640988192     0.4130290815987016  3.343371630227951e-07 226.7163195377891
2.912872712000446      17.63533491218077      14.60921971285235   0.002200566581153148     0.9065646023218135     -10.44538584509642    0.03497120435312204      1.216330492300675  0.0002700407145405972      14.28036520414812      423.1483176155065   0.008990326507440067     0.8110713393866421     0.7183150312509639     0.0907968018454022       1.17520957426254    0.03834476913155404     0.6189189756922608     0.7438843789999804     0.4130290815987016  3.343371630227951e-07 226.716319537623
2.912872712000446      17.63533491218077      14.60921971285235   0.002200566581153148     0.9065646023218135     -10.44538584509642    0.03497120435312204      1.216330492300675  0.0002700407145405972      14.28036520414812      423.1483176155065   0.008990326507440067     0.8110713393866421     0.7183150312509639     0.0907968018454022       1.17520957426254    0.03834476913155404     0.6189189756922608     0.7438843640988192     0.4130290964998628  3.343371630227951e-07 226.7163195379264
2.912872712000446      17.63533491218077      14.60921971285235   0.002200566581153148     0.9065646023218135     -10.44538584509642    0.03497120435312204      1.216330492300675  0.0002700407145405972      14.28036520414812      423.1483176155065   0.008990326507440067     0.8110713393866421     0.7183150312509639     0.0907968018454022       1.17520957426254    0.03834476913155404     0.6189189756922608     0.7438843640988192     0.4130290815987016  3.492383242166427e-07 226.7163407637308
2.912874284331763      17.63532974017413      14.60920855621892   0.002199142365694647     0.9066913527750027     -10.44538126719511    0.03513686845162945      1.216171549724435  0.0002535206966816314      14.28037170966721      423.1477467212775   0.008935382572127006     0.8110646275106358     0.7169069737503516    0.09158163960508964      1.175056782951848    0.03834473869221815     0.6189184727908245      0.743884614564727      0.413028663232383   3.23603827456836e-07 226.5105230038471
2.912874327736973      17.63532974017413      14.60920855621892   0.002199142365694647     0.9066913527750027     -10.44538126719511    0.03513686845162945      1.216171549724435  0.0002535206966816314      14.28037170966721      423.1477467212775   0.008935382572127006     0.8110646275106358     0.7169069737503516    0.09158163960508964      1.175056782951848    0.03834473869221815     0.6189184727908245      0.743884614564727      0.413028663232383   3.23603827456836e-07 226.5105230158026
2.912874284331763      17.63533000296102      14.60920855621892   0.002199142365694647     0.9066913527750027     -10.44538126719511    0.03513686845162945      1.216171549724435  0.0002535206966816314      14.28037170966721      423.1477467212775   0.008935382572127006     0.8110646275106358     0.7169069737503516    0.09158163960508964      1.175056782951848    0.03834473869221815     0.6189184727908245      0.743884614564727      0.413028663232383   3.23603827456836e-07 226.5105229135213
2.912874284331763      17.63532974017413      14.60920877391309   0.002199142365694647     0.9066913527750027     -10.44538126719511    0.03513686845162945      1.216171549724435  0.0002535206966816314      14.28037170966721      423.1477467212775   0.008935382572127006     0.8110646275106358     0.7169069737503516    0.09158163960508964      1.175056782951848    0.03834473869221815     0.6189184727908245      0.743884614564727      0.413028663232383   3.23603827456836e-07 226.5105230438992
2.912874284331763      17.63532974017413      14.60920855621892   0.002199157266855841     0.9066913527750027     -10.44538126719511    0.03513686845162945      1.216171549724435  0.0002535206966816314      14.28037170966721      423.1477467212775   0.008935382572127006     0.8110646275106358     0.7169069737503516    0.09158163960508964      1.175056782951848    0.03834473869221815     0.6189184727908245      0.743884614564727      0.413028663232383   3.23603827456836e-07 226.5105243694524
2.912874284331763      17.63532974017413      14.60920855621892   0.002199142365694647     0.9066913676761639     -10.44538126719511    0.03513686845162945      1.216171549724435  0.0002535206966816314      14.28037170966721      423.1477467212775   0.008935382572127006     0.8110646275106358     0.7169069737503516    0.09158163960508964      1.175056782951848    0.03834473869221815     0.6189184727908245      0.743884614564727      0.413028663232383   3.23603827456836e-07 226.510522936465
2.912874284331763      17.63532974017413      14.60920855621892   0.002199142365694647     0.9066913527750027     -10.44538142284342    0.03513686845162945      1.216171549724435  0.0002535206966816314      14.28037170966721      423.1477467212775   0.008935382572127006     0.8110646275106358     0.7169069737503516    0.09158163960508964      1.175056782951848    0.03834473869221815     0.6189184727908245      0.743884614564727      0.413028663232383   3.23603827456836e-07 226.5105229493757
2.912874284331763      17.63532974017413      14.60920855621892   0.002199142365694647     0.9066913527750027     -10.44538126719511    0.03513688335279065      1.216171549724435  0.0002535206966816314      14.28037170966721      423.1477467212775   0.008935382572127006     0.8110646275106358     0.7169069737503516    0.09158163960508964      1.175056782951848    0.03834473869221815     0.6189184727908245      0.743884614564727      0.413028663232383   3.23603827456836e-07 226.5105224041332
2.912874284331763      17.63532974017413      14.60920855621892   0.002199142365694647     0.9066913527750027     -10.44538126719511    0.03513686845162945      1.216171567846803  0.0002535206966816314      14.28037170966721      423.1477467212775   0.008935382572127006     0.8110646275106358     0.7169069737503516    0.09158163960508964      1.175056782951848    0.03834473869221815     0.6189184727908245      0.743884614564727      0.413028663232383   3.23603827456836e-07 226.5105230100423
2.912874284331763      17.63532974017413      14.60920855621892   0.002199142365694647     0.9066913527750027     -10.44538126719511    0.03513686845162945      1.216171549724435  0.0002535355978428252      14.28037170966721      423.1477467212775   0.008935382572127006     0.8110646275106358     0.7169069737503516    0.09158163960508964      1.175056782951848    0.03834473869221815     0.6189184727908245      0.743884614564727      0.413028663232383   3.23603827456836e-07 226.5105632340807
2.912874284331763      17.63532974017413      14.60920855621892   0.002199142365694647     0.9066913527750027     -10.44538126719511    0.03513686845162945      1.216171549724435  0.0002535206966816314      14.28037192246133      423.1477467212775   0.008935382572127006     0.8110646275106358     0.7169069737503516    0.09158163960508964      1.175056782951848    0.03834473869221815     0.6189184727908245      0.743884614564727      0.413028663232383   3.23603827456836e-07 226.5105228002741
2.912874284331763      17.63532974017413      14.60920855621892   0.002199142365694647     0.9066913527750027     -10.44538126719511    0.03513686845162945      1.216171549724435  0.0002535206966816314      14.28037170966721      423.1477530266703   0.008935382572127006     0.8110646275106358     0.7169069737503516    0.09158163960508964      1.175056782951848    0.03834473869221815     0.6189184727908245      0.743884614564727      0.413028663232383   3.23603827456836e-07 226.5105232486793
2.912874284331763      17.63532974017413      14.60920855621892   0.002199142365694647     0.9066913527750027     -10.44538126719511    0.03513686845162945      1.216171549724435  0.0002535206966816314      14.28037170966721      423.1477467212775     0.0089353974732882     0.8110646275106358     0.7169069737503516    0.09158163960508964      1.175056782951848    0.03834473869221815     0.6189184727908245      0.743884614564727      0.413028663232383   3.23603827456836e-07 226.5105223198252
2.912874284331763      17.63532974017413      14.60920855621892   0.002199142365694647     0.9066913527750027     -10.44538126719511    0.03513686845162945      1.216171549724435  0.0002535206966816314      14.28037170966721      423.1477467212775   0.008935382572127006      0.811064642411797     0.7169069737503516    0.09158163960508964      1.175056782951848    0.03834473869221815     0.6189184727908245      0.743884614564727      0.413028663232383   3.23603827456836e-07 226.5105233521189
2.912874284331763      17.63532974017413      14.60920855621892   0.002199142365694647     0.9066913527750027     -10.44538126719511    0.03513686845162945      1.216171549724435  0.0002535206966816314      14.28037170966721      423.1477467212775   0.008935382572127006     0.8110646275106358     0.7169069886515128    0.09158163960508964      1.175056782951848    0.03834473869221815     0.6189184727908245      0.743884614564727      0.413028663232383   3.23603827456836e-07 226.5105241343919
2.912874284331763      17.63532974017413      14.60920855621892   0.002199142365694647     0.9066913527750027     -10.44538126719511    0.03513686845162945      1.216171549724435  0.0002535206966816314      14.28037170966721      423.1477467212775   0.008935382572127006     0.8110646275106358     0.7169069737503516    0.09158165450625083      1.175056782951848    0.03834473869221815     0.6189184727908245      0.743884614564727      0.413028663232383   3.23603827456836e-07 226.5105221450743
2.912874284331763      17.63532974017413      14.60920855621892   0.002199142365694647     0.9066913527750027     -10.44538126719511    0.03513686845162945      1.216171549724435  0.0002535206966816314      14.28037170966721      423.1477467212775   0.008935382572127006     0.8110646275106358     0.7169069737503516    0.09158163960508964      1.175056800461558    0.03834473869221815     0.6189184727908245      0.743884614564727      0.413028663232383   3.23603827456836e-07 226.5105229757339
2.912874284331763      17.63532974017413      14.60920855621892   0.002199142365694647     0.9066913527750027     -10.44538126719511    0.03513686845162945      1.216171549724435  0.0002535206966816314      14.28037170966721      423.1477467212775   0.008935382572127006     0.8110646275106358     0.7169069737503516    0.09158163960508964      1.175056782951848    0.03834475359337935     0.6189184727908245      0.743884614564727      0.413028663232383   3.23603827456836e-07 226.5105230182203
2.912874284331763      17.63532974017413      14.60920855621892   0.002199142365694647     0.9066913527750027     -10.44538126719511    0.03513686845162945      1.216171549724435  0.0002535206966816314      14.28037170966721      423.1477467212775   0.008935382572127006     0.8110646275106358     0.7169069737503516    0.09158163960508964      1.175056782951848    0.03834473869221815     0.6189184876919857      0.743884614564727      0.413028663232383   3.23603827456836e-07 226.5105230060404
2.912874284331763      17.63532974017413      14.60920855621892   0.002199142365694647     0.9066913527750027     -10.44538126719511    0.03513686845162945      1.216171549724435  0.0002535206966816314      14.28037170966721      423.1477467212775   0.008935382572127006     0.8110646275106358     0.7169069737503516    0.09158163960508964      1.175056782951848    0.03834473869221815     0.6189184727908245     0.7438846294658882      0.413028663232383   3.23603827456836e-07 226.5105230081491
2.912874284331763      17.63532974017413      14.60920855621892   0.002199142365694647     0.9066913527750027     -10.44538126719511    0.03513686845162945      1.216171549724435  0.0002535206966816314      14.28037170966721      423.1477467212775   0.008935382572127006     0.8110646275106358     0.7169069737503516    0.09158163960508964      1.175056782951848    0.03834473869221815     0.6189184727908245      0.743884614564727     0.4130286781335442   3.23603827456836e-07 226.5105230060391
2.912874284331763      17.63532974017413      14.60920855621892   0.002199142365694647     0.9066913527750027     -10.44538126719511    0.03513686845162945      1.216171549724435  0.0002535206966816314      14.28037170966721      423.1477467212775   0.008935382572127006     0.8110646275106358     0.7169069737503516    0.09158163960508964      1.175056782951848    0.03834473869221815     0.6189184727908245      0.743884614564727      0.413028663232383  3.385049886506836e-07 226.5105442576153
2.912862816102536       17.6353567268864      14.60926825776856   0.002190635734085361     0.9068843577637125     -10.44541082866986     0.0368506123579598       1.21623164192341  0.0002244097557948594      14.28036540528415      423.1466145522887   0.009026926314269455     0.8110534076441223     0.7145923476578049    0.09380891191475467      1.175155412513085    0.03834188940898902     0.6189010284974409     0.7438594878230009      0.413017032801219  3.039693420856285e-07 226.3656741152167
2.912862859507575       17.6353567268864      14.60926825776856   0.002190635734085361     0.9068843577637125     -10.44541082866986     0.0368506123579598       1.21623164192341  0.0002244097557948594      14.28036540528415      423.1466145522887   0.009026926314269455     0.8110534076441223     0.7145923476578049    0.09380891191475467      1.175155412513085    0.03834188940898902     0.6189010284974409     0.7438594878230009      0.413017032801219  3.039693420856285e-07 226.3656739362598
2.912862816102536       17.6353569896737      14.60926825776856   0.002190635734085361     0.9068843577637125     -10.44541082866986     0.0368506123579598       1.21623164192341  0.0002244097557948594      14.28036540528415      423.1466145522887   0.009026926314269455     0.8110534076441223     0.7145923476578049    0.09380891191475467      1.175155412513085    0.03834188940898902     0.6189010284974409     0.7438594878230009      0.413017032801219  3.039693420856285e-07 226.365674535545
2.912862816102536       17.6353567268864      14.60926847546363   0.002190635734085361     0.9068843577637125     -10.44541082866986     0.0368506123579598       1.21623164192341  0.0002244097557948594      14.28036540528415      423.1466145522887   0.009026926314269455     0.8110534076441223     0.7145923476578049    0.09380891191475467      1.175155412513085    0.03834188940898902     0.6189010284974409     0.7438594878230009      0.413017032801219  3.039693420856285e-07 226.3656743436017
2.912862816102536       17.6353567268864      14.60926825776856   0.002190650635246555     0.9068843577637125     -10.44541082866986     0.0368506123579598       1.21623164192341  0.0002244097557948594      14.28036540528415      423.1466145522887   0.009026926314269455     0.8110534076441223     0.7145923476578049    0.09380891191475467      1.175155412513085    0.03834188940898902     0.6189010284974409     0.7438594878230009      0.413017032801219  3.039693420856285e-07 226.3656552895414
2.912862816102536       17.6353567268864      14.60926825776856   0.002190635734085361     0.9068843726648737     -10.44541082866986     0.0368506123579598       1.21623164192341  0.0002244097557948594      14.28036540528415      423.1466145522887   0.009026926314269455     0.8110534076441223     0.7145923476578049    0.09380891191475467      1.175155412513085    0.03834188940898902     0.6189010284974409     0.7438594878230009      0.413017032801219  3.039693420856285e-07 226.3656739943485
2.912862816102536       17.6353567268864      14.60926825776856   0.002190635734085361     0.9068843577637125     -10.44541098431861     0.0368506123579598       1.21623164192341  0.0002244097557948594      14.28036540528415      423.1466145522887   0.009026926314269455     0.8110534076441223     0.7145923476578049    0.09380891191475467      1.175155412513085    0.03834188940898902     0.6189010284974409     0.7438594878230009      0.413017032801219  3.039693420856285e-07 226.3656736713917
2.912862816102536       17.6353567268864      14.60926825776856   0.002190635734085361     0.9068843577637125     -10.44541082866986    0.03685062725912099       1.21623164192341  0.0002244097557948594      14.28036540528415      423.1466145522887   0.009026926314269455     0.8110534076441223     0.7145923476578049    0.09380891191475467      1.175155412513085    0.03834188940898902     0.6189010284974409     0.7438594878230009      0.413017032801219  3.039693420856285e-07 226.3656731712907
2.912862816102536       17.6353567268864      14.60926825776856   0.002190635734085361     0.9068843577637125     -10.44541082866986     0.0368506123579598      1.216231660046674  0.0002244097557948594      14.28036540528415      423.1466145522887   0.009026926314269455     0.8110534076441223     0.7145923476578049    0.09380891191475467      1.175155412513085    0.03834188940898902     0.6189010284974409     0.7438594878230009      0.413017032801219  3.039693420856285e-07 226.3656741008575
2.912862816102536       17.6353567268864      14.60926825776856   0.002190635734085361     0.9068843577637125     -10.44541082866986     0.0368506123579598       1.21623164192341  0.0002244246569560533      14.28036540528415      423.1466145522887   0.009026926314269455     0.8110534076441223     0.7145923476578049    0.09380891191475467      1.175155412513085    0.03834188940898902     0.6189010284974409     0.7438594878230009      0.413017032801219  3.039693420856285e-07 226.36571289249
2.912862816102536       17.6353567268864      14.60926825776856   0.002190635734085361     0.9068843577637125     -10.44541082866986     0.0368506123579598       1.21623164192341  0.0002244097557948594      14.28036561807818      423.1466145522887   0.009026926314269455     0.8110534076441223     0.7145923476578049    0.09380891191475467      1.175155412513085    0.03834188940898902     0.6189010284974409     0.7438594878230009      0.413017032801219  3.039693420856285e-07 226.3656737837935
2.912862816102536       17.6353567268864      14.60926825776856   0.002190635734085361     0.9068843577637125     -10.44541082866986     0.0368506123579598       1.21623164192341  0.0002244097557948594      14.28036540528415      423.1466208576646   0.009026926314269455     0.8110534076441223     0.7145923476578049    0.09380891191475467      1.175155412513085    0.03834188940898902     0.6189010284974409     0.7438594878230009      0.413017032801219  3.039693420856285e-07 226.365674410232
2.912862816102536       17.6353567268864      14.60926825776856   0.002190635734085361     0.9068843577637125     -10.44541082866986     0.0368506123579598       1.21623164192341  0.0002244097557948594      14.28036540528415      423.1466145522887   0.009026941215430649     0.8110534076441223     0.7145923476578049    0.09380891191475467      1.175155412513085    0.03834188940898902     0.6189010284974409     0.7438594878230009      0.413017032801219  3.039693420856285e-07 226.3657480036892
2.912862816102536       17.6353567268864      14.60926825776856   0.002190635734085361     0.9068843577637125     -10.44541082866986     0.0368506123579598       1.21623164192341  0.0002244097557948594      14.28036540528415      423.1466145522887   0.009026926314269455     0.8110534225452835     0.7145923476578049    0.09380891191475467      1.175155412513085    0.03834188940898902     0.6189010284974409     0.7438594878230009      0.413017032801219  3.039693420856285e-07 226.3656745411246
2.912862816102536       17.6353567268864      14.60926825776856   0.002190635734085361     0.9068843577637125     -10.44541082866986     0.0368506123579598       1.21623164192341  0.0002244097557948594      14.28036540528415      423.1466145522887   0.009026926314269455     0.8110534076441223     0.7145923625589661    0.09380891191475467      1.175155412513085    0.03834188940898902     0.6189010284974409     0.7438594878230009      0.413017032801219  3.039693420856285e-07 226.3656745009093
2.912862816102536       17.6353567268864      14.60926825776856   0.002190635734085361     0.9068843577637125     -10.44541082866986     0.0368506123579598       1.21623164192341  0.0002244097557948594      14.28036540528415      423.1466145522887   0.009026926314269455     0.8110534076441223     0.7145923476578049    0.09380892681591586      1.175155412513085    0.03834188940898902     0.6189010284974409     0.7438594878230009      0.413017032801219  3.039693420856285e-07 226.3656754514762
2.912862816102536       17.6353567268864      14.60926825776856   0.002190635734085361     0.9068843577637125     -10.44541082866986     0.0368506123579598       1.21623164192341  0.0002244097557948594      14.28036540528415      423.1466145522887   0.009026926314269455     0.8110534076441223     0.7145923476578049    0.09380891191475467      1.175155430024266    0.03834188940898902     0.6189010284974409     0.7438594878230009      0.413017032801219  3.039693420856285e-07 226.3656741159635
2.912862816102536       17.6353567268864      14.60926825776856   0.002190635734085361     0.9068843577637125     -10.44541082866986     0.0368506123579598       1.21623164192341  0.0002244097557948594      14.28036540528415      423.1466145522887   0.009026926314269455     0.8110534076441223     0.7145923476578049    0.09380891191475467      1.175155412513085    0.03834190431015021     0.6189010284974409     0.7438594878230009      0.413017032801219  3.039693420856285e-07 226.3656741177775
2.912862816102536       17.6353567268864      14.60926825776856   0.002190635734085361     0.9068843577637125     -10.44541082866986     0.0368506123579598       1.21623164192341  0.0002244097557948594      14.28036540528415      423.1466145522887   0.009026926314269455     0.8110534076441223     0.7145923476578049    0.09380891191475467      1.175155412513085    0.03834188940898902     0.6189010433986021     0.7438594878230009      0.413017032801219  3.039693420856285e-07 226.365674117288
2.912862816102536       17.6353567268864      14.60926825776856   0.002190635734085361     0.9068843577637125     -10.44541082866986     0.0368506123579598       1.21623164192341  0.0002244097557948594      14.28036540528415      423.1466145522887   0.009026926314269455     0.8110534076441223     0.7145923476578049    0.09380891191475467      1.175155412513085    0.03834188940898902     0.6189010284974409     0.7438595027241621      0.413017032801219  3.039693420856285e-07 226.3656741172312
2.912862816102536       17.6353567268864      14.60926825776856   0.002190635734085361     0.9068843577637125     -10.44541082866986     0.0368506123579598       1.21623164192341  0.0002244097557948594      14.28036540528415      423.1466145522887   0.009026926314269455     0.8110534076441223     0.7145923476578049    0.09380891191475467      1.175155412513085    0.03834188940898902     0.6189010284974409     0.7438594878230009     0.4130170477023802  3.039693420856285e-07 226.3656741177212
2.912862816102536       17.6353567268864      14.60926825776856   0.002190635734085361     0.9068843577637125     -10.44541082866986     0.0368506123579598       1.21623164192341  0.0002244097557948594      14.28036540528415      423.1466145522887   0.009026926314269455     0.8110534076441223     0.7145923476578049    0.09380891191475467      1.175155412513085    0.03834188940898902     0.6189010284974409     0.7438594878230009      0.413017032801219  3.188705032794762e-07 226.3656951748405
2.912885506887312      17.63500004838434      14.60635893641188    0.00222347830881803     0.9069803052389542     -10.44427691029248     0.0369027497927166      1.218483087370188  0.0002240462429075773      14.27941910948425      423.1320440463219   0.009023132662178628     0.8110677452106391     0.7145700235850661      0.093824906594365      1.174359969874955    0.03829647158310766     0.6181632874263765     0.7429732151495907     0.4125259216600365  3.035797115515697e-07 226.3234894466077
2.912885550292689      17.63500004838434      14.60635893641188    0.00222347830881803     0.9069803052389542     -10.44427691029248     0.0369027497927166      1.218483087370188  0.0002240462429075773      14.27941910948425      423.1320440463219   0.009023132662178628     0.8110677452106391     0.7145700235850661      0.093824906594365      1.174359969874955    0.03829647158310766     0.6181632874263765     0.7429732151495907     0.4125259216600365  3.035797115515697e-07 226.3234896049661
2.912885506887312      17.63500031116632      14.60635893641188    0.00222347830881803     0.9069803052389542     -10.44427691029248     0.0369027497927166      1.218483087370188  0.0002240462429075773      14.27941910948425      423.1320440463219   0.009023132662178628     0.8110677452106391     0.7145700235850661      0.093824906594365      1.174359969874955    0.03829647158310766     0.6181632874263765     0.7429732151495907     0.4125259216600365  3.035797115515697e-07 226.323489516855
2.912885506887312      17.63500004838434      14.60635915406359    0.00222347830881803     0.9069803052389542     -10.44427691029248     0.0369027497927166      1.218483087370188  0.0002240462429075773      14.27941910948425      423.1320440463219   0.009023132662178628     0.8110677452106391     0.7145700235850661      0.093824906594365      1.174359969874955    0.03829647158310766     0.6181632874263765     0.7429732151495907     0.4125259216600365  3.035797115515697e-07 226.3234894979043
2.912885506887312      17.63500004838434      14.60635893641188   0.002223493209979224     0.9069803052389542     -10.44427691029248     0.0369027497927166      1.218483087370188  0.0002240462429075773      14.27941910948425      423.1320440463219   0.009023132662178628     0.8110677452106391     0.7145700235850661      0.093824906594365      1.174359969874955    0.03829647158310766     0.6181632874263765     0.7429732151495907     0.4125259216600365  3.035797115515697e-07 226.3234917289781
2.912885506887312      17.63500004838434      14.60635893641188    0.00222347830881803     0.9069803201401154     -10.44427691029248     0.0369027497927166      1.218483087370188  0.0002240462429075773      14.27941910948425      423.1320440463219   0.009023132662178628     0.8110677452106391     0.7145700235850661      0.093824906594365      1.174359969874955    0.03829647158310766     0.6181632874263765     0.7429732151495907     0.4125259216600365  3.035797115515697e-07 226.323489404259
2.912885506887312      17.63500004838434      14.60635893641188    0.00222347830881803     0.9069803052389542     -10.44427706592433     0.0369027497927166      1.218483087370188  0.0002240462429075773      14.27941910948425      423.1320440463219   0.009023132662178628     0.8110677452106391     0.7145700235850661      0.093824906594365      1.174359969874955    0.03829647158310766     0.6181632874263765     0.7429732151495907     0.4125259216600365  3.035797115515697e-07 226.3234894037753
2.912885506887312      17.63500004838434      14.60635893641188    0.00222347830881803     0.9069803052389542     -10.44427691029248    0.03690276469387779      1.218483087370188  0.0002240462429075773      14.27941910948425      423.1320440463219   0.009023132662178628     0.8110677452106391     0.7145700235850661      0.093824906594365      1.174359969874955    0.03829647158310766     0.6181632874263765     0.7429732151495907     0.4125259216600365  3.035797115515697e-07 226.3234883465216
2.912885506887312      17.63500004838434      14.60635893641188    0.00222347830881803     0.9069803052389542     -10.44427691029248     0.0369027497927166      1.218483105527001  0.0002240462429075773      14.27941910948425      423.1320440463219   0.009023132662178628     0.8110677452106391     0.7145700235850661      0.093824906594365      1.174359969874955    0.03829647158310766     0.6181632874263765     0.7429732151495907     0.4125259216600365  3.035797115515697e-07 226.323489424111
2.912885506887312      17.63500004838434      14.60635893641188    0.00222347830881803     0.9069803052389542     -10.44427691029248     0.0369027497927166      1.218483087370188  0.0002240611440687711      14.27941910948425      423.1320440463219   0.009023132662178628     0.8110677452106391     0.7145700235850661      0.093824906594365      1.174359969874955    0.03829647158310766     0.6181632874263765     0.7429732151495907     0.4125259216600365  3.035797115515697e-07 226.3235277940198
2.912885506887312      17.63500004838434      14.60635893641188    0.00222347830881803     0.9069803052389542     -10.44427691029248     0.0369027497927166      1.218483087370188  0.0002240462429075773      14.27941932226417      423.1320440463219   0.009023132662178628     0.8110677452106391     0.7145700235850661      0.093824906594365      1.174359969874955    0.03829647158310766     0.6181632874263765     0.7429732151495907     0.4125259216600365  3.035797115515697e-07 226.3234891503084
2.912885506887312      17.63500004838434      14.60635893641188    0.00222347830881803     0.9069803052389542     -10.44427691029248     0.0369027497927166      1.218483087370188  0.0002240462429075773      14.27941910948425      423.1320503514807   0.009023132662178628     0.8110677452106391     0.7145700235850661      0.093824906594365      1.174359969874955    0.03829647158310766     0.6181632874263765     0.7429732151495907     0.4125259216600365  3.035797115515697e-07 226.323489715571
2.912885506887312      17.63500004838434      14.60635893641188    0.00222347830881803     0.9069803052389542     -10.44427691029248     0.0369027497927166      1.218483087370188  0.0002240462429075773      14.27941910948425      423.1320440463219   0.009023147563339821     0.8110677452106391     0.7145700235850661      0.093824906594365      1.174359969874955    0.03829647158310766     0.6181632874263765     0.7429732151495907     0.4125259216600365  3.035797115515697e-07 226.3235587658266
2.912885506887312      17.63500004838434      14.60635893641188    0.00222347830881803     0.9069803052389542     -10.44427691029248     0.0369027497927166      1.218483087370188  0.0002240462429075773      14.27941910948425      423.1320440463219   0.009023132662178628     0.8110677601118003     0.7145700235850661      0.093824906594365      1.174359969874955    0.03829647158310766     0.6181632874263765     0.7429732151495907     0.4125259216600365  3.035797115515697e-07 226.3234897538116
2.912885506887312      17.63500004838434      14.60635893641188    0.00222347830881803     0.9069803052389542     -10.44427691029248     0.0369027497927166      1.218483087370188  0.0002240462429075773      14.27941910948425      423.1320440463219   0.009023132662178628     0.8110677452106391     0.7145700384862272      0.093824906594365      1.174359969874955    0.03829647158310766     0.6181632874263765     0.7429732151495907     0.4125259216600365  3.035797115515697e-07 226.3234899715426
2.912885506887312      17.63500004838434      14.60635893641188    0.00222347830881803     0.9069803052389542     -10.44427691029248     0.0369027497927166      1.218483087370188  0.0002240462429075773      14.27941910948425      423.1320440463219   0.009023132662178628     0.8110677452106391     0.7145700235850661     0.0938249214955262      1.174359969874955    0.03829647158310766     0.6181632874263765     0.7429732151495907     0.4125259216600365  3.035797115515697e-07 226.3234908665396
2.912885506887312      17.63500004838434      14.60635893641188    0.00222347830881803     0.9069803052389542     -10.44427691029248     0.0369027497927166      1.218483087370188  0.0002240462429075773      14.27941910948425      423.1320440463219   0.009023132662178628     0.8110677452106391     0.7145700235850661      0.093824906594365      1.174359987374283    0.03829647158310766     0.6181632874263765     0.7429732151495907     0.4125259216600365  3.035797115515697e-07 226.3234894580089
2.912885506887312      17.63500004838434      14.60635893641188    0.00222347830881803     0.9069803052389542     -10.44427691029248     0.0369027497927166      1.218483087370188  0.0002240462429075773      14.27941910948425      423.1320440463219   0.009023132662178628     0.8110677452106391     0.7145700235850661      0.093824906594365      1.174359969874955    0.03829648648426885     0.6181632874263765     0.7429732151495907     0.4125259216600365  3.035797115515697e-07 226.3234894460753
2.912885506887312      17.63500004838434      14.60635893641188    0.00222347830881803     0.9069803052389542     -10.44427691029248     0.0369027497927166      1.218483087370188  0.0002240462429075773      14.27941910948425      423.1320440463219   0.009023132662178628     0.8110677452106391     0.7145700235850661      0.093824906594365      1.174359969874955    0.03829647158310766     0.6181633023275377     0.7429732151495907     0.4125259216600365  3.035797115515697e-07 226.3234894472487
2.912885506887312      17.63500004838434      14.60635893641188    0.00222347830881803     0.9069803052389542     -10.44427691029248     0.0369027497927166      1.218483087370188  0.0002240462429075773      14.27941910948425      423.1320440463219   0.009023132662178628     0.8110677452106391     0.7145700235850661      0.093824906594365      1.174359969874955    0.03829647158310766     0.6181632874263765     0.7429732300507519     0.4125259216600365  3.035797115515697e-07 226.3234894472841
2.912885506887312      17.63500004838434      14.60635893641188    0.00222347830881803     0.9069803052389542     -10.44427691029248     0.0369027497927166      1.218483087370188  0.0002240462429075773      14.27941910948425      423.1320440463219   0.009023132662178628     0.8110677452106391     0.7145700235850661      0.093824906594365      1.174359969874955    0.03829647158310766     0.6181632874263765     0.7429732151495907     0.4125259365611977  3.035797115515697e-07 226.3234894452029
2.912885506887312      17.63500004838434      14.60635893641188    0.00222347830881803     0.9069803052389542     -10.44427691029248     0.0369027497927166      1.218483087370188  0.0002240462429075773      14.27941910948425      423.1320440463219   0.009023132662178628     0.8110677452106391     0.7145700235850661      0.093824906594365      1.174359969874955    0.03829647158310766     0.6181632874263765     0.7429732151495907     0.4125259216600365  3.184808727454174e-07 226.3235104772174
2.912775654558715      17.63499439161608      14.60635394912529   0.002216286529774273     0.9070404452266779     -10.44428273451767    0.03846501093311008      1.218509306746485  0.0002118452556474805      14.27944857693124      423.1316620886212   0.008134896185054611     0.8110629167638601     0.7140373377309794    0.09363571291701238      1.174343778974933    0.03829648481845183     0.6181627247380709     0.7429725015201293     0.4125270937253801  2.945130626064895e-07 230.0568942438661
2.912775697962455      17.63499439161608      14.60635394912529   0.002216286529774273     0.9070404452266779     -10.44428273451767    0.03846501093311008      1.218509306746485  0.0002118452556474805      14.27944857693124      423.1316620886212   0.008134896185054611     0.8110629167638601     0.7140373377309794    0.09363571291701238      1.174343778974933    0.03829648481845183     0.6181627247380709     0.7429725015201293     0.4125270937253801  2.945130626064895e-07 230.0568944167565
2.912775654558715      17.63499465439798      14.60635394912529   0.002216286529774273     0.9070404452266779     -10.44428273451767    0.03846501093311008      1.218509306746485  0.0002118452556474805      14.27944857693124      423.1316620886212   0.008134896185054611     0.8110629167638601     0.7140373377309794    0.09363571291701238      1.174343778974933    0.03829648481845183     0.6181627247380709     0.7429725015201293     0.4125270937253801  2.945130626064895e-07 230.0568930977435
2.912775654558715      17.63499439161608      14.60635416677692   0.002216286529774273     0.9070404452266779     -10.44428273451767    0.03846501093311008      1.218509306746485  0.0002118452556474805      14.27944857693124      423.1316620886212   0.008134896185054611     0.8110629167638601     0.7140373377309794    0.09363571291701238      1.174343778974933    0.03829648481845183     0.6181627247380709     0.7429725015201293     0.4125270937253801  2.945130626064895e-07 230.0568938595888
2.912775654558715      17.63499439161608      14.60635394912529   0.002216301430935467     0.9070404452266779     -10.44428273451767    0.03846501093311008      1.218509306746485  0.0002118452556474805      14.27944857693124      423.1316620886212   0.008134896185054611     0.8110629167638601     0.7140373377309794    0.09363571291701238      1.174343778974933    0.03829648481845183     0.6181627247380709     0.7429725015201293     0.4125270937253801  2.945130626064895e-07 230.0569467391656
2.912775654558715      17.63499439161608      14.60635394912529   0.002216286529774273     0.9070404601278391     -10.44428273451767    0.03846501093311008      1.218509306746485  0.0002118452556474805      14.27944857693124      423.1316620886212   0.008134896185054611     0.8110629167638601     0.7140373377309794    0.09363571291701238      1.174343778974933    0.03829648481845183     0.6181627247380709     0.7429725015201293     0.4125270937253801  2.945130626064895e-07 230.0568941906778
2.912775654558715      17.63499439161608      14.60635394912529   0.002216286529774273     0.9070404452266779     -10.44428289014961    0.03846501093311008      1.218509306746485  0.0002118452556474805      14.27944857693124      423.1316620886212   0.008134896185054611     0.8110629167638601     0.7140373377309794    0.09363571291701238      1.174343778974933    0.03829648481845183     0.6181627247380709     0.7429725015201293     0.4125270937253801  2.945130626064895e-07 230.0568954446857
2.912775654558715      17.63499439161608      14.60635394912529   0.002216286529774273     0.9070404452266779     -10.44428273451767    0.03846502583427128      1.218509306746485  0.0002118452556474805      14.27944857693124      423.1316620886212   0.008134896185054611     0.8110629167638601     0.7140373377309794    0.09363571291701238      1.174343778974933    0.03829648481845183     0.6181627247380709     0.7429725015201293     0.4125270937253801  2.945130626064895e-07 230.0569015806862
2.912775654558715      17.63499439161608      14.60635394912529   0.002216286529774273     0.9070404452266779     -10.44428273451767    0.03846501093311008      1.218509324903688  0.0002118452556474805      14.27944857693124      423.1316620886212   0.008134896185054611     0.8110629167638601     0.7140373377309794    0.09363571291701238      1.174343778974933    0.03829648481845183     0.6181627247380709     0.7429725015201293     0.4125270937253801  2.945130626064895e-07 230.0568942173015
2.912775654558715      17.63499439161608      14.60635394912529   0.002216286529774273     0.9070404452266779     -10.44428273451767    0.03846501093311008      1.218509306746485  0.0002118601568086743      14.27944857693124      423.1316620886212   0.008134896185054611     0.8110629167638601     0.7140373377309794    0.09363571291701238      1.174343778974933    0.03829648481845183     0.6181627247380709     0.7429725015201293     0.4125270937253801  2.945130626064895e-07 230.0569387282821
2.912775654558715      17.63499439161608      14.60635394912529   0.002216286529774273     0.9070404452266779     -10.44428273451767    0.03846501093311008      1.218509306746485  0.0002118452556474805      14.27944878971161      423.1316620886212   0.008134896185054611     0.8110629167638601     0.7140373377309794    0.09363571291701238      1.174343778974933    0.03829648481845183     0.6181627247380709     0.7429725015201293     0.4125270937253801  2.945130626064895e-07 230.056894179144
2.912775654558715      17.63499439161608      14.60635394912529   0.002216286529774273     0.9070404452266779     -10.44428273451767    0.03846501093311008      1.218509306746485  0.0002118452556474805      14.27944857693124      423.1316683937743   0.008134896185054611     0.8110629167638601     0.7140373377309794    0.09363571291701238      1.174343778974933    0.03829648481845183     0.6181627247380709     0.7429725015201293     0.4125270937253801  2.945130626064895e-07 230.0568944298983
2.912775654558715      17.63499439161608      14.60635394912529   0.002216286529774273     0.9070404452266779     -10.44428273451767    0.03846501093311008      1.218509306746485  0.0002118452556474805      14.27944857693124      423.1316620886212   0.008134911086215805     0.8110629167638601     0.7140373377309794    0.09363571291701238      1.174343778974933    0.03829648481845183     0.6181627247380709     0.7429725015201293     0.4125270937253801  2.945130626064895e-07 230.0567977697156
2.912775654558715      17.63499439161608      14.60635394912529   0.002216286529774273     0.9070404452266779     -10.44428273451767    0.03846501093311008      1.218509306746485  0.0002118452556474805      14.27944857693124      423.1316620886212   0.008134896185054611     0.8110629316650213     0.7140373377309794    0.09363571291701238      1.174343778974933    0.03829648481845183     0.6181627247380709     0.7429725015201293     0.4125270937253801  2.945130626064895e-07 230.0568944928106
2.912775654558715      17.63499439161608      14.60635394912529   0.002216286529774273     0.9070404452266779     -10.44428273451767    0.03846501093311008      1.218509306746485  0.0002118452556474805      14.27944857693124      423.1316620886212   0.008134896185054611     0.8110629167638601     0.7140373526321406    0.09363571291701238      1.174343778974933    0.03829648481845183     0.6181627247380709     0.7429725015201293     0.4125270937253801  2.945130626064895e-07 230.0568962949709
2.912775654558715      17.63499439161608      14.60635394912529   0.002216286529774273     0.9070404452266779     -10.44428273451767    0.03846501093311008      1.218509306746485  0.0002118452556474805      14.27944857693124      423.1316620886212   0.008134896185054611     0.8110629167638601     0.7140373377309794    0.09363572781817357      1.174343778974933    0.03829648481845183     0.6181627247380709     0.7429725015201293     0.4125270937253801  2.945130626064895e-07 230.056889504976
2.912775654558715      17.63499439161608      14.60635394912529   0.002216286529774273     0.9070404452266779     -10.44428273451767    0.03846501093311008      1.218509306746485  0.0002118452556474805      14.27944857693124      423.1316620886212   0.008134896185054611     0.8110629167638601     0.7140373377309794    0.09363571291701238      1.174343796474019    0.03829648481845183     0.6181627247380709     0.7429725015201293     0.4125270937253801  2.945130626064895e-07 230.0568944077683
2.912775654558715      17.63499439161608      14.60635394912529   0.002216286529774273     0.9070404452266779     -10.44428273451767    0.03846501093311008      1.218509306746485  0.0002118452556474805      14.27944857693124      423.1316620886212   0.008134896185054611     0.8110629167638601     0.7140373377309794    0.09363571291701238      1.174343778974933    0.03829649971961302     0.6181627247380709     0.7429725015201293     0.4125270937253801  2.945130626064895e-07 230.0568942423762
2.912775654558715      17.63499439161608      14.60635394912529   0.002216286529774273     0.9070404452266779     -10.44428273451767    0.03846501093311008      1.218509306746485  0.0002118452556474805      14.27944857693124      423.1316620886212   0.008134896185054611     0.8110629167638601     0.7140373377309794    0.09363571291701238      1.174343778974933    0.03829648481845183     0.6181627396392321     0.7429725015201293     0.4125270937253801  2.945130626064895e-07 230.0568942438884
2.912775654558715      17.63499439161608      14.60635394912529   0.002216286529774273     0.9070404452266779     -10.44428273451767    0.03846501093311008      1.218509306746485  0.0002118452556474805      14.27944857693124      423.1316620886212   0.008134896185054611     0.8110629167638601     0.7140373377309794    0.09363571291701238      1.174343778974933    0.03829648481845183     0.6181627247380709     0.7429725164212905     0.4125270937253801  2.945130626064895e-07 230.0568942438777
2.912775654558715      17.63499439161608      14.60635394912529   0.002216286529774273     0.9070404452266779     -10.44428273451767    0.03846501093311008      1.218509306746485  0.0002118452556474805      14.27944857693124      423.1316620886212   0.008134896185054611     0.8110629167638601     0.7140373377309794    0.09363571291701238      1.174343778974933    0.03829648481845183     0.6181627247380709     0.7429725015201293     0.4125271086265412  2.945130626064895e-07 230.0568942438688
2.912775654558715      17.63499439161608      14.60635394912529   0.002216286529774273     0.9070404452266779     -10.44428273451767    0.03846501093311008      1.218509306746485  0.0002118452556474805      14.27944857693124      423.1316620886212   0.008134896185054611     0.8110629167638601     0.7140373377309794    0.09363571291701238      1.174343778974933    0.03829648481845183     0.6181627247380709     0.7429725015201293     0.4125270937253801  3.094142238003371e-07 230.0569151652486
2.91285995629624      17.63499868200867      14.60635712431919   0.002221817098887629     0.9069942139642219     -10.44427799808488    0.03726363379447017      1.218490382012754  0.0002212278752875658      14.27942547441651      423.1319001454573   0.008817965022510288     0.8110666310716653      0.714446990389328    0.09378121344893567      1.174355813146184     0.0382964840821564     0.6181628401390373     0.7429726688144138     0.4125264795683129  3.014853095680443e-07 225.9985877941776
2.912859999701236      17.63499868200867      14.60635712431919   0.002221817098887629     0.9069942139642219     -10.44427799808488    0.03726363379447017      1.218490382012754  0.0002212278752875658      14.27942547441651      423.1319001454573   0.008817965022510288     0.8110666310716653      0.714446990389328    0.09378121344893567      1.174355813146184     0.0382964840821564     0.6181628401390373     0.7429726688144138     0.4125264795683129  3.014853095680443e-07 225.9985878602527
2.91285995629624      17.63499894479063      14.60635712431919   0.002221817098887629     0.9069942139642219     -10.44427799808488    0.03726363379447017      1.218490382012754  0.0002212278752875658      14.27942547441651      423.1319001454573   0.008817965022510288     0.8110666310716653      0.714446990389328    0.09378121344893567      1.174355813146184     0.0382964840821564     0.6181628401390373     0.7429726688144138     0.4125264795683129  3.014853095680443e-07 225.9985875434284
2.91285995629624      17.63499868200867      14.60635734197087   0.002221817098887629     0.9069942139642219     -10.44427799808488    0.03726363379447017      1.218490382012754  0.0002212278752875658      14.27942547441651      423.1319001454573   0.008817965022510288     0.8110666310716653      0.714446990389328    0.09378121344893567      1.174355813146184     0.0382964840821564     0.6181628401390373     0.7429726688144138     0.4125264795683129  3.014853095680443e-07 225.9985877222842
2.91285995629624      17.63499868200867      14.60635712431919   0.002221832000048823     0.9069942139642219     -10.44427799808488    0.03726363379447017      1.218490382012754  0.0002212278752875658      14.27942547441651      423.1319001454573   0.008817965022510288     0.8110666310716653      0.714446990389328    0.09378121344893567      1.174355813146184     0.0382964840821564     0.6181628401390373     0.7429726688144138     0.4125264795683129  3.014853095680443e-07 225.9986015051159
2.91285995629624      17.63499868200867      14.60635712431919   0.002221817098887629     0.9069942288653831     -10.44427799808488    0.03726363379447017      1.218490382012754  0.0002212278752875658      14.27942547441651      423.1319001454573   0.008817965022510288     0.8110666310716653      0.714446990389328    0.09378121344893567      1.174355813146184     0.0382964840821564     0.6181628401390373     0.7429726688144138     0.4125264795683129  3.014853095680443e-07 225.9985877222667
2.91285995629624      17.63499868200867      14.60635712431919   0.002221817098887629     0.9069942139642219     -10.44427815371675    0.03726363379447017      1.218490382012754  0.0002212278752875658      14.27942547441651      423.1319001454573   0.008817965022510288     0.8110666310716653      0.714446990389328    0.09378121344893567      1.174355813146184     0.0382964840821564     0.6181628401390373     0.7429726688144138     0.4125264795683129  3.014853095680443e-07 225.9985880365329
2.91285995629624      17.63499868200867      14.60635712431919   0.002221817098887629     0.9069942139642219     -10.44427799808488    0.03726364869563136      1.218490382012754  0.0002212278752875658      14.27942547441651      423.1319001454573   0.008817965022510288     0.8110666310716653      0.714446990389328    0.09378121344893567      1.174355813146184     0.0382964840821564     0.6181628401390373     0.7429726688144138     0.4125264795683129  3.014853095680443e-07 225.9985872721507
2.91285995629624      17.63499868200867      14.60635712431919   0.002221817098887629     0.9069942139642219     -10.44427799808488    0.03726363379447017      1.218490400169676  0.0002212278752875658      14.27942547441651      423.1319001454573   0.008817965022510288     0.8110666310716653      0.714446990389328    0.09378121344893567      1.174355813146184     0.0382964840821564     0.6181628401390373     0.7429726688144138     0.4125264795683129  3.014853095680443e-07 225.9985877786838
2.91285995629624      17.63499868200867      14.60635712431919   0.002221817098887629     0.9069942139642219     -10.44427799808488    0.03726363379447017      1.218490382012754  0.0002212427764487597      14.27942547441651      423.1319001454573   0.008817965022510288     0.8110666310716653      0.714446990389328    0.09378121344893567      1.174355813146184     0.0382964840821564     0.6181628401390373     0.7429726688144138     0.4125264795683129  3.014853095680443e-07 225.9986266079084
2.91285995629624      17.63499868200867      14.60635712431919   0.002221817098887629     0.9069942139642219     -10.44427799808488    0.03726363379447017      1.218490382012754  0.0002212278752875658      14.27942568719653      423.1319001454573   0.008817965022510288     0.8110666310716653      0.714446990389328    0.09378121344893567      1.174355813146184     0.0382964840821564     0.6181628401390373     0.7429726688144138     0.4125264795683129  3.014853095680443e-07 225.9985875909581
2.91285995629624      17.63499868200867      14.60635712431919   0.002221817098887629     0.9069942139642219     -10.44427799808488    0.03726363379447017      1.218490382012754  0.0002212278752875658      14.27942547441651      423.1319064506139   0.008817965022510288     0.8110666310716653      0.714446990389328    0.09378121344893567      1.174355813146184     0.0382964840821564     0.6181628401390373     0.7429726688144138     0.4125264795683129  3.014853095680443e-07 225.9985880785069
2.91285995629624      17.63499868200867      14.60635712431919   0.002221817098887629     0.9069942139642219     -10.44427799808488    0.03726363379447017      1.218490382012754  0.0002212278752875658      14.27942547441651      423.1319001454573   0.008817979923671481     0.8110666310716653      0.714446990389328    0.09378121344893567      1.174355813146184     0.0382964840821564     0.6181628401390373     0.7429726688144138     0.4125264795683129  3.014853095680443e-07 225.9985665182389
2.91285995629624      17.63499868200867      14.60635712431919   0.002221817098887629     0.9069942139642219     -10.44427799808488    0.03726363379447017      1.218490382012754  0.0002212278752875658      14.27942547441651      423.1319001454573   0.008817965022510288     0.8110666459728265      0.714446990389328    0.09378121344893567      1.174355813146184     0.0382964840821564     0.6181628401390373     0.7429726688144138     0.4125264795683129  3.014853095680443e-07 225.9985879964286
2.91285995629624      17.63499868200867      14.60635712431919   0.002221817098887629     0.9069942139642219     -10.44427799808488    0.03726363379447017      1.218490382012754  0.0002212278752875658      14.27942547441651      423.1319001454573   0.008817965022510288     0.8110666310716653     0.7144470052904892    0.09378121344893567      1.174355813146184     0.0382964840821564     0.6181628401390373     0.7429726688144138     0.4125264795683129  3.014853095680443e-07 225.9985890718612
2.91285995629624      17.63499868200867      14.60635712431919   0.002221817098887629     0.9069942139642219     -10.44427799808488    0.03726363379447017      1.218490382012754  0.0002212278752875658      14.27942547441651      423.1319001454573   0.008817965022510288     0.8110666310716653      0.714446990389328    0.09378122835009686      1.174355813146184     0.0382964840821564     0.6181628401390373     0.7429726688144138     0.4125264795683129  3.014853095680443e-07 225.9985853244385
2.91285995629624      17.63499868200867      14.60635712431919   0.002221817098887629     0.9069942139642219     -10.44427799808488    0.03726363379447017      1.218490382012754  0.0002212278752875658      14.27942547441651      423.1319001454573   0.008817965022510288     0.8110666310716653      0.714446990389328    0.09378121344893567      1.174355830645449     0.0382964840821564     0.6181628401390373     0.7429726688144138     0.4125264795683129  3.014853095680443e-07 225.9985877839265
2.91285995629624      17.63499868200867      14.60635712431919   0.002221817098887629     0.9069942139642219     -10.44427799808488    0.03726363379447017      1.218490382012754  0.0002212278752875658      14.27942547441651      423.1319001454573   0.008817965022510288     0.8110666310716653      0.714446990389328    0.09378121344893567      1.174355813146184    0.03829649898331759     0.6181628401390373     0.7429726688144138     0.4125264795683129  3.014853095680443e-07 225.9985877945051
2.91285995629624      17.63499868200867      14.60635712431919   0.002221817098887629     0.9069942139642219     -10.44427799808488    0.03726363379447017      1.218490382012754  0.0002212278752875658      14.27942547441651      423.1319001454573   0.008817965022510288     0.8110666310716653      0.714446990389328    0.09378121344893567      1.174355813146184     0.0382964840821564     0.6181628550401985     0.7429726688144138     0.4125264795683129  3.014853095680443e-07 225.9985877942439
2.91285995629624      17.63499868200867      14.60635712431919   0.002221817098887629     0.9069942139642219     -10.44427799808488    0.03726363379447017      1.218490382012754  0.0002212278752875658      14.27942547441651      423.1319001454573   0.008817965022510288     0.8110666310716653      0.714446990389328    0.09378121344893567      1.174355813146184     0.0382964840821564     0.6181628401390373      0.742972683715575     0.4125264795683129  3.014853095680443e-07 225.998587794024
2.91285995629624      17.63499868200867      14.60635712431919   0.002221817098887629     0.9069942139642219     -10.44427799808488    0.03726363379447017      1.218490382012754  0.0002212278752875658      14.27942547441651      423.1319001454573   0.008817965022510288     0.8110666310716653      0.714446990389328    0.09378121344893567      1.174355813146184     0.0382964840821564     0.6181628401390373     0.7429726688144138     0.4125264944694741  3.014853095680443e-07 225.9985877938496
2.91285995629624      17.63499868200867      14.60635712431919   0.002221817098887629     0.9069942139642219     -10.44427799808488    0.03726363379447017      1.218490382012754  0.0002212278752875658      14.27942547441651      423.1319001454573   0.008817965022510288     0.8110666310716653      0.714446990389328    0.09378121344893567      1.174355813146184     0.0382964840821564     0.6181628401390373     0.7429726688144138     0.4125264795683129   3.16386470761892e-07 225.9986088010491
2.912861136937836      17.63491749964287      14.60654254889157   0.002216603662482209     0.9070174117857577     -10.44421354654026    0.03739419171033431      1.219915759201346  0.0002196157453451851      14.27871423700128      423.1089865668054   0.008994871241101109     0.8110686781002523     0.7142657437028355    0.09419483408035298      1.174337644101972    0.03828611780749857     0.6179970706907786     0.7430405867612669     0.4126847059769639  3.002703515247319e-07 226.1705495682316
2.91286118034285      17.63491749964287      14.60654254889157   0.002216603662482209     0.9070174117857577     -10.44421354654026    0.03739419171033431      1.219915759201346  0.0002196157453451851      14.27871423700128      423.1089865668054   0.008994871241101109     0.8110686781002523     0.7142657437028355    0.09419483408035298      1.174337644101972    0.03828611780749857     0.6179970706907786     0.7430405867612669     0.4126847059769639  3.002703515247319e-07 226.1705496087751
2.912861136937836      17.63491776242362      14.60654254889157   0.002216603662482209     0.9070174117857577     -10.44421354654026    0.03739419171033431      1.219915759201346  0.0002196157453451851      14.27871423700128      423.1089865668054   0.008994871241101109     0.8110686781002523     0.7142657437028355    0.09419483408035298      1.174337644101972    0.03828611780749857     0.6179970706907786     0.7430405867612669     0.4126847059769639  3.002703515247319e-07 226.1705496562047
2.912861136937836      17.63491749964287      14.60654276654601   0.002216603662482209     0.9070174117857577     -10.44421354654026    0.03739419171033431      1.219915759201346  0.0002196157453451851      14.27871423700128      423.1089865668054   0.008994871241101109     0.8110686781002523     0.7142657437028355    0.09419483408035298      1.174337644101972    0.03828611780749857     0.6179970706907786     0.7430405867612669     0.4126847059769639  3.002703515247319e-07 226.1705496079703
2.912861136937836      17.63491749964287      14.60654254889157   0.002216618563643403     0.9070174117857577     -10.44421354654026    0.03739419171033431      1.219915759201346  0.0002196157453451851      14.27871423700128      423.1089865668054   0.008994871241101109     0.8110686781002523     0.7142657437028355    0.09419483408035298      1.174337644101972    0.03828611780749857     0.6179970706907786     0.7430405867612669     0.4126847059769639  3.002703515247319e-07 226.1705472302327
2.912861136937836      17.63491749964287      14.60654254889157   0.002216603662482209     0.9070174266869189     -10.44421354654026    0.03739419171033431      1.219915759201346  0.0002196157453451851      14.27871423700128      423.1089865668054   0.008994871241101109     0.8110686781002523     0.7142657437028355    0.09419483408035298      1.174337644101972    0.03828611780749857     0.6179970706907786     0.7430405867612669     0.4126847059769639  3.002703515247319e-07 226.1705494791651
2.912861136937836      17.63491749964287      14.60654254889157   0.002216603662482209     0.9070174117857577     -10.44421370217117    0.03739419171033431      1.219915759201346  0.0002196157453451851      14.27871423700128      423.1089865668054   0.008994871241101109     0.8110686781002523     0.7142657437028355    0.09419483408035298      1.174337644101972    0.03828611780749857     0.6179970706907786     0.7430405867612669     0.4126847059769639  3.002703515247319e-07 226.1705494219949
2.912861136937836      17.63491749964287      14.60654254889157   0.002216603662482209     0.9070174117857577     -10.44421354654026     0.0373942066114955      1.219915759201346  0.0002196157453451851      14.27871423700128      423.1089865668054   0.008994871241101109     0.8110686781002523     0.7142657437028355    0.09419483408035298      1.174337644101972    0.03828611780749857     0.6179970706907786     0.7430405867612669     0.4126847059769639  3.002703515247319e-07 226.1705485311281
2.912861136937836      17.63491749964287      14.60654254889157   0.002216603662482209     0.9070174117857577     -10.44421354654026    0.03739419171033431      1.219915777379508  0.0002196157453451851      14.27871423700128      423.1089865668054   0.008994871241101109     0.8110686781002523     0.7142657437028355    0.09419483408035298      1.174337644101972    0.03828611780749857     0.6179970706907786     0.7430405867612669     0.4126847059769639  3.002703515247319e-07 226.1705495125761
2.912861136937836      17.63491749964287      14.60654254889157   0.002216603662482209     0.9070174117857577     -10.44421354654026    0.03739419171033431      1.219915759201346  0.0002196306465063789      14.27871423700128      423.1089865668054   0.008994871241101109     0.8110686781002523     0.7142657437028355    0.09419483408035298      1.174337644101972    0.03828611780749857     0.6179970706907786     0.7430405867612669     0.4126847059769639  3.002703515247319e-07 226.170587475564
2.912861136937836      17.63491749964287      14.60654254889157   0.002216603662482209     0.9070174117857577     -10.44421354654026    0.03739419171033431      1.219915759201346  0.0002196157453451851       14.2787144497707      423.1089865668054   0.008994871241101109     0.8110686781002523     0.7142657437028355    0.09419483408035298      1.174337644101972    0.03828611780749857     0.6179970706907786     0.7430405867612669     0.4126847059769639  3.002703515247319e-07 226.1705492428568
2.912861136937836      17.63491749964287      14.60654254889157   0.002216603662482209     0.9070174117857577     -10.44421354654026    0.03739419171033431      1.219915759201346  0.0002196157453451851      14.27871423700128      423.1089928716206   0.008994871241101109     0.8110686781002523     0.7142657437028355    0.09419483408035298      1.174337644101972    0.03828611780749857     0.6179970706907786     0.7430405867612669     0.4126847059769639  3.002703515247319e-07 226.1705498062858
2.912861136937836      17.63491749964287      14.60654254889157   0.002216603662482209     0.9070174117857577     -10.44421354654026    0.03739419171033431      1.219915759201346  0.0002196157453451851      14.27871423700128      423.1089865668054   0.008994886142262303     0.8110686781002523     0.7142657437028355    0.09419483408035298      1.174337644101972    0.03828611780749857     0.6179970706907786     0.7430405867612669     0.4126847059769639  3.002703515247319e-07 226.1706117351326
2.912861136937836      17.63491749964287      14.60654254889157   0.002216603662482209     0.9070174117857577     -10.44421354654026    0.03739419171033431      1.219915759201346  0.0002196157453451851      14.27871423700128      423.1089865668054   0.008994871241101109     0.8110686930014135     0.7142657437028355    0.09419483408035298      1.174337644101972    0.03828611780749857     0.6179970706907786     0.7430405867612669     0.4126847059769639  3.002703515247319e-07 226.1705499466587
2.912861136937836      17.63491749964287      14.60654254889157   0.002216603662482209     0.9070174117857577     -10.44421354654026    0.03739419171033431      1.219915759201346  0.0002196157453451851      14.27871423700128      423.1089865668054   0.008994871241101109     0.8110686781002523     0.7142657586039967    0.09419483408035298      1.174337644101972    0.03828611780749857     0.6179970706907786     0.7430405867612669     0.4126847059769639  3.002703515247319e-07 226.1705501436022
2.912861136937836      17.63491749964287      14.60654254889157   0.002216603662482209     0.9070174117857577     -10.44421354654026    0.03739419171033431      1.219915759201346  0.0002196157453451851      14.27871423700128      423.1089865668054   0.008994871241101109     0.8110686781002523     0.7142657437028355    0.09419484898151417      1.174337644101972    0.03828611780749857     0.6179970706907786     0.7430405867612669     0.4126847059769639  3.002703515247319e-07 226.1705506685146
2.912861136937836      17.63491749964287      14.60654254889157   0.002216603662482209     0.9070174117857577     -10.44421354654026    0.03739419171033431      1.219915759201346  0.0002196157453451851      14.27871423700128      423.1089865668054   0.008994871241101109     0.8110686781002523     0.7142657437028355    0.09419483408035298      1.174337661600966    0.03828611780749857     0.6179970706907786     0.7430405867612669     0.4126847059769639  3.002703515247319e-07 226.1705495430958
2.912861136937836      17.63491749964287      14.60654254889157   0.002216603662482209     0.9070174117857577     -10.44421354654026    0.03739419171033431      1.219915759201346  0.0002196157453451851      14.27871423700128      423.1089865668054   0.008994871241101109     0.8110686781002523     0.7142657437028355    0.09419483408035298      1.174337644101972    0.03828613270865976     0.6179970706907786     0.7430405867612669     0.4126847059769639  3.002703515247319e-07 226.1705495682801
2.912861136937836      17.63491749964287      14.60654254889157   0.002216603662482209     0.9070174117857577     -10.44421354654026    0.03739419171033431      1.219915759201346  0.0002196157453451851      14.27871423700128      423.1089865668054   0.008994871241101109     0.8110686781002523     0.7142657437028355    0.09419483408035298      1.174337644101972    0.03828611780749857     0.6179970855919398     0.7430405867612669     0.4126847059769639  3.002703515247319e-07 226.1705495682504
2.912861136937836      17.63491749964287      14.60654254889157   0.002216603662482209     0.9070174117857577     -10.44421354654026    0.03739419171033431      1.219915759201346  0.0002196157453451851      14.27871423700128      423.1089865668054   0.008994871241101109     0.8110686781002523     0.7142657437028355    0.09419483408035298      1.174337644101972    0.03828611780749857     0.6179970706907786     0.7430406016624281     0.4126847059769639  3.002703515247319e-07 226.1705495682276
2.912861136937836      17.63491749964287      14.60654254889157   0.002216603662482209     0.9070174117857577     -10.44421354654026    0.03739419171033431      1.219915759201346  0.0002196157453451851      14.27871423700128      423.1089865668054   0.008994871241101109     0.8110686781002523     0.7142657437028355    0.09419483408035298      1.174337644101972    0.03828611780749857     0.6179970706907786     0.7430405867612669     0.4126847208781251  3.002703515247319e-07 226.1705495682367
2.912861136937836      17.63491749964287      14.60654254889157   0.002216603662482209     0.9070174117857577     -10.44421354654026    0.03739419171033431      1.219915759201346  0.0002196157453451851      14.27871423700128      423.1089865668054   0.008994871241101109     0.8110686781002523     0.7142657437028355    0.09419483408035298      1.174337644101972    0.03828611780749857     0.6179970706907786     0.7430405867612669     0.4126847059769639  3.151715127185796e-07 226.1705706745609
2.912856671865443      17.63499985526178      14.60635825492694   0.002218696739498859     0.9070016193134441     -10.44427541522932    0.03731726476206682      1.218496513643125  0.0002203475536170888       14.2794245112772      423.1317934339518   0.008920412541702049     0.8110664099745656     0.7143533711311088    0.09401064909314751      1.174356640866759    0.03829644763296199     0.6181622735300759     0.7429729032726297     0.4125270360406662  3.008359228739667e-07 225.9667226594477
2.912856715270389      17.63499985526178      14.60635825492694   0.002218696739498859     0.9070016193134441     -10.44427541522932    0.03731726476206682      1.218496513643125  0.0002203475536170888       14.2794245112772      423.1317934339518   0.008920412541702049     0.8110664099745656     0.7143533711311088    0.09401064909314751      1.174356640866759    0.03829644763296199     0.6181622735300759     0.7429729032726297     0.4125270360406662  3.008359228739667e-07 225.9667225884676
2.912856671865443      17.63500011804375      14.60635825492694   0.002218696739498859     0.9070016193134441     -10.44427541522932    0.03731726476206682      1.218496513643125  0.0002203475536170888       14.2794245112772      423.1317934339518   0.008920412541702049     0.8110664099745656     0.7143533711311088    0.09401064909314751      1.174356640866759    0.03829644763296199     0.6181622735300759     0.7429729032726297     0.4125270360406662  3.008359228739667e-07 225.9667226547449
2.912856671865443      17.63499985526178      14.60635847257864   0.002218696739498859     0.9070016193134441     -10.44427541522932    0.03731726476206682      1.218496513643125  0.0002203475536170888       14.2794245112772      423.1317934339518   0.008920412541702049     0.8110664099745656     0.7143533711311088    0.09401064909314751      1.174356640866759    0.03829644763296199     0.6181622735300759     0.7429729032726297     0.4125270360406662  3.008359228739667e-07 225.9667226145432
2.912856671865443      17.63499985526178      14.60635825492694   0.002218711640660053     0.9070016193134441     -10.44427541522932    0.03731726476206682      1.218496513643125  0.0002203475536170888       14.2794245112772      423.1317934339518   0.008920412541702049     0.8110664099745656     0.7143533711311088    0.09401064909314751      1.174356640866759    0.03829644763296199     0.6181622735300759     0.7429729032726297     0.4125270360406662  3.008359228739667e-07 225.9667271492706
2.912856671865443      17.63499985526178      14.60635825492694   0.002218696739498859     0.9070016342146053     -10.44427541522932    0.03731726476206682      1.218496513643125  0.0002203475536170888       14.2794245112772      423.1317934339518   0.008920412541702049     0.8110664099745656     0.7143533711311088    0.09401064909314751      1.174356640866759    0.03829644763296199     0.6181622735300759     0.7429729032726297     0.4125270360406662  3.008359228739667e-07 225.9667225561196
2.912856671865443      17.63499985526178      14.60635825492694   0.002218696739498859     0.9070016193134441     -10.44427557086115    0.03731726476206682      1.218496513643125  0.0002203475536170888       14.2794245112772      423.1317934339518   0.008920412541702049     0.8110664099745656     0.7143533711311088    0.09401064909314751      1.174356640866759    0.03829644763296199     0.6181622735300759     0.7429729032726297     0.4125270360406662  3.008359228739667e-07 225.9667226385747
2.912856671865443      17.63499985526178      14.60635825492694   0.002218696739498859     0.9070016193134441     -10.44427541522932    0.03731727966322801      1.218496513643125  0.0002203475536170888       14.2794245112772      423.1317934339518   0.008920412541702049     0.8110664099745656     0.7143533711311088    0.09401064909314751      1.174356640866759    0.03829644763296199     0.6181622735300759     0.7429729032726297     0.4125270360406662  3.008359228739667e-07 225.9667215039276
2.912856671865443      17.63499985526178      14.60635825492694   0.002218696739498859     0.9070016193134441     -10.44427541522932    0.03731726476206682      1.218496531800138  0.0002203475536170888       14.2794245112772      423.1317934339518   0.008920412541702049     0.8110664099745656     0.7143533711311088    0.09401064909314751      1.174356640866759    0.03829644763296199     0.6181622735300759     0.7429729032726297     0.4125270360406662  3.008359228739667e-07 225.9667226148273
2.912856671865443      17.63499985526178      14.60635825492694   0.002218696739498859     0.9070016193134441     -10.44427541522932    0.03731726476206682      1.218496513643125  0.0002203624547782827       14.2794245112772      423.1317934339518   0.008920412541702049     0.8110664099745656     0.7143533711311088    0.09401064909314751      1.174356640866759    0.03829644763296199     0.6181622735300759     0.7429729032726297     0.4125270360406662  3.008359228739667e-07 225.9667607295018
2.912856671865443      17.63499985526178      14.60635825492694   0.002218696739498859     0.9070016193134441     -10.44427541522932    0.03731726476206682      1.218496513643125  0.0002203475536170888      14.27942472405721      423.1317934339518   0.008920412541702049     0.8110664099745656     0.7143533711311088    0.09401064909314751      1.174356640866759    0.03829644763296199     0.6181622735300759     0.7429729032726297     0.4125270360406662  3.008359228739667e-07 225.9667224761323
2.912856671865443      17.63499985526178      14.60635825492694   0.002218696739498859     0.9070016193134441     -10.44427541522932    0.03731726476206682      1.218496513643125  0.0002203475536170888       14.2794245112772      423.1317997391068   0.008920412541702049     0.8110664099745656     0.7143533711311088    0.09401064909314751      1.174356640866759    0.03829644763296199     0.6181622735300759     0.7429729032726297     0.4125270360406662  3.008359228739667e-07 225.9667229020319
2.912856671865443      17.63499985526178      14.60635825492694   0.002218696739498859     0.9070016193134441     -10.44427541522932    0.03731726476206682      1.218496513643125  0.0002203475536170888       14.2794245112772      423.1317934339518   0.008920427442863243     0.8110664099745656     0.7143533711311088    0.09401064909314751      1.174356640866759    0.03829644763296199     0.6181622735300759     0.7429729032726297     0.4125270360406662  3.008359228739667e-07 225.9667466444389
2.912856671865443      17.63499985526178      14.60635825492694   0.002218696739498859     0.9070016193134441     -10.44427541522932    0.03731726476206682      1.218496513643125  0.0002203475536170888       14.2794245112772      423.1317934339518   0.008920412541702049     0.8110664248757268     0.7143533711311088    0.09401064909314751      1.174356640866759    0.03829644763296199     0.6181622735300759     0.7429729032726297     0.4125270360406662  3.008359228739667e-07 225.9667229139122
2.912856671865443      17.63499985526178      14.60635825492694   0.002218696739498859     0.9070016193134441     -10.44427541522932    0.03731726476206682      1.218496513643125  0.0002203475536170888       14.2794245112772      423.1317934339518   0.008920412541702049     0.8110664099745656     0.7143533860322699    0.09401064909314751      1.174356640866759    0.03829644763296199     0.6181622735300759     0.7429729032726297     0.4125270360406662  3.008359228739667e-07 225.9667236237484
2.912856671865443      17.63499985526178      14.60635825492694   0.002218696739498859     0.9070016193134441     -10.44427541522932    0.03731726476206682      1.218496513643125  0.0002203475536170888       14.2794245112772      423.1317934339518   0.008920412541702049     0.8110664099745656     0.7143533711311088     0.0940106639943087      1.174356640866759    0.03829644763296199     0.6181622735300759     0.7429729032726297     0.4125270360406662  3.008359228739667e-07 225.9667222616374
2.912856671865443      17.63499985526178      14.60635825492694   0.002218696739498859     0.9070016193134441     -10.44427541522932    0.03731726476206682      1.218496513643125  0.0002203475536170888       14.2794245112772      423.1317934339518   0.008920412541702049     0.8110664099745656     0.7143533711311088    0.09401064909314751      1.174356658366036    0.03829644763296199     0.6181622735300759     0.7429729032726297     0.4125270360406662  3.008359228739667e-07 225.96672265937
2.912856671865443      17.63499985526178      14.60635825492694   0.002218696739498859     0.9070016193134441     -10.44427541522932    0.03731726476206682      1.218496513643125  0.0002203475536170888       14.2794245112772      423.1317934339518   0.008920412541702049     0.8110664099745656     0.7143533711311088    0.09401064909314751      1.174356640866759    0.03829646253412319     0.6181622735300759     0.7429729032726297     0.4125270360406662  3.008359228739667e-07 225.9667226609154
2.912856671865443      17.63499985526178      14.60635825492694   0.002218696739498859     0.9070016193134441     -10.44427541522932    0.03731726476206682      1.218496513643125  0.0002203475536170888       14.2794245112772      423.1317934339518   0.008920412541702049     0.8110664099745656     0.7143533711311088    0.09401064909314751      1.174356640866759    0.03829644763296199     0.6181622884312371     0.7429729032726297     0.4125270360406662  3.008359228739667e-07 225.9667226613897
2.912856671865443      17.63499985526178      14.60635825492694   0.002218696739498859     0.9070016193134441     -10.44427541522932    0.03731726476206682      1.218496513643125  0.0002203475536170888       14.2794245112772      423.1317934339518   0.008920412541702049     0.8110664099745656     0.7143533711311088    0.09401064909314751      1.174356640866759    0.03829644763296199     0.6181622735300759     0.7429729181737909     0.4125270360406662  3.008359228739667e-07 225.9667225923485
2.912856671865443      17.63499985526178      14.60635825492694   0.002218696739498859     0.9070016193134441     -10.44427541522932    0.03731726476206682      1.218496513643125  0.0002203475536170888       14.2794245112772      423.1317934339518   0.008920412541702049     0.8110664099745656     0.7143533711311088    0.09401064909314751      1.174356640866759    0.03829644763296199     0.6181622735300759     0.7429729032726297     0.4125270509418274  3.008359228739667e-07 225.9667226347225
2.912856671865443      17.63499985526178      14.60635825492694   0.002218696739498859     0.9070016193134441     -10.44427541522932    0.03731726476206682      1.218496513643125  0.0002203475536170888       14.2794245112772      423.1317934339518   0.008920412541702049     0.8110664099745656     0.7143533711311088    0.09401064909314751      1.174356640866759    0.03829644763296199     0.6181622735300759     0.7429729032726297     0.4125270360406662  3.157370840678144e-07 225.9667436522785
2.912856779485004      17.63499987537051      14.60635842393554   0.002218200416064358      0.907006774613032      -10.4442755128199    0.03737490292250978      1.218498395047334   0.000219929133841466      14.27942511748583      423.1317805899727   0.008909740819370659     0.8110662695367769     0.7143190109610615    0.09402862713899048      1.174356646505161    0.03829644438569984     0.6181622062986083     0.7429737660572977     0.4125277665033484  3.005209135689737e-07 225.9425942586618
2.912856822889952      17.63499987537051      14.60635842393554   0.002218200416064358      0.907006774613032      -10.4442755128199    0.03737490292250978      1.218498395047334   0.000219929133841466      14.27942511748583      423.1317805899727   0.008909740819370659     0.8110662695367769     0.7143190109610615    0.09402862713899048      1.174356646505161    0.03829644438569984     0.6181622062986083     0.7429737660572977     0.4125277665033484  3.005209135689737e-07 225.9425942383007
2.912856779485004      17.63500013815249      14.60635842393554   0.002218200416064358      0.907006774613032      -10.4442755128199    0.03737490292250978      1.218498395047334   0.000219929133841466      14.27942511748583      423.1317805899727   0.008909740819370659     0.8110662695367769     0.7143190109610615    0.09402862713899048      1.174356646505161    0.03829644438569984     0.6181622062986083     0.7429737660572977     0.4125277665033484  3.005209135689737e-07 225.9425942394788
2.912856779485004      17.63499987537051      14.60635864158724   0.002218200416064358      0.907006774613032      -10.4442755128199    0.03737490292250978      1.218498395047334   0.000219929133841466      14.27942511748583      423.1317805899727   0.008909740819370659     0.8110662695367769     0.7143190109610615    0.09402862713899048      1.174356646505161    0.03829644438569984     0.6181622062986083     0.7429737660572977     0.4125277665033484  3.005209135689737e-07 225.9425942532091
2.912856779485004      17.63499987537051      14.60635842393554   0.002218215317225551      0.907006774613032      -10.4442755128199    0.03737490292250978      1.218498395047334   0.000219929133841466      14.27942511748583      423.1317805899727   0.008909740819370659     0.8110662695367769     0.7143190109610615    0.09402862713899048      1.174356646505161    0.03829644438569984     0.6181622062986083     0.7429737660572977     0.4125277665033484  3.005209135689737e-07 225.9425990086775
2.912856779485004      17.63499987537051      14.60635842393554   0.002218200416064358     0.9070067895141932      -10.4442755128199    0.03737490292250978      1.218498395047334   0.000219929133841466      14.27942511748583      423.1317805899727   0.008909740819370659     0.8110662695367769     0.7143190109610615    0.09402862713899048      1.174356646505161    0.03829644438569984     0.6181622062986083     0.7429737660572977     0.4125277665033484  3.005209135689737e-07 225.9425941757075
2.912856779485004      17.63499987537051      14.60635842393554   0.002218200416064358      0.907006774613032     -10.44427566845173    0.03737490292250978      1.218498395047334   0.000219929133841466      14.27942511748583      423.1317805899727   0.008909740819370659     0.8110662695367769     0.7143190109610615    0.09402862713899048      1.174356646505161    0.03829644438569984     0.6181622062986083     0.7429737660572977     0.4125277665033484  3.005209135689737e-07 225.9425943008588
2.912856779485004      17.63499987537051      14.60635842393554   0.002218200416064358      0.907006774613032      -10.4442755128199    0.03737491782367097      1.218498395047334   0.000219929133841466      14.27942511748583      423.1317805899727   0.008909740819370659     0.8110662695367769     0.7143190109610615    0.09402862713899048      1.174356646505161    0.03829644438569984     0.6181622062986083     0.7429737660572977     0.4125277665033484  3.005209135689737e-07 225.9425930965719
2.912856779485004      17.63499987537051      14.60635842393554   0.002218200416064358      0.907006774613032      -10.4442755128199    0.03737490292250978      1.218498413204375   0.000219929133841466      14.27942511748583      423.1317805899727   0.008909740819370659     0.8110662695367769     0.7143190109610615    0.09402862713899048      1.174356646505161    0.03829644438569984     0.6181622062986083     0.7429737660572977     0.4125277665033484  3.005209135689737e-07 225.9425942424891
2.912856779485004      17.63499987537051      14.60635842393554   0.002218200416064358      0.907006774613032      -10.4442755128199    0.03737490292250978      1.218498395047334  0.0002199440350026598      14.27942511748583      423.1317805899727   0.008909740819370659     0.8110662695367769     0.7143190109610615    0.09402862713899048      1.174356646505161    0.03829644438569984     0.6181622062986083     0.7429737660572977     0.4125277665033484  3.005209135689737e-07 225.9426324172863
2.912856779485004      17.63499987537051      14.60635842393554   0.002218200416064358      0.907006774613032      -10.4442755128199    0.03737490292250978      1.218498395047334   0.000219929133841466      14.27942533026584      423.1317805899727   0.008909740819370659     0.8110662695367769     0.7143190109610615    0.09402862713899048      1.174356646505161    0.03829644438569984     0.6181622062986083     0.7429737660572977     0.4125277665033484  3.005209135689737e-07 225.9425939995568
2.912856779485004      17.63499987537051      14.60635842393554   0.002218200416064358      0.907006774613032      -10.4442755128199    0.03737490292250978      1.218498395047334   0.000219929133841466      14.27942511748583      423.1317868951275   0.008909740819370659     0.8110662695367769     0.7143190109610615    0.09402862713899048      1.174356646505161    0.03829644438569984     0.6181622062986083     0.7429737660572977     0.4125277665033484  3.005209135689737e-07 225.9425944513959
2.912856779485004      17.63499987537051      14.60635842393554   0.002218200416064358      0.907006774613032      -10.4442755128199    0.03737490292250978      1.218498395047334   0.000219929133841466      14.27942511748583      423.1317805899727   0.008909755720531853     0.8110662695367769     0.7143190109610615    0.09402862713899048      1.174356646505161    0.03829644438569984     0.6181622062986083     0.7429737660572977     0.4125277665033484  3.005209135689737e-07 225.9426140193729
2.912856779485004      17.63499987537051      14.60635842393554   0.002218200416064358      0.907006774613032      -10.4442755128199    0.03737490292250978      1.218498395047334   0.000219929133841466      14.27942511748583      423.1317805899727   0.008909740819370659     0.8110662844379381     0.7143190109610615    0.09402862713899048      1.174356646505161    0.03829644438569984     0.6181622062986083     0.7429737660572977     0.4125277665033484  3.005209135689737e-07 225.9425945616771
2.912856779485004      17.63499987537051      14.60635842393554   0.002218200416064358      0.907006774613032      -10.4442755128199    0.03737490292250978      1.218498395047334   0.000219929133841466      14.27942511748583      423.1317805899727   0.008909740819370659     0.8110662695367769     0.7143190258622227    0.09402862713899048      1.174356646505161    0.03829644438569984     0.6181622062986083     0.7429737660572977     0.4125277665033484  3.005209135689737e-07 225.9425952347098
2.912856779485004      17.63499987537051      14.60635842393554   0.002218200416064358      0.907006774613032      -10.4442755128199    0.03737490292250978      1.218498395047334   0.000219929133841466      14.27942511748583      423.1317805899727   0.008909740819370659     0.8110662695367769     0.7143190109610615    0.09402864204015167      1.174356646505161    0.03829644438569984     0.6181622062986083     0.7429737660572977     0.4125277665033484  3.005209135689737e-07 225.9425936580741
2.912856779485004      17.63499987537051      14.60635842393554   0.002218200416064358      0.907006774613032      -10.4442755128199    0.03737490292250978      1.218498395047334   0.000219929133841466      14.27942511748583      423.1317805899727   0.008909740819370659     0.8110662695367769     0.7143190109610615    0.09402862713899048      1.174356664004439    0.03829644438569984     0.6181622062986083     0.7429737660572977     0.4125277665033484  3.005209135689737e-07 225.9425942679685
2.912856779485004      17.63499987537051      14.60635842393554   0.002218200416064358      0.907006774613032      -10.4442755128199    0.03737490292250978      1.218498395047334   0.000219929133841466      14.27942511748583      423.1317805899727   0.008909740819370659     0.8110662695367769     0.7143190109610615    0.09402862713899048      1.174356646505161    0.03829645928686103     0.6181622062986083     0.7429737660572977     0.4125277665033484  3.005209135689737e-07 225.9425942544825
2.912856779485004      17.63499987537051      14.60635842393554   0.002218200416064358      0.907006774613032      -10.4442755128199    0.03737490292250978      1.218498395047334   0.000219929133841466      14.27942511748583      423.1317805899727   0.008909740819370659     0.8110662695367769     0.7143190109610615    0.09402862713899048      1.174356646505161    0.03829644438569984     0.6181622211997695     0.7429737660572977     0.4125277665033484  3.005209135689737e-07 225.9425942584404
2.912856779485004      17.63499987537051      14.60635842393554   0.002218200416064358      0.907006774613032      -10.4442755128199    0.03737490292250978      1.218498395047334   0.000219929133841466      14.27942511748583      423.1317805899727   0.008909740819370659     0.8110662695367769     0.7143190109610615    0.09402862713899048      1.174356646505161    0.03829644438569984     0.6181622062986083     0.7429737809584589     0.4125277665033484  3.005209135689737e-07 225.9425942598992
2.912856779485004      17.63499987537051      14.60635842393554   0.002218200416064358      0.907006774613032      -10.4442755128199    0.03737490292250978      1.218498395047334   0.000219929133841466      14.27942511748583      423.1317805899727   0.008909740819370659     0.8110662695367769     0.7143190109610615    0.09402862713899048      1.174356646505161    0.03829644438569984     0.6181622062986083     0.7429737660572977     0.4125277814045096  3.005209135689737e-07 225.9425942596673
2.912856779485004      17.63499987537051      14.60635842393554   0.002218200416064358      0.907006774613032      -10.4442755128199    0.03737490292250978      1.218498395047334   0.000219929133841466      14.27942511748583      423.1317805899727   0.008909740819370659     0.8110662695367769     0.7143190109610615    0.09402862713899048      1.174356646505161    0.03829644438569984     0.6181622062986083     0.7429737660572977     0.4125277665033484  3.154220747628213e-07 225.9426152240882
2.91285685072206      17.63499999480503      14.60635850450375   0.002217035309745922     0.9070159602364966     -10.44427505932695    0.03750354649387176      1.218500138901062  0.0002190001620848511      14.27942706553983      423.1317583280342   0.008890252298014998     0.8110658987603892     0.7142418314368243    0.09408886018759519      1.174355597599831    0.03829645367119412     0.6181622234594427     0.7429736360533221     0.4125276966815107  2.998234702587774e-07 225.9009609214822
2.912856894127009      17.63499999480503      14.60635850450375   0.002217035309745922     0.9070159602364966     -10.44427505932695    0.03750354649387176      1.218500138901062  0.0002190001620848511      14.27942706553983      423.1317583280342   0.008890252298014998     0.8110658987603892     0.7142418314368243    0.09408886018759519      1.174355597599831    0.03829645367119412     0.6181622234594427     0.7429736360533221     0.4125276966815107  2.998234702587774e-07 225.9009609752341
2.91285685072206        17.635000257587      14.60635850450375   0.002217035309745922     0.9070159602364966     -10.44427505932695    0.03750354649387176      1.218500138901062  0.0002190001620848511      14.27942706553983      423.1317583280342   0.008890252298014998     0.8110658987603892     0.7142418314368243    0.09408886018759519      1.174355597599831    0.03829645367119412     0.6181622234594427     0.7429736360533221     0.4125276966815107  2.998234702587774e-07 225.9009608294012
2.91285685072206      17.63499999480503      14.60635872215546   0.002217035309745922     0.9070159602364966     -10.44427505932695    0.03750354649387176      1.218500138901062  0.0002190001620848511      14.27942706553983      423.1317583280342   0.008890252298014998     0.8110658987603892     0.7142418314368243    0.09408886018759519      1.174355597599831    0.03829645367119412     0.6181622234594427     0.7429736360533221     0.4125276966815107  2.998234702587774e-07 225.9009609579724
2.91285685072206      17.63499999480503      14.60635850450375   0.002217050210907116     0.9070159602364966     -10.44427505932695    0.03750354649387176      1.218500138901062  0.0002190001620848511      14.27942706553983      423.1317583280342   0.008890252298014998     0.8110658987603892     0.7142418314368243    0.09408886018759519      1.174355597599831    0.03829645367119412     0.6181622234594427     0.7429736360533221     0.4125276966815107  2.998234702587774e-07 225.900965606592
2.91285685072206      17.63499999480503      14.60635850450375   0.002217035309745922     0.9070159751376578     -10.44427505932695    0.03750354649387176      1.218500138901062  0.0002190001620848511      14.27942706553983      423.1317583280342   0.008890252298014998     0.8110658987603892     0.7142418314368243    0.09408886018759519      1.174355597599831    0.03829645367119412     0.6181622234594427     0.7429736360533221     0.4125276966815107  2.998234702587774e-07 225.9009608449264
2.91285685072206      17.63499999480503      14.60635850450375   0.002217035309745922     0.9070159602364966     -10.44427521495877    0.03750354649387176      1.218500138901062  0.0002190001620848511      14.27942706553983      423.1317583280342   0.008890252298014998     0.8110658987603892     0.7142418314368243    0.09408886018759519      1.174355597599831    0.03829645367119412     0.6181622234594427     0.7429736360533221     0.4125276966815107  2.998234702587774e-07 225.9009608927528
2.91285685072206      17.63499999480503      14.60635850450375   0.002217035309745922     0.9070159602364966     -10.44427505932695    0.03750356139503296      1.218500138901062  0.0002190001620848511      14.27942706553983      423.1317583280342   0.008890252298014998     0.8110658987603892     0.7142418314368243    0.09408886018759519      1.174355597599831    0.03829645367119412     0.6181622234594427     0.7429736360533221     0.4125276966815107  2.998234702587774e-07 225.9009598252309
2.91285685072206      17.63499999480503      14.60635850450375   0.002217035309745922     0.9070159602364966     -10.44427505932695    0.03750354649387176      1.218500157058129  0.0002190001620848511      14.27942706553983      423.1317583280342   0.008890252298014998     0.8110658987603892     0.7142418314368243    0.09408886018759519      1.174355597599831    0.03829645367119412     0.6181622234594427     0.7429736360533221     0.4125276966815107  2.998234702587774e-07 225.9009609374795
2.91285685072206      17.63499999480503      14.60635850450375   0.002217035309745922     0.9070159602364966     -10.44427505932695    0.03750354649387176      1.218500138901062   0.000219015063246045      14.27942706553983      423.1317583280342   0.008890252298014998     0.8110658987603892     0.7142418314368243    0.09408886018759519      1.174355597599831    0.03829645367119412     0.6181622234594427     0.7429736360533221     0.4125276966815107  2.998234702587774e-07 225.9009990598749
2.91285685072206      17.63499999480503      14.60635850450375   0.002217035309745922     0.9070159602364966     -10.44427505932695    0.03750354649387176      1.218500138901062  0.0002190001620848511      14.27942727831988      423.1317583280342   0.008890252298014998     0.8110658987603892     0.7142418314368243    0.09408886018759519      1.174355597599831    0.03829645367119412     0.6181622234594427     0.7429736360533221     0.4125276966815107  2.998234702587774e-07 225.900960744874
2.91285685072206      17.63499999480503      14.60635850450375   0.002217035309745922     0.9070159602364966     -10.44427505932695    0.03750354649387176      1.218500138901062  0.0002190001620848511      14.27942706553983      423.1317646331887   0.008890252298014998     0.8110658987603892     0.7142418314368243    0.09408886018759519      1.174355597599831    0.03829645367119412     0.6181622234594427     0.7429736360533221     0.4125276966815107  2.998234702587774e-07 225.9009611801188
2.91285685072206      17.63499999480503      14.60635850450375   0.002217035309745922     0.9070159602364966     -10.44427505932695    0.03750354649387176      1.218500138901062  0.0002190001620848511      14.27942706553983      423.1317583280342   0.008890267199176192     0.8110658987603892     0.7142418314368243    0.09408886018759519      1.174355597599831    0.03829645367119412     0.6181622234594427     0.7429736360533221     0.4125276966815107  2.998234702587774e-07 225.9009736327164
2.91285685072206      17.63499999480503      14.60635850450375   0.002217035309745922     0.9070159602364966     -10.44427505932695    0.03750354649387176      1.218500138901062  0.0002190001620848511      14.27942706553983      423.1317583280342   0.008890252298014998     0.8110659136615503     0.7142418314368243    0.09408886018759519      1.174355597599831    0.03829645367119412     0.6181622234594427     0.7429736360533221     0.4125276966815107  2.998234702587774e-07 225.9009611130323
2.91285685072206      17.63499999480503      14.60635850450375   0.002217035309745922     0.9070159602364966     -10.44427505932695    0.03750354649387176      1.218500138901062  0.0002190001620848511      14.27942706553983      423.1317583280342   0.008890252298014998     0.8110658987603892     0.7142418463379855    0.09408886018759519      1.174355597599831    0.03829645367119412     0.6181622234594427     0.7429736360533221     0.4125276966815107  2.998234702587774e-07 225.900961873508
2.91285685072206      17.63499999480503      14.60635850450375   0.002217035309745922     0.9070159602364966     -10.44427505932695    0.03750354649387176      1.218500138901062  0.0002190001620848511      14.27942706553983      423.1317583280342   0.008890252298014998     0.8110658987603892     0.7142418314368243    0.09408887508875638      1.174355597599831    0.03829645367119412     0.6181622234594427     0.7429736360533221     0.4125276966815107  2.998234702587774e-07 225.900959868079
2.91285685072206      17.63499999480503      14.60635850450375   0.002217035309745922     0.9070159602364966     -10.44427505932695    0.03750354649387176      1.218500138901062  0.0002190001620848511      14.27942706553983      423.1317583280342   0.008890252298014998     0.8110658987603892     0.7142418314368243    0.09408886018759519      1.174355615099093    0.03829645367119412     0.6181622234594427     0.7429736360533221     0.4125276966815107  2.998234702587774e-07 225.900960911416
2.91285685072206      17.63499999480503      14.60635850450375   0.002217035309745922     0.9070159602364966     -10.44427505932695    0.03750354649387176      1.218500138901062  0.0002190001620848511      14.27942706553983      423.1317583280342   0.008890252298014998     0.8110658987603892     0.7142418314368243    0.09408886018759519      1.174355597599831    0.03829646857235532     0.6181622234594427     0.7429736360533221     0.4125276966815107  2.998234702587774e-07 225.9009609216037
2.91285685072206      17.63499999480503      14.60635850450375   0.002217035309745922     0.9070159602364966     -10.44427505932695    0.03750354649387176      1.218500138901062  0.0002190001620848511      14.27942706553983      423.1317583280342   0.008890252298014998     0.8110658987603892     0.7142418314368243    0.09408886018759519      1.174355597599831    0.03829645367119412     0.6181622383606039     0.7429736360533221     0.4125276966815107  2.998234702587774e-07 225.9009609214355
2.91285685072206      17.63499999480503      14.60635850450375   0.002217035309745922     0.9070159602364966     -10.44427505932695    0.03750354649387176      1.218500138901062  0.0002190001620848511      14.27942706553983      423.1317583280342   0.008890252298014998     0.8110658987603892     0.7142418314368243    0.09408886018759519      1.174355597599831    0.03829645367119412     0.6181622234594427     0.7429736509544833     0.4125276966815107  2.998234702587774e-07 225.9009609214292
2.91285685072206      17.63499999480503      14.60635850450375   0.002217035309745922     0.9070159602364966     -10.44427505932695    0.03750354649387176      1.218500138901062  0.0002190001620848511      14.27942706553983      423.1317583280342   0.008890252298014998     0.8110658987603892     0.7142418314368243    0.09408886018759519      1.174355597599831    0.03829645367119412     0.6181622234594427     0.7429736360533221     0.4125277115826719  2.998234702587774e-07 225.9009609200897
2.91285685072206      17.63499999480503      14.60635850450375   0.002217035309745922     0.9070159602364966     -10.44427505932695    0.03750354649387176      1.218500138901062  0.0002190001620848511      14.27942706553983      423.1317583280342   0.008890252298014998     0.8110658987603892     0.7142418314368243    0.09408886018759519      1.174355597599831    0.03829645367119412     0.6181622234594427     0.7429736360533221     0.4125276966815107   3.14724631452625e-07 225.9009819381149
2.912850143355164      17.63500135445061      14.60635793575504   0.002214383731747103     0.9070355252404594     -10.44427578565695    0.03778368976480578       1.21849620171802  0.0002168658056976309      14.27943004852526      423.1316862890961   0.008861375923120777     0.8110653567009342     0.7140680681229691    0.09433272258152112      1.174357802112025    0.03829644925989471      0.618162261966658     0.7429736620128618     0.4125279564941989  2.982132203805463e-07 225.8278154331154
2.912850186760014      17.63500135445061      14.60635793575504   0.002214383731747103     0.9070355252404594     -10.44427578565695    0.03778368976480578       1.21849620171802  0.0002168658056976309      14.27943004852526      423.1316862890961   0.008861375923120777     0.8110653567009342     0.7140680681229691    0.09433272258152112      1.174357802112025    0.03829644925989471      0.618162261966658     0.7429736620128618     0.4125279564941989  2.982132203805463e-07 225.8278153752933
2.912850143355164      17.63500161723261      14.60635793575504   0.002214383731747103     0.9070355252404594     -10.44427578565695    0.03778368976480578       1.21849620171802  0.0002168658056976309      14.27943004852526      423.1316862890961   0.008861375923120777     0.8110653567009342     0.7140680681229691    0.09433272258152112      1.174357802112025    0.03829644925989471      0.618162261966658     0.7429736620128618     0.4125279564941989  2.982132203805463e-07 225.8278153753005
2.912850143355164      17.63500135445061      14.60635815340673   0.002214383731747103     0.9070355252404594     -10.44427578565695    0.03778368976480578       1.21849620171802  0.0002168658056976309      14.27943004852526      423.1316862890961   0.008861375923120777     0.8110653567009342     0.7140680681229691    0.09433272258152112      1.174357802112025    0.03829644925989471      0.618162261966658     0.7429736620128618     0.4125279564941989  2.982132203805463e-07 225.8278154038075
2.912850143355164      17.63500135445061      14.60635793575504   0.002214398632908297     0.9070355252404594     -10.44427578565695    0.03778368976480578       1.21849620171802  0.0002168658056976309      14.27943004852526      423.1316862890961   0.008861375923120777     0.8110653567009342     0.7140680681229691    0.09433272258152112      1.174357802112025    0.03829644925989471      0.618162261966658     0.7429736620128618     0.4125279564941989  2.982132203805463e-07 225.8278193778012
2.912850143355164      17.63500135445061      14.60635793575504   0.002214383731747103     0.9070355401416206     -10.44427578565695    0.03778368976480578       1.21849620171802  0.0002168658056976309      14.27943004852526      423.1316862890961   0.008861375923120777     0.8110653567009342     0.7140680681229691    0.09433272258152112      1.174357802112025    0.03829644925989471      0.618162261966658     0.7429736620128618     0.4125279564941989  2.982132203805463e-07 225.8278153401348
2.912850143355164      17.63500135445061      14.60635793575504   0.002214383731747103     0.9070355252404594     -10.44427594128879    0.03778368976480578       1.21849620171802  0.0002168658056976309      14.27943004852526      423.1316862890961   0.008861375923120777     0.8110653567009342     0.7140680681229691    0.09433272258152112      1.174357802112025    0.03829644925989471      0.618162261966658     0.7429736620128618     0.4125279564941989  2.982132203805463e-07 225.8278154408488
2.912850143355164      17.63500135445061      14.60635793575504   0.002214383731747103     0.9070355252404594     -10.44427578565695    0.03778370466596697       1.21849620171802  0.0002168658056976309      14.27943004852526      423.1316862890961   0.008861375923120777     0.8110653567009342     0.7140680681229691    0.09433272258152112      1.174357802112025    0.03829644925989471      0.618162261966658     0.7429736620128618     0.4125279564941989  2.982132203805463e-07 225.8278144830587
2.912850143355164      17.63500135445061      14.60635793575504   0.002214383731747103     0.9070355252404594     -10.44427578565695    0.03778368976480578      1.218496219875028  0.0002168658056976309      14.27943004852526      423.1316862890961   0.008861375923120777     0.8110653567009342     0.7140680681229691    0.09433272258152112      1.174357802112025    0.03829644925989471      0.618162261966658     0.7429736620128618     0.4125279564941989  2.982132203805463e-07 225.827815449653
2.912850143355164      17.63500135445061      14.60635793575504   0.002214383731747103     0.9070355252404594     -10.44427578565695    0.03778368976480578       1.21849620171802  0.0002168807068588248      14.27943004852526      423.1316862890961   0.008861375923120777     0.8110653567009342     0.7140680681229691    0.09433272258152112      1.174357802112025    0.03829644925989471      0.618162261966658     0.7429736620128618     0.4125279564941989  2.982132203805463e-07 225.8278534901361
2.912850143355164      17.63500135445061      14.60635793575504   0.002214383731747103     0.9070355252404594     -10.44427578565695    0.03778368976480578       1.21849620171802  0.0002168658056976309      14.27943026130535      423.1316862890961   0.008861375923120777     0.8110653567009342     0.7140680681229691    0.09433272258152112      1.174357802112025    0.03829644925989471      0.618162261966658     0.7429736620128618     0.4125279564941989  2.982132203805463e-07 225.8278152421895
2.912850143355164      17.63500135445061      14.60635793575504   0.002214383731747103     0.9070355252404594     -10.44427578565695    0.03778368976480578       1.21849620171802  0.0002168658056976309      14.27943004852526      423.1316925942496   0.008861375923120777     0.8110653567009342     0.7140680681229691    0.09433272258152112      1.174357802112025    0.03829644925989471      0.618162261966658     0.7429736620128618     0.4125279564941989  2.982132203805463e-07 225.8278156253318
2.912850143355164      17.63500135445061      14.60635793575504   0.002214383731747103     0.9070355252404594     -10.44427578565695    0.03778368976480578       1.21849620171802  0.0002168658056976309      14.27943004852526      423.1316862890961   0.008861390824281971     0.8110653567009342     0.7140680681229691    0.09433272258152112      1.174357802112025    0.03829644925989471      0.618162261966658     0.7429736620128618     0.4125279564941989  2.982132203805463e-07 225.8278200362869
2.912850143355164      17.63500135445061      14.60635793575504   0.002214383731747103     0.9070355252404594     -10.44427578565695    0.03778368976480578       1.21849620171802  0.0002168658056976309      14.27943004852526      423.1316862890961   0.008861375923120777     0.8110653716020954     0.7140680681229691    0.09433272258152112      1.174357802112025    0.03829644925989471      0.618162261966658     0.7429736620128618     0.4125279564941989  2.982132203805463e-07 225.8278156443115
2.912850143355164      17.63500135445061      14.60635793575504   0.002214383731747103     0.9070355252404594     -10.44427578565695    0.03778368976480578       1.21849620171802  0.0002168658056976309      14.27943004852526      423.1316862890961   0.008861375923120777     0.8110653567009342     0.7140680830241303    0.09433272258152112      1.174357802112025    0.03829644925989471      0.618162261966658     0.7429736620128618     0.4125279564941989  2.982132203805463e-07 225.8278165433492
2.912850143355164      17.63500135445061      14.60635793575504   0.002214383731747103     0.9070355252404594     -10.44427578565695    0.03778368976480578       1.21849620171802  0.0002168658056976309      14.27943004852526      423.1316862890961   0.008861375923120777     0.8110653567009342     0.7140680681229691    0.09433273748268231      1.174357802112025    0.03829644925989471      0.618162261966658     0.7429736620128618     0.4125279564941989  2.982132203805463e-07 225.8278140718117
2.912850143355164      17.63500135445061      14.60635793575504   0.002214383731747103     0.9070355252404594     -10.44427578565695    0.03778368976480578       1.21849620171802  0.0002168658056976309      14.27943004852526      423.1316862890961   0.008861375923120777     0.8110653567009342     0.7140680681229691    0.09433272258152112       1.17435781961132    0.03829644925989471      0.618162261966658     0.7429736620128618     0.4125279564941989  2.982132203805463e-07 225.8278154347635
2.912850143355164      17.63500135445061      14.60635793575504   0.002214383731747103     0.9070355252404594     -10.44427578565695    0.03778368976480578       1.21849620171802  0.0002168658056976309      14.27943004852526      423.1316862890961   0.008861375923120777     0.8110653567009342     0.7140680681229691    0.09433272258152112      1.174357802112025     0.0382964641610559      0.618162261966658     0.7429736620128618     0.4125279564941989  2.982132203805463e-07 225.8278154315674
2.912850143355164      17.63500135445061      14.60635793575504   0.002214383731747103     0.9070355252404594     -10.44427578565695    0.03778368976480578       1.21849620171802  0.0002168658056976309      14.27943004852526      423.1316862890961   0.008861375923120777     0.8110653567009342     0.7140680681229691    0.09433272258152112      1.174357802112025    0.03829644925989471     0.6181622768678192     0.7429736620128618     0.4125279564941989  2.982132203805463e-07 225.8278154312446
2.912850143355164      17.63500135445061      14.60635793575504   0.002214383731747103     0.9070355252404594     -10.44427578565695    0.03778368976480578       1.21849620171802  0.0002168658056976309      14.27943004852526      423.1316862890961   0.008861375923120777     0.8110653567009342     0.7140680681229691    0.09433272258152112      1.174357802112025    0.03829644925989471      0.618162261966658     0.7429736769140229     0.4125279564941989  2.982132203805463e-07 225.8278154329596
2.912850143355164      17.63500135445061      14.60635793575504   0.002214383731747103     0.9070355252404594     -10.44427578565695    0.03778368976480578       1.21849620171802  0.0002168658056976309      14.27943004852526      423.1316862890961   0.008861375923120777     0.8110653567009342     0.7140680681229691    0.09433272258152112      1.174357802112025    0.03829644925989471      0.618162261966658     0.7429736620128618     0.4125279713953601  2.982132203805463e-07 225.827815435923
2.912850143355164      17.63500135445061      14.60635793575504   0.002214383731747103     0.9070355252404594     -10.44427578565695    0.03778368976480578       1.21849620171802  0.0002168658056976309      14.27943004852526      423.1316862890961   0.008861375923120777     0.8110653567009342     0.7140680681229691    0.09433272258152112      1.174357802112025    0.03829644925989471      0.618162261966658     0.7429736620128618     0.4125279564941989   3.13114381574394e-07 225.8278363979069
2.912851137067266      17.63500315539317      14.60635914470169   0.002209572690823889     0.9070868221816751     -10.44427534454616    0.03830761815116092      1.218487274691266  0.0002123144439861391      14.27943684785505       423.131570274468   0.008838884467897018     0.8110640658174204     0.7136308720857794    0.09501261613618932       1.17435688841841    0.03829647174659127     0.6181627883003752     0.7429737657930235     0.4125271690712177    2.9476542949243e-07 225.6809405518029
2.91285118047213      17.63500315539317      14.60635914470169   0.002209572690823889     0.9070868221816751     -10.44427534454616    0.03830761815116092      1.218487274691266  0.0002123144439861391      14.27943684785505       423.131570274468   0.008838884467897018     0.8110640658174204     0.7136308720857794    0.09501261613618932       1.17435688841841    0.03829647174659127     0.6181627883003752     0.7429737657930235     0.4125271690712177    2.9476542949243e-07 225.6809405003883
2.912851137067266      17.63500341817519      14.60635914470169   0.002209572690823889     0.9070868221816751     -10.44427534454616    0.03830761815116092      1.218487274691266  0.0002123144439861391      14.27943684785505       423.131570274468   0.008838884467897018     0.8110640658174204     0.7136308720857794    0.09501261613618932       1.17435688841841    0.03829647174659127     0.6181627883003752     0.7429737657930235     0.4125271690712177    2.9476542949243e-07 225.6809405973674
2.912851137067266      17.63500315539317       14.6063593623534   0.002209572690823889     0.9070868221816751     -10.44427534454616    0.03830761815116092      1.218487274691266  0.0002123144439861391      14.27943684785505       423.131570274468   0.008838884467897018     0.8110640658174204     0.7136308720857794    0.09501261613618932       1.17435688841841    0.03829647174659127     0.6181627883003752     0.7429737657930235     0.4125271690712177    2.9476542949243e-07 225.6809406181274
2.912851137067266      17.63500315539317      14.60635914470169   0.002209587591985082     0.9070868221816751     -10.44427534454616    0.03830761815116092      1.218487274691266  0.0002123144439861391      14.27943684785505       423.131570274468   0.008838884467897018     0.8110640658174204     0.7136308720857794    0.09501261613618932       1.17435688841841    0.03829647174659127     0.6181627883003752     0.7429737657930235     0.4125271690712177    2.9476542949243e-07 225.6809411215274
2.912851137067266      17.63500315539317      14.60635914470169   0.002209572690823889     0.9070868370828363     -10.44427534454616    0.03830761815116092      1.218487274691266  0.0002123144439861391      14.27943684785505       423.131570274468   0.008838884467897018     0.8110640658174204     0.7136308720857794    0.09501261613618932       1.17435688841841    0.03829647174659127     0.6181627883003752     0.7429737657930235     0.4125271690712177    2.9476542949243e-07 225.6809404967484
2.912851137067266      17.63500315539317      14.60635914470169   0.002209572690823889     0.9070868221816751     -10.44427550017799    0.03830761815116092      1.218487274691266  0.0002123144439861391      14.27943684785505       423.131570274468   0.008838884467897018     0.8110640658174204     0.7136308720857794    0.09501261613618932       1.17435688841841    0.03829647174659127     0.6181627883003752     0.7429737657930235     0.4125271690712177    2.9476542949243e-07 225.680940491896
2.912851137067266      17.63500315539317      14.60635914470169   0.002209572690823889     0.9070868221816751     -10.44427534454616    0.03830763305232211      1.218487274691266  0.0002123144439861391      14.27943684785505       423.131570274468   0.008838884467897018     0.8110640658174204     0.7136308720857794    0.09501261613618932       1.17435688841841    0.03829647174659127     0.6181627883003752     0.7429737657930235     0.4125271690712177    2.9476542949243e-07 225.6809394213714
2.912851137067266      17.63500315539317      14.60635914470169   0.002209572690823889     0.9070868221816751     -10.44427534454616    0.03830761815116092      1.218487292848142  0.0002123144439861391      14.27943684785505       423.131570274468   0.008838884467897018     0.8110640658174204     0.7136308720857794    0.09501261613618932       1.17435688841841    0.03829647174659127     0.6181627883003752     0.7429737657930235     0.4125271690712177    2.9476542949243e-07 225.680940515828
2.912851137067266      17.63500315539317      14.60635914470169   0.002209572690823889     0.9070868221816751     -10.44427534454616    0.03830761815116092      1.218487274691266   0.000212329345147333      14.27943684785505       423.131570274468   0.008838884467897018     0.8110640658174204     0.7136308720857794    0.09501261613618932       1.17435688841841    0.03829647174659127     0.6181627883003752     0.7429737657930235     0.4125271690712177    2.9476542949243e-07 225.6809781446418
2.912851137067266      17.63500315539317      14.60635914470169   0.002209572690823889     0.9070868221816751     -10.44427534454616    0.03830761815116092      1.218487274691266  0.0002123144439861391      14.27943706063524       423.131570274468   0.008838884467897018     0.8110640658174204     0.7136308720857794    0.09501261613618932       1.17435688841841    0.03829647174659127     0.6181627883003752     0.7429737657930235     0.4125271690712177    2.9476542949243e-07 225.6809403327972
2.912851137067266      17.63500315539317      14.60635914470169   0.002209572690823889     0.9070868221816751     -10.44427534454616    0.03830761815116092      1.218487274691266  0.0002123144439861391      14.27943684785505      423.1315765796197   0.008838884467897018     0.8110640658174204     0.7136308720857794    0.09501261613618932       1.17435688841841    0.03829647174659127     0.6181627883003752     0.7429737657930235     0.4125271690712177    2.9476542949243e-07 225.6809407847296
2.912851137067266      17.63500315539317      14.60635914470169   0.002209572690823889     0.9070868221816751     -10.44427534454616    0.03830761815116092      1.218487274691266  0.0002123144439861391      14.27943684785505       423.131570274468   0.008838899369058212     0.8110640658174204     0.7136308720857794    0.09501261613618932       1.17435688841841    0.03829647174659127     0.6181627883003752     0.7429737657930235     0.4125271690712177    2.9476542949243e-07 225.6809488198488
2.912851137067266      17.63500315539317      14.60635914470169   0.002209572690823889     0.9070868221816751     -10.44427534454616    0.03830761815116092      1.218487274691266  0.0002123144439861391      14.27943684785505       423.131570274468   0.008838884467897018     0.8110640807185816     0.7136308720857794    0.09501261613618932       1.17435688841841    0.03829647174659127     0.6181627883003752     0.7429737657930235     0.4125271690712177    2.9476542949243e-07 225.6809407726498
2.912851137067266      17.63500315539317      14.60635914470169   0.002209572690823889     0.9070868221816751     -10.44427534454616    0.03830761815116092      1.218487274691266  0.0002123144439861391      14.27943684785505       423.131570274468   0.008838884467897018     0.8110640658174204     0.7136308869869406    0.09501261613618932       1.17435688841841    0.03829647174659127     0.6181627883003752     0.7429737657930235     0.4125271690712177    2.9476542949243e-07 225.6809416375793
2.912851137067266      17.63500315539317      14.60635914470169   0.002209572690823889     0.9070868221816751     -10.44427534454616    0.03830761815116092      1.218487274691266  0.0002123144439861391      14.27943684785505       423.131570274468   0.008838884467897018     0.8110640658174204     0.7136308720857794    0.09501263103735051       1.17435688841841    0.03829647174659127     0.6181627883003752     0.7429737657930235     0.4125271690712177    2.9476542949243e-07 225.6809394750871
2.912851137067266      17.63500315539317      14.60635914470169   0.002209572690823889     0.9070868221816751     -10.44427534454616    0.03830761815116092      1.218487274691266  0.0002123144439861391      14.27943684785505       423.131570274468   0.008838884467897018     0.8110640658174204     0.7136308720857794    0.09501261613618932      1.174356905917691    0.03829647174659127     0.6181627883003752     0.7429737657930235     0.4125271690712177    2.9476542949243e-07 225.6809405331313
2.912851137067266      17.63500315539317      14.60635914470169   0.002209572690823889     0.9070868221816751     -10.44427534454616    0.03830761815116092      1.218487274691266  0.0002123144439861391      14.27943684785505       423.131570274468   0.008838884467897018     0.8110640658174204     0.7136308720857794    0.09501261613618932       1.17435688841841    0.03829648664775246     0.6181627883003752     0.7429737657930235     0.4125271690712177    2.9476542949243e-07 225.6809405507776
2.912851137067266      17.63500315539317      14.60635914470169   0.002209572690823889     0.9070868221816751     -10.44427534454616    0.03830761815116092      1.218487274691266  0.0002123144439861391      14.27943684785505       423.131570274468   0.008838884467897018     0.8110640658174204     0.7136308720857794    0.09501261613618932       1.17435688841841    0.03829647174659127     0.6181628032015364     0.7429737657930235     0.4125271690712177    2.9476542949243e-07 225.6809405519874
2.912851137067266      17.63500315539317      14.60635914470169   0.002209572690823889     0.9070868221816751     -10.44427534454616    0.03830761815116092      1.218487274691266  0.0002123144439861391      14.27943684785505       423.131570274468   0.008838884467897018     0.8110640658174204     0.7136308720857794    0.09501261613618932       1.17435688841841    0.03829647174659127     0.6181627883003752     0.7429737806941847     0.4125271690712177    2.9476542949243e-07 225.6809405517755
2.912851137067266      17.63500315539317      14.60635914470169   0.002209572690823889     0.9070868221816751     -10.44427534454616    0.03830761815116092      1.218487274691266  0.0002123144439861391      14.27943684785505       423.131570274468   0.008838884467897018     0.8110640658174204     0.7136308720857794    0.09501261613618932       1.17435688841841    0.03829647174659127     0.6181627883003752     0.7429737657930235     0.4125271839723789    2.9476542949243e-07 225.6809405499768
2.912851137067266      17.63500315539317      14.60635914470169   0.002209572690823889     0.9070868221816751     -10.44427534454616    0.03830761815116092      1.218487274691266  0.0002123144439861391      14.27943684785505       423.131570274468   0.008838884467897018     0.8110640658174204     0.7136308720857794    0.09501261613618932       1.17435688841841    0.03829647174659127     0.6181627883003752     0.7429737657930235     0.4125271690712177  3.096665906862777e-07 225.6809614813214
2.912853805153648      17.63500054625796      14.60635500504069   0.002208210762171725     0.9071471836453122     -10.44428078694102    0.03954336569243851      1.218530788266644  0.0002035903697897885      14.27944643793379      423.1313066430214   0.008759013825153776     0.8110613762468905     0.7127837615801098    0.09607771482222065      1.174379607228341    0.03829653931128534     0.6181597043892676     0.7429744029730577     0.4125302996705517  2.880219330222557e-07 225.3969017643335
2.912853848558552      17.63500054625796      14.60635500504069   0.002208210762171725     0.9071471836453122     -10.44428078694102    0.03954336569243851      1.218530788266644  0.0002035903697897885      14.27944643793379      423.1313066430214   0.008759013825153776     0.8110613762468905     0.7127837615801098    0.09607771482222065      1.174379607228341    0.03829653931128534     0.6181597043892676     0.7429744029730577     0.4125302996705517  2.880219330222557e-07 225.3969018243855
2.912853805153648      17.63500080903994      14.60635500504069   0.002208210762171725     0.9071471836453122     -10.44428078694102    0.03954336569243851      1.218530788266644  0.0002035903697897885      14.27944643793379      423.1313066430214   0.008759013825153776     0.8110613762468905     0.7127837615801098    0.09607771482222065      1.174379607228341    0.03829653931128534     0.6181597043892676     0.7429744029730577     0.4125302996705517  2.880219330222557e-07 225.3969017270584
2.912853805153648      17.63500054625796      14.60635522269234   0.002208210762171725     0.9071471836453122     -10.44428078694102    0.03954336569243851      1.218530788266644  0.0002035903697897885      14.27944643793379      423.1313066430214   0.008759013825153776     0.8110613762468905     0.7127837615801098    0.09607771482222065      1.174379607228341    0.03829653931128534     0.6181597043892676     0.7429744029730577     0.4125302996705517  2.880219330222557e-07 225.396901831899
2.912853805153648      17.63500054625796      14.60635500504069   0.002208225663332919     0.9071471836453122     -10.44428078694102    0.03954336569243851      1.218530788266644  0.0002035903697897885      14.27944643793379      423.1313066430214   0.008759013825153776     0.8110613762468905     0.7127837615801098    0.09607771482222065      1.174379607228341    0.03829653931128534     0.6181597043892676     0.7429744029730577     0.4125302996705517  2.880219330222557e-07 225.3969020079369
2.912853805153648      17.63500054625796      14.60635500504069   0.002208210762171725     0.9071471985464734     -10.44428078694102    0.03954336569243851      1.218530788266644  0.0002035903697897885      14.27944643793379      423.1313066430214   0.008759013825153776     0.8110613762468905     0.7127837615801098    0.09607771482222065      1.174379607228341    0.03829653931128534     0.6181597043892676     0.7429744029730577     0.4125302996705517  2.880219330222557e-07 225.3969016739744
2.912853805153648      17.63500054625796      14.60635500504069   0.002208210762171725     0.9071471836453122     -10.44428094257293    0.03954336569243851      1.218530788266644  0.0002035903697897885      14.27944643793379      423.1313066430214   0.008759013825153776     0.8110613762468905     0.7127837615801098    0.09607771482222065      1.174379607228341    0.03829653931128534     0.6181597043892676     0.7429744029730577     0.4125302996705517  2.880219330222557e-07 225.3969016983753
2.912853805153648      17.63500054625796      14.60635500504069   0.002208210762171725     0.9071471836453122     -10.44428078694102     0.0395433805935997      1.218530788266644  0.0002035903697897885      14.27944643793379      423.1313066430214   0.008759013825153776     0.8110613762468905     0.7127837615801098    0.09607771482222065      1.174379607228341    0.03829653931128534     0.6181597043892676     0.7429744029730577     0.4125302996705517  2.880219330222557e-07 225.3969006297681
2.912853805153648      17.63500054625796      14.60635500504069   0.002208210762171725     0.9071471836453122     -10.44428078694102    0.03954336569243851      1.218530806424167  0.0002035903697897885      14.27944643793379      423.1313066430214   0.008759013825153776     0.8110613762468905     0.7127837615801098    0.09607771482222065      1.174379607228341    0.03829653931128534     0.6181597043892676     0.7429744029730577     0.4125302996705517  2.880219330222557e-07 225.3969017153856
2.912853805153648      17.63500054625796      14.60635500504069   0.002208210762171725     0.9071471836453122     -10.44428078694102    0.03954336569243851      1.218530788266644  0.0002036052709509823      14.27944643793379      423.1313066430214   0.008759013825153776     0.8110613762468905     0.7127837615801098    0.09607771482222065      1.174379607228341    0.03829653931128534     0.6181597043892676     0.7429744029730577     0.4125302996705517  2.880219330222557e-07 225.396938663572
2.912853805153648      17.63500054625796      14.60635500504069   0.002208210762171725     0.9071471836453122     -10.44428078694102    0.03954336569243851      1.218530788266644  0.0002035903697897885      14.27944665071412      423.1313066430214   0.008759013825153776     0.8110613762468905     0.7127837615801098    0.09607771482222065      1.174379607228341    0.03829653931128534     0.6181597043892676     0.7429744029730577     0.4125302996705517  2.880219330222557e-07 225.3969015339088
2.912853805153648      17.63500054625796      14.60635500504069   0.002208210762171725     0.9071471836453122     -10.44428078694102    0.03954336569243851      1.218530788266644  0.0002035903697897885      14.27944643793379      423.1313129481692   0.008759013825153776     0.8110613762468905     0.7127837615801098    0.09607771482222065      1.174379607228341    0.03829653931128534     0.6181597043892676     0.7429744029730577     0.4125302996705517  2.880219330222557e-07 225.39690202567
2.912853805153648      17.63500054625796      14.60635500504069   0.002208210762171725     0.9071471836453122     -10.44428078694102    0.03954336569243851      1.218530788266644  0.0002035903697897885      14.27944643793379      423.1313066430214    0.00875902872631497     0.8110613762468905     0.7127837615801098    0.09607771482222065      1.174379607228341    0.03829653931128534     0.6181597043892676     0.7429744029730577     0.4125302996705517  2.880219330222557e-07 225.3968945294542
2.912853805153648      17.63500054625796      14.60635500504069   0.002208210762171725     0.9071471836453122     -10.44428078694102    0.03954336569243851      1.218530788266644  0.0002035903697897885      14.27944643793379      423.1313066430214   0.008759013825153776     0.8110613911480517     0.7127837615801098    0.09607771482222065      1.174379607228341    0.03829653931128534     0.6181597043892676     0.7429744029730577     0.4125302996705517  2.880219330222557e-07 225.3969019119775
2.912853805153648      17.63500054625796      14.60635500504069   0.002208210762171725     0.9071471836453122     -10.44428078694102    0.03954336569243851      1.218530788266644  0.0002035903697897885      14.27944643793379      423.1313066430214   0.008759013825153776     0.8110613762468905      0.712783776481271    0.09607771482222065      1.174379607228341    0.03829653931128534     0.6181597043892676     0.7429744029730577     0.4125302996705517  2.880219330222557e-07 225.3969031375861
2.912853805153648      17.63500054625796      14.60635500504069   0.002208210762171725     0.9071471836453122     -10.44428078694102    0.03954336569243851      1.218530788266644  0.0002035903697897885      14.27944643793379      423.1313066430214   0.008759013825153776     0.8110613762468905     0.7127837615801098    0.09607772972338184      1.174379607228341    0.03829653931128534     0.6181597043892676     0.7429744029730577     0.4125302996705517  2.880219330222557e-07 225.3969000318341
2.912853805153648      17.63500054625796      14.60635500504069   0.002208210762171725     0.9071471836453122     -10.44428078694102    0.03954336569243851      1.218530788266644  0.0002035903697897885      14.27944643793379      423.1313066430214   0.008759013825153776     0.8110613762468905     0.7127837615801098    0.09607771482222065      1.174379624727961    0.03829653931128534     0.6181597043892676     0.7429744029730577     0.4125302996705517  2.880219330222557e-07 225.3969017521691
2.912853805153648      17.63500054625796      14.60635500504069   0.002208210762171725     0.9071471836453122     -10.44428078694102    0.03954336569243851      1.218530788266644  0.0002035903697897885      14.27944643793379      423.1313066430214   0.008759013825153776     0.8110613762468905     0.7127837615801098    0.09607771482222065      1.174379607228341    0.03829655421244654     0.6181597043892676     0.7429744029730577     0.4125302996705517  2.880219330222557e-07 225.3969017644855
2.912853805153648      17.63500054625796      14.60635500504069   0.002208210762171725     0.9071471836453122     -10.44428078694102    0.03954336569243851      1.218530788266644  0.0002035903697897885      14.27944643793379      423.1313066430214   0.008759013825153776     0.8110613762468905     0.7127837615801098    0.09607771482222065      1.174379607228341    0.03829653931128534     0.6181597192904288     0.7429744029730577     0.4125302996705517  2.880219330222557e-07 225.3969017645093
2.912853805153648      17.63500054625796      14.60635500504069   0.002208210762171725     0.9071471836453122     -10.44428078694102    0.03954336569243851      1.218530788266644  0.0002035903697897885      14.27944643793379      423.1313066430214   0.008759013825153776     0.8110613762468905     0.7127837615801098    0.09607771482222065      1.174379607228341    0.03829653931128534     0.6181597043892676     0.7429744178742189     0.4125302996705517  2.880219330222557e-07 225.3969017647123
2.912853805153648      17.63500054625796      14.60635500504069   0.002208210762171725     0.9071471836453122     -10.44428078694102    0.03954336569243851      1.218530788266644  0.0002035903697897885      14.27944643793379      423.1313066430214   0.008759013825153776     0.8110613762468905     0.7127837615801098    0.09607771482222065      1.174379607228341    0.03829653931128534     0.6181597043892676     0.7429744029730577     0.4125303145717129  2.880219330222557e-07 225.3969017647578
2.912853805153648      17.63500054625796      14.60635500504069   0.002208210762171725     0.9071471836453122     -10.44428078694102    0.03954336569243851      1.218530788266644  0.0002035903697897885      14.27944643793379      423.1313066430214   0.008759013825153776     0.8110613762468905     0.7127837615801098    0.09607771482222065      1.174379607228341    0.03829653931128534     0.6181597043892676     0.7429744029730577     0.4125302996705517  3.029230942161033e-07 225.3969226003706
2.912966621571966      17.63518631891538      14.60504529470283   0.002208128879250051     0.9072622670771743     -10.44378724991165    0.04007588796039353      1.221310884150854  0.0002002434012115348      14.27749258520397      423.0959731210388   0.008896363415881875     0.8110644085588697     0.7123389432222996    0.09674291240468891      1.174641943172828    0.03826275282387483     0.6176115132962232      0.742321119164477     0.4121677700857939  2.852981580809581e-07 225.688777160577
2.912966664978551      17.63518631891538      14.60504529470283   0.002208128879250051     0.9072622670771743     -10.44378724991165    0.04007588796039353      1.221310884150854  0.0002002434012115348      14.27749258520397      423.0959731210388   0.008896363415881875     0.8110644085588697     0.7123389432222996    0.09674291240468891      1.174641943172828    0.03826275282387483     0.6176115132962232      0.742321119164477     0.4121677700857939  2.852981580809581e-07 225.6887772650464
2.912966621571966      17.63518658170013      14.60504529470283   0.002208128879250051     0.9072622670771743     -10.44378724991165    0.04007588796039353      1.221310884150854  0.0002002434012115348      14.27749258520397      423.0959731210388   0.008896363415881875     0.8110644085588697     0.7123389432222996    0.09674291240468891      1.174641943172828    0.03826275282387483     0.6176115132962232      0.742321119164477     0.4121677700857939  2.852981580809581e-07 225.6887774620602
2.912966621571966      17.63518631891538      14.60504551233496   0.002208128879250051     0.9072622670771743     -10.44378724991165    0.04007588796039353      1.221310884150854  0.0002002434012115348      14.27749258520397      423.0959731210388   0.008896363415881875     0.8110644085588697     0.7123389432222996    0.09674291240468891      1.174641943172828    0.03826275282387483     0.6176115132962232      0.742321119164477     0.4121677700857939  2.852981580809581e-07 225.6887772785649
2.912966621571966      17.63518631891538      14.60504529470283   0.002208143780411245     0.9072622670771743     -10.44378724991165    0.04007588796039353      1.221310884150854  0.0002002434012115348      14.27749258520397      423.0959731210388   0.008896363415881875     0.8110644085588697     0.7123389432222996    0.09674291240468891      1.174641943172828    0.03826275282387483     0.6176115132962232      0.742321119164477     0.4121677700857939  2.852981580809581e-07 225.6887652728528
2.912966621571966      17.63518631891538      14.60504529470283   0.002208128879250051     0.9072622819783355     -10.44378724991165    0.04007588796039353      1.221310884150854  0.0002002434012115348      14.27749258520397      423.0959731210388   0.008896363415881875     0.8110644085588697     0.7123389432222996    0.09674291240468891      1.174641943172828    0.03826275282387483     0.6176115132962232      0.742321119164477     0.4121677700857939  2.852981580809581e-07 225.6887770440268
2.912966621571966      17.63518631891538      14.60504529470283   0.002208128879250051     0.9072622670771743     -10.44378740553621    0.04007588796039353      1.221310884150854  0.0002002434012115348      14.27749258520397      423.0959731210388   0.008896363415881875     0.8110644085588697     0.7123389432222996    0.09674291240468891      1.174641943172828    0.03826275282387483     0.6176115132962232      0.742321119164477     0.4121677700857939  2.852981580809581e-07 225.6887767406154
2.912966621571966      17.63518631891538      14.60504529470283   0.002208128879250051     0.9072622670771743     -10.44378724991165    0.04007590286155473      1.221310884150854  0.0002002434012115348      14.27749258520397      423.0959731210388   0.008896363415881875     0.8110644085588697     0.7123389432222996    0.09674291240468891      1.174641943172828    0.03826275282387483     0.6176115132962232      0.742321119164477     0.4121677700857939  2.852981580809581e-07 225.6887763945555
2.912966621571966      17.63518631891538      14.60504529470283   0.002208128879250051     0.9072622670771743     -10.44378724991165    0.04007588796039353      1.221310902349805  0.0002002434012115348      14.27749258520397      423.0959731210388   0.008896363415881875     0.8110644085588697     0.7123389432222996    0.09674291240468891      1.174641943172828    0.03826275282387483     0.6176115132962232      0.742321119164477     0.4121677700857939  2.852981580809581e-07 225.6887771302939
2.912966621571966      17.63518631891538      14.60504529470283   0.002208128879250051     0.9072622670771743     -10.44378724991165    0.04007588796039353      1.221310884150854  0.0002002583023727286      14.27749258520397      423.0959731210388   0.008896363415881875     0.8110644085588697     0.7123389432222996    0.09674291240468891      1.174641943172828    0.03826275282387483     0.6176115132962232      0.742321119164477     0.4121677700857939  2.852981580809581e-07 225.6888131413953
2.912966621571966      17.63518631891538      14.60504529470283   0.002208128879250051     0.9072622670771743     -10.44378724991165    0.04007588796039353      1.221310884150854  0.0002002434012115348      14.27749279795519      423.0959731210388   0.008896363415881875     0.8110644085588697     0.7123389432222996    0.09674291240468891      1.174641943172828    0.03826275282387483     0.6176115132962232      0.742321119164477     0.4121677700857939  2.852981580809581e-07 225.6887768448858
2.912966621571966      17.63518631891538      14.60504529470283   0.002208128879250051     0.9072622670771743     -10.44378724991165    0.04007588796039353      1.221310884150854  0.0002002434012115348      14.27749258520397      423.0959794256601   0.008896363415881875     0.8110644085588697     0.7123389432222996    0.09674291240468891      1.174641943172828    0.03826275282387483     0.6176115132962232      0.742321119164477     0.4121677700857939  2.852981580809581e-07 225.6887774886626
2.912966621571966      17.63518631891538      14.60504529470283   0.002208128879250051     0.9072622670771743     -10.44378724991165    0.04007588796039353      1.221310884150854  0.0002002434012115348      14.27749258520397      423.0959731210388   0.008896378317043069     0.8110644085588697     0.7123389432222996    0.09674291240468891      1.174641943172828    0.03826275282387483     0.6176115132962232      0.742321119164477     0.4121677700857939  2.852981580809581e-07 225.6888626000197
2.912966621571966      17.63518631891538      14.60504529470283   0.002208128879250051     0.9072622670771743     -10.44378724991165    0.04007588796039353      1.221310884150854  0.0002002434012115348      14.27749258520397      423.0959731210388   0.008896363415881875     0.8110644234600309     0.7123389432222996    0.09674291240468891      1.174641943172828    0.03826275282387483     0.6176115132962232      0.742321119164477     0.4121677700857939  2.852981580809581e-07 225.6887775150296
2.912966621571966      17.63518631891538      14.60504529470283   0.002208128879250051     0.9072622670771743     -10.44378724991165    0.04007588796039353      1.221310884150854  0.0002002434012115348      14.27749258520397      423.0959731210388   0.008896363415881875     0.8110644085588697     0.7123389581234608    0.09674291240468891      1.174641943172828    0.03826275282387483     0.6176115132962232      0.742321119164477     0.4121677700857939  2.852981580809581e-07 225.6887775512678
2.912966621571966      17.63518631891538      14.60504529470283   0.002208128879250051     0.9072622670771743     -10.44378724991165    0.04007588796039353      1.221310884150854  0.0002002434012115348      14.27749258520397      423.0959731210388   0.008896363415881875     0.8110644085588697     0.7123389432222996     0.0967429273058501      1.174641943172828    0.03826275282387483     0.6176115132962232      0.742321119164477     0.4121677700857939  2.852981580809581e-07 225.6887793994799
2.912966621571966      17.63518631891538      14.60504529470283   0.002208128879250051     0.9072622670771743     -10.44378724991165    0.04007588796039353      1.221310884150854  0.0002002434012115348      14.27749258520397      423.0959731210388   0.008896363415881875     0.8110644085588697     0.7123389432222996    0.09674291240468891      1.174641960676357    0.03826275282387483     0.6176115132962232      0.742321119164477     0.4121677700857939  2.852981580809581e-07 225.6887771232272
2.912966621571966      17.63518631891538      14.60504529470283   0.002208128879250051     0.9072622670771743     -10.44378724991165    0.04007588796039353      1.221310884150854  0.0002002434012115348      14.27749258520397      423.0959731210388   0.008896363415881875     0.8110644085588697     0.7123389432222996    0.09674291240468891      1.174641943172828    0.03826276772503602     0.6176115132962232      0.742321119164477     0.4121677700857939  2.852981580809581e-07 225.6887771618936
2.912966621571966      17.63518631891538      14.60504529470283   0.002208128879250051     0.9072622670771743     -10.44378724991165    0.04007588796039353      1.221310884150854  0.0002002434012115348      14.27749258520397      423.0959731210388   0.008896363415881875     0.8110644085588697     0.7123389432222996    0.09674291240468891      1.174641943172828    0.03826275282387483     0.6176115281973844      0.742321119164477     0.4121677700857939  2.852981580809581e-07 225.6887771604783
2.912966621571966      17.63518631891538      14.60504529470283   0.002208128879250051     0.9072622670771743     -10.44378724991165    0.04007588796039353      1.221310884150854  0.0002002434012115348      14.27749258520397      423.0959731210388   0.008896363415881875     0.8110644085588697     0.7123389432222996    0.09674291240468891      1.174641943172828    0.03826275282387483     0.6176115132962232     0.7423211340656382     0.4121677700857939  2.852981580809581e-07 225.6887771637962
2.912966621571966      17.63518631891538      14.60504529470283   0.002208128879250051     0.9072622670771743     -10.44378724991165    0.04007588796039353      1.221310884150854  0.0002002434012115348      14.27749258520397      423.0959731210388   0.008896363415881875     0.8110644085588697     0.7123389432222996    0.09674291240468891      1.174641943172828    0.03826275282387483     0.6176115132962232      0.742321119164477     0.4121677849869551  2.852981580809581e-07 225.6887771579237
2.912966621571966      17.63518631891538      14.60504529470283   0.002208128879250051     0.9072622670771743     -10.44378724991165    0.04007588796039353      1.221310884150854  0.0002002434012115348      14.27749258520397      423.0959731210388   0.008896363415881875     0.8110644085588697     0.7123389432222996    0.09674291240468891      1.174641943172828    0.03826275282387483     0.6176115132962232      0.742321119164477     0.4121677700857939  3.001993192748057e-07 225.6887979029072
2.912850257113775      17.63501240156193      14.60627503165118   0.002208020743924428     0.9071857867077543      -10.4442534794121     0.0399734894908412      1.218711200086032  0.0002007531193764252      14.27933521881364      423.1291011810214   0.008886710815388011     0.8110609843685563     0.7124135550302945    0.09666723663763135      1.174398936693954    0.03829451608802129     0.6181268722846687     0.7429352233588128     0.4125085509386458  2.857523928700034e-07 225.6380553134349
2.912850300518627      17.63501240156193      14.60627503165118   0.002208020743924428     0.9071857867077543      -10.4442534794121     0.0399734894908412      1.218711200086032  0.0002007531193764252      14.27933521881364      423.1291011810214   0.008886710815388011     0.8110609843685563     0.7124135550302945    0.09666723663763135      1.174398936693954    0.03829451608802129     0.6181268722846687     0.7429352233588128     0.4125085509386458  2.857523928700034e-07 225.6380551931768
2.912850257113775      17.63501266434409      14.60627503165118   0.002208020743924428     0.9071857867077543      -10.4442534794121     0.0399734894908412      1.218711200086032  0.0002007531193764252      14.27933521881364      423.1291011810214   0.008886710815388011     0.8110609843685563     0.7124135550302945    0.09666723663763135      1.174398936693954    0.03829451608802129     0.6181268722846687     0.7429352233588128     0.4125085509386458  2.857523928700034e-07 225.6380555928862
2.912850257113775      17.63501240156193      14.60627524930164   0.002208020743924428     0.9071857867077543      -10.4442534794121     0.0399734894908412      1.218711200086032  0.0002007531193764252      14.27933521881364      423.1291011810214   0.008886710815388011     0.8110609843685563     0.7124135550302945    0.09666723663763135      1.174398936693954    0.03829451608802129     0.6181268722846687     0.7429352233588128     0.4125085509386458  2.857523928700034e-07 225.6380554322509
2.912850257113775      17.63501240156193      14.60627503165118   0.002208035645085622     0.9071857867077543      -10.4442534794121     0.0399734894908412      1.218711200086032  0.0002007531193764252      14.27933521881364      423.1291011810214   0.008886710815388011     0.8110609843685563     0.7124135550302945    0.09666723663763135      1.174398936693954    0.03829451608802129     0.6181268722846687     0.7429352233588128     0.4125085509386458  2.857523928700034e-07 225.6380443086722
2.912850257113775      17.63501240156193      14.60627503165118   0.002208020743924428     0.9071858016089155      -10.4442534794121     0.0399734894908412      1.218711200086032  0.0002007531193764252      14.27933521881364      423.1291011810214   0.008886710815388011     0.8110609843685563     0.7124135550302945    0.09666723663763135      1.174398936693954    0.03829451608802129     0.6181268722846687     0.7429352233588128     0.4125085509386458  2.857523928700034e-07 225.6380552004479
2.912850257113775      17.63501240156193      14.60627503165118   0.002208020743924428     0.9071857867077543      -10.4442536350436     0.0399734894908412      1.218711200086032  0.0002007531193764252      14.27933521881364      423.1291011810214   0.008886710815388011     0.8110609843685563     0.7124135550302945    0.09666723663763135      1.174398936693954    0.03829451608802129     0.6181268722846687     0.7429352233588128     0.4125085509386458  2.857523928700034e-07 225.6380549671259
2.912850257113775      17.63501240156193      14.60627503165118   0.002208020743924428     0.9071857867077543      -10.4442534794121     0.0399735043920024      1.218711200086032  0.0002007531193764252      14.27933521881364      423.1291011810214   0.008886710815388011     0.8110609843685563     0.7124135550302945    0.09666723663763135      1.174398936693954    0.03829451608802129     0.6181268722846687     0.7429352233588128     0.4125085509386458  2.857523928700034e-07 225.6380543359022
2.912850257113775      17.63501240156193      14.60627503165118   0.002208020743924428     0.9071857867077543      -10.4442534794121     0.0399734894908412      1.218711218246244  0.0002007531193764252      14.27933521881364      423.1291011810214   0.008886710815388011     0.8110609843685563     0.7124135550302945    0.09666723663763135      1.174398936693954    0.03829451608802129     0.6181268722846687     0.7429352233588128     0.4125085509386458  2.857523928700034e-07 225.6380551855861
2.912850257113775      17.63501240156193      14.60627503165118   0.002208020743924428     0.9071857867077543      -10.4442534794121     0.0399734894908412      1.218711200086032   0.000200768020537619      14.27933521881364      423.1291011810214   0.008886710815388011     0.8110609843685563     0.7124135550302945    0.09666723663763135      1.174398936693954    0.03829451608802129     0.6181268722846687     0.7429352233588128     0.4125085509386458  2.857523928700034e-07 225.6380912766804
2.912850257113775      17.63501240156193      14.60627503165118   0.002208020743924428     0.9071857867077543      -10.4442534794121     0.0399734894908412      1.218711200086032  0.0002007531193764252      14.27933543159232      423.1291011810214   0.008886710815388011     0.8110609843685563     0.7124135550302945    0.09666723663763135      1.174398936693954    0.03829451608802129     0.6181268722846687     0.7429352233588128     0.4125085509386458  2.857523928700034e-07 225.6380550138596
2.912850257113775      17.63501240156193      14.60627503165118   0.002208020743924428     0.9071857867077543      -10.4442534794121     0.0399734894908412      1.218711200086032  0.0002007531193764252      14.27933521881364      423.1291074861364   0.008886710815388011     0.8110609843685563     0.7124135550302945    0.09666723663763135      1.174398936693954    0.03829451608802129     0.6181268722846687     0.7429352233588128     0.4125085509386458  2.857523928700034e-07 225.6380555863337
2.912850257113775      17.63501240156193      14.60627503165118   0.002208020743924428     0.9071857867077543      -10.4442534794121     0.0399734894908412      1.218711200086032  0.0002007531193764252      14.27933521881364      423.1291011810214   0.008886725716549205     0.8110609843685563     0.7124135550302945    0.09666723663763135      1.174398936693954    0.03829451608802129     0.6181268722846687     0.7429352233588128     0.4125085509386458  2.857523928700034e-07 225.6381326101638
2.912850257113775      17.63501240156193      14.60627503165118   0.002208020743924428     0.9071857867077543      -10.4442534794121     0.0399734894908412      1.218711200086032  0.0002007531193764252      14.27933521881364      423.1291011810214   0.008886710815388011     0.8110609992697175     0.7124135550302945    0.09666723663763135      1.174398936693954    0.03829451608802129     0.6181268722846687     0.7429352233588128     0.4125085509386458  2.857523928700034e-07 225.6380556195315
2.912850257113775      17.63501240156193      14.60627503165118   0.002208020743924428     0.9071857867077543      -10.4442534794121     0.0399734894908412      1.218711200086032  0.0002007531193764252      14.27933521881364      423.1291011810214   0.008886710815388011     0.8110609843685563     0.7124135699314557    0.09666723663763135      1.174398936693954    0.03829451608802129     0.6181268722846687     0.7429352233588128     0.4125085509386458  2.857523928700034e-07 225.6380557734507
2.912850257113775      17.63501240156193      14.60627503165118   0.002208020743924428     0.9071857867077543      -10.4442534794121     0.0399734894908412      1.218711200086032  0.0002007531193764252      14.27933521881364      423.1291011810214   0.008886710815388011     0.8110609843685563     0.7124135550302945    0.09666725153879255      1.174398936693954    0.03829451608802129     0.6181268722846687     0.7429352233588128     0.4125085509386458  2.857523928700034e-07 225.6380572030779
2.912850257113775      17.63501240156193      14.60627503165118   0.002208020743924428     0.9071857867077543      -10.4442534794121     0.0399734894908412      1.218711200086032  0.0002007531193764252      14.27933521881364      423.1291011810214   0.008886710815388011     0.8110609843685563     0.7124135550302945    0.09666723663763135      1.174398954193862    0.03829451608802129     0.6181268722846687     0.7429352233588128     0.4125085509386458  2.857523928700034e-07 225.6380552817057
2.912850257113775      17.63501240156193      14.60627503165118   0.002208020743924428     0.9071857867077543      -10.4442534794121     0.0399734894908412      1.218711200086032  0.0002007531193764252      14.27933521881364      423.1291011810214   0.008886710815388011     0.8110609843685563     0.7124135550302945    0.09666723663763135      1.174398936693954    0.03829453098918249     0.6181268722846687     0.7429352233588128     0.4125085509386458  2.857523928700034e-07 225.6380553135124
2.912850257113775      17.63501240156193      14.60627503165118   0.002208020743924428     0.9071857867077543      -10.4442534794121     0.0399734894908412      1.218711200086032  0.0002007531193764252      14.27933521881364      423.1291011810214   0.008886710815388011     0.8110609843685563     0.7124135550302945    0.09666723663763135      1.174398936693954    0.03829451608802129     0.6181268871858299     0.7429352233588128     0.4125085509386458  2.857523928700034e-07 225.63805531347
2.912850257113775      17.63501240156193      14.60627503165118   0.002208020743924428     0.9071857867077543      -10.4442534794121     0.0399734894908412      1.218711200086032  0.0002007531193764252      14.27933521881364      423.1291011810214   0.008886710815388011     0.8110609843685563     0.7124135550302945    0.09666723663763135      1.174398936693954    0.03829451608802129     0.6181268722846687      0.742935238259974     0.4125085509386458  2.857523928700034e-07 225.638055313579
2.912850257113775      17.63501240156193      14.60627503165118   0.002208020743924428     0.9071857867077543      -10.4442534794121     0.0399734894908412      1.218711200086032  0.0002007531193764252      14.27933521881364      423.1291011810214   0.008886710815388011     0.8110609843685563     0.7124135550302945    0.09666723663763135      1.174398936693954    0.03829451608802129     0.6181268722846687     0.7429352233588128      0.412508565839807  2.857523928700034e-07 225.6380553134627
2.912850257113775      17.63501240156193      14.60627503165118   0.002208020743924428     0.9071857867077543      -10.4442534794121     0.0399734894908412      1.218711200086032  0.0002007531193764252      14.27933521881364      423.1291011810214   0.008886710815388011     0.8110609843685563     0.7124135550302945    0.09666723663763135      1.174398936693954    0.03829451608802129     0.6181268722846687     0.7429352233588128     0.4125085509386458  3.006535540638511e-07 225.6380761165399
2.91285101906609      17.63500083788195      14.60635394364304   0.002208159684801038     0.9071559826209965     -10.44428116689112    0.03965342063664875      1.218535978640815  0.0002028617520782398      14.27944708411963      423.1312647937351   0.008792019888681189     0.8110612196106277     0.7126888208534487     0.0962295909579028      1.174380732623362    0.03829652291567755     0.6181594369928003     0.7429740696119087     0.4125301128516694  2.874398509350925e-07 225.3741767050062
2.912851062470952      17.63500083788195      14.60635394364304   0.002208159684801038     0.9071559826209965     -10.44428116689112    0.03965342063664875      1.218535978640815  0.0002028617520782398      14.27944708411963      423.1312647937351   0.008792019888681189     0.8110612196106277     0.7126888208534487     0.0962295909579028      1.174380732623362    0.03829652291567755     0.6181594369928003     0.7429740696119087     0.4125301128516694  2.874398509350925e-07 225.3741767401751
2.91285101906609      17.63500110066394      14.60635394364304   0.002208159684801038     0.9071559826209965     -10.44428116689112    0.03965342063664875      1.218535978640815  0.0002028617520782398      14.27944708411963      423.1312647937351   0.008792019888681189     0.8110612196106277     0.7126888208534487     0.0962295909579028      1.174380732623362    0.03829652291567755     0.6181594369928003     0.7429740696119087     0.4125301128516694  2.874398509350925e-07 225.3741768097358
2.91285101906609      17.63500083788195      14.60635416129468   0.002208159684801038     0.9071559826209965     -10.44428116689112    0.03965342063664875      1.218535978640815  0.0002028617520782398      14.27944708411963      423.1312647937351   0.008792019888681189     0.8110612196106277     0.7126888208534487     0.0962295909579028      1.174380732623362    0.03829652291567755     0.6181594369928003     0.7429740696119087     0.4125301128516694  2.874398509350925e-07 225.3741767422602
2.91285101906609      17.63500083788195      14.60635394364304   0.002208174585962232     0.9071559826209965     -10.44428116689112    0.03965342063664875      1.218535978640815  0.0002028617520782398      14.27944708411963      423.1312647937351   0.008792019888681189     0.8110612196106277     0.7126888208534487     0.0962295909579028      1.174380732623362    0.03829652291567755     0.6181594369928003     0.7429740696119087     0.4125301128516694  2.874398509350925e-07 225.3741741140662
2.91285101906609      17.63500083788195      14.60635394364304   0.002208159684801038     0.9071559975221577     -10.44428116689112    0.03965342063664875      1.218535978640815  0.0002028617520782398      14.27944708411963      423.1312647937351   0.008792019888681189     0.8110612196106277     0.7126888208534487     0.0962295909579028      1.174380732623362    0.03829652291567755     0.6181594369928003     0.7429740696119087     0.4125301128516694  2.874398509350925e-07 225.3741765961426
2.91285101906609      17.63500083788195      14.60635394364304   0.002208159684801038     0.9071559826209965     -10.44428132252303    0.03965342063664875      1.218535978640815  0.0002028617520782398      14.27944708411963      423.1312647937351   0.008792019888681189     0.8110612196106277     0.7126888208534487     0.0962295909579028      1.174380732623362    0.03829652291567755     0.6181594369928003     0.7429740696119087     0.4125301128516694  2.874398509350925e-07 225.37417656305
2.91285101906609      17.63500083788195      14.60635394364304   0.002208159684801038     0.9071559826209965     -10.44428116689112    0.03965343553780994      1.218535978640815  0.0002028617520782398      14.27944708411963      423.1312647937351   0.008792019888681189     0.8110612196106277     0.7126888208534487     0.0962295909579028      1.174380732623362    0.03829652291567755     0.6181594369928003     0.7429740696119087     0.4125301128516694  2.874398509350925e-07 225.3741755531402
2.91285101906609      17.63500083788195      14.60635394364304   0.002208159684801038     0.9071559826209965     -10.44428116689112    0.03965342063664875      1.218535996798416  0.0002028617520782398      14.27944708411963      423.1312647937351   0.008792019888681189     0.8110612196106277     0.7126888208534487     0.0962295909579028      1.174380732623362    0.03829652291567755     0.6181594369928003     0.7429740696119087     0.4125301128516694  2.874398509350925e-07 225.3741766491052
2.91285101906609      17.63500083788195      14.60635394364304   0.002208159684801038     0.9071559826209965     -10.44428116689112    0.03965342063664875      1.218535978640815  0.0002028766532394337      14.27944708411963      423.1312647937351   0.008792019888681189     0.8110612196106277     0.7126888208534487     0.0962295909579028      1.174380732623362    0.03829652291567755     0.6181594369928003     0.7429740696119087     0.4125301128516694  2.874398509350925e-07 225.3742131514188
2.91285101906609      17.63500083788195      14.60635394364304   0.002208159684801038     0.9071559826209965     -10.44428116689112    0.03965342063664875      1.218535978640815  0.0002028617520782398      14.27944729689997      423.1312647937351   0.008792019888681189     0.8110612196106277     0.7126888208534487     0.0962295909579028      1.174380732623362    0.03829652291567755     0.6181594369928003     0.7429740696119087     0.4125301128516694  2.874398509350925e-07 225.3741764528282
2.91285101906609      17.63500083788195      14.60635394364304   0.002208159684801038     0.9071559826209965     -10.44428116689112    0.03965342063664875      1.218535978640815  0.0002028617520782398      14.27944708411963      423.1312710988822   0.008792019888681189     0.8110612196106277     0.7126888208534487     0.0962295909579028      1.174380732623362    0.03829652291567755     0.6181594369928003     0.7429740696119087     0.4125301128516694  2.874398509350925e-07 225.3741769874096
2.91285101906609      17.63500083788195      14.60635394364304   0.002208159684801038     0.9071559826209965     -10.44428116689112    0.03965342063664875      1.218535978640815  0.0002028617520782398      14.27944708411963      423.1312647937351   0.008792034789842383     0.8110612196106277     0.7126888208534487     0.0962295909579028      1.174380732623362    0.03829652291567755     0.6181594369928003     0.7429740696119087     0.4125301128516694  2.874398509350925e-07 225.3741907754755
2.91285101906609      17.63500083788195      14.60635394364304   0.002208159684801038     0.9071559826209965     -10.44428116689112    0.03965342063664875      1.218535978640815  0.0002028617520782398      14.27944708411963      423.1312647937351   0.008792019888681189     0.8110612345117889     0.7126888208534487     0.0962295909579028      1.174380732623362    0.03829652291567755     0.6181594369928003     0.7429740696119087     0.4125301128516694  2.874398509350925e-07 225.3741768718001
2.91285101906609      17.63500083788195      14.60635394364304   0.002208159684801038     0.9071559826209965     -10.44428116689112    0.03965342063664875      1.218535978640815  0.0002028617520782398      14.27944708411963      423.1312647937351   0.008792019888681189     0.8110612196106277     0.7126888357546098     0.0962295909579028      1.174380732623362    0.03829652291567755     0.6181594369928003     0.7429740696119087     0.4125301128516694  2.874398509350925e-07 225.3741777954213
2.91285101906609      17.63500083788195      14.60635394364304   0.002208159684801038     0.9071559826209965     -10.44428116689112    0.03965342063664875      1.218535978640815  0.0002028617520782398      14.27944708411963      423.1312647937351   0.008792019888681189     0.8110612196106277     0.7126888208534487      0.096229605859064      1.174380732623362    0.03829652291567755     0.6181594369928003     0.7429740696119087     0.4125301128516694  2.874398509350925e-07 225.3741759588697
2.91285101906609      17.63500083788195      14.60635394364304   0.002208159684801038     0.9071559826209965     -10.44428116689112    0.03965342063664875      1.218535978640815  0.0002028617520782398      14.27944708411963      423.1312647937351   0.008792019888681189     0.8110612196106277     0.7126888208534487     0.0962295909579028      1.174380750122999    0.03829652291567755     0.6181594369928003     0.7429740696119087     0.4125301128516694  2.874398509350925e-07 225.374176671177
2.91285101906609      17.63500083788195      14.60635394364304   0.002208159684801038     0.9071559826209965     -10.44428116689112    0.03965342063664875      1.218535978640815  0.0002028617520782398      14.27944708411963      423.1312647937351   0.008792019888681189     0.8110612196106277     0.7126888208534487     0.0962295909579028      1.174380732623362    0.03829653781683875     0.6181594369928003     0.7429740696119087     0.4125301128516694  2.874398509350925e-07 225.3741767059659
2.91285101906609      17.63500083788195      14.60635394364304   0.002208159684801038     0.9071559826209965     -10.44428116689112    0.03965342063664875      1.218535978640815  0.0002028617520782398      14.27944708411963      423.1312647937351   0.008792019888681189     0.8110612196106277     0.7126888208534487     0.0962295909579028      1.174380732623362    0.03829652291567755     0.6181594518939615     0.7429740696119087     0.4125301128516694  2.874398509350925e-07 225.3741767050137
2.91285101906609      17.63500083788195      14.60635394364304   0.002208159684801038     0.9071559826209965     -10.44428116689112    0.03965342063664875      1.218535978640815  0.0002028617520782398      14.27944708411963      423.1312647937351   0.008792019888681189     0.8110612196106277     0.7126888208534487     0.0962295909579028      1.174380732623362    0.03829652291567755     0.6181594369928003     0.7429740845130699     0.4125301128516694  2.874398509350925e-07 225.3741767049821
2.91285101906609      17.63500083788195      14.60635394364304   0.002208159684801038     0.9071559826209965     -10.44428116689112    0.03965342063664875      1.218535978640815  0.0002028617520782398      14.27944708411963      423.1312647937351   0.008792019888681189     0.8110612196106277     0.7126888208534487     0.0962295909579028      1.174380732623362    0.03829652291567755     0.6181594369928003     0.7429740696119087     0.4125301277528306  2.874398509350925e-07 225.3741766541356
2.91285101906609      17.63500083788195      14.60635394364304   0.002208159684801038     0.9071559826209965     -10.44428116689112    0.03965342063664875      1.218535978640815  0.0002028617520782398      14.27944708411963      423.1312647937351   0.008792019888681189     0.8110612196106277     0.7126888208534487     0.0962295909579028      1.174380732623362    0.03829652291567755     0.6181594369928003     0.7429740696119087     0.4125301128516694  3.023410121289402e-07 225.3741975179174
2.912858687331891      17.63501259405983      14.60634021814582   0.002215057398941784     0.9071642612798773     -10.44424523846554    0.03966123452526058      1.218727657906274  0.0002028238736171384      14.27931500513141      423.1288077728539   0.008791583958353246     0.8110617985068143     0.7126838404114423    0.09623316232527306       1.17434914211124    0.03829442397499792     0.6181230465843817     0.7429908452009987     0.4125589641122899  2.874056600142656e-07 225.3721500150178
2.912858730736867      17.63501259405983      14.60634021814582   0.002215057398941784     0.9071642612798773     -10.44424523846554    0.03966123452526058      1.218727657906274  0.0002028238736171384      14.27931500513141      423.1288077728539   0.008791583958353246     0.8110617985068143     0.7126838404114423    0.09623316232527306       1.17434914211124    0.03829442397499792     0.6181230465843817     0.7429908452009987     0.4125589641122899  2.874056600142656e-07 225.3721502291769
2.912858687331891        17.635012856842      14.60634021814582   0.002215057398941784     0.9071642612798773     -10.44424523846554    0.03966123452526058      1.218727657906274  0.0002028238736171384      14.27931500513141      423.1288077728539   0.008791583958353246     0.8110617985068143     0.7126838404114423    0.09623316232527306       1.17434914211124    0.03829442397499792     0.6181230465843817     0.7429908452009987     0.4125589641122899  2.874056600142656e-07 225.3721500248369
2.912858687331891      17.63501259405983      14.60634043579725   0.002215057398941784     0.9071642612798773     -10.44424523846554    0.03966123452526058      1.218727657906274  0.0002028238736171384      14.27931500513141      423.1288077728539   0.008791583958353246     0.8110617985068143     0.7126838404114423    0.09623316232527306       1.17434914211124    0.03829442397499792     0.6181230465843817     0.7429908452009987     0.4125589641122899  2.874056600142656e-07 225.3721500102915
2.912858687331891      17.63501259405983      14.60634021814582   0.002215072300102978     0.9071642612798773     -10.44424523846554    0.03966123452526058      1.218727657906274  0.0002028238736171384      14.27931500513141      423.1288077728539   0.008791583958353246     0.8110617985068143     0.7126838404114423    0.09623316232527306       1.17434914211124    0.03829442397499792     0.6181230465843817     0.7429908452009987     0.4125589641122899  2.874056600142656e-07 225.372151749347
2.912858687331891      17.63501259405983      14.60634021814582   0.002215057398941784     0.9071642761810385     -10.44424523846554    0.03966123452526058      1.218727657906274  0.0002028238736171384      14.27931500513141      423.1288077728539   0.008791583958353246     0.8110617985068143     0.7126838404114423    0.09623316232527306       1.17434914211124    0.03829442397499792     0.6181230465843817     0.7429908452009987     0.4125589641122899  2.874056600142656e-07 225.3721499524693
2.912858687331891      17.63501259405983      14.60634021814582   0.002215057398941784     0.9071642612798773     -10.44424539409692    0.03966123452526058      1.218727657906274  0.0002028238736171384      14.27931500513141      423.1288077728539   0.008791583958353246     0.8110617985068143     0.7126838404114423    0.09623316232527306       1.17434914211124    0.03829442397499792     0.6181230465843817     0.7429908452009987     0.4125589641122899  2.874056600142656e-07 225.3721499650605
2.912858687331891      17.63501259405983      14.60634021814582   0.002215057398941784     0.9071642612798773     -10.44424523846554    0.03966124942642178      1.218727657906274  0.0002028238736171384      14.27931500513141      423.1288077728539   0.008791583958353246     0.8110617985068143     0.7126838404114423    0.09623316232527306       1.17434914211124    0.03829442397499792     0.6181230465843817     0.7429908452009987     0.4125589641122899  2.874056600142656e-07 225.3721488223603
2.912858687331891      17.63501259405983      14.60634021814582   0.002215057398941784     0.9071642612798773     -10.44424523846554    0.03966123452526058      1.218727676066732  0.0002028238736171384      14.27931500513141      423.1288077728539   0.008791583958353246     0.8110617985068143     0.7126838404114423    0.09623316232527306       1.17434914211124    0.03829442397499792     0.6181230465843817     0.7429908452009987     0.4125589641122899  2.874056600142656e-07 225.3721500098455
2.912858687331891      17.63501259405983      14.60634021814582   0.002215057398941784     0.9071642612798773     -10.44424523846554    0.03966123452526058      1.218727657906274  0.0002028387747783322      14.27931500513141      423.1288077728539   0.008791583958353246     0.8110617985068143     0.7126838404114423    0.09623316232527306       1.17434914211124    0.03829442397499792     0.6181230465843817     0.7429908452009987     0.4125589641122899  2.874056600142656e-07 225.3721865790786
2.912858687331891      17.63501259405983      14.60634021814582   0.002215057398941784     0.9071642612798773     -10.44424523846554    0.03966123452526058      1.218727657906274  0.0002028238736171384      14.27931521790979      423.1288077728539   0.008791583958353246     0.8110617985068143     0.7126838404114423    0.09623316232527306       1.17434914211124    0.03829442397499792     0.6181230465843817     0.7429908452009987     0.4125589641122899  2.874056600142656e-07 225.3721497572857
2.912858687331891      17.63501259405983      14.60634021814582   0.002215057398941784     0.9071642612798773     -10.44424523846554    0.03966123452526058      1.218727657906274  0.0002028238736171384      14.27931500513141      423.1288140779644   0.008791583958353246     0.8110617985068143     0.7126838404114423    0.09623316232527306       1.17434914211124    0.03829442397499792     0.6181230465843817     0.7429908452009987     0.4125589641122899  2.874056600142656e-07 225.3721502015059
2.912858687331891      17.63501259405983      14.60634021814582   0.002215057398941784     0.9071642612798773     -10.44424523846554    0.03966123452526058      1.218727657906274  0.0002028238736171384      14.27931500513141      423.1288077728539    0.00879159885951444     0.8110617985068143     0.7126838404114423    0.09623316232527306       1.17434914211124    0.03829442397499792     0.6181230465843817     0.7429908452009987     0.4125589641122899  2.874056600142656e-07 225.3721634937122
2.912858687331891      17.63501259405983      14.60634021814582   0.002215057398941784     0.9071642612798773     -10.44424523846554    0.03966123452526058      1.218727657906274  0.0002028238736171384      14.27931500513141      423.1288077728539   0.008791583958353246     0.8110618134079755     0.7126838404114423    0.09623316232527306       1.17434914211124    0.03829442397499792     0.6181230465843817     0.7429908452009987     0.4125589641122899  2.874056600142656e-07 225.3721503021355
2.912858687331891      17.63501259405983      14.60634021814582   0.002215057398941784     0.9071642612798773     -10.44424523846554    0.03966123452526058      1.218727657906274  0.0002028238736171384      14.27931500513141      423.1288077728539   0.008791583958353246     0.8110617985068143     0.7126838553126035    0.09623316232527306       1.17434914211124    0.03829442397499792     0.6181230465843817     0.7429908452009987     0.4125589641122899  2.874056600142656e-07 225.3721510116819
2.912858687331891      17.63501259405983      14.60634021814582   0.002215057398941784     0.9071642612798773     -10.44424523846554    0.03966123452526058      1.218727657906274  0.0002028238736171384      14.27931500513141      423.1288077728539   0.008791583958353246     0.8110617985068143     0.7126838404114423    0.09623317722643425       1.17434914211124    0.03829442397499792     0.6181230465843817     0.7429908452009987     0.4125589641122899  2.874056600142656e-07 225.3721491892746
2.912858687331891      17.63501259405983      14.60634021814582   0.002215057398941784     0.9071642612798773     -10.44424523846554    0.03966123452526058      1.218727657906274  0.0002028238736171384      14.27931500513141      423.1288077728539   0.008791583958353246     0.8110617985068143     0.7126838404114423    0.09623316232527306      1.174349159610406    0.03829442397499792     0.6181230465843817     0.7429908452009987     0.4125589641122899  2.874056600142656e-07 225.3721500936678
2.912858687331891      17.63501259405983      14.60634021814582   0.002215057398941784     0.9071642612798773     -10.44424523846554    0.03966123452526058      1.218727657906274  0.0002028238736171384      14.27931500513141      423.1288077728539   0.008791583958353246     0.8110617985068143     0.7126838404114423    0.09623316232527306       1.17434914211124    0.03829443887615911     0.6181230465843817     0.7429908452009987     0.4125589641122899  2.874056600142656e-07 225.3721500129462
2.912858687331891      17.63501259405983      14.60634021814582   0.002215057398941784     0.9071642612798773     -10.44424523846554    0.03966123452526058      1.218727657906274  0.0002028238736171384      14.27931500513141      423.1288077728539   0.008791583958353246     0.8110617985068143     0.7126838404114423    0.09623316232527306       1.17434914211124    0.03829442397499792     0.6181230614855429     0.7429908452009987     0.4125589641122899  2.874056600142656e-07 225.3721500150283
2.912858687331891      17.63501259405983      14.60634021814582   0.002215057398941784     0.9071642612798773     -10.44424523846554    0.03966123452526058      1.218727657906274  0.0002028238736171384      14.27931500513141      423.1288077728539   0.008791583958353246     0.8110617985068143     0.7126838404114423    0.09623316232527306       1.17434914211124    0.03829442397499792     0.6181230465843817     0.7429908601021599     0.4125589641122899  2.874056600142656e-07 225.3721500156107
2.912858687331891      17.63501259405983      14.60634021814582   0.002215057398941784     0.9071642612798773     -10.44424523846554    0.03966123452526058      1.218727657906274  0.0002028238736171384      14.27931500513141      423.1288077728539   0.008791583958353246     0.8110617985068143     0.7126838404114423    0.09623316232527306       1.17434914211124    0.03829442397499792     0.6181230465843817     0.7429908452009987     0.4125589790134511  2.874056600142656e-07 225.372150015616
2.912858687331891      17.63501259405983      14.60634021814582   0.002215057398941784     0.9071642612798773     -10.44424523846554    0.03966123452526058      1.218727657906274  0.0002028238736171384      14.27931500513141      423.1288077728539   0.008791583958353246     0.8110617985068143     0.7126838404114423    0.09623316232527306       1.17434914211124    0.03829442397499792     0.6181230465843817     0.7429908452009987     0.4125589641122899  3.023068212081132e-07 225.3721708407238
2.912831817246595      17.63501240626556      14.60634020746389   0.002214075763925244     0.9071802974036546     -10.44424640351808    0.03996684315869527      1.218728988203186  0.0002009235892826508      14.27931968723624      423.1287447393282    0.00876122159422792     0.8110609831615709     0.7125018378695637    0.09642438969701161      1.174328761423443    0.03829443634938392     0.6181229332324253     0.7429906015840647      0.412558828317291  2.858719386128805e-07 225.3003522825757
2.912831860651171      17.63501240626556      14.60634020746389   0.002214075763925244     0.9071802974036546     -10.44424640351808    0.03996684315869527      1.218728988203186  0.0002009235892826508      14.27931968723624      423.1287447393282    0.00876122159422792     0.8110609831615709     0.7125018378695637    0.09642438969701161      1.174328761423443    0.03829443634938392     0.6181229332324253     0.7429906015840647      0.412558828317291  2.858719386128805e-07 225.3003526087753
2.912831817246595      17.63501266904772      14.60634020746389   0.002214075763925244     0.9071802974036546     -10.44424640351808    0.03996684315869527      1.218728988203186  0.0002009235892826508      14.27931968723624      423.1287447393282    0.00876122159422792     0.8110609831615709     0.7125018378695637    0.09642438969701161      1.174328761423443    0.03829443634938392     0.6181229332324253     0.7429906015840647      0.412558828317291  2.858719386128805e-07 225.3003523064644
2.912831817246595      17.63501240626556      14.60634042511532   0.002214075763925244     0.9071802974036546     -10.44424640351808    0.03996684315869527      1.218728988203186  0.0002009235892826508      14.27931968723624      423.1287447393282    0.00876122159422792     0.8110609831615709     0.7125018378695637    0.09642438969701161      1.174328761423443    0.03829443634938392     0.6181229332324253     0.7429906015840647      0.412558828317291  2.858719386128805e-07 225.3003523025156
2.912831817246595      17.63501240626556      14.60634020746389   0.002214090665086438     0.9071802974036546     -10.44424640351808    0.03996684315869527      1.218728988203186  0.0002009235892826508      14.27931968723624      423.1287447393282    0.00876122159422792     0.8110609831615709     0.7125018378695637    0.09642438969701161      1.174328761423443    0.03829443634938392     0.6181229332324253     0.7429906015840647      0.412558828317291  2.858719386128805e-07 225.3003542800089
2.912831817246595      17.63501240626556      14.60634020746389   0.002214075763925244     0.9071803123048158     -10.44424640351808    0.03996684315869527      1.218728988203186  0.0002009235892826508      14.27931968723624      423.1287447393282    0.00876122159422792     0.8110609831615709     0.7125018378695637    0.09642438969701161      1.174328761423443    0.03829443634938392     0.6181229332324253     0.7429906015840647      0.412558828317291  2.858719386128805e-07 225.3003521954616
2.912831817246595      17.63501240626556      14.60634020746389   0.002214075763925244     0.9071802974036546     -10.44424655914948    0.03996684315869527      1.218728988203186  0.0002009235892826508      14.27931968723624      423.1287447393282    0.00876122159422792     0.8110609831615709     0.7125018378695637    0.09642438969701161      1.174328761423443    0.03829443634938392     0.6181229332324253     0.7429906015840647      0.412558828317291  2.858719386128805e-07 225.3003522494115
2.912831817246595      17.63501240626556      14.60634020746389   0.002214075763925244     0.9071802974036546     -10.44424640351808    0.03996685805985647      1.218728988203186  0.0002009235892826508      14.27931968723624      423.1287447393282    0.00876122159422792     0.8110609831615709     0.7125018378695637    0.09642438969701161      1.174328761423443    0.03829443634938392     0.6181229332324253     0.7429906015840647      0.412558828317291  2.858719386128805e-07 225.300351166401
2.912831817246595      17.63501240626556      14.60634020746389   0.002214075763925244     0.9071802974036546     -10.44424640351808    0.03996684315869527      1.218729006363663  0.0002009235892826508      14.27931968723624      423.1287447393282    0.00876122159422792     0.8110609831615709     0.7125018378695637    0.09642438969701161      1.174328761423443    0.03829443634938392     0.6181229332324253     0.7429906015840647      0.412558828317291  2.858719386128805e-07 225.3003522437816
2.912831817246595      17.63501240626556      14.60634020746389   0.002214075763925244     0.9071802974036546     -10.44424640351808    0.03996684315869527      1.218728988203186  0.0002009384904438446      14.27931968723624      423.1287447393282    0.00876122159422792     0.8110609831615709     0.7125018378695637    0.09642438969701161      1.174328761423443    0.03829443634938392     0.6181229332324253     0.7429906015840647      0.412558828317291  2.858719386128805e-07 225.3003886924182
2.912831817246595      17.63501240626556      14.60634020746389   0.002214075763925244     0.9071802974036546     -10.44424640351808    0.03996684315869527      1.218728988203186  0.0002009235892826508      14.27931990001468      423.1287447393282    0.00876122159422792     0.8110609831615709     0.7125018378695637    0.09642438969701161      1.174328761423443    0.03829443634938392     0.6181229332324253     0.7429906015840647      0.412558828317291  2.858719386128805e-07 225.3003519912194
2.912831817246595      17.63501240626556      14.60634020746389   0.002214075763925244     0.9071802974036546     -10.44424640351808    0.03996684315869527      1.218728988203186  0.0002009235892826508      14.27931968723624      423.1287510444378    0.00876122159422792     0.8110609831615709     0.7125018378695637    0.09642438969701161      1.174328761423443    0.03829443634938392     0.6181229332324253     0.7429906015840647      0.412558828317291  2.858719386128805e-07 225.3003524498483
2.912831817246595      17.63501240626556      14.60634020746389   0.002214075763925244     0.9071802974036546     -10.44424640351808    0.03996684315869527      1.218728988203186  0.0002009235892826508      14.27931968723624      423.1287447393282   0.008761236495389114     0.8110609831615709     0.7125018378695637    0.09642438969701161      1.174328761423443    0.03829443634938392     0.6181229332324253     0.7429906015840647      0.412558828317291  2.858719386128805e-07 225.3003547247915
2.912831817246595      17.63501240626556      14.60634020746389   0.002214075763925244     0.9071802974036546     -10.44424640351808    0.03996684315869527      1.218728988203186  0.0002009235892826508      14.27931968723624      423.1287447393282    0.00876122159422792     0.8110609980627321     0.7125018378695637    0.09642438969701161      1.174328761423443    0.03829443634938392     0.6181229332324253     0.7429906015840647      0.412558828317291  2.858719386128805e-07 225.3003524355573
2.912831817246595      17.63501240626556      14.60634020746389   0.002214075763925244     0.9071802974036546     -10.44424640351808    0.03996684315869527      1.218728988203186  0.0002009235892826508      14.27931968723624      423.1287447393282    0.00876122159422792     0.8110609831615709     0.7125018527707249    0.09642438969701161      1.174328761423443    0.03829443634938392     0.6181229332324253     0.7429906015840647      0.412558828317291  2.858719386128805e-07 225.3003535447755
2.912831817246595      17.63501240626556      14.60634020746389   0.002214075763925244     0.9071802974036546     -10.44424640351808    0.03996684315869527      1.218728988203186  0.0002009235892826508      14.27931968723624      423.1287447393282    0.00876122159422792     0.8110609831615709     0.7125018378695637    0.09642440459817281      1.174328761423443    0.03829443634938392     0.6181229332324253     0.7429906015840647      0.412558828317291  2.858719386128805e-07 225.3003510603022
2.912831817246595      17.63501240626556      14.60634020746389   0.002214075763925244     0.9071802974036546     -10.44424640351808    0.03996684315869527      1.218728988203186  0.0002009235892826508      14.27931968723624      423.1287447393282    0.00876122159422792     0.8110609831615709     0.7125018378695637    0.09642438969701161      1.174328778922305    0.03829443634938392     0.6181229332324253     0.7429906015840647      0.412558828317291  2.858719386128805e-07 225.3003522713102
2.912831817246595      17.63501240626556      14.60634020746389   0.002214075763925244     0.9071802974036546     -10.44424640351808    0.03996684315869527      1.218728988203186  0.0002009235892826508      14.27931968723624      423.1287447393282    0.00876122159422792     0.8110609831615709     0.7125018378695637    0.09642438969701161      1.174328761423443    0.03829445125054511     0.6181229332324253     0.7429906015840647      0.412558828317291  2.858719386128805e-07 225.3003522863785
2.912831817246595      17.63501240626556      14.60634020746389   0.002214075763925244     0.9071802974036546     -10.44424640351808    0.03996684315869527      1.218728988203186  0.0002009235892826508      14.27931968723624      423.1287447393282    0.00876122159422792     0.8110609831615709     0.7125018378695637    0.09642438969701161      1.174328761423443    0.03829443634938392     0.6181229481335865     0.7429906015840647      0.412558828317291  2.858719386128805e-07 225.3003522793183
2.912831817246595      17.63501240626556      14.60634020746389   0.002214075763925244     0.9071802974036546     -10.44424640351808    0.03996684315869527      1.218728988203186  0.0002009235892826508      14.27931968723624      423.1287447393282    0.00876122159422792     0.8110609831615709     0.7125018378695637    0.09642438969701161      1.174328761423443    0.03829443634938392     0.6181229332324253     0.7429906164852259      0.412558828317291  2.858719386128805e-07 225.3003522825274
2.912831817246595      17.63501240626556      14.60634020746389   0.002214075763925244     0.9071802974036546     -10.44424640351808    0.03996684315869527      1.218728988203186  0.0002009235892826508      14.27931968723624      423.1287447393282    0.00876122159422792     0.8110609831615709     0.7125018378695637    0.09642438969701161      1.174328761423443    0.03829443634938392     0.6181229332324253     0.7429906015840647     0.4125588432184522  2.858719386128805e-07 225.3003522800644
2.912831817246595      17.63501240626556      14.60634020746389   0.002214075763925244     0.9071802974036546     -10.44424640351808    0.03996684315869527      1.218728988203186  0.0002009235892826508      14.27931968723624      423.1287447393282    0.00876122159422792     0.8110609831615709     0.7125018378695637    0.09642438969701161      1.174328761423443    0.03829443634938392     0.6181229332324253     0.7429906015840647      0.412558828317291  3.007730998067281e-07 225.3003731039724
2.912744817896816      17.63501138200888       14.6063389856748    0.00221166647941332     0.9072278970690265     -10.44424784253247     0.0405764528084422      1.218749001288033  0.0001969284516295283      14.27933082878105      423.1286627491214   0.008749539647596368      0.811060056425052     0.7120107232909109    0.09702750588061072      1.174334425635536    0.03829433654837326     0.6181238126240621     0.7429907395188558     0.4125599395212003  2.826213033856703e-07 225.1600309004046
2.912744861300096      17.63501138200888       14.6063389856748    0.00221166647941332     0.9072278970690265     -10.44424784253247     0.0405764528084422      1.218749001288033  0.0001969284516295283      14.27933082878105      423.1286627491214   0.008749539647596368      0.811060056425052     0.7120107232909109    0.09702750588061072      1.174334425635536    0.03829433654837326     0.6181238126240621     0.7429907395188558     0.4125599395212003  2.826213033856703e-07 225.1600311581005
2.912744817896816      17.63501164479103       14.6063389856748    0.00221166647941332     0.9072278970690265     -10.44424784253247     0.0405764528084422      1.218749001288033  0.0001969284516295283      14.27933082878105      423.1286627491214   0.008749539647596368      0.811060056425052     0.7120107232909109    0.09702750588061072      1.174334425635536    0.03829433654837326     0.6181238126240621     0.7429907395188558     0.4125599395212003  2.826213033856703e-07 225.1600310083195
2.912744817896816      17.63501138200888      14.60633920332621    0.00221166647941332     0.9072278970690265     -10.44424784253247     0.0405764528084422      1.218749001288033  0.0001969284516295283      14.27933082878105      423.1286627491214   0.008749539647596368      0.811060056425052     0.7120107232909109    0.09702750588061072      1.174334425635536    0.03829433654837326     0.6181238126240621     0.7429907395188558     0.4125599395212003  2.826213033856703e-07 225.1600310047028
2.912744817896816      17.63501138200888       14.6063389856748   0.002211681380574514     0.9072278970690265     -10.44424784253247     0.0405764528084422      1.218749001288033  0.0001969284516295283      14.27933082878105      423.1286627491214   0.008749539647596368      0.811060056425052     0.7120107232909109    0.09702750588061072      1.174334425635536    0.03829433654837326     0.6181238126240621     0.7429907395188558     0.4125599395212003  2.826213033856703e-07 225.1600296646595
2.912744817896816      17.63501138200888       14.6063389856748    0.00221166647941332     0.9072279119701877     -10.44424784253247     0.0405764528084422      1.218749001288033  0.0001969284516295283      14.27933082878105      423.1286627491214   0.008749539647596368      0.811060056425052     0.7120107232909109    0.09702750588061072      1.174334425635536    0.03829433654837326     0.6181238126240621     0.7429907395188558     0.4125599395212003  2.826213033856703e-07 225.1600308116194
2.912744817896816      17.63501138200888       14.6063389856748    0.00221166647941332     0.9072278970690265     -10.44424799816389     0.0405764528084422      1.218749001288033  0.0001969284516295283      14.27933082878105      423.1286627491214   0.008749539647596368      0.811060056425052     0.7120107232909109    0.09702750588061072      1.174334425635536    0.03829433654837326     0.6181238126240621     0.7429907395188558     0.4125599395212003  2.826213033856703e-07 225.160030816671
2.912744817896816      17.63501138200888       14.6063389856748    0.00221166647941332     0.9072278970690265     -10.44424784253247     0.0405764677096034      1.218749001288033  0.0001969284516295283      14.27933082878105      423.1286627491214   0.008749539647596368      0.811060056425052     0.7120107232909109    0.09702750588061072      1.174334425635536    0.03829433654837326     0.6181238126240621     0.7429907395188558     0.4125599395212003  2.826213033856703e-07 225.1600298091102
2.912744817896816      17.63501138200888       14.6063389856748    0.00221166647941332     0.9072278970690265     -10.44424784253247     0.0405764528084422      1.218749019448809  0.0001969284516295283      14.27933082878105      423.1286627491214   0.008749539647596368      0.811060056425052     0.7120107232909109    0.09702750588061072      1.174334425635536    0.03829433654837326     0.6181238126240621     0.7429907395188558     0.4125599395212003  2.826213033856703e-07 225.1600309897733
2.912744817896816      17.63501138200888       14.6063389856748    0.00221166647941332     0.9072278970690265     -10.44424784253247     0.0405764528084422      1.218749001288033  0.0001969433527907221      14.27933082878105      423.1286627491214   0.008749539647596368      0.811060056425052     0.7120107232909109    0.09702750588061072      1.174334425635536    0.03829433654837326     0.6181238126240621     0.7429907395188558     0.4125599395212003  2.826213033856703e-07 225.1600668001805
2.912744817896816      17.63501138200888       14.6063389856748    0.00221166647941332     0.9072278970690265     -10.44424784253247     0.0405764528084422      1.218749001288033  0.0001969284516295283      14.27933104155966      423.1286627491214   0.008749539647596368      0.811060056425052     0.7120107232909109    0.09702750588061072      1.174334425635536    0.03829433654837326     0.6181238126240621     0.7429907395188558     0.4125599395212003  2.826213033856703e-07 225.1600307626928
2.912744817896816      17.63501138200888       14.6063389856748    0.00221166647941332     0.9072278970690265     -10.44424784253247     0.0405764528084422      1.218749001288033  0.0001969284516295283      14.27933082878105      423.1286690542298   0.008749539647596368      0.811060056425052     0.7120107232909109    0.09702750588061072      1.174334425635536    0.03829433654837326     0.6181238126240621     0.7429907395188558     0.4125599395212003  2.826213033856703e-07 225.1600312604903
2.912744817896816      17.63501138200888       14.6063389856748    0.00221166647941332     0.9072278970690265     -10.44424784253247     0.0405764528084422      1.218749001288033  0.0001969284516295283      14.27933082878105      423.1286627491214   0.008749554548757562      0.811060056425052     0.7120107232909109    0.09702750588061072      1.174334425635536    0.03829433654837326     0.6181238126240621     0.7429907395188558     0.4125599395212003  2.826213033856703e-07 225.1600445330424
2.912744817896816      17.63501138200888       14.6063389856748    0.00221166647941332     0.9072278970690265     -10.44424784253247     0.0405764528084422      1.218749001288033  0.0001969284516295283      14.27933082878105      423.1286627491214   0.008749539647596368     0.8110600713262132     0.7120107232909109    0.09702750588061072      1.174334425635536    0.03829433654837326     0.6181238126240621     0.7429907395188558     0.4125599395212003  2.826213033856703e-07 225.1600311358736
2.912744817896816      17.63501138200888       14.6063389856748    0.00221166647941332     0.9072278970690265     -10.44424784253247     0.0405764528084422      1.218749001288033  0.0001969284516295283      14.27933082878105      423.1286627491214   0.008749539647596368      0.811060056425052     0.7120107381920721    0.09702750588061072      1.174334425635536    0.03829433654837326     0.6181238126240621     0.7429907395188558     0.4125599395212003  2.826213033856703e-07 225.1600321780116
2.912744817896816      17.63501138200888       14.6063389856748    0.00221166647941332     0.9072278970690265     -10.44424784253247     0.0405764528084422      1.218749001288033  0.0001969284516295283      14.27933082878105      423.1286627491214   0.008749539647596368      0.811060056425052     0.7120107232909109    0.09702752078177192      1.174334425635536    0.03829433654837326     0.6181238126240621     0.7429907395188558     0.4125599395212003  2.826213033856703e-07 225.1600304107951
2.912744817896816      17.63501138200888       14.6063389856748    0.00221166647941332     0.9072278970690265     -10.44424784253247     0.0405764528084422      1.218749001288033  0.0001969284516295283      14.27933082878105      423.1286627491214   0.008749539647596368      0.811060056425052     0.7120107232909109    0.09702750588061072      1.174334443134482    0.03829433654837326     0.6181238126240621     0.7429907395188558     0.4125599395212003  2.826213033856703e-07 225.1600310883217
2.912744817896816      17.63501138200888       14.6063389856748    0.00221166647941332     0.9072278970690265     -10.44424784253247     0.0405764528084422      1.218749001288033  0.0001969284516295283      14.27933082878105      423.1286627491214   0.008749539647596368      0.811060056425052     0.7120107232909109    0.09702750588061072      1.174334425635536    0.03829435144953446     0.6181238126240621     0.7429907395188558     0.4125599395212003  2.826213033856703e-07 225.1600308946349
2.912744817896816      17.63501138200888       14.6063389856748    0.00221166647941332     0.9072278970690265     -10.44424784253247     0.0405764528084422      1.218749001288033  0.0001969284516295283      14.27933082878105      423.1286627491214   0.008749539647596368      0.811060056425052     0.7120107232909109    0.09702750588061072      1.174334425635536    0.03829433654837326     0.6181238275252233     0.7429907395188558     0.4125599395212003  2.826213033856703e-07 225.160030899522
2.912744817896816      17.63501138200888       14.6063389856748    0.00221166647941332     0.9072278970690265     -10.44424784253247     0.0405764528084422      1.218749001288033  0.0001969284516295283      14.27933082878105      423.1286627491214   0.008749539647596368      0.811060056425052     0.7120107232909109    0.09702750588061072      1.174334425635536    0.03829433654837326     0.6181238126240621     0.7429907544200169     0.4125599395212003  2.826213033856703e-07 225.1600308902338
2.912744817896816      17.63501138200888       14.6063389856748    0.00221166647941332     0.9072278970690265     -10.44424784253247     0.0405764528084422      1.218749001288033  0.0001969284516295283      14.27933082878105      423.1286627491214   0.008749539647596368      0.811060056425052     0.7120107232909109    0.09702750588061072      1.174334425635536    0.03829433654837326     0.6181238126240621     0.7429907395188558     0.4125599544223615  2.826213033856703e-07 225.1600309014811
2.912744817896816      17.63501138200888       14.6063389856748    0.00221166647941332     0.9072278970690265     -10.44424784253247     0.0405764528084422      1.218749001288033  0.0001969284516295283      14.27933082878105      423.1286627491214   0.008749539647596368      0.811060056425052     0.7120107232909109    0.09702750588061072      1.174334425635536    0.03829433654837326     0.6181238126240621     0.7429907395188558     0.4125599395212003  2.975224645795179e-07 225.1600516619838
2.91267467958137      17.63482958243248      14.60558957018219   0.002219094013631591     0.9072526269154562     -10.44393523927287    0.04057367250784919      1.218554569761471  0.0001968145030780422      14.27879688459773      423.0888710844064   0.008748413516166023     0.8110568825432061     0.7119991791568895    0.09703737836549477       1.17413331615415    0.03829956985125067     0.6182235914270757     0.7430652440517519     0.4124402939555258  2.825034642790263e-07 225.1572462177035
2.912674722983605      17.63482958243248      14.60558957018219   0.002219094013631591     0.9072526269154562     -10.44393523927287    0.04057367250784919      1.218554569761471  0.0001968145030780422      14.27879688459773      423.0888710844064   0.008748413516166023     0.8110568825432061     0.7119991791568895    0.09703737836549477       1.17413331615415    0.03829956985125067     0.6182235914270757     0.7430652440517519     0.4124402939555258  2.825034642790263e-07 225.1572463062018
2.91267467958137      17.63482984521192      14.60558957018219   0.002219094013631591     0.9072526269154562     -10.44393523927287    0.04057367250784919      1.218554569761471  0.0001968145030780422      14.27879688459773      423.0888710844064   0.008748413516166023     0.8110568825432061     0.7119991791568895    0.09703737836549477       1.17413331615415    0.03829956985125067     0.6182235914270757     0.7430652440517519     0.4124402939555258  2.825034642790263e-07 225.157246213741
2.91267467958137      17.63482958243248      14.60558978782244   0.002219094013631591     0.9072526269154562     -10.44393523927287    0.04057367250784919      1.218554569761471  0.0001968145030780422      14.27879688459773      423.0888710844064   0.008748413516166023     0.8110568825432061     0.7119991791568895    0.09703737836549477       1.17413331615415    0.03829956985125067     0.6182235914270757     0.7430652440517519     0.4124402939555258  2.825034642790263e-07 225.1572462196344
2.91267467958137      17.63482958243248      14.60558957018219   0.002219108914792785     0.9072526269154562     -10.44393523927287    0.04057367250784919      1.218554569761471  0.0001968145030780422      14.27879688459773      423.0888710844064   0.008748413516166023     0.8110568825432061     0.7119991791568895    0.09703737836549477       1.17413331615415    0.03829956985125067     0.6182235914270757     0.7430652440517519     0.4124402939555258  2.825034642790263e-07 225.157249827824
2.91267467958137      17.63482958243248      14.60558957018219   0.002219094013631591     0.9072526418166174     -10.44393523927287    0.04057367250784919      1.218554569761471  0.0001968145030780422      14.27879688459773      423.0888710844064   0.008748413516166023     0.8110568825432061     0.7119991791568895    0.09703737836549477       1.17413331615415    0.03829956985125067     0.6182235914270757     0.7430652440517519     0.4124402939555258  2.825034642790263e-07 225.1572461223452
2.91267467958137      17.63482958243248      14.60558957018219   0.002219094013631591     0.9072526269154562     -10.44393539489964    0.04057367250784919      1.218554569761471  0.0001968145030780422      14.27879688459773      423.0888710844064   0.008748413516166023     0.8110568825432061     0.7119991791568895    0.09703737836549477       1.17413331615415    0.03829956985125067     0.6182235914270757     0.7430652440517519     0.4124402939555258  2.825034642790263e-07 225.1572461700197
2.91267467958137      17.63482958243248      14.60558957018219   0.002219094013631591     0.9072526269154562     -10.44393523927287    0.04057368740901039      1.218554569761471  0.0001968145030780422      14.27879688459773      423.0888710844064   0.008748413516166023     0.8110568825432061     0.7119991791568895    0.09703737836549477       1.17413331615415    0.03829956985125067     0.6182235914270757     0.7430652440517519     0.4124402939555258  2.825034642790263e-07 225.1572450097651
2.91267467958137      17.63482958243248      14.60558957018219   0.002219094013631591     0.9072526269154562     -10.44393523927287    0.04057367250784919      1.218554587919349  0.0001968145030780422      14.27879688459773      423.0888710844064   0.008748413516166023     0.8110568825432061     0.7119991791568895    0.09703737836549477       1.17413331615415    0.03829956985125067     0.6182235914270757     0.7430652440517519     0.4124402939555258  2.825034642790263e-07 225.1572461920164
2.91267467958137      17.63482958243248      14.60558957018219   0.002219094013631591     0.9072526269154562     -10.44393523927287    0.04057367250784919      1.218554569761471  0.0001968294042392361      14.27879688459773      423.0888710844064   0.008748413516166023     0.8110568825432061     0.7119991791568895    0.09703737836549477       1.17413331615415    0.03829956985125067     0.6182235914270757     0.7430652440517519     0.4124402939555258  2.825034642790263e-07 225.1572820186359
2.91267467958137      17.63482958243248      14.60558957018219   0.002219094013631591     0.9072526269154562     -10.44393523927287    0.04057367250784919      1.218554569761471  0.0001968145030780422      14.27879709736838      423.0888710844064   0.008748413516166023     0.8110568825432061     0.7119991791568895    0.09703737836549477       1.17413331615415    0.03829956985125067     0.6182235914270757     0.7430652440517519     0.4124402939555258  2.825034642790263e-07 225.1572458360196
2.91267467958137      17.63482958243248      14.60558957018219   0.002219094013631591     0.9072526269154562     -10.44393523927287    0.04057367250784919      1.218554569761471  0.0001968145030780422      14.27879688459773      423.0888773889218   0.008748413516166023     0.8110568825432061     0.7119991791568895    0.09703737836549477       1.17413331615415    0.03829956985125067     0.6182235914270757     0.7430652440517519     0.4124402939555258  2.825034642790263e-07 225.1572464359706
2.91267467958137      17.63482958243248      14.60558957018219   0.002219094013631591     0.9072526269154562     -10.44393523927287    0.04057367250784919      1.218554569761471  0.0001968145030780422      14.27879688459773      423.0888710844064   0.008748428417327217     0.8110568825432061     0.7119991791568895    0.09703737836549477       1.17413331615415    0.03829956985125067     0.6182235914270757     0.7430652440517519     0.4124402939555258  2.825034642790263e-07 225.1572587352115
2.91267467958137      17.63482958243248      14.60558957018219   0.002219094013631591     0.9072526269154562     -10.44393523927287    0.04057367250784919      1.218554569761471  0.0001968145030780422      14.27879688459773      423.0888710844064   0.008748413516166023     0.8110568974443673     0.7119991791568895    0.09703737836549477       1.17413331615415    0.03829956985125067     0.6182235914270757     0.7430652440517519     0.4124402939555258  2.825034642790263e-07 225.1572463346874
2.91267467958137      17.63482958243248      14.60558957018219   0.002219094013631591     0.9072526269154562     -10.44393523927287    0.04057367250784919      1.218554569761471  0.0001968145030780422      14.27879688459773      423.0888710844064   0.008748413516166023     0.8110568825432061     0.7119991940580507    0.09703737836549477       1.17413331615415    0.03829956985125067     0.6182235914270757     0.7430652440517519     0.4124402939555258  2.825034642790263e-07 225.1572474232899
2.91267467958137      17.63482958243248      14.60558957018219   0.002219094013631591     0.9072526269154562     -10.44393523927287    0.04057367250784919      1.218554569761471  0.0001968145030780422      14.27879688459773      423.0888710844064   0.008748413516166023     0.8110568825432061     0.7119991791568895    0.09703739326665596       1.17413331615415    0.03829956985125067     0.6182235914270757     0.7430652440517519     0.4124402939555258  2.825034642790263e-07 225.157245646155
2.91267467958137      17.63482958243248      14.60558957018219   0.002219094013631591     0.9072526269154562     -10.44393523927287    0.04057367250784919      1.218554569761471  0.0001968145030780422      14.27879688459773      423.0888710844064   0.008748413516166023     0.8110568825432061     0.7119991791568895    0.09703737836549477      1.174133333650099    0.03829956985125067     0.6182235914270757     0.7430652440517519     0.4124402939555258  2.825034642790263e-07 225.1572462004701
2.91267467958137      17.63482958243248      14.60558957018219   0.002219094013631591     0.9072526269154562     -10.44393523927287    0.04057367250784919      1.218554569761471  0.0001968145030780422      14.27879688459773      423.0888710844064   0.008748413516166023     0.8110568825432061     0.7119991791568895    0.09703737836549477       1.17413331615415    0.03829958475241186     0.6182235914270757     0.7430652440517519     0.4124402939555258  2.825034642790263e-07 225.1572462200521
2.91267467958137      17.63482958243248      14.60558957018219   0.002219094013631591     0.9072526269154562     -10.44393523927287    0.04057367250784919      1.218554569761471  0.0001968145030780422      14.27879688459773      423.0888710844064   0.008748413516166023     0.8110568825432061     0.7119991791568895    0.09703737836549477       1.17413331615415    0.03829956985125067     0.6182236063282369     0.7430652440517519     0.4124402939555258  2.825034642790263e-07 225.1572462157048
2.91267467958137      17.63482958243248      14.60558957018219   0.002219094013631591     0.9072526269154562     -10.44393523927287    0.04057367250784919      1.218554569761471  0.0001968145030780422      14.27879688459773      423.0888710844064   0.008748413516166023     0.8110568825432061     0.7119991791568895    0.09703737836549477       1.17413331615415    0.03829956985125067     0.6182235914270757     0.7430652589529131     0.4124402939555258  2.825034642790263e-07 225.1572462177464
2.91267467958137      17.63482958243248      14.60558957018219   0.002219094013631591     0.9072526269154562     -10.44393523927287    0.04057367250784919      1.218554569761471  0.0001968145030780422      14.27879688459773      423.0888710844064   0.008748413516166023     0.8110568825432061     0.7119991791568895    0.09703737836549477       1.17413331615415    0.03829956985125067     0.6182235914270757     0.7430652440517519      0.412440308856687  2.825034642790263e-07 225.1572462156486
2.91267467958137      17.63482958243248      14.60558957018219   0.002219094013631591     0.9072526269154562     -10.44393523927287    0.04057367250784919      1.218554569761471  0.0001968145030780422      14.27879688459773      423.0888710844064   0.008748413516166023     0.8110568825432061     0.7119991791568895    0.09703737836549477       1.17413331615415    0.03829956985125067     0.6182235914270757     0.7430652440517519     0.4124402939555258  2.974046254728739e-07 225.1572669872823
2.912631572568253      17.63482905856449      14.60559062003064    0.00221073038805918     0.9073526351770604     -10.44393846176503    0.04183752538776622       1.21859869148818  0.0001894441399740884      14.27882024368997      423.0889717881178   0.008633889352369825     0.8110554865279857     0.7111011015019014    0.09757724993273161      1.174158590270282    0.03829921574668682     0.6182265424066574     0.7430616926295098     0.4124445334176345   2.76365742407696e-07 224.9958553601777
2.912631615969846      17.63482905856449      14.60559062003064    0.00221073038805918     0.9073526351770604     -10.44393846176503    0.04183752538776622       1.21859869148818  0.0001894441399740884      14.27882024368997      423.0889717881178   0.008633889352369825     0.8110554865279857     0.7111011015019014    0.09757724993273161      1.174158590270282    0.03829921574668682     0.6182265424066574     0.7430616926295098     0.4124445334176345   2.76365742407696e-07 224.995855513651
2.912631572568253      17.63482932134392      14.60559062003064    0.00221073038805918     0.9073526351770604     -10.44393846176503    0.04183752538776622       1.21859869148818  0.0001894441399740884      14.27882024368997      423.0889717881178   0.008633889352369825     0.8110554865279857     0.7111011015019014    0.09757724993273161      1.174158590270282    0.03829921574668682     0.6182265424066574     0.7430616926295098     0.4124445334176345   2.76365742407696e-07 224.9958554168386
2.912631572568253      17.63482905856449       14.6055908376709    0.00221073038805918     0.9073526351770604     -10.44393846176503    0.04183752538776622       1.21859869148818  0.0001894441399740884      14.27882024368997      423.0889717881178   0.008633889352369825     0.8110554865279857     0.7111011015019014    0.09757724993273161      1.174158590270282    0.03829921574668682     0.6182265424066574     0.7430616926295098     0.4124445334176345   2.76365742407696e-07 224.9958554228932
2.912631572568253      17.63482905856449      14.60559062003064   0.002210745289220374     0.9073526351770604     -10.44393846176503    0.04183752538776622       1.21859869148818  0.0001894441399740884      14.27882024368997      423.0889717881178   0.008633889352369825     0.8110554865279857     0.7111011015019014    0.09757724993273161      1.174158590270282    0.03829921574668682     0.6182265424066574     0.7430616926295098     0.4124445334176345   2.76365742407696e-07 224.9958557755136
2.912631572568253      17.63482905856449      14.60559062003064    0.00221073038805918     0.9073526500782216     -10.44393846176503    0.04183752538776622       1.21859869148818  0.0001894441399740884      14.27882024368997      423.0889717881178   0.008633889352369825     0.8110554865279857     0.7111011015019014    0.09757724993273161      1.174158590270282    0.03829921574668682     0.6182265424066574     0.7430616926295098     0.4124445334176345   2.76365742407696e-07 224.9958552999775
2.912631572568253      17.63482905856449      14.60559062003064    0.00221073038805918     0.9073526351770604     -10.44393861739184    0.04183752538776622       1.21859869148818  0.0001894441399740884      14.27882024368997      423.0889717881178   0.008633889352369825     0.8110554865279857     0.7111011015019014    0.09757724993273161      1.174158590270282    0.03829921574668682     0.6182265424066574     0.7430616926295098     0.4124445334176345   2.76365742407696e-07 224.9958553190462
2.912631572568253      17.63482905856449      14.60559062003064    0.00221073038805918     0.9073526351770604     -10.44393846176503    0.04183754028892742       1.21859869148818  0.0001894441399740884      14.27882024368997      423.0889717881178   0.008633889352369825     0.8110554865279857     0.7111011015019014    0.09757724993273161      1.174158590270282    0.03829921574668682     0.6182265424066574     0.7430616926295098     0.4124445334176345   2.76365742407696e-07 224.9958547336269
2.912631572568253      17.63482905856449      14.60559062003064    0.00221073038805918     0.9073526351770604     -10.44393846176503    0.04183752538776622      1.218598709646715  0.0001894441399740884      14.27882024368997      423.0889717881178   0.008633889352369825     0.8110554865279857     0.7111011015019014    0.09757724993273161      1.174158590270282    0.03829921574668682     0.6182265424066574     0.7430616926295098     0.4124445334176345   2.76365742407696e-07 224.9958553502163
2.912631572568253      17.63482905856449      14.60559062003064    0.00221073038805918     0.9073526351770604     -10.44393846176503    0.04183752538776622       1.21859869148818  0.0001894590411352822      14.27882024368997      423.0889717881178   0.008633889352369825     0.8110554865279857     0.7111011015019014    0.09757724993273161      1.174158590270282    0.03829921574668682     0.6182265424066574     0.7430616926295098     0.4124445334176345   2.76365742407696e-07 224.9958910918886
2.912631572568253      17.63482905856449      14.60559062003064    0.00221073038805918     0.9073526351770604     -10.44393846176503    0.04183752538776622       1.21859869148818  0.0001894441399740884      14.27882045646097      423.0889717881178   0.008633889352369825     0.8110554865279857     0.7111011015019014    0.09757724993273161      1.174158590270282    0.03829921574668682     0.6182265424066574     0.7430616926295098     0.4124445334176345   2.76365742407696e-07 224.9958552040457
2.912631572568253      17.63482905856449      14.60559062003064    0.00221073038805918     0.9073526351770604     -10.44393846176503    0.04183752538776622       1.21859869148818  0.0001894441399740884      14.27882024368997      423.0889780926348   0.008633889352369825     0.8110554865279857     0.7111011015019014    0.09757724993273161      1.174158590270282    0.03829921574668682     0.6182265424066574     0.7430616926295098     0.4124445334176345   2.76365742407696e-07 224.9958556367247
2.912631572568253      17.63482905856449      14.60559062003064    0.00221073038805918     0.9073526351770604     -10.44393846176503    0.04183752538776622       1.21859869148818  0.0001894441399740884      14.27882024368997      423.0889717881178   0.008633904253531019     0.8110554865279857     0.7111011015019014    0.09757724993273161      1.174158590270282    0.03829921574668682     0.6182265424066574     0.7430616926295098     0.4124445334176345   2.76365742407696e-07 224.9958157468384
2.912631572568253      17.63482905856449      14.60559062003064    0.00221073038805918     0.9073526351770604     -10.44393846176503    0.04183752538776622       1.21859869148818  0.0001894441399740884      14.27882024368997      423.0889717881178   0.008633889352369825     0.8110555014291468     0.7111011015019014    0.09757724993273161      1.174158590270282    0.03829921574668682     0.6182265424066574     0.7430616926295098     0.4124445334176345   2.76365742407696e-07 224.9958554682102
2.912631572568253      17.63482905856449      14.60559062003064    0.00221073038805918     0.9073526351770604     -10.44393846176503    0.04183752538776622       1.21859869148818  0.0001894441399740884      14.27882024368997      423.0889717881178   0.008633889352369825     0.8110554865279857     0.7111011164030626    0.09757724993273161      1.174158590270282    0.03829921574668682     0.6182265424066574     0.7430616926295098     0.4124445334176345   2.76365742407696e-07 224.9958569334299
2.912631572568253      17.63482905856449      14.60559062003064    0.00221073038805918     0.9073526351770604     -10.44393846176503    0.04183752538776622       1.21859869148818  0.0001894441399740884      14.27882024368997      423.0889717881178   0.008633889352369825     0.8110554865279857     0.7111011015019014     0.0975772648338928      1.174158590270282    0.03829921574668682     0.6182265424066574     0.7430616926295098     0.4124445334176345   2.76365742407696e-07 224.9958518872475
2.912631572568253      17.63482905856449      14.60559062003064    0.00221073038805918     0.9073526351770604     -10.44393846176503    0.04183752538776622       1.21859869148818  0.0001894441399740884      14.27882024368997      423.0889717881178   0.008633889352369825     0.8110554865279857     0.7111011015019014    0.09757724993273161      1.174158607766608    0.03829921574668682     0.6182265424066574     0.7430616926295098     0.4124445334176345   2.76365742407696e-07 224.9958554159786
2.912631572568253      17.63482905856449      14.60559062003064    0.00221073038805918     0.9073526351770604     -10.44393846176503    0.04183752538776622       1.21859869148818  0.0001894441399740884      14.27882024368997      423.0889717881178   0.008633889352369825     0.8110554865279857     0.7111011015019014    0.09757724993273161      1.174158590270282    0.03829923064784802     0.6182265424066574     0.7430616926295098     0.4124445334176345   2.76365742407696e-07 224.9958553613014
2.912631572568253      17.63482905856449      14.60559062003064    0.00221073038805918     0.9073526351770604     -10.44393846176503    0.04183752538776622       1.21859869148818  0.0001894441399740884      14.27882024368997      423.0889717881178   0.008633889352369825     0.8110554865279857     0.7111011015019014    0.09757724993273161      1.174158590270282    0.03829921574668682     0.6182265573078186     0.7430616926295098     0.4124445334176345   2.76365742407696e-07 224.9958553624449
2.912631572568253      17.63482905856449      14.60559062003064    0.00221073038805918     0.9073526351770604     -10.44393846176503    0.04183752538776622       1.21859869148818  0.0001894441399740884      14.27882024368997      423.0889717881178   0.008633889352369825     0.8110554865279857     0.7111011015019014    0.09757724993273161      1.174158590270282    0.03829921574668682     0.6182265424066574      0.743061707530671     0.4124445334176345   2.76365742407696e-07 224.9958553640456
2.912631572568253      17.63482905856449      14.60559062003064    0.00221073038805918     0.9073526351770604     -10.44393846176503    0.04183752538776622       1.21859869148818  0.0001894441399740884      14.27882024368997      423.0889717881178   0.008633889352369825     0.8110554865279857     0.7111011015019014    0.09757724993273161      1.174158590270282    0.03829921574668682     0.6182265424066574     0.7430616926295098     0.4124445483187957   2.76365742407696e-07 224.9958553611209
2.912631572568253      17.63482905856449      14.60559062003064    0.00221073038805918     0.9073526351770604     -10.44393846176503    0.04183752538776622       1.21859869148818  0.0001894441399740884      14.27882024368997      423.0889717881178   0.008633889352369825     0.8110554865279857     0.7111011015019014    0.09757724993273161      1.174158590270282    0.03829921574668682     0.6182265424066574     0.7430616926295098     0.4124445334176345  2.912669036015437e-07 224.995876054893
2.912653004109111      17.63473227524993      14.60560339855536   0.002210860786098967     0.9073817174212014      -10.4437938655944    0.04194147198386101       1.22006864015283  0.0001886622885257907      14.27804411582525      423.0696158280091   0.008819537508041819     0.8110578828579954     0.7109683678213904     0.0979049216273567      1.174167483433918    0.03828361810870175     0.6179858914178207     0.7427268003392076     0.4122950368879615  2.756872407727088e-07 225.2776605572953
2.912653047511023      17.63473227524993      14.60560339855536   0.002210860786098967     0.9073817174212014      -10.4437938655944    0.04194147198386101       1.22006864015283  0.0001886622885257907      14.27804411582525      423.0696158280091   0.008819537508041819     0.8110578828579954     0.7109683678213904     0.0979049216273567      1.174167483433918    0.03828361810870175     0.6179858914178207     0.7427268003392076     0.4122950368879615  2.756872407727088e-07 225.277660536267
2.912653004109111      17.63473253802792      14.60560339855536   0.002210860786098967     0.9073817174212014      -10.4437938655944    0.04194147198386101       1.22006864015283  0.0001886622885257907      14.27804411582525      423.0696158280091   0.008819537508041819     0.8110578828579954     0.7109683678213904     0.0979049216273567      1.174167483433918    0.03828361810870175     0.6179858914178207     0.7427268003392076     0.4122950368879615  2.756872407727088e-07 225.2776609619472
2.912653004109111      17.63473227524993      14.60560361619581   0.002210860786098967     0.9073817174212014      -10.4437938655944    0.04194147198386101       1.22006864015283  0.0001886622885257907      14.27804411582525      423.0696158280091   0.008819537508041819     0.8110578828579954     0.7109683678213904     0.0979049216273567      1.174167483433918    0.03828361810870175     0.6179858914178207     0.7427268003392076     0.4122950368879615  2.756872407727088e-07 225.2776607150952
2.912653004109111      17.63473227524993      14.60560339855536    0.00221087568726016     0.9073817174212014      -10.4437938655944    0.04194147198386101       1.22006864015283  0.0001886622885257907      14.27804411582525      423.0696158280091   0.008819537508041819     0.8110578828579954     0.7109683678213904     0.0979049216273567      1.174167483433918    0.03828361810870175     0.6179858914178207     0.7427268003392076     0.4122950368879615  2.756872407727088e-07 225.2776469940165
2.912653004109111      17.63473227524993      14.60560339855536   0.002210860786098967     0.9073817323223626      -10.4437938655944    0.04194147198386101       1.22006864015283  0.0001886622885257907      14.27804411582525      423.0696158280091   0.008819537508041819     0.8110578828579954     0.7109683678213904     0.0979049216273567      1.174167483433918    0.03828361810870175     0.6179858914178207     0.7427268003392076     0.4122950368879615  2.756872407727088e-07 225.2776604779157
2.912653004109111      17.63473227524993      14.60560339855536   0.002210860786098967     0.9073817174212014     -10.44379402121906    0.04194147198386101       1.22006864015283  0.0001886622885257907      14.27804411582525      423.0696158280091   0.008819537508041819     0.8110578828579954     0.7109683678213904     0.0979049216273567      1.174167483433918    0.03828361810870175     0.6179858914178207     0.7427268003392076     0.4122950368879615  2.756872407727088e-07 225.2776602499479
2.912653004109111      17.63473227524993      14.60560339855536   0.002210860786098967     0.9073817174212014      -10.4437938655944    0.04194148688502221       1.22006864015283  0.0001886622885257907      14.27804411582525      423.0696158280091   0.008819537508041819     0.8110578828579954     0.7109683678213904     0.0979049216273567      1.174167483433918    0.03828361810870175     0.6179858914178207     0.7427268003392076     0.4122950368879615  2.756872407727088e-07 225.2776602095893
2.912653004109111      17.63473227524993      14.60560339855536   0.002210860786098967     0.9073817174212014      -10.4437938655944    0.04194147198386101       1.22006865833327  0.0001886622885257907      14.27804411582525      423.0696158280091   0.008819537508041819     0.8110578828579954     0.7109683678213904     0.0979049216273567      1.174167483433918    0.03828361810870175     0.6179858914178207     0.7427268003392076     0.4122950368879615  2.756872407727088e-07 225.2776605243196
2.912653004109111      17.63473227524993      14.60560339855536   0.002210860786098967     0.9073817174212014      -10.4437938655944    0.04194147198386101       1.22006864015283  0.0001886771896869845      14.27804411582525      423.0696158280091   0.008819537508041819     0.8110578828579954     0.7109683678213904     0.0979049216273567      1.174167483433918    0.03828361810870175     0.6179858914178207     0.7427268003392076     0.4122950368879615  2.756872407727088e-07 225.2776953614833
2.912653004109111      17.63473227524993      14.60560339855536   0.002210860786098967     0.9073817174212014      -10.4437938655944    0.04194147198386101       1.22006864015283  0.0001886622885257907      14.27804432858468      423.0696158280091   0.008819537508041819     0.8110578828579954     0.7109683678213904     0.0979049216273567      1.174167483433918    0.03828361810870175     0.6179858914178207     0.7427268003392076     0.4122950368879615  2.756872407727088e-07 225.2776602830049
2.912653004109111      17.63473227524993      14.60560339855536   0.002210860786098967     0.9073817174212014      -10.4437938655944    0.04194147198386101       1.22006864015283  0.0001886622885257907      14.27804411582525      423.0696221322376   0.008819537508041819     0.8110578828579954     0.7109683678213904     0.0979049216273567      1.174167483433918    0.03828361810870175     0.6179858914178207     0.7427268003392076     0.4122950368879615  2.756872407727088e-07 225.2776609254321
2.912653004109111      17.63473227524993      14.60560339855536   0.002210860786098967     0.9073817174212014      -10.4437938655944    0.04194147198386101       1.22006864015283  0.0001886622885257907      14.27804411582525      423.0696158280091   0.008819552409203013     0.8110578828579954     0.7109683678213904     0.0979049216273567      1.174167483433918    0.03828361810870175     0.6179858914178207     0.7427268003392076     0.4122950368879615  2.756872407727088e-07 225.2777462464278
2.912653004109111      17.63473227524993      14.60560339855536   0.002210860786098967     0.9073817174212014      -10.4437938655944    0.04194147198386101       1.22006864015283  0.0001886622885257907      14.27804411582525      423.0696158280091   0.008819537508041819     0.8110578977591566     0.7109683678213904     0.0979049216273567      1.174167483433918    0.03828361810870175     0.6179858914178207     0.7427268003392076     0.4122950368879615  2.756872407727088e-07 225.2776609171519
[truncated: 603,839 more chars]
