# Supplementary material for: Model-Based Quantification of the Systemic Interplay between Glucose and Fatty Acids in the Postprandial State
Source: PLoS One. 2015 Sep 10;10(9):e0135665. doi: 10.1371/journal.pone.0135665 (PMC4565650; doi:10.1371/journal.pone.0135665)
Supplement: S3 File — Zip file containing all Matlab m-files to generate figures. The zip-file includes a README file, containing an overview of the simulation files and basic instructions. (ZIP) [file pone.0135665.s004.zip › GlcNEFA/OPT parameters/OPT_solver1_seed100000000_n100_r25/parameters_it61.txt]

2.436967790404867      16.42399748568172      17.41750842786484   0.002186411106911915     0.6614390230567496     -11.22330105150549  0.0001049732351126269      0.135601390683569   0.000659478480675772      19.15630792960159      338.4894880095769   0.002598770814872359     0.8741774343296755     0.3961441022124207     0.3362198365650026     0.2802213495242936   0.005614003798483071      0.375891682023719     0.1199886251554661     0.1591218032039687  2.690636721225548e-14 208.9784846016673
2.436967826718517      16.42399748568172      17.41750842786484   0.002186411106911915     0.6614390230567496     -11.22330105150549  0.0001049732351126269      0.135601390683569   0.000659478480675772      19.15630792960159      338.4894880095769   0.002598770814872359     0.8741774343296755     0.3961441022124207     0.3362198365650026     0.2802213495242936   0.005614003798483071      0.375891682023719     0.1199886251554661     0.1591218032039687  2.690636721225548e-14 208.9784813096822
2.436967790404867      16.42399773041835      17.41750842786484   0.002186411106911915     0.6614390230567496     -11.22330105150549  0.0001049732351126269      0.135601390683569   0.000659478480675772      19.15630792960159      338.4894880095769   0.002598770814872359     0.8741774343296755     0.3961441022124207     0.3362198365650026     0.2802213495242936   0.005614003798483071      0.375891682023719     0.1199886251554661     0.1591218032039687  2.690636721225548e-14 208.9784824050146
2.436967790404867      16.42399748568172      17.41750868740594   0.002186411106911915     0.6614390230567496     -11.22330105150549  0.0001049732351126269      0.135601390683569   0.000659478480675772      19.15630792960159      338.4894880095769   0.002598770814872359     0.8741774343296755     0.3961441022124207     0.3362198365650026     0.2802213495242936   0.005614003798483071      0.375891682023719     0.1199886251554661     0.1591218032039687  2.690636721225548e-14 208.9784833941462
2.436967790404867      16.42399748568172      17.41750842786484   0.002186426008073109     0.6614390230567496     -11.22330105150549  0.0001049732351126269      0.135601390683569   0.000659478480675772      19.15630792960159      338.4894880095769   0.002598770814872359     0.8741774343296755     0.3961441022124207     0.3362198365650026     0.2802213495242936   0.005614003798483071      0.375891682023719     0.1199886251554661     0.1591218032039687  2.690636721225548e-14 208.9786026268533
2.436967790404867      16.42399748568172      17.41750842786484   0.002186411106911915     0.6614390379579108     -11.22330105150549  0.0001049732351126269      0.135601390683569   0.000659478480675772      19.15630792960159      338.4894880095769   0.002598770814872359     0.8741774343296755     0.3961441022124207     0.3362198365650026     0.2802213495242936   0.005614003798483071      0.375891682023719     0.1199886251554661     0.1591218032039687  2.690636721225548e-14 208.9784845824211
2.436967790404867      16.42399748568172      17.41750842786484   0.002186411106911915     0.6614390230567496      -11.2233012187457  0.0001049732351126269      0.135601390683569   0.000659478480675772      19.15630792960159      338.4894880095769   0.002598770814872359     0.8741774343296755     0.3961441022124207     0.3362198365650026     0.2802213495242936   0.005614003798483071      0.375891682023719     0.1199886251554661     0.1591218032039687  2.690636721225548e-14 208.9784875186587
2.436967790404867      16.42399748568172      17.41750842786484   0.002186411106911915     0.6614390230567496     -11.22330105150549  0.0001049881362738207      0.135601390683569   0.000659478480675772      19.15630792960159      338.4894880095769   0.002598770814872359     0.8741774343296755     0.3961441022124207     0.3362198365650026     0.2802213495242936   0.005614003798483071      0.375891682023719     0.1199886251554661     0.1591218032039687  2.690636721225548e-14 208.9786471323012
2.436967790404867      16.42399748568172      17.41750842786484   0.002186411106911915     0.6614390230567496     -11.22330105150549  0.0001049732351126269     0.1356014055847302   0.000659478480675772      19.15630792960159      338.4894880095769   0.002598770814872359     0.8741774343296755     0.3961441022124207     0.3362198365650026     0.2802213495242936   0.005614003798483071      0.375891682023719     0.1199886251554661     0.1591218032039687  2.690636721225548e-14 208.9784870586756
2.436967790404867      16.42399748568172      17.41750842786484   0.002186411106911915     0.6614390230567496     -11.22330105150549  0.0001049732351126269      0.135601390683569  0.0006594933818369658      19.15630792960159      338.4894880095769   0.002598770814872359     0.8741774343296755     0.3961441022124207     0.3362198365650026     0.2802213495242936   0.005614003798483071      0.375891682023719     0.1199886251554661     0.1591218032039687  2.690636721225548e-14 208.9785150276701
2.436967790404867      16.42399748568172      17.41750842786484   0.002186411106911915     0.6614390230567496     -11.22330105150549  0.0001049732351126269      0.135601390683569   0.000659478480675772      19.15630821505283      338.4894880095769   0.002598770814872359     0.8741774343296755     0.3961441022124207     0.3362198365650026     0.2802213495242936   0.005614003798483071      0.375891682023719     0.1199886251554661     0.1591218032039687  2.690636721225548e-14 208.9784849597783
2.436967790404867      16.42399748568172      17.41750842786484   0.002186411106911915     0.6614390230567496     -11.22330105150549  0.0001049732351126269      0.135601390683569   0.000659478480675772      19.15630792960159      338.4894930534633   0.002598770814872359     0.8741774343296755     0.3961441022124207     0.3362198365650026     0.2802213495242936   0.005614003798483071      0.375891682023719     0.1199886251554661     0.1591218032039687  2.690636721225548e-14 208.9784847264149
2.436967790404867      16.42399748568172      17.41750842786484   0.002186411106911915     0.6614390230567496     -11.22330105150549  0.0001049732351126269      0.135601390683569   0.000659478480675772      19.15630792960159      338.4894880095769   0.002598785716033553     0.8741774343296755     0.3961441022124207     0.3362198365650026     0.2802213495242936   0.005614003798483071      0.375891682023719     0.1199886251554661     0.1591218032039687  2.690636721225548e-14 208.9785051130094
2.436967790404867      16.42399748568172      17.41750842786484   0.002186411106911915     0.6614390230567496     -11.22330105150549  0.0001049732351126269      0.135601390683569   0.000659478480675772      19.15630792960159      338.4894880095769   0.002598770814872359     0.8741774492308367     0.3961441022124207     0.3362198365650026     0.2802213495242936   0.005614003798483071      0.375891682023719     0.1199886251554661     0.1591218032039687  2.690636721225548e-14 208.9784914884866
2.436967790404867      16.42399748568172      17.41750842786484   0.002186411106911915     0.6614390230567496     -11.22330105150549  0.0001049732351126269      0.135601390683569   0.000659478480675772      19.15630792960159      338.4894880095769   0.002598770814872359     0.8741774343296755     0.3961441171135819     0.3362198365650026     0.2802213495242936   0.005614003798483071      0.375891682023719     0.1199886251554661     0.1591218032039687  2.690636721225548e-14 208.9784792394763
2.436967790404867      16.42399748568172      17.41750842786484   0.002186411106911915     0.6614390230567496     -11.22330105150549  0.0001049732351126269      0.135601390683569   0.000659478480675772      19.15630792960159      338.4894880095769   0.002598770814872359     0.8741774343296755     0.3961441022124207     0.3362198514661638     0.2802213495242936   0.005614003798483071      0.375891682023719     0.1199886251554661     0.1591218032039687  2.690636721225548e-14 208.9784856940313
2.436967790404867      16.42399748568172      17.41750842786484   0.002186411106911915     0.6614390230567496     -11.22330105150549  0.0001049732351126269      0.135601390683569   0.000659478480675772      19.15630792960159      338.4894880095769   0.002598770814872359     0.8741774343296755     0.3961441022124207     0.3362198365650026     0.2802213644254548   0.005614003798483071      0.375891682023719     0.1199886251554661     0.1591218032039687  2.690636721225548e-14 208.9784859748279
2.436967790404867      16.42399748568172      17.41750842786484   0.002186411106911915     0.6614390230567496     -11.22330105150549  0.0001049732351126269      0.135601390683569   0.000659478480675772      19.15630792960159      338.4894880095769   0.002598770814872359     0.8741774343296755     0.3961441022124207     0.3362198365650026     0.2802213495242936   0.005614018699644265      0.375891682023719     0.1199886251554661     0.1591218032039687  2.690636721225548e-14 208.9784846015022
2.436967790404867      16.42399748568172      17.41750842786484   0.002186411106911915     0.6614390230567496     -11.22330105150549  0.0001049732351126269      0.135601390683569   0.000659478480675772      19.15630792960159      338.4894880095769   0.002598770814872359     0.8741774343296755     0.3961441022124207     0.3362198365650026     0.2802213495242936   0.005614003798483071     0.3758916969248802     0.1199886251554661     0.1591218032039687  2.690636721225548e-14 208.9784846016673
2.436967790404867      16.42399748568172      17.41750842786484   0.002186411106911915     0.6614390230567496     -11.22330105150549  0.0001049732351126269      0.135601390683569   0.000659478480675772      19.15630792960159      338.4894880095769   0.002598770814872359     0.8741774343296755     0.3961441022124207     0.3362198365650026     0.2802213495242936   0.005614003798483071      0.375891682023719     0.1199886400566273     0.1591218032039687  2.690636721225548e-14 208.9784846009794
2.436967790404867      16.42399748568172      17.41750842786484   0.002186411106911915     0.6614390230567496     -11.22330105150549  0.0001049732351126269      0.135601390683569   0.000659478480675772      19.15630792960159      338.4894880095769   0.002598770814872359     0.8741774343296755     0.3961441022124207     0.3362198365650026     0.2802213495242936   0.005614003798483071      0.375891682023719     0.1199886251554661     0.1591218181051299  2.690636721225548e-14 208.9784846018259
2.436967790404867      16.42399748568172      17.41750842786484   0.002186411106911915     0.6614390230567496     -11.22330105150549  0.0001049732351126269      0.135601390683569   0.000659478480675772      19.15630792960159      338.4894880095769   0.002598770814872359     0.8741774343296755     0.3961441022124207     0.3362198365650026     0.2802213495242936   0.005614003798483071      0.375891682023719     0.1199886251554661     0.1591218032039687  1.490118810021487e-08 208.9785323602318
2.641918281410436      17.72035159309855      16.25557986095762   0.002230631354065427     0.8137663547260516     -11.16544149042225  6.777073875720652e-05     0.1293756115343755  0.0007972081658309535      15.64910382940647      339.0232812002398   0.005717323857474035     0.8345936539727946     0.4542560276905595     0.2948873700661714     0.2557854643535249   0.006286354708596523      0.375891682023719     0.1621753527467145     0.1569894723255339  2.220446049250313e-14 157.3434510827233
2.641918320778086      17.72035159309855      16.25557986095762   0.002230631354065427     0.8137663547260516     -11.16544149042225  6.777073875720652e-05     0.1293756115343755  0.0007972081658309535      15.64910382940647      339.0232812002398   0.005717323857474035     0.8345936539727946     0.4542560276905595     0.2948873700661714     0.2557854643535249   0.006286354708596523      0.375891682023719     0.1621753527467145     0.1569894723255339  2.220446049250313e-14 157.3434503442817
2.641918281410436      17.72035185715237      16.25557986095762   0.002230631354065427     0.8137663547260516     -11.16544149042225  6.777073875720652e-05     0.1293756115343755  0.0007972081658309535      15.64910382940647      339.0232812002398   0.005717323857474035     0.8345936539727946     0.4542560276905595     0.2948873700661714     0.2557854643535249   0.006286354708596523      0.375891682023719     0.1621753527467145     0.1569894723255339  2.220446049250313e-14 157.3434518061128
2.641918281410436      17.72035159309855      16.25558010318464   0.002230631354065427     0.8137663547260516     -11.16544149042225  6.777073875720652e-05     0.1293756115343755  0.0007972081658309535      15.64910382940647      339.0232812002398   0.005717323857474035     0.8345936539727946     0.4542560276905595     0.2948873700661714     0.2557854643535249   0.006286354708596523      0.375891682023719     0.1621753527467145     0.1569894723255339  2.220446049250313e-14 157.3434514094474
2.641918281410436      17.72035159309855      16.25557986095762   0.002230646255226621     0.8137663547260516     -11.16544149042225  6.777073875720652e-05     0.1293756115343755  0.0007972081658309535      15.64910382940647      339.0232812002398   0.005717323857474035     0.8345936539727946     0.4542560276905595     0.2948873700661714     0.2557854643535249   0.006286354708596523      0.375891682023719     0.1621753527467145     0.1569894723255339  2.220446049250313e-14 157.343402250033
2.641918281410436      17.72035159309855      16.25557986095762   0.002230631354065427     0.8137663696272128     -11.16544149042225  6.777073875720652e-05     0.1293756115343755  0.0007972081658309535      15.64910382940647      339.0232812002398   0.005717323857474035     0.8345936539727946     0.4542560276905595     0.2948873700661714     0.2557854643535249   0.006286354708596523      0.375891682023719     0.1621753527467145     0.1569894723255339  2.220446049250313e-14 157.3434508788336
2.641918281410436      17.72035159309855      16.25557986095762   0.002230631354065427     0.8137663547260516      -11.1654416568003  6.777073875720652e-05     0.1293756115343755  0.0007972081658309535      15.64910382940647      339.0232812002398   0.005717323857474035     0.8345936539727946     0.4542560276905595     0.2948873700661714     0.2557854643535249   0.006286354708596523      0.375891682023719     0.1621753527467145     0.1569894723255339  2.220446049250313e-14 157.3434500256587
2.641918281410436      17.72035159309855      16.25557986095762   0.002230631354065427     0.8137663547260516     -11.16544149042225  6.778563991840036e-05     0.1293756115343755  0.0007972081658309535      15.64910382940647      339.0232812002398   0.005717323857474035     0.8345936539727946     0.4542560276905595     0.2948873700661714     0.2557854643535249   0.006286354708596523      0.375891682023719     0.1621753527467145     0.1569894723255339  2.220446049250313e-14 157.3435228953761
2.641918281410436      17.72035159309855      16.25557986095762   0.002230631354065427     0.8137663547260516     -11.16544149042225  6.777073875720652e-05     0.1293756264355367  0.0007972081658309535      15.64910382940647      339.0232812002398   0.005717323857474035     0.8345936539727946     0.4542560276905595     0.2948873700661714     0.2557854643535249   0.006286354708596523      0.375891682023719     0.1621753527467145     0.1569894723255339  2.220446049250313e-14 157.343450198538
2.641918281410436      17.72035159309855      16.25557986095762   0.002230631354065427     0.8137663547260516     -11.16544149042225  6.777073875720652e-05     0.1293756115343755  0.0007972230669921473      15.64910382940647      339.0232812002398   0.005717323857474035     0.8345936539727946     0.4542560276905595     0.2948873700661714     0.2557854643535249   0.006286354708596523      0.375891682023719     0.1621753527467145     0.1569894723255339  2.220446049250313e-14 157.3434602951019
2.641918281410436      17.72035159309855      16.25557986095762   0.002230631354065427     0.8137663547260516     -11.16544149042225  6.777073875720652e-05     0.1293756115343755  0.0007972081658309535      15.64910406259629      339.0232812002398   0.005717323857474035     0.8345936539727946     0.4542560276905595     0.2948873700661714     0.2557854643535249   0.006286354708596523      0.375891682023719     0.1621753527467145     0.1569894723255339  2.220446049250313e-14 157.3434505078739
2.641918281410436      17.72035159309855      16.25557986095762   0.002230631354065427     0.8137663547260516     -11.16544149042225  6.777073875720652e-05     0.1293756115343755  0.0007972081658309535      15.64910382940647      339.0232862520804   0.005717323857474035     0.8345936539727946     0.4542560276905595     0.2948873700661714     0.2557854643535249   0.006286354708596523      0.375891682023719     0.1621753527467145     0.1569894723255339  2.220446049250313e-14 157.3434514102218
2.641918281410436      17.72035159309855      16.25557986095762   0.002230631354065427     0.8137663547260516     -11.16544149042225  6.777073875720652e-05     0.1293756115343755  0.0007972081658309535      15.64910382940647      339.0232812002398   0.005717338758635229     0.8345936539727946     0.4542560276905595     0.2948873700661714     0.2557854643535249   0.006286354708596523      0.375891682023719     0.1621753527467145     0.1569894723255339  2.220446049250313e-14 157.3437230748196
2.641918281410436      17.72035159309855      16.25557986095762   0.002230631354065427     0.8137663547260516     -11.16544149042225  6.777073875720652e-05     0.1293756115343755  0.0007972081658309535      15.64910382940647      339.0232812002398   0.005717323857474035     0.8345936688739558     0.4542560276905595     0.2948873700661714     0.2557854643535249   0.006286354708596523      0.375891682023719     0.1621753527467145     0.1569894723255339  2.220446049250313e-14 157.3434541461327
2.641918281410436      17.72035159309855      16.25557986095762   0.002230631354065427     0.8137663547260516     -11.16544149042225  6.777073875720652e-05     0.1293756115343755  0.0007972081658309535      15.64910382940647      339.0232812002398   0.005717323857474035     0.8345936539727946     0.4542560425917206     0.2948873700661714     0.2557854643535249   0.006286354708596523      0.375891682023719     0.1621753527467145     0.1569894723255339  2.220446049250313e-14 157.3434403987224
2.641918281410436      17.72035159309855      16.25557986095762   0.002230631354065427     0.8137663547260516     -11.16544149042225  6.777073875720652e-05     0.1293756115343755  0.0007972081658309535      15.64910382940647      339.0232812002398   0.005717323857474035     0.8345936539727946     0.4542560276905595     0.2948873849673326     0.2557854643535249   0.006286354708596523      0.375891682023719     0.1621753527467145     0.1569894723255339  2.220446049250313e-14 157.3434617828805
2.641918281410436      17.72035159309855      16.25557986095762   0.002230631354065427     0.8137663547260516     -11.16544149042225  6.777073875720652e-05     0.1293756115343755  0.0007972081658309535      15.64910382940647      339.0232812002398   0.005717323857474035     0.8345936539727946     0.4542560276905595     0.2948873700661714     0.2557854792546861   0.006286354708596523      0.375891682023719     0.1621753527467145     0.1569894723255339  2.220446049250313e-14 157.3434514949629
2.641918281410436      17.72035159309855      16.25557986095762   0.002230631354065427     0.8137663547260516     -11.16544149042225  6.777073875720652e-05     0.1293756115343755  0.0007972081658309535      15.64910382940647      339.0232812002398   0.005717323857474035     0.8345936539727946     0.4542560276905595     0.2948873700661714     0.2557854643535249   0.006286369609757717      0.375891682023719     0.1621753527467145     0.1569894723255339  2.220446049250313e-14 157.3434510827169
2.641918281410436      17.72035159309855      16.25557986095762   0.002230631354065427     0.8137663547260516     -11.16544149042225  6.777073875720652e-05     0.1293756115343755  0.0007972081658309535      15.64910382940647      339.0232812002398   0.005717323857474035     0.8345936539727946     0.4542560276905595     0.2948873700661714     0.2557854643535249   0.006286354708596523     0.3758916969248802     0.1621753527467145     0.1569894723255339  2.220446049250313e-14 157.3434510827233
2.641918281410436      17.72035159309855      16.25557986095762   0.002230631354065427     0.8137663547260516     -11.16544149042225  6.777073875720652e-05     0.1293756115343755  0.0007972081658309535      15.64910382940647      339.0232812002398   0.005717323857474035     0.8345936539727946     0.4542560276905595     0.2948873700661714     0.2557854643535249   0.006286354708596523      0.375891682023719     0.1621753676478757     0.1569894723255339  2.220446049250313e-14 157.3434510827098
2.641918281410436      17.72035159309855      16.25557986095762   0.002230631354065427     0.8137663547260516     -11.16544149042225  6.777073875720652e-05     0.1293756115343755  0.0007972081658309535      15.64910382940647      339.0232812002398   0.005717323857474035     0.8345936539727946     0.4542560276905595     0.2948873700661714     0.2557854643535249   0.006286354708596523      0.375891682023719     0.1621753527467145     0.1569894872266951  2.220446049250313e-14 157.3434510827175
2.641918281410436      17.72035159309855      16.25557986095762   0.002230631354065427     0.8137663547260516     -11.16544149042225  6.777073875720652e-05     0.1293756115343755  0.0007972081658309535      15.64910382940647      339.0232812002398   0.005717323857474035     0.8345936539727946     0.4542560276905595     0.2948873700661714     0.2557854643535249   0.006286354708596523      0.375891682023719     0.1621753527467145     0.1569894723255339  1.490118339830815e-08 157.343501478115
2.647521748088278      19.87241806551405       17.6781459951633   0.003468581640127326     0.8084777622170628     -11.92275884444806  4.107238841062149e-05     0.1288734209895387  0.0007539232736666752      14.96336600723769      349.8335383484588    0.00549505873506862     0.8274342013163444     0.4955450378884325     0.2927777271698064     0.2754868378842381   0.006501369207075148      0.375891682023719     0.1696170376060665     0.1593055349487895  2.220446049250313e-14 124.9591841842352
2.647521787539426      19.87241806551405       17.6781459951633   0.003468581640127326     0.8084777622170628     -11.92275884444806  4.107238841062149e-05     0.1288734209895387  0.0007539232736666752      14.96336600723769      349.8335383484588    0.00549505873506862     0.8274342013163444     0.4955450378884325     0.2927777271698064     0.2754868378842381   0.006501369207075148      0.375891682023719     0.1696170376060665     0.1593055349487895  2.220446049250313e-14 124.9591841537271
2.647521748088278      19.87241836163615       17.6781459951633   0.003468581640127326     0.8084777622170628     -11.92275884444806  4.107238841062149e-05     0.1288734209895387  0.0007539232736666752      14.96336600723769      349.8335383484588    0.00549505873506862     0.8274342013163444     0.4955450378884325     0.2927777271698064     0.2754868378842381   0.006501369207075148      0.375891682023719     0.1696170376060665     0.1593055349487895  2.220446049250313e-14 124.9591834215856
2.647521748088278      19.87241806551405       17.6781462585882   0.003468581640127326     0.8084777622170628     -11.92275884444806  4.107238841062149e-05     0.1288734209895387  0.0007539232736666752      14.96336600723769      349.8335383484588    0.00549505873506862     0.8274342013163444     0.4955450378884325     0.2927777271698064     0.2754868378842381   0.006501369207075148      0.375891682023719     0.1696170376060665     0.1593055349487895  2.220446049250313e-14 124.9591840049627
2.647521748088278      19.87241806551405       17.6781459951633    0.00346859654128852     0.8084777622170628     -11.92275884444806  4.107238841062149e-05     0.1288734209895387  0.0007539232736666752      14.96336600723769      349.8335383484588    0.00549505873506862     0.8274342013163444     0.4955450378884325     0.2927777271698064     0.2754868378842381   0.006501369207075148      0.375891682023719     0.1696170376060665     0.1593055349487895  2.220446049250313e-14 124.9591981421289
2.647521748088278      19.87241806551405       17.6781459951633   0.003468581640127326      0.808477777118224     -11.92275884444806  4.107238841062149e-05     0.1288734209895387  0.0007539232736666752      14.96336600723769      349.8335383484588    0.00549505873506862     0.8274342013163444     0.4955450378884325     0.2927777271698064     0.2754868378842381   0.006501369207075148      0.375891682023719     0.1696170376060665     0.1593055349487895  2.220446049250313e-14 124.9591843318472
2.647521748088278      19.87241806551405       17.6781459951633   0.003468581640127326     0.8084777622170628     -11.92275902211101  4.107238841062149e-05     0.1288734209895387  0.0007539232736666752      14.96336600723769      349.8335383484588    0.00549505873506862     0.8274342013163444     0.4955450378884325     0.2927777271698064     0.2754868378842381   0.006501369207075148      0.375891682023719     0.1696170376060665     0.1593055349487895  2.220446049250313e-14 124.9591848192462
2.647521748088278      19.87241806551405       17.6781459951633   0.003468581640127326     0.8084777622170628     -11.92275884444806  4.108728957181534e-05     0.1288734209895387  0.0007539232736666752      14.96336600723769      349.8335383484588    0.00549505873506862     0.8274342013163444     0.4955450378884325     0.2927777271698064     0.2754868378842381   0.006501369207075148      0.375891682023719     0.1696170376060665     0.1593055349487895  2.220446049250313e-14 124.9592118667269
2.647521748088278      19.87241806551405       17.6781459951633   0.003468581640127326     0.8084777622170628     -11.92275884444806  4.107238841062149e-05     0.1288734358906999  0.0007539232736666752      14.96336600723769      349.8335383484588    0.00549505873506862     0.8274342013163444     0.4955450378884325     0.2927777271698064     0.2754868378842381   0.006501369207075148      0.375891682023719     0.1696170376060665     0.1593055349487895  2.220446049250313e-14 124.9591847140586
2.647521748088278      19.87241806551405       17.6781459951633   0.003468581640127326     0.8084777622170628     -11.92275884444806  4.107238841062149e-05     0.1288734209895387  0.0007539381748278691      14.96336600723769      349.8335383484588    0.00549505873506862     0.8274342013163444     0.4955450378884325     0.2927777271698064     0.2754868378842381   0.006501369207075148      0.375891682023719     0.1696170376060665     0.1593055349487895  2.220446049250313e-14 124.9591825843288
2.647521748088278      19.87241806551405       17.6781459951633   0.003468581640127326     0.8084777622170628     -11.92275884444806  4.107238841062149e-05     0.1288734209895387  0.0007539232736666752      14.96336623020922      349.8335383484588    0.00549505873506862     0.8274342013163444     0.4955450378884325     0.2927777271698064     0.2754868378842381   0.006501369207075148      0.375891682023719     0.1696170376060665     0.1593055349487895  2.220446049250313e-14 124.9591843861463
2.647521748088278      19.87241806551405       17.6781459951633   0.003468581640127326     0.8084777622170628     -11.92275884444806  4.107238841062149e-05     0.1288734209895387  0.0007539232736666752      14.96336600723769      349.8335435613847    0.00549505873506862     0.8274342013163444     0.4955450378884325     0.2927777271698064     0.2754868378842381   0.006501369207075148      0.375891682023719     0.1696170376060665     0.1593055349487895  2.220446049250313e-14 124.9591839873306
2.647521748088278      19.87241806551405       17.6781459951633   0.003468581640127326     0.8084777622170628     -11.92275884444806  4.107238841062149e-05     0.1288734209895387  0.0007539232736666752      14.96336600723769      349.8335383484588   0.005495073636229814     0.8274342013163444     0.4955450378884325     0.2927777271698064     0.2754868378842381   0.006501369207075148      0.375891682023719     0.1696170376060665     0.1593055349487895  2.220446049250313e-14 124.9592859266115
2.647521748088278      19.87241806551405       17.6781459951633   0.003468581640127326     0.8084777622170628     -11.92275884444806  4.107238841062149e-05     0.1288734209895387  0.0007539232736666752      14.96336600723769      349.8335383484588    0.00549505873506862     0.8274342162175056     0.4955450378884325     0.2927777271698064     0.2754868378842381   0.006501369207075148      0.375891682023719     0.1696170376060665     0.1593055349487895  2.220446049250313e-14 124.9591846290999
2.647521748088278      19.87241806551405       17.6781459951633   0.003468581640127326     0.8084777622170628     -11.92275884444806  4.107238841062149e-05     0.1288734209895387  0.0007539232736666752      14.96336600723769      349.8335383484588    0.00549505873506862     0.8274342013163444     0.4955450527895937     0.2927777271698064     0.2754868378842381   0.006501369207075148      0.375891682023719     0.1696170376060665     0.1593055349487895  2.220446049250313e-14 124.959181979845
2.647521748088278      19.87241806551405       17.6781459951633   0.003468581640127326     0.8084777622170628     -11.92275884444806  4.107238841062149e-05     0.1288734209895387  0.0007539232736666752      14.96336600723769      349.8335383484588    0.00549505873506862     0.8274342013163444     0.4955450378884325     0.2927777420709676     0.2754868378842381   0.006501369207075148      0.375891682023719     0.1696170376060665     0.1593055349487895  2.220446049250313e-14 124.9591879571697
2.647521748088278      19.87241806551405       17.6781459951633   0.003468581640127326     0.8084777622170628     -11.92275884444806  4.107238841062149e-05     0.1288734209895387  0.0007539232736666752      14.96336600723769      349.8335383484588    0.00549505873506862     0.8274342013163444     0.4955450378884325     0.2927777271698064     0.2754868527853993   0.006501369207075148      0.375891682023719     0.1696170376060665     0.1593055349487895  2.220446049250313e-14 124.9591840626573
2.647521748088278      19.87241806551405       17.6781459951633   0.003468581640127326     0.8084777622170628     -11.92275884444806  4.107238841062149e-05     0.1288734209895387  0.0007539232736666752      14.96336600723769      349.8335383484588    0.00549505873506862     0.8274342013163444     0.4955450378884325     0.2927777271698064     0.2754868378842381   0.006501384108236342      0.375891682023719     0.1696170376060665     0.1593055349487895  2.220446049250313e-14 124.9591841858445
2.647521748088278      19.87241806551405       17.6781459951633   0.003468581640127326     0.8084777622170628     -11.92275884444806  4.107238841062149e-05     0.1288734209895387  0.0007539232736666752      14.96336600723769      349.8335383484588    0.00549505873506862     0.8274342013163444     0.4955450378884325     0.2927777271698064     0.2754868378842381   0.006501369207075148     0.3758916969248802     0.1696170376060665     0.1593055349487895  2.220446049250313e-14 124.9591841842352
2.647521748088278      19.87241806551405       17.6781459951633   0.003468581640127326     0.8084777622170628     -11.92275884444806  4.107238841062149e-05     0.1288734209895387  0.0007539232736666752      14.96336600723769      349.8335383484588    0.00549505873506862     0.8274342013163444     0.4955450378884325     0.2927777271698064     0.2754868378842381   0.006501369207075148      0.375891682023719     0.1696170525072277     0.1593055349487895  2.220446049250313e-14 124.9591841844507
2.647521748088278      19.87241806551405       17.6781459951633   0.003468581640127326     0.8084777622170628     -11.92275884444806  4.107238841062149e-05     0.1288734209895387  0.0007539232736666752      14.96336600723769      349.8335383484588    0.00549505873506862     0.8274342013163444     0.4955450378884325     0.2927777271698064     0.2754868378842381   0.006501369207075148      0.375891682023719     0.1696170376060665     0.1593055498499507  2.220446049250313e-14 124.9591841840992
2.647521748088278      19.87241806551405       17.6781459951633   0.003468581640127326     0.8084777622170628     -11.92275884444806  4.107238841062149e-05     0.1288734209895387  0.0007539232736666752      14.96336600723769      349.8335383484588    0.00549505873506862     0.8274342013163444     0.4955450378884325     0.2927777271698064     0.2754868378842381   0.006501369207075148      0.375891682023719     0.1696170376060665     0.1593055349487895  1.490118339830815e-08 124.9592353365469
2.714230246595401      20.11706218273346      17.01813047468939   0.003163701897469231     0.7587791963479672     -11.94413381632465   3.97563975576805e-05     0.1273498688595024  0.0008131607231684389      14.29806792147102      349.9113426669276   0.005441639850099546     0.8014260389210537     0.4931006464804111     0.2890154583373462     0.3497599197111951   0.004162131863917967      0.375891682023719     0.1578108427649994     0.1975488299847905  2.220446049250313e-14 122.3039094404539
2.714230287040583      20.11706218273346      17.01813047468939   0.003163701897469231     0.7587791963479672     -11.94413381632465   3.97563975576805e-05     0.1273498688595024  0.0008131607231684389      14.29806792147102      349.9113426669276   0.005441639850099546     0.8014260389210537     0.4931006464804111     0.2890154583373462     0.3497599197111951   0.004162131863917967      0.375891682023719     0.1578108427649994     0.1975488299847905  2.220446049250313e-14 122.3039097297084
2.714230246595401      20.11706248250105      17.01813047468939   0.003163701897469231     0.7587791963479672     -11.94413381632465   3.97563975576805e-05     0.1273498688595024  0.0008131607231684389      14.29806792147102      349.9113426669276   0.005441639850099546     0.8014260389210537     0.4931006464804111     0.2890154583373462     0.3497599197111951   0.004162131863917967      0.375891682023719     0.1578108427649994     0.1975488299847905  2.220446049250313e-14 122.3039094026746
2.714230246595401      20.11706218273346       17.0181307282793   0.003163701897469231     0.7587791963479672     -11.94413381632465   3.97563975576805e-05     0.1273498688595024  0.0008131607231684389      14.29806792147102      349.9113426669276   0.005441639850099546     0.8014260389210537     0.4931006464804111     0.2890154583373462     0.3497599197111951   0.004162131863917967      0.375891682023719     0.1578108427649994     0.1975488299847905  2.220446049250313e-14 122.3039094852857
2.714230246595401      20.11706218273346      17.01813047468939   0.003163716798630424     0.7587791963479672     -11.94413381632465   3.97563975576805e-05     0.1273498688595024  0.0008131607231684389      14.29806792147102      349.9113426669276   0.005441639850099546     0.8014260389210537     0.4931006464804111     0.2890154583373462     0.3497599197111951   0.004162131863917967      0.375891682023719     0.1578108427649994     0.1975488299847905  2.220446049250313e-14 122.3039124092059
2.714230246595401      20.11706218273346      17.01813047468939   0.003163701897469231     0.7587792112491284     -11.94413381632465   3.97563975576805e-05     0.1273498688595024  0.0008131607231684389      14.29806792147102      349.9113426669276   0.005441639850099546     0.8014260389210537     0.4931006464804111     0.2890154583373462     0.3497599197111951   0.004162131863917967      0.375891682023719     0.1578108427649994     0.1975488299847905  2.220446049250313e-14 122.3039094554973
2.714230246595401      20.11706218273346      17.01813047468939   0.003163701897469231     0.7587791963479672     -11.94413399430611   3.97563975576805e-05     0.1273498688595024  0.0008131607231684389      14.29806792147102      349.9113426669276   0.005441639850099546     0.8014260389210537     0.4931006464804111     0.2890154583373462     0.3497599197111951   0.004162131863917967      0.375891682023719     0.1578108427649994     0.1975488299847905  2.220446049250313e-14 122.3039094648059
2.714230246595401      20.11706218273346      17.01813047468939   0.003163701897469231     0.7587791963479672     -11.94413381632465  3.977129871887435e-05     0.1273498688595024  0.0008131607231684389      14.29806792147102      349.9113426669276   0.005441639850099546     0.8014260389210537     0.4931006464804111     0.2890154583373462     0.3497599197111951   0.004162131863917967      0.375891682023719     0.1578108427649994     0.1975488299847905  2.220446049250313e-14 122.3039140903644
2.714230246595401      20.11706218273346      17.01813047468939   0.003163701897469231     0.7587791963479672     -11.94413381632465   3.97563975576805e-05     0.1273498837606636  0.0008131607231684389      14.29806792147102      349.9113426669276   0.005441639850099546     0.8014260389210537     0.4931006464804111     0.2890154583373462     0.3497599197111951   0.004162131863917967      0.375891682023719     0.1578108427649994     0.1975488299847905  2.220446049250313e-14 122.3039095423186
2.714230246595401      20.11706218273346      17.01813047468939   0.003163701897469231     0.7587791963479672     -11.94413381632465   3.97563975576805e-05     0.1273498688595024  0.0008131756243296328      14.29806792147102      349.9113426669276   0.005441639850099546     0.8014260389210537     0.4931006464804111     0.2890154583373462     0.3497599197111951   0.004162131863917967      0.375891682023719     0.1578108427649994     0.1975488299847905  2.220446049250313e-14 122.3038938086756
2.714230246595401      20.11706218273346      17.01813047468939   0.003163701897469231     0.7587791963479672     -11.94413381632465   3.97563975576805e-05     0.1273498688595024  0.0008131607231684389      14.29806813452883      349.9113426669276   0.005441639850099546     0.8014260389210537     0.4931006464804111     0.2890154583373462     0.3497599197111951   0.004162131863917967      0.375891682023719     0.1578108427649994     0.1975488299847905  2.220446049250313e-14 122.3039095016171
2.714230246595401      20.11706218273346      17.01813047468939   0.003163701897469231     0.7587791963479672     -11.94413381632465   3.97563975576805e-05     0.1273498688595024  0.0008131607231684389      14.29806792147102      349.9113478810129   0.005441639850099546     0.8014260389210537     0.4931006464804111     0.2890154583373462     0.3497599197111951   0.004162131863917967      0.375891682023719     0.1578108427649994     0.1975488299847905  2.220446049250313e-14 122.3039094865899
2.714230246595401      20.11706218273346      17.01813047468939   0.003163701897469231     0.7587791963479672     -11.94413381632465   3.97563975576805e-05     0.1273498688595024  0.0008131607231684389      14.29806792147102      349.9113426669276    0.00544165475126074     0.8014260389210537     0.4931006464804111     0.2890154583373462     0.3497599197111951   0.004162131863917967      0.375891682023719     0.1578108427649994     0.1975488299847905  2.220446049250313e-14 122.3039048467599
2.714230246595401      20.11706218273346      17.01813047468939   0.003163701897469231     0.7587791963479672     -11.94413381632465   3.97563975576805e-05     0.1273498688595024  0.0008131607231684389      14.29806792147102      349.9113426669276   0.005441639850099546     0.8014260538222149     0.4931006464804111     0.2890154583373462     0.3497599197111951   0.004162131863917967      0.375891682023719     0.1578108427649994     0.1975488299847905  2.220446049250313e-14 122.3039097296641
2.714230246595401      20.11706218273346      17.01813047468939   0.003163701897469231     0.7587791963479672     -11.94413381632465   3.97563975576805e-05     0.1273498688595024  0.0008131607231684389      14.29806792147102      349.9113426669276   0.005441639850099546     0.8014260389210537     0.4931006613815723     0.2890154583373462     0.3497599197111951   0.004162131863917967      0.375891682023719     0.1578108427649994     0.1975488299847905  2.220446049250313e-14 122.3039099082291
2.714230246595401      20.11706218273346      17.01813047468939   0.003163701897469231     0.7587791963479672     -11.94413381632465   3.97563975576805e-05     0.1273498688595024  0.0008131607231684389      14.29806792147102      349.9113426669276   0.005441639850099546     0.8014260389210537     0.4931006464804111     0.2890154732385074     0.3497599197111951   0.004162131863917967      0.375891682023719     0.1578108427649994     0.1975488299847905  2.220446049250313e-14 122.3039099118613
2.714230246595401      20.11706218273346      17.01813047468939   0.003163701897469231     0.7587791963479672     -11.94413381632465   3.97563975576805e-05     0.1273498688595024  0.0008131607231684389      14.29806792147102      349.9113426669276   0.005441639850099546     0.8014260389210537     0.4931006464804111     0.2890154583373462     0.3497599346123563   0.004162131863917967      0.375891682023719     0.1578108427649994     0.1975488299847905  2.220446049250313e-14 122.3039093222299
2.714230246595401      20.11706218273346      17.01813047468939   0.003163701897469231     0.7587791963479672     -11.94413381632465   3.97563975576805e-05     0.1273498688595024  0.0008131607231684389      14.29806792147102      349.9113426669276   0.005441639850099546     0.8014260389210537     0.4931006464804111     0.2890154583373462     0.3497599197111951   0.004162146765079161      0.375891682023719     0.1578108427649994     0.1975488299847905  2.220446049250313e-14 122.3039094405886
2.714230246595401      20.11706218273346      17.01813047468939   0.003163701897469231     0.7587791963479672     -11.94413381632465   3.97563975576805e-05     0.1273498688595024  0.0008131607231684389      14.29806792147102      349.9113426669276   0.005441639850099546     0.8014260389210537     0.4931006464804111     0.2890154583373462     0.3497599197111951   0.004162131863917967     0.3758916969248802     0.1578108427649994     0.1975488299847905  2.220446049250313e-14 122.3039094404539
2.714230246595401      20.11706218273346      17.01813047468939   0.003163701897469231     0.7587791963479672     -11.94413381632465   3.97563975576805e-05     0.1273498688595024  0.0008131607231684389      14.29806792147102      349.9113426669276   0.005441639850099546     0.8014260389210537     0.4931006464804111     0.2890154583373462     0.3497599197111951   0.004162131863917967      0.375891682023719     0.1578108576661606     0.1975488299847905  2.220446049250313e-14 122.3039094398283
2.714230246595401      20.11706218273346      17.01813047468939   0.003163701897469231     0.7587791963479672     -11.94413381632465   3.97563975576805e-05     0.1273498688595024  0.0008131607231684389      14.29806792147102      349.9113426669276   0.005441639850099546     0.8014260389210537     0.4931006464804111     0.2890154583373462     0.3497599197111951   0.004162131863917967      0.375891682023719     0.1578108427649994     0.1975488448859517  2.220446049250313e-14 122.3039094402622
2.714230246595401      20.11706218273346      17.01813047468939   0.003163701897469231     0.7587791963479672     -11.94413381632465   3.97563975576805e-05     0.1273498688595024  0.0008131607231684389      14.29806792147102      349.9113426669276   0.005441639850099546     0.8014260389210537     0.4931006464804111     0.2890154583373462     0.3497599197111951   0.004162131863917967      0.375891682023719     0.1578108427649994     0.1975488299847905  1.490118339830815e-08 122.3039606228935
2.654325835436509      19.26886983048098      15.63780809723968   0.002690848839268991     0.7311895817639248     -11.34031122730537  9.770126095149482e-07     0.1273372542561402  0.0008604030368369822      13.22581598411252      301.8676720564994   0.005799133243063147     0.8013094435987661     0.5032247345698067     0.2836191597895199     0.3859478744829318   0.003895016567138929      0.375891682023719     0.4469669552195559     0.3007427394607531  2.281708308984517e-14 122.1271879421936
2.654325874989046      19.26886983048098      15.63780809723968   0.002690848839268991     0.7311895817639248     -11.34031122730537  9.770126095149482e-07     0.1273372542561402  0.0008604030368369822      13.22581598411252      301.8676720564994   0.005799133243063147     0.8013094435987661     0.5032247345698067     0.2836191597895199     0.3859478744829318   0.003895016567138929      0.375891682023719     0.4469669552195559     0.3007427394607531  2.281708308984517e-14 122.1271880531407
2.654325835436509      19.26887011760952      15.63780809723968   0.002690848839268991     0.7311895817639248     -11.34031122730537  9.770126095149482e-07     0.1273372542561402  0.0008604030368369822      13.22581598411252      301.8676720564994   0.005799133243063147     0.8013094435987661     0.5032247345698067     0.2836191597895199     0.3859478744829318   0.003895016567138929      0.375891682023719     0.4469669552195559     0.3007427394607531  2.281708308984517e-14 122.1271879745274
2.654325835436509      19.26886983048098      15.63780833026118   0.002690848839268991     0.7311895817639248     -11.34031122730537  9.770126095149482e-07     0.1273372542561402  0.0008604030368369822      13.22581598411252      301.8676720564994   0.005799133243063147     0.8013094435987661     0.5032247345698067     0.2836191597895199     0.3859478744829318   0.003895016567138929      0.375891682023719     0.4469669552195559     0.3007427394607531  2.281708308984517e-14 122.1271879675276
2.654325835436509      19.26886983048098      15.63780809723968   0.002690863740430185     0.7311895817639248     -11.34031122730537  9.770126095149482e-07     0.1273372542561402  0.0008604030368369822      13.22581598411252      301.8676720564994   0.005799133243063147     0.8013094435987661     0.5032247345698067     0.2836191597895199     0.3859478744829318   0.003895016567138929      0.375891682023719     0.4469669552195559     0.3007427394607531  2.281708308984517e-14 122.1271840502566
2.654325835436509      19.26886983048098      15.63780809723968   0.002690848839268991      0.731189596665086     -11.34031122730537  9.770126095149482e-07     0.1273372542561402  0.0008604030368369822      13.22581598411252      301.8676720564994   0.005799133243063147     0.8013094435987661     0.5032247345698067     0.2836191597895199     0.3859478744829318   0.003895016567138929      0.375891682023719     0.4469669552195559     0.3007427394607531  2.281708308984517e-14 122.1271879358719
2.654325835436509      19.26886983048098      15.63780809723968   0.002690848839268991     0.7311895817639248     -11.34031139628917  9.770126095149482e-07     0.1273372542561402  0.0008604030368369822      13.22581598411252      301.8676720564994   0.005799133243063147     0.8013094435987661     0.5032247345698067     0.2836191597895199     0.3859478744829318   0.003895016567138929      0.375891682023719     0.4469669552195559     0.3007427394607531  2.281708308984517e-14 122.1271878504895
2.654325835436509      19.26886983048098      15.63780809723968   0.002690848839268991     0.7311895817639248     -11.34031122730537  9.919137707087959e-07     0.1273372542561402  0.0008604030368369822      13.22581598411252      301.8676720564994   0.005799133243063147     0.8013094435987661     0.5032247345698067     0.2836191597895199     0.3859478744829318   0.003895016567138929      0.375891682023719     0.4469669552195559     0.3007427394607531  2.281708308984517e-14 122.1271959103379
2.654325835436509      19.26886983048098      15.63780809723968   0.002690848839268991     0.7311895817639248     -11.34031122730537  9.770126095149482e-07     0.1273372691573013  0.0008604030368369822      13.22581598411252      301.8676720564994   0.005799133243063147     0.8013094435987661     0.5032247345698067     0.2836191597895199     0.3859478744829318   0.003895016567138929      0.375891682023719     0.4469669552195559     0.3007427394607531  2.281708308984517e-14 122.127187908349
2.654325835436509      19.26886983048098      15.63780809723968   0.002690848839268991     0.7311895817639248     -11.34031122730537  9.770126095149482e-07     0.1273372542561402   0.000860417937998176      13.22581598411252      301.8676720564994   0.005799133243063147     0.8013094435987661     0.5032247345698067     0.2836191597895199     0.3859478744829318   0.003895016567138929      0.375891682023719     0.4469669552195559     0.3007427394607531  2.281708308984517e-14 122.127183139163
2.654325835436509      19.26886983048098      15.63780809723968   0.002690848839268991     0.7311895817639248     -11.34031122730537  9.770126095149482e-07     0.1273372542561402  0.0008604030368369822      13.22581618119254      301.8676720564994   0.005799133243063147     0.8013094435987661     0.5032247345698067     0.2836191597895199     0.3859478744829318   0.003895016567138929      0.375891682023719     0.4469669552195559     0.3007427394607531  2.281708308984517e-14 122.1271879825767
2.654325835436509      19.26886983048098      15.63780809723968   0.002690848839268991     0.7311895817639248     -11.34031122730537  9.770126095149482e-07     0.1273372542561402  0.0008604030368369822      13.22581598411252      301.8676765546782   0.005799133243063147     0.8013094435987661     0.5032247345698067     0.2836191597895199     0.3859478744829318   0.003895016567138929      0.375891682023719     0.4469669552195559     0.3007427394607531  2.281708308984517e-14 122.1271878836496
2.654325835436509      19.26886983048098      15.63780809723968   0.002690848839268991     0.7311895817639248     -11.34031122730537  9.770126095149482e-07     0.1273372542561402  0.0008604030368369822      13.22581598411252      301.8676720564994    0.00579914814422434     0.8013094435987661     0.5032247345698067     0.2836191597895199     0.3859478744829318   0.003895016567138929      0.375891682023719     0.4469669552195559     0.3007427394607531  2.281708308984517e-14 122.1272186747858
2.654325835436509      19.26886983048098      15.63780809723968   0.002690848839268991     0.7311895817639248     -11.34031122730537  9.770126095149482e-07     0.1273372542561402  0.0008604030368369822      13.22581598411252      301.8676720564994   0.005799133243063147     0.8013094584999273     0.5032247345698067     0.2836191597895199     0.3859478744829318   0.003895016567138929      0.375891682023719     0.4469669552195559     0.3007427394607531  2.281708308984517e-14 122.12718860726
2.654325835436509      19.26886983048098      15.63780809723968   0.002690848839268991     0.7311895817639248     -11.34031122730537  9.770126095149482e-07     0.1273372542561402  0.0008604030368369822      13.22581598411252      301.8676720564994   0.005799133243063147     0.8013094435987661     0.5032247494709679     0.2836191597895199     0.3859478744829318   0.003895016567138929      0.375891682023719     0.4469669552195559     0.3007427394607531  2.281708308984517e-14 122.127187188901
2.654325835436509      19.26886983048098      15.63780809723968   0.002690848839268991     0.7311895817639248     -11.34031122730537  9.770126095149482e-07     0.1273372542561402  0.0008604030368369822      13.22581598411252      301.8676720564994   0.005799133243063147     0.8013094435987661     0.5032247345698067     0.2836191746906811     0.3859478744829318   0.003895016567138929      0.375891682023719     0.4469669552195559     0.3007427394607531  2.281708308984517e-14 122.1271888935243
2.654325835436509      19.26886983048098      15.63780809723968   0.002690848839268991     0.7311895817639248     -11.34031122730537  9.770126095149482e-07     0.1273372542561402  0.0008604030368369822      13.22581598411252      301.8676720564994   0.005799133243063147     0.8013094435987661     0.5032247345698067     0.2836191597895199      0.385947889384093   0.003895016567138929      0.375891682023719     0.4469669552195559     0.3007427394607531  2.281708308984517e-14 122.1271879211284
2.654325835436509      19.26886983048098      15.63780809723968   0.002690848839268991     0.7311895817639248     -11.34031122730537  9.770126095149482e-07     0.1273372542561402  0.0008604030368369822      13.22581598411252      301.8676720564994   0.005799133243063147     0.8013094435987661     0.5032247345698067     0.2836191597895199     0.3859478744829318   0.003895031468300123      0.375891682023719     0.4469669552195559     0.3007427394607531  2.281708308984517e-14 122.1271879421847
2.654325835436509      19.26886983048098      15.63780809723968   0.002690848839268991     0.7311895817639248     -11.34031122730537  9.770126095149482e-07     0.1273372542561402  0.0008604030368369822      13.22581598411252      301.8676720564994   0.005799133243063147     0.8013094435987661     0.5032247345698067     0.2836191597895199     0.3859478744829318   0.003895016567138929     0.3758916969248802     0.4469669552195559     0.3007427394607531  2.281708308984517e-14 122.1271879421936
2.654325835436509      19.26886983048098      15.63780809723968   0.002690848839268991     0.7311895817639248     -11.34031122730537  9.770126095149482e-07     0.1273372542561402  0.0008604030368369822      13.22581598411252      301.8676720564994   0.005799133243063147     0.8013094435987661     0.5032247345698067     0.2836191597895199     0.3859478744829318   0.003895016567138929      0.375891682023719     0.4469669701207171     0.3007427394607531  2.281708308984517e-14 122.1271879421919
2.654325835436509      19.26886983048098      15.63780809723968   0.002690848839268991     0.7311895817639248     -11.34031122730537  9.770126095149482e-07     0.1273372542561402  0.0008604030368369822      13.22581598411252      301.8676720564994   0.005799133243063147     0.8013094435987661     0.5032247345698067     0.2836191597895199     0.3859478744829318   0.003895016567138929      0.375891682023719     0.4469669552195559     0.3007427543619143  2.281708308984517e-14 122.1271879421901
2.654325835436509      19.26886983048098      15.63780809723968   0.002690848839268991     0.7311895817639248     -11.34031122730537  9.770126095149482e-07     0.1273372542561402  0.0008604030368369822      13.22581598411252      301.8676720564994   0.005799133243063147     0.8013094435987661     0.5032247345698067     0.2836191597895199     0.3859478744829318   0.003895016567138929      0.375891682023719     0.4469669552195559     0.3007427394607531  1.490118401093075e-08 122.1272329949562
2.608109567543159      19.64872976010052      16.22596924089034   0.002722033338433397     0.7181689164327445     -11.69854536675864  3.515492776802888e-07     0.1270729024496529  0.0008738100665904967      13.42207400804222      301.8971539286781   0.006022412285823908     0.8001417331787228     0.5125352886577202     0.2814211696460977      0.389985605796228   0.004222242843884868      0.375891682023719     0.4476747182702202     0.3023034645505561  2.334531464699539e-14 121.9643175073824
2.60810960640702      19.64872976010052      16.22596924089034   0.002722033338433397     0.7181689164327445     -11.69854536675864  3.515492776802888e-07     0.1270729024496529  0.0008738100665904967      13.42207400804222      301.8971539286781   0.006022412285823908     0.8001417331787228     0.5125352886577202     0.2814211696460977      0.389985605796228   0.004222242843884868      0.375891682023719     0.4476747182702202     0.3023034645505561  2.334531464699539e-14 121.9643174685138
2.608109567543159      19.64873005288941      16.22596924089034   0.002722033338433397     0.7181689164327445     -11.69854536675864  3.515492776802888e-07     0.1270729024496529  0.0008738100665904967      13.42207400804222      301.8971539286781   0.006022412285823908     0.8001417331787228     0.5125352886577202     0.2814211696460977      0.389985605796228   0.004222242843884868      0.375891682023719     0.4476747182702202     0.3023034645505561  2.334531464699539e-14 121.9643175830611
2.608109567543159      19.64872976010052      16.22596948267613   0.002722033338433397     0.7181689164327445     -11.69854536675864  3.515492776802888e-07     0.1270729024496529  0.0008738100665904967      13.42207400804222      301.8971539286781   0.006022412285823908     0.8001417331787228     0.5125352886577202     0.2814211696460977      0.389985605796228   0.004222242843884868      0.375891682023719     0.4476747182702202     0.3023034645505561  2.334531464699539e-14 121.9643175364258
2.608109567543159      19.64872976010052      16.22596924089034   0.002722048239594591     0.7181689164327445     -11.69854536675864  3.515492776802888e-07     0.1270729024496529  0.0008738100665904967      13.42207400804222      301.8971539286781   0.006022412285823908     0.8001417331787228     0.5125352886577202     0.2814211696460977      0.389985605796228   0.004222242843884868      0.375891682023719     0.4476747182702202     0.3023034645505561  2.334531464699539e-14 121.9643138145647
2.608109567543159      19.64872976010052      16.22596924089034   0.002722033338433397     0.7181689313339057     -11.69854536675864  3.515492776802888e-07     0.1270729024496529  0.0008738100665904967      13.42207400804222      301.8971539286781   0.006022412285823908     0.8001417331787228     0.5125352886577202     0.2814211696460977      0.389985605796228   0.004222242843884868      0.375891682023719     0.4476747182702202     0.3023034645505561  2.334531464699539e-14 121.9643175364602
2.608109567543159      19.64872976010052      16.22596924089034   0.002722033338433397     0.7181689164327445     -11.69854554108055  3.515492776802888e-07     0.1270729024496529  0.0008738100665904967      13.42207400804222      301.8971539286781   0.006022412285823908     0.8001417331787228     0.5125352886577202     0.2814211696460977      0.389985605796228   0.004222242843884868      0.375891682023719     0.4476747182702202     0.3023034645505561  2.334531464699539e-14 121.964317405346
2.608109567543159      19.64872976010052      16.22596924089034   0.002722033338433397     0.7181689164327445     -11.69854536675864  3.664504388741364e-07     0.1270729024496529  0.0008738100665904967      13.42207400804222      301.8971539286781   0.006022412285823908     0.8001417331787228     0.5125352886577202     0.2814211696460977      0.389985605796228   0.004222242843884868      0.375891682023719     0.4476747182702202     0.3023034645505561  2.334531464699539e-14 121.9643226827942
2.608109567543159      19.64872976010052      16.22596924089034   0.002722033338433397     0.7181689164327445     -11.69854536675864  3.515492776802888e-07     0.1270729173508141  0.0008738100665904967      13.42207400804222      301.8971539286781   0.006022412285823908     0.8001417331787228     0.5125352886577202     0.2814211696460977      0.389985605796228   0.004222242843884868      0.375891682023719     0.4476747182702202     0.3023034645505561  2.334531464699539e-14 121.9643174612931
2.608109567543159      19.64872976010052      16.22596924089034   0.002722033338433397     0.7181689164327445     -11.69854536675864  3.515492776802888e-07     0.1270729024496529  0.0008738249677516906      13.42207400804222      301.8971539286781   0.006022412285823908     0.8001417331787228     0.5125352886577202     0.2814211696460977      0.389985605796228   0.004222242843884868      0.375891682023719     0.4476747182702202     0.3023034645505561  2.334531464699539e-14 121.9643178397903
2.608109567543159      19.64872976010052      16.22596924089034   0.002722033338433397     0.7181689164327445     -11.69854536675864  3.515492776802888e-07     0.1270729024496529  0.0008738100665904967      13.42207420804671      301.8971539286781   0.006022412285823908     0.8001417331787228     0.5125352886577202     0.2814211696460977      0.389985605796228   0.004222242843884868      0.375891682023719     0.4476747182702202     0.3023034645505561  2.334531464699539e-14 121.9643174833629
2.608109567543159      19.64872976010052      16.22596924089034   0.002722033338433397     0.7181689164327445     -11.69854536675864  3.515492776802888e-07     0.1270729024496529  0.0008738100665904967      13.42207400804222      301.8971584272962   0.006022412285823908     0.8001417331787228     0.5125352886577202     0.2814211696460977      0.389985605796228   0.004222242843884868      0.375891682023719     0.4476747182702202     0.3023034645505561  2.334531464699539e-14 121.9643175485266
2.608109567543159      19.64872976010052      16.22596924089034   0.002722033338433397     0.7181689164327445     -11.69854536675864  3.515492776802888e-07     0.1270729024496529  0.0008738100665904967      13.42207400804222      301.8971539286781   0.006022427186985101     0.8001417331787228     0.5125352886577202     0.2814211696460977      0.389985605796228   0.004222242843884868      0.375891682023719     0.4476747182702202     0.3023034645505561  2.334531464699539e-14 121.9643331692245
2.608109567543159      19.64872976010052      16.22596924089034   0.002722033338433397     0.7181689164327445     -11.69854536675864  3.515492776802888e-07     0.1270729024496529  0.0008738100665904967      13.42207400804222      301.8971539286781   0.006022412285823908      0.800141748079884     0.5125352886577202     0.2814211696460977      0.389985605796228   0.004222242843884868      0.375891682023719     0.4476747182702202     0.3023034645505561  2.334531464699539e-14 121.9643181386953
2.608109567543159      19.64872976010052      16.22596924089034   0.002722033338433397     0.7181689164327445     -11.69854536675864  3.515492776802888e-07     0.1270729024496529  0.0008738100665904967      13.42207400804222      301.8971539286781   0.006022412285823908     0.8001417331787228     0.5125353035588814     0.2814211696460977      0.389985605796228   0.004222242843884868      0.375891682023719     0.4476747182702202     0.3023034645505561  2.334531464699539e-14 121.964317066325
2.608109567543159      19.64872976010052      16.22596924089034   0.002722033338433397     0.7181689164327445     -11.69854536675864  3.515492776802888e-07     0.1270729024496529  0.0008738100665904967      13.42207400804222      301.8971539286781   0.006022412285823908     0.8001417331787228     0.5125352886577202     0.2814211845472589      0.389985605796228   0.004222242843884868      0.375891682023719     0.4476747182702202     0.3023034645505561  2.334531464699539e-14 121.9643179331602
2.608109567543159      19.64872976010052      16.22596924089034   0.002722033338433397     0.7181689164327445     -11.69854536675864  3.515492776802888e-07     0.1270729024496529  0.0008738100665904967      13.42207400804222      301.8971539286781   0.006022412285823908     0.8001417331787228     0.5125352886577202     0.2814211696460977     0.3899856206973892   0.004222242843884868      0.375891682023719     0.4476747182702202     0.3023034645505561  2.334531464699539e-14 121.9643175341235
2.608109567543159      19.64872976010052      16.22596924089034   0.002722033338433397     0.7181689164327445     -11.69854536675864  3.515492776802888e-07     0.1270729024496529  0.0008738100665904967      13.42207400804222      301.8971539286781   0.006022412285823908     0.8001417331787228     0.5125352886577202     0.2814211696460977      0.389985605796228   0.004222257745046061      0.375891682023719     0.4476747182702202     0.3023034645505561  2.334531464699539e-14 121.9643175053766
2.608109567543159      19.64872976010052      16.22596924089034   0.002722033338433397     0.7181689164327445     -11.69854536675864  3.515492776802888e-07     0.1270729024496529  0.0008738100665904967      13.42207400804222      301.8971539286781   0.006022412285823908     0.8001417331787228     0.5125352886577202     0.2814211696460977      0.389985605796228   0.004222242843884868     0.3758916969248802     0.4476747182702202     0.3023034645505561  2.334531464699539e-14 121.9643175073824
2.608109567543159      19.64872976010052      16.22596924089034   0.002722033338433397     0.7181689164327445     -11.69854536675864  3.515492776802888e-07     0.1270729024496529  0.0008738100665904967      13.42207400804222      301.8971539286781   0.006022412285823908     0.8001417331787228     0.5125352886577202     0.2814211696460977      0.389985605796228   0.004222242843884868      0.375891682023719     0.4476747331713813     0.3023034645505561  2.334531464699539e-14 121.9643175071983
2.608109567543159      19.64872976010052      16.22596924089034   0.002722033338433397     0.7181689164327445     -11.69854536675864  3.515492776802888e-07     0.1270729024496529  0.0008738100665904967      13.42207400804222      301.8971539286781   0.006022412285823908     0.8001417331787228     0.5125352886577202     0.2814211696460977      0.389985605796228   0.004222242843884868      0.375891682023719     0.4476747182702202     0.3023034794517173  2.334531464699539e-14 121.9643175072279
2.608109567543159      19.64872976010052      16.22596924089034   0.002722033338433397     0.7181689164327445     -11.69854536675864  3.515492776802888e-07     0.1270729024496529  0.0008738100665904967      13.42207400804222      301.8971539286781   0.006022412285823908     0.8001417331787228     0.5125352886577202     0.2814211696460977      0.389985605796228   0.004222242843884868      0.375891682023719     0.4476747182702202     0.3023034645505561   1.49011845391623e-08 121.9643629804272
2.572111792854367      19.78001499965064      16.47169663937705   0.002678610569630216     0.6987432219546468     -11.87091502153788  1.993839752847539e-07     0.1271067476989441  0.0008704666619166106      13.31794928029021      289.9899759584569   0.006175255421548084     0.8000806939502003     0.5186254126466233     0.2798156834285881     0.3727336087105084     0.0297219327974378      0.375891682023719     0.4906388940878907     0.3485576033065514  3.560807522467204e-14 122.0863354733752
2.572111831181819      19.78001499965064      16.47169663937705   0.002678610569630216     0.6987432219546468     -11.87091502153788  1.993839752847539e-07     0.1271067476989441  0.0008704666619166106      13.31794928029021      289.9899759584569   0.006175255421548084     0.8000806939502003     0.5186254126466233     0.2798156834285881     0.3727336087105084     0.0297219327974378      0.375891682023719     0.4906388940878907     0.3485576033065514  3.560807522467204e-14 122.08633541424
2.572111792854367      19.78001529439583      16.47169663937705   0.002678610569630216     0.6987432219546468     -11.87091502153788  1.993839752847539e-07     0.1271067476989441  0.0008704666619166106      13.31794928029021      289.9899759584569   0.006175255421548084     0.8000806939502003     0.5186254126466233     0.2798156834285881     0.3727336087105084     0.0297219327974378      0.375891682023719     0.4906388940878907     0.3485576033065514  3.560807522467204e-14 122.0863355105926
2.572111792854367      19.78001499965064      16.47169688482446   0.002678610569630216     0.6987432219546468     -11.87091502153788  1.993839752847539e-07     0.1271067476989441  0.0008704666619166106      13.31794928029021      289.9899759584569   0.006175255421548084     0.8000806939502003     0.5186254126466233     0.2798156834285881     0.3727336087105084     0.0297219327974378      0.375891682023719     0.4906388940878907     0.3485576033065514  3.560807522467204e-14 122.086335475012
2.572111792854367      19.78001499965064      16.47169663937705    0.00267862547079141     0.6987432219546468     -11.87091502153788  1.993839752847539e-07     0.1271067476989441  0.0008704666619166106      13.31794928029021      289.9899759584569   0.006175255421548084     0.8000806939502003     0.5186254126466233     0.2798156834285881     0.3727336087105084     0.0297219327974378      0.375891682023719     0.4906388940878907     0.3485576033065514  3.560807522467204e-14 122.086335706259
2.572111792854367      19.78001499965064      16.47169663937705   0.002678610569630216      0.698743236855808     -11.87091502153788  1.993839752847539e-07     0.1271067476989441  0.0008704666619166106      13.31794928029021      289.9899759584569   0.006175255421548084     0.8000806939502003     0.5186254126466233     0.2798156834285881     0.3727336087105084     0.0297219327974378      0.375891682023719     0.4906388940878907     0.3485576033065514  3.560807522467204e-14 122.0863354831181
2.572111792854367      19.78001499965064      16.47169663937705   0.002678610569630216     0.6987432219546468      -11.8709151984283  1.993839752847539e-07     0.1271067476989441  0.0008704666619166106      13.31794928029021      289.9899759584569   0.006175255421548084     0.8000806939502003     0.5186254126466233     0.2798156834285881     0.3727336087105084     0.0297219327974378      0.375891682023719     0.4906388940878907     0.3485576033065514  3.560807522467204e-14 122.086335486415
2.572111792854367      19.78001499965064      16.47169663937705   0.002678610569630216     0.6987432219546468     -11.87091502153788  2.142851364786016e-07     0.1271067476989441  0.0008704666619166106      13.31794928029021      289.9899759584569   0.006175255421548084     0.8000806939502003     0.5186254126466233     0.2798156834285881     0.3727336087105084     0.0297219327974378      0.375891682023719     0.4906388940878907     0.3485576033065514  3.560807522467204e-14 122.086340455695
2.572111792854367      19.78001499965064      16.47169663937705   0.002678610569630216     0.6987432219546468     -11.87091502153788  1.993839752847539e-07     0.1271067626001053  0.0008704666619166106      13.31794928029021      289.9899759584569   0.006175255421548084     0.8000806939502003     0.5186254126466233     0.2798156834285881     0.3727336087105084     0.0297219327974378      0.375891682023719     0.4906388940878907     0.3485576033065514  3.560807522467204e-14 122.0863354544784
2.572111792854367      19.78001499965064      16.47169663937705   0.002678610569630216     0.6987432219546468     -11.87091502153788  1.993839752847539e-07     0.1271067476989441  0.0008704815630778044      13.31794928029021      289.9899759584569   0.006175255421548084     0.8000806939502003     0.5186254126466233     0.2798156834285881     0.3727336087105084     0.0297219327974378      0.375891682023719     0.4906388940878907     0.3485576033065514  3.560807522467204e-14 122.0863348439465
2.572111792854367      19.78001499965064      16.47169663937705   0.002678610569630216     0.6987432219546468     -11.87091502153788  1.993839752847539e-07     0.1271067476989441  0.0008704666619166106      13.31794947874312      289.9899759584569   0.006175255421548084     0.8000806939502003     0.5186254126466233     0.2798156834285881     0.3727336087105084     0.0297219327974378      0.375891682023719     0.4906388940878907     0.3485576033065514  3.560807522467204e-14 122.0863354784985
2.572111792854367      19.78001499965064      16.47169663937705   0.002678610569630216     0.6987432219546468     -11.87091502153788  1.993839752847539e-07     0.1271067476989441  0.0008704666619166106      13.31794928029021      289.9899802796442   0.006175255421548084     0.8000806939502003     0.5186254126466233     0.2798156834285881     0.3727336087105084     0.0297219327974378      0.375891682023719     0.4906388940878907     0.3485576033065514  3.560807522467204e-14 122.0863354266821
2.572111792854367      19.78001499965064      16.47169663937705   0.002678610569630216     0.6987432219546468     -11.87091502153788  1.993839752847539e-07     0.1271067476989441  0.0008704666619166106      13.31794928029021      289.9899759584569   0.006175270322709278     0.8000806939502003     0.5186254126466233     0.2798156834285881     0.3727336087105084     0.0297219327974378      0.375891682023719     0.4906388940878907     0.3485576033065514  3.560807522467204e-14 122.0863548955232
2.572111792854367      19.78001499965064      16.47169663937705   0.002678610569630216     0.6987432219546468     -11.87091502153788  1.993839752847539e-07     0.1271067476989441  0.0008704666619166106      13.31794928029021      289.9899759584569   0.006175255421548084     0.8000807088513615     0.5186254126466233     0.2798156834285881     0.3727336087105084     0.0297219327974378      0.375891682023719     0.4906388940878907     0.3485576033065514  3.560807522467204e-14 122.0863360878048
2.572111792854367      19.78001499965064      16.47169663937705   0.002678610569630216     0.6987432219546468     -11.87091502153788  1.993839752847539e-07     0.1271067476989441  0.0008704666619166106      13.31794928029021      289.9899759584569   0.006175255421548084     0.8000806939502003     0.5186254275477845     0.2798156834285881     0.3727336087105084     0.0297219327974378      0.375891682023719     0.4906388940878907     0.3485576033065514  3.560807522467204e-14 122.0863349853507
2.572111792854367      19.78001499965064      16.47169663937705   0.002678610569630216     0.6987432219546468     -11.87091502153788  1.993839752847539e-07     0.1271067476989441  0.0008704666619166106      13.31794928029021      289.9899759584569   0.006175255421548084     0.8000806939502003     0.5186254126466233     0.2798156983297493     0.3727336087105084     0.0297219327974378      0.375891682023719     0.4906388940878907     0.3485576033065514  3.560807522467204e-14 122.0863360101819
2.572111792854367      19.78001499965064      16.47169663937705   0.002678610569630216     0.6987432219546468     -11.87091502153788  1.993839752847539e-07     0.1271067476989441  0.0008704666619166106      13.31794928029021      289.9899759584569   0.006175255421548084     0.8000806939502003     0.5186254126466233     0.2798156834285881     0.3727336236116696     0.0297219327974378      0.375891682023719     0.4906388940878907     0.3485576033065514  3.560807522467204e-14 122.0863354825657
2.572111792854367      19.78001499965064      16.47169663937705   0.002678610569630216     0.6987432219546468     -11.87091502153788  1.993839752847539e-07     0.1271067476989441  0.0008704666619166106      13.31794928029021      289.9899759584569   0.006175255421548084     0.8000806939502003     0.5186254126466233     0.2798156834285881     0.3727336087105084    0.02972194769859899      0.375891682023719     0.4906388940878907     0.3485576033065514  3.560807522467204e-14 122.0863354734111
2.572111792854367      19.78001499965064      16.47169663937705   0.002678610569630216     0.6987432219546468     -11.87091502153788  1.993839752847539e-07     0.1271067476989441  0.0008704666619166106      13.31794928029021      289.9899759584569   0.006175255421548084     0.8000806939502003     0.5186254126466233     0.2798156834285881     0.3727336087105084     0.0297219327974378     0.3758916969248802     0.4906388940878907     0.3485576033065514  3.560807522467204e-14 122.0863354733752
2.572111792854367      19.78001499965064      16.47169663937705   0.002678610569630216     0.6987432219546468     -11.87091502153788  1.993839752847539e-07     0.1271067476989441  0.0008704666619166106      13.31794928029021      289.9899759584569   0.006175255421548084     0.8000806939502003     0.5186254126466233     0.2798156834285881     0.3727336087105084     0.0297219327974378      0.375891682023719     0.4906389089890519     0.3485576033065514  3.560807522467204e-14 122.086335473346
2.572111792854367      19.78001499965064      16.47169663937705   0.002678610569630216     0.6987432219546468     -11.87091502153788  1.993839752847539e-07     0.1271067476989441  0.0008704666619166106      13.31794928029021      289.9899759584569   0.006175255421548084     0.8000806939502003     0.5186254126466233     0.2798156834285881     0.3727336087105084     0.0297219327974378      0.375891682023719     0.4906388940878907     0.3485576182077126  3.560807522467204e-14 122.0863354733798
2.572111792854367      19.78001499965064      16.47169663937705   0.002678610569630216     0.6987432219546468     -11.87091502153788  1.993839752847539e-07     0.1271067476989441  0.0008704666619166106      13.31794928029021      289.9899759584569   0.006175255421548084     0.8000806939502003     0.5186254126466233     0.2798156834285881     0.3727336087105084     0.0297219327974378      0.375891682023719     0.4906388940878907     0.3485576033065514  1.490119680192288e-08 122.0863870068456
2.599110133839503      19.68155106241071       16.2874010852672   0.002717274534916179      0.713312458551833     -11.74163779323122  3.135049541865296e-07     0.1270814397885897  0.0008729737421062348      13.39604283002729      298.9203594793586   0.006060467582989517      0.800126473224583     0.5140581742068474     0.2810196004848876      0.385672589485462    0.01059716526498736      0.375891682023719     0.4584157619914588     0.3138669989858285  4.306259935326803e-14 121.9885074830998
2.599110172569262      19.68155106241071       16.2874010852672   0.002717274534916179      0.713312458551833     -11.74163779323122  3.135049541865296e-07     0.1270814397885897  0.0008729737421062348      13.39604283002729      298.9203594793586   0.006060467582989517      0.800126473224583     0.5140581742068474     0.2810196004848876      0.385672589485462    0.01059716526498736      0.375891682023719     0.4584157619914588     0.3138669989858285  4.306259935326803e-14 121.9885073561377
2.599110133839503      19.68155135568867       16.2874010852672   0.002717274534916179      0.713312458551833     -11.74163779323122  3.135049541865296e-07     0.1270814397885897  0.0008729737421062348      13.39604283002729      298.9203594793586   0.006060467582989517      0.800126473224583     0.5140581742068474     0.2810196004848876      0.385672589485462    0.01059716526498736      0.375891682023719     0.4584157619914588     0.3138669989858285  4.306259935326803e-14 121.988507515764
2.599110133839503      19.68155106241071      16.28740132796839   0.002717274534916179      0.713312458551833     -11.74163779323122  3.135049541865296e-07     0.1270814397885897  0.0008729737421062348      13.39604283002729      298.9203594793586   0.006060467582989517      0.800126473224583     0.5140581742068474     0.2810196004848876      0.385672589485462    0.01059716526498736      0.375891682023719     0.4584157619914588     0.3138669989858285  4.306259935326803e-14 121.9885074984555
2.599110133839503      19.68155106241071       16.2874010852672   0.002717289436077373      0.713312458551833     -11.74163779323122  3.135049541865296e-07     0.1270814397885897  0.0008729737421062348      13.39604283002729      298.9203594793586   0.006060467582989517      0.800126473224583     0.5140581742068474     0.2810196004848876      0.385672589485462    0.01059716526498736      0.375891682023719     0.4584157619914588     0.3138669989858285  4.306259935326803e-14 121.988507816698
2.599110133839503      19.68155106241071       16.2874010852672   0.002717274534916179     0.7133124734529942     -11.74163779323122  3.135049541865296e-07     0.1270814397885897  0.0008729737421062348      13.39604283002729      298.9203594793586   0.006060467582989517      0.800126473224583     0.5140581742068474     0.2810196004848876      0.385672589485462    0.01059716526498736      0.375891682023719     0.4584157619914588     0.3138669989858285  4.306259935326803e-14 121.9885075076825
2.599110133839503      19.68155106241071       16.2874010852672   0.002717274534916179      0.713312458551833     -11.74163796819526  3.135049541865296e-07     0.1270814397885897  0.0008729737421062348      13.39604283002729      298.9203594793586   0.006060467582989517      0.800126473224583     0.5140581742068474     0.2810196004848876      0.385672589485462    0.01059716526498736      0.375891682023719     0.4584157619914588     0.3138669989858285  4.306259935326803e-14 121.9885074884418
2.599110133839503      19.68155106241071       16.2874010852672   0.002717274534916179      0.713312458551833     -11.74163779323122  3.284061153803773e-07     0.1270814397885897  0.0008729737421062348      13.39604283002729      298.9203594793586   0.006060467582989517      0.800126473224583     0.5140581742068474     0.2810196004848876      0.385672589485462    0.01059716526498736      0.375891682023719     0.4584157619914588     0.3138669989858285  4.306259935326803e-14 121.9885125013936
2.599110133839503      19.68155106241071       16.2874010852672   0.002717274534916179      0.713312458551833     -11.74163779323122  3.135049541865296e-07     0.1270814546897509  0.0008729737421062348      13.39604283002729      298.9203594793586   0.006060467582989517      0.800126473224583     0.5140581742068474     0.2810196004848876      0.385672589485462    0.01059716526498736      0.375891682023719     0.4584157619914588     0.3138669989858285  4.306259935326803e-14 121.9885074515483
2.599110133839503      19.68155106241071       16.2874010852672   0.002717274534916179      0.713312458551833     -11.74163779323122  3.135049541865296e-07     0.1270814397885897  0.0008729886432674287      13.39604283002729      298.9203594793586   0.006060467582989517      0.800126473224583     0.5140581742068474     0.2810196004848876      0.385672589485462    0.01059716526498736      0.375891682023719     0.4584157619914588     0.3138669989858285  4.306259935326803e-14 121.9885069662346
2.599110133839503      19.68155106241071       16.2874010852672   0.002717274534916179      0.713312458551833     -11.74163779323122  3.135049541865296e-07     0.1270814397885897  0.0008729737421062348      13.39604302964388      298.9203594793586   0.006060467582989517      0.800126473224583     0.5140581742068474     0.2810196004848876      0.385672589485462    0.01059716526498736      0.375891682023719     0.4584157619914588     0.3138669989858285  4.306259935326803e-14 121.9885074719237
2.599110133839503      19.68155106241071       16.2874010852672   0.002717274534916179      0.713312458551833     -11.74163779323122  3.135049541865296e-07     0.1270814397885897  0.0008729737421062348      13.39604283002729      298.9203639336191   0.006060467582989517      0.800126473224583     0.5140581742068474     0.2810196004848876      0.385672589485462    0.01059716526498736      0.375891682023719     0.4584157619914588     0.3138669989858285  4.306259935326803e-14 121.9885074605134
2.599110133839503      19.68155106241071       16.2874010852672   0.002717274534916179      0.713312458551833     -11.74163779323122  3.135049541865296e-07     0.1270814397885897  0.0008729737421062348      13.39604283002729      298.9203594793586   0.006060482484150711      0.800126473224583     0.5140581742068474     0.2810196004848876      0.385672589485462    0.01059716526498736      0.375891682023719     0.4584157619914588     0.3138669989858285  4.306259935326803e-14 121.9885228163835
2.599110133839503      19.68155106241071       16.2874010852672   0.002717274534916179      0.713312458551833     -11.74163779323122  3.135049541865296e-07     0.1270814397885897  0.0008729737421062348      13.39604283002729      298.9203594793586   0.006060467582989517     0.8001264881257442     0.5140581742068474     0.2810196004848876      0.385672589485462    0.01059716526498736      0.375891682023719     0.4584157619914588     0.3138669989858285  4.306259935326803e-14 121.988508095018
2.599110133839503      19.68155106241071       16.2874010852672   0.002717274534916179      0.713312458551833     -11.74163779323122  3.135049541865296e-07     0.1270814397885897  0.0008729737421062348      13.39604283002729      298.9203594793586   0.006060467582989517      0.800126473224583     0.5140581891080086     0.2810196004848876      0.385672589485462    0.01059716526498736      0.375891682023719     0.4584157619914588     0.3138669989858285  4.306259935326803e-14 121.9885070318434
2.599110133839503      19.68155106241071       16.2874010852672   0.002717274534916179      0.713312458551833     -11.74163779323122  3.135049541865296e-07     0.1270814397885897  0.0008729737421062348      13.39604283002729      298.9203594793586   0.006060467582989517      0.800126473224583     0.5140581742068474     0.2810196153860488      0.385672589485462    0.01059716526498736      0.375891682023719     0.4584157619914588     0.3138669989858285  4.306259935326803e-14 121.9885078986955
2.599110133839503      19.68155106241071       16.2874010852672   0.002717274534916179      0.713312458551833     -11.74163779323122  3.135049541865296e-07     0.1270814397885897  0.0008729737421062348      13.39604283002729      298.9203594793586   0.006060467582989517      0.800126473224583     0.5140581742068474     0.2810196004848876     0.3856726043866232    0.01059716526498736      0.375891682023719     0.4584157619914588     0.3138669989858285  4.306259935326803e-14 121.9885074874905
2.599110133839503      19.68155106241071       16.2874010852672   0.002717274534916179      0.713312458551833     -11.74163779323122  3.135049541865296e-07     0.1270814397885897  0.0008729737421062348      13.39604283002729      298.9203594793586   0.006060467582989517      0.800126473224583     0.5140581742068474     0.2810196004848876      0.385672589485462    0.01059718016614856      0.375891682023719     0.4584157619914588     0.3138669989858285  4.306259935326803e-14 121.9885074839804
2.599110133839503      19.68155106241071       16.2874010852672   0.002717274534916179      0.713312458551833     -11.74163779323122  3.135049541865296e-07     0.1270814397885897  0.0008729737421062348      13.39604283002729      298.9203594793586   0.006060467582989517      0.800126473224583     0.5140581742068474     0.2810196004848876      0.385672589485462    0.01059716526498736     0.3758916969248802     0.4584157619914588     0.3138669989858285  4.306259935326803e-14 121.9885074830998
2.599110133839503      19.68155106241071       16.2874010852672   0.002717274534916179      0.713312458551833     -11.74163779323122  3.135049541865296e-07     0.1270814397885897  0.0008729737421062348      13.39604283002729      298.9203594793586   0.006060467582989517      0.800126473224583     0.5140581742068474     0.2810196004848876      0.385672589485462    0.01059716526498736      0.375891682023719       0.45841577689262     0.3138669989858285  4.306259935326803e-14 121.9885074831009
2.599110133839503      19.68155106241071       16.2874010852672   0.002717274534916179      0.713312458551833     -11.74163779323122  3.135049541865296e-07     0.1270814397885897  0.0008729737421062348      13.39604283002729      298.9203594793586   0.006060467582989517      0.800126473224583     0.5140581742068474     0.2810196004848876      0.385672589485462    0.01059716526498736      0.375891682023719     0.4584157619914588     0.3138670138869897  4.306259935326803e-14 121.9885074831432
2.599110133839503      19.68155106241071       16.2874010852672   0.002717274534916179      0.713312458551833     -11.74163779323122  3.135049541865296e-07     0.1270814397885897  0.0008729737421062348      13.39604283002729      298.9203594793586   0.006060467582989517      0.800126473224583     0.5140581742068474     0.2810196004848876      0.385672589485462    0.01059716526498736      0.375891682023719     0.4584157619914588     0.3138669989858285  1.490120425644701e-08 121.9885558986933
2.605859719110268      19.65693507801143      16.24132719657261   0.002726940525162674     0.7169547677143479     -11.70931848603732  3.420351990160092e-07     0.1270751128109643  0.0008736005121560006      13.41556621753238      301.1529553676824    0.00603177062327409     0.8001379180432202     0.5129163645926972     0.2813205797500902     0.3889073346909372   0.005815973364531603      0.375891682023719     0.4503599789381296     0.3051943478741889  2.272176989999275e-14 121.9691865864428
2.605859757940604      19.65693507801143      16.24132719657261   0.002726940525162674     0.7169547677143479     -11.70931848603732  3.420351990160092e-07     0.1270751128109643  0.0008736005121560006      13.41556621753238      301.1529553676824    0.00603177062327409     0.8001379180432202     0.5129163645926972     0.2813205797500902     0.3889073346909372   0.005815973364531603      0.375891682023719     0.4503599789381296     0.3051943478741889  2.272176989999275e-14 121.9691864386214
2.605859719110268      19.65693537092259      16.24132719657261   0.002726940525162674     0.7169547677143479     -11.70931848603732  3.420351990160092e-07     0.1270751128109643  0.0008736005121560006      13.41556621753238      301.1529553676824    0.00603177062327409     0.8001379180432202     0.5129163645926972     0.2813205797500902     0.3889073346909372   0.005815973364531603      0.375891682023719     0.4503599789381296     0.3051943478741889  2.272176989999275e-14 121.9691865983418
2.605859719110268      19.65693507801143      16.24132743858724   0.002726940525162674     0.7169547677143479     -11.70931848603732  3.420351990160092e-07     0.1270751128109643  0.0008736005121560006      13.41556621753238      301.1529553676824    0.00603177062327409     0.8001379180432202     0.5129163645926972     0.2813205797500902     0.3889073346909372   0.005815973364531603      0.375891682023719     0.4503599789381296     0.3051943478741889  2.272176989999275e-14 121.9691865826583
2.605859719110268      19.65693507801143      16.24132719657261   0.002726955426323868     0.7169547677143479     -11.70931848603732  3.420351990160092e-07     0.1270751128109643  0.0008736005121560006      13.41556621753238      301.1529553676824    0.00603177062327409     0.8001379180432202     0.5129163645926972     0.2813205797500902     0.3889073346909372   0.005815973364531603      0.375891682023719     0.4503599789381296     0.3051943478741889  2.272176989999275e-14 121.9691869425879
2.605859719110268      19.65693507801143      16.24132719657261   0.002726940525162674     0.7169547826155091     -11.70931848603732  3.420351990160092e-07     0.1270751128109643  0.0008736005121560006      13.41556621753238      301.1529553676824    0.00603177062327409     0.8001379180432202     0.5129163645926972     0.2813205797500902     0.3889073346909372   0.005815973364531603      0.375891682023719     0.4503599789381296     0.3051943478741889  2.272176989999275e-14 121.9691865953531
2.605859719110268      19.65693507801143      16.24132719657261   0.002726940525162674     0.7169547677143479     -11.70931866051976  3.420351990160092e-07     0.1270751128109643  0.0008736005121560006      13.41556621753238      301.1529553676824    0.00603177062327409     0.8001379180432202     0.5129163645926972     0.2813205797500902     0.3889073346909372   0.005815973364531603      0.375891682023719     0.4503599789381296     0.3051943478741889  2.272176989999275e-14 121.9691865905142
2.605859719110268      19.65693507801143      16.24132719657261   0.002726940525162674     0.7169547677143479     -11.70931848603732  3.569363602098568e-07     0.1270751128109643  0.0008736005121560006      13.41556621753238      301.1529553676824    0.00603177062327409     0.8001379180432202     0.5129163645926972     0.2813205797500902     0.3889073346909372   0.005815973364531603      0.375891682023719     0.4503599789381296     0.3051943478741889  2.272176989999275e-14 121.9691916847642
2.605859719110268      19.65693507801143      16.24132719657261   0.002726940525162674     0.7169547677143479     -11.70931848603732  3.420351990160092e-07     0.1270751277121255  0.0008736005121560006      13.41556621753238      301.1529553676824    0.00603177062327409     0.8001379180432202     0.5129163645926972     0.2813205797500902     0.3889073346909372   0.005815973364531603      0.375891682023719     0.4503599789381296     0.3051943478741889  2.272176989999275e-14 121.9691865473567
2.605859719110268      19.65693507801143      16.24132719657261   0.002726940525162674     0.7169547677143479     -11.70931848603732  3.420351990160092e-07     0.1270751128109643  0.0008736154133171945      13.41556621753238      301.1529553676824    0.00603177062327409     0.8001379180432202     0.5129163645926972     0.2813205797500902     0.3889073346909372   0.005815973364531603      0.375891682023719     0.4503599789381296     0.3051943478741889  2.272176989999275e-14 121.9691861148322
2.605859719110268      19.65693507801143      16.24132719657261   0.002726940525162674     0.7169547677143479     -11.70931848603732  3.420351990160092e-07     0.1270751128109643  0.0008736005121560006      13.41556641743989      301.1529553676824    0.00603177062327409     0.8001379180432202     0.5129163645926972     0.2813205797500902     0.3889073346909372   0.005815973364531603      0.375891682023719     0.4503599789381296     0.3051943478741889  2.272176989999275e-14 121.9691865637564
2.605859719110268      19.65693507801143      16.24132719657261   0.002726940525162674     0.7169547677143479     -11.70931848603732  3.420351990160092e-07     0.1270751128109643  0.0008736005121560006      13.41556621753238      301.1529598552111    0.00603177062327409     0.8001379180432202     0.5129163645926972     0.2813205797500902     0.3889073346909372   0.005815973364531603      0.375891682023719     0.4503599789381296     0.3051943478741889  2.272176989999275e-14 121.969186562655
2.605859719110268      19.65693507801143      16.24132719657261   0.002726940525162674     0.7169547677143479     -11.70931848603732  3.420351990160092e-07     0.1270751128109643  0.0008736005121560006      13.41556621753238      301.1529553676824   0.006031785524435284     0.8001379180432202     0.5129163645926972     0.2813205797500902     0.3889073346909372   0.005815973364531603      0.375891682023719     0.4503599789381296     0.3051943478741889  2.272176989999275e-14 121.969201611196
2.605859719110268      19.65693507801143      16.24132719657261   0.002726940525162674     0.7169547677143479     -11.70931848603732  3.420351990160092e-07     0.1270751128109643  0.0008736005121560006      13.41556621753238      301.1529553676824    0.00603177062327409     0.8001379329443814     0.5129163645926972     0.2813205797500902     0.3889073346909372   0.005815973364531603      0.375891682023719     0.4503599789381296     0.3051943478741889  2.272176989999275e-14 121.9691872147317
2.605859719110268      19.65693507801143      16.24132719657261   0.002726940525162674     0.7169547677143479     -11.70931848603732  3.420351990160092e-07     0.1270751128109643  0.0008736005121560006      13.41556621753238      301.1529553676824    0.00603177062327409     0.8001379180432202     0.5129163794938584     0.2813205797500902     0.3889073346909372   0.005815973364531603      0.375891682023719     0.4503599789381296     0.3051943478741889  2.272176989999275e-14 121.9691861495944
2.605859719110268      19.65693507801143      16.24132719657261   0.002726940525162674     0.7169547677143479     -11.70931848603732  3.420351990160092e-07     0.1270751128109643  0.0008736005121560006      13.41556621753238      301.1529553676824    0.00603177062327409     0.8001379180432202     0.5129163645926972     0.2813205946512514     0.3889073346909372   0.005815973364531603      0.375891682023719     0.4503599789381296     0.3051943478741889  2.272176989999275e-14 121.9691869946814
2.605859719110268      19.65693507801143      16.24132719657261   0.002726940525162674     0.7169547677143479     -11.70931848603732  3.420351990160092e-07     0.1270751128109643  0.0008736005121560006      13.41556621753238      301.1529553676824    0.00603177062327409     0.8001379180432202     0.5129163645926972     0.2813205797500902     0.3889073495920984   0.005815973364531603      0.375891682023719     0.4503599789381296     0.3051943478741889  2.272176989999275e-14 121.9691865914035
2.605859719110268      19.65693507801143      16.24132719657261   0.002726940525162674     0.7169547677143479     -11.70931848603732  3.420351990160092e-07     0.1270751128109643  0.0008736005121560006      13.41556621753238      301.1529553676824    0.00603177062327409     0.8001379180432202     0.5129163645926972     0.2813205797500902     0.3889073346909372   0.005815988265692797      0.375891682023719     0.4503599789381296     0.3051943478741889  2.272176989999275e-14 121.9691865938301
2.605859719110268      19.65693507801143      16.24132719657261   0.002726940525162674     0.7169547677143479     -11.70931848603732  3.420351990160092e-07     0.1270751128109643  0.0008736005121560006      13.41556621753238      301.1529553676824    0.00603177062327409     0.8001379180432202     0.5129163645926972     0.2813205797500902     0.3889073346909372   0.005815973364531603     0.3758916969248802     0.4503599789381296     0.3051943478741889  2.272176989999275e-14 121.9691865864428
2.605859719110268      19.65693507801143      16.24132719657261   0.002726940525162674     0.7169547677143479     -11.70931848603732  3.420351990160092e-07     0.1270751128109643  0.0008736005121560006      13.41556621753238      301.1529553676824    0.00603177062327409     0.8001379180432202     0.5129163645926972     0.2813205797500902     0.3889073346909372   0.005815973364531603      0.375891682023719     0.4503599938392908     0.3051943478741889  2.272176989999275e-14 121.9691865860979
2.605859719110268      19.65693507801143      16.24132719657261   0.002726940525162674     0.7169547677143479     -11.70931848603732  3.420351990160092e-07     0.1270751128109643  0.0008736005121560006      13.41556621753238      301.1529553676824    0.00603177062327409     0.8001379180432202     0.5129163645926972     0.2813205797500902     0.3889073346909372   0.005815973364531603      0.375891682023719     0.4503599789381296     0.3051943627753501  2.272176989999275e-14 121.9691865862288
2.605859719110268      19.65693507801143      16.24132719657261   0.002726940525162674     0.7169547677143479     -11.70931848603732  3.420351990160092e-07     0.1270751128109643  0.0008736005121560006      13.41556621753238      301.1529553676824    0.00603177062327409     0.8001379180432202     0.5129163645926972     0.2813205797500902     0.3889073346909372   0.005815973364531603      0.375891682023719     0.4503599789381296     0.3051943478741889  1.490118391561756e-08 121.9692329948719
2.607547115525885      19.65078108155446      16.22980872373045   0.002729357018424318     0.7178653450578495      -11.7012386587699   3.49167760639521e-07     0.1270735310664108  0.0008737572046778809      13.42044706469192      301.7111043721571   0.006024596383042094     0.8001407792480456     0.5126309121723343     0.2813958245709018     0.3897160210392529   0.004620675320045161      0.375891682023719     0.4483460330579123     0.3030261849704437  2.318767768811508e-14 121.9646523282772
2.607547154381365      19.65078108155446      16.22980872373045   0.002729357018424318     0.7178653450578495      -11.7012386587699   3.49167760639521e-07     0.1270735310664108  0.0008737572046778809      13.42044706469192      301.7111043721571   0.006024596383042094     0.8001407792480456     0.5126309121723343     0.2813958245709018     0.3897160210392529   0.004620675320045161      0.375891682023719     0.4483460330579123     0.3030261849704437  2.318767768811508e-14 121.9646522252618
2.607547115525885      19.65078137437391      16.22980872373045   0.002729357018424318     0.7178653450578495      -11.7012386587699   3.49167760639521e-07     0.1270735310664108  0.0008737572046778809      13.42044706469192      301.7111043721571   0.006024596383042094     0.8001407792480456     0.5126309121723343     0.2813958245709018     0.3897160210392529   0.004620675320045161      0.375891682023719     0.4483460330579123     0.3030261849704437  2.318767768811508e-14 121.9646523496573
2.607547115525885      19.65078108155446      16.22980896557345   0.002729357018424318     0.7178653450578495      -11.7012386587699   3.49167760639521e-07     0.1270735310664108  0.0008737572046778809      13.42044706469192      301.7111043721571   0.006024596383042094     0.8001407792480456     0.5126309121723343     0.2813958245709018     0.3897160210392529   0.004620675320045161      0.375891682023719     0.4483460330579123     0.3030261849704437  2.318767768811508e-14 121.9646523341487
2.607547115525885      19.65078108155446      16.22980872373045   0.002729371919585512     0.7178653450578495      -11.7012386587699   3.49167760639521e-07     0.1270735310664108  0.0008737572046778809      13.42044706469192      301.7111043721571   0.006024596383042094     0.8001407792480456     0.5126309121723343     0.2813958245709018     0.3897160210392529   0.004620675320045161      0.375891682023719     0.4483460330579123     0.3030261849704437  2.318767768811508e-14 121.9646527021596
2.607547115525885      19.65078108155446      16.22980872373045   0.002729357018424318     0.7178653599590107      -11.7012386587699   3.49167760639521e-07     0.1270735310664108  0.0008737572046778809      13.42044706469192      301.7111043721571   0.006024596383042094     0.8001407792480456     0.5126309121723343     0.2813958245709018     0.3897160210392529   0.004620675320045161      0.375891682023719     0.4483460330579123     0.3030261849704437  2.318767768811508e-14 121.9646523066798
2.607547115525885      19.65078108155446      16.22980872373045   0.002729357018424318     0.7178653450578495     -11.70123883313194   3.49167760639521e-07     0.1270735310664108  0.0008737572046778809      13.42044706469192      301.7111043721571   0.006024596383042094     0.8001407792480456     0.5126309121723343     0.2813958245709018     0.3897160210392529   0.004620675320045161      0.375891682023719     0.4483460330579123     0.3030261849704437  2.318767768811508e-14 121.9646523464949
2.607547115525885      19.65078108155446      16.22980872373045   0.002729357018424318     0.7178653450578495      -11.7012386587699  3.640689218333687e-07     0.1270735310664108  0.0008737572046778809      13.42044706469192      301.7111043721571   0.006024596383042094     0.8001407792480456     0.5126309121723343     0.2813958245709018     0.3897160210392529   0.004620675320045161      0.375891682023719     0.4483460330579123     0.3030261849704437  2.318767768811508e-14 121.9646574833573
2.607547115525885      19.65078108155446      16.22980872373045   0.002729357018424318     0.7178653450578495      -11.7012386587699   3.49167760639521e-07      0.127073545967572  0.0008737572046778809      13.42044706469192      301.7111043721571   0.006024596383042094     0.8001407792480456     0.5126309121723343     0.2813958245709018     0.3897160210392529   0.004620675320045161      0.375891682023719     0.4483460330579123     0.3030261849704437  2.318767768811508e-14 121.9646523176858
2.607547115525885      19.65078108155446      16.22980872373045   0.002729357018424318     0.7178653450578495      -11.7012386587699   3.49167760639521e-07     0.1270735310664108  0.0008737721058390748      13.42044706469192      301.7111043721571   0.006024596383042094     0.8001407792480456     0.5126309121723343     0.2813958245709018     0.3897160210392529   0.004620675320045161      0.375891682023719     0.4483460330579123     0.3030261849704437  2.318767768811508e-14 121.9646518719639
2.607547115525885      19.65078108155446      16.22980872373045   0.002729357018424318     0.7178653450578495      -11.7012386587699   3.49167760639521e-07     0.1270735310664108  0.0008737572046778809      13.42044726467217      301.7111043721571   0.006024596383042094     0.8001407792480456     0.5126309121723343     0.2813958245709018     0.3897160210392529   0.004620675320045161      0.375891682023719     0.4483460330579123     0.3030261849704437  2.318767768811508e-14 121.9646522903971
2.607547115525885      19.65078108155446      16.22980872373045   0.002729357018424318     0.7178653450578495      -11.7012386587699   3.49167760639521e-07     0.1270735310664108  0.0008737572046778809      13.42044706469192       301.711108868003   0.006024596383042094     0.8001407792480456     0.5126309121723343     0.2813958245709018     0.3897160210392529   0.004620675320045161      0.375891682023719     0.4483460330579123     0.3030261849704437  2.318767768811508e-14 121.9646523558787
2.607547115525885      19.65078108155446      16.22980872373045   0.002729357018424318     0.7178653450578495      -11.7012386587699   3.49167760639521e-07     0.1270735310664108  0.0008737572046778809      13.42044706469192      301.7111043721571   0.006024611284203288     0.8001407792480456     0.5126309121723343     0.2813958245709018     0.3897160210392529   0.004620675320045161      0.375891682023719     0.4483460330579123     0.3030261849704437  2.318767768811508e-14 121.9646673677592
2.607547115525885      19.65078108155446      16.22980872373045   0.002729357018424318     0.7178653450578495      -11.7012386587699   3.49167760639521e-07     0.1270735310664108  0.0008737572046778809      13.42044706469192      301.7111043721571   0.006024596383042094     0.8001407941492068     0.5126309121723343     0.2813958245709018     0.3897160210392529   0.004620675320045161      0.375891682023719     0.4483460330579123     0.3030261849704437  2.318767768811508e-14 121.9646529565187
2.607547115525885      19.65078108155446      16.22980872373045   0.002729357018424318     0.7178653450578495      -11.7012386587699   3.49167760639521e-07     0.1270735310664108  0.0008737572046778809      13.42044706469192      301.7111043721571   0.006024596383042094     0.8001407792480456     0.5126309270734955     0.2813958245709018     0.3897160210392529   0.004620675320045161      0.375891682023719     0.4483460330579123     0.3030261849704437  2.318767768811508e-14 121.9646518853888
2.607547115525885      19.65078108155446      16.22980872373045   0.002729357018424318     0.7178653450578495      -11.7012386587699   3.49167760639521e-07     0.1270735310664108  0.0008737572046778809      13.42044706469192      301.7111043721571   0.006024596383042094     0.8001407792480456     0.5126309121723343      0.281395839472063     0.3897160210392529   0.004620675320045161      0.375891682023719     0.4483460330579123     0.3030261849704437  2.318767768811508e-14 121.9646527715733
2.607547115525885      19.65078108155446      16.22980872373045   0.002729357018424318     0.7178653450578495      -11.7012386587699   3.49167760639521e-07     0.1270735310664108  0.0008737572046778809      13.42044706469192      301.7111043721571   0.006024596383042094     0.8001407792480456     0.5126309121723343     0.2813958245709018      0.389716035940414   0.004620675320045161      0.375891682023719     0.4483460330579123     0.3030261849704437  2.318767768811508e-14 121.9646523560633
2.607547115525885      19.65078108155446      16.22980872373045   0.002729357018424318     0.7178653450578495      -11.7012386587699   3.49167760639521e-07     0.1270735310664108  0.0008737572046778809      13.42044706469192      301.7111043721571   0.006024596383042094     0.8001407792480456     0.5126309121723343     0.2813958245709018     0.3897160210392529   0.004620690221206355      0.375891682023719     0.4483460330579123     0.3030261849704437  2.318767768811508e-14 121.9646523283258
2.607547115525885      19.65078108155446      16.22980872373045   0.002729357018424318     0.7178653450578495      -11.7012386587699   3.49167760639521e-07     0.1270735310664108  0.0008737572046778809      13.42044706469192      301.7111043721571   0.006024596383042094     0.8001407792480456     0.5126309121723343     0.2813958245709018     0.3897160210392529   0.004620675320045161     0.3758916969248802     0.4483460330579123     0.3030261849704437  2.318767768811508e-14 121.9646523282772
2.607547115525885      19.65078108155446      16.22980872373045   0.002729357018424318     0.7178653450578495      -11.7012386587699   3.49167760639521e-07     0.1270735310664108  0.0008737572046778809      13.42044706469192      301.7111043721571   0.006024596383042094     0.8001407792480456     0.5126309121723343     0.2813958245709018     0.3897160210392529   0.004620675320045161      0.375891682023719     0.4483460479590735     0.3030261849704437  2.318767768811508e-14 121.9646523282774
2.607547115525885      19.65078108155446      16.22980872373045   0.002729357018424318     0.7178653450578495      -11.7012386587699   3.49167760639521e-07     0.1270735310664108  0.0008737572046778809      13.42044706469192      301.7111043721571   0.006024596383042094     0.8001407792480456     0.5126309121723343     0.2813958245709018     0.3897160210392529   0.004620675320045161      0.375891682023719     0.4483460330579123     0.3030261998716048  2.318767768811508e-14 121.9646523282836
2.607547115525885      19.65078108155446      16.22980872373045   0.002729357018424318     0.7178653450578495      -11.7012386587699   3.49167760639521e-07     0.1270735310664108  0.0008737572046778809      13.42044706469192      301.7111043721571   0.006024596383042094     0.8001407792480456     0.5126309121723343     0.2813958245709018     0.3897160210392529   0.004620675320045161      0.375891682023719     0.4483460330579123     0.3030261849704437  1.490118438152535e-08 121.9646980378912
2.607968965021491      19.64924258101158      16.22692910284591   0.002729961124539768     0.7180929896052158     -11.69921870007727  3.509509027099613e-07     0.1270731356296837  0.0008737963778461061      13.42166727761489      301.8506417528504    0.00602280282177154     0.8001414945499167     0.5125595489999427     0.2814146357941486     0.3899181928141184   0.004321850531434479      0.375891682023719     0.4478425461203197     0.3024841437411675  2.330415474840678e-14 121.9635370099787
2.607969003883257      19.64924258101158      16.22692910284591   0.002729961124539768     0.7180929896052158     -11.69921870007727  3.509509027099613e-07     0.1270731356296837  0.0008737963778461061      13.42166727761489      301.8506417528504    0.00602280282177154     0.8001414945499167     0.5125595489999427     0.2814146357941486     0.3899181928141184   0.004321850531434479      0.375891682023719     0.4478425461203197     0.3024841437411675  2.330415474840678e-14 121.9635368892327
2.607968965021491      19.64924287380811      16.22692910284591   0.002729961124539768     0.7180929896052158     -11.69921870007727  3.509509027099613e-07     0.1270731356296837  0.0008737963778461061      13.42166727761489      301.8506417528504    0.00602280282177154     0.8001414945499167     0.5125595489999427     0.2814146357941486     0.3899181928141184   0.004321850531434479      0.375891682023719     0.4478425461203197     0.3024841437411675  2.330415474840678e-14 121.9635370193077
2.607968965021491      19.64924258101158        16.226929344646   0.002729961124539768     0.7180929896052158     -11.69921870007727  3.509509027099613e-07     0.1270731356296837  0.0008737963778461061      13.42166727761489      301.8506417528504    0.00602280282177154     0.8001414945499167     0.5125595489999427     0.2814146357941486     0.3899181928141184   0.004321850531434479      0.375891682023719     0.4478425461203197     0.3024841437411675  2.330415474840678e-14 121.9635369988847
2.607968965021491      19.64924258101158      16.22692910284591   0.002729976025700962     0.7180929896052158     -11.69921870007727  3.509509027099613e-07     0.1270731356296837  0.0008737963778461061      13.42166727761489      301.8506417528504    0.00602280282177154     0.8001414945499167     0.5125595489999427     0.2814146357941486     0.3899181928141184   0.004321850531434479      0.375891682023719     0.4478425461203197     0.3024841437411675  2.330415474840678e-14 121.9635373621759
2.607968965021491      19.64924258101158      16.22692910284591   0.002729961124539768      0.718093004506377     -11.69921870007727  3.509509027099613e-07     0.1270731356296837  0.0008737963778461061      13.42166727761489      301.8506417528504    0.00602280282177154     0.8001414945499167     0.5125595489999427     0.2814146357941486     0.3899181928141184   0.004321850531434479      0.375891682023719     0.4478425461203197     0.3024841437411675  2.330415474840678e-14 121.9635370161914
2.607968965021491      19.64924258101158      16.22692910284591   0.002729961124539768     0.7180929896052158     -11.69921887440921  3.509509027099613e-07     0.1270731356296837  0.0008737963778461061      13.42166727761489      301.8506417528504    0.00602280282177154     0.8001414945499167     0.5125595489999427     0.2814146357941486     0.3899181928141184   0.004321850531434479      0.375891682023719     0.4478425461203197     0.3024841437411675  2.330415474840678e-14 121.9635370246335
2.607968965021491      19.64924258101158      16.22692910284591   0.002729961124539768     0.7180929896052158     -11.69921870007727   3.65852063903809e-07     0.1270731356296837  0.0008737963778461061      13.42166727761489      301.8506417528504    0.00602280282177154     0.8001414945499167     0.5125595489999427     0.2814146357941486     0.3899181928141184   0.004321850531434479      0.375891682023719     0.4478425461203197     0.3024841437411675  2.330415474840678e-14 121.9635421435597
2.607968965021491      19.64924258101158      16.22692910284591   0.002729961124539768     0.7180929896052158     -11.69921870007727  3.509509027099613e-07     0.1270731505308449  0.0008737963778461061      13.42166727761489      301.8506417528504    0.00602280282177154     0.8001414945499167     0.5125595489999427     0.2814146357941486     0.3899181928141184   0.004321850531434479      0.375891682023719     0.4478425461203197     0.3024841437411675  2.330415474840678e-14 121.9635369821754
2.607968965021491      19.64924258101158      16.22692910284591   0.002729961124539768     0.7180929896052158     -11.69921870007727  3.509509027099613e-07     0.1270731356296837     0.0008738112790073      13.42166727761489      301.8506417528504    0.00602280282177154     0.8001414945499167     0.5125595489999427     0.2814146357941486     0.3899181928141184   0.004321850531434479      0.375891682023719     0.4478425461203197     0.3024841437411675  2.330415474840678e-14 121.9635365549356
2.607968965021491      19.64924258101158      16.22692910284591   0.002729961124539768     0.7180929896052158     -11.69921870007727  3.509509027099613e-07     0.1270731356296837  0.0008737963778461061      13.42166747761331      301.8506417528504    0.00602280282177154     0.8001414945499167     0.5125595489999427     0.2814146357941486     0.3899181928141184   0.004321850531434479      0.375891682023719     0.4478425461203197     0.3024841437411675  2.330415474840678e-14 121.9635370008829
2.607968965021491      19.64924258101158      16.22692910284591   0.002729961124539768     0.7180929896052158     -11.69921870007727  3.509509027099613e-07     0.1270731356296837  0.0008737963778461061      13.42166727761489      301.8506462507755    0.00602280282177154     0.8001414945499167     0.5125595489999427     0.2814146357941486     0.3899181928141184   0.004321850531434479      0.375891682023719     0.4478425461203197     0.3024841437411675  2.330415474840678e-14 121.9635369700063
2.607968965021491      19.64924258101158      16.22692910284591   0.002729961124539768     0.7180929896052158     -11.69921870007727  3.509509027099613e-07     0.1270731356296837  0.0008737963778461061      13.42166727761489      301.8506417528504   0.006022817722932734     0.8001414945499167     0.5125595489999427     0.2814146357941486     0.3899181928141184   0.004321850531434479      0.375891682023719     0.4478425461203197     0.3024841437411675  2.330415474840678e-14 121.9635520259546
2.607968965021491      19.64924258101158      16.22692910284591   0.002729961124539768     0.7180929896052158     -11.69921870007727  3.509509027099613e-07     0.1270731356296837  0.0008737963778461061      13.42166727761489      301.8506417528504    0.00602280282177154     0.8001415094510779     0.5125595489999427     0.2814146357941486     0.3899181928141184   0.004321850531434479      0.375891682023719     0.4478425461203197     0.3024841437411675  2.330415474840678e-14 121.9635376309579
2.607968965021491      19.64924258101158      16.22692910284591   0.002729961124539768     0.7180929896052158     -11.69921870007727  3.509509027099613e-07     0.1270731356296837  0.0008737963778461061      13.42166727761489      301.8506417528504    0.00602280282177154     0.8001414945499167     0.5125595639011039     0.2814146357941486     0.3899181928141184   0.004321850531434479      0.375891682023719     0.4478425461203197     0.3024841437411675  2.330415474840678e-14 121.9635365619416
2.607968965021491      19.64924258101158      16.22692910284591   0.002729961124539768     0.7180929896052158     -11.69921870007727  3.509509027099613e-07     0.1270731356296837  0.0008737963778461061      13.42166727761489      301.8506417528504    0.00602280282177154     0.8001414945499167     0.5125595489999427     0.2814146506953097     0.3899181928141184   0.004321850531434479      0.375891682023719     0.4478425461203197     0.3024841437411675  2.330415474840678e-14 121.9635374198435
2.607968965021491      19.64924258101158      16.22692910284591   0.002729961124539768     0.7180929896052158     -11.69921870007727  3.509509027099613e-07     0.1270731356296837  0.0008737963778461061      13.42166727761489      301.8506417528504    0.00602280282177154     0.8001414945499167     0.5125595489999427     0.2814146357941486     0.3899182077152796   0.004321850531434479      0.375891682023719     0.4478425461203197     0.3024841437411675  2.330415474840678e-14 121.963537009472
2.607968965021491      19.64924258101158      16.22692910284591   0.002729961124539768     0.7180929896052158     -11.69921870007727  3.509509027099613e-07     0.1270731356296837  0.0008737963778461061      13.42166727761489      301.8506417528504    0.00602280282177154     0.8001414945499167     0.5125595489999427     0.2814146357941486     0.3899181928141184   0.004321865432595673      0.375891682023719     0.4478425461203197     0.3024841437411675  2.330415474840678e-14 121.9635370098686
2.607968965021491      19.64924258101158      16.22692910284591   0.002729961124539768     0.7180929896052158     -11.69921870007727  3.509509027099613e-07     0.1270731356296837  0.0008737963778461061      13.42166727761489      301.8506417528504    0.00602280282177154     0.8001414945499167     0.5125595489999427     0.2814146357941486     0.3899181928141184   0.004321850531434479     0.3758916969248802     0.4478425461203197     0.3024841437411675  2.330415474840678e-14 121.9635370099787
2.607968965021491      19.64924258101158      16.22692910284591   0.002729961124539768     0.7180929896052158     -11.69921870007727  3.509509027099613e-07     0.1270731356296837  0.0008737963778461061      13.42166727761489      301.8506417528504    0.00602280282177154     0.8001414945499167     0.5125595489999427     0.2814146357941486     0.3899181928141184   0.004321850531434479      0.375891682023719     0.4478425610214809     0.3024841437411675  2.330415474840678e-14 121.9635370099399
2.607968965021491      19.64924258101158      16.22692910284591   0.002729961124539768     0.7180929896052158     -11.69921870007727  3.509509027099613e-07     0.1270731356296837  0.0008737963778461061      13.42166727761489      301.8506417528504    0.00602280282177154     0.8001414945499167     0.5125595489999427     0.2814146357941486     0.3899181928141184   0.004321850531434479      0.375891682023719     0.4478425461203197     0.3024841586423287  2.330415474840678e-14 121.9635370100022
2.607968965021491      19.64924258101158      16.22692910284591   0.002729961124539768     0.7180929896052158     -11.69921870007727  3.509509027099613e-07     0.1270731356296837  0.0008737963778461061      13.42166727761489      301.8506417528504    0.00602280282177154     0.8001414945499167     0.5125595489999427     0.2814146357941486     0.3899181928141184   0.004321850531434479      0.375891682023719     0.4478425461203197     0.3024841437411675  1.490118449800241e-08 121.9635825257488
2.607975886255141      19.64922583465027       16.2268899570956   0.002729925523966595     0.7180934623054278     -11.69920832439118  3.509169949293049e-07     0.1270734975578915  0.0008802457015820299      13.42172513462212      301.8536421136214   0.006021556722701058     0.8001414796971264     0.5125628631603205     0.2814124045408033     0.3899215218870178   0.004395729207980617      0.375891682023719     0.4481562986759651     0.3023755403368632  2.328660142448191e-14 121.9626719714965
2.607975925117011      19.64922583465027       16.2268899570956   0.002729925523966595     0.7180934623054278     -11.69920832439118  3.509169949293049e-07     0.1270734975578915  0.0008802457015820299      13.42172513462212      301.8536421136214   0.006021556722701058     0.8001414796971264     0.5125628631603205     0.2814124045408033     0.3899215218870178   0.004395729207980617      0.375891682023719     0.4481562986759651     0.3023755403368632  2.328660142448191e-14 121.9626718713519
2.607975886255141      19.64922612744656       16.2268899570956   0.002729925523966595     0.7180934623054278     -11.69920832439118  3.509169949293049e-07     0.1270734975578915  0.0008802457015820299      13.42172513462212      301.8536421136214   0.006021556722701058     0.8001414796971264     0.5125628631603205     0.2814124045408033     0.3899215218870178   0.004395729207980617      0.375891682023719     0.4481562986759651     0.3023755403368632  2.328660142448191e-14 121.9626719930943
2.607975886255141      19.64922583465027      16.22689019889511   0.002729925523966595     0.7180934623054278     -11.69920832439118  3.509169949293049e-07     0.1270734975578915  0.0008802457015820299      13.42172513462212      301.8536421136214   0.006021556722701058     0.8001414796971264     0.5125628631603205     0.2814124045408033     0.3899215218870178   0.004395729207980617      0.375891682023719     0.4481562986759651     0.3023755403368632  2.328660142448191e-14 121.9626719714736
2.607975886255141      19.64922583465027       16.2268899570956   0.002729940425127789     0.7180934623054278     -11.69920832439118  3.509169949293049e-07     0.1270734975578915  0.0008802457015820299      13.42172513462212      301.8536421136214   0.006021556722701058     0.8001414796971264     0.5125628631603205     0.2814124045408033     0.3899215218870178   0.004395729207980617      0.375891682023719     0.4481562986759651     0.3023755403368632  2.328660142448191e-14 121.9626717683254
2.607975886255141      19.64922583465027       16.2268899570956   0.002729925523966595      0.718093477206589     -11.69920832439118  3.509169949293049e-07     0.1270734975578915  0.0008802457015820299      13.42172513462212      301.8536421136214   0.006021556722701058     0.8001414796971264     0.5125628631603205     0.2814124045408033     0.3899215218870178   0.004395729207980617      0.375891682023719     0.4481562986759651     0.3023755403368632  2.328660142448191e-14 121.9626719644557
2.607975886255141      19.64922583465027       16.2268899570956   0.002729925523966595     0.7180934623054278     -11.69920849872297  3.509169949293049e-07     0.1270734975578915  0.0008802457015820299      13.42172513462212      301.8536421136214   0.006021556722701058     0.8001414796971264     0.5125628631603205     0.2814124045408033     0.3899215218870178   0.004395729207980617      0.375891682023719     0.4481562986759651     0.3023755403368632  2.328660142448191e-14 121.962671940729
2.607975886255141      19.64922583465027       16.2268899570956   0.002729925523966595     0.7180934623054278     -11.69920832439118  3.658181561231526e-07     0.1270734975578915  0.0008802457015820299      13.42172513462212      301.8536421136214   0.006021556722701058     0.8001414796971264     0.5125628631603205     0.2814124045408033     0.3899215218870178   0.004395729207980617      0.375891682023719     0.4481562986759651     0.3023755403368632  2.328660142448191e-14 121.9626786828767
2.607975886255141      19.64922583465027       16.2268899570956   0.002729925523966595     0.7180934623054278     -11.69920832439118  3.509169949293049e-07     0.1270735124590527  0.0008802457015820299      13.42172513462212      301.8536421136214   0.006021556722701058     0.8001414796971264     0.5125628631603205     0.2814124045408033     0.3899215218870178   0.004395729207980617      0.375891682023719     0.4481562986759651     0.3023755403368632  2.328660142448191e-14 121.9626720105506
2.607975886255141      19.64922583465027       16.2268899570956   0.002729925523966595     0.7180934623054278     -11.69920832439118  3.509169949293049e-07     0.1270734975578915  0.0008802606027432237      13.42172513462212      301.8536421136214   0.006021556722701058     0.8001414796971264     0.5125628631603205     0.2814124045408033     0.3899215218870178   0.004395729207980617      0.375891682023719     0.4481562986759651     0.3023755403368632  2.328660142448191e-14 121.9626748673627
2.607975886255141      19.64922583465027       16.2268899570956   0.002729925523966595     0.7180934623054278     -11.69920832439118  3.509169949293049e-07     0.1270734975578915  0.0008802457015820299      13.42172533462141      301.8536421136214   0.006021556722701058     0.8001414796971264     0.5125628631603205     0.2814124045408033     0.3899215218870178   0.004395729207980617      0.375891682023719     0.4481562986759651     0.3023755403368632  2.328660142448191e-14 121.9626720154431
2.607975886255141      19.64922583465027       16.2268899570956   0.002729925523966595     0.7180934623054278     -11.69920832439118  3.509169949293049e-07     0.1270734975578915  0.0008802457015820299      13.42172513462212      301.8536466115912   0.006021556722701058     0.8001414796971264     0.5125628631603205     0.2814124045408033     0.3899215218870178   0.004395729207980617      0.375891682023719     0.4481562986759651     0.3023755403368632  2.328660142448191e-14 121.962671944924
2.607975886255141      19.64922583465027       16.2268899570956   0.002729925523966595     0.7180934623054278     -11.69920832439118  3.509169949293049e-07     0.1270734975578915  0.0008802457015820299      13.42172513462212      301.8536421136214   0.006021571623862252     0.8001414796971264     0.5125628631603205     0.2814124045408033     0.3899215218870178   0.004395729207980617      0.375891682023719     0.4481562986759651     0.3023755403368632  2.328660142448191e-14 121.9626856405634
2.607975886255141      19.64922583465027       16.2268899570956   0.002729925523966595     0.7180934623054278     -11.69920832439118  3.509169949293049e-07     0.1270734975578915  0.0008802457015820299      13.42172513462212      301.8536421136214   0.006021556722701058     0.8001414945982875     0.5125628631603205     0.2814124045408033     0.3899215218870178   0.004395729207980617      0.375891682023719     0.4481562986759651     0.3023755403368632  2.328660142448191e-14 121.9626725777288
2.607975886255141      19.64922583465027       16.2268899570956   0.002729925523966595     0.7180934623054278     -11.69920832439118  3.509169949293049e-07     0.1270734975578915  0.0008802457015820299      13.42172513462212      301.8536421136214   0.006021556722701058     0.8001414796971264     0.5125628780614817     0.2814124045408033     0.3899215218870178   0.004395729207980617      0.375891682023719     0.4481562986759651     0.3023755403368632  2.328660142448191e-14 121.9626715458567
2.607975886255141      19.64922583465027       16.2268899570956   0.002729925523966595     0.7180934623054278     -11.69920832439118  3.509169949293049e-07     0.1270734975578915  0.0008802457015820299      13.42172513462212      301.8536421136214   0.006021556722701058     0.8001414796971264     0.5125628631603205     0.2814124194419645     0.3899215218870178   0.004395729207980617      0.375891682023719     0.4481562986759651     0.3023755403368632  2.328660142448191e-14 121.9626723224674
2.607975886255141      19.64922583465027       16.2268899570956   0.002729925523966595     0.7180934623054278     -11.69920832439118  3.509169949293049e-07     0.1270734975578915  0.0008802457015820299      13.42172513462212      301.8536421136214   0.006021556722701058     0.8001414796971264     0.5125628631603205     0.2814124045408033      0.389921536788179   0.004395729207980617      0.375891682023719     0.4481562986759651     0.3023755403368632  2.328660142448191e-14 121.9626719537274
2.607975886255141      19.64922583465027       16.2268899570956   0.002729925523966595     0.7180934623054278     -11.69920832439118  3.509169949293049e-07     0.1270734975578915  0.0008802457015820299      13.42172513462212      301.8536421136214   0.006021556722701058     0.8001414796971264     0.5125628631603205     0.2814124045408033     0.3899215218870178   0.004395744109141811      0.375891682023719     0.4481562986759651     0.3023755403368632  2.328660142448191e-14 121.9626719705404
2.607975886255141      19.64922583465027       16.2268899570956   0.002729925523966595     0.7180934623054278     -11.69920832439118  3.509169949293049e-07     0.1270734975578915  0.0008802457015820299      13.42172513462212      301.8536421136214   0.006021556722701058     0.8001414796971264     0.5125628631603205     0.2814124045408033     0.3899215218870178   0.004395729207980617     0.3758916969248802     0.4481562986759651     0.3023755403368632  2.328660142448191e-14 121.9626719714965
2.607975886255141      19.64922583465027       16.2268899570956   0.002729925523966595     0.7180934623054278     -11.69920832439118  3.509169949293049e-07     0.1270734975578915  0.0008802457015820299      13.42172513462212      301.8536421136214   0.006021556722701058     0.8001414796971264     0.5125628631603205     0.2814124045408033     0.3899215218870178   0.004395729207980617      0.375891682023719     0.4481563135771263     0.3023755403368632  2.328660142448191e-14 121.9626719712477
2.607975886255141      19.64922583465027       16.2268899570956   0.002729925523966595     0.7180934623054278     -11.69920832439118  3.509169949293049e-07     0.1270734975578915  0.0008802457015820299      13.42172513462212      301.8536421136214   0.006021556722701058     0.8001414796971264     0.5125628631603205     0.2814124045408033     0.3899215218870178   0.004395729207980617      0.375891682023719     0.4481562986759651     0.3023755552380243  2.328660142448191e-14 121.9626719711876
2.607975886255141      19.64922583465027       16.2268899570956   0.002729925523966595     0.7180934623054278     -11.69920832439118  3.509169949293049e-07     0.1270734975578915  0.0008802457015820299      13.42172513462212      301.8536421136214   0.006021556722701058     0.8001414796971264     0.5125628631603205     0.2814124045408033     0.3899215218870178   0.004395729207980617      0.375891682023719     0.4481562986759651     0.3023755403368632  1.490118448044908e-08 121.962717559677
2.608290342617512      19.64924285413043       16.2271113470249   0.002737354096090045     0.7181114469962862     -11.69973638085168  3.478924793663968e-07     0.1270728955552845  0.0008801749565523125      13.41987195065486       301.854432671277    0.00601809821088815     0.8001406510233139     0.5125557358460269     0.2814018456319299     0.3901429526477899   0.004881867939922544      0.375891682023719     0.4506724404454252     0.3060861958340544  2.307715789148048e-14 121.9604049642246
2.608290381484067      19.64924285413043       16.2271113470249   0.002737354096090045     0.7181114469962862     -11.69973638085168  3.478924793663968e-07     0.1270728955552845  0.0008801749565523125      13.41987195065486       301.854432671277    0.00601809821088815     0.8001406510233139     0.5125557358460269     0.2814018456319299     0.3901429526477899   0.004881867939922544      0.375891682023719     0.4506724404454252     0.3060861958340544  2.307715789148048e-14 121.9604047755733
2.608290342617512      19.64924314692697       16.2271113470249   0.002737354096090045     0.7181114469962862     -11.69973638085168  3.478924793663968e-07     0.1270728955552845  0.0008801749565523125      13.41987195065486       301.854432671277    0.00601809821088815     0.8001406510233139     0.5125557358460269     0.2814018456319299     0.3901429526477899   0.004881867939922544      0.375891682023719     0.4506724404454252     0.3060861958340544  2.307715789148048e-14 121.9604048967101
2.608290342617512      19.64924285413043       16.2271115888277   0.002737354096090045     0.7181114469962862     -11.69973638085168  3.478924793663968e-07     0.1270728955552845  0.0008801749565523125      13.41987195065486       301.854432671277    0.00601809821088815     0.8001406510233139     0.5125557358460269     0.2814018456319299     0.3901429526477899   0.004881867939922544      0.375891682023719     0.4506724404454252     0.3060861958340544  2.307715789148048e-14 121.9604049056988
2.608290342617512      19.64924285413043       16.2271113470249   0.002737368997251239     0.7181114469962862     -11.69973638085168  3.478924793663968e-07     0.1270728955552845  0.0008801749565523125      13.41987195065486       301.854432671277    0.00601809821088815     0.8001406510233139     0.5125557358460269     0.2814018456319299     0.3901429526477899   0.004881867939922544      0.375891682023719     0.4506724404454252     0.3060861958340544  2.307715789148048e-14 121.9604090817128
2.608290342617512      19.64924285413043       16.2271113470249   0.002737354096090045     0.7181114618974474     -11.69973638085168  3.478924793663968e-07     0.1270728955552845  0.0008801749565523125      13.41987195065486       301.854432671277    0.00601809821088815     0.8001406510233139     0.5125557358460269     0.2814018456319299     0.3901429526477899   0.004881867939922544      0.375891682023719     0.4506724404454252     0.3060861958340544  2.307715789148048e-14 121.9604049838724
2.608290342617512      19.64924285413043       16.2271113470249   0.002737354096090045     0.7181114469962862     -11.69973655519133  3.478924793663968e-07     0.1270728955552845  0.0008801749565523125      13.41987195065486       301.854432671277    0.00601809821088815     0.8001406510233139     0.5125557358460269     0.2814018456319299     0.3901429526477899   0.004881867939922544      0.375891682023719     0.4506724404454252     0.3060861958340544  2.307715789148048e-14 121.9604050624365
2.608290342617512      19.64924285413043       16.2271113470249   0.002737354096090045     0.7181114469962862     -11.69973638085168  3.627936405602445e-07     0.1270728955552845  0.0008801749565523125      13.41987195065486       301.854432671277    0.00601809821088815     0.8001406510233139     0.5125557358460269     0.2814018456319299     0.3901429526477899   0.004881867939922544      0.375891682023719     0.4506724404454252     0.3060861958340544  2.307715789148048e-14 121.9604113824882
2.608290342617512      19.64924285413043       16.2271113470249   0.002737354096090045     0.7181114469962862     -11.69973638085168  3.478924793663968e-07     0.1270729104564456  0.0008801749565523125      13.41987195065486       301.854432671277    0.00601809821088815     0.8001406510233139     0.5125557358460269     0.2814018456319299     0.3901429526477899   0.004881867939922544      0.375891682023719     0.4506724404454252     0.3060861958340544  2.307715789148048e-14 121.9604050340132
2.608290342617512      19.64924285413043       16.2271113470249   0.002737354096090045     0.7181114469962862     -11.69973638085168  3.478924793663968e-07     0.1270728955552845  0.0008801898577135063      13.41987195065486       301.854432671277    0.00601809821088815     0.8001406510233139     0.5125557358460269     0.2814018456319299     0.3901429526477899   0.004881867939922544      0.375891682023719     0.4506724404454252     0.3060861958340544  2.307715789148048e-14 121.9604069154559
2.608290342617512      19.64924285413043       16.2271113470249   0.002737354096090045     0.7181114469962862     -11.69973638085168  3.478924793663968e-07     0.1270728955552845  0.0008801749565523125      13.41987215062653       301.854432671277    0.00601809821088815     0.8001406510233139     0.5125557358460269     0.2814018456319299     0.3901429526477899   0.004881867939922544      0.375891682023719     0.4506724404454252     0.3060861958340544  2.307715789148048e-14 121.9604049596446
2.608290342617512      19.64924285413043       16.2271113470249   0.002737354096090045     0.7181114469962862     -11.69973638085168  3.478924793663968e-07     0.1270728955552845  0.0008801749565523125      13.41987195065486      301.8544371692586    0.00601809821088815     0.8001406510233139     0.5125557358460269     0.2814018456319299     0.3901429526477899   0.004881867939922544      0.375891682023719     0.4506724404454252     0.3060861958340544  2.307715789148048e-14 121.9604049291413
2.608290342617512      19.64924285413043       16.2271113470249   0.002737354096090045     0.7181114469962862     -11.69973638085168  3.478924793663968e-07     0.1270728955552845  0.0008801749565523125      13.41987195065486       301.854432671277   0.006018113112049344     0.8001406510233139     0.5125557358460269     0.2814018456319299     0.3901429526477899   0.004881867939922544      0.375891682023719     0.4506724404454252     0.3060861958340544  2.307715789148048e-14 121.9604145154339
2.608290342617512      19.64924285413043       16.2271113470249   0.002737354096090045     0.7181114469962862     -11.69973638085168  3.478924793663968e-07     0.1270728955552845  0.0008801749565523125      13.41987195065486       301.854432671277    0.00601809821088815     0.8001406659244751     0.5125557358460269     0.2814018456319299     0.3901429526477899   0.004881867939922544      0.375891682023719     0.4506724404454252     0.3060861958340544  2.307715789148048e-14 121.9604055738782
2.608290342617512      19.64924285413043       16.2271113470249   0.002737354096090045     0.7181114469962862     -11.69973638085168  3.478924793663968e-07     0.1270728955552845  0.0008801749565523125      13.41987195065486       301.854432671277    0.00601809821088815     0.8001406510233139     0.5125557507471881     0.2814018456319299     0.3901429526477899   0.004881867939922544      0.375891682023719     0.4506724404454252     0.3060861958340544  2.307715789148048e-14 121.9604046238044
2.608290342617512      19.64924285413043       16.2271113470249   0.002737354096090045     0.7181114469962862     -11.69973638085168  3.478924793663968e-07     0.1270728955552845  0.0008801749565523125      13.41987195065486       301.854432671277    0.00601809821088815     0.8001406510233139     0.5125557358460269     0.2814018605330911     0.3901429526477899   0.004881867939922544      0.375891682023719     0.4506724404454252     0.3060861958340544  2.307715789148048e-14 121.9604052108511
2.608290342617512      19.64924285413043       16.2271113470249   0.002737354096090045     0.7181114469962862     -11.69973638085168  3.478924793663968e-07     0.1270728955552845  0.0008801749565523125      13.41987195065486       301.854432671277    0.00601809821088815     0.8001406510233139     0.5125557358460269     0.2814018456319299     0.3901429675489511   0.004881867939922544      0.375891682023719     0.4506724404454252     0.3060861958340544  2.307715789148048e-14 121.9604049660602
2.608290342617512      19.64924285413043       16.2271113470249   0.002737354096090045     0.7181114469962862     -11.69973638085168  3.478924793663968e-07     0.1270728955552845  0.0008801749565523125      13.41987195065486       301.854432671277    0.00601809821088815     0.8001406510233139     0.5125557358460269     0.2814018456319299     0.3901429526477899   0.004881882841083738      0.375891682023719     0.4506724404454252     0.3060861958340544  2.307715789148048e-14 121.960404964682
2.608290342617512      19.64924285413043       16.2271113470249   0.002737354096090045     0.7181114469962862     -11.69973638085168  3.478924793663968e-07     0.1270728955552845  0.0008801749565523125      13.41987195065486       301.854432671277    0.00601809821088815     0.8001406510233139     0.5125557358460269     0.2814018456319299     0.3901429526477899   0.004881867939922544     0.3758916969248802     0.4506724404454252     0.3060861958340544  2.307715789148048e-14 121.9604049642246
2.608290342617512      19.64924285413043       16.2271113470249   0.002737354096090045     0.7181114469962862     -11.69973638085168  3.478924793663968e-07     0.1270728955552845  0.0008801749565523125      13.41987195065486       301.854432671277    0.00601809821088815     0.8001406510233139     0.5125557358460269     0.2814018456319299     0.3901429526477899   0.004881867939922544      0.375891682023719     0.4506724553465864     0.3060861958340544  2.307715789148048e-14 121.9604049643578
2.608290342617512      19.64924285413043       16.2271113470249   0.002737354096090045     0.7181114469962862     -11.69973638085168  3.478924793663968e-07     0.1270728955552845  0.0008801749565523125      13.41987195065486       301.854432671277    0.00601809821088815     0.8001406510233139     0.5125557358460269     0.2814018456319299     0.3901429526477899   0.004881867939922544      0.375891682023719     0.4506724404454252     0.3060862107352156  2.307715789148048e-14 121.9604049641357
2.608290342617512      19.64924285413043       16.2271113470249   0.002737354096090045     0.7181114469962862     -11.69973638085168  3.478924793663968e-07     0.1270728955552845  0.0008801749565523125      13.41987195065486       301.854432671277    0.00601809821088815     0.8001406510233139     0.5125557358460269     0.2814018456319299     0.3901429526477899   0.004881867939922544      0.375891682023719     0.4506724404454252     0.3060861958340544  1.490118427100555e-08 121.960450756585
2.609487765117959      19.64835577380024      16.22672633116089   0.002731387446272335     0.7179102725965184     -11.70132802587977  3.439085946531028e-07     0.1270660150769528  0.0008801719824752375      13.41455647627032      301.8553032914863   0.006010162101437956     0.8001371699365039     0.5125393454586569     0.2813464004281125     0.3906913619278469   0.004873887781427724      0.375891682023719     0.4504311928218072     0.3063398960959796  2.232506720937969e-14 121.9543921417559
2.609487804002357      19.64835577380024      16.22672633116089   0.002731387446272335     0.7179102725965184     -11.70132802587977  3.439085946531028e-07     0.1270660150769528  0.0008801719824752375      13.41455647627032      301.8553032914863   0.006010162101437956     0.8001371699365039     0.5125393454586569     0.2813464004281125     0.3906913619278469   0.004873887781427724      0.375891682023719     0.4504311928218072     0.3063398960959796  2.232506720937969e-14 121.9543920676287
2.609487765117959      19.64835606658356      16.22672633116089   0.002731387446272335     0.7179102725965184     -11.70132802587977  3.439085946531028e-07     0.1270660150769528  0.0008801719824752375      13.41455647627032      301.8553032914863   0.006010162101437956     0.8001371699365039     0.5125393454586569     0.2813464004281125     0.3906913619278469   0.004873887781427724      0.375891682023719     0.4504311928218072     0.3063398960959796  2.232506720937969e-14 121.9543921094172
2.609487765117959      19.64835577380024      16.22672657295796   0.002731387446272335     0.7179102725965184     -11.70132802587977  3.439085946531028e-07     0.1270660150769528  0.0008801719824752375      13.41455647627032      301.8553032914863   0.006010162101437956     0.8001371699365039     0.5125393454586569     0.2813464004281125     0.3906913619278469   0.004873887781427724      0.375891682023719     0.4504311928218072     0.3063398960959796  2.232506720937969e-14 121.9543921109672
2.609487765117959      19.64835577380024      16.22672633116089   0.002731402347433529     0.7179102725965184     -11.70132802587977  3.439085946531028e-07     0.1270660150769528  0.0008801719824752375      13.41455647627032      301.8553032914863   0.006010162101437956     0.8001371699365039     0.5125393454586569     0.2813464004281125     0.3906913619278469   0.004873887781427724      0.375891682023719     0.4504311928218072     0.3063398960959796  2.232506720937969e-14 121.9543958512648
2.609487765117959      19.64835577380024      16.22672633116089   0.002731387446272335     0.7179102874976796     -11.70132802587977  3.439085946531028e-07     0.1270660150769528  0.0008801719824752375      13.41455647627032      301.8553032914863   0.006010162101437956     0.8001371699365039     0.5125393454586569     0.2813464004281125     0.3906913619278469   0.004873887781427724      0.375891682023719     0.4504311928218072     0.3063398960959796  2.232506720937969e-14 121.9543921429489
2.609487765117959      19.64835577380024      16.22672633116089   0.002731387446272335     0.7179102725965184     -11.70132820024315  3.439085946531028e-07     0.1270660150769528  0.0008801719824752375      13.41455647627032      301.8553032914863   0.006010162101437956     0.8001371699365039     0.5125393454586569     0.2813464004281125     0.3906913619278469   0.004873887781427724      0.375891682023719     0.4504311928218072     0.3063398960959796  2.232506720937969e-14 121.9543922076726
2.609487765117959      19.64835577380024      16.22672633116089   0.002731387446272335     0.7179102725965184     -11.70132802587977  3.588097558469505e-07     0.1270660150769528  0.0008801719824752375      13.41455647627032      301.8553032914863   0.006010162101437956     0.8001371699365039     0.5125393454586569     0.2813464004281125     0.3906913619278469   0.004873887781427724      0.375891682023719     0.4504311928218072     0.3063398960959796  2.232506720937969e-14 121.9543977976797
2.609487765117959      19.64835577380024      16.22672633116089   0.002731387446272335     0.7179102725965184     -11.70132802587977  3.439085946531028e-07      0.127066029978114  0.0008801719824752375      13.41455647627032      301.8553032914863   0.006010162101437956     0.8001371699365039     0.5125393454586569     0.2813464004281125     0.3906913619278469   0.004873887781427724      0.375891682023719     0.4504311928218072     0.3063398960959796  2.232506720937969e-14 121.9543922434257
2.609487765117959      19.64835577380024      16.22672633116089   0.002731387446272335     0.7179102725965184     -11.70132802587977  3.439085946531028e-07     0.1270660150769528  0.0008801868836364313      13.41455647627032      301.8553032914863   0.006010162101437956     0.8001371699365039     0.5125393454586569     0.2813464004281125     0.3906913619278469   0.004873887781427724      0.375891682023719     0.4504311928218072     0.3063398960959796  2.232506720937969e-14 121.9543937679126
2.609487765117959      19.64835577380024      16.22672633116089   0.002731387446272335     0.7179102725965184     -11.70132802587977  3.439085946531028e-07     0.1270660150769528  0.0008801719824752375      13.41455667616279      301.8553032914863   0.006010162101437956     0.8001371699365039     0.5125393454586569     0.2813464004281125     0.3906913619278469   0.004873887781427724      0.375891682023719     0.4504311928218072     0.3063398960959796  2.232506720937969e-14 121.9543921296052
2.609487765117959      19.64835577380024      16.22672633116089   0.002731387446272335     0.7179102725965184     -11.70132802587977  3.439085946531028e-07     0.1270660150769528  0.0008801719824752375      13.41455647627032      301.8553077894808   0.006010162101437956     0.8001371699365039     0.5125393454586569     0.2813464004281125     0.3906913619278469   0.004873887781427724      0.375891682023719     0.4504311928218072     0.3063398960959796  2.232506720937969e-14 121.9543921166474
2.609487765117959      19.64835577380024      16.22672633116089   0.002731387446272335     0.7179102725965184     -11.70132802587977  3.439085946531028e-07     0.1270660150769528  0.0008801719824752375      13.41455647627032      301.8553032914863    0.00601017700259915     0.8001371699365039     0.5125393454586569     0.2813464004281125     0.3906913619278469   0.004873887781427724      0.375891682023719     0.4504311928218072     0.3063398960959796  2.232506720937969e-14 121.9543922627208
2.609487765117959      19.64835577380024      16.22672633116089   0.002731387446272335     0.7179102725965184     -11.70132802587977  3.439085946531028e-07     0.1270660150769528  0.0008801719824752375      13.41455647627032      301.8553032914863   0.006010162101437956     0.8001371848376651     0.5125393454586569     0.2813464004281125     0.3906913619278469   0.004873887781427724      0.375891682023719     0.4504311928218072     0.3063398960959796  2.232506720937969e-14 121.9543927757752
2.609487765117959      19.64835577380024      16.22672633116089   0.002731387446272335     0.7179102725965184     -11.70132802587977  3.439085946531028e-07     0.1270660150769528  0.0008801719824752375      13.41455647627032      301.8553032914863   0.006010162101437956     0.8001371699365039     0.5125393603598181     0.2813464004281125     0.3906913619278469   0.004873887781427724      0.375891682023719     0.4504311928218072     0.3063398960959796  2.232506720937969e-14 121.9543919501127
2.609487765117959      19.64835577380024      16.22672633116089   0.002731387446272335     0.7179102725965184     -11.70132802587977  3.439085946531028e-07     0.1270660150769528  0.0008801719824752375      13.41455647627032      301.8553032914863   0.006010162101437956     0.8001371699365039     0.5125393454586569     0.2813464153292737     0.3906913619278469   0.004873887781427724      0.375891682023719     0.4504311928218072     0.3063398960959796  2.232506720937969e-14 121.9543920607521
2.609487765117959      19.64835577380024      16.22672633116089   0.002731387446272335     0.7179102725965184     -11.70132802587977  3.439085946531028e-07     0.1270660150769528  0.0008801719824752375      13.41455647627032      301.8553032914863   0.006010162101437956     0.8001371699365039     0.5125393454586569     0.2813464004281125     0.3906913768290081   0.004873887781427724      0.375891682023719     0.4504311928218072     0.3063398960959796  2.232506720937969e-14 121.954392164414
2.609487765117959      19.64835577380024      16.22672633116089   0.002731387446272335     0.7179102725965184     -11.70132802587977  3.439085946531028e-07     0.1270660150769528  0.0008801719824752375      13.41455647627032      301.8553032914863   0.006010162101437956     0.8001371699365039     0.5125393454586569     0.2813464004281125     0.3906913619278469   0.004873902682588918      0.375891682023719     0.4504311928218072     0.3063398960959796  2.232506720937969e-14 121.9543921420332
2.609487765117959      19.64835577380024      16.22672633116089   0.002731387446272335     0.7179102725965184     -11.70132802587977  3.439085946531028e-07     0.1270660150769528  0.0008801719824752375      13.41455647627032      301.8553032914863   0.006010162101437956     0.8001371699365039     0.5125393454586569     0.2813464004281125     0.3906913619278469   0.004873887781427724     0.3758916969248802     0.4504311928218072     0.3063398960959796  2.232506720937969e-14 121.9543921417559
2.609487765117959      19.64835577380024      16.22672633116089   0.002731387446272335     0.7179102725965184     -11.70132802587977  3.439085946531028e-07     0.1270660150769528  0.0008801719824752375      13.41455647627032      301.8553032914863   0.006010162101437956     0.8001371699365039     0.5125393454586569     0.2813464004281125     0.3906913619278469   0.004873887781427724      0.375891682023719     0.4504312077229684     0.3063398960959796  2.232506720937969e-14 121.9543921417754
2.609487765117959      19.64835577380024      16.22672633116089   0.002731387446272335     0.7179102725965184     -11.70132802587977  3.439085946531028e-07     0.1270660150769528  0.0008801719824752375      13.41455647627032      301.8553032914863   0.006010162101437956     0.8001371699365039     0.5125393454586569     0.2813464004281125     0.3906913619278469   0.004873887781427724      0.375891682023719     0.4504311928218072     0.3063399109971408  2.232506720937969e-14 121.9543921417336
2.609487765117959      19.64835577380024      16.22672633116089   0.002731387446272335     0.7179102725965184     -11.70132802587977  3.439085946531028e-07     0.1270660150769528  0.0008801719824752375      13.41455647627032      301.8553032914863   0.006010162101437956     0.8001371699365039     0.5125393454586569     0.2813464004281125     0.3906913619278469   0.004873887781427724      0.375891682023719     0.4504311928218072     0.3063398960959796  1.490118351891487e-08 121.9544379321168
2.609244230710369      19.64665721727158      16.22221314709422   0.002719097842659195     0.7180058074285091     -11.69949832359876  3.378164116460722e-07     0.1270500698295975   0.000878602724466905      13.41728608827576      301.8568772679031   0.006013707602330521     0.8001349021206617     0.5127654318811844      0.281346059980041     0.3903858138522435    0.00485619085930049      0.375891682023719     0.4502947431080126     0.3065771358473293  4.302729237165007e-14 121.950780740296
2.609244269591137      19.64665721727158      16.22221314709422   0.002719097842659195     0.7180058074285091     -11.69949832359876  3.378164116460722e-07     0.1270500698295975   0.000878602724466905      13.41728608827576      301.8568772679031   0.006013707602330521     0.8001349021206617     0.5127654318811844      0.281346059980041     0.3903858138522435    0.00485619085930049      0.375891682023719     0.4502947431080126     0.3065771358473293  4.302729237165007e-14 121.9507806609007
2.609244230710369      19.64665751002958      16.22221314709422   0.002719097842659195     0.7180058074285091     -11.69949832359876  3.378164116460722e-07     0.1270500698295975   0.000878602724466905      13.41728608827576      301.8568772679031   0.006013707602330521     0.8001349021206617     0.5127654318811844      0.281346059980041     0.3903858138522435    0.00485619085930049      0.375891682023719     0.4502947431080126     0.3065771358473293  4.302729237165007e-14 121.9507808091092
2.609244230710369      19.64665721727158      16.22221338882403   0.002719097842659195     0.7180058074285091     -11.69949832359876  3.378164116460722e-07     0.1270500698295975   0.000878602724466905      13.41728608827576      301.8568772679031   0.006013707602330521     0.8001349021206617     0.5127654318811844      0.281346059980041     0.3903858138522435    0.00485619085930049      0.375891682023719     0.4502947431080126     0.3065771358473293  4.302729237165007e-14 121.9507807722183
2.609244230710369      19.64665721727158      16.22221314709422   0.002719112743820389     0.7180058074285091     -11.69949832359876  3.378164116460722e-07     0.1270500698295975   0.000878602724466905      13.41728608827576      301.8568772679031   0.006013707602330521     0.8001349021206617     0.5127654318811844      0.281346059980041     0.3903858138522435    0.00485619085930049      0.375891682023719     0.4502947431080126     0.3065771358473293  4.302729237165007e-14 121.9507791097784
2.609244230710369      19.64665721727158      16.22221314709422   0.002719097842659195     0.7180058223296703     -11.69949832359876  3.378164116460722e-07     0.1270500698295975   0.000878602724466905      13.41728608827576      301.8568772679031   0.006013707602330521     0.8001349021206617     0.5127654318811844      0.281346059980041     0.3903858138522435    0.00485619085930049      0.375891682023719     0.4502947431080126     0.3065771358473293  4.302729237165007e-14 121.9507807391662
2.609244230710369      19.64665721727158      16.22221314709422   0.002719097842659195     0.7180058074285091     -11.69949849793487  3.378164116460722e-07     0.1270500698295975   0.000878602724466905      13.41728608827576      301.8568772679031   0.006013707602330521     0.8001349021206617     0.5127654318811844      0.281346059980041     0.3903858138522435    0.00485619085930049      0.375891682023719     0.4502947431080126     0.3065771358473293  4.302729237165007e-14 121.9507806703945
2.609244230710369      19.64665721727158      16.22221314709422   0.002719097842659195     0.7180058074285091     -11.69949832359876  3.527175728399199e-07     0.1270500698295975   0.000878602724466905      13.41728608827576      301.8568772679031   0.006013707602330521     0.8001349021206617     0.5127654318811844      0.281346059980041     0.3903858138522435    0.00485619085930049      0.375891682023719     0.4502947431080126     0.3065771358473293  4.302729237165007e-14 121.9507857089321
2.609244230710369      19.64665721727158      16.22221314709422   0.002719097842659195     0.7180058074285091     -11.69949832359876  3.378164116460722e-07     0.1270500847307587   0.000878602724466905      13.41728608827576      301.8568772679031   0.006013707602330521     0.8001349021206617     0.5127654318811844      0.281346059980041     0.3903858138522435    0.00485619085930049      0.375891682023719     0.4502947431080126     0.3065771358473293  4.302729237165007e-14 121.9507807720342
2.609244230710369      19.64665721727158      16.22221314709422   0.002719097842659195     0.7180058074285091     -11.69949832359876  3.378164116460722e-07     0.1270500698295975  0.0008786176256280989      13.41728608827576      301.8568772679031   0.006013707602330521     0.8001349021206617     0.5127654318811844      0.281346059980041     0.3903858138522435    0.00485619085930049      0.375891682023719     0.4502947431080126     0.3065771358473293  4.302729237165007e-14 121.9507822671504
2.609244230710369      19.64665721727158      16.22221314709422   0.002719097842659195     0.7180058074285091     -11.69949832359876  3.378164116460722e-07     0.1270500698295975   0.000878602724466905       13.4172862882089      301.8568772679031   0.006013707602330521     0.8001349021206617     0.5127654318811844      0.281346059980041     0.3903858138522435    0.00485619085930049      0.375891682023719     0.4502947431080126     0.3065771358473293  4.302729237165007e-14 121.9507807140732
2.609244230710369      19.64665721727158      16.22221314709422   0.002719097842659195     0.7180058074285091     -11.69949832359876  3.378164116460722e-07     0.1270500698295975   0.000878602724466905      13.41728608827576      301.8568817659211   0.006013707602330521     0.8001349021206617     0.5127654318811844      0.281346059980041     0.3903858138522435    0.00485619085930049      0.375891682023719     0.4502947431080126     0.3065771358473293  4.302729237165007e-14 121.9507807086305
2.609244230710369      19.64665721727158      16.22221314709422   0.002719097842659195     0.7180058074285091     -11.69949832359876  3.378164116460722e-07     0.1270500698295975   0.000878602724466905      13.41728608827576      301.8568772679031   0.006013722503491715     0.8001349021206617     0.5127654318811844      0.281346059980041     0.3903858138522435    0.00485619085930049      0.375891682023719     0.4502947431080126     0.3065771358473293  4.302729237165007e-14 121.9507813366292
2.609244230710369      19.64665721727158      16.22221314709422   0.002719097842659195     0.7180058074285091     -11.69949832359876  3.378164116460722e-07     0.1270500698295975   0.000878602724466905      13.41728608827576      301.8568772679031   0.006013707602330521     0.8001349170218229     0.5127654318811844      0.281346059980041     0.3903858138522435    0.00485619085930049      0.375891682023719     0.4502947431080126     0.3065771358473293  4.302729237165007e-14 121.9507813534223
2.609244230710369      19.64665721727158      16.22221314709422   0.002719097842659195     0.7180058074285091     -11.69949832359876  3.378164116460722e-07     0.1270500698295975   0.000878602724466905      13.41728608827576      301.8568772679031   0.006013707602330521     0.8001349021206617     0.5127654467823456      0.281346059980041     0.3903858138522435    0.00485619085930049      0.375891682023719     0.4502947431080126     0.3065771358473293  4.302729237165007e-14 121.9507805535457
2.609244230710369      19.64665721727158      16.22221314709422   0.002719097842659195     0.7180058074285091     -11.69949832359876  3.378164116460722e-07     0.1270500698295975   0.000878602724466905      13.41728608827576      301.8568772679031   0.006013707602330521     0.8001349021206617     0.5127654318811844     0.2813460748812022     0.3903858138522435    0.00485619085930049      0.375891682023719     0.4502947431080126     0.3065771358473293  4.302729237165007e-14 121.9507806860668
2.609244230710369      19.64665721727158      16.22221314709422   0.002719097842659195     0.7180058074285091     -11.69949832359876  3.378164116460722e-07     0.1270500698295975   0.000878602724466905      13.41728608827576      301.8568772679031   0.006013707602330521     0.8001349021206617     0.5127654318811844      0.281346059980041     0.3903858287534047    0.00485619085930049      0.375891682023719     0.4502947431080126     0.3065771358473293  4.302729237165007e-14 121.9507807250074
2.609244230710369      19.64665721727158      16.22221314709422   0.002719097842659195     0.7180058074285091     -11.69949832359876  3.378164116460722e-07     0.1270500698295975   0.000878602724466905      13.41728608827576      301.8568772679031   0.006013707602330521     0.8001349021206617     0.5127654318811844      0.281346059980041     0.3903858138522435   0.004856205760461684      0.375891682023719     0.4502947431080126     0.3065771358473293  4.302729237165007e-14 121.9507807407644
2.609244230710369      19.64665721727158      16.22221314709422   0.002719097842659195     0.7180058074285091     -11.69949832359876  3.378164116460722e-07     0.1270500698295975   0.000878602724466905      13.41728608827576      301.8568772679031   0.006013707602330521     0.8001349021206617     0.5127654318811844      0.281346059980041     0.3903858138522435    0.00485619085930049     0.3758916969248802     0.4502947431080126     0.3065771358473293  4.302729237165007e-14 121.950780740296
2.609244230710369      19.64665721727158      16.22221314709422   0.002719097842659195     0.7180058074285091     -11.69949832359876  3.378164116460722e-07     0.1270500698295975   0.000878602724466905      13.41728608827576      301.8568772679031   0.006013707602330521     0.8001349021206617     0.5127654318811844      0.281346059980041     0.3903858138522435    0.00485619085930049      0.375891682023719     0.4502947580091738     0.3065771358473293  4.302729237165007e-14 121.950780740299
2.609244230710369      19.64665721727158      16.22221314709422   0.002719097842659195     0.7180058074285091     -11.69949832359876  3.378164116460722e-07     0.1270500698295975   0.000878602724466905      13.41728608827576      301.8568772679031   0.006013707602330521     0.8001349021206617     0.5127654318811844      0.281346059980041     0.3903858138522435    0.00485619085930049      0.375891682023719     0.4502947431080126     0.3065771507484905  4.302729237165007e-14 121.9507807407128
2.609244230710369      19.64665721727158      16.22221314709422   0.002719097842659195     0.7180058074285091     -11.69949832359876  3.378164116460722e-07     0.1270500698295975   0.000878602724466905      13.41728608827576      301.8568772679031   0.006013707602330521     0.8001349021206617     0.5127654318811844      0.281346059980041     0.3903858138522435    0.00485619085930049      0.375891682023719     0.4502947431080126     0.3065771358473293  1.490120422114003e-08 121.9508265444355
2.609282943813656      19.64570242275593      16.22027037133222   0.002721697464424749     0.7180123462724006     -11.69873213804552  3.281687906423356e-07      0.127050511902771  0.0008785908767317952      13.41780961442862      301.8675879164986   0.006014827958646687     0.8001338988310551     0.5127937502658669      0.281325866265924     0.3904812129483207   0.004809560268615627      0.375891682023719     0.4501941701561439     0.3036190988280518  4.343626366959195e-14 121.9500427756696
2.609282982695001      19.64570242275593      16.22027037133222   0.002721697464424749     0.7180123462724006     -11.69873213804552  3.281687906423356e-07      0.127050511902771  0.0008785908767317952      13.41780961442862      301.8675879164986   0.006014827958646687     0.8001338988310551     0.5127937502658669      0.281325866265924     0.3904812129483207   0.004809560268615627      0.375891682023719     0.4501941701561439     0.3036190988280518  4.343626366959195e-14 121.9500426855552
2.609282943813656      19.64570271549971      16.22027037133222   0.002721697464424749     0.7180123462724006     -11.69873213804552  3.281687906423356e-07      0.127050511902771  0.0008785908767317952      13.41780961442862      301.8675879164986   0.006014827958646687     0.8001338988310551     0.5127937502658669      0.281325866265924     0.3904812129483207   0.004809560268615627      0.375891682023719     0.4501941701561439     0.3036190988280518  4.343626366959195e-14 121.9500427909171
2.609282943813656      19.64570242275593      16.22027061303309   0.002721697464424749     0.7180123462724006     -11.69873213804552  3.281687906423356e-07      0.127050511902771  0.0008785908767317952      13.41780961442862      301.8675879164986   0.006014827958646687     0.8001338988310551     0.5127937502658669      0.281325866265924     0.3904812129483207   0.004809560268615627      0.375891682023719     0.4501941701561439     0.3036190988280518  4.343626366959195e-14 121.9500427758257
2.609282943813656      19.64570242275593      16.22027037133222   0.002721712365585943     0.7180123462724006     -11.69873213804552  3.281687906423356e-07      0.127050511902771  0.0008785908767317952      13.41780961442862      301.8675879164986   0.006014827958646687     0.8001338988310551     0.5127937502658669      0.281325866265924     0.3904812129483207   0.004809560268615627      0.375891682023719     0.4501941701561439     0.3036190988280518  4.343626366959195e-14 121.9500427653604
2.609282943813656      19.64570242275593      16.22027037133222   0.002721697464424749     0.7180123611735618     -11.69873213804552  3.281687906423356e-07      0.127050511902771  0.0008785908767317952      13.41780961442862      301.8675879164986   0.006014827958646687     0.8001338988310551     0.5127937502658669      0.281325866265924     0.3904812129483207   0.004809560268615627      0.375891682023719     0.4501941701561439     0.3036190988280518  4.343626366959195e-14 121.9500427614395
2.609282943813656      19.64570242275593      16.22027037133222   0.002721697464424749     0.7180123462724006     -11.69873231237022  3.281687906423356e-07      0.127050511902771  0.0008785908767317952      13.41780961442862      301.8675879164986   0.006014827958646687     0.8001338988310551     0.5127937502658669      0.281325866265924     0.3904812129483207   0.004809560268615627      0.375891682023719     0.4501941701561439     0.3036190988280518  4.343626366959195e-14 121.9500427502616
2.609282943813656      19.64570242275593      16.22027037133222   0.002721697464424749     0.7180123462724006     -11.69873213804552  3.430699518361832e-07      0.127050511902771  0.0008785908767317952      13.41780961442862      301.8675879164986   0.006014827958646687     0.8001338988310551     0.5127937502658669      0.281325866265924     0.3904812129483207   0.004809560268615627      0.375891682023719     0.4501941701561439     0.3036190988280518  4.343626366959195e-14 121.950047733564
2.609282943813656      19.64570242275593      16.22027037133222   0.002721697464424749     0.7180123462724006     -11.69873213804552  3.281687906423356e-07     0.1270505268039322  0.0008785908767317952      13.41780961442862      301.8675879164986   0.006014827958646687     0.8001338988310551     0.5127937502658669      0.281325866265924     0.3904812129483207   0.004809560268615627      0.375891682023719     0.4501941701561439     0.3036190988280518  4.343626366959195e-14 121.9500427955367
2.609282943813656      19.64570242275593      16.22027037133222   0.002721697464424749     0.7180123462724006     -11.69873213804552  3.281687906423356e-07      0.127050511902771   0.000878605777892989      13.41780961442862      301.8675879164986   0.006014827958646687     0.8001338988310551     0.5127937502658669      0.281325866265924     0.3904812129483207   0.004809560268615627      0.375891682023719     0.4501941701561439     0.3036190988280518  4.343626366959195e-14 121.9500439697204
2.609282943813656      19.64570242275593      16.22027037133222   0.002721697464424749     0.7180123462724006     -11.69873213804552  3.281687906423356e-07      0.127050511902771  0.0008785908767317952      13.41780981436956      301.8675879164986   0.006014827958646687     0.8001338988310551     0.5127937502658669      0.281325866265924     0.3904812129483207   0.004809560268615627      0.375891682023719     0.4501941701561439     0.3036190988280518  4.343626366959195e-14 121.9500427415747
2.609282943813656      19.64570242275593      16.22027037133222   0.002721697464424749     0.7180123462724006     -11.69873213804552  3.281687906423356e-07      0.127050511902771  0.0008785908767317952      13.41780961442862      301.8675924146762   0.006014827958646687     0.8001338988310551     0.5127937502658669      0.281325866265924     0.3904812129483207   0.004809560268615627      0.375891682023719     0.4501941701561439     0.3036190988280518  4.343626366959195e-14 121.9500427466291
2.609282943813656      19.64570242275593      16.22027037133222   0.002721697464424749     0.7180123462724006     -11.69873213804552  3.281687906423356e-07      0.127050511902771  0.0008785908767317952      13.41780961442862      301.8675879164986   0.006014842859807881     0.8001338988310551     0.5127937502658669      0.281325866265924     0.3904812129483207   0.004809560268615627      0.375891682023719     0.4501941701561439     0.3036190988280518  4.343626366959195e-14 121.9500432222539
2.609282943813656      19.64570242275593      16.22027037133222   0.002721697464424749     0.7180123462724006     -11.69873213804552  3.281687906423356e-07      0.127050511902771  0.0008785908767317952      13.41780961442862      301.8675879164986   0.006014827958646687     0.8001339137322163     0.5127937502658669      0.281325866265924     0.3904812129483207   0.004809560268615627      0.375891682023719     0.4501941701561439     0.3036190988280518  4.343626366959195e-14 121.9500433794059
2.609282943813656      19.64570242275593      16.22027037133222   0.002721697464424749     0.7180123462724006     -11.69873213804552  3.281687906423356e-07      0.127050511902771  0.0008785908767317952      13.41780961442862      301.8675879164986   0.006014827958646687     0.8001338988310551     0.5127937651670281      0.281325866265924     0.3904812129483207   0.004809560268615627      0.375891682023719     0.4501941701561439     0.3036190988280518  4.343626366959195e-14 121.9500425936879
2.609282943813656      19.64570242275593      16.22027037133222   0.002721697464424749     0.7180123462724006     -11.69873213804552  3.281687906423356e-07      0.127050511902771  0.0008785908767317952      13.41780961442862      301.8675879164986   0.006014827958646687     0.8001338988310551     0.5127937502658669     0.2813258811670852     0.3904812129483207   0.004809560268615627      0.375891682023719     0.4501941701561439     0.3036190988280518  4.343626366959195e-14 121.9500427110124
2.609282943813656      19.64570242275593      16.22027037133222   0.002721697464424749     0.7180123462724006     -11.69873213804552  3.281687906423356e-07      0.127050511902771  0.0008785908767317952      13.41780961442862      301.8675879164986   0.006014827958646687     0.8001338988310551     0.5127937502658669      0.281325866265924     0.3904812278494819   0.004809560268615627      0.375891682023719     0.4501941701561439     0.3036190988280518  4.343626366959195e-14 121.9500427821692
2.609282943813656      19.64570242275593      16.22027037133222   0.002721697464424749     0.7180123462724006     -11.69873213804552  3.281687906423356e-07      0.127050511902771  0.0008785908767317952      13.41780961442862      301.8675879164986   0.006014827958646687     0.8001338988310551     0.5127937502658669      0.281325866265924     0.3904812129483207   0.004809575169776821      0.375891682023719     0.4501941701561439     0.3036190988280518  4.343626366959195e-14 121.9500427769162
2.609282943813656      19.64570242275593      16.22027037133222   0.002721697464424749     0.7180123462724006     -11.69873213804552  3.281687906423356e-07      0.127050511902771  0.0008785908767317952      13.41780961442862      301.8675879164986   0.006014827958646687     0.8001338988310551     0.5127937502658669      0.281325866265924     0.3904812129483207   0.004809560268615627     0.3758916969248802     0.4501941701561439     0.3036190988280518  4.343626366959195e-14 121.9500427756696
2.609282943813656      19.64570242275593      16.22027037133222   0.002721697464424749     0.7180123462724006     -11.69873213804552  3.281687906423356e-07      0.127050511902771  0.0008785908767317952      13.41780961442862      301.8675879164986   0.006014827958646687     0.8001338988310551     0.5127937502658669      0.281325866265924     0.3904812129483207   0.004809560268615627      0.375891682023719     0.4501941850573051     0.3036190988280518  4.343626366959195e-14 121.9500427762518
2.609282943813656      19.64570242275593      16.22027037133222   0.002721697464424749     0.7180123462724006     -11.69873213804552  3.281687906423356e-07      0.127050511902771  0.0008785908767317952      13.41780961442862      301.8675879164986   0.006014827958646687     0.8001338988310551     0.5127937502658669      0.281325866265924     0.3904812129483207   0.004809560268615627      0.375891682023719     0.4501941701561439      0.303619113729213  4.343626366959195e-14 121.9500427763607
2.609282943813656      19.64570242275593      16.22027037133222   0.002721697464424749     0.7180123462724006     -11.69873213804552  3.281687906423356e-07      0.127050511902771  0.0008785908767317952      13.41780961442862      301.8675879164986   0.006014827958646687     0.8001338988310551     0.5127937502658669      0.281325866265924     0.3904812129483207   0.004809560268615627      0.375891682023719     0.4501941701561439     0.3036190988280518  1.490120463011132e-08 121.9500885564371
2.609286085050019      19.64615652203526       16.2205867456342   0.002723846140202344      0.718006686181949     -11.69931499220658  3.327170177231675e-07     0.1270499045683997  0.0008783813135072749      13.41897013338494      301.8913933942372   0.006015558373422071     0.8001332827751537     0.5128429396122698     0.2813147294257301     0.3904947178055435   0.004903537711277286      0.375891682023719     0.4469044159793219     0.3027273133912737  4.322561188178595e-14 121.9493283349319
2.609286123931412      19.64615652203526       16.2205867456342   0.002723846140202344      0.718006686181949     -11.69931499220658  3.327170177231675e-07     0.1270499045683997  0.0008783813135072749      13.41897013338494      301.8913933942372   0.006015558373422071     0.8001332827751537     0.5128429396122698     0.2813147294257301     0.3904947178055435   0.004903537711277286      0.375891682023719     0.4469044159793219     0.3027273133912737  4.322561188178595e-14 121.9493282789501
2.609286085050019      19.64615681478581       16.2205867456342   0.002723846140202344      0.718006686181949     -11.69931499220658  3.327170177231675e-07     0.1270499045683997  0.0008783813135072749      13.41897013338494      301.8913933942372   0.006015558373422071     0.8001332827751537     0.5128429396122698     0.2813147294257301     0.3904947178055435   0.004903537711277286      0.375891682023719     0.4469044159793219     0.3027273133912737  4.322561188178595e-14 121.9493283363154
2.609286085050019      19.64615652203526      16.22058698733978   0.002723846140202344      0.718006686181949     -11.69931499220658  3.327170177231675e-07     0.1270499045683997  0.0008783813135072749      13.41897013338494      301.8913933942372   0.006015558373422071     0.8001332827751537     0.5128429396122698     0.2813147294257301     0.3904947178055435   0.004903537711277286      0.375891682023719     0.4469044159793219     0.3027273133912737  4.322561188178595e-14 121.9493283321689
2.609286085050019      19.64615652203526       16.2205867456342   0.002723861041363538      0.718006686181949     -11.69931499220658  3.327170177231675e-07     0.1270499045683997  0.0008783813135072749      13.41897013338494      301.8913933942372   0.006015558373422071     0.8001332827751537     0.5128429396122698     0.2813147294257301     0.3904947178055435   0.004903537711277286      0.375891682023719     0.4469044159793219     0.3027273133912737  4.322561188178595e-14 121.9493297781352
2.609286085050019      19.64615652203526       16.2205867456342   0.002723846140202344     0.7180067010831102     -11.69931499220658  3.327170177231675e-07     0.1270499045683997  0.0008783813135072749      13.41897013338494      301.8913933942372   0.006015558373422071     0.8001332827751537     0.5128429396122698     0.2813147294257301     0.3904947178055435   0.004903537711277286      0.375891682023719     0.4469044159793219     0.3027273133912737  4.322561188178595e-14 121.9493283525902
2.609286085050019      19.64615652203526       16.2205867456342   0.002723846140202344      0.718006686181949     -11.69931516653995  3.327170177231675e-07     0.1270499045683997  0.0008783813135072749      13.41897013338494      301.8913933942372   0.006015558373422071     0.8001332827751537     0.5128429396122698     0.2813147294257301     0.3904947178055435   0.004903537711277286      0.375891682023719     0.4469044159793219     0.3027273133912737  4.322561188178595e-14 121.9493283446822
2.609286085050019      19.64615652203526       16.2205867456342   0.002723846140202344      0.718006686181949     -11.69931499220658  3.476181789170151e-07     0.1270499045683997  0.0008783813135072749      13.41897013338494      301.8913933942372   0.006015558373422071     0.8001332827751537     0.5128429396122698     0.2813147294257301     0.3904947178055435   0.004903537711277286      0.375891682023719     0.4469044159793219     0.3027273133912737  4.322561188178595e-14 121.9493331960463
2.609286085050019      19.64615652203526       16.2205867456342   0.002723846140202344      0.718006686181949     -11.69931499220658  3.327170177231675e-07     0.1270499194695609  0.0008783813135072749      13.41897013338494      301.8913933942372   0.006015558373422071     0.8001332827751537     0.5128429396122698     0.2813147294257301     0.3904947178055435   0.004903537711277286      0.375891682023719     0.4469044159793219     0.3027273133912737  4.322561188178595e-14 121.9493283789099
2.609286085050019      19.64615652203526       16.2205867456342   0.002723846140202344      0.718006686181949     -11.69931499220658  3.327170177231675e-07     0.1270499045683997  0.0008783962146684687      13.41897013338494      301.8913933942372   0.006015558373422071     0.8001332827751537     0.5128429396122698     0.2813147294257301     0.3904947178055435   0.004903537711277286      0.375891682023719     0.4469044159793219     0.3027273133912737  4.322561188178595e-14 121.9493291221793
2.609286085050019      19.64615652203526       16.2205867456342   0.002723846140202344      0.718006686181949     -11.69931499220658  3.327170177231675e-07     0.1270499045683997  0.0008783813135072749      13.41897033334318      301.8913933942372   0.006015558373422071     0.8001332827751537     0.5128429396122698     0.2813147294257301     0.3904947178055435   0.004903537711277286      0.375891682023719     0.4469044159793219     0.3027273133912737  4.322561188178595e-14 121.9493283114359
2.609286085050019      19.64615652203526       16.2205867456342   0.002723846140202344      0.718006686181949     -11.69931499220658  3.327170177231675e-07     0.1270499045683997  0.0008783813135072749      13.41897013338494      301.8913978927695   0.006015558373422071     0.8001332827751537     0.5128429396122698     0.2813147294257301     0.3904947178055435   0.004903537711277286      0.375891682023719     0.4469044159793219     0.3027273133912737  4.322561188178595e-14 121.9493283013967
2.609286085050019      19.64615652203526       16.2205867456342   0.002723846140202344      0.718006686181949     -11.69931499220658  3.327170177231675e-07     0.1270499045683997  0.0008783813135072749      13.41897013338494      301.8913933942372   0.006015573274583265     0.8001332827751537     0.5128429396122698     0.2813147294257301     0.3904947178055435   0.004903537711277286      0.375891682023719     0.4469044159793219     0.3027273133912737  4.322561188178595e-14 121.9493282296492
2.609286085050019      19.64615652203526       16.2205867456342   0.002723846140202344      0.718006686181949     -11.69931499220658  3.327170177231675e-07     0.1270499045683997  0.0008783813135072749      13.41897013338494      301.8913933942372   0.006015558373422071     0.8001332976763149     0.5128429396122698     0.2813147294257301     0.3904947178055435   0.004903537711277286      0.375891682023719     0.4469044159793219     0.3027273133912737  4.322561188178595e-14 121.949328938061
2.609286085050019      19.64615652203526       16.2205867456342   0.002723846140202344      0.718006686181949     -11.69931499220658  3.327170177231675e-07     0.1270499045683997  0.0008783813135072749      13.41897013338494      301.8913933942372   0.006015558373422071     0.8001332827751537      0.512842954513431     0.2813147294257301     0.3904947178055435   0.004903537711277286      0.375891682023719     0.4469044159793219     0.3027273133912737  4.322561188178595e-14 121.9493281740127
2.609286085050019      19.64615652203526       16.2205867456342   0.002723846140202344      0.718006686181949     -11.69931499220658  3.327170177231675e-07     0.1270499045683997  0.0008783813135072749      13.41897013338494      301.8913933942372   0.006015558373422071     0.8001332827751537     0.5128429396122698     0.2813147443268912     0.3904947178055435   0.004903537711277286      0.375891682023719     0.4469044159793219     0.3027273133912737  4.322561188178595e-14 121.9493282732995
2.609286085050019      19.64615652203526       16.2205867456342   0.002723846140202344      0.718006686181949     -11.69931499220658  3.327170177231675e-07     0.1270499045683997  0.0008783813135072749      13.41897013338494      301.8913933942372   0.006015558373422071     0.8001332827751537     0.5128429396122698     0.2813147294257301     0.3904947327067047   0.004903537711277286      0.375891682023719     0.4469044159793219     0.3027273133912737  4.322561188178595e-14 121.949328353073
2.609286085050019      19.64615652203526       16.2205867456342   0.002723846140202344      0.718006686181949     -11.69931499220658  3.327170177231675e-07     0.1270499045683997  0.0008783813135072749      13.41897013338494      301.8913933942372   0.006015558373422071     0.8001332827751537     0.5128429396122698     0.2813147294257301     0.3904947178055435    0.00490355261243848      0.375891682023719     0.4469044159793219     0.3027273133912737  4.322561188178595e-14 121.9493283414874
2.609286085050019      19.64615652203526       16.2205867456342   0.002723846140202344      0.718006686181949     -11.69931499220658  3.327170177231675e-07     0.1270499045683997  0.0008783813135072749      13.41897013338494      301.8913933942372   0.006015558373422071     0.8001332827751537     0.5128429396122698     0.2813147294257301     0.3904947178055435   0.004903537711277286     0.3758916969248802     0.4469044159793219     0.3027273133912737  4.322561188178595e-14 121.9493283349319
2.609286085050019      19.64615652203526       16.2205867456342   0.002723846140202344      0.718006686181949     -11.69931499220658  3.327170177231675e-07     0.1270499045683997  0.0008783813135072749      13.41897013338494      301.8913933942372   0.006015558373422071     0.8001332827751537     0.5128429396122698     0.2813147294257301     0.3904947178055435   0.004903537711277286      0.375891682023719     0.4469044308804831     0.3027273133912737  4.322561188178595e-14 121.9493283349814
2.609286085050019      19.64615652203526       16.2205867456342   0.002723846140202344      0.718006686181949     -11.69931499220658  3.327170177231675e-07     0.1270499045683997  0.0008783813135072749      13.41897013338494      301.8913933942372   0.006015558373422071     0.8001332827751537     0.5128429396122698     0.2813147294257301     0.3904947178055435   0.004903537711277286      0.375891682023719     0.4469044159793219     0.3027273282924349  4.322561188178595e-14 121.9493283348515
2.609286085050019      19.64615652203526       16.2205867456342   0.002723846140202344      0.718006686181949     -11.69931499220658  3.327170177231675e-07     0.1270499045683997  0.0008783813135072749      13.41897013338494      301.8913933942372   0.006015558373422071     0.8001332827751537     0.5128429396122698     0.2813147294257301     0.3904947178055435   0.004903537711277286      0.375891682023719     0.4469044159793219     0.3027273133912737  1.490120441945954e-08 121.9493743128945
2.606839707188359      19.64255804142037      16.21469620644673   0.002708027061245583     0.7162535471091616     -11.70309198314224  3.125320137540698e-07     0.1270438405858345  0.0008780021591209571      13.44115824566394       301.893636722046   0.006040658720798283     0.8001232440321972     0.5135896297883461     0.2810171311156015     0.3891847185349439   0.004678884114069119      0.375891682023719     0.4465427970813605     0.3036540282289403  3.880411515447917e-14 121.9435698229851
2.606839746033298      19.64255804142037      16.21469620644673   0.002708027061245583     0.7162535471091616     -11.70309198314224  3.125320137540698e-07     0.1270438405858345  0.0008780021591209571      13.44115824566394       301.893636722046   0.006040658720798283     0.8001232440321972     0.5135896297883461     0.2810171311156015     0.3891847185349439   0.004678884114069119      0.375891682023719     0.4465427970813605     0.3036540282289403  3.880411515447917e-14 121.9435697178
2.606839707188359      19.64255833411729      16.21469620644673   0.002708027061245583     0.7162535471091616     -11.70309198314224  3.125320137540698e-07     0.1270438405858345  0.0008780021591209571      13.44115824566394       301.893636722046   0.006040658720798283     0.8001232440321972     0.5135896297883461     0.2810171311156015     0.3891847185349439   0.004678884114069119      0.375891682023719     0.4465427970813605     0.3036540282289403  3.880411515447917e-14 121.9435698313757
2.606839707188359      19.64255804142037      16.21469644806453   0.002708027061245583     0.7162535471091616     -11.70309198314224  3.125320137540698e-07     0.1270438405858345  0.0008780021591209571      13.44115824566394       301.893636722046   0.006040658720798283     0.8001232440321972     0.5135896297883461     0.2810171311156015     0.3891847185349439   0.004678884114069119      0.375891682023719     0.4465427970813605     0.3036540282289403  3.880411515447917e-14 121.9435698314781
2.606839707188359      19.64255804142037      16.21469620644673   0.002708041962406777     0.7162535471091616     -11.70309198314224  3.125320137540698e-07     0.1270438405858345  0.0008780021591209571      13.44115824566394       301.893636722046   0.006040658720798283     0.8001232440321972     0.5135896297883461     0.2810171311156015     0.3891847185349439   0.004678884114069119      0.375891682023719     0.4465427970813605     0.3036540282289403  3.880411515447917e-14 121.9435704155892
2.606839707188359      19.64255804142037      16.21469620644673   0.002708027061245583     0.7162535620103228     -11.70309198314224  3.125320137540698e-07     0.1270438405858345  0.0008780021591209571      13.44115824566394       301.893636722046   0.006040658720798283     0.8001232440321972     0.5135896297883461     0.2810171311156015     0.3891847185349439   0.004678884114069119      0.375891682023719     0.4465427970813605     0.3036540282289403  3.880411515447917e-14 121.9435698263658
2.606839707188359      19.64255804142037      16.21469620644673   0.002708027061245583     0.7162535471091616      -11.7030921575319  3.125320137540698e-07     0.1270438405858345  0.0008780021591209571      13.44115824566394       301.893636722046   0.006040658720798283     0.8001232440321972     0.5135896297883461     0.2810171311156015     0.3891847185349439   0.004678884114069119      0.375891682023719     0.4465427970813605     0.3036540282289403  3.880411515447917e-14 121.9435698157699
2.606839707188359      19.64255804142037      16.21469620644673   0.002708027061245583     0.7162535471091616     -11.70309198314224  3.274331749479174e-07     0.1270438405858345  0.0008780021591209571      13.44115824566394       301.893636722046   0.006040658720798283     0.8001232440321972     0.5135896297883461     0.2810171311156015     0.3891847185349439   0.004678884114069119      0.375891682023719     0.4465427970813605     0.3036540282289403  3.880411515447917e-14 121.9435746820657
2.606839707188359      19.64255804142037      16.21469620644673   0.002708027061245583     0.7162535471091616     -11.70309198314224  3.125320137540698e-07     0.1270438554869957  0.0008780021591209571      13.44115824566394       301.893636722046   0.006040658720798283     0.8001232440321972     0.5135896297883461     0.2810171311156015     0.3891847185349439   0.004678884114069119      0.375891682023719     0.4465427970813605     0.3036540282289403  3.880411515447917e-14 121.9435698665695
2.606839707188359      19.64255804142037      16.21469620644673   0.002708027061245583     0.7162535471091616     -11.70309198314224  3.125320137540698e-07     0.1270438405858345  0.0008780170602821509      13.44115824566394       301.893636722046   0.006040658720798283     0.8001232440321972     0.5135896297883461     0.2810171311156015     0.3891847185349439   0.004678884114069119      0.375891682023719     0.4465427970813605     0.3036540282289403  3.880411515447917e-14 121.9435704149656
2.606839707188359      19.64255804142037      16.21469620644673   0.002708027061245583     0.7162535471091616     -11.70309198314224  3.125320137540698e-07     0.1270438405858345  0.0008780021591209571       13.4411584459528       301.893636722046   0.006040658720798283     0.8001232440321972     0.5135896297883461     0.2810171311156015     0.3891847185349439   0.004678884114069119      0.375891682023719     0.4465427970813605     0.3036540282289403  3.880411515447917e-14 121.9435698152007
2.606839707188359      19.64255804142037      16.21469620644673   0.002708027061245583     0.7162535471091616     -11.70309198314224  3.125320137540698e-07     0.1270438405858345  0.0008780021591209571      13.44115824566394      301.8936412206118   0.006040658720798283     0.8001232440321972     0.5135896297883461     0.2810171311156015     0.3891847185349439   0.004678884114069119      0.375891682023719     0.4465427970813605     0.3036540282289403  3.880411515447917e-14 121.9435697221965
2.606839707188359      19.64255804142037      16.21469620644673   0.002708027061245583     0.7162535471091616     -11.70309198314224  3.125320137540698e-07     0.1270438405858345  0.0008780021591209571      13.44115824566394       301.893636722046   0.006040673621959477     0.8001232440321972     0.5135896297883461     0.2810171311156015     0.3891847185349439   0.004678884114069119      0.375891682023719     0.4465427970813605     0.3036540282289403  3.880411515447917e-14 121.9435732887451
2.606839707188359      19.64255804142037      16.21469620644673   0.002708027061245583     0.7162535471091616     -11.70309198314224  3.125320137540698e-07     0.1270438405858345  0.0008780021591209571      13.44115824566394       301.893636722046   0.006040658720798283     0.8001232589333583     0.5135896297883461     0.2810171311156015     0.3891847185349439   0.004678884114069119      0.375891682023719     0.4465427970813605     0.3036540282289403  3.880411515447917e-14 121.9435704099765
2.606839707188359      19.64255804142037      16.21469620644673   0.002708027061245583     0.7162535471091616     -11.70309198314224  3.125320137540698e-07     0.1270438405858345  0.0008780021591209571      13.44115824566394       301.893636722046   0.006040658720798283     0.8001232440321972     0.5135896446895073     0.2810171311156015     0.3891847185349439   0.004678884114069119      0.375891682023719     0.4465427970813605     0.3036540282289403  3.880411515447917e-14 121.9435696314638
2.606839707188359      19.64255804142037      16.21469620644673   0.002708027061245583     0.7162535471091616     -11.70309198314224  3.125320137540698e-07     0.1270438405858345  0.0008780021591209571      13.44115824566394       301.893636722046   0.006040658720798283     0.8001232440321972     0.5135896297883461     0.2810171460167627     0.3891847185349439   0.004678884114069119      0.375891682023719     0.4465427970813605     0.3036540282289403  3.880411515447917e-14 121.9435699040911
2.606839707188359      19.64255804142037      16.21469620644673   0.002708027061245583     0.7162535471091616     -11.70309198314224  3.125320137540698e-07     0.1270438405858345  0.0008780021591209571      13.44115824566394       301.893636722046   0.006040658720798283     0.8001232440321972     0.5135896297883461     0.2810171311156015     0.3891847334361051   0.004678884114069119      0.375891682023719     0.4465427970813605     0.3036540282289403  3.880411515447917e-14 121.9435698199467
2.606839707188359      19.64255804142037      16.21469620644673   0.002708027061245583     0.7162535471091616     -11.70309198314224  3.125320137540698e-07     0.1270438405858345  0.0008780021591209571      13.44115824566394       301.893636722046   0.006040658720798283     0.8001232440321972     0.5135896297883461     0.2810171311156015     0.3891847185349439   0.004678899015230313      0.375891682023719     0.4465427970813605     0.3036540282289403  3.880411515447917e-14 121.9435698228854
2.606839707188359      19.64255804142037      16.21469620644673   0.002708027061245583     0.7162535471091616     -11.70309198314224  3.125320137540698e-07     0.1270438405858345  0.0008780021591209571      13.44115824566394       301.893636722046   0.006040658720798283     0.8001232440321972     0.5135896297883461     0.2810171311156015     0.3891847185349439   0.004678884114069119     0.3758916969248802     0.4465427970813605     0.3036540282289403  3.880411515447917e-14 121.9435698229851
2.606839707188359      19.64255804142037      16.21469620644673   0.002708027061245583     0.7162535471091616     -11.70309198314224  3.125320137540698e-07     0.1270438405858345  0.0008780021591209571      13.44115824566394       301.893636722046   0.006040658720798283     0.8001232440321972     0.5135896297883461     0.2810171311156015     0.3891847185349439   0.004678884114069119      0.375891682023719     0.4465428119825217     0.3036540282289403  3.880411515447917e-14 121.943569817263
2.606839707188359      19.64255804142037      16.21469620644673   0.002708027061245583     0.7162535471091616     -11.70309198314224  3.125320137540698e-07     0.1270438405858345  0.0008780021591209571      13.44115824566394       301.893636722046   0.006040658720798283     0.8001232440321972     0.5135896297883461     0.2810171311156015     0.3891847185349439   0.004678884114069119      0.375891682023719     0.4465427970813605     0.3036540431301015  3.880411515447917e-14 121.9435698229758
2.606839707188359      19.64255804142037      16.21469620644673   0.002708027061245583     0.7162535471091616     -11.70309198314224  3.125320137540698e-07     0.1270438405858345  0.0008780021591209571      13.44115824566394       301.893636722046   0.006040658720798283     0.8001232440321972     0.5135896297883461     0.2810171311156015     0.3891847185349439   0.004678884114069119      0.375891682023719     0.4465427970813605     0.3036540282289403  1.490119999796281e-08 121.9436156361078
2.606896565927842      19.64249363458625      16.21453859726859   0.002707685169343439     0.7162535826179772      -11.7030562370225  3.128395234886871e-07     0.1270427923850395  0.0008779309417443616      13.44162512853318      301.9180449424272   0.006037357159238699     0.8001232711287943     0.5136003117150179     0.2810126088073431     0.3892068907838495   0.004902357135980588      0.375891682023719     0.4466845146868467     0.3039919361686804   3.85140582634031e-14 121.9427531964081
2.606896604773628      19.64249363458625      16.21453859726859   0.002707685169343439     0.7162535826179772      -11.7030562370225  3.128395234886871e-07     0.1270427923850395  0.0008779309417443616      13.44162512853318      301.9180449424272   0.006037357159238699     0.8001232711287943     0.5136003117150179     0.2810126088073431     0.3892068907838495   0.004902357135980588      0.375891682023719     0.4466845146868467     0.3039919361686804   3.85140582634031e-14 121.9427531134915
2.606896565927842      19.64249392728221      16.21453859726859   0.002707685169343439     0.7162535826179772      -11.7030562370225  3.128395234886871e-07     0.1270427923850395  0.0008779309417443616      13.44162512853318      301.9180449424272   0.006037357159238699     0.8001232711287943     0.5136003117150179     0.2810126088073431     0.3892068907838495   0.004902357135980588      0.375891682023719     0.4466845146868467     0.3039919361686804   3.85140582634031e-14 121.9427532084978
2.606896565927842      19.64249363458625      16.21453883888405   0.002707685169343439     0.7162535826179772      -11.7030562370225  3.128395234886871e-07     0.1270427923850395  0.0008779309417443616      13.44162512853318      301.9180449424272   0.006037357159238699     0.8001232711287943     0.5136003117150179     0.2810126088073431     0.3892068907838495   0.004902357135980588      0.375891682023719     0.4466845146868467     0.3039919361686804   3.85140582634031e-14 121.9427531977602
2.606896565927842      19.64249363458625      16.21453859726859   0.002707700070504633     0.7162535826179772      -11.7030562370225  3.128395234886871e-07     0.1270427923850395  0.0008779309417443616      13.44162512853318      301.9180449424272   0.006037357159238699     0.8001232711287943     0.5136003117150179     0.2810126088073431     0.3892068907838495   0.004902357135980588      0.375891682023719     0.4466845146868467     0.3039919361686804   3.85140582634031e-14 121.9427538650295
2.606896565927842      19.64249363458625      16.21453859726859   0.002707685169343439     0.7162535975191384      -11.7030562370225  3.128395234886871e-07     0.1270427923850395  0.0008779309417443616      13.44162512853318      301.9180449424272   0.006037357159238699     0.8001232711287943     0.5136003117150179     0.2810126088073431     0.3892068907838495   0.004902357135980588      0.375891682023719     0.4466845146868467     0.3039919361686804   3.85140582634031e-14 121.9427532017535
2.606896565927842      19.64249363458625      16.21453859726859   0.002707685169343439     0.7162535826179772     -11.70305641141163  3.128395234886871e-07     0.1270427923850395  0.0008779309417443616      13.44162512853318      301.9180449424272   0.006037357159238699     0.8001232711287943     0.5136003117150179     0.2810126088073431     0.3892068907838495   0.004902357135980588      0.375891682023719     0.4466845146868467     0.3039919361686804   3.85140582634031e-14 121.9427531851742
2.606896565927842      19.64249363458625      16.21453859726859   0.002707685169343439     0.7162535826179772      -11.7030562370225  3.277406846825347e-07     0.1270427923850395  0.0008779309417443616      13.44162512853318      301.9180449424272   0.006037357159238699     0.8001232711287943     0.5136003117150179     0.2810126088073431     0.3892068907838495   0.004902357135980588      0.375891682023719     0.4466845146868467     0.3039919361686804   3.85140582634031e-14 121.9427577534569
2.606896565927842      19.64249363458625      16.21453859726859   0.002707685169343439     0.7162535826179772      -11.7030562370225  3.128395234886871e-07     0.1270428072862007  0.0008779309417443616      13.44162512853318      301.9180449424272   0.006037357159238699     0.8001232711287943     0.5136003117150179     0.2810126088073431     0.3892068907838495   0.004902357135980588      0.375891682023719     0.4466845146868467     0.3039919361686804   3.85140582634031e-14 121.942753219077
2.606896565927842      19.64249363458625      16.21453859726859   0.002707685169343439     0.7162535826179772      -11.7030562370225  3.128395234886871e-07     0.1270427923850395  0.0008779458429055555      13.44162512853318      301.9180449424272   0.006037357159238699     0.8001232711287943     0.5136003117150179     0.2810126088073431     0.3892068907838495   0.004902357135980588      0.375891682023719     0.4466845146868467     0.3039919361686804   3.85140582634031e-14 121.9427536570735
2.606896565927842      19.64249363458625      16.21453859726859   0.002707685169343439     0.7162535826179772      -11.7030562370225  3.128395234886871e-07     0.1270427923850395  0.0008779309417443616        13.441625328829      301.9180449424272   0.006037357159238699     0.8001232711287943     0.5136003117150179     0.2810126088073431     0.3892068907838495   0.004902357135980588      0.375891682023719     0.4466845146868467     0.3039919361686804   3.85140582634031e-14 121.942753166212
2.606896565927842      19.64249363458625      16.21453859726859   0.002707685169343439     0.7162535826179772      -11.7030562370225  3.128395234886871e-07     0.1270427923850395  0.0008779309417443616      13.44162512853318      301.9180494413566   0.006037357159238699     0.8001232711287943     0.5136003117150179     0.2810126088073431     0.3892068907838495   0.004902357135980588      0.375891682023719     0.4466845146868467     0.3039919361686804   3.85140582634031e-14 121.942753183395
2.606896565927842      19.64249363458625      16.21453859726859   0.002707685169343439     0.7162535826179772      -11.7030562370225  3.128395234886871e-07     0.1270427923850395  0.0008779309417443616      13.44162512853318      301.9180449424272   0.006037372060399893     0.8001232711287943     0.5136003117150179     0.2810126088073431     0.3892068907838495   0.004902357135980588      0.375891682023719     0.4466845146868467     0.3039919361686804   3.85140582634031e-14 121.9427528795171
2.606896565927842      19.64249363458625      16.21453859726859   0.002707685169343439     0.7162535826179772      -11.7030562370225  3.128395234886871e-07     0.1270427923850395  0.0008779309417443616      13.44162512853318      301.9180449424272   0.006037357159238699     0.8001232860299555     0.5136003117150179     0.2810126088073431     0.3892068907838495   0.004902357135980588      0.375891682023719     0.4466845146868467     0.3039919361686804   3.85140582634031e-14 121.9427537911138
2.606896565927842      19.64249363458625      16.21453859726859   0.002707685169343439     0.7162535826179772      -11.7030562370225  3.128395234886871e-07     0.1270427923850395  0.0008779309417443616      13.44162512853318      301.9180449424272   0.006037357159238699     0.8001232711287943     0.5136003266161791     0.2810126088073431     0.3892068907838495   0.004902357135980588      0.375891682023719     0.4466845146868467     0.3039919361686804   3.85140582634031e-14 121.9427530658617
2.606896565927842      19.64249363458625      16.21453859726859   0.002707685169343439     0.7162535826179772      -11.7030562370225  3.128395234886871e-07     0.1270427923850395  0.0008779309417443616      13.44162512853318      301.9180449424272   0.006037357159238699     0.8001232711287943     0.5136003117150179     0.2810126237085043     0.3892068907838495   0.004902357135980588      0.375891682023719     0.4466845146868467     0.3039919361686804   3.85140582634031e-14 121.9427531544479
2.606896565927842      19.64249363458625      16.21453859726859   0.002707685169343439     0.7162535826179772      -11.7030562370225  3.128395234886871e-07     0.1270427923850395  0.0008779309417443616      13.44162512853318      301.9180449424272   0.006037357159238699     0.8001232711287943     0.5136003117150179     0.2810126088073431     0.3892069056850107   0.004902357135980588      0.375891682023719     0.4466845146868467     0.3039919361686804   3.85140582634031e-14 121.9427531944585
2.606896565927842      19.64249363458625      16.21453859726859   0.002707685169343439     0.7162535826179772      -11.7030562370225  3.128395234886871e-07     0.1270427923850395  0.0008779309417443616      13.44162512853318      301.9180449424272   0.006037357159238699     0.8001232711287943     0.5136003117150179     0.2810126088073431     0.3892068907838495   0.004902372037141782      0.375891682023719     0.4466845146868467     0.3039919361686804   3.85140582634031e-14 121.9427531964623
2.606896565927842      19.64249363458625      16.21453859726859   0.002707685169343439     0.7162535826179772      -11.7030562370225  3.128395234886871e-07     0.1270427923850395  0.0008779309417443616      13.44162512853318      301.9180449424272   0.006037357159238699     0.8001232711287943     0.5136003117150179     0.2810126088073431     0.3892068907838495   0.004902357135980588     0.3758916969248802     0.4466845146868467     0.3039919361686804   3.85140582634031e-14 121.9427531964081
2.606896565927842      19.64249363458625      16.21453859726859   0.002707685169343439     0.7162535826179772      -11.7030562370225  3.128395234886871e-07     0.1270427923850395  0.0008779309417443616      13.44162512853318      301.9180449424272   0.006037357159238699     0.8001232711287943     0.5136003117150179     0.2810126088073431     0.3892068907838495   0.004902357135980588      0.375891682023719     0.4466845295880079     0.3039919361686804   3.85140582634031e-14 121.9427531964031
2.606896565927842      19.64249363458625      16.21453859726859   0.002707685169343439     0.7162535826179772      -11.7030562370225  3.128395234886871e-07     0.1270427923850395  0.0008779309417443616      13.44162512853318      301.9180449424272   0.006037357159238699     0.8001232711287943     0.5136003117150179     0.2810126088073431     0.3892068907838495   0.004902357135980588      0.375891682023719     0.4466845146868467     0.3039919510698416   3.85140582634031e-14 121.9427531964217
2.606896565927842      19.64249363458625      16.21453859726859   0.002707685169343439     0.7162535826179772      -11.7030562370225  3.128395234886871e-07     0.1270427923850395  0.0008779309417443616      13.44162512853318      301.9180449424272   0.006037357159238699     0.8001232711287943     0.5136003117150179     0.2810126088073431     0.3892068907838495   0.004902357135980588      0.375891682023719     0.4466845146868467     0.3039919361686804  1.490119970790592e-08 121.9427991609902
2.607139332229948      19.63853757104865      16.20651114499258   0.002678484007207678     0.7140900145406212     -11.71336500510645  2.577277932245785e-07     0.1270369287534603  0.0008780593244698254      13.46067124668185       301.923361056686   0.006081623994824938     0.8000960269872699     0.5147792907920645      0.280255849646612     0.3909156287275711   0.004890468491373167      0.375891682023719     0.4468162468105489     0.3038044630049459  2.964886482744702e-14 121.9279308535328
2.607139371079351      19.63853757104865      16.20651114499258   0.002678484007207678     0.7140900145406212     -11.71336500510645  2.577277932245785e-07     0.1270369287534603  0.0008780593244698254      13.46067124668185       301.923361056686   0.006081623994824938     0.8000960269872699     0.5147792907920645      0.280255849646612     0.3909156287275711   0.004890468491373167      0.375891682023719     0.4468162468105489     0.3038044630049459  2.964886482744702e-14 121.9279308264512
2.607139332229948      19.63853786368566      16.20651114499258   0.002678484007207678     0.7140900145406212     -11.71336500510645  2.577277932245785e-07     0.1270369287534603  0.0008780593244698254      13.46067124668185       301.923361056686   0.006081623994824938     0.8000960269872699     0.5147792907920645      0.280255849646612     0.3909156287275711   0.004890468491373167      0.375891682023719     0.4468162468105489     0.3038044630049459  2.964886482744702e-14 121.9279308726608
2.607139332229948      19.63853757104865      16.20651138648841   0.002678484007207678     0.7140900145406212     -11.71336500510645  2.577277932245785e-07     0.1270369287534603  0.0008780593244698254      13.46067124668185       301.923361056686   0.006081623994824938     0.8000960269872699     0.5147792907920645      0.280255849646612     0.3909156287275711   0.004890468491373167      0.375891682023719     0.4468162468105489     0.3038044630049459  2.964886482744702e-14 121.9279308486925
2.607139332229948      19.63853757104865      16.20651114499258   0.002678498908368872     0.7140900145406212     -11.71336500510645  2.577277932245785e-07     0.1270369287534603  0.0008780593244698254      13.46067124668185       301.923361056686   0.006081623994824938     0.8000960269872699     0.5147792907920645      0.280255849646612     0.3909156287275711   0.004890468491373167      0.375891682023719     0.4468162468105489     0.3038044630049459  2.964886482744702e-14 121.9279316731586
2.607139332229948      19.63853757104865      16.20651114499258   0.002678484007207678     0.7140900294417824     -11.71336500510645  2.577277932245785e-07     0.1270369287534603  0.0008780593244698254      13.46067124668185       301.923361056686   0.006081623994824938     0.8000960269872699     0.5147792907920645      0.280255849646612     0.3909156287275711   0.004890468491373167      0.375891682023719     0.4468162468105489     0.3038044630049459  2.964886482744702e-14 121.9279308699152
2.607139332229948      19.63853757104865      16.20651114499258   0.002678484007207678     0.7140900145406212     -11.71336517964919  2.577277932245785e-07     0.1270369287534603  0.0008780593244698254      13.46067124668185       301.923361056686   0.006081623994824938     0.8000960269872699     0.5147792907920645      0.280255849646612     0.3909156287275711   0.004890468491373167      0.375891682023719     0.4468162468105489     0.3038044630049459  2.964886482744702e-14 121.9279308561344
2.607139332229948      19.63853757104865      16.20651114499258   0.002678484007207678     0.7140900145406212     -11.71336500510645  2.726289544184262e-07     0.1270369287534603  0.0008780593244698254      13.46067124668185       301.923361056686   0.006081623994824938     0.8000960269872699     0.5147792907920645      0.280255849646612     0.3909156287275711   0.004890468491373167      0.375891682023719     0.4468162468105489     0.3038044630049459  2.964886482744702e-14 121.9279353492395
2.607139332229948      19.63853757104865      16.20651114499258   0.002678484007207678     0.7140900145406212     -11.71336500510645  2.577277932245785e-07     0.1270369436546215  0.0008780593244698254      13.46067124668185       301.923361056686   0.006081623994824938     0.8000960269872699     0.5147792907920645      0.280255849646612     0.3909156287275711   0.004890468491373167      0.375891682023719     0.4468162468105489     0.3038044630049459  2.964886482744702e-14 121.9279308787515
2.607139332229948      19.63853757104865      16.20651114499258   0.002678484007207678     0.7140900145406212     -11.71336500510645  2.577277932245785e-07     0.1270369287534603  0.0008780742256310193      13.46067124668185       301.923361056686   0.006081623994824938     0.8000960269872699     0.5147792907920645      0.280255849646612     0.3909156287275711   0.004890468491373167      0.375891682023719     0.4468162468105489     0.3038044630049459  2.964886482744702e-14 121.9279307074222
2.607139332229948      19.63853757104865      16.20651114499258   0.002678484007207678     0.7140900145406212     -11.71336500510645  2.577277932245785e-07     0.1270369287534603  0.0008780593244698254      13.46067144726148       301.923361056686   0.006081623994824938     0.8000960269872699     0.5147792907920645      0.280255849646612     0.3909156287275711   0.004890468491373167      0.375891682023719     0.4468162468105489     0.3038044630049459  2.964886482744702e-14 121.9279308386218
2.607139332229948      19.63853757104865      16.20651114499258   0.002678484007207678     0.7140900145406212     -11.71336500510645  2.577277932245785e-07     0.1270369287534603  0.0008780593244698254      13.46067124668185      301.9233655556947   0.006081623994824938     0.8000960269872699     0.5147792907920645      0.280255849646612     0.3909156287275711   0.004890468491373167      0.375891682023719     0.4468162468105489     0.3038044630049459  2.964886482744702e-14 121.9279308043369
2.607139332229948      19.63853757104865      16.20651114499258   0.002678484007207678     0.7140900145406212     -11.71336500510645  2.577277932245785e-07     0.1270369287534603  0.0008780593244698254      13.46067124668185       301.923361056686   0.006081638895986132     0.8000960269872699     0.5147792907920645      0.280255849646612     0.3909156287275711   0.004890468491373167      0.375891682023719     0.4468162468105489     0.3038044630049459  2.964886482744702e-14 121.9279323652773
2.607139332229948      19.63853757104865      16.20651114499258   0.002678484007207678     0.7140900145406212     -11.71336500510645  2.577277932245785e-07     0.1270369287534603  0.0008780593244698254      13.46067124668185       301.923361056686   0.006081623994824938     0.8000960418884311     0.5147792907920645      0.280255849646612     0.3909156287275711   0.004890468491373167      0.375891682023719     0.4468162468105489     0.3038044630049459  2.964886482744702e-14 121.9279314326378
2.607139332229948      19.63853757104865      16.20651114499258   0.002678484007207678     0.7140900145406212     -11.71336500510645  2.577277932245785e-07     0.1270369287534603  0.0008780593244698254      13.46067124668185       301.923361056686   0.006081623994824938     0.8000960269872699     0.5147793056932257      0.280255849646612     0.3909156287275711   0.004890468491373167      0.375891682023719     0.4468162468105489     0.3038044630049459  2.964886482744702e-14 121.9279307267345
2.607139332229948      19.63853757104865      16.20651114499258   0.002678484007207678     0.7140900145406212     -11.71336500510645  2.577277932245785e-07     0.1270369287534603  0.0008780593244698254      13.46067124668185       301.923361056686   0.006081623994824938     0.8000960269872699     0.5147792907920645     0.2802558645477732     0.3909156287275711   0.004890468491373167      0.375891682023719     0.4468162468105489     0.3038044630049459  2.964886482744702e-14 121.9279308599391
2.607139332229948      19.63853757104865      16.20651114499258   0.002678484007207678     0.7140900145406212     -11.71336500510645  2.577277932245785e-07     0.1270369287534603  0.0008780593244698254      13.46067124668185       301.923361056686   0.006081623994824938     0.8000960269872699     0.5147792907920645      0.280255849646612     0.3909156436287323   0.004890468491373167      0.375891682023719     0.4468162468105489     0.3038044630049459  2.964886482744702e-14 121.9279308481783
2.607139332229948      19.63853757104865      16.20651114499258   0.002678484007207678     0.7140900145406212     -11.71336500510645  2.577277932245785e-07     0.1270369287534603  0.0008780593244698254      13.46067124668185       301.923361056686   0.006081623994824938     0.8000960269872699     0.5147792907920645      0.280255849646612     0.3909156287275711   0.004890483392534361      0.375891682023719     0.4468162468105489     0.3038044630049459  2.964886482744702e-14 121.9279308533189
2.607139332229948      19.63853757104865      16.20651114499258   0.002678484007207678     0.7140900145406212     -11.71336500510645  2.577277932245785e-07     0.1270369287534603  0.0008780593244698254      13.46067124668185       301.923361056686   0.006081623994824938     0.8000960269872699     0.5147792907920645      0.280255849646612     0.3909156287275711   0.004890468491373167     0.3758916969248802     0.4468162468105489     0.3038044630049459  2.964886482744702e-14 121.9279308535328
2.607139332229948      19.63853757104865      16.20651114499258   0.002678484007207678     0.7140900145406212     -11.71336500510645  2.577277932245785e-07     0.1270369287534603  0.0008780593244698254      13.46067124668185       301.923361056686   0.006081623994824938     0.8000960269872699     0.5147792907920645      0.280255849646612     0.3909156287275711   0.004890468491373167      0.375891682023719     0.4468162617117101     0.3038044630049459  2.964886482744702e-14 121.9279308534053
2.607139332229948      19.63853757104865      16.20651114499258   0.002678484007207678     0.7140900145406212     -11.71336500510645  2.577277932245785e-07     0.1270369287534603  0.0008780593244698254      13.46067124668185       301.923361056686   0.006081623994824938     0.8000960269872699     0.5147792907920645      0.280255849646612     0.3909156287275711   0.004890468491373167      0.375891682023719     0.4468162468105489      0.303804477906107  2.964886482744702e-14 121.9279308535275
2.607139332229948      19.63853757104865      16.20651114499258   0.002678484007207678     0.7140900145406212     -11.71336500510645  2.577277932245785e-07     0.1270369287534603  0.0008780593244698254      13.46067124668185       301.923361056686   0.006081623994824938     0.8000960269872699     0.5147792907920645      0.280255849646612     0.3909156287275711   0.004890468491373167      0.375891682023719     0.4468162468105489     0.3038044630049459  1.490119084271248e-08 121.9279767618938
2.607132796763695      19.63764178775528      16.20547469310003   0.002677261783889742     0.7139724393240547     -11.71324915503762  2.538775709471329e-07     0.1270361048497217  0.0008786732714477286      13.46235785445222      301.9680397715209   0.006082431057747347     0.8000956442902207     0.5148019738008808     0.2802403990108233     0.3909660748163668   0.006727182467955774      0.375891682023719     0.4601323656704355     0.3046528854362252  2.953375311091561e-14 121.92718619218
2.607132835613001      19.63764178775528      16.20547469310003   0.002677261783889742     0.7139724393240547     -11.71324915503762  2.538775709471329e-07     0.1270361048497217  0.0008786732714477286      13.46235785445222      301.9680397715209   0.006082431057747347     0.8000956442902207     0.5148019738008808     0.2802403990108233     0.3909660748163668   0.006727182467955774      0.375891682023719     0.4601323656704355     0.3046528854362252  2.953375311091561e-14 121.9271861713684
2.607132796763695      19.63764208037894      16.20547469310003   0.002677261783889742     0.7139724393240547     -11.71324915503762  2.538775709471329e-07     0.1270361048497217  0.0008786732714477286      13.46235785445222      301.9680397715209   0.006082431057747347     0.8000956442902207     0.5148019738008808     0.2802403990108233     0.3909660748163668   0.006727182467955774      0.375891682023719     0.4601323656704355     0.3046528854362252  2.953375311091561e-14 121.9271862116414
2.607132796763695      19.63764178775528      16.20547493458042   0.002677261783889742     0.7139724393240547     -11.71324915503762  2.538775709471329e-07     0.1270361048497217  0.0008786732714477286      13.46235785445222      301.9680397715209   0.006082431057747347     0.8000956442902207     0.5148019738008808     0.2802403990108233     0.3909660748163668   0.006727182467955774      0.375891682023719     0.4601323656704355     0.3046528854362252  2.953375311091561e-14 121.9271862038123
2.607132796763695      19.63764178775528      16.20547469310003   0.002677276685050936     0.7139724393240547     -11.71324915503762  2.538775709471329e-07     0.1270361048497217  0.0008786732714477286      13.46235785445222      301.9680397715209   0.006082431057747347     0.8000956442902207     0.5148019738008808     0.2802403990108233     0.3909660748163668   0.006727182467955774      0.375891682023719     0.4601323656704355     0.3046528854362252  2.953375311091561e-14 121.9271869692498
2.607132796763695      19.63764178775528      16.20547469310003   0.002677261783889742     0.7139724542252159     -11.71324915503762  2.538775709471329e-07     0.1270361048497217  0.0008786732714477286      13.46235785445222      301.9680397715209   0.006082431057747347     0.8000956442902207     0.5148019738008808     0.2802403990108233     0.3909660748163668   0.006727182467955774      0.375891682023719     0.4601323656704355     0.3046528854362252  2.953375311091561e-14 121.9271862121363
2.607132796763695      19.63764178775528      16.20547469310003   0.002677261783889742     0.7139724393240547     -11.71324932957864  2.538775709471329e-07     0.1270361048497217  0.0008786732714477286      13.46235785445222      301.9680397715209   0.006082431057747347     0.8000956442902207     0.5148019738008808     0.2802403990108233     0.3909660748163668   0.006727182467955774      0.375891682023719     0.4601323656704355     0.3046528854362252  2.953375311091561e-14 121.9271862064537
2.607132796763695      19.63764178775528      16.20547469310003   0.002677261783889742     0.7139724393240547     -11.71324915503762  2.687787321409806e-07     0.1270361048497217  0.0008786732714477286      13.46235785445222      301.9680397715209   0.006082431057747347     0.8000956442902207     0.5148019738008808     0.2802403990108233     0.3909660748163668   0.006727182467955774      0.375891682023719     0.4601323656704355     0.3046528854362252  2.953375311091561e-14 121.9271908479345
2.607132796763695      19.63764178775528      16.20547469310003   0.002677261783889742     0.7139724393240547     -11.71324915503762  2.538775709471329e-07     0.1270361197508829  0.0008786732714477286      13.46235785445222      301.9680397715209   0.006082431057747347     0.8000956442902207     0.5148019738008808     0.2802403990108233     0.3909660748163668   0.006727182467955774      0.375891682023719     0.4601323656704355     0.3046528854362252  2.953375311091561e-14 121.9271862218107
2.607132796763695      19.63764178775528      16.20547469310003   0.002677261783889742     0.7139724393240547     -11.71324915503762  2.538775709471329e-07     0.1270361048497217  0.0008786881726089225      13.46235785445222      301.9680397715209   0.006082431057747347     0.8000956442902207     0.5148019738008808     0.2802403990108233     0.3909660748163668   0.006727182467955774      0.375891682023719     0.4601323656704355     0.3046528854362252  2.953375311091561e-14 121.9271863483908
2.607132796763695      19.63764178775528      16.20547469310003   0.002677261783889742     0.7139724393240547     -11.71324915503762  2.538775709471329e-07     0.1270361048497217  0.0008786732714477286      13.46235805505699      301.9680397715209   0.006082431057747347     0.8000956442902207     0.5148019738008808     0.2802403990108233     0.3909660748163668   0.006727182467955774      0.375891682023719     0.4601323656704355     0.3046528854362252  2.953375311091561e-14 121.927186186759
2.607132796763695      19.63764178775528      16.20547469310003   0.002677261783889742     0.7139724393240547     -11.71324915503762  2.538775709471329e-07     0.1270361048497217  0.0008786732714477286      13.46235785445222      301.9680442711954   0.006082431057747347     0.8000956442902207     0.5148019738008808     0.2802403990108233     0.3909660748163668   0.006727182467955774      0.375891682023719     0.4601323656704355     0.3046528854362252  2.953375311091561e-14 121.9271861734451
2.607132796763695      19.63764178775528      16.20547469310003   0.002677261783889742     0.7139724393240547     -11.71324915503762  2.538775709471329e-07     0.1270361048497217  0.0008786732714477286      13.46235785445222      301.9680397715209   0.006082445958908541     0.8000956442902207     0.5148019738008808     0.2802403990108233     0.3909660748163668   0.006727182467955774      0.375891682023719     0.4601323656704355     0.3046528854362252  2.953375311091561e-14 121.9271876472959
2.607132796763695      19.63764178775528      16.20547469310003   0.002677261783889742     0.7139724393240547     -11.71324915503762  2.538775709471329e-07     0.1270361048497217  0.0008786732714477286      13.46235785445222      301.9680397715209   0.006082431057747347     0.8000956591913819     0.5148019738008808     0.2802403990108233     0.3909660748163668   0.006727182467955774      0.375891682023719     0.4601323656704355     0.3046528854362252  2.953375311091561e-14 121.9271867815682
2.607132796763695      19.63764178775528      16.20547469310003   0.002677261783889742     0.7139724393240547     -11.71324915503762  2.538775709471329e-07     0.1270361048497217  0.0008786732714477286      13.46235785445222      301.9680397715209   0.006082431057747347     0.8000956442902207      0.514801988702042     0.2802403990108233     0.3909660748163668   0.006727182467955774      0.375891682023719     0.4601323656704355     0.3046528854362252  2.953375311091561e-14 121.9271860426444
2.607132796763695      19.63764178775528      16.20547469310003   0.002677261783889742     0.7139724393240547     -11.71324915503762  2.538775709471329e-07     0.1270361048497217  0.0008786732714477286      13.46235785445222      301.9680397715209   0.006082431057747347     0.8000956442902207     0.5148019738008808     0.2802404139119845     0.3909660748163668   0.006727182467955774      0.375891682023719     0.4601323656704355     0.3046528854362252  2.953375311091561e-14 121.9271862106393
2.607132796763695      19.63764178775528      16.20547469310003   0.002677261783889742     0.7139724393240547     -11.71324915503762  2.538775709471329e-07     0.1270361048497217  0.0008786732714477286      13.46235785445222      301.9680397715209   0.006082431057747347     0.8000956442902207     0.5148019738008808     0.2802403990108233      0.390966089717528   0.006727182467955774      0.375891682023719     0.4601323656704355     0.3046528854362252  2.953375311091561e-14 121.927186201161
2.607132796763695      19.63764178775528      16.20547469310003   0.002677261783889742     0.7139724393240547     -11.71324915503762  2.538775709471329e-07     0.1270361048497217  0.0008786732714477286      13.46235785445222      301.9680397715209   0.006082431057747347     0.8000956442902207     0.5148019738008808     0.2802403990108233     0.3909660748163668   0.006727197369116968      0.375891682023719     0.4601323656704355     0.3046528854362252  2.953375311091561e-14 121.9271861922639
2.607132796763695      19.63764178775528      16.20547469310003   0.002677261783889742     0.7139724393240547     -11.71324915503762  2.538775709471329e-07     0.1270361048497217  0.0008786732714477286      13.46235785445222      301.9680397715209   0.006082431057747347     0.8000956442902207     0.5148019738008808     0.2802403990108233     0.3909660748163668   0.006727182467955774     0.3758916969248802     0.4601323656704355     0.3046528854362252  2.953375311091561e-14 121.92718619218
2.607132796763695      19.63764178775528      16.20547469310003   0.002677261783889742     0.7139724393240547     -11.71324915503762  2.538775709471329e-07     0.1270361048497217  0.0008786732714477286      13.46235785445222      301.9680397715209   0.006082431057747347     0.8000956442902207     0.5148019738008808     0.2802403990108233     0.3909660748163668   0.006727182467955774      0.375891682023719     0.4601323805715967     0.3046528854362252  2.953375311091561e-14 121.9271861921704
2.607132796763695      19.63764178775528      16.20547469310003   0.002677261783889742     0.7139724393240547     -11.71324915503762  2.538775709471329e-07     0.1270361048497217  0.0008786732714477286      13.46235785445222      301.9680397715209   0.006082431057747347     0.8000956442902207     0.5148019738008808     0.2802403990108233     0.3909660748163668   0.006727182467955774      0.375891682023719     0.4601323656704355     0.3046529003373864  2.953375311091561e-14 121.927186192196
2.607132796763695      19.63764178775528      16.20547469310003   0.002677261783889742     0.7139724393240547     -11.71324915503762  2.538775709471329e-07     0.1270361048497217  0.0008786732714477286      13.46235785445222      301.9680397715209   0.006082431057747347     0.8000956442902207     0.5148019738008808     0.2802403990108233     0.3909660748163668   0.006727182467955774      0.375891682023719     0.4601323656704355     0.3046528854362252  1.490119072760077e-08 121.9272327767282
2.605914902952921      19.61505103161298       16.1667239091322   0.002662527972618419     0.7132125018150871     -11.69721501559506  2.473338894850581e-07     0.1270303520491899   0.000878857282302593       13.4727919218551      301.9702604483355   0.006092313705090113     0.8000909204603901     0.5151725175304708      0.280060114730791     0.3906320622779685   0.006703581576654652      0.375891682023719     0.4603623271198184      0.304439528353276  2.821629945690821e-14 121.9238995271913
2.605914941784079      19.61505103161298       16.1667239091322   0.002662527972618419     0.7132125018150871     -11.69721501559506  2.473338894850581e-07     0.1270303520491899   0.000878857282302593       13.4727919218551      301.9702604483355   0.006092313705090113     0.8000909204603901     0.5151725175304708      0.280060114730791     0.3906320622779685   0.006703581576654652      0.375891682023719     0.4603623271198184      0.304439528353276  2.821629945690821e-14 121.9238996304827
2.605914902952921      19.61505132390002       16.1667239091322   0.002662527972618419     0.7132125018150871     -11.69721501559506  2.473338894850581e-07     0.1270303520491899   0.000878857282302593       13.4727919218551      301.9702604483355   0.006092313705090113     0.8000909204603901     0.5151725175304708      0.280060114730791     0.3906320622779685   0.006703581576654652      0.375891682023719     0.4603623271198184      0.304439528353276  2.821629945690821e-14 121.9238995236679
2.605914902952921      19.61505103161298      16.16672415003516   0.002662527972618419     0.7132125018150871     -11.69721501559506  2.473338894850581e-07     0.1270303520491899   0.000878857282302593       13.4727919218551      301.9702604483355   0.006092313705090113     0.8000909204603901     0.5151725175304708      0.280060114730791     0.3906320622779685   0.006703581576654652      0.375891682023719     0.4603623271198184      0.304439528353276  2.821629945690821e-14 121.9238995485088
2.605914902952921      19.61505103161298       16.1667239091322   0.002662542873779612     0.7132125018150871     -11.69721501559506  2.473338894850581e-07     0.1270303520491899   0.000878857282302593       13.4727919218551      301.9702604483355   0.006092313705090113     0.8000909204603901     0.5151725175304708      0.280060114730791     0.3906320622779685   0.006703581576654652      0.375891682023719     0.4603623271198184      0.304439528353276  2.821629945690821e-14 121.9239001982459
2.605914902952921      19.61505103161298       16.1667239091322   0.002662527972618419     0.7132125167162483     -11.69721501559506  2.473338894850581e-07     0.1270303520491899   0.000878857282302593       13.4727919218551      301.9702604483355   0.006092313705090113     0.8000909204603901     0.5151725175304708      0.280060114730791     0.3906320622779685   0.006703581576654652      0.375891682023719     0.4603623271198184      0.304439528353276  2.821629945690821e-14 121.9238995194972
2.605914902952921      19.61505103161298       16.1667239091322   0.002662527972618419     0.7132125018150871     -11.69721518989714  2.473338894850581e-07     0.1270303520491899   0.000878857282302593       13.4727919218551      301.9702604483355   0.006092313705090113     0.8000909204603901     0.5151725175304708      0.280060114730791     0.3906320622779685   0.006703581576654652      0.375891682023719     0.4603623271198184      0.304439528353276  2.821629945690821e-14 121.9238995078886
2.605914902952921      19.61505103161298       16.1667239091322   0.002662527972618419     0.7132125018150871     -11.69721501559506  2.622350506789057e-07     0.1270303520491899   0.000878857282302593       13.4727919218551      301.9702604483355   0.006092313705090113     0.8000909204603901     0.5151725175304708      0.280060114730791     0.3906320622779685   0.006703581576654652      0.375891682023719     0.4603623271198184      0.304439528353276  2.821629945690821e-14 121.9239040301401
2.605914902952921      19.61505103161298       16.1667239091322   0.002662527972618419     0.7132125018150871     -11.69721501559506  2.473338894850581e-07     0.1270303669503511   0.000878857282302593       13.4727919218551      301.9702604483355   0.006092313705090113     0.8000909204603901     0.5151725175304708      0.280060114730791     0.3906320622779685   0.006703581576654652      0.375891682023719     0.4603623271198184      0.304439528353276  2.821629945690821e-14 121.9238995463876
2.605914902952921      19.61505103161298       16.1667239091322   0.002662527972618419     0.7132125018150871     -11.69721501559506  2.473338894850581e-07     0.1270303520491899  0.0008788721834637869       13.4727919218551      301.9702604483355   0.006092313705090113     0.8000909204603901     0.5151725175304708      0.280060114730791     0.3906320622779685   0.006703581576654652      0.375891682023719     0.4603623271198184      0.304439528353276  2.821629945690821e-14 121.9238995131523
2.605914902952921      19.61505103161298       16.1667239091322   0.002662527972618419     0.7132125018150871     -11.69721501559506  2.473338894850581e-07     0.1270303520491899   0.000878857282302593      13.47279212261535      301.9702604483355   0.006092313705090113     0.8000909204603901     0.5151725175304708      0.280060114730791     0.3906320622779685   0.006703581576654652      0.375891682023719     0.4603623271198184      0.304439528353276  2.821629945690821e-14 121.9238996748714
2.605914902952921      19.61505103161298       16.1667239091322   0.002662527972618419     0.7132125018150871     -11.69721501559506  2.473338894850581e-07     0.1270303520491899   0.000878857282302593       13.4727919218551      301.9702649480431   0.006092313705090113     0.8000909204603901     0.5151725175304708      0.280060114730791     0.3906320622779685   0.006703581576654652      0.375891682023719     0.4603623271198184      0.304439528353276  2.821629945690821e-14 121.9238996638775
2.605914902952921      19.61505103161298       16.1667239091322   0.002662527972618419     0.7132125018150871     -11.69721501559506  2.473338894850581e-07     0.1270303520491899   0.000878857282302593       13.4727919218551      301.9702604483355   0.006092328606251307     0.8000909204603901     0.5151725175304708      0.280060114730791     0.3906320622779685   0.006703581576654652      0.375891682023719     0.4603623271198184      0.304439528353276  2.821629945690821e-14 121.9238997103303
2.605914902952921      19.61505103161298       16.1667239091322   0.002662527972618419     0.7132125018150871     -11.69721501559506  2.473338894850581e-07     0.1270303520491899   0.000878857282302593       13.4727919218551      301.9702604483355   0.006092313705090113     0.8000909353615513     0.5151725175304708      0.280060114730791     0.3906320622779685   0.006703581576654652      0.375891682023719     0.4603623271198184      0.304439528353276  2.821629945690821e-14 121.9239001341305
2.605914902952921      19.61505103161298       16.1667239091322   0.002662527972618419     0.7132125018150871     -11.69721501559506  2.473338894850581e-07     0.1270303520491899   0.000878857282302593       13.4727919218551      301.9702604483355   0.006092313705090113     0.8000909204603901      0.515172532431632      0.280060114730791     0.3906320622779685   0.006703581576654652      0.375891682023719     0.4603623271198184      0.304439528353276  2.821629945690821e-14 121.9238994074438
2.605914902952921      19.61505103161298       16.1667239091322   0.002662527972618419     0.7132125018150871     -11.69721501559506  2.473338894850581e-07     0.1270303520491899   0.000878857282302593       13.4727919218551      301.9702604483355   0.006092313705090113     0.8000909204603901     0.5151725175304708     0.2800601296319522     0.3906320622779685   0.006703581576654652      0.375891682023719     0.4603623271198184      0.304439528353276  2.821629945690821e-14 121.923899495923
2.605914902952921      19.61505103161298       16.1667239091322   0.002662527972618419     0.7132125018150871     -11.69721501559506  2.473338894850581e-07     0.1270303520491899   0.000878857282302593       13.4727919218551      301.9702604483355   0.006092313705090113     0.8000909204603901     0.5151725175304708      0.280060114730791     0.3906320771791297   0.006703581576654652      0.375891682023719     0.4603623271198184      0.304439528353276  2.821629945690821e-14 121.9238995433586
2.605914902952921      19.61505103161298       16.1667239091322   0.002662527972618419     0.7132125018150871     -11.69721501559506  2.473338894850581e-07     0.1270303520491899   0.000878857282302593       13.4727919218551      301.9702604483355   0.006092313705090113     0.8000909204603901     0.5151725175304708      0.280060114730791     0.3906320622779685   0.006703596477815846      0.375891682023719     0.4603623271198184      0.304439528353276  2.821629945690821e-14 121.9238995271863
2.605914902952921      19.61505103161298       16.1667239091322   0.002662527972618419     0.7132125018150871     -11.69721501559506  2.473338894850581e-07     0.1270303520491899   0.000878857282302593       13.4727919218551      301.9702604483355   0.006092313705090113     0.8000909204603901     0.5151725175304708      0.280060114730791     0.3906320622779685   0.006703581576654652     0.3758916969248802     0.4603623271198184      0.304439528353276  2.821629945690821e-14 121.9238995271913
2.605914902952921      19.61505103161298       16.1667239091322   0.002662527972618419     0.7132125018150871     -11.69721501559506  2.473338894850581e-07     0.1270303520491899   0.000878857282302593       13.4727919218551      301.9702604483355   0.006092313705090113     0.8000909204603901     0.5151725175304708      0.280060114730791     0.3906320622779685   0.006703581576654652      0.375891682023719     0.4603623420209796      0.304439528353276  2.821629945690821e-14 121.9238995271902
2.605914902952921      19.61505103161298       16.1667239091322   0.002662527972618419     0.7132125018150871     -11.69721501559506  2.473338894850581e-07     0.1270303520491899   0.000878857282302593       13.4727919218551      301.9702604483355   0.006092313705090113     0.8000909204603901     0.5151725175304708      0.280060114730791     0.3906320622779685   0.006703581576654652      0.375891682023719     0.4603623271198184     0.3044395432544372  2.821629945690821e-14 121.9238995271981
2.605914902952921      19.61505103161298       16.1667239091322   0.002662527972618419     0.7132125018150871     -11.69721501559506  2.473338894850581e-07     0.1270303520491899   0.000878857282302593       13.4727919218551      301.9702604483355   0.006092313705090113     0.8000909204603901     0.5151725175304708      0.280060114730791     0.3906320622779685   0.006703581576654652      0.375891682023719     0.4603623271198184      0.304439528353276  1.490118941014711e-08 121.9239460932614
2.605228631086746      19.61519846178881      16.16559559432193   0.002662442762793702       0.71316260666434     -11.69688067403548  2.416918693781677e-07     0.1270328096709438  0.0008801043360346523      13.45208505644369      301.1269879884873   0.006093898622366878     0.8000897560531123     0.5152944484097275     0.2800364795882855     0.3903591951135226   0.006705026250548112      0.375891682023719     0.4603656715351567     0.3044272027639238  2.782134971620111e-14 121.9317306681436
2.605228669907678      19.61519846178881      16.16559559432193   0.002662442762793702       0.71316260666434     -11.69688067403548  2.416918693781677e-07     0.1270328096709438  0.0008801043360346523      13.45208505644369      301.1269879884873   0.006093898622366878     0.8000897560531123     0.5152944484097275     0.2800364795882855     0.3903591951135226   0.006705026250548112      0.375891682023719     0.4603656715351567     0.3044272027639238  2.782134971620111e-14 121.9317306296643
2.605228631086746      19.61519875407804      16.16559559432193   0.002662442762793702       0.71316260666434     -11.69688067403548  2.416918693781677e-07     0.1270328096709438  0.0008801043360346523      13.45208505644369      301.1269879884873   0.006093898622366878     0.8000897560531123     0.5152944484097275     0.2800364795882855     0.3903591951135226   0.006705026250548112      0.375891682023719     0.4603656715351567     0.3044272027639238  2.782134971620111e-14 121.9317306831619
2.605228631086746      19.61519846178881      16.16559583520807   0.002662442762793702       0.71316260666434     -11.69688067403548  2.416918693781677e-07     0.1270328096709438  0.0008801043360346523      13.45208505644369      301.1269879884873   0.006093898622366878     0.8000897560531123     0.5152944484097275     0.2800364795882855     0.3903591951135226   0.006705026250548112      0.375891682023719     0.4603656715351567     0.3044272027639238  2.782134971620111e-14 121.9317306732549
2.605228631086746      19.61519846178881      16.16559559432193   0.002662457663954895       0.71316260666434     -11.69688067403548  2.416918693781677e-07     0.1270328096709438  0.0008801043360346523      13.45208505644369      301.1269879884873   0.006093898622366878     0.8000897560531123     0.5152944484097275     0.2800364795882855     0.3903591951135226   0.006705026250548112      0.375891682023719     0.4603656715351567     0.3044272027639238  2.782134971620111e-14 121.9317311823444
2.605228631086746      19.61519846178881      16.16559559432193   0.002662442762793702     0.7131626215655011     -11.69688067403548  2.416918693781677e-07     0.1270328096709438  0.0008801043360346523      13.45208505644369      301.1269879884873   0.006093898622366878     0.8000897560531123     0.5152944484097275     0.2800364795882855     0.3903591951135226   0.006705026250548112      0.375891682023719     0.4603656715351567     0.3044272027639238  2.782134971620111e-14 121.931730673102
2.605228631086746      19.61519846178881      16.16559559432193   0.002662442762793702       0.71316260666434     -11.69688084833259  2.416918693781677e-07     0.1270328096709438  0.0008801043360346523      13.45208505644369      301.1269879884873   0.006093898622366878     0.8000897560531123     0.5152944484097275     0.2800364795882855     0.3903591951135226   0.006705026250548112      0.375891682023719     0.4603656715351567     0.3044272027639238  2.782134971620111e-14 121.9317306602968
2.605228631086746      19.61519846178881      16.16559559432193   0.002662442762793702       0.71316260666434     -11.69688067403548  2.565930305720154e-07     0.1270328096709438  0.0008801043360346523      13.45208505644369      301.1269879884873   0.006093898622366878     0.8000897560531123     0.5152944484097275     0.2800364795882855     0.3903591951135226   0.006705026250548112      0.375891682023719     0.4603656715351567     0.3044272027639238  2.782134971620111e-14 121.931735471678
2.605228631086746      19.61519846178881      16.16559559432193   0.002662442762793702       0.71316260666434     -11.69688067403548  2.416918693781677e-07      0.127032824572105  0.0008801043360346523      13.45208505644369      301.1269879884873   0.006093898622366878     0.8000897560531123     0.5152944484097275     0.2800364795882855     0.3903591951135226   0.006705026250548112      0.375891682023719     0.4603656715351567     0.3044272027639238  2.782134971620111e-14 121.9317307135114
2.605228631086746      19.61519846178881      16.16559559432193   0.002662442762793702       0.71316260666434     -11.69688067403548  2.416918693781677e-07     0.1270328096709438  0.0008801192371958461      13.45208505644369      301.1269879884873   0.006093898622366878     0.8000897560531123     0.5152944484097275     0.2800364795882855     0.3903591951135226   0.006705026250548112      0.375891682023719     0.4603656715351567     0.3044272027639238  2.782134971620111e-14 121.9317313472084
2.605228631086746      19.61519846178881      16.16559559432193   0.002662442762793702       0.71316260666434     -11.69688067403548  2.416918693781677e-07     0.1270328096709438  0.0008801043360346523      13.45208525689538      301.1269879884873   0.006093898622366878     0.8000897560531123     0.5152944484097275     0.2800364795882855     0.3903591951135226   0.006705026250548112      0.375891682023719     0.4603656715351567     0.3044272027639238  2.782134971620111e-14 121.9317306103039
2.605228631086746      19.61519846178881      16.16559559432193   0.002662442762793702       0.71316260666434     -11.69688067403548  2.416918693781677e-07     0.1270328096709438  0.0008801043360346523      13.45208505644369      301.1269924756291   0.006093898622366878     0.8000897560531123     0.5152944484097275     0.2800364795882855     0.3903591951135226   0.006705026250548112      0.375891682023719     0.4603656715351567     0.3044272027639238  2.782134971620111e-14 121.931730680674
2.605228631086746      19.61519846178881      16.16559559432193   0.002662442762793702       0.71316260666434     -11.69688067403548  2.416918693781677e-07     0.1270328096709438  0.0008801043360346523      13.45208505644369      301.1269879884873   0.006093913523528072     0.8000897560531123     0.5152944484097275     0.2800364795882855     0.3903591951135226   0.006705026250548112      0.375891682023719     0.4603656715351567     0.3044272027639238  2.782134971620111e-14 121.9317299941625
2.605228631086746      19.61519846178881      16.16559559432193   0.002662442762793702       0.71316260666434     -11.69688067403548  2.416918693781677e-07     0.1270328096709438  0.0008801043360346523      13.45208505644369      301.1269879884873   0.006093898622366878     0.8000897709542735     0.5152944484097275     0.2800364795882855     0.3903591951135226   0.006705026250548112      0.375891682023719     0.4603656715351567     0.3044272027639238  2.782134971620111e-14 121.9317312729692
2.605228631086746      19.61519846178881      16.16559559432193   0.002662442762793702       0.71316260666434     -11.69688067403548  2.416918693781677e-07     0.1270328096709438  0.0008801043360346523      13.45208505644369      301.1269879884873   0.006093898622366878     0.8000897560531123     0.5152944633108887     0.2800364795882855     0.3903591951135226   0.006705026250548112      0.375891682023719     0.4603656715351567     0.3044272027639238  2.782134971620111e-14 121.9317305492938
2.605228631086746      19.61519846178881      16.16559559432193   0.002662442762793702       0.71316260666434     -11.69688067403548  2.416918693781677e-07     0.1270328096709438  0.0008801043360346523      13.45208505644369      301.1269879884873   0.006093898622366878     0.8000897560531123     0.5152944484097275     0.2800364944894467     0.3903591951135226   0.006705026250548112      0.375891682023719     0.4603656715351567     0.3044272027639238  2.782134971620111e-14 121.9317306110651
2.605228631086746      19.61519846178881      16.16559559432193   0.002662442762793702       0.71316260666434     -11.69688067403548  2.416918693781677e-07     0.1270328096709438  0.0008801043360346523      13.45208505644369      301.1269879884873   0.006093898622366878     0.8000897560531123     0.5152944484097275     0.2800364795882855     0.3903592100146838   0.006705026250548112      0.375891682023719     0.4603656715351567     0.3044272027639238  2.782134971620111e-14 121.9317306875567
2.605228631086746      19.61519846178881      16.16559559432193   0.002662442762793702       0.71316260666434     -11.69688067403548  2.416918693781677e-07     0.1270328096709438  0.0008801043360346523      13.45208505644369      301.1269879884873   0.006093898622366878     0.8000897560531123     0.5152944484097275     0.2800364795882855     0.3903591951135226   0.006705041151709306      0.375891682023719     0.4603656715351567     0.3044272027639238  2.782134971620111e-14 121.9317306684717
2.605228631086746      19.61519846178881      16.16559559432193   0.002662442762793702       0.71316260666434     -11.69688067403548  2.416918693781677e-07     0.1270328096709438  0.0008801043360346523      13.45208505644369      301.1269879884873   0.006093898622366878     0.8000897560531123     0.5152944484097275     0.2800364795882855     0.3903591951135226   0.006705026250548112     0.3758916969248802     0.4603656715351567     0.3044272027639238  2.782134971620111e-14 121.9317306681436
2.605228631086746      19.61519846178881      16.16559559432193   0.002662442762793702       0.71316260666434     -11.69688067403548  2.416918693781677e-07     0.1270328096709438  0.0008801043360346523      13.45208505644369      301.1269879884873   0.006093898622366878     0.8000897560531123     0.5152944484097275     0.2800364795882855     0.3903591951135226   0.006705026250548112      0.375891682023719     0.4603656864363179     0.3044272027639238  2.782134971620111e-14 121.9317306681533
2.605228631086746      19.61519846178881      16.16559559432193   0.002662442762793702       0.71316260666434     -11.69688067403548  2.416918693781677e-07     0.1270328096709438  0.0008801043360346523      13.45208505644369      301.1269879884873   0.006093898622366878     0.8000897560531123     0.5152944484097275     0.2800364795882855     0.3903591951135226   0.006705026250548112      0.375891682023719     0.4603656715351567      0.304427217665085  2.782134971620111e-14 121.9317306681469
2.605228631086746      19.61519846178881      16.16559559432193   0.002662442762793702       0.71316260666434     -11.69688067403548  2.416918693781677e-07     0.1270328096709438  0.0008801043360346523      13.45208505644369      301.1269879884873   0.006093898622366878     0.8000897560531123     0.5152944484097275     0.2800364795882855     0.3903591951135226   0.006705026250548112      0.375891682023719     0.4603656715351567     0.3044272027639238  1.490118901519737e-08 121.9317772460924
2.60574083285304      19.61508789706313      16.16644177314182    0.00266240574193687     0.7132004659180196     -11.69713152918691  2.458602365965016e-07     0.1270308279272393  0.0008801916379252635      13.46760713903739       301.759447737864   0.006092649410220077      0.800090626241744     0.5152062967083695     0.2800554857144807     0.3905634909604132   0.006703942736496341      0.375891682023719     0.4603631632049569     0.3044364470317831  2.804292295031849e-14 121.9258204654694
2.605740871681605      19.61508789706313      16.16644177314182    0.00266240574193687     0.7132004659180196     -11.69713152918691  2.458602365965016e-07     0.1270308279272393  0.0008801916379252635      13.46760713903739       301.759447737864   0.006092649410220077      0.800090626241744     0.5152062967083695     0.2800554857144807     0.3905634909604132   0.006703942736496341      0.375891682023719     0.4603631632049569     0.3044364470317831  2.804292295031849e-14 121.925820487973
2.60574083285304      19.61508818935072      16.16644177314182    0.00266240574193687     0.7132004659180196     -11.69713152918691  2.458602365965016e-07     0.1270308279272393  0.0008801916379252635      13.46760713903739       301.759447737864   0.006092649410220077      0.800090626241744     0.5152062967083695     0.2800554857144807     0.3905634909604132   0.006703942736496341      0.375891682023719     0.4603631632049569     0.3044364470317831  2.804292295031849e-14 121.9258204908183
2.60574083285304      19.61508789706313      16.16644201404057    0.00266240574193687     0.7132004659180196     -11.69713152918691  2.458602365965016e-07     0.1270308279272393  0.0008801916379252635      13.46760713903739       301.759447737864   0.006092649410220077      0.800090626241744     0.5152062967083695     0.2800554857144807     0.3905634909604132   0.006703942736496341      0.375891682023719     0.4603631632049569     0.3044364470317831  2.804292295031849e-14 121.9258204824495
2.60574083285304      19.61508789706313      16.16644177314182   0.002662420643098064     0.7132004659180196     -11.69713152918691  2.458602365965016e-07     0.1270308279272393  0.0008801916379252635      13.46760713903739       301.759447737864   0.006092649410220077      0.800090626241744     0.5152062967083695     0.2800554857144807     0.3905634909604132   0.006703942736496341      0.375891682023719     0.4603631632049569     0.3044364470317831  2.804292295031849e-14 121.9258209682939
2.60574083285304      19.61508789706313      16.16644177314182    0.00266240574193687     0.7132004808191808     -11.69713152918691  2.458602365965016e-07     0.1270308279272393  0.0008801916379252635      13.46760713903739       301.759447737864   0.006092649410220077      0.800090626241744     0.5152062967083695     0.2800554857144807     0.3905634909604132   0.006703942736496341      0.375891682023719     0.4603631632049569     0.3044364470317831  2.804292295031849e-14 121.9258204838867
2.60574083285304      19.61508789706313      16.16644177314182    0.00266240574193687     0.7132004659180196     -11.69713170348775  2.458602365965016e-07     0.1270308279272393  0.0008801916379252635      13.46760713903739       301.759447737864   0.006092649410220077      0.800090626241744     0.5152062967083695     0.2800554857144807     0.3905634909604132   0.006703942736496341      0.375891682023719     0.4603631632049569     0.3044364470317831  2.804292295031849e-14 121.9258204711897
2.60574083285304      19.61508789706313      16.16644177314182    0.00266240574193687     0.7132004659180196     -11.69713152918691  2.607613977903492e-07     0.1270308279272393  0.0008801916379252635      13.46760713903739       301.759447737864   0.006092649410220077      0.800090626241744     0.5152062967083695     0.2800554857144807     0.3905634909604132   0.006703942736496341      0.375891682023719     0.4603631632049569     0.3044364470317831  2.804292295031849e-14 121.9258253220221
2.60574083285304      19.61508789706313      16.16644177314182    0.00266240574193687     0.7132004659180196     -11.69713152918691  2.458602365965016e-07     0.1270308428284005  0.0008801916379252635      13.46760713903739       301.759447737864   0.006092649410220077      0.800090626241744     0.5152062967083695     0.2800554857144807     0.3905634909604132   0.006703942736496341      0.375891682023719     0.4603631632049569     0.3044364470317831  2.804292295031849e-14 121.9258205082108
2.60574083285304      19.61508789706313      16.16644177314182    0.00266240574193687     0.7132004659180196     -11.69713152918691  2.458602365965016e-07     0.1270308279272393  0.0008802065390864574      13.46760713903739       301.759447737864   0.006092649410220077      0.800090626241744     0.5152062967083695     0.2800554857144807     0.3905634909604132   0.006703942736496341      0.375891682023719     0.4603631632049569     0.3044364470317831  2.804292295031849e-14 121.9258211685353
2.60574083285304      19.61508789706313      16.16644177314182    0.00266240574193687     0.7132004659180196     -11.69713152918691  2.458602365965016e-07     0.1270308279272393  0.0008801916379252635      13.46760733972037       301.759447737864   0.006092649410220077      0.800090626241744     0.5152062967083695     0.2800554857144807     0.3905634909604132   0.006703942736496341      0.375891682023719     0.4603631632049569     0.3044364470317831  2.804292295031849e-14 121.9258205816907
2.60574083285304      19.61508789706313      16.16644177314182    0.00266240574193687     0.7132004659180196     -11.69713152918691  2.458602365965016e-07     0.1270308279272393  0.0008801916379252635      13.46760713903739      301.7594522344302   0.006092649410220077      0.800090626241744     0.5152062967083695     0.2800554857144807     0.3905634909604132   0.006703942736496341      0.375891682023719     0.4603631632049569     0.3044364470317831  2.804292295031849e-14 121.925820521736
2.60574083285304      19.61508789706313      16.16644177314182    0.00266240574193687     0.7132004659180196     -11.69713152918691  2.458602365965016e-07     0.1270308279272393  0.0008801916379252635      13.46760713903739       301.759447737864   0.006092664311381271      0.800090626241744     0.5152062967083695     0.2800554857144807     0.3905634909604132   0.006703942736496341      0.375891682023719     0.4603631632049569     0.3044364470317831  2.804292295031849e-14 121.9258203854599
2.60574083285304      19.61508789706313      16.16644177314182    0.00266240574193687     0.7132004659180196     -11.69713152918691  2.458602365965016e-07     0.1270308279272393  0.0008801916379252635      13.46760713903739       301.759447737864   0.006092649410220077     0.8000906411429052     0.5152062967083695     0.2800554857144807     0.3905634909604132   0.006703942736496341      0.375891682023719     0.4603631632049569     0.3044364470317831  2.804292295031849e-14 121.9258210475941
2.60574083285304      19.61508789706313      16.16644177314182    0.00266240574193687     0.7132004659180196     -11.69713152918691  2.458602365965016e-07     0.1270308279272393  0.0008801916379252635      13.46760713903739       301.759447737864   0.006092649410220077      0.800090626241744     0.5152063116095307     0.2800554857144807     0.3905634909604132   0.006703942736496341      0.375891682023719     0.4603631632049569     0.3044364470317831  2.804292295031849e-14 121.9258203573758
2.60574083285304      19.61508789706313      16.16644177314182    0.00266240574193687     0.7132004659180196     -11.69713152918691  2.458602365965016e-07     0.1270308279272393  0.0008801916379252635      13.46760713903739       301.759447737864   0.006092649410220077      0.800090626241744     0.5152062967083695     0.2800555006156419     0.3905634909604132   0.006703942736496341      0.375891682023719     0.4603631632049569     0.3044364470317831  2.804292295031849e-14 121.9258204388911
2.60574083285304      19.61508789706313      16.16644177314182    0.00266240574193687     0.7132004659180196     -11.69713152918691  2.458602365965016e-07     0.1270308279272393  0.0008801916379252635      13.46760713903739       301.759447737864   0.006092649410220077      0.800090626241744     0.5152062967083695     0.2800554857144807     0.3905635058615743   0.006703942736496341      0.375891682023719     0.4603631632049569     0.3044364470317831  2.804292295031849e-14 121.9258204768344
2.60574083285304      19.61508789706313      16.16644177314182    0.00266240574193687     0.7132004659180196     -11.69713152918691  2.458602365965016e-07     0.1270308279272393  0.0008801916379252635      13.46760713903739       301.759447737864   0.006092649410220077      0.800090626241744     0.5152062967083695     0.2800554857144807     0.3905634909604132   0.006703957637657535      0.375891682023719     0.4603631632049569     0.3044364470317831  2.804292295031849e-14 121.9258204654528
2.60574083285304      19.61508789706313      16.16644177314182    0.00266240574193687     0.7132004659180196     -11.69713152918691  2.458602365965016e-07     0.1270308279272393  0.0008801916379252635      13.46760713903739       301.759447737864   0.006092649410220077      0.800090626241744     0.5152062967083695     0.2800554857144807     0.3905634909604132   0.006703942736496341     0.3758916969248802     0.4603631632049569     0.3044364470317831  2.804292295031849e-14 121.9258204654694
2.60574083285304      19.61508789706313      16.16644177314182    0.00266240574193687     0.7132004659180196     -11.69713152918691  2.458602365965016e-07     0.1270308279272393  0.0008801916379252635      13.46760713903739       301.759447737864   0.006092649410220077      0.800090626241744     0.5152062967083695     0.2800554857144807     0.3905634909604132   0.006703942736496341      0.375891682023719      0.460363178106118     0.3044364470317831  2.804292295031849e-14 121.9258204654835
2.60574083285304      19.61508789706313      16.16644177314182    0.00266240574193687     0.7132004659180196     -11.69713152918691  2.458602365965016e-07     0.1270308279272393  0.0008801916379252635      13.46760713903739       301.759447737864   0.006092649410220077      0.800090626241744     0.5152062967083695     0.2800554857144807     0.3905634909604132   0.006703942736496341      0.375891682023719     0.4603631632049569     0.3044364619329443  2.804292295031849e-14 121.9258204654771
2.60574083285304      19.61508789706313      16.16644177314182    0.00266240574193687     0.7132004659180196     -11.69713152918691  2.458602365965016e-07     0.1270308279272393  0.0008801916379252635      13.46760713903739       301.759447737864   0.006092649410220077      0.800090626241744     0.5152062967083695     0.2800554857144807     0.3905634909604132   0.006703942736496341      0.375891682023719     0.4603631632049569     0.3044364470317831  1.490118923677061e-08 121.925867039296
2.60586888419164      19.61506025585365      16.16665331806051   0.002662396518114391     0.7132099306039695     -11.69719424300205  2.469023490123184e-07     0.1270303325339524  0.0008802131452742149      13.47148766578877      301.9175628199413   0.006092337125724176      0.800090843790073     0.5151842577370449     0.2800602368522738     0.3906145650797289   0.006703671857735251      0.375891682023719      0.460362536121832     0.3044387581008644  2.809833953148719e-14 121.9243703466944
2.605868923022113      19.61506025585365      16.16665331806051   0.002662396518114391     0.7132099306039695     -11.69719424300205  2.469023490123184e-07     0.1270303325339524  0.0008802131452742149      13.47148766578877      301.9175628199413   0.006092337125724176      0.800090843790073     0.5151842577370449     0.2800602368522738     0.3906145650797289   0.006703671857735251      0.375891682023719      0.460362536121832     0.3044387581008644  2.809833953148719e-14 121.924370141023
2.60586888419164      19.61506054814083      16.16665331806051   0.002662396518114391     0.7132099306039695     -11.69719424300205  2.469023490123184e-07     0.1270303325339524  0.0008802131452742149      13.47148766578877      301.9175628199413   0.006092337125724176      0.800090843790073     0.5151842577370449     0.2800602368522738     0.3906145650797289   0.006703671857735251      0.375891682023719      0.460362536121832     0.3044387581008644  2.809833953148719e-14 121.9243703446107
2.60586888419164      19.61506025585365      16.16665355896242   0.002662396518114391     0.7132099306039695     -11.69719424300205  2.469023490123184e-07     0.1270303325339524  0.0008802131452742149      13.47148766578877      301.9175628199413   0.006092337125724176      0.800090843790073     0.5151842577370449     0.2800602368522738     0.3906145650797289   0.006703671857735251      0.375891682023719      0.460362536121832     0.3044387581008644  2.809833953148719e-14 121.924370350003
2.60586888419164      19.61506025585365      16.16665331806051   0.002662411419275585     0.7132099306039695     -11.69719424300205  2.469023490123184e-07     0.1270303325339524  0.0008802131452742149      13.47148766578877      301.9175628199413   0.006092337125724176      0.800090843790073     0.5151842577370449     0.2800602368522738     0.3906145650797289   0.006703671857735251      0.375891682023719      0.460362536121832     0.3044387581008644  2.809833953148719e-14 121.9243708191766
2.60586888419164      19.61506025585365      16.16665331806051   0.002662396518114391     0.7132099455051307     -11.69719424300205  2.469023490123184e-07     0.1270303325339524  0.0008802131452742149      13.47148766578877      301.9175628199413   0.006092337125724176      0.800090843790073     0.5151842577370449     0.2800602368522738     0.3906145650797289   0.006703671857735251      0.375891682023719      0.460362536121832     0.3044387581008644  2.809833953148719e-14 121.9243703361899
2.60586888419164      19.61506025585365      16.16665331806051   0.002662396518114391     0.7132099306039695     -11.69719441730382  2.469023490123184e-07     0.1270303325339524  0.0008802131452742149      13.47148766578877      301.9175628199413   0.006092337125724176      0.800090843790073     0.5151842577370449     0.2800602368522738     0.3906145650797289   0.006703671857735251      0.375891682023719      0.460362536121832     0.3044387581008644  2.809833953148719e-14 121.9243703238809
2.60586888419164      19.61506025585365      16.16665331806051   0.002662396518114391     0.7132099306039695     -11.69719424300205  2.618035102061661e-07     0.1270303325339524  0.0008802131452742149      13.47148766578877      301.9175628199413   0.006092337125724176      0.800090843790073     0.5151842577370449     0.2800602368522738     0.3906145650797289   0.006703671857735251      0.375891682023719      0.460362536121832     0.3044387581008644  2.809833953148719e-14 121.9243751794117
2.60586888419164      19.61506025585365      16.16665331806051   0.002662396518114391     0.7132099306039695     -11.69719424300205  2.469023490123184e-07     0.1270303474351136  0.0008802131452742149      13.47148766578877      301.9175628199413   0.006092337125724176      0.800090843790073     0.5151842577370449     0.2800602368522738     0.3906145650797289   0.006703671857735251      0.375891682023719      0.460362536121832     0.3044387581008644  2.809833953148719e-14 121.9243704047969
2.60586888419164      19.61506025585365      16.16665331806051   0.002662396518114391     0.7132099306039695     -11.69719424300205  2.469023490123184e-07     0.1270303325339524  0.0008802280464354087      13.47148766578877      301.9175628199413   0.006092337125724176      0.800090843790073     0.5151842577370449     0.2800602368522738     0.3906145650797289   0.006703671857735251      0.375891682023719      0.460362536121832     0.3044387581008644  2.809833953148719e-14 121.9243710347262
2.60586888419164      19.61506025585365      16.16665331806051   0.002662396518114391     0.7132099306039695     -11.69719424300205  2.469023490123184e-07     0.1270303325339524  0.0008802131452742149      13.47148786652958      301.9175628199413   0.006092337125724176      0.800090843790073     0.5151842577370449     0.2800602368522738     0.3906145650797289   0.006703671857735251      0.375891682023719      0.460362536121832     0.3044387581008644  2.809833953148719e-14 121.9243702645957
2.60586888419164      19.61506025585365      16.16665331806051   0.002662396518114391     0.7132099306039695     -11.69719424300205  2.469023490123184e-07     0.1270303325339524  0.0008802131452742149      13.47148766578877      301.9175673188636   0.006092337125724176      0.800090843790073     0.5151842577370449     0.2800602368522738     0.3906145650797289   0.006703671857735251      0.375891682023719      0.460362536121832     0.3044387581008644  2.809833953148719e-14 121.9243702537715
2.60586888419164      19.61506025585365      16.16665331806051   0.002662396518114391     0.7132099306039695     -11.69719424300205  2.469023490123184e-07     0.1270303325339524  0.0008802131452742149      13.47148766578877      301.9175628199413    0.00609235202688537      0.800090843790073     0.5151842577370449     0.2800602368522738     0.3906145650797289   0.006703671857735251      0.375891682023719      0.460362536121832     0.3044387581008644  2.809833953148719e-14 121.9243704273862
2.60586888419164      19.61506025585365      16.16665331806051   0.002662396518114391     0.7132099306039695     -11.69719424300205  2.469023490123184e-07     0.1270303325339524  0.0008802131452742149      13.47148766578877      301.9175628199413   0.006092337125724176     0.8000908586912342     0.5151842577370449     0.2800602368522738     0.3906145650797289   0.006703671857735251      0.375891682023719      0.460362536121832     0.3044387581008644  2.809833953148719e-14 121.9243709362217
2.60586888419164      19.61506025585365      16.16665331806051   0.002662396518114391     0.7132099306039695     -11.69719424300205  2.469023490123184e-07     0.1270303325339524  0.0008802131452742149      13.47148766578877      301.9175628199413   0.006092337125724176      0.800090843790073     0.5151842726382061     0.2800602368522738     0.3906145650797289   0.006703671857735251      0.375891682023719      0.460362536121832     0.3044387581008644  2.809833953148719e-14 121.9243702147463
2.60586888419164      19.61506025585365      16.16665331806051   0.002662396518114391     0.7132099306039695     -11.69719424300205  2.469023490123184e-07     0.1270303325339524  0.0008802131452742149      13.47148766578877      301.9175628199413   0.006092337125724176      0.800090843790073     0.5151842577370449      0.280060251753435     0.3906145650797289   0.006703671857735251      0.375891682023719      0.460362536121832     0.3044387581008644  2.809833953148719e-14 121.9243703120339
2.60586888419164      19.61506025585365      16.16665331806051   0.002662396518114391     0.7132099306039695     -11.69719424300205  2.469023490123184e-07     0.1270303325339524  0.0008802131452742149      13.47148766578877      301.9175628199413   0.006092337125724176      0.800090843790073     0.5151842577370449     0.2800602368522738     0.3906145799808901   0.006703671857735251      0.375891682023719      0.460362536121832     0.3044387581008644  2.809833953148719e-14 121.9243703408068
2.60586888419164      19.61506025585365      16.16665331806051   0.002662396518114391     0.7132099306039695     -11.69719424300205  2.469023490123184e-07     0.1270303325339524  0.0008802131452742149      13.47148766578877      301.9175628199413   0.006092337125724176      0.800090843790073     0.5151842577370449     0.2800602368522738     0.3906145650797289   0.006703686758896444      0.375891682023719      0.460362536121832     0.3044387581008644  2.809833953148719e-14 121.9243703467827
2.60586888419164      19.61506025585365      16.16665331806051   0.002662396518114391     0.7132099306039695     -11.69719424300205  2.469023490123184e-07     0.1270303325339524  0.0008802131452742149      13.47148766578877      301.9175628199413   0.006092337125724176      0.800090843790073     0.5151842577370449     0.2800602368522738     0.3906145650797289   0.006703671857735251     0.3758916969248802      0.460362536121832     0.3044387581008644  2.809833953148719e-14 121.9243703466944
2.60586888419164      19.61506025585365      16.16665331806051   0.002662396518114391     0.7132099306039695     -11.69719424300205  2.469023490123184e-07     0.1270303325339524  0.0008802131452742149      13.47148766578877      301.9175628199413   0.006092337125724176      0.800090843790073     0.5151842577370449     0.2800602368522738     0.3906145650797289   0.006703671857735251      0.375891682023719     0.4603625510229932     0.3044387581008644  2.809833953148719e-14 121.9243703466814
2.60586888419164      19.61506025585365      16.16665331806051   0.002662396518114391     0.7132099306039695     -11.69719424300205  2.469023490123184e-07     0.1270303325339524  0.0008802131452742149      13.47148766578877      301.9175628199413   0.006092337125724176      0.800090843790073     0.5151842577370449     0.2800602368522738     0.3906145650797289   0.006703671857735251      0.375891682023719      0.460362536121832     0.3044387730020256  2.809833953148719e-14 121.9243703467
2.60586888419164      19.61506025585365      16.16665331806051   0.002662396518114391     0.7132099306039695     -11.69719424300205  2.469023490123184e-07     0.1270303325339524  0.0008802131452742149      13.47148766578877      301.9175628199413   0.006092337125724176      0.800090843790073     0.5151842577370449     0.2800602368522738     0.3906145650797289   0.006703671857735251      0.375891682023719      0.460362536121832     0.3044387581008644  1.490118929218719e-08 121.924416919321
2.605900900609369      19.61505334543934      16.16670620514293   0.002662394337572153     0.7132122962661535      -11.6972099215645  2.471629594551753e-07     0.1270302088559813  0.0008802172511729059      13.47245782183927      301.9570921678969   0.006092259128674244     0.8000908981818331     0.5151787438155002      0.280061423063602     0.3906273342389044   0.006703604137054949      0.375891682023719     0.4603623793487573     0.3044393358765787  2.811228665320314e-14 121.9240095631425
2.605900939440319      19.61505334543934      16.16670620514293   0.002662394337572153     0.7132122962661535      -11.6972099215645  2.471629594551753e-07     0.1270302088559813  0.0008802172511729059      13.47245782183927      301.9570921678969   0.006092259128674244     0.8000908981818331     0.5151787438155002      0.280061423063602     0.3906273342389044   0.006703604137054949      0.375891682023719     0.4603623793487573     0.3044393358765787  2.811228665320314e-14 121.9240092818605
2.605900900609369      19.61505363772641      16.16670620514293   0.002662394337572153     0.7132122962661535      -11.6972099215645  2.471629594551753e-07     0.1270302088559813  0.0008802172511729059      13.47245782183927      301.9570921678969   0.006092259128674244     0.8000908981818331     0.5151787438155002      0.280061423063602     0.3906273342389044   0.006703604137054949      0.375891682023719     0.4603623793487573     0.3044393358765787  2.811228665320314e-14 121.9240095515531
2.605900900609369      19.61505334543934      16.16670644604563   0.002662394337572153     0.7132122962661535      -11.6972099215645  2.471629594551753e-07     0.1270302088559813  0.0008802172511729059      13.47245782183927      301.9570921678969   0.006092259128674244     0.8000908981818331     0.5151787438155002      0.280061423063602     0.3906273342389044   0.006703604137054949      0.375891682023719     0.4603623793487573     0.3044393358765787  2.811228665320314e-14 121.924009566144
2.605900900609369      19.61505334543934      16.16670620514293   0.002662409238733347     0.7132122962661535      -11.6972099215645  2.471629594551753e-07     0.1270302088559813  0.0008802172511729059      13.47245782183927      301.9570921678969   0.006092259128674244     0.8000908981818331     0.5151787438155002      0.280061423063602     0.3906273342389044   0.006703604137054949      0.375891682023719     0.4603623793487573     0.3044393358765787  2.811228665320314e-14 121.9240100348576
2.605900900609369      19.61505334543934      16.16670620514293   0.002662394337572153     0.7132123111673147      -11.6972099215645  2.471629594551753e-07     0.1270302088559813  0.0008802172511729059      13.47245782183927      301.9570921678969   0.006092259128674244     0.8000908981818331     0.5151787438155002      0.280061423063602     0.3906273342389044   0.006703604137054949      0.375891682023719     0.4603623793487573     0.3044393358765787  2.811228665320314e-14 121.9240095678223
2.605900900609369      19.61505334543934      16.16670620514293   0.002662394337572153     0.7132122962661535     -11.69721009586651  2.471629594551753e-07     0.1270302088559813  0.0008802172511729059      13.47245782183927      301.9570921678969   0.006092259128674244     0.8000908981818331     0.5151787438155002      0.280061423063602     0.3906273342389044   0.006703604137054949      0.375891682023719     0.4603623793487573     0.3044393358765787  2.811228665320314e-14 121.924009549155
2.605900900609369      19.61505334543934      16.16670620514293   0.002662394337572153     0.7132122962661535      -11.6972099215645  2.620641206490229e-07     0.1270302088559813  0.0008802172511729059      13.47245782183927      301.9570921678969   0.006092259128674244     0.8000908981818331     0.5151787438155002      0.280061423063602     0.3906273342389044   0.006703604137054949      0.375891682023719     0.4603623793487573     0.3044393358765787  2.811228665320314e-14 121.9240144106579
2.605900900609369      19.61505334543934      16.16670620514293   0.002662394337572153     0.7132122962661535      -11.6972099215645  2.471629594551753e-07     0.1270302237571425  0.0008802172511729059      13.47245782183927      301.9570921678969   0.006092259128674244     0.8000908981818331     0.5151787438155002      0.280061423063602     0.3906273342389044   0.006703604137054949      0.375891682023719     0.4603623793487573     0.3044393358765787  2.811228665320314e-14 121.9240096154664
2.605900900609369      19.61505334543934      16.16670620514293   0.002662394337572153     0.7132122962661535      -11.6972099215645  2.471629594551753e-07     0.1270302088559813  0.0008802321523340998      13.47245782183927      301.9570921678969   0.006092259128674244     0.8000908981818331     0.5151787438155002      0.280061423063602     0.3906273342389044   0.006703604137054949      0.375891682023719     0.4603623793487573     0.3044393358765787  2.811228665320314e-14 121.924010250757
2.605900900609369      19.61505334543934      16.16670620514293   0.002662394337572153     0.7132122962661535      -11.6972099215645  2.471629594551753e-07     0.1270302088559813  0.0008802172511729059      13.47245802259454      301.9570921678969   0.006092259128674244     0.8000908981818331     0.5151787438155002      0.280061423063602     0.3906273342389044   0.006703604137054949      0.375891682023719     0.4603623793487573     0.3044393358765787  2.811228665320314e-14 121.9240094971874
2.605900900609369      19.61505334543934      16.16670620514293   0.002662394337572153     0.7132122962661535      -11.6972099215645  2.471629594551753e-07     0.1270302088559813  0.0008802172511729059      13.47245782183927      301.9570966674082   0.006092259128674244     0.8000908981818331     0.5151787438155002      0.280061423063602     0.3906273342389044   0.006703604137054949      0.375891682023719     0.4603623793487573     0.3044393358765787  2.811228665320314e-14 121.9240095116359
2.605900900609369      19.61505334543934      16.16670620514293   0.002662394337572153     0.7132122962661535      -11.6972099215645  2.471629594551753e-07     0.1270302088559813  0.0008802172511729059      13.47245782183927      301.9570921678969   0.006092274029835438     0.8000908981818331     0.5151787438155002      0.280061423063602     0.3906273342389044   0.006703604137054949      0.375891682023719     0.4603623793487573     0.3044393358765787  2.811228665320314e-14 121.9240096497707
2.605900900609369      19.61505334543934      16.16670620514293   0.002662394337572153     0.7132122962661535      -11.6972099215645  2.471629594551753e-07     0.1270302088559813  0.0008802172511729059      13.47245782183927      301.9570921678969   0.006092259128674244     0.8000909130829943     0.5151787438155002      0.280061423063602     0.3906273342389044   0.006703604137054949      0.375891682023719     0.4603623793487573     0.3044393358765787  2.811228665320314e-14 121.9240101375516
2.605900900609369      19.61505334543934      16.16670620514293   0.002662394337572153     0.7132122962661535      -11.6972099215645  2.471629594551753e-07     0.1270302088559813  0.0008802172511729059      13.47245782183927      301.9570921678969   0.006092259128674244     0.8000908981818331     0.5151787587166614      0.280061423063602     0.3906273342389044   0.006703604137054949      0.375891682023719     0.4603623793487573     0.3044393358765787  2.811228665320314e-14 121.9240094348971
2.605900900609369      19.61505334543934      16.16670620514293   0.002662394337572153     0.7132122962661535      -11.6972099215645  2.471629594551753e-07     0.1270302088559813  0.0008802172511729059      13.47245782183927      301.9570921678969   0.006092259128674244     0.8000908981818331     0.5151787438155002     0.2800614379647632     0.3906273342389044   0.006703604137054949      0.375891682023719     0.4603623793487573     0.3044393358765787  2.811228665320314e-14 121.9240095196016
2.605900900609369      19.61505334543934      16.16670620514293   0.002662394337572153     0.7132122962661535      -11.6972099215645  2.471629594551753e-07     0.1270302088559813  0.0008802172511729059      13.47245782183927      301.9570921678969   0.006092259128674244     0.8000908981818331     0.5151787438155002      0.280061423063602     0.3906273491400656   0.006703604137054949      0.375891682023719     0.4603623793487573     0.3044393358765787  2.811228665320314e-14 121.9240095549923
2.605900900609369      19.61505334543934      16.16670620514293   0.002662394337572153     0.7132122962661535      -11.6972099215645  2.471629594551753e-07     0.1270302088559813  0.0008802172511729059      13.47245782183927      301.9570921678969   0.006092259128674244     0.8000908981818331     0.5151787438155002      0.280061423063602     0.3906273342389044   0.006703619038216143      0.375891682023719     0.4603623793487573     0.3044393358765787  2.811228665320314e-14 121.9240095633037
2.605900900609369      19.61505334543934      16.16670620514293   0.002662394337572153     0.7132122962661535      -11.6972099215645  2.471629594551753e-07     0.1270302088559813  0.0008802172511729059      13.47245782183927      301.9570921678969   0.006092259128674244     0.8000908981818331     0.5151787438155002      0.280061423063602     0.3906273342389044   0.006703604137054949     0.3758916969248802     0.4603623793487573     0.3044393358765787  2.811228665320314e-14 121.9240095631425
2.605900900609369      19.61505334543934      16.16670620514293   0.002662394337572153     0.7132122962661535      -11.6972099215645  2.471629594551753e-07     0.1270302088559813  0.0008802172511729059      13.47245782183927      301.9570921678969   0.006092259128674244     0.8000908981818331     0.5151787438155002      0.280061423063602     0.3906273342389044   0.006703604137054949      0.375891682023719     0.4603623942499185     0.3044393358765787  2.811228665320314e-14 121.9240095631342
2.605900900609369      19.61505334543934      16.16670620514293   0.002662394337572153     0.7132122962661535      -11.6972099215645  2.471629594551753e-07     0.1270302088559813  0.0008802172511729059      13.47245782183927      301.9570921678969   0.006092259128674244     0.8000908981818331     0.5151787438155002      0.280061423063602     0.3906273342389044   0.006703604137054949      0.375891682023719     0.4603623793487573     0.3044393507777399  2.811228665320314e-14 121.9240095631501
2.605900900609369      19.61505334543934      16.16670620514293   0.002662394337572153     0.7132122962661535      -11.6972099215645  2.471629594551753e-07     0.1270302088559813  0.0008802172511729059      13.47245782183927      301.9570921678969   0.006092259128674244     0.8000908981818331     0.5151787438155002      0.280061423063602     0.3906273342389044   0.006703604137054949      0.375891682023719     0.4603623793487573     0.3044393358765787  1.490118930613431e-08 121.9240561353653
2.605908918979126      19.61505161739211      16.16671943029298   0.002662394292133293     0.7132128856516181     -11.69721384163266  2.472284400462331e-07     0.1270301786152748  0.0008802132137300817      13.47270045758707      301.9669767919607    0.00609223992457866     0.8000909117983923      0.515177348687391     0.2800617133480989       0.39063052903185   0.006703587202963609      0.375891682023719     0.4603623401464046     0.3044394803539516  2.811614388323761e-14 121.9239191487463
2.605908957810195      19.61505161739211      16.16671943029298   0.002662394292133293     0.7132128856516181     -11.69721384163266  2.472284400462331e-07     0.1270301786152748  0.0008802132137300817      13.47270045758707      301.9669767919607    0.00609223992457866     0.8000909117983923      0.515177348687391     0.2800617133480989       0.39063052903185   0.006703587202963609      0.375891682023719     0.4603623401464046     0.3044394803539516  2.811614388323761e-14 121.923919227003
2.605908918979126      19.61505190967915      16.16671943029298   0.002662394292133293     0.7132128856516181     -11.69721384163266  2.472284400462331e-07     0.1270301786152748  0.0008802132137300817      13.47270045758707      301.9669767919607    0.00609223992457866     0.8000909117983923      0.515177348687391     0.2800617133480989       0.39063052903185   0.006703587202963609      0.375891682023719     0.4603623401464046     0.3044394803539516  2.811614388323761e-14 121.9239191693831
2.605908918979126      19.61505161739211      16.16671967119587   0.002662394292133293     0.7132128856516181     -11.69721384163266  2.472284400462331e-07     0.1270301786152748  0.0008802132137300817      13.47270045758707      301.9669767919607    0.00609223992457866     0.8000909117983923      0.515177348687391     0.2800617133480989       0.39063052903185   0.006703587202963609      0.375891682023719     0.4603623401464046     0.3044394803539516  2.811614388323761e-14 121.9239191866592
2.605908918979126      19.61505161739211      16.16671943029298   0.002662409193294487     0.7132128856516181     -11.69721384163266  2.472284400462331e-07     0.1270301786152748  0.0008802132137300817      13.47270045758707      301.9669767919607    0.00609223992457866     0.8000909117983923      0.515177348687391     0.2800617133480989       0.39063052903185   0.006703587202963609      0.375891682023719     0.4603623401464046     0.3044394803539516  2.811614388323761e-14 121.9239196734421
2.605908918979126      19.61505161739211      16.16671943029298   0.002662394292133293     0.7132129005527793     -11.69721384163266  2.472284400462331e-07     0.1270301786152748  0.0008802132137300817      13.47270045758707      301.9669767919607    0.00609223992457866     0.8000909117983923      0.515177348687391     0.2800617133480989       0.39063052903185   0.006703587202963609      0.375891682023719     0.4603623401464046     0.3044394803539516  2.811614388323761e-14 121.9239191958108
2.605908918979126      19.61505161739211      16.16671943029298   0.002662394292133293     0.7132128856516181     -11.69721401593473  2.472284400462331e-07     0.1270301786152748  0.0008802132137300817      13.47270045758707      301.9669767919607    0.00609223992457866     0.8000909117983923      0.515177348687391     0.2800617133480989       0.39063052903185   0.006703587202963609      0.375891682023719     0.4603623401464046     0.3044394803539516  2.811614388323761e-14 121.9239191559016
2.605908918979126      19.61505161739211      16.16671943029298   0.002662394292133293     0.7132128856516181     -11.69721384163266  2.621296012400807e-07     0.1270301786152748  0.0008802132137300817      13.47270045758707      301.9669767919607    0.00609223992457866     0.8000909117983923      0.515177348687391     0.2800617133480989       0.39063052903185   0.006703587202963609      0.375891682023719     0.4603623401464046     0.3044394803539516  2.811614388323761e-14 121.9239240175691
2.605908918979126      19.61505161739211      16.16671943029298   0.002662394292133293     0.7132128856516181     -11.69721384163266  2.472284400462331e-07      0.127030193516436  0.0008802132137300817      13.47270045758707      301.9669767919607    0.00609223992457866     0.8000909117983923      0.515177348687391     0.2800617133480989       0.39063052903185   0.006703587202963609      0.375891682023719     0.4603623401464046     0.3044394803539516  2.811614388323761e-14 121.9239192137947
2.605908918979126      19.61505161739211      16.16671943029298   0.002662394292133293     0.7132128856516181     -11.69721384163266  2.472284400462331e-07     0.1270301786152748  0.0008802281148912756      13.47270045758707      301.9669767919607    0.00609223992457866     0.8000909117983923      0.515177348687391     0.2800617133480989       0.39063052903185   0.006703587202963609      0.375891682023719     0.4603623401464046     0.3044394803539516  2.811614388323761e-14 121.9239198622656
2.605908918979126      19.61505161739211      16.16671943029298   0.002662394292133293     0.7132128856516181     -11.69721384163266  2.472284400462331e-07     0.1270301786152748  0.0008802132137300817      13.47270065834595      301.9669767919607    0.00609223992457866     0.8000909117983923      0.515177348687391     0.2800617133480989       0.39063052903185   0.006703587202963609      0.375891682023719     0.4603623401464046     0.3044394803539516  2.811614388323761e-14 121.9239192971201
2.605908918979126      19.61505161739211      16.16671943029298   0.002662394292133293     0.7132128856516181     -11.69721384163266  2.472284400462331e-07     0.1270301786152748  0.0008802132137300817      13.47270045758707      301.9669812916193    0.00609223992457866     0.8000909117983923      0.515177348687391     0.2800617133480989       0.39063052903185   0.006703587202963609      0.375891682023719     0.4603623401464046     0.3044394803539516  2.811614388323761e-14 121.9239192375644
2.605908918979126      19.61505161739211      16.16671943029298   0.002662394292133293     0.7132128856516181     -11.69721384163266  2.472284400462331e-07     0.1270301786152748  0.0008802132137300817      13.47270045758707      301.9669767919607   0.006092254825739854     0.8000909117983923      0.515177348687391     0.2800617133480989       0.39063052903185   0.006703587202963609      0.375891682023719     0.4603623401464046     0.3044394803539516  2.811614388323761e-14 121.9239192760096
2.605908918979126      19.61505161739211      16.16671943029298   0.002662394292133293     0.7132128856516181     -11.69721384163266  2.472284400462331e-07     0.1270301786152748  0.0008802132137300817      13.47270045758707      301.9669767919607    0.00609223992457866     0.8000909266995535      0.515177348687391     0.2800617133480989       0.39063052903185   0.006703587202963609      0.375891682023719     0.4603623401464046     0.3044394803539516  2.811614388323761e-14 121.9239197483895
2.605908918979126      19.61505161739211      16.16671943029298   0.002662394292133293     0.7132128856516181     -11.69721384163266  2.472284400462331e-07     0.1270301786152748  0.0008802132137300817      13.47270045758707      301.9669767919607    0.00609223992457866     0.8000909117983923     0.5151773635885522     0.2800617133480989       0.39063052903185   0.006703587202963609      0.375891682023719     0.4603623401464046     0.3044394803539516  2.811614388323761e-14 121.9239190378972
2.605908918979126      19.61505161739211      16.16671943029298   0.002662394292133293     0.7132128856516181     -11.69721384163266  2.472284400462331e-07     0.1270301786152748  0.0008802132137300817      13.47270045758707      301.9669767919607    0.00609223992457866     0.8000909117983923      0.515177348687391     0.2800617282492601       0.39063052903185   0.006703587202963609      0.375891682023719     0.4603623401464046     0.3044394803539516  2.811614388323761e-14 121.9239191495583
2.605908918979126      19.61505161739211      16.16671943029298   0.002662394292133293     0.7132128856516181     -11.69721384163266  2.472284400462331e-07     0.1270301786152748  0.0008802132137300817      13.47270045758707      301.9669767919607    0.00609223992457866     0.8000909117983923      0.515177348687391     0.2800617133480989     0.3906305439330112   0.006703587202963609      0.375891682023719     0.4603623401464046     0.3044394803539516  2.811614388323761e-14 121.923919159943
2.605908918979126      19.61505161739211      16.16671943029298   0.002662394292133293     0.7132128856516181     -11.69721384163266  2.472284400462331e-07     0.1270301786152748  0.0008802132137300817      13.47270045758707      301.9669767919607    0.00609223992457866     0.8000909117983923      0.515177348687391     0.2800617133480989       0.39063052903185   0.006703602104124803      0.375891682023719     0.4603623401464046     0.3044394803539516  2.811614388323761e-14 121.9239191488708
2.605908918979126      19.61505161739211      16.16671943029298   0.002662394292133293     0.7132128856516181     -11.69721384163266  2.472284400462331e-07     0.1270301786152748  0.0008802132137300817      13.47270045758707      301.9669767919607    0.00609223992457866     0.8000909117983923      0.515177348687391     0.2800617133480989       0.39063052903185   0.006703587202963609     0.3758916969248802     0.4603623401464046     0.3044394803539516  2.811614388323761e-14 121.9239191487463
2.605908918979126      19.61505161739211      16.16671943029298   0.002662394292133293     0.7132128856516181     -11.69721384163266  2.472284400462331e-07     0.1270301786152748  0.0008802132137300817      13.47270045758707      301.9669767919607    0.00609223992457866     0.8000909117983923      0.515177348687391     0.2800617133480989       0.39063052903185   0.006703587202963609      0.375891682023719     0.4603623550475658     0.3044394803539516  2.811614388323761e-14 121.9239191488224
2.605908918979126      19.61505161739211      16.16671943029298   0.002662394292133293     0.7132128856516181     -11.69721384163266  2.472284400462331e-07     0.1270301786152748  0.0008802132137300817      13.47270045758707      301.9669767919607    0.00609223992457866     0.8000909117983923      0.515177348687391     0.2800617133480989       0.39063052903185   0.006703587202963609      0.375891682023719     0.4603623401464046     0.3044394952551128  2.811614388323761e-14 121.9239191487303
2.605908918979126      19.61505161739211      16.16671943029298   0.002662394292133293     0.7132128856516181     -11.69721384163266  2.472284400462331e-07     0.1270301786152748  0.0008802132137300817      13.47270045758707      301.9669767919607    0.00609223992457866     0.8000909117983923      0.515177348687391     0.2800617133480989       0.39063052903185   0.006703587202963609      0.375891682023719     0.4603623401464046     0.3044394803539516  1.490118930999154e-08 121.9239657209019
2.605910980371301      19.61505118365685       16.1667227497067   0.002662396278572701     0.7132130248645257     -11.69721482324501   2.47246119560792e-07     0.1270301737697799   0.000880191958839357      13.47276149621269      301.9694568041135   0.006092236304196996     0.8000909152765757     0.5151769333880175     0.2800617608498417     0.3906313376447725   0.006703582954256247      0.375891682023719     0.4603623303106388     0.3044395166028018   2.81185891437331e-14 121.9238963309666
2.6059110192024      19.61505118365685       16.1667227497067   0.002662396278572701     0.7132130248645257     -11.69721482324501   2.47246119560792e-07     0.1270301737697799   0.000880191958839357      13.47276149621269      301.9694568041135   0.006092236304196996     0.8000909152765757     0.5151769333880175     0.2800617608498417     0.3906313376447725   0.006703582954256247      0.375891682023719     0.4603623303106388     0.3044395166028018   2.81185891437331e-14 121.9238961985886
2.605910980371301      19.61505147594389       16.1667227497067   0.002662396278572701     0.7132130248645257     -11.69721482324501   2.47246119560792e-07     0.1270301737697799   0.000880191958839357      13.47276149621269      301.9694568041135   0.006092236304196996     0.8000909152765757     0.5151769333880175     0.2800617608498417     0.3906313376447725   0.006703582954256247      0.375891682023719     0.4603623303106388     0.3044395166028018   2.81185891437331e-14 121.9238963508766
2.605910980371301      19.61505118365685      16.16672299060964   0.002662396278572701     0.7132130248645257     -11.69721482324501   2.47246119560792e-07     0.1270301737697799   0.000880191958839357      13.47276149621269      301.9694568041135   0.006092236304196996     0.8000909152765757     0.5151769333880175     0.2800617608498417     0.3906313376447725   0.006703582954256247      0.375891682023719     0.4603623303106388     0.3044395166028018   2.81185891437331e-14 121.923896354404
2.605910980371301      19.61505118365685       16.1667227497067   0.002662411179733895     0.7132130248645257     -11.69721482324501   2.47246119560792e-07     0.1270301737697799   0.000880191958839357      13.47276149621269      301.9694568041135   0.006092236304196996     0.8000909152765757     0.5151769333880175     0.2800617608498417     0.3906313376447725   0.006703582954256247      0.375891682023719     0.4603623303106388     0.3044395166028018   2.81185891437331e-14 121.9238968373585
2.605910980371301      19.61505118365685       16.1667227497067   0.002662396278572701     0.7132130397656868     -11.69721482324501   2.47246119560792e-07     0.1270301737697799   0.000880191958839357      13.47276149621269      301.9694568041135   0.006092236304196996     0.8000909152765757     0.5151769333880175     0.2800617608498417     0.3906313376447725   0.006703582954256247      0.375891682023719     0.4603623303106388     0.3044395166028018   2.81185891437331e-14 121.9238963533334
2.605910980371301      19.61505118365685       16.1667227497067   0.002662396278572701     0.7132130248645257     -11.69721499754709   2.47246119560792e-07     0.1270301737697799   0.000880191958839357      13.47276149621269      301.9694568041135   0.006092236304196996     0.8000909152765757     0.5151769333880175     0.2800617608498417     0.3906313376447725   0.006703582954256247      0.375891682023719     0.4603623303106388     0.3044395166028018   2.81185891437331e-14 121.9238963317989
2.605910980371301      19.61505118365685       16.1667227497067   0.002662396278572701     0.7132130248645257     -11.69721482324501  2.621472807546396e-07     0.1270301737697799   0.000880191958839357      13.47276149621269      301.9694568041135   0.006092236304196996     0.8000909152765757     0.5151769333880175     0.2800617608498417     0.3906313376447725   0.006703582954256247      0.375891682023719     0.4603623303106388     0.3044395166028018   2.81185891437331e-14 121.9239011628008
2.605910980371301      19.61505118365685       16.1667227497067   0.002662396278572701     0.7132130248645257     -11.69721482324501   2.47246119560792e-07     0.1270301886709411   0.000880191958839357      13.47276149621269      301.9694568041135   0.006092236304196996     0.8000909152765757     0.5151769333880175     0.2800617608498417     0.3906313376447725   0.006703582954256247      0.375891682023719     0.4603623303106388     0.3044395166028018   2.81185891437331e-14 121.9238963896822
2.605910980371301      19.61505118365685       16.1667227497067   0.002662396278572701     0.7132130248645257     -11.69721482324501   2.47246119560792e-07     0.1270301737697799  0.0008802068600005508      13.47276149621269      301.9694568041135   0.006092236304196996     0.8000909152765757     0.5151769333880175     0.2800617608498417     0.3906313376447725   0.006703582954256247      0.375891682023719     0.4603623303106388     0.3044395166028018   2.81185891437331e-14 121.9238970210136
2.605910980371301      19.61505118365685       16.1667227497067   0.002662396278572701     0.7132130248645257     -11.69721482324501   2.47246119560792e-07     0.1270301737697799   0.000880191958839357      13.47276169697248      301.9694568041135   0.006092236304196996     0.8000909152765757     0.5151769333880175     0.2800617608498417     0.3906313376447725   0.006703582954256247      0.375891682023719     0.4603623303106388     0.3044395166028018   2.81185891437331e-14 121.9238962407153
2.605910980371301      19.61505118365685       16.1667227497067   0.002662396278572701     0.7132130248645257     -11.69721482324501   2.47246119560792e-07     0.1270301737697799   0.000880191958839357      13.47276149621269      301.9694613038091   0.006092236304196996     0.8000909152765757     0.5151769333880175     0.2800617608498417     0.3906313376447725   0.006703582954256247      0.375891682023719     0.4603623303106388     0.3044395166028018   2.81185891437331e-14 121.9238961742378
2.605910980371301      19.61505118365685       16.1667227497067   0.002662396278572701     0.7132130248645257     -11.69721482324501   2.47246119560792e-07     0.1270301737697799   0.000880191958839357      13.47276149621269      301.9694568041135    0.00609225120535819     0.8000909152765757     0.5151769333880175     0.2800617608498417     0.3906313376447725   0.006703582954256247      0.375891682023719     0.4603623303106388     0.3044395166028018   2.81185891437331e-14 121.9238964594366
2.605910980371301      19.61505118365685       16.1667227497067   0.002662396278572701     0.7132130248645257     -11.69721482324501   2.47246119560792e-07     0.1270301737697799   0.000880191958839357      13.47276149621269      301.9694568041135   0.006092236304196996     0.8000909301777369     0.5151769333880175     0.2800617608498417     0.3906313376447725   0.006703582954256247      0.375891682023719     0.4603623303106388     0.3044395166028018   2.81185891437331e-14 121.9238969366101
2.605910980371301      19.61505118365685       16.1667227497067   0.002662396278572701     0.7132130248645257     -11.69721482324501   2.47246119560792e-07     0.1270301737697799   0.000880191958839357      13.47276149621269      301.9694568041135   0.006092236304196996     0.8000909152765757     0.5151769482891787     0.2800617608498417     0.3906313376447725   0.006703582954256247      0.375891682023719     0.4603623303106388     0.3044395166028018   2.81185891437331e-14 121.9238962154297
2.605910980371301      19.61505118365685       16.1667227497067   0.002662396278572701     0.7132130248645257     -11.69721482324501   2.47246119560792e-07     0.1270301737697799   0.000880191958839357      13.47276149621269      301.9694568041135   0.006092236304196996     0.8000909152765757     0.5151769333880175     0.2800617757510029     0.3906313376447725   0.006703582954256247      0.375891682023719     0.4603623303106388     0.3044395166028018   2.81185891437331e-14 121.9238963052556
2.605910980371301      19.61505118365685       16.1667227497067   0.002662396278572701     0.7132130248645257     -11.69721482324501   2.47246119560792e-07     0.1270301737697799   0.000880191958839357      13.47276149621269      301.9694568041135   0.006092236304196996     0.8000909152765757     0.5151769333880175     0.2800617608498417     0.3906313525459337   0.006703582954256247      0.375891682023719     0.4603623303106388     0.3044395166028018   2.81185891437331e-14 121.9238963645308
2.605910980371301      19.61505118365685       16.1667227497067   0.002662396278572701     0.7132130248645257     -11.69721482324501   2.47246119560792e-07     0.1270301737697799   0.000880191958839357      13.47276149621269      301.9694568041135   0.006092236304196996     0.8000909152765757     0.5151769333880175     0.2800617608498417     0.3906313376447725    0.00670359785541744      0.375891682023719     0.4603623303106388     0.3044395166028018   2.81185891437331e-14 121.9238963311513
2.605910980371301      19.61505118365685       16.1667227497067   0.002662396278572701     0.7132130248645257     -11.69721482324501   2.47246119560792e-07     0.1270301737697799   0.000880191958839357      13.47276149621269      301.9694568041135   0.006092236304196996     0.8000909152765757     0.5151769333880175     0.2800617608498417     0.3906313376447725   0.006703582954256247     0.3758916969248802     0.4603623303106388     0.3044395166028018   2.81185891437331e-14 121.9238963309666
2.605910980371301      19.61505118365685       16.1667227497067   0.002662396278572701     0.7132130248645257     -11.69721482324501   2.47246119560792e-07     0.1270301737697799   0.000880191958839357      13.47276149621269      301.9694568041135   0.006092236304196996     0.8000909152765757     0.5151769333880175     0.2800617608498417     0.3906313376447725   0.006703582954256247      0.375891682023719        0.4603623452118     0.3044395166028018   2.81185891437331e-14 121.9238963309385
2.605910980371301      19.61505118365685       16.1667227497067   0.002662396278572701     0.7132130248645257     -11.69721482324501   2.47246119560792e-07     0.1270301737697799   0.000880191958839357      13.47276149621269      301.9694568041135   0.006092236304196996     0.8000909152765757     0.5151769333880175     0.2800617608498417     0.3906313376447725   0.006703582954256247      0.375891682023719     0.4603623303106388      0.304439531503963   2.81185891437331e-14 121.9238963309159
2.605910980371301      19.61505118365685       16.1667227497067   0.002662396278572701     0.7132130248645257     -11.69721482324501   2.47246119560792e-07     0.1270301737697799   0.000880191958839357      13.47276149621269      301.9694568041135   0.006092236304196996     0.8000909152765757     0.5151769333880175     0.2800617608498417     0.3906313376447725   0.006703582954256247      0.375891682023719     0.4603623303106388     0.3044395166028018   1.49011893124368e-08 121.9239429029544
2.605913315795809      19.61505106522943      16.16672258055051   0.002662240179091943     0.7132111639045011     -11.69721481494965  2.471068287024955e-07     0.1270293037540559  0.0008801215108022384      13.47276227775038      301.9694568680943   0.006092150930609228     0.8000909088531449     0.5151834681432269     0.2800639212569603     0.3906298081212098   0.006703582805372805      0.375891682023719     0.4603623321471083     0.3044395208669294  2.796582150816849e-14 121.9238221229816
2.605913354626944      19.61505106522943      16.16672258055051   0.002662240179091943     0.7132111639045011     -11.69721481494965  2.471068287024955e-07     0.1270293037540559  0.0008801215108022384      13.47276227775038      301.9694568680943   0.006092150930609228     0.8000909088531449     0.5151834681432269     0.2800639212569603     0.3906298081212098   0.006703582805372805      0.375891682023719     0.4603623321471083     0.3044395208669294  2.796582150816849e-14 121.9238220525877
2.605913315795809      19.61505135751647      16.16672258055051   0.002662240179091943     0.7132111639045011     -11.69721481494965  2.471068287024955e-07     0.1270293037540559  0.0008801215108022384      13.47276227775038      301.9694568680943   0.006092150930609228     0.8000909088531449     0.5151834681432269     0.2800639212569603     0.3906298081212098   0.006703582805372805      0.375891682023719     0.4603623321471083     0.3044395208669294  2.796582150816849e-14 121.9238221114104
2.605913315795809      19.61505106522943      16.16672282145344   0.002662240179091943     0.7132111639045011     -11.69721481494965  2.471068287024955e-07     0.1270293037540559  0.0008801215108022384      13.47276227775038      301.9694568680943   0.006092150930609228     0.8000909088531449     0.5151834681432269     0.2800639212569603     0.3906298081212098   0.006703582805372805      0.375891682023719     0.4603623321471083     0.3044395208669294  2.796582150816849e-14 121.9238221245884
2.605913315795809      19.61505106522943      16.16672258055051   0.002662255080253137     0.7132111639045011     -11.69721481494965  2.471068287024955e-07     0.1270293037540559  0.0008801215108022384      13.47276227775038      301.9694568680943   0.006092150930609228     0.8000909088531449     0.5151834681432269     0.2800639212569603     0.3906298081212098   0.006703582805372805      0.375891682023719     0.4603623321471083     0.3044395208669294  2.796582150816849e-14 121.9238225451801
2.605913315795809      19.61505106522943      16.16672258055051   0.002662240179091943     0.7132111788056623     -11.69721481494965  2.471068287024955e-07     0.1270293037540559  0.0008801215108022384      13.47276227775038      301.9694568680943   0.006092150930609228     0.8000909088531449     0.5151834681432269     0.2800639212569603     0.3906298081212098   0.006703582805372805      0.375891682023719     0.4603623321471083     0.3044395208669294  2.796582150816849e-14 121.9238220942867
2.605913315795809      19.61505106522943      16.16672258055051   0.002662240179091943     0.7132111639045011     -11.69721498925173  2.471068287024955e-07     0.1270293037540559  0.0008801215108022384      13.47276227775038      301.9694568680943   0.006092150930609228     0.8000909088531449     0.5151834681432269     0.2800639212569603     0.3906298081212098   0.006703582805372805      0.375891682023719     0.4603623321471083     0.3044395208669294  2.796582150816849e-14 121.9238221192357
2.605913315795809      19.61505106522943      16.16672258055051   0.002662240179091943     0.7132111639045011     -11.69721481494965  2.620079898963432e-07     0.1270293037540559  0.0008801215108022384      13.47276227775038      301.9694568680943   0.006092150930609228     0.8000909088531449     0.5151834681432269     0.2800639212569603     0.3906298081212098   0.006703582805372805      0.375891682023719     0.4603623321471083     0.3044395208669294  2.796582150816849e-14 121.9238269112726
2.605913315795809      19.61505106522943      16.16672258055051   0.002662240179091943     0.7132111639045011     -11.69721481494965  2.471068287024955e-07     0.1270293186552171  0.0008801215108022384      13.47276227775038      301.9694568680943   0.006092150930609228     0.8000909088531449     0.5151834681432269     0.2800639212569603     0.3906298081212098   0.006703582805372805      0.375891682023719     0.4603623321471083     0.3044395208669294  2.796582150816849e-14 121.9238221594492
2.605913315795809      19.61505106522943      16.16672258055051   0.002662240179091943     0.7132111639045011     -11.69721481494965  2.471068287024955e-07     0.1270293037540559  0.0008801364119634322      13.47276227775038      301.9694568680943   0.006092150930609228     0.8000909088531449     0.5151834681432269     0.2800639212569603     0.3906298081212098   0.006703582805372805      0.375891682023719     0.4603623321471083     0.3044395208669294  2.796582150816849e-14 121.9238227326154
2.605913315795809      19.61505106522943      16.16672258055051   0.002662240179091943     0.7132111639045011     -11.69721481494965  2.471068287024955e-07     0.1270293037540559  0.0008801215108022384      13.47276247851018      301.9694568680943   0.006092150930609228     0.8000909088531449     0.5151834681432269     0.2800639212569603     0.3906298081212098   0.006703582805372805      0.375891682023719     0.4603623321471083     0.3044395208669294  2.796582150816849e-14 121.9238220176064
2.605913315795809      19.61505106522943      16.16672258055051   0.002662240179091943     0.7132111639045011     -11.69721481494965  2.471068287024955e-07     0.1270293037540559  0.0008801215108022384      13.47276227775038      301.9694613677899   0.006092150930609228     0.8000909088531449     0.5151834681432269     0.2800639212569603     0.3906298081212098   0.006703582805372805      0.375891682023719     0.4603623321471083     0.3044395208669294  2.796582150816849e-14 121.9238220499787
2.605913315795809      19.61505106522943      16.16672258055051   0.002662240179091943     0.7132111639045011     -11.69721481494965  2.471068287024955e-07     0.1270293037540559  0.0008801215108022384      13.47276227775038      301.9694568680943   0.006092165831770422     0.8000909088531449     0.5151834681432269     0.2800639212569603     0.3906298081212098   0.006703582805372805      0.375891682023719     0.4603623321471083     0.3044395208669294  2.796582150816849e-14 121.9238221251182
2.605913315795809      19.61505106522943      16.16672258055051   0.002662240179091943     0.7132111639045011     -11.69721481494965  2.471068287024955e-07     0.1270293037540559  0.0008801215108022384      13.47276227775038      301.9694568680943   0.006092150930609228     0.8000909237543061     0.5151834681432269     0.2800639212569603     0.3906298081212098   0.006703582805372805      0.375891682023719     0.4603623321471083     0.3044395208669294  2.796582150816849e-14 121.9238226902588
2.605913315795809      19.61505106522943      16.16672258055051   0.002662240179091943     0.7132111639045011     -11.69721481494965  2.471068287024955e-07     0.1270293037540559  0.0008801215108022384      13.47276227775038      301.9694568680943   0.006092150930609228     0.8000909088531449     0.5151834830443881     0.2800639212569603     0.3906298081212098   0.006703582805372805      0.375891682023719     0.4603623321471083     0.3044395208669294  2.796582150816849e-14 121.9238219783135
2.605913315795809      19.61505106522943      16.16672258055051   0.002662240179091943     0.7132111639045011     -11.69721481494965  2.471068287024955e-07     0.1270293037540559  0.0008801215108022384      13.47276227775038      301.9694568680943   0.006092150930609228     0.8000909088531449     0.5151834681432269     0.2800639361581215     0.3906298081212098   0.006703582805372805      0.375891682023719     0.4603623321471083     0.3044395208669294  2.796582150816849e-14 121.9238220789927
2.605913315795809      19.61505106522943      16.16672258055051   0.002662240179091943     0.7132111639045011     -11.69721481494965  2.471068287024955e-07     0.1270293037540559  0.0008801215108022384      13.47276227775038      301.9694568680943   0.006092150930609228     0.8000909088531449     0.5151834681432269     0.2800639212569603      0.390629823022371   0.006703582805372805      0.375891682023719     0.4603623321471083     0.3044395208669294  2.796582150816849e-14 121.9238221100292
2.605913315795809      19.61505106522943      16.16672258055051   0.002662240179091943     0.7132111639045011     -11.69721481494965  2.471068287024955e-07     0.1270293037540559  0.0008801215108022384      13.47276227775038      301.9694568680943   0.006092150930609228     0.8000909088531449     0.5151834681432269     0.2800639212569603     0.3906298081212098   0.006703597706533999      0.375891682023719     0.4603623321471083     0.3044395208669294  2.796582150816849e-14 121.9238221231599
2.605913315795809      19.61505106522943      16.16672258055051   0.002662240179091943     0.7132111639045011     -11.69721481494965  2.471068287024955e-07     0.1270293037540559  0.0008801215108022384      13.47276227775038      301.9694568680943   0.006092150930609228     0.8000909088531449     0.5151834681432269     0.2800639212569603     0.3906298081212098   0.006703582805372805     0.3758916969248802     0.4603623321471083     0.3044395208669294  2.796582150816849e-14 121.9238221229816
2.605913315795809      19.61505106522943      16.16672258055051   0.002662240179091943     0.7132111639045011     -11.69721481494965  2.471068287024955e-07     0.1270293037540559  0.0008801215108022384      13.47276227775038      301.9694568680943   0.006092150930609228     0.8000909088531449     0.5151834681432269     0.2800639212569603     0.3906298081212098   0.006703582805372805      0.375891682023719     0.4603623470482695     0.3044395208669294  2.796582150816849e-14 121.9238221229628
2.605913315795809      19.61505106522943      16.16672258055051   0.002662240179091943     0.7132111639045011     -11.69721481494965  2.471068287024955e-07     0.1270293037540559  0.0008801215108022384      13.47276227775038      301.9694568680943   0.006092150930609228     0.8000909088531449     0.5151834681432269     0.2800639212569603     0.3906298081212098   0.006703582805372805      0.375891682023719     0.4603623321471083     0.3044395357680906  2.796582150816849e-14 121.9238221230034
2.605913315795809      19.61505106522943      16.16672258055051   0.002662240179091943     0.7132111639045011     -11.69721481494965  2.471068287024955e-07     0.1270293037540559  0.0008801215108022384      13.47276227775038      301.9694568680943   0.006092150930609228     0.8000909088531449     0.5151834681432269     0.2800639212569603     0.3906298081212098   0.006703582805372805      0.375891682023719     0.4603623321471083     0.3044395208669294  1.490118915966916e-08 121.9238686953129
