# Supplementary material for: Model-Based Quantification of the Systemic Interplay between Glucose and Fatty Acids in the Postprandial State
Source: PLoS One. 2015 Sep 10;10(9):e0135665. doi: 10.1371/journal.pone.0135665 (PMC4565650; doi:10.1371/journal.pone.0135665)
Supplement: S3 File — Zip file containing all Matlab m-files to generate figures. The zip-file includes a README file, containing an overview of the simulation files and basic instructions. (ZIP) [file pone.0135665.s004.zip › GlcNEFA/OPT parameters/OPT_solver1_seed100000000_n100_r25/parameters_it62.txt]

2.221170371097684      22.47841758140977      18.51219880036778   0.002372995114752622     0.5038360605032455     -14.60302081280902  7.662766620753906e-05     0.1669514296807477    0.00159160135650646      17.88216541701526      226.7948184969686    0.00554515889674892     0.8127237779740338     0.5185355314101912     0.3351412534105405     0.4806275737563471    0.01221641510013899     0.4001933465819676      0.218560561204054     0.2661068215711832  2.420095309427673e-14 289.2965718068951
2.221170404195701      22.47841758140977      18.51219880036778   0.002372995114752622     0.5038360605032455     -14.60302081280902  7.662766620753906e-05     0.1669514296807477    0.00159160135650646      17.88216541701526      226.7948184969686    0.00554515889674892     0.8127237779740338     0.5185355314101912     0.3351412534105405     0.4806275737563471    0.01221641510013899     0.4001933465819676      0.218560561204054     0.2661068215711832  2.420095309427673e-14 289.2965742039423
2.221170371097684       22.4784179163643      18.51219880036778   0.002372995114752622     0.5038360605032455     -14.60302081280902  7.662766620753906e-05     0.1669514296807477    0.00159160135650646      17.88216541701526      226.7948184969686    0.00554515889674892     0.8127237779740338     0.5185355314101912     0.3351412534105405     0.4806275737563471    0.01221641510013899     0.4001933465819676      0.218560561204054     0.2661068215711832  2.420095309427673e-14 289.2965525793908
2.221170371097684      22.47841758140977      18.51219907622104   0.002372995114752622     0.5038360605032455     -14.60302081280902  7.662766620753906e-05     0.1669514296807477    0.00159160135650646      17.88216541701526      226.7948184969686    0.00554515889674892     0.8127237779740338     0.5185355314101912     0.3351412534105405     0.4806275737563471    0.01221641510013899     0.4001933465819676      0.218560561204054     0.2661068215711832  2.420095309427673e-14 289.2965597585741
2.221170371097684      22.47841758140977      18.51219880036778   0.002373010015913816     0.5038360605032455     -14.60302081280902  7.662766620753906e-05     0.1669514296807477    0.00159160135650646      17.88216541701526      226.7948184969686    0.00554515889674892     0.8127237779740338     0.5185355314101912     0.3351412534105405     0.4806275737563471    0.01221641510013899     0.4001933465819676      0.218560561204054     0.2661068215711832  2.420095309427673e-14 289.2972987487785
2.221170371097684      22.47841758140977      18.51219880036778   0.002372995114752622     0.5038360754044067     -14.60302081280902  7.662766620753906e-05     0.1669514296807477    0.00159160135650646      17.88216541701526      226.7948184969686    0.00554515889674892     0.8127237779740338     0.5185355314101912     0.3351412534105405     0.4806275737563471    0.01221641510013899     0.4001933465819676      0.218560561204054     0.2661068215711832  2.420095309427673e-14 289.296572619167
2.221170371097684      22.47841758140977      18.51219880036778   0.002372995114752622     0.5038360605032455     -14.60302103041099  7.662766620753906e-05     0.1669514296807477    0.00159160135650646      17.88216541701526      226.7948184969686    0.00554515889674892     0.8127237779740338     0.5185355314101912     0.3351412534105405     0.4806275737563471    0.01221641510013899     0.4001933465819676      0.218560561204054     0.2661068215711832  2.420095309427673e-14 289.2966004309836
2.221170371097684      22.47841758140977      18.51219880036778   0.002372995114752622     0.5038360605032455     -14.60302081280902   7.66425673687329e-05     0.1669514296807477    0.00159160135650646      17.88216541701526      226.7948184969686    0.00554515889674892     0.8127237779740338     0.5185355314101912     0.3351412534105405     0.4806275737563471    0.01221641510013899     0.4001933465819676      0.218560561204054     0.2661068215711832  2.420095309427673e-14 289.2969510197021
2.221170371097684      22.47841758140977      18.51219880036778   0.002372995114752622     0.5038360605032455     -14.60302081280902  7.662766620753906e-05     0.1669514445819089    0.00159160135650646      17.88216541701526      226.7948184969686    0.00554515889674892     0.8127237779740338     0.5185355314101912     0.3351412534105405     0.4806275737563471    0.01221641510013899     0.4001933465819676      0.218560561204054     0.2661068215711832  2.420095309427673e-14 289.296587281679
2.221170371097684      22.47841758140977      18.51219880036778   0.002372995114752622     0.5038360605032455     -14.60302081280902  7.662766620753906e-05     0.1669514296807477   0.001591616257667654      17.88216541701526      226.7948184969686    0.00554515889674892     0.8127237779740338     0.5185355314101912     0.3351412534105405     0.4806275737563471    0.01221641510013899     0.4001933465819676      0.218560561204054     0.2661068215711832  2.420095309427673e-14 289.2966184077118
2.221170371097684      22.47841758140977      18.51219880036778   0.002372995114752622     0.5038360605032455     -14.60302081280902  7.662766620753906e-05     0.1669514296807477    0.00159160135650646      17.88216568348028      226.7948184969686    0.00554515889674892     0.8127237779740338     0.5185355314101912     0.3351412534105405     0.4806275737563471    0.01221641510013899     0.4001933465819676      0.218560561204054     0.2661068215711832  2.420095309427673e-14 289.2965741784456
2.221170371097684      22.47841758140977      18.51219880036778   0.002372995114752622     0.5038360605032455     -14.60302081280902  7.662766620753906e-05     0.1669514296807477    0.00159160135650646      17.88216541701526      226.7948218764747    0.00554515889674892     0.8127237779740338     0.5185355314101912     0.3351412534105405     0.4806275737563471    0.01221641510013899     0.4001933465819676      0.218560561204054     0.2661068215711832  2.420095309427673e-14 289.296570083219
2.221170371097684      22.47841758140977      18.51219880036778   0.002372995114752622     0.5038360605032455     -14.60302081280902  7.662766620753906e-05     0.1669514296807477    0.00159160135650646      17.88216541701526      226.7948184969686   0.005545173797910113     0.8127237779740338     0.5185355314101912     0.3351412534105405     0.4806275737563471    0.01221641510013899     0.4001933465819676      0.218560561204054     0.2661068215711832  2.420095309427673e-14 289.2964564555738
2.221170371097684      22.47841758140977      18.51219880036778   0.002372995114752622     0.5038360605032455     -14.60302081280902  7.662766620753906e-05     0.1669514296807477    0.00159160135650646      17.88216541701526      226.7948184969686    0.00554515889674892      0.812723792875195     0.5185355314101912     0.3351412534105405     0.4806275737563471    0.01221641510013899     0.4001933465819676      0.218560561204054     0.2661068215711832  2.420095309427673e-14 289.2965709998487
2.221170371097684      22.47841758140977      18.51219880036778   0.002372995114752622     0.5038360605032455     -14.60302081280902  7.662766620753906e-05     0.1669514296807477    0.00159160135650646      17.88216541701526      226.7948184969686    0.00554515889674892     0.8127237779740338     0.5185355463113524     0.3351412534105405     0.4806275737563471    0.01221641510013899     0.4001933465819676      0.218560561204054     0.2661068215711832  2.420095309427673e-14 289.2965822534735
2.221170371097684      22.47841758140977      18.51219880036778   0.002372995114752622     0.5038360605032455     -14.60302081280902  7.662766620753906e-05     0.1669514296807477    0.00159160135650646      17.88216541701526      226.7948184969686    0.00554515889674892     0.8127237779740338     0.5185355314101912     0.3351412683117017     0.4806275737563471    0.01221641510013899     0.4001933465819676      0.218560561204054     0.2661068215711832  2.420095309427673e-14 289.2965907636514
2.221170371097684      22.47841758140977      18.51219880036778   0.002372995114752622     0.5038360605032455     -14.60302081280902  7.662766620753906e-05     0.1669514296807477    0.00159160135650646      17.88216541701526      226.7948184969686    0.00554515889674892     0.8127237779740338     0.5185355314101912     0.3351412534105405     0.4806275886575083    0.01221641510013899     0.4001933465819676      0.218560561204054     0.2661068215711832  2.420095309427673e-14 289.2965719779849
2.221170371097684      22.47841758140977      18.51219880036778   0.002372995114752622     0.5038360605032455     -14.60302081280902  7.662766620753906e-05     0.1669514296807477    0.00159160135650646      17.88216541701526      226.7948184969686    0.00554515889674892     0.8127237779740338     0.5185355314101912     0.3351412534105405     0.4806275737563471    0.01221643000130018     0.4001933465819676      0.218560561204054     0.2661068215711832  2.420095309427673e-14 289.29657180702
2.221170371097684      22.47841758140977      18.51219880036778   0.002372995114752622     0.5038360605032455     -14.60302081280902  7.662766620753906e-05     0.1669514296807477    0.00159160135650646      17.88216541701526      226.7948184969686    0.00554515889674892     0.8127237779740338     0.5185355314101912     0.3351412534105405     0.4806275737563471    0.01221641510013899     0.4001933614831288      0.218560561204054     0.2661068215711832  2.420095309427673e-14 289.2965718068951
2.221170371097684      22.47841758140977      18.51219880036778   0.002372995114752622     0.5038360605032455     -14.60302081280902  7.662766620753906e-05     0.1669514296807477    0.00159160135650646      17.88216541701526      226.7948184969686    0.00554515889674892     0.8127237779740338     0.5185355314101912     0.3351412534105405     0.4806275737563471    0.01221641510013899     0.4001933465819676     0.2185605761052152     0.2661068215711832  2.420095309427673e-14 289.2965718080547
2.221170371097684      22.47841758140977      18.51219880036778   0.002372995114752622     0.5038360605032455     -14.60302081280902  7.662766620753906e-05     0.1669514296807477    0.00159160135650646      17.88216541701526      226.7948184969686    0.00554515889674892     0.8127237779740338     0.5185355314101912     0.3351412534105405     0.4806275737563471    0.01221641510013899     0.4001933465819676      0.218560561204054     0.2661068364723444  2.420095309427673e-14 289.2965718076589
2.221170371097684      22.47841758140977      18.51219880036778   0.002372995114752622     0.5038360605032455     -14.60302081280902  7.662766620753906e-05     0.1669514296807477    0.00159160135650646      17.88216541701526      226.7948184969686    0.00554515889674892     0.8127237779740338     0.5185355314101912     0.3351412534105405     0.4806275737563471    0.01221641510013899     0.4001933465819676      0.218560561204054     0.2661068215711832  1.490118539480075e-08 289.2966011031007
2.192372210112532      20.80089913799434      17.04738041568858   0.002364370125140693     0.5737732936527148     -12.97075994121665   6.56167595177874e-05     0.1340340963330957   0.001168724032367404       15.8751099344561       227.443303826037   0.006204932144615824     0.8418758300031584     0.5248629183643913     0.3115070915514829     0.3906551941262256     0.0105354726934038     0.4001933465819676    0.08937078919748459      0.135011933496004  2.314346233393231e-14 169.3465321057912
2.192372242781423      20.80089913799434      17.04738041568858   0.002364370125140693     0.5737732936527148     -12.97075994121665   6.56167595177874e-05     0.1340340963330957   0.001168724032367404       15.8751099344561       227.443303826037   0.006204932144615824     0.8418758300031584     0.5248629183643913     0.3115070915514829     0.3906551941262256     0.0105354726934038     0.4001933465819676    0.08937078919748459      0.135011933496004  2.314346233393231e-14 169.3465311160333
2.192372210112532      20.80089944795189      17.04738041568858   0.002364370125140693     0.5737732936527148     -12.97075994121665   6.56167595177874e-05     0.1340340963330957   0.001168724032367404       15.8751099344561       227.443303826037   0.006204932144615824     0.8418758300031584     0.5248629183643913     0.3115070915514829     0.3906551941262256     0.0105354726934038     0.4001933465819676    0.08937078919748459      0.135011933496004  2.314346233393231e-14 169.3465278417301
2.192372210112532      20.80089913799434      17.04738066971435   0.002364370125140693     0.5737732936527148     -12.97075994121665   6.56167595177874e-05     0.1340340963330957   0.001168724032367404       15.8751099344561       227.443303826037   0.006204932144615824     0.8418758300031584     0.5248629183643913     0.3115070915514829     0.3906551941262256     0.0105354726934038     0.4001933465819676    0.08937078919748459      0.135011933496004  2.314346233393231e-14 169.3465286958702
2.192372210112532      20.80089913799434      17.04738041568858   0.002364385026301887     0.5737732936527148     -12.97075994121665   6.56167595177874e-05     0.1340340963330957   0.001168724032367404       15.8751099344561       227.443303826037   0.006204932144615824     0.8418758300031584     0.5248629183643913     0.3115070915514829     0.3906551941262256     0.0105354726934038     0.4001933465819676    0.08937078919748459      0.135011933496004  2.314346233393231e-14 169.3467540647302
2.192372210112532      20.80089913799434      17.04738041568858   0.002364370125140693      0.573773308553876     -12.97075994121665   6.56167595177874e-05     0.1340340963330957   0.001168724032367404       15.8751099344561       227.443303826037   0.006204932144615824     0.8418758300031584     0.5248629183643913     0.3115070915514829     0.3906551941262256     0.0105354726934038     0.4001933465819676    0.08937078919748459      0.135011933496004  2.314346233393231e-14 169.3465322816949
2.192372210112532      20.80089913799434      17.04738041568858   0.002364370125140693     0.5737732936527148     -12.97076013449604   6.56167595177874e-05     0.1340340963330957   0.001168724032367404       15.8751099344561       227.443303826037   0.006204932144615824     0.8418758300031584     0.5248629183643913     0.3115070915514829     0.3906551941262256     0.0105354726934038     0.4001933465819676    0.08937078919748459      0.135011933496004  2.314346233393231e-14 169.3465390575981
2.192372210112532      20.80089913799434      17.04738041568858   0.002364370125140693     0.5737732936527148     -12.97075994121665  6.563166067898125e-05     0.1340340963330957   0.001168724032367404       15.8751099344561       227.443303826037   0.006204932144615824     0.8418758300031584     0.5248629183643913     0.3115070915514829     0.3906551941262256     0.0105354726934038     0.4001933465819676    0.08937078919748459      0.135011933496004  2.314346233393231e-14 169.3468184201281
2.192372210112532      20.80089913799434      17.04738041568858   0.002364370125140693     0.5737732936527148     -12.97075994121665   6.56167595177874e-05     0.1340341112342569   0.001168724032367404       15.8751099344561       227.443303826037   0.006204932144615824     0.8418758300031584     0.5248629183643913     0.3115070915514829     0.3906551941262256     0.0105354726934038     0.4001933465819676    0.08937078919748459      0.135011933496004  2.314346233393231e-14 169.3465420201988
2.192372210112532      20.80089913799434      17.04738041568858   0.002364370125140693     0.5737732936527148     -12.97075994121665   6.56167595177874e-05     0.1340340963330957   0.001168738933528598       15.8751099344561       227.443303826037   0.006204932144615824     0.8418758300031584     0.5248629183643913     0.3115070915514829     0.3906551941262256     0.0105354726934038     0.4001933465819676    0.08937078919748459      0.135011933496004  2.314346233393231e-14 169.3467292627063
2.192372210112532      20.80089913799434      17.04738041568858   0.002364370125140693     0.5737732936527148     -12.97075994121665   6.56167595177874e-05     0.1340340963330957   0.001168724032367404      15.87511017101367       227.443303826037   0.006204932144615824     0.8418758300031584     0.5248629183643913     0.3115070915514829     0.3906551941262256     0.0105354726934038     0.4001933465819676    0.08937078919748459      0.135011933496004  2.314346233393231e-14 169.3465327301713
2.192372210112532      20.80089913799434      17.04738041568858   0.002364370125140693     0.5737732936527148     -12.97075994121665   6.56167595177874e-05     0.1340340963330957   0.001168724032367404       15.8751099344561      227.4433072152063   0.006204932144615824     0.8418758300031584     0.5248629183643913     0.3115070915514829     0.3906551941262256     0.0105354726934038     0.4001933465819676    0.08937078919748459      0.135011933496004  2.314346233393231e-14 169.3465315002528
2.192372210112532      20.80089913799434      17.04738041568858   0.002364370125140693     0.5737732936527148     -12.97075994121665   6.56167595177874e-05     0.1340340963330957   0.001168724032367404       15.8751099344561       227.443303826037   0.006204947045777018     0.8418758300031584     0.5248629183643913     0.3115070915514829     0.3906551941262256     0.0105354726934038     0.4001933465819676    0.08937078919748459      0.135011933496004  2.314346233393231e-14 169.3467411557438
2.192372210112532      20.80089913799434      17.04738041568858   0.002364370125140693     0.5737732936527148     -12.97075994121665   6.56167595177874e-05     0.1340340963330957   0.001168724032367404       15.8751099344561       227.443303826037   0.006204932144615824     0.8418758449043196     0.5248629183643913     0.3115070915514829     0.3906551941262256     0.0105354726934038     0.4001933465819676    0.08937078919748459      0.135011933496004  2.314346233393231e-14 169.3465346431697
2.192372210112532      20.80089913799434      17.04738041568858   0.002364370125140693     0.5737732936527148     -12.97075994121665   6.56167595177874e-05     0.1340340963330957   0.001168724032367404       15.8751099344561       227.443303826037   0.006204932144615824     0.8418758300031584     0.5248629332655524     0.3115070915514829     0.3906551941262256     0.0105354726934038     0.4001933465819676    0.08937078919748459      0.135011933496004  2.314346233393231e-14 169.34652803041
2.192372210112532      20.80089913799434      17.04738041568858   0.002364370125140693     0.5737732936527148     -12.97075994121665   6.56167595177874e-05     0.1340340963330957   0.001168724032367404       15.8751099344561       227.443303826037   0.006204932144615824     0.8418758300031584     0.5248629183643913     0.3115071064526441     0.3906551941262256     0.0105354726934038     0.4001933465819676    0.08937078919748459      0.135011933496004  2.314346233393231e-14 169.3465446740863
2.192372210112532      20.80089913799434      17.04738041568858   0.002364370125140693     0.5737732936527148     -12.97075994121665   6.56167595177874e-05     0.1340340963330957   0.001168724032367404       15.8751099344561       227.443303826037   0.006204932144615824     0.8418758300031584     0.5248629183643913     0.3115070915514829     0.3906552090273868     0.0105354726934038     0.4001933465819676    0.08937078919748459      0.135011933496004  2.314346233393231e-14 169.3465327509518
2.192372210112532      20.80089913799434      17.04738041568858   0.002364370125140693     0.5737732936527148     -12.97075994121665   6.56167595177874e-05     0.1340340963330957   0.001168724032367404       15.8751099344561       227.443303826037   0.006204932144615824     0.8418758300031584     0.5248629183643913     0.3115070915514829     0.3906551941262256    0.01053548759456499     0.4001933465819676    0.08937078919748459      0.135011933496004  2.314346233393231e-14 169.3465321055621
2.192372210112532      20.80089913799434      17.04738041568858   0.002364370125140693     0.5737732936527148     -12.97075994121665   6.56167595177874e-05     0.1340340963330957   0.001168724032367404       15.8751099344561       227.443303826037   0.006204932144615824     0.8418758300031584     0.5248629183643913     0.3115070915514829     0.3906551941262256     0.0105354726934038     0.4001933614831288    0.08937078919748459      0.135011933496004  2.314346233393231e-14 169.3465321057912
2.192372210112532      20.80089913799434      17.04738041568858   0.002364370125140693     0.5737732936527148     -12.97075994121665   6.56167595177874e-05     0.1340340963330957   0.001168724032367404       15.8751099344561       227.443303826037   0.006204932144615824     0.8418758300031584     0.5248629183643913     0.3115070915514829     0.3906551941262256     0.0105354726934038     0.4001933465819676    0.08937080409864578      0.135011933496004  2.314346233393231e-14 169.3465321054267
2.192372210112532      20.80089913799434      17.04738041568858   0.002364370125140693     0.5737732936527148     -12.97075994121665   6.56167595177874e-05     0.1340340963330957   0.001168724032367404       15.8751099344561       227.443303826037   0.006204932144615824     0.8418758300031584     0.5248629183643913     0.3115070915514829     0.3906551941262256     0.0105354726934038     0.4001933465819676    0.08937078919748459     0.1350119483971652  2.314346233393231e-14 169.3465321050078
2.192372210112532      20.80089913799434      17.04738041568858   0.002364370125140693     0.5737732936527148     -12.97075994121665   6.56167595177874e-05     0.1340340963330957   0.001168724032367404       15.8751099344561       227.443303826037   0.006204932144615824     0.8418758300031584     0.5248629183643913     0.3115070915514829     0.3906551941262256     0.0105354726934038     0.4001933465819676    0.08937078919748459      0.135011933496004  1.490118433730999e-08 169.3465792547304
2.358705325474818      19.99790052835443      17.60968331148371   0.002489699465483603     0.5863399403308579     -12.54847907866869  5.332178809538598e-05     0.1241640539408245   0.001113163680231439      12.79440964321968      227.6804476905193   0.006217616776510374     0.8239835656252849     0.5272251947509483     0.2948250139326716     0.3423930315054466    0.01210444234058463     0.4001933465819676     0.1366210299326865     0.2243191468946869  2.220446049250313e-14 133.6456479248102
2.358705360622266      19.99790052835443      17.60968331148371   0.002489699465483603     0.5863399403308579     -12.54847907866869  5.332178809538598e-05     0.1241640539408245   0.001113163680231439      12.79440964321968      227.6804476905193   0.006217616776510374     0.8239835656252849     0.5272251947509483     0.2948250139326716     0.3423930315054466    0.01210444234058463     0.4001933465819676     0.1366210299326865     0.2243191468946869  2.220446049250313e-14 133.6456475248239
2.358705325474818      19.99790082634637      17.60968331148371   0.002489699465483603     0.5863399403308579     -12.54847907866869  5.332178809538598e-05     0.1241640539408245   0.001113163680231439      12.79440964321968      227.6804476905193   0.006217616776510374     0.8239835656252849     0.5272251947509483     0.2948250139326716     0.3423930315054466    0.01210444234058463     0.4001933465819676     0.1366210299326865     0.2243191468946869  2.220446049250313e-14 133.6456475665049
2.358705325474818      19.99790052835443      17.60968357388844   0.002489699465483603     0.5863399403308579     -12.54847907866869  5.332178809538598e-05     0.1241640539408245   0.001113163680231439      12.79440964321968      227.6804476905193   0.006217616776510374     0.8239835656252849     0.5272251947509483     0.2948250139326716     0.3423930315054466    0.01210444234058463     0.4001933465819676     0.1366210299326865     0.2243191468946869  2.220446049250313e-14 133.6456477382722
2.358705325474818      19.99790052835443      17.60968331148371   0.002489714366644797     0.5863399403308579     -12.54847907866869  5.332178809538598e-05     0.1241640539408245   0.001113163680231439      12.79440964321968      227.6804476905193   0.006217616776510374     0.8239835656252849     0.5272251947509483     0.2948250139326716     0.3423930315054466    0.01210444234058463     0.4001933465819676     0.1366210299326865     0.2243191468946869  2.220446049250313e-14 133.6456506657449
2.358705325474818      19.99790052835443      17.60968331148371   0.002489699465483603     0.5863399552320191     -12.54847907866869  5.332178809538598e-05     0.1241640539408245   0.001113163680231439      12.79440964321968      227.6804476905193   0.006217616776510374     0.8239835656252849     0.5272251947509483     0.2948250139326716     0.3423930315054466    0.01210444234058463     0.4001933465819676     0.1366210299326865     0.2243191468946869  2.220446049250313e-14 133.645647924461
2.358705325474818      19.99790052835443      17.60968331148371   0.002489699465483603     0.5863399403308579      -12.5484792656556  5.332178809538598e-05     0.1241640539408245   0.001113163680231439      12.79440964321968      227.6804476905193   0.006217616776510374     0.8239835656252849     0.5272251947509483     0.2948250139326716     0.3423930315054466    0.01210444234058463     0.4001933465819676     0.1366210299326865     0.2243191468946869  2.220446049250313e-14 133.6456483380291
2.358705325474818      19.99790052835443      17.60968331148371   0.002489699465483603     0.5863399403308579     -12.54847907866869  5.333668925657982e-05     0.1241640539408245   0.001113163680231439      12.79440964321968      227.6804476905193   0.006217616776510374     0.8239835656252849     0.5272251947509483     0.2948250139326716     0.3423930315054466    0.01210444234058463     0.4001933465819676     0.1366210299326865     0.2243191468946869  2.220446049250313e-14 133.6457216073088
2.358705325474818      19.99790052835443      17.60968331148371   0.002489699465483603     0.5863399403308579     -12.54847907866869  5.332178809538598e-05     0.1241640688419857   0.001113163680231439      12.79440964321968      227.6804476905193   0.006217616776510374     0.8239835656252849     0.5272251947509483     0.2948250139326716     0.3423930315054466    0.01210444234058463     0.4001933465819676     0.1366210299326865     0.2243191468946869  2.220446049250313e-14 133.645648819583
2.358705325474818      19.99790052835443      17.60968331148371   0.002489699465483603     0.5863399403308579     -12.54847907866869  5.332178809538598e-05     0.1241640539408245   0.001113178581392632      12.79440964321968      227.6804476905193   0.006217616776510374     0.8239835656252849     0.5272251947509483     0.2948250139326716     0.3423930315054466    0.01210444234058463     0.4001933465819676     0.1366210299326865     0.2243191468946869  2.220446049250313e-14 133.6457276295515
2.358705325474818      19.99790052835443      17.60968331148371   0.002489699465483603     0.5863399403308579     -12.54847907866869  5.332178809538598e-05     0.1241640539408245   0.001113163680231439      12.79440983387124      227.6804476905193   0.006217616776510374     0.8239835656252849     0.5272251947509483     0.2948250139326716     0.3423930315054466    0.01210444234058463     0.4001933465819676     0.1366210299326865     0.2243191468946869  2.220446049250313e-14 133.6456479513693
2.358705325474818      19.99790052835443      17.60968331148371   0.002489699465483603     0.5863399403308579     -12.54847907866869  5.332178809538598e-05     0.1241640539408245   0.001113163680231439      12.79440964321968      227.6804510832223   0.006217616776510374     0.8239835656252849     0.5272251947509483     0.2948250139326716     0.3423930315054466    0.01210444234058463     0.4001933465819676     0.1366210299326865     0.2243191468946869  2.220446049250313e-14 133.6456477907801
2.358705325474818      19.99790052835443      17.60968331148371   0.002489699465483603     0.5863399403308579     -12.54847907866869  5.332178809538598e-05     0.1241640539408245   0.001113163680231439      12.79440964321968      227.6804476905193   0.006217631677671568     0.8239835656252849     0.5272251947509483     0.2948250139326716     0.3423930315054466    0.01210444234058463     0.4001933465819676     0.1366210299326865     0.2243191468946869  2.220446049250313e-14 133.6459637790835
2.358705325474818      19.99790052835443      17.60968331148371   0.002489699465483603     0.5863399403308579     -12.54847907866869  5.332178809538598e-05     0.1241640539408245   0.001113163680231439      12.79440964321968      227.6804476905193   0.006217616776510374     0.8239835805264461     0.5272251947509483     0.2948250139326716     0.3423930315054466    0.01210444234058463     0.4001933465819676     0.1366210299326865     0.2243191468946869  2.220446049250313e-14 133.6456491098557
2.358705325474818      19.99790052835443      17.60968331148371   0.002489699465483603     0.5863399403308579     -12.54847907866869  5.332178809538598e-05     0.1241640539408245   0.001113163680231439      12.79440964321968      227.6804476905193   0.006217616776510374     0.8239835656252849     0.5272252096521095     0.2948250139326716     0.3423930315054466    0.01210444234058463     0.4001933465819676     0.1366210299326865     0.2243191468946869  2.220446049250313e-14 133.6456436793942
2.358705325474818      19.99790052835443      17.60968331148371   0.002489699465483603     0.5863399403308579     -12.54847907866869  5.332178809538598e-05     0.1241640539408245   0.001113163680231439      12.79440964321968      227.6804476905193   0.006217616776510374     0.8239835656252849     0.5272251947509483     0.2948250288338328     0.3423930315054466    0.01210444234058463     0.4001933465819676     0.1366210299326865     0.2243191468946869  2.220446049250313e-14 133.6456602035957
2.358705325474818      19.99790052835443      17.60968331148371   0.002489699465483603     0.5863399403308579     -12.54847907866869  5.332178809538598e-05     0.1241640539408245   0.001113163680231439      12.79440964321968      227.6804476905193   0.006217616776510374     0.8239835656252849     0.5272251947509483     0.2948250139326716     0.3423930464066078    0.01210444234058463     0.4001933465819676     0.1366210299326865     0.2243191468946869  2.220446049250313e-14 133.6456482116624
2.358705325474818      19.99790052835443      17.60968331148371   0.002489699465483603     0.5863399403308579     -12.54847907866869  5.332178809538598e-05     0.1241640539408245   0.001113163680231439      12.79440964321968      227.6804476905193   0.006217616776510374     0.8239835656252849     0.5272251947509483     0.2948250139326716     0.3423930315054466    0.01210445724174583     0.4001933465819676     0.1366210299326865     0.2243191468946869  2.220446049250313e-14 133.645647924412
2.358705325474818      19.99790052835443      17.60968331148371   0.002489699465483603     0.5863399403308579     -12.54847907866869  5.332178809538598e-05     0.1241640539408245   0.001113163680231439      12.79440964321968      227.6804476905193   0.006217616776510374     0.8239835656252849     0.5272251947509483     0.2948250139326716     0.3423930315054466    0.01210444234058463     0.4001933614831288     0.1366210299326865     0.2243191468946869  2.220446049250313e-14 133.6456479248102
2.358705325474818      19.99790052835443      17.60968331148371   0.002489699465483603     0.5863399403308579     -12.54847907866869  5.332178809538598e-05     0.1241640539408245   0.001113163680231439      12.79440964321968      227.6804476905193   0.006217616776510374     0.8239835656252849     0.5272251947509483     0.2948250139326716     0.3423930315054466    0.01210444234058463     0.4001933465819676     0.1366210448338477     0.2243191468946869  2.220446049250313e-14 133.6456479240157
2.358705325474818      19.99790052835443      17.60968331148371   0.002489699465483603     0.5863399403308579     -12.54847907866869  5.332178809538598e-05     0.1241640539408245   0.001113163680231439      12.79440964321968      227.6804476905193   0.006217616776510374     0.8239835656252849     0.5272251947509483     0.2948250139326716     0.3423930315054466    0.01210444234058463     0.4001933465819676     0.1366210299326865      0.224319161795848  2.220446049250313e-14 133.6456479246364
2.358705325474818      19.99790052835443      17.60968331148371   0.002489699465483603     0.5863399403308579     -12.54847907866869  5.332178809538598e-05     0.1241640539408245   0.001113163680231439      12.79440964321968      227.6804476905193   0.006217616776510374     0.8239835656252849     0.5272251947509483     0.2948250139326716     0.3423930315054466    0.01210444234058463     0.4001933465819676     0.1366210299326865     0.2243191468946869  1.490118339830815e-08 133.6457042204516
2.462103290327303      19.93480420225486      16.81495281838819   0.002719185559518716     0.6338524243280227      -12.0908956959937  4.276676521669904e-05     0.1250448440097514  0.0009498845144218669      11.81119655893313      228.1457235313259   0.006027039952599216     0.8118919321461346     0.5276305702232259     0.2857987968677234     0.3327941832510875    0.02675318447457933     0.4001933465819676     0.6439259219843795      0.349609091322171  2.220446049250313e-14 124.5571139253964
2.462103327015501      19.93480420225486      16.81495281838819   0.002719185559518716     0.6338524243280227      -12.0908956959937  4.276676521669904e-05     0.1250448440097514  0.0009498845144218669      11.81119655893313      228.1457235313259   0.006027039952599216     0.8118919321461346     0.5276305702232259     0.2857987968677234     0.3327941832510875    0.02675318447457933     0.4001933465819676     0.6439259219843795      0.349609091322171  2.220446049250313e-14 124.5571138554428
2.462103290327303      19.93480449930659      16.81495281838819   0.002719185559518716     0.6338524243280227      -12.0908956959937  4.276676521669904e-05     0.1250448440097514  0.0009498845144218669      11.81119655893313      228.1457235313259   0.006027039952599216     0.8118919321461346     0.5276305702232259     0.2857987968677234     0.3327941832510875    0.02675318447457933     0.4001933465819676     0.6439259219843795      0.349609091322171  2.220446049250313e-14 124.5571139422662
2.462103290327303      19.93480420225486      16.81495306895051   0.002719185559518716     0.6338524243280227      -12.0908956959937  4.276676521669904e-05     0.1250448440097514  0.0009498845144218669      11.81119655893313      228.1457235313259   0.006027039952599216     0.8118919321461346     0.5276305702232259     0.2857987968677234     0.3327941832510875    0.02675318447457933     0.4001933465819676     0.6439259219843795      0.349609091322171  2.220446049250313e-14 124.5571138074265
2.462103290327303      19.93480420225486      16.81495281838819    0.00271920046067991     0.6338524243280227      -12.0908956959937  4.276676521669904e-05     0.1250448440097514  0.0009498845144218669      11.81119655893313      228.1457235313259   0.006027039952599216     0.8118919321461346     0.5276305702232259     0.2857987968677234     0.3327941832510875    0.02675318447457933     0.4001933465819676     0.6439259219843795      0.349609091322171  2.220446049250313e-14 124.5571275380983
2.462103290327303      19.93480420225486      16.81495281838819   0.002719185559518716     0.6338524392291839      -12.0908956959937  4.276676521669904e-05     0.1250448440097514  0.0009498845144218669      11.81119655893313      228.1457235313259   0.006027039952599216     0.8118919321461346     0.5276305702232259     0.2857987968677234     0.3327941832510875    0.02675318447457933     0.4001933465819676     0.6439259219843795      0.349609091322171  2.220446049250313e-14 124.5571138196015
2.462103290327303      19.93480420225486      16.81495281838819   0.002719185559518716     0.6338524243280227     -12.09089587616208  4.276676521669904e-05     0.1250448440097514  0.0009498845144218669      11.81119655893313      228.1457235313259   0.006027039952599216     0.8118919321461346     0.5276305702232259     0.2857987968677234     0.3327941832510875    0.02675318447457933     0.4001933465819676     0.6439259219843795      0.349609091322171  2.220446049250313e-14 124.5571140167473
2.462103290327303      19.93480420225486      16.81495281838819   0.002719185559518716     0.6338524243280227      -12.0908956959937  4.278166637789289e-05     0.1250448440097514  0.0009498845144218669      11.81119655893313      228.1457235313259   0.006027039952599216     0.8118919321461346     0.5276305702232259     0.2857987968677234     0.3327941832510875    0.02675318447457933     0.4001933465819676     0.6439259219843795      0.349609091322171  2.220446049250313e-14 124.5571204149078
2.462103290327303      19.93480420225486      16.81495281838819   0.002719185559518716     0.6338524243280227      -12.0908956959937  4.276676521669904e-05     0.1250448589109126  0.0009498845144218669      11.81119655893313      228.1457235313259   0.006027039952599216     0.8118919321461346     0.5276305702232259     0.2857987968677234     0.3327941832510875    0.02675318447457933     0.4001933465819676     0.6439259219843795      0.349609091322171  2.220446049250313e-14 124.5571137947658
2.462103290327303      19.93480420225486      16.81495281838819   0.002719185559518716     0.6338524243280227      -12.0908956959937  4.276676521669904e-05     0.1250448440097514  0.0009498994155830607      11.81119655893313      228.1457235313259   0.006027039952599216     0.8118919321461346     0.5276305702232259     0.2857987968677234     0.3327941832510875    0.02675318447457933     0.4001933465819676     0.6439259219843795      0.349609091322171  2.220446049250313e-14 124.5571185067589
2.462103290327303      19.93480420225486      16.81495281838819   0.002719185559518716     0.6338524243280227      -12.0908956959937  4.276676521669904e-05     0.1250448440097514  0.0009498845144218669      11.81119673493368      228.1457235313259   0.006027039952599216     0.8118919321461346     0.5276305702232259     0.2857987968677234     0.3327941832510875    0.02675318447457933     0.4001933465819676     0.6439259219843795      0.349609091322171  2.220446049250313e-14 124.5571137197744
2.462103290327303      19.93480420225486      16.81495281838819   0.002719185559518716     0.6338524243280227      -12.0908956959937  4.276676521669904e-05     0.1250448440097514  0.0009498845144218669      11.81119655893313      228.1457269309621   0.006027039952599216     0.8118919321461346     0.5276305702232259     0.2857987968677234     0.3327941832510875    0.02675318447457933     0.4001933465819676     0.6439259219843795      0.349609091322171  2.220446049250313e-14 124.5571138811553
2.462103290327303      19.93480420225486      16.81495281838819   0.002719185559518716     0.6338524243280227      -12.0908956959937  4.276676521669904e-05     0.1250448440097514  0.0009498845144218669      11.81119655893313      228.1457235313259    0.00602705485376041     0.8118919321461346     0.5276305702232259     0.2857987968677234     0.3327941832510875    0.02675318447457933     0.4001933465819676     0.6439259219843795      0.349609091322171  2.220446049250313e-14 124.5570731399891
2.462103290327303      19.93480420225486      16.81495281838819   0.002719185559518716     0.6338524243280227      -12.0908956959937  4.276676521669904e-05     0.1250448440097514  0.0009498845144218669      11.81119655893313      228.1457235313259   0.006027039952599216     0.8118919470472958     0.5276305702232259     0.2857987968677234     0.3327941832510875    0.02675318447457933     0.4001933465819676     0.6439259219843795      0.349609091322171  2.220446049250313e-14 124.5571145529627
2.462103290327303      19.93480420225486      16.81495281838819   0.002719185559518716     0.6338524243280227      -12.0908956959937  4.276676521669904e-05     0.1250448440097514  0.0009498845144218669      11.81119655893313      228.1457235313259   0.006027039952599216     0.8118919321461346     0.5276305851243871     0.2857987968677234     0.3327941832510875    0.02675318447457933     0.4001933465819676     0.6439259219843795      0.349609091322171  2.220446049250313e-14 124.5571147363906
2.462103290327303      19.93480420225486      16.81495281838819   0.002719185559518716     0.6338524243280227      -12.0908956959937  4.276676521669904e-05     0.1250448440097514  0.0009498845144218669      11.81119655893313      228.1457235313259   0.006027039952599216     0.8118919321461346     0.5276305702232259     0.2857988117688846     0.3327941832510875    0.02675318447457933     0.4001933465819676     0.6439259219843795      0.349609091322171  2.220446049250313e-14 124.5571132101823
2.462103290327303      19.93480420225486      16.81495281838819   0.002719185559518716     0.6338524243280227      -12.0908956959937  4.276676521669904e-05     0.1250448440097514  0.0009498845144218669      11.81119655893313      228.1457235313259   0.006027039952599216     0.8118919321461346     0.5276305702232259     0.2857987968677234     0.3327941981522486    0.02675318447457933     0.4001933465819676     0.6439259219843795      0.349609091322171  2.220446049250313e-14 124.5571139099305
2.462103290327303      19.93480420225486      16.81495281838819   0.002719185559518716     0.6338524243280227      -12.0908956959937  4.276676521669904e-05     0.1250448440097514  0.0009498845144218669      11.81119655893313      228.1457235313259   0.006027039952599216     0.8118919321461346     0.5276305702232259     0.2857987968677234     0.3327941832510875    0.02675319937574052     0.4001933465819676     0.6439259219843795      0.349609091322171  2.220446049250313e-14 124.5571139438716
2.462103290327303      19.93480420225486      16.81495281838819   0.002719185559518716     0.6338524243280227      -12.0908956959937  4.276676521669904e-05     0.1250448440097514  0.0009498845144218669      11.81119655893313      228.1457235313259   0.006027039952599216     0.8118919321461346     0.5276305702232259     0.2857987968677234     0.3327941832510875    0.02675318447457933     0.4001933614831288     0.6439259219843795      0.349609091322171  2.220446049250313e-14 124.5571139253964
2.462103290327303      19.93480420225486      16.81495281838819   0.002719185559518716     0.6338524243280227      -12.0908956959937  4.276676521669904e-05     0.1250448440097514  0.0009498845144218669      11.81119655893313      228.1457235313259   0.006027039952599216     0.8118919321461346     0.5276305702232259     0.2857987968677234     0.3327941832510875    0.02675318447457933     0.4001933465819676     0.6439259368855407      0.349609091322171  2.220446049250313e-14 124.5571139435621
2.462103290327303      19.93480420225486      16.81495281838819   0.002719185559518716     0.6338524243280227      -12.0908956959937  4.276676521669904e-05     0.1250448440097514  0.0009498845144218669      11.81119655893313      228.1457235313259   0.006027039952599216     0.8118919321461346     0.5276305702232259     0.2857987968677234     0.3327941832510875    0.02675318447457933     0.4001933465819676     0.6439259219843795     0.3496091062233322  2.220446049250313e-14 124.5571139441081
2.462103290327303      19.93480420225486      16.81495281838819   0.002719185559518716     0.6338524243280227      -12.0908956959937  4.276676521669904e-05     0.1250448440097514  0.0009498845144218669      11.81119655893313      228.1457235313259   0.006027039952599216     0.8118919321461346     0.5276305702232259     0.2857987968677234     0.3327941832510875    0.02675318447457933     0.4001933465819676     0.6439259219843795      0.349609091322171  1.490118339830815e-08 124.5571687643918
2.470542802822567      19.94902491380677      16.80598968959209   0.002700492316496616     0.6399498790575399     -12.09982539391306  4.565181825633201e-05     0.1250009620162421  0.0009462939773765476      12.14005398250115      238.1392658716076   0.006099808874898534     0.8110030223771656     0.5278414147542588     0.2850503506537625     0.3353172898103389    0.02272207248744202     0.4001933465819676     0.6152147118177684     0.2692503747666643    4.2282053944707e-14 123.9942065291537
2.470542839636523      19.94902491380677      16.80598968959209   0.002700492316496616     0.6399498790575399     -12.09982539391306  4.565181825633201e-05     0.1250009620162421  0.0009462939773765476      12.14005398250115      238.1392658716076   0.006099808874898534     0.8110030223771656     0.5278414147542588     0.2850503506537625     0.3353172898103389    0.02272207248744202     0.4001933465819676     0.6152147118177684     0.2692503747666643    4.2282053944707e-14 123.9942064933395
2.470542802822567      19.94902521107041      16.80598968959209   0.002700492316496616     0.6399498790575399     -12.09982539391306  4.565181825633201e-05     0.1250009620162421  0.0009462939773765476      12.14005398250115      238.1392658716076   0.006099808874898534     0.8110030223771656     0.5278414147542588     0.2850503506537625     0.3353172898103389    0.02272207248744202     0.4001933465819676     0.6152147118177684     0.2692503747666643    4.2282053944707e-14 123.9942064037978
2.470542802822567      19.94902491380677      16.80598994002085   0.002700492316496616     0.6399498790575399     -12.09982539391306  4.565181825633201e-05     0.1250009620162421  0.0009462939773765476      12.14005398250115      238.1392658716076   0.006099808874898534     0.8110030223771656     0.5278414147542588     0.2850503506537625     0.3353172898103389    0.02272207248744202     0.4001933465819676     0.6152147118177684     0.2692503747666643    4.2282053944707e-14 123.9942063748101
2.470542802822567      19.94902491380677      16.80598968959209    0.00270050721765781     0.6399498790575399     -12.09982539391306  4.565181825633201e-05     0.1250009620162421  0.0009462939773765476      12.14005398250115      238.1392658716076   0.006099808874898534     0.8110030223771656     0.5278414147542588     0.2850503506537625     0.3353172898103389    0.02272207248744202     0.4001933465819676     0.6152147118177684     0.2692503747666643    4.2282053944707e-14 123.9942206191026
2.470542802822567      19.94902491380677      16.80598968959209   0.002700492316496616     0.6399498939587011     -12.09982539391306  4.565181825633201e-05     0.1250009620162421  0.0009462939773765476      12.14005398250115      238.1392658716076   0.006099808874898534     0.8110030223771656     0.5278414147542588     0.2850503506537625     0.3353172898103389    0.02272207248744202     0.4001933465819676     0.6152147118177684     0.2692503747666643    4.2282053944707e-14 123.9942064416067
2.470542802822567      19.94902491380677      16.80598968959209   0.002700492316496616     0.6399498790575399     -12.09982557421451  4.565181825633201e-05     0.1250009620162421  0.0009462939773765476      12.14005398250115      238.1392658716076   0.006099808874898534     0.8110030223771656     0.5278414147542588     0.2850503506537625     0.3353172898103389    0.02272207248744202     0.4001933465819676     0.6152147118177684     0.2692503747666643    4.2282053944707e-14 123.994206762796
2.470542802822567      19.94902491380677      16.80598968959209   0.002700492316496616     0.6399498790575399     -12.09982539391306  4.566671941752586e-05     0.1250009620162421  0.0009462939773765476      12.14005398250115      238.1392658716076   0.006099808874898534     0.8110030223771656     0.5278414147542588     0.2850503506537625     0.3353172898103389    0.02272207248744202     0.4001933465819676     0.6152147118177684     0.2692503747666643    4.2282053944707e-14 123.9942160929832
2.470542802822567      19.94902491380677      16.80598968959209   0.002700492316496616     0.6399498790575399     -12.09982539391306  4.565181825633201e-05     0.1250009769174033  0.0009462939773765476      12.14005398250115      238.1392658716076   0.006099808874898534     0.8110030223771656     0.5278414147542588     0.2850503506537625     0.3353172898103389    0.02272207248744202     0.4001933465819676     0.6152147118177684     0.2692503747666643    4.2282053944707e-14 123.9942063549995
2.470542802822567      19.94902491380677      16.80598968959209   0.002700492316496616     0.6399498790575399     -12.09982539391306  4.565181825633201e-05     0.1250009620162421  0.0009463088785377415      12.14005398250115      238.1392658716076   0.006099808874898534     0.8110030223771656     0.5278414147542588     0.2850503506537625     0.3353172898103389    0.02272207248744202     0.4001933465819676     0.6152147118177684     0.2692503747666643    4.2282053944707e-14 123.9942115382201
2.470542802822567      19.94902491380677      16.80598968959209   0.002700492316496616     0.6399498790575399     -12.09982539391306  4.565181825633201e-05     0.1250009620162421  0.0009462939773765476      12.14005416340205      238.1392658716076   0.006099808874898534     0.8110030223771656     0.5278414147542588     0.2850503506537625     0.3353172898103389    0.02272207248744202     0.4001933465819676     0.6152147118177684     0.2692503747666643    4.2282053944707e-14 123.9942064092885
2.470542802822567      19.94902491380677      16.80598968959209   0.002700492316496616     0.6399498790575399     -12.09982539391306  4.565181825633201e-05     0.1250009620162421  0.0009462939773765476      12.14005398250115      238.1392694201591   0.006099808874898534     0.8110030223771656     0.5278414147542588     0.2850503506537625     0.3353172898103389    0.02272207248744202     0.4001933465819676     0.6152147118177684     0.2692503747666643    4.2282053944707e-14 123.9942065553446
2.470542802822567      19.94902491380677      16.80598968959209   0.002700492316496616     0.6399498790575399     -12.09982539391306  4.565181825633201e-05     0.1250009620162421  0.0009462939773765476      12.14005398250115      238.1392658716076   0.006099823776059728     0.8110030223771656     0.5278414147542588     0.2850503506537625     0.3353172898103389    0.02272207248744202     0.4001933465819676     0.6152147118177684     0.2692503747666643    4.2282053944707e-14 123.9942245070512
2.470542802822567      19.94902491380677      16.80598968959209   0.002700492316496616     0.6399498790575399     -12.09982539391306  4.565181825633201e-05     0.1250009620162421  0.0009462939773765476      12.14005398250115      238.1392658716076   0.006099808874898534     0.8110030372783268     0.5278414147542588     0.2850503506537625     0.3353172898103389    0.02272207248744202     0.4001933465819676     0.6152147118177684     0.2692503747666643    4.2282053944707e-14 123.994207116384
2.470542802822567      19.94902491380677      16.80598968959209   0.002700492316496616     0.6399498790575399     -12.09982539391306  4.565181825633201e-05     0.1250009620162421  0.0009462939773765476      12.14005398250115      238.1392658716076   0.006099808874898534     0.8110030223771656       0.52784142965542     0.2850503506537625     0.3353172898103389    0.02272207248744202     0.4001933465819676     0.6152147118177684     0.2692503747666643    4.2282053944707e-14 123.9942065341895
2.470542802822567      19.94902491380677      16.80598968959209   0.002700492316496616     0.6399498790575399     -12.09982539391306  4.565181825633201e-05     0.1250009620162421  0.0009462939773765476      12.14005398250115      238.1392658716076   0.006099808874898534     0.8110030223771656     0.5278414147542588     0.2850503655549237     0.3353172898103389    0.02272207248744202     0.4001933465819676     0.6152147118177684     0.2692503747666643    4.2282053944707e-14 123.9942077800751
2.470542802822567      19.94902491380677      16.80598968959209   0.002700492316496616     0.6399498790575399     -12.09982539391306  4.565181825633201e-05     0.1250009620162421  0.0009462939773765476      12.14005398250115      238.1392658716076   0.006099808874898534     0.8110030223771656     0.5278414147542588     0.2850503506537625     0.3353173047115001    0.02272207248744202     0.4001933465819676     0.6152147118177684     0.2692503747666643    4.2282053944707e-14 123.9942065141546
2.470542802822567      19.94902491380677      16.80598968959209   0.002700492316496616     0.6399498790575399     -12.09982539391306  4.565181825633201e-05     0.1250009620162421  0.0009462939773765476      12.14005398250115      238.1392658716076   0.006099808874898534     0.8110030223771656     0.5278414147542588     0.2850503506537625     0.3353172898103389    0.02272208738860321     0.4001933465819676     0.6152147118177684     0.2692503747666643    4.2282053944707e-14 123.9942065301614
2.470542802822567      19.94902491380677      16.80598968959209   0.002700492316496616     0.6399498790575399     -12.09982539391306  4.565181825633201e-05     0.1250009620162421  0.0009462939773765476      12.14005398250115      238.1392658716076   0.006099808874898534     0.8110030223771656     0.5278414147542588     0.2850503506537625     0.3353172898103389    0.02272207248744202     0.4001933614831288     0.6152147118177684     0.2692503747666643    4.2282053944707e-14 123.9942065291537
2.470542802822567      19.94902491380677      16.80598968959209   0.002700492316496616     0.6399498790575399     -12.09982539391306  4.565181825633201e-05     0.1250009620162421  0.0009462939773765476      12.14005398250115      238.1392658716076   0.006099808874898534     0.8110030223771656     0.5278414147542588     0.2850503506537625     0.3353172898103389    0.02272207248744202     0.4001933465819676     0.6152147267189296     0.2692503747666643    4.2282053944707e-14 123.994206529562
2.470542802822567      19.94902491380677      16.80598968959209   0.002700492316496616     0.6399498790575399     -12.09982539391306  4.565181825633201e-05     0.1250009620162421  0.0009462939773765476      12.14005398250115      238.1392658716076   0.006099808874898534     0.8110030223771656     0.5278414147542588     0.2850503506537625     0.3353172898103389    0.02272207248744202     0.4001933465819676     0.6152147118177684     0.2692503896678254    4.2282053944707e-14 123.9942065290841
2.470542802822567      19.94902491380677      16.80598968959209   0.002700492316496616     0.6399498790575399     -12.09982539391306  4.565181825633201e-05     0.1250009620162421  0.0009462939773765476      12.14005398250115      238.1392658716076   0.006099808874898534     0.8110030223771656     0.5278414147542588     0.2850503506537625     0.3353172898103389    0.02272207248744202     0.4001933465819676     0.6152147118177684     0.2692503747666643   1.49012034759016e-08 123.9942604940223
2.468550147511195      19.75715827828621      16.30028739717046   0.002624488998199199     0.6917211823045509     -11.83809737486592  3.268826340293133e-05     0.1258968145828985  0.0009048646192943062      12.81240362947121      254.8046843072173   0.006474812576013357     0.8012694837091712     0.5351533683200798     0.2777068199005064     0.3492652360766264    0.01029819371818562     0.4001933465819676     0.4507596049055069     0.3093127560907865  2.220446049250313e-14 122.8170712531604
2.468550184295459      19.75715827828621      16.30028739717046   0.002624488998199199     0.6917211823045509     -11.83809737486592  3.268826340293133e-05     0.1258968145828985  0.0009048646192943062      12.81240362947121      254.8046843072173   0.006474812576013357     0.8012694837091712     0.5351533683200798     0.2777068199005064     0.3492652360766264    0.01029819371818562     0.4001933465819676     0.4507596049055069     0.3093127560907865  2.220446049250313e-14 122.817071142942
2.468550147511195      19.75715857269081      16.30028739717046   0.002624488998199199     0.6917211823045509     -11.83809737486592  3.268826340293133e-05     0.1258968145828985  0.0009048646192943062      12.81240362947121      254.8046843072173   0.006474812576013357     0.8012694837091712     0.5351533683200798     0.2777068199005064     0.3492652360766264    0.01029819371818562     0.4001933465819676     0.4507596049055069     0.3093127560907865  2.220446049250313e-14 122.8170710923592
2.468550147511195      19.75715827828621      16.30028764006368   0.002624488998199199     0.6917211823045509     -11.83809737486592  3.268826340293133e-05     0.1258968145828985  0.0009048646192943062      12.81240362947121      254.8046843072173   0.006474812576013357     0.8012694837091712     0.5351533683200798     0.2777068199005064     0.3492652360766264    0.01029819371818562     0.4001933465819676     0.4507596049055069     0.3093127560907865  2.220446049250313e-14 122.817071139261
2.468550147511195      19.75715827828621      16.30028739717046   0.002624503899360393     0.6917211823045509     -11.83809737486592  3.268826340293133e-05     0.1258968145828985  0.0009048646192943062      12.81240362947121      254.8046843072173   0.006474812576013357     0.8012694837091712     0.5351533683200798     0.2777068199005064     0.3492652360766264    0.01029819371818562     0.4001933465819676     0.4507596049055069     0.3093127560907865  2.220446049250313e-14 122.8170756208304
2.468550147511195      19.75715827828621      16.30028739717046   0.002624488998199199     0.6917211972057121     -11.83809737486592  3.268826340293133e-05     0.1258968145828985  0.0009048646192943062      12.81240362947121      254.8046843072173   0.006474812576013357     0.8012694837091712     0.5351533683200798     0.2777068199005064     0.3492652360766264    0.01029819371818562     0.4001933465819676     0.4507596049055069     0.3093127560907865  2.220446049250313e-14 122.8170712574282
2.468550147511195      19.75715827828621      16.30028739717046   0.002624488998199199     0.6917211823045509     -11.83809755126732  3.268826340293133e-05     0.1258968145828985  0.0009048646192943062      12.81240362947121      254.8046843072173   0.006474812576013357     0.8012694837091712     0.5351533683200798     0.2777068199005064     0.3492652360766264    0.01029819371818562     0.4001933465819676     0.4507596049055069     0.3093127560907865  2.220446049250313e-14 122.8170714317526
2.468550147511195      19.75715827828621      16.30028739717046   0.002624488998199199     0.6917211823045509     -11.83809737486592  3.270316456412517e-05     0.1258968145828985  0.0009048646192943062      12.81240362947121      254.8046843072173   0.006474812576013357     0.8012694837091712     0.5351533683200798     0.2777068199005064     0.3492652360766264    0.01029819371818562     0.4001933465819676     0.4507596049055069     0.3093127560907865  2.220446049250313e-14 122.8170813004441
2.468550147511195      19.75715827828621      16.30028739717046   0.002624488998199199     0.6917211823045509     -11.83809737486592  3.268826340293133e-05     0.1258968294840597  0.0009048646192943062      12.81240362947121      254.8046843072173   0.006474812576013357     0.8012694837091712     0.5351533683200798     0.2777068199005064     0.3492652360766264    0.01029819371818562     0.4001933465819676     0.4507596049055069     0.3093127560907865  2.220446049250313e-14 122.8170711989164
2.468550147511195      19.75715827828621      16.30028739717046   0.002624488998199199     0.6917211823045509     -11.83809737486592  3.268826340293133e-05     0.1258968145828985     0.0009048795204555      12.81240362947121      254.8046843072173   0.006474812576013357     0.8012694837091712     0.5351533683200798     0.2777068199005064     0.3492652360766264    0.01029819371818562     0.4001933465819676     0.4507596049055069     0.3093127560907865  2.220446049250313e-14 122.8170827598857
2.468550147511195      19.75715827828621      16.30028739717046   0.002624488998199199     0.6917211823045509     -11.83809737486592  3.268826340293133e-05     0.1258968145828985  0.0009048646192943062       12.8124038203909      254.8046843072173   0.006474812576013357     0.8012694837091712     0.5351533683200798     0.2777068199005064     0.3492652360766264    0.01029819371818562     0.4001933465819676     0.4507596049055069     0.3093127560907865  2.220446049250313e-14 122.8170711496547
2.468550147511195      19.75715827828621      16.30028739717046   0.002624488998199199     0.6917211823045509     -11.83809737486592  3.268826340293133e-05     0.1258968145828985  0.0009048646192943062      12.81240362947121      254.8046881041029   0.006474812576013357     0.8012694837091712     0.5351533683200798     0.2777068199005064     0.3492652360766264    0.01029819371818562     0.4001933465819676     0.4507596049055069     0.3093127560907865  2.220446049250313e-14 122.8170711836367
2.468550147511195      19.75715827828621      16.30028739717046   0.002624488998199199     0.6917211823045509     -11.83809737486592  3.268826340293133e-05     0.1258968145828985  0.0009048646192943062      12.81240362947121      254.8046843072173   0.006474827477174551     0.8012694837091712     0.5351533683200798     0.2777068199005064     0.3492652360766264    0.01029819371818562     0.4001933465819676     0.4507596049055069     0.3093127560907865  2.220446049250313e-14 122.8171246562416
2.468550147511195      19.75715827828621      16.30028739717046   0.002624488998199199     0.6917211823045509     -11.83809737486592  3.268826340293133e-05     0.1258968145828985  0.0009048646192943062      12.81240362947121      254.8046843072173   0.006474812576013357     0.8012694986103324     0.5351533683200798     0.2777068199005064     0.3492652360766264    0.01029819371818562     0.4001933465819676     0.4507596049055069     0.3093127560907865  2.220446049250313e-14 122.8170717830659
2.468550147511195      19.75715827828621      16.30028739717046   0.002624488998199199     0.6917211823045509     -11.83809737486592  3.268826340293133e-05     0.1258968145828985  0.0009048646192943062      12.81240362947121      254.8046843072173   0.006474812576013357     0.8012694837091712      0.535153383221241     0.2777068199005064     0.3492652360766264    0.01029819371818562     0.4001933465819676     0.4507596049055069     0.3093127560907865  2.220446049250313e-14 122.8170706206251
2.468550147511195      19.75715827828621      16.30028739717046   0.002624488998199199     0.6917211823045509     -11.83809737486592  3.268826340293133e-05     0.1258968145828985  0.0009048646192943062      12.81240362947121      254.8046843072173   0.006474812576013357     0.8012694837091712     0.5351533683200798     0.2777068348016676     0.3492652360766264    0.01029819371818562     0.4001933465819676     0.4507596049055069     0.3093127560907865  2.220446049250313e-14 122.8170734514948
2.468550147511195      19.75715827828621      16.30028739717046   0.002624488998199199     0.6917211823045509     -11.83809737486592  3.268826340293133e-05     0.1258968145828985  0.0009048646192943062      12.81240362947121      254.8046843072173   0.006474812576013357     0.8012694837091712     0.5351533683200798     0.2777068199005064     0.3492652509777875    0.01029819371818562     0.4001933465819676     0.4507596049055069     0.3093127560907865  2.220446049250313e-14 122.8170712557571
2.468550147511195      19.75715827828621      16.30028739717046   0.002624488998199199     0.6917211823045509     -11.83809737486592  3.268826340293133e-05     0.1258968145828985  0.0009048646192943062      12.81240362947121      254.8046843072173   0.006474812576013357     0.8012694837091712     0.5351533683200798     0.2777068199005064     0.3492652360766264    0.01029820861934681     0.4001933465819676     0.4507596049055069     0.3093127560907865  2.220446049250313e-14 122.8170712516628
2.468550147511195      19.75715827828621      16.30028739717046   0.002624488998199199     0.6917211823045509     -11.83809737486592  3.268826340293133e-05     0.1258968145828985  0.0009048646192943062      12.81240362947121      254.8046843072173   0.006474812576013357     0.8012694837091712     0.5351533683200798     0.2777068199005064     0.3492652360766264    0.01029819371818562     0.4001933614831288     0.4507596049055069     0.3093127560907865  2.220446049250313e-14 122.8170712531604
2.468550147511195      19.75715827828621      16.30028739717046   0.002624488998199199     0.6917211823045509     -11.83809737486592  3.268826340293133e-05     0.1258968145828985  0.0009048646192943062      12.81240362947121      254.8046843072173   0.006474812576013357     0.8012694837091712     0.5351533683200798     0.2777068199005064     0.3492652360766264    0.01029819371818562     0.4001933465819676     0.4507596198066681     0.3093127560907865  2.220446049250313e-14 122.8170712530069
2.468550147511195      19.75715827828621      16.30028739717046   0.002624488998199199     0.6917211823045509     -11.83809737486592  3.268826340293133e-05     0.1258968145828985  0.0009048646192943062      12.81240362947121      254.8046843072173   0.006474812576013357     0.8012694837091712     0.5351533683200798     0.2777068199005064     0.3492652360766264    0.01029819371818562     0.4001933465819676     0.4507596049055069     0.3093127709919477  2.220446049250313e-14 122.817071253247
2.468550147511195      19.75715827828621      16.30028739717046   0.002624488998199199     0.6917211823045509     -11.83809737486592  3.268826340293133e-05     0.1258968145828985  0.0009048646192943062      12.81240362947121      254.8046843072173   0.006474812576013357     0.8012694837091712     0.5351533683200798     0.2777068199005064     0.3492652360766264    0.01029819371818562     0.4001933465819676     0.4507596049055069     0.3093127560907865  1.490118339830815e-08 122.8171236243018
2.474319099835585       19.7794808807326       16.3171639661392   0.002568200615861928     0.6853061181278189     -11.88211011815527  3.518495242323414e-05     0.1259992040024738  0.0008944043682723695      12.97497406575599      259.4178578282391   0.006478606476962735     0.8010870292007075     0.5353951481223862     0.2770927027575078     0.3524054436755615    0.04725031657761527     0.4001933465819676     0.9999999999999778     0.1117967002341962   2.31475943354397e-14 122.6207395036756
2.474319136705812       19.7794808807326       16.3171639661392   0.002568200615861928     0.6853061181278189     -11.88211011815527  3.518495242323414e-05     0.1259992040024738  0.0008944043682723695      12.97497406575599      259.4178578282391   0.006478606476962735     0.8010870292007075     0.5353951481223862     0.2770927027575078     0.3524054436755615    0.04725031657761527     0.4001933465819676     0.9999999999999778     0.1117967002341962   2.31475943354397e-14 122.6207394274317
2.474319099835585      19.77948117546983       16.3171639661392   0.002568200615861928     0.6853061181278189     -11.88211011815527  3.518495242323414e-05     0.1259992040024738  0.0008944043682723695      12.97497406575599      259.4178578282391   0.006478606476962735     0.8010870292007075     0.5353951481223862     0.2770927027575078     0.3524054436755615    0.04725031657761527     0.4001933465819676     0.9999999999999778     0.1117967002341962   2.31475943354397e-14 122.6207393483715
2.474319099835585       19.7794808807326      16.31716420928389   0.002568200615861928     0.6853061181278189     -11.88211011815527  3.518495242323414e-05     0.1259992040024738  0.0008944043682723695      12.97497406575599      259.4178578282391   0.006478606476962735     0.8010870292007075     0.5353951481223862     0.2770927027575078     0.3524054436755615    0.04725031657761527     0.4001933465819676     0.9999999999999778     0.1117967002341962   2.31475943354397e-14 122.6207393647105
2.474319099835585       19.7794808807326       16.3171639661392   0.002568215517023122     0.6853061181278189     -11.88211011815527  3.518495242323414e-05     0.1259992040024738  0.0008944043682723695      12.97497406575599      259.4178578282391   0.006478606476962735     0.8010870292007075     0.5353951481223862     0.2770927027575078     0.3524054436755615    0.04725031657761527     0.4001933465819676     0.9999999999999778     0.1117967002341962   2.31475943354397e-14 122.6207462116656
2.474319099835585       19.7794808807326       16.3171639661392   0.002568200615861928     0.6853061330289801     -11.88211011815527  3.518495242323414e-05     0.1259992040024738  0.0008944043682723695      12.97497406575599      259.4178578282391   0.006478606476962735     0.8010870292007075     0.5353951481223862     0.2770927027575078     0.3524054436755615    0.04725031657761527     0.4001933465819676     0.9999999999999778     0.1117967002341962   2.31475943354397e-14 122.6207395212884
2.474319099835585       19.7794808807326       16.3171639661392   0.002568200615861928     0.6853061181278189      -11.8821102952125  3.518495242323414e-05     0.1259992040024738  0.0008944043682723695      12.97497406575599      259.4178578282391   0.006478606476962735     0.8010870292007075     0.5353951481223862     0.2770927027575078     0.3524054436755615    0.04725031657761527     0.4001933465819676     0.9999999999999778     0.1117967002341962   2.31475943354397e-14 122.6207397212096
2.474319099835585       19.7794808807326       16.3171639661392   0.002568200615861928     0.6853061181278189     -11.88211011815527  3.519985358442799e-05     0.1259992040024738  0.0008944043682723695      12.97497406575599      259.4178578282391   0.006478606476962735     0.8010870292007075     0.5353951481223862     0.2770927027575078     0.3524054436755615    0.04725031657761527     0.4001933465819676     0.9999999999999778     0.1117967002341962   2.31475943354397e-14 122.6207473961938
2.474319099835585       19.7794808807326       16.3171639661392   0.002568200615861928     0.6853061181278189     -11.88211011815527  3.518495242323414e-05      0.125999218903635  0.0008944043682723695      12.97497406575599      259.4178578282391   0.006478606476962735     0.8010870292007075     0.5353951481223862     0.2770927027575078     0.3524054436755615    0.04725031657761527     0.4001933465819676     0.9999999999999778     0.1117967002341962   2.31475943354397e-14 122.6207394761525
2.474319099835585       19.7794808807326       16.3171639661392   0.002568200615861928     0.6853061181278189     -11.88211011815527  3.518495242323414e-05     0.1259992040024738  0.0008944192694335634      12.97497406575599      259.4178578282391   0.006478606476962735     0.8010870292007075     0.5353951481223862     0.2770927027575078     0.3524054436755615    0.04725031657761527     0.4001933465819676     0.9999999999999778     0.1117967002341962   2.31475943354397e-14 122.6207458490909
2.474319099835585       19.7794808807326       16.3171639661392   0.002568200615861928     0.6853061181278189     -11.88211011815527  3.518495242323414e-05     0.1259992040024738  0.0008944043682723695      12.97497425909817      259.4178578282391   0.006478606476962735     0.8010870292007075     0.5353951481223862     0.2770927027575078     0.3524054436755615    0.04725031657761527     0.4001933465819676     0.9999999999999778     0.1117967002341962   2.31475943354397e-14 122.6207394671755
2.474319099835585       19.7794808807326       16.3171639661392   0.002568200615861928     0.6853061181278189     -11.88211011815527  3.518495242323414e-05     0.1259992040024738  0.0008944043682723695      12.97497406575599      259.4178616938664   0.006478606476962735     0.8010870292007075     0.5353951481223862     0.2770927027575078     0.3524054436755615    0.04725031657761527     0.4001933465819676     0.9999999999999778     0.1117967002341962   2.31475943354397e-14 122.6207394193131
2.474319099835585       19.7794808807326       16.3171639661392   0.002568200615861928     0.6853061181278189     -11.88211011815527  3.518495242323414e-05     0.1259992040024738  0.0008944043682723695      12.97497406575599      259.4178578282391   0.006478621378123928     0.8010870292007075     0.5353951481223862     0.2770927027575078     0.3524054436755615    0.04725031657761527     0.4001933465819676     0.9999999999999778     0.1117967002341962   2.31475943354397e-14 122.6207706318557
2.474319099835585       19.7794808807326       16.3171639661392   0.002568200615861928     0.6853061181278189     -11.88211011815527  3.518495242323414e-05     0.1259992040024738  0.0008944043682723695      12.97497406575599      259.4178578282391   0.006478606476962735     0.8010870441018687     0.5353951481223862     0.2770927027575078     0.3524054436755615    0.04725031657761527     0.4001933465819676     0.9999999999999778     0.1117967002341962   2.31475943354397e-14 122.6207399994942
2.474319099835585       19.7794808807326       16.3171639661392   0.002568200615861928     0.6853061181278189     -11.88211011815527  3.518495242323414e-05     0.1259992040024738  0.0008944043682723695      12.97497406575599      259.4178578282391   0.006478606476962735     0.8010870292007075     0.5353951630235474     0.2770927027575078     0.3524054436755615    0.04725031657761527     0.4001933465819676     0.9999999999999778     0.1117967002341962   2.31475943354397e-14 122.6207391075652
2.474319099835585       19.7794808807326       16.3171639661392   0.002568200615861928     0.6853061181278189     -11.88211011815527  3.518495242323414e-05     0.1259992040024738  0.0008944043682723695      12.97497406575599      259.4178578282391   0.006478606476962735     0.8010870292007075     0.5353951481223862     0.2770927176586689     0.3524054436755615    0.04725031657761527     0.4001933465819676     0.9999999999999778     0.1117967002341962   2.31475943354397e-14 122.620740867275
2.474319099835585       19.7794808807326       16.3171639661392   0.002568200615861928     0.6853061181278189     -11.88211011815527  3.518495242323414e-05     0.1259992040024738  0.0008944043682723695      12.97497406575599      259.4178578282391   0.006478606476962735     0.8010870292007075     0.5353951481223862     0.2770927027575078     0.3524054585767227    0.04725031657761527     0.4001933465819676     0.9999999999999778     0.1117967002341962   2.31475943354397e-14 122.6207394889338
2.474319099835585       19.7794808807326       16.3171639661392   0.002568200615861928     0.6853061181278189     -11.88211011815527  3.518495242323414e-05     0.1259992040024738  0.0008944043682723695      12.97497406575599      259.4178578282391   0.006478606476962735     0.8010870292007075     0.5353951481223862     0.2770927027575078     0.3524054436755615    0.04725033147877646     0.4001933465819676     0.9999999999999778     0.1117967002341962   2.31475943354397e-14 122.6207395036523
2.474319099835585       19.7794808807326       16.3171639661392   0.002568200615861928     0.6853061181278189     -11.88211011815527  3.518495242323414e-05     0.1259992040024738  0.0008944043682723695      12.97497406575599      259.4178578282391   0.006478606476962735     0.8010870292007075     0.5353951481223862     0.2770927027575078     0.3524054436755615    0.04725031657761527     0.4001933614831288     0.9999999999999778     0.1117967002341962   2.31475943354397e-14 122.6207395036756
2.474319099835585       19.7794808807326       16.3171639661392   0.002568200615861928     0.6853061181278189     -11.88211011815527  3.518495242323414e-05     0.1259992040024738  0.0008944043682723695      12.97497406575599      259.4178578282391   0.006478606476962735     0.8010870292007075     0.5353951481223862     0.2770927027575078     0.3524054436755615    0.04725031657761527     0.4001933465819676     0.9999999850988166     0.1117967002341962   2.31475943354397e-14 122.620739503674
2.474319099835585       19.7794808807326       16.3171639661392   0.002568200615861928     0.6853061181278189     -11.88211011815527  3.518495242323414e-05     0.1259992040024738  0.0008944043682723695      12.97497406575599      259.4178578282391   0.006478606476962735     0.8010870292007075     0.5353951481223862     0.2770927027575078     0.3524054436755615    0.04725031657761527     0.4001933465819676     0.9999999999999778     0.1117967151353574   2.31475943354397e-14 122.6207395037153
2.474319099835585       19.7794808807326       16.3171639661392   0.002568200615861928     0.6853061181278189     -11.88211011815527  3.518495242323414e-05     0.1259992040024738  0.0008944043682723695      12.97497406575599      259.4178578282391   0.006478606476962735     0.8010870292007075     0.5353951481223862     0.2770927027575078     0.3524054436755615    0.04725031657761527     0.4001933465819676     0.9999999999999778     0.1117967002341962  1.490118434144199e-08 122.6207963671159
2.490690192878134      19.77981784878897      16.31869348136354   0.002552820487730951     0.6871836105986715     -11.88754347336453  3.638935485398557e-05       0.12598873332769  0.0008923605388254478      13.23202506696118      269.4096275104876   0.006466695308841103     0.8009408722016128     0.5345036469655651     0.2766134212476951     0.3586434657798541    0.05174372809136775     0.4001933465819676     0.9878894304145862    0.00855197826479813  4.161894336977679e-14 122.3770365668395
2.49069022999231      19.77981784878897      16.31869348136354   0.002552820487730951     0.6871836105986715     -11.88754347336453  3.638935485398557e-05       0.12598873332769  0.0008923605388254478      13.23202506696118      269.4096275104876   0.006466695308841103     0.8009408722016128     0.5345036469655651     0.2766134212476951     0.3586434657798541    0.05174372809136775     0.4001933465819676     0.9878894304145862    0.00855197826479813  4.161894336977679e-14 122.3770365836161
2.490690192878134      19.77981814353122      16.31869348136354   0.002552820487730951     0.6871836105986715     -11.88754347336453  3.638935485398557e-05       0.12598873332769  0.0008923605388254478      13.23202506696118      269.4096275104876   0.006466695308841103     0.8009408722016128     0.5345036469655651     0.2766134212476951     0.3586434657798541    0.05174372809136775     0.4001933465819676     0.9878894304145862    0.00855197826479813  4.161894336977679e-14 122.3770364391538
2.490690192878134      19.77981784878897      16.31869372453102   0.002552820487730951     0.6871836105986715     -11.88754347336453  3.638935485398557e-05       0.12598873332769  0.0008923605388254478      13.23202506696118      269.4096275104876   0.006466695308841103     0.8009408722016128     0.5345036469655651     0.2766134212476951     0.3586434657798541    0.05174372809136775     0.4001933465819676     0.9878894304145862    0.00855197826479813  4.161894336977679e-14 122.3770364729096
2.490690192878134      19.77981784878897      16.31869348136354   0.002552835388892144     0.6871836105986715     -11.88754347336453  3.638935485398557e-05       0.12598873332769  0.0008923605388254478      13.23202506696118      269.4096275104876   0.006466695308841103     0.8009408722016128     0.5345036469655651     0.2766134212476951     0.3586434657798541    0.05174372809136775     0.4001933465819676     0.9878894304145862    0.00855197826479813  4.161894336977679e-14 122.3770430624538
2.490690192878134      19.77981784878897      16.31869348136354   0.002552820487730951     0.6871836254998327     -11.88754347336453  3.638935485398557e-05       0.12598873332769  0.0008923605388254478      13.23202506696118      269.4096275104876   0.006466695308841103     0.8009408722016128     0.5345036469655651     0.2766134212476951     0.3586434657798541    0.05174372809136775     0.4001933465819676     0.9878894304145862    0.00855197826479813  4.161894336977679e-14 122.3770365832651
2.490690192878134      19.77981784878897      16.31869348136354   0.002552820487730951     0.6871836105986715     -11.88754365050273  3.638935485398557e-05       0.12598873332769  0.0008923605388254478      13.23202506696118      269.4096275104876   0.006466695308841103     0.8009408722016128     0.5345036469655651     0.2766134212476951     0.3586434657798541    0.05174372809136775     0.4001933465819676     0.9878894304145862    0.00855197826479813  4.161894336977679e-14 122.3770367883243
2.490690192878134      19.77981784878897      16.31869348136354   0.002552820487730951     0.6871836105986715     -11.88754347336453  3.640425601517942e-05       0.12598873332769  0.0008923605388254478      13.23202506696118      269.4096275104876   0.006466695308841103     0.8009408722016128     0.5345036469655651     0.2766134212476951     0.3586434657798541    0.05174372809136775     0.4001933465819676     0.9878894304145862    0.00855197826479813  4.161894336977679e-14 122.3770420269134
2.490690192878134      19.77981784878897      16.31869348136354   0.002552820487730951     0.6871836105986715     -11.88754347336453  3.638935485398557e-05     0.1259887482288512  0.0008923605388254478      13.23202506696118      269.4096275104876   0.006466695308841103     0.8009408722016128     0.5345036469655651     0.2766134212476951     0.3586434657798541    0.05174372809136775     0.4001933465819676     0.9878894304145862    0.00855197826479813  4.161894336977679e-14 122.3770365946222
2.490690192878134      19.77981784878897      16.31869348136354   0.002552820487730951     0.6871836105986715     -11.88754347336453  3.638935485398557e-05       0.12598873332769  0.0008923754399866417      13.23202506696118      269.4096275104876   0.006466695308841103     0.8009408722016128     0.5345036469655651     0.2766134212476951     0.3586434657798541    0.05174372809136775     0.4001933465819676     0.9878894304145862    0.00855197826479813  4.161894336977679e-14 122.3770413565007
2.490690192878134      19.77981784878897      16.31869348136354   0.002552820487730951     0.6871836105986715     -11.88754347336453  3.638935485398557e-05       0.12598873332769  0.0008923605388254478      13.23202526413371      269.4096275104876   0.006466695308841103     0.8009408722016128     0.5345036469655651     0.2766134212476951     0.3586434657798541    0.05174372809136775     0.4001933465819676     0.9878894304145862    0.00855197826479813  4.161894336977679e-14 122.3770366806071
2.490690192878134      19.77981784878897      16.31869348136354   0.002552820487730951     0.6871836105986715     -11.88754347336453  3.638935485398557e-05       0.12598873332769  0.0008923605388254478      13.23202506696118      269.4096315250039   0.006466695308841103     0.8009408722016128     0.5345036469655651     0.2766134212476951     0.3586434657798541    0.05174372809136775     0.4001933465819676     0.9878894304145862    0.00855197826479813  4.161894336977679e-14 122.3770364856359
2.490690192878134      19.77981784878897      16.31869348136354   0.002552820487730951     0.6871836105986715     -11.88754347336453  3.638935485398557e-05       0.12598873332769  0.0008923605388254478      13.23202506696118      269.4096275104876   0.006466710210002296     0.8009408722016128     0.5345036469655651     0.2766134212476951     0.3586434657798541    0.05174372809136775     0.4001933465819676     0.9878894304145862    0.00855197826479813  4.161894336977679e-14 122.3770449797
2.490690192878134      19.77981784878897      16.31869348136354   0.002552820487730951     0.6871836105986715     -11.88754347336453  3.638935485398557e-05       0.12598873332769  0.0008923605388254478      13.23202506696118      269.4096275104876   0.006466695308841103      0.800940887102774     0.5345036469655651     0.2766134212476951     0.3586434657798541    0.05174372809136775     0.4001933465819676     0.9878894304145862    0.00855197826479813  4.161894336977679e-14 122.3770371050685
2.490690192878134      19.77981784878897      16.31869348136354   0.002552820487730951     0.6871836105986715     -11.88754347336453  3.638935485398557e-05       0.12598873332769  0.0008923605388254478      13.23202506696118      269.4096275104876   0.006466695308841103     0.8009408722016128     0.5345036618667263     0.2766134212476951     0.3586434657798541    0.05174372809136775     0.4001933465819676     0.9878894304145862    0.00855197826479813  4.161894336977679e-14 122.3770364593264
2.490690192878134      19.77981784878897      16.31869348136354   0.002552820487730951     0.6871836105986715     -11.88754347336453  3.638935485398557e-05       0.12598873332769  0.0008923605388254478      13.23202506696118      269.4096275104876   0.006466695308841103     0.8009408722016128     0.5345036469655651     0.2766134361488563     0.3586434657798541    0.05174372809136775     0.4001933465819676     0.9878894304145862    0.00855197826479813  4.161894336977679e-14 122.3770371024588
2.490690192878134      19.77981784878897      16.31869348136354   0.002552820487730951     0.6871836105986715     -11.88754347336453  3.638935485398557e-05       0.12598873332769  0.0008923605388254478      13.23202506696118      269.4096275104876   0.006466695308841103     0.8009408722016128     0.5345036469655651     0.2766134212476951     0.3586434806810153    0.05174372809136775     0.4001933465819676     0.9878894304145862    0.00855197826479813  4.161894336977679e-14 122.3770366114428
2.490690192878134      19.77981784878897      16.31869348136354   0.002552820487730951     0.6871836105986715     -11.88754347336453  3.638935485398557e-05       0.12598873332769  0.0008923605388254478      13.23202506696118      269.4096275104876   0.006466695308841103     0.8009408722016128     0.5345036469655651     0.2766134212476951     0.3586434657798541    0.05174374299252894     0.4001933465819676     0.9878894304145862    0.00855197826479813  4.161894336977679e-14 122.3770365671964
2.490690192878134      19.77981784878897      16.31869348136354   0.002552820487730951     0.6871836105986715     -11.88754347336453  3.638935485398557e-05       0.12598873332769  0.0008923605388254478      13.23202506696118      269.4096275104876   0.006466695308841103     0.8009408722016128     0.5345036469655651     0.2766134212476951     0.3586434657798541    0.05174372809136775     0.4001933614831288     0.9878894304145862    0.00855197826479813  4.161894336977679e-14 122.3770365668395
2.490690192878134      19.77981784878897      16.31869348136354   0.002552820487730951     0.6871836105986715     -11.88754347336453  3.638935485398557e-05       0.12598873332769  0.0008923605388254478      13.23202506696118      269.4096275104876   0.006466695308841103     0.8009408722016128     0.5345036469655651     0.2766134212476951     0.3586434657798541    0.05174372809136775     0.4001933465819676     0.9878894453157474    0.00855197826479813  4.161894336977679e-14 122.3770365668467
2.490690192878134      19.77981784878897      16.31869348136354   0.002552820487730951     0.6871836105986715     -11.88754347336453  3.638935485398557e-05       0.12598873332769  0.0008923605388254478      13.23202506696118      269.4096275104876   0.006466695308841103     0.8009408722016128     0.5345036469655651     0.2766134212476951     0.3586434657798541    0.05174372809136775     0.4001933465819676     0.9878894304145862   0.008551993165959324  4.161894336977679e-14 122.3770365668458
2.490690192878134      19.77981784878897      16.31869348136354   0.002552820487730951     0.6871836105986715     -11.88754347336453  3.638935485398557e-05       0.12598873332769  0.0008923605388254478      13.23202506696118      269.4096275104876   0.006466695308841103     0.8009408722016128     0.5345036469655651     0.2766134212476951     0.3586434657798541    0.05174372809136775     0.4001933465819676     0.9878894304145862    0.00855197826479813  1.490120281279103e-08 122.3770929434121
2.518301778394051      19.45297705497986      15.90260016025602   0.002517688997042042     0.7000759368195429      -11.6131539136077  1.680050986307845e-05     0.1266624196255527  0.0008803387441262711      12.94450283979237      269.4734497700139   0.006458007014146855     0.8000470436100807     0.5312369562254075     0.2755836967368739     0.3557879110798086    0.04085350325597589     0.4001933465819676     0.9825961664113663   0.008510312064211881  2.568260505967185e-14 122.3557620112038
2.518301815919672      19.45297705497986      15.90260016025602   0.002517688997042042     0.7000759368195429      -11.6131539136077  1.680050986307845e-05     0.1266624196255527  0.0008803387441262711      12.94450283979237      269.4734497700139   0.006458007014146855     0.8000470436100807     0.5312369562254075     0.2755836967368739     0.3557879110798086    0.04085350325597589     0.4001933465819676     0.9825961664113663   0.008510312064211881  2.568260505967185e-14 122.3557619648084
2.518301778394051      19.45297734485181      15.90260016025602   0.002517688997042042     0.7000759368195429      -11.6131539136077  1.680050986307845e-05     0.1266624196255527  0.0008803387441262711      12.94450283979237      269.4734497700139   0.006458007014146855     0.8000470436100807     0.5312369562254075     0.2755836967368739     0.3557879110798086    0.04085350325597589     0.4001933465819676     0.9825961664113663   0.008510312064211881  2.568260505967185e-14 122.35576199054
2.518301778394051      19.45297705497986      15.90260039722323   0.002517688997042042     0.7000759368195429      -11.6131539136077  1.680050986307845e-05     0.1266624196255527  0.0008803387441262711      12.94450283979237      269.4734497700139   0.006458007014146855     0.8000470436100807     0.5312369562254075     0.2755836967368739     0.3557879110798086    0.04085350325597589     0.4001933465819676     0.9825961664113663   0.008510312064211881  2.568260505967185e-14 122.3557619727203
2.518301778394051      19.45297705497986      15.90260016025602   0.002517703898203236     0.7000759368195429      -11.6131539136077  1.680050986307845e-05     0.1266624196255527  0.0008803387441262711      12.94450283979237      269.4734497700139   0.006458007014146855     0.8000470436100807     0.5312369562254075     0.2755836967368739     0.3557879110798086    0.04085350325597589     0.4001933465819676     0.9825961664113663   0.008510312064211881  2.568260505967185e-14 122.3557645327967
2.518301778394051      19.45297705497986      15.90260016025602   0.002517688997042042     0.7000759517207041      -11.6131539136077  1.680050986307845e-05     0.1266624196255527  0.0008803387441262711      12.94450283979237      269.4734497700139   0.006458007014146855     0.8000470436100807     0.5312369562254075     0.2755836967368739     0.3557879110798086    0.04085350325597589     0.4001933465819676     0.9825961664113663   0.008510312064211881  2.568260505967185e-14 122.3557620085028
2.518301778394051      19.45297705497986      15.90260016025602   0.002517688997042042     0.7000759368195429     -11.61315408665717  1.680050986307845e-05     0.1266624196255527  0.0008803387441262711      12.94450283979237      269.4734497700139   0.006458007014146855     0.8000470436100807     0.5312369562254075     0.2755836967368739     0.3557879110798086    0.04085350325597589     0.4001933465819676     0.9825961664113663   0.008510312064211881  2.568260505967185e-14 122.3557621152168
2.518301778394051      19.45297705497986      15.90260016025602   0.002517688997042042     0.7000759368195429      -11.6131539136077   1.68154110242723e-05     0.1266624196255527  0.0008803387441262711      12.94450283979237      269.4734497700139   0.006458007014146855     0.8000470436100807     0.5312369562254075     0.2755836967368739     0.3557879110798086    0.04085350325597589     0.4001933465819676     0.9825961664113663   0.008510312064211881  2.568260505967185e-14 122.35576651435
2.518301778394051      19.45297705497986      15.90260016025602   0.002517688997042042     0.7000759368195429      -11.6131539136077  1.680050986307845e-05     0.1266624345267139  0.0008803387441262711      12.94450283979237      269.4734497700139   0.006458007014146855     0.8000470436100807     0.5312369562254075     0.2755836967368739     0.3557879110798086    0.04085350325597589     0.4001933465819676     0.9825961664113663   0.008510312064211881  2.568260505967185e-14 122.3557619870248
2.518301778394051      19.45297705497986      15.90260016025602   0.002517688997042042     0.7000759368195429      -11.6131539136077  1.680050986307845e-05     0.1266624196255527  0.0008803536452874649      12.94450283979237      269.4734497700139   0.006458007014146855     0.8000470436100807     0.5312369562254075     0.2755836967368739     0.3557879110798086    0.04085350325597589     0.4001933465819676     0.9825961664113663   0.008510312064211881  2.568260505967185e-14 122.3557635860998
2.518301778394051      19.45297705497986      15.90260016025602   0.002517688997042042     0.7000759368195429      -11.6131539136077  1.680050986307845e-05     0.1266624196255527  0.0008803387441262711      12.94450303268049      269.4734497700139   0.006458007014146855     0.8000470436100807     0.5312369562254075     0.2755836967368739     0.3557879110798086    0.04085350325597589     0.4001933465819676     0.9825961664113663   0.008510312064211881  2.568260505967185e-14 122.3557620572214
2.518301778394051      19.45297705497986      15.90260016025602   0.002517688997042042     0.7000759368195429      -11.6131539136077  1.680050986307845e-05     0.1266624196255527  0.0008803387441262711      12.94450283979237      269.4734537854812   0.006458007014146855     0.8000470436100807     0.5312369562254075     0.2755836967368739     0.3557879110798086    0.04085350325597589     0.4001933465819676     0.9825961664113663   0.008510312064211881  2.568260505967185e-14 122.3557619467493
2.518301778394051      19.45297705497986      15.90260016025602   0.002517688997042042     0.7000759368195429      -11.6131539136077  1.680050986307845e-05     0.1266624196255527  0.0008803387441262711      12.94450283979237      269.4734497700139   0.006458021915308049     0.8000470436100807     0.5312369562254075     0.2755836967368739     0.3557879110798086    0.04085350325597589     0.4001933465819676     0.9825961664113663   0.008510312064211881  2.568260505967185e-14 122.3557663495582
2.518301778394051      19.45297705497986      15.90260016025602   0.002517688997042042     0.7000759368195429      -11.6131539136077  1.680050986307845e-05     0.1266624196255527  0.0008803387441262711      12.94450283979237      269.4734497700139   0.006458007014146855     0.8000470585112419     0.5312369562254075     0.2755836967368739     0.3557879110798086    0.04085350325597589     0.4001933465819676     0.9825961664113663   0.008510312064211881  2.568260505967185e-14 122.3557625848028
2.518301778394051      19.45297705497986      15.90260016025602   0.002517688997042042     0.7000759368195429      -11.6131539136077  1.680050986307845e-05     0.1266624196255527  0.0008803387441262711      12.94450283979237      269.4734497700139   0.006458007014146855     0.8000470436100807     0.5312369711265687     0.2755836967368739     0.3557879110798086    0.04085350325597589     0.4001933465819676     0.9825961664113663   0.008510312064211881  2.568260505967185e-14 122.355762062143
2.518301778394051      19.45297705497986      15.90260016025602   0.002517688997042042     0.7000759368195429      -11.6131539136077  1.680050986307845e-05     0.1266624196255527  0.0008803387441262711      12.94450283979237      269.4734497700139   0.006458007014146855     0.8000470436100807     0.5312369562254075     0.2755837116380351     0.3557879110798086    0.04085350325597589     0.4001933465819676     0.9825961664113663   0.008510312064211881  2.568260505967185e-14 122.3557623055806
2.518301778394051      19.45297705497986      15.90260016025602   0.002517688997042042     0.7000759368195429      -11.6131539136077  1.680050986307845e-05     0.1266624196255527  0.0008803387441262711      12.94450283979237      269.4734497700139   0.006458007014146855     0.8000470436100807     0.5312369562254075     0.2755836967368739     0.3557879259809698    0.04085350325597589     0.4001933465819676     0.9825961664113663   0.008510312064211881  2.568260505967185e-14 122.3557619821344
2.518301778394051      19.45297705497986      15.90260016025602   0.002517688997042042     0.7000759368195429      -11.6131539136077  1.680050986307845e-05     0.1266624196255527  0.0008803387441262711      12.94450283979237      269.4734497700139   0.006458007014146855     0.8000470436100807     0.5312369562254075     0.2755836967368739     0.3557879110798086    0.04085351815713708     0.4001933465819676     0.9825961664113663   0.008510312064211881  2.568260505967185e-14 122.3557620047056
2.518301778394051      19.45297705497986      15.90260016025602   0.002517688997042042     0.7000759368195429      -11.6131539136077  1.680050986307845e-05     0.1266624196255527  0.0008803387441262711      12.94450283979237      269.4734497700139   0.006458007014146855     0.8000470436100807     0.5312369562254075     0.2755836967368739     0.3557879110798086    0.04085350325597589     0.4001933614831288     0.9825961664113663   0.008510312064211881  2.568260505967185e-14 122.3557620112038
2.518301778394051      19.45297705497986      15.90260016025602   0.002517688997042042     0.7000759368195429      -11.6131539136077  1.680050986307845e-05     0.1266624196255527  0.0008803387441262711      12.94450283979237      269.4734497700139   0.006458007014146855     0.8000470436100807     0.5312369562254075     0.2755836967368739     0.3557879110798086    0.04085350325597589     0.4001933465819676     0.9825961813125275   0.008510312064211881  2.568260505967185e-14 122.3557619977418
2.518301778394051      19.45297705497986      15.90260016025602   0.002517688997042042     0.7000759368195429      -11.6131539136077  1.680050986307845e-05     0.1266624196255527  0.0008803387441262711      12.94450283979237      269.4734497700139   0.006458007014146855     0.8000470436100807     0.5312369562254075     0.2755836967368739     0.3557879110798086    0.04085350325597589     0.4001933465819676     0.9825961664113663   0.008510326965373075  2.568260505967185e-14 122.3557619977521
2.518301778394051      19.45297705497986      15.90260016025602   0.002517688997042042     0.7000759368195429      -11.6131539136077  1.680050986307845e-05     0.1266624196255527  0.0008803387441262711      12.94450283979237      269.4734497700139   0.006458007014146855     0.8000470436100807     0.5312369562254075     0.2755836967368739     0.3557879110798086    0.04085350325597589     0.4001933465819676     0.9825961664113663   0.008510312064211881  1.490118687645272e-08 122.3558175280361
2.530078446002598      19.42823856395138      15.87283388398869   0.002546979166778571     0.7038153451979728     -11.57850678970388  1.367988155931621e-05     0.1267279343485994   0.000881341865584261      12.86931457969283      269.4864539733009   0.006388019474707127      0.800039693256557     0.5290174068065977      0.276578336943662     0.3612577930567069    0.04249373225598901     0.4001933465819676     0.9850025646415668     0.1455764986958702  4.377700107603854e-14 122.3741824669576
2.530078483703705      19.42823856395138      15.87283388398869   0.002546979166778571     0.7038153451979728     -11.57850678970388  1.367988155931621e-05     0.1267279343485994   0.000881341865584261      12.86931457969283      269.4864539733009   0.006388019474707127      0.800039693256557     0.5290174068065977      0.276578336943662     0.3612577930567069    0.04249373225598901     0.4001933465819676     0.9850025646415668     0.1455764986958702  4.377700107603854e-14 122.3741825110869
2.530078446002598       19.4282388534547      15.87283388398869   0.002546979166778571     0.7038153451979728     -11.57850678970388  1.367988155931621e-05     0.1267279343485994   0.000881341865584261      12.86931457969283      269.4864539733009   0.006388019474707127      0.800039693256557     0.5290174068065977      0.276578336943662     0.3612577930567069    0.04249373225598901     0.4001933465819676     0.9850025646415668     0.1455764986958702  4.377700107603854e-14 122.3741823618102
2.530078446002598      19.42823856395138      15.87283412051234   0.002546979166778571     0.7038153451979728     -11.57850678970388  1.367988155931621e-05     0.1267279343485994   0.000881341865584261      12.86931457969283      269.4864539733009   0.006388019474707127      0.800039693256557     0.5290174068065977      0.276578336943662     0.3612577930567069    0.04249373225598901     0.4001933465819676     0.9850025646415668     0.1455764986958702  4.377700107603854e-14 122.3741824359103
2.530078446002598      19.42823856395138      15.87283388398869   0.002546994067939764     0.7038153451979728     -11.57850678970388  1.367988155931621e-05     0.1267279343485994   0.000881341865584261      12.86931457969283      269.4864539733009   0.006388019474707127      0.800039693256557     0.5290174068065977      0.276578336943662     0.3612577930567069    0.04249373225598901     0.4001933465819676     0.9850025646415668     0.1455764986958702  4.377700107603854e-14 122.3741870984856
2.530078446002598      19.42823856395138      15.87283388398869   0.002546979166778571      0.703815360099134     -11.57850678970388  1.367988155931621e-05     0.1267279343485994   0.000881341865584261      12.86931457969283      269.4864539733009   0.006388019474707127      0.800039693256557     0.5290174068065977      0.276578336943662     0.3612577930567069    0.04249373225598901     0.4001933465819676     0.9850025646415668     0.1455764986958702  4.377700107603854e-14 122.374182442639
2.530078446002598      19.42823856395138      15.87283388398869   0.002546979166778571     0.7038153451979728     -11.57850696223708  1.367988155931621e-05     0.1267279343485994   0.000881341865584261      12.86931457969283      269.4864539733009   0.006388019474707127      0.800039693256557     0.5290174068065977      0.276578336943662     0.3612577930567069    0.04249373225598901     0.4001933465819676     0.9850025646415668     0.1455764986958702  4.377700107603854e-14 122.3741825376882
2.530078446002598      19.42823856395138      15.87283388398869   0.002546979166778571     0.7038153451979728     -11.57850678970388  1.369478272051005e-05     0.1267279343485994   0.000881341865584261      12.86931457969283      269.4864539733009   0.006388019474707127      0.800039693256557     0.5290174068065977      0.276578336943662     0.3612577930567069    0.04249373225598901     0.4001933465819676     0.9850025646415668     0.1455764986958702  4.377700107603854e-14 122.3741867736827
2.530078446002598      19.42823856395138      15.87283388398869   0.002546979166778571     0.7038153451979728     -11.57850678970388  1.367988155931621e-05     0.1267279492497606   0.000881341865584261      12.86931457969283      269.4864539733009   0.006388019474707127      0.800039693256557     0.5290174068065977      0.276578336943662     0.3612577930567069    0.04249373225598901     0.4001933465819676     0.9850025646415668     0.1455764986958702  4.377700107603854e-14 122.3741824545249
2.530078446002598      19.42823856395138      15.87283388398869   0.002546979166778571     0.7038153451979728     -11.57850678970388  1.367988155931621e-05     0.1267279343485994  0.0008813567667454548      12.86931457969283      269.4864539733009   0.006388019474707127      0.800039693256557     0.5290174068065977      0.276578336943662     0.3612577930567069    0.04249373225598901     0.4001933465819676     0.9850025646415668     0.1455764986958702  4.377700107603854e-14 122.3741835445865
2.530078446002598      19.42823856395138      15.87283388398869   0.002546979166778571     0.7038153451979728     -11.57850678970388  1.367988155931621e-05     0.1267279343485994   0.000881341865584261      12.86931477146056      269.4864539733009   0.006388019474707127      0.800039693256557     0.5290174068065977      0.276578336943662     0.3612577930567069    0.04249373225598901     0.4001933465819676     0.9850025646415668     0.1455764986958702  4.377700107603854e-14 122.3741823739441
2.530078446002598      19.42823856395138      15.87283388398869   0.002546979166778571     0.7038153451979728     -11.57850678970388  1.367988155931621e-05     0.1267279343485994   0.000881341865584261      12.86931457969283       269.486457988962   0.006388019474707127      0.800039693256557     0.5290174068065977      0.276578336943662     0.3612577930567069    0.04249373225598901     0.4001933465819676     0.9850025646415668     0.1455764986958702  4.377700107603854e-14 122.3741824519213
2.530078446002598      19.42823856395138      15.87283388398869   0.002546979166778571     0.7038153451979728     -11.57850678970388  1.367988155931621e-05     0.1267279343485994   0.000881341865584261      12.86931457969283      269.4864539733009   0.006388034375868321      0.800039693256557     0.5290174068065977      0.276578336943662     0.3612577930567069    0.04249373225598901     0.4001933465819676     0.9850025646415668     0.1455764986958702  4.377700107603854e-14 122.3741788889168
2.530078446002598      19.42823856395138      15.87283388398869   0.002546979166778571     0.7038153451979728     -11.57850678970388  1.367988155931621e-05     0.1267279343485994   0.000881341865584261      12.86931457969283      269.4864539733009   0.006388019474707127     0.8000397081577182     0.5290174068065977      0.276578336943662     0.3612577930567069    0.04249373225598901     0.4001933465819676     0.9850025646415668     0.1455764986958702  4.377700107603854e-14 122.3741829934735
2.530078446002598      19.42823856395138      15.87283388398869   0.002546979166778571     0.7038153451979728     -11.57850678970388  1.367988155931621e-05     0.1267279343485994   0.000881341865584261      12.86931457969283      269.4864539733009   0.006388019474707127      0.800039693256557     0.5290174217077589      0.276578336943662     0.3612577930567069    0.04249373225598901     0.4001933465819676     0.9850025646415668     0.1455764986958702  4.377700107603854e-14 122.3741826250751
2.530078446002598      19.42823856395138      15.87283388398869   0.002546979166778571     0.7038153451979728     -11.57850678970388  1.367988155931621e-05     0.1267279343485994   0.000881341865584261      12.86931457969283      269.4864539733009   0.006388019474707127      0.800039693256557     0.5290174068065977     0.2765783518448232     0.3612577930567069    0.04249373225598901     0.4001933465819676     0.9850025646415668     0.1455764986958702  4.377700107603854e-14 122.3741825369094
2.530078446002598      19.42823856395138      15.87283388398869   0.002546979166778571     0.7038153451979728     -11.57850678970388  1.367988155931621e-05     0.1267279343485994   0.000881341865584261      12.86931457969283      269.4864539733009   0.006388019474707127      0.800039693256557     0.5290174068065977      0.276578336943662     0.3612578079578681    0.04249373225598901     0.4001933465819676     0.9850025646415668     0.1455764986958702  4.377700107603854e-14 122.3741824362038
2.530078446002598      19.42823856395138      15.87283388398869   0.002546979166778571     0.7038153451979728     -11.57850678970388  1.367988155931621e-05     0.1267279343485994   0.000881341865584261      12.86931457969283      269.4864539733009   0.006388019474707127      0.800039693256557     0.5290174068065977      0.276578336943662     0.3612577930567069     0.0424937471571502     0.4001933465819676     0.9850025646415668     0.1455764986958702  4.377700107603854e-14 122.3741824667884
2.530078446002598      19.42823856395138      15.87283388398869   0.002546979166778571     0.7038153451979728     -11.57850678970388  1.367988155931621e-05     0.1267279343485994   0.000881341865584261      12.86931457969283      269.4864539733009   0.006388019474707127      0.800039693256557     0.5290174068065977      0.276578336943662     0.3612577930567069    0.04249373225598901     0.4001933614831288     0.9850025646415668     0.1455764986958702  4.377700107603854e-14 122.3741824669576
2.530078446002598      19.42823856395138      15.87283388398869   0.002546979166778571     0.7038153451979728     -11.57850678970388  1.367988155931621e-05     0.1267279343485994   0.000881341865584261      12.86931457969283      269.4864539733009   0.006388019474707127      0.800039693256557     0.5290174068065977      0.276578336943662     0.3612577930567069    0.04249373225598901     0.4001933465819676      0.985002579542728     0.1455764986958702  4.377700107603854e-14 122.3741824669478
2.530078446002598      19.42823856395138      15.87283388398869   0.002546979166778571     0.7038153451979728     -11.57850678970388  1.367988155931621e-05     0.1267279343485994   0.000881341865584261      12.86931457969283      269.4864539733009   0.006388019474707127      0.800039693256557     0.5290174068065977      0.276578336943662     0.3612577930567069    0.04249373225598901     0.4001933465819676     0.9850025646415668     0.1455765135970314  4.377700107603854e-14 122.3741824669436
2.530078446002598      19.42823856395138      15.87283388398869   0.002546979166778571     0.7038153451979728     -11.57850678970388  1.367988155931621e-05     0.1267279343485994   0.000881341865584261      12.86931457969283      269.4864539733009   0.006388019474707127      0.800039693256557     0.5290174068065977      0.276578336943662     0.3612577930567069    0.04249373225598901     0.4001933465819676     0.9850025646415668     0.1455764986958702  1.490120497084873e-08 122.3742394195659
2.521246799801584      19.44679290749933      15.89515929461123   0.002524280790451788      0.701011046778901     -11.60449159493974  1.601168558185462e-05     0.1266815839251198  0.0008804301723461654       12.9257015452944      269.4767006628964   0.006437289455789809     0.8000452030175209     0.5306789828500361     0.2758229960178597     0.3571586528411352    0.04126354829950423     0.4001933465819676     0.9831977586371666    0.04277644022735271  2.449086960075292e-14 122.3589439894097
2.521246837371089      19.44679290749933      15.89515929461123   0.002524280790451788      0.701011046778901     -11.60449159493974  1.601168558185462e-05     0.1266815839251198  0.0008804301723461654       12.9257015452944      269.4767006628964   0.006437289455789809     0.8000452030175209     0.5306789828500361     0.2758229960178597     0.3571586528411352    0.04126354829950423     0.4001933465819676     0.9831977586371666    0.04277644022735271  2.449086960075292e-14 122.3589440991877
2.521246799801584      19.44679319727913      15.89515929461123   0.002524280790451788      0.701011046778901     -11.60449159493974  1.601168558185462e-05     0.1266815839251198  0.0008804301723461654       12.9257015452944      269.4767006628964   0.006437289455789809     0.8000452030175209     0.5306789828500361     0.2758229960178597     0.3571586528411352    0.04126354829950423     0.4001933465819676     0.9831977586371666    0.04277644022735271  2.449086960075292e-14 122.3589439891253
2.521246799801584      19.44679290749933      15.89515953146756   0.002524280790451788      0.701011046778901     -11.60449159493974  1.601168558185462e-05     0.1266815839251198  0.0008804301723461654       12.9257015452944      269.4767006628964   0.006437289455789809     0.8000452030175209     0.5306789828500361     0.2758229960178597     0.3571586528411352    0.04126354829950423     0.4001933465819676     0.9831977586371666    0.04277644022735271  2.449086960075292e-14 122.3589440030513
2.521246799801584      19.44679290749933      15.89515929461123   0.002524295691612982      0.701011046778901     -11.60449159493974  1.601168558185462e-05     0.1266815839251198  0.0008804301723461654       12.9257015452944      269.4767006628964   0.006437289455789809     0.8000452030175209     0.5306789828500361     0.2758229960178597     0.3571586528411352    0.04126354829950423     0.4001933465819676     0.9831977586371666    0.04277644022735271  2.449086960075292e-14 122.3589467979109
2.521246799801584      19.44679290749933      15.89515929461123   0.002524280790451788     0.7010110616800622     -11.60449159493974  1.601168558185462e-05     0.1266815839251198  0.0008804301723461654       12.9257015452944      269.4767006628964   0.006437289455789809     0.8000452030175209     0.5306789828500361     0.2758229960178597     0.3571586528411352    0.04126354829950423     0.4001933465819676     0.9831977586371666    0.04277644022735271  2.449086960075292e-14 122.3589439717068
2.521246799801584      19.44679290749933      15.89515929461123   0.002524280790451788      0.701011046778901     -11.60449176786014  1.601168558185462e-05     0.1266815839251198  0.0008804301723461654       12.9257015452944      269.4767006628964   0.006437289455789809     0.8000452030175209     0.5306789828500361     0.2758229960178597     0.3571586528411352    0.04126354829950423     0.4001933465819676     0.9831977586371666    0.04277644022735271  2.449086960075292e-14 122.3589440445282
2.521246799801584      19.44679290749933      15.89515929461123   0.002524280790451788      0.701011046778901     -11.60449159493974  1.602658674304847e-05     0.1266815839251198  0.0008804301723461654       12.9257015452944      269.4767006628964   0.006437289455789809     0.8000452030175209     0.5306789828500361     0.2758229960178597     0.3571586528411352    0.04126354829950423     0.4001933465819676     0.9831977586371666    0.04277644022735271  2.449086960075292e-14 122.3589481564939
2.521246799801584      19.44679290749933      15.89515929461123   0.002524280790451788      0.701011046778901     -11.60449159493974  1.601168558185462e-05      0.126681598826281  0.0008804301723461654       12.9257015452944      269.4767006628964   0.006437289455789809     0.8000452030175209     0.5306789828500361     0.2758229960178597     0.3571586528411352    0.04126354829950423     0.4001933465819676     0.9831977586371666    0.04277644022735271  2.449086960075292e-14 122.3589439559555
2.521246799801584      19.44679290749933      15.89515929461123   0.002524280790451788      0.701011046778901     -11.60449159493974  1.601168558185462e-05     0.1266815839251198  0.0008804450735073593       12.9257015452944      269.4767006628964   0.006437289455789809     0.8000452030175209     0.5306789828500361     0.2758229960178597     0.3571586528411352    0.04126354829950423     0.4001933465819676     0.9831977586371666    0.04277644022735271  2.449086960075292e-14 122.3589454052166
2.521246799801584      19.44679290749933      15.89515929461123   0.002524280790451788      0.701011046778901     -11.60449159493974  1.601168558185462e-05     0.1266815839251198  0.0008804301723461654      12.92570173790236      269.4767006628964   0.006437289455789809     0.8000452030175209     0.5306789828500361     0.2758229960178597     0.3571586528411352    0.04126354829950423     0.4001933465819676     0.9831977586371666    0.04277644022735271  2.449086960075292e-14 122.3589440465381
2.521246799801584      19.44679290749933      15.89515929461123   0.002524280790451788      0.701011046778901     -11.60449159493974  1.601168558185462e-05     0.1266815839251198  0.0008804301723461654       12.9257015452944      269.4767046784122   0.006437289455789809     0.8000452030175209     0.5306789828500361     0.2758229960178597     0.3571586528411352    0.04126354829950423     0.4001933465819676     0.9831977586371666    0.04277644022735271  2.449086960075292e-14 122.3589440826698
2.521246799801584      19.44679290749933      15.89515929461123   0.002524280790451788      0.701011046778901     -11.60449159493974  1.601168558185462e-05     0.1266815839251198  0.0008804301723461654       12.9257015452944      269.4767006628964   0.006437304356951003     0.8000452030175209     0.5306789828500361     0.2758229960178597     0.3571586528411352    0.04126354829950423     0.4001933465819676     0.9831977586371666    0.04277644022735271  2.449086960075292e-14 122.3589424807808
2.521246799801584      19.44679290749933      15.89515929461123   0.002524280790451788      0.701011046778901     -11.60449159493974  1.601168558185462e-05     0.1266815839251198  0.0008804301723461654       12.9257015452944      269.4767006628964   0.006437289455789809     0.8000452179186821     0.5306789828500361     0.2758229960178597     0.3571586528411352    0.04126354829950423     0.4001933465819676     0.9831977586371666    0.04277644022735271  2.449086960075292e-14 122.3589444996377
2.521246799801584      19.44679290749933      15.89515929461123   0.002524280790451788      0.701011046778901     -11.60449159493974  1.601168558185462e-05     0.1266815839251198  0.0008804301723461654       12.9257015452944      269.4767006628964   0.006437289455789809     0.8000452030175209     0.5306789977511973     0.2758229960178597     0.3571586528411352    0.04126354829950423     0.4001933465819676     0.9831977586371666    0.04277644022735271  2.449086960075292e-14 122.3589440894785
2.521246799801584      19.44679290749933      15.89515929461123   0.002524280790451788      0.701011046778901     -11.60449159493974  1.601168558185462e-05     0.1266815839251198  0.0008804301723461654       12.9257015452944      269.4767006628964   0.006437289455789809     0.8000452030175209     0.5306789828500361     0.2758230109190208     0.3571586528411352    0.04126354829950423     0.4001933465819676     0.9831977586371666    0.04277644022735271  2.449086960075292e-14 122.3589440851899
2.521246799801584      19.44679290749933      15.89515929461123   0.002524280790451788      0.701011046778901     -11.60449159493974  1.601168558185462e-05     0.1266815839251198  0.0008804301723461654       12.9257015452944      269.4767006628964   0.006437289455789809     0.8000452030175209     0.5306789828500361     0.2758229960178597     0.3571586677422964    0.04126354829950423     0.4001933465819676     0.9831977586371666    0.04277644022735271  2.449086960075292e-14 122.3589439713663
2.521246799801584      19.44679290749933      15.89515929461123   0.002524280790451788      0.701011046778901     -11.60449159493974  1.601168558185462e-05     0.1266815839251198  0.0008804301723461654       12.9257015452944      269.4767006628964   0.006437289455789809     0.8000452030175209     0.5306789828500361     0.2758229960178597     0.3571586528411352    0.04126356320066543     0.4001933465819676     0.9831977586371666    0.04277644022735271  2.449086960075292e-14 122.3589439889669
2.521246799801584      19.44679290749933      15.89515929461123   0.002524280790451788      0.701011046778901     -11.60449159493974  1.601168558185462e-05     0.1266815839251198  0.0008804301723461654       12.9257015452944      269.4767006628964   0.006437289455789809     0.8000452030175209     0.5306789828500361     0.2758229960178597     0.3571586528411352    0.04126354829950423     0.4001933614831288     0.9831977586371666    0.04277644022735271  2.449086960075292e-14 122.3589439894097
2.521246799801584      19.44679290749933      15.89515929461123   0.002524280790451788      0.701011046778901     -11.60449159493974  1.601168558185462e-05     0.1266815839251198  0.0008804301723461654       12.9257015452944      269.4767006628964   0.006437289455789809     0.8000452030175209     0.5306789828500361     0.2758229960178597     0.3571586528411352    0.04126354829950423     0.4001933465819676     0.9831977735383278    0.04277644022735271  2.449086960075292e-14 122.358943989363
2.521246799801584      19.44679290749933      15.89515929461123   0.002524280790451788      0.701011046778901     -11.60449159493974  1.601168558185462e-05     0.1266815839251198  0.0008804301723461654       12.9257015452944      269.4767006628964   0.006437289455789809     0.8000452030175209     0.5306789828500361     0.2758229960178597     0.3571586528411352    0.04126354829950423     0.4001933465819676     0.9831977586371666     0.0427764551285139  2.449086960075292e-14 122.3589439889724
2.521246799801584      19.44679290749933      15.89515929461123   0.002524280790451788      0.701011046778901     -11.60449159493974  1.601168558185462e-05     0.1266815839251198  0.0008804301723461654       12.9257015452944      269.4767006628964   0.006437289455789809     0.8000452030175209     0.5306789828500361     0.2758229960178597     0.3571586528411352    0.04126354829950423     0.4001933465819676     0.9831977586371666    0.04277644022735271  1.490118568471726e-08 122.3590008686885
2.519038876757437      19.45143151690061      15.90074067552362    0.00251860637121788     0.7003099685282506     -11.61098782951532  1.659464197621637e-05     0.1266699954833828  0.0008802022923115208      12.93979835973732      269.4742623229091   0.006449607911967419     0.8000465804656216     0.5310943798390779     0.2756341624340913     0.3561338616508172      0.040956000745963     0.4001933465819676     0.9827465548379527    0.01707629471205462   2.52205013684199e-14 122.3558527262335
2.519038914294042      19.45143151690061      15.90074067552362    0.00251860637121788     0.7003099685282506     -11.61098782951532  1.659464197621637e-05     0.1266699954833828  0.0008802022923115208      12.93979835973732      269.4742623229091   0.006449607911967419     0.8000465804656216     0.5310943798390779     0.2756341624340913     0.3561338616508172      0.040956000745963     0.4001933465819676     0.9827465548379527    0.01707629471205462   2.52205013684199e-14 122.3558527069552
2.519038876757437      19.45143180674953      15.90074067552362    0.00251860637121788     0.7003099685282506     -11.61098782951532  1.659464197621637e-05     0.1266699954833828  0.0008802022923115208      12.93979835973732      269.4742623229091   0.006449607911967419     0.8000465804656216     0.5310943798390779     0.2756341624340913     0.3561338616508172      0.040956000745963     0.4001933465819676     0.9827465548379527    0.01707629471205462   2.52205013684199e-14 122.3558526611962
2.519038876757437      19.45143151690061      15.90074091246312    0.00251860637121788     0.7003099685282506     -11.61098782951532  1.659464197621637e-05     0.1266699954833828  0.0008802022923115208      12.93979835973732      269.4742623229091   0.006449607911967419     0.8000465804656216     0.5310943798390779     0.2756341624340913     0.3561338616508172      0.040956000745963     0.4001933465819676     0.9827465548379527    0.01707629471205462   2.52205013684199e-14 122.3558526757927
2.519038876757437      19.45143151690061      15.90074067552362   0.002518621272379074     0.7003099685282506     -11.61098782951532  1.659464197621637e-05     0.1266699954833828  0.0008802022923115208      12.93979835973732      269.4742623229091   0.006449607911967419     0.8000465804656216     0.5310943798390779     0.2756341624340913     0.3561338616508172      0.040956000745963     0.4001933465819676     0.9827465548379527    0.01707629471205462   2.52205013684199e-14 122.3558550581451
2.519038876757437      19.45143151690061      15.90074067552362    0.00251860637121788     0.7003099834294118     -11.61098782951532  1.659464197621637e-05     0.1266699954833828  0.0008802022923115208      12.93979835973732      269.4742623229091   0.006449607911967419     0.8000465804656216     0.5310943798390779     0.2756341624340913     0.3561338616508172      0.040956000745963     0.4001933465819676     0.9827465548379527    0.01707629471205462   2.52205013684199e-14 122.3558527172048
2.519038876757437      19.45143151690061      15.90074067552362    0.00251860637121788     0.7003099685282506     -11.61098800253252  1.659464197621637e-05     0.1266699954833828  0.0008802022923115208      12.93979835973732      269.4742623229091   0.006449607911967419     0.8000465804656216     0.5310943798390779     0.2756341624340913     0.3561338616508172      0.040956000745963     0.4001933465819676     0.9827465548379527    0.01707629471205462   2.52205013684199e-14 122.3558527648133
2.519038876757437      19.45143151690061      15.90074067552362    0.00251860637121788     0.7003099685282506     -11.61098782951532  1.660954313741022e-05     0.1266699954833828  0.0008802022923115208      12.93979835973732      269.4742623229091   0.006449607911967419     0.8000465804656216     0.5310943798390779     0.2756341624340913     0.3561338616508172      0.040956000745963     0.4001933465819676     0.9827465548379527    0.01707629471205462   2.52205013684199e-14 122.3558568548846
2.519038876757437      19.45143151690061      15.90074067552362    0.00251860637121788     0.7003099685282506     -11.61098782951532  1.659464197621637e-05      0.126670010384544  0.0008802022923115208      12.93979835973732      269.4742623229091   0.006449607911967419     0.8000465804656216     0.5310943798390779     0.2756341624340913     0.3561338616508172      0.040956000745963     0.4001933465819676     0.9827465548379527    0.01707629471205462   2.52205013684199e-14 122.3558527007488
2.519038876757437      19.45143151690061      15.90074067552362    0.00251860637121788     0.7003099685282506     -11.61098782951532  1.659464197621637e-05     0.1266699954833828  0.0008802171934727146      12.93979835973732      269.4742623229091   0.006449607911967419     0.8000465804656216     0.5310943798390779     0.2756341624340913     0.3561338616508172      0.040956000745963     0.4001933465819676     0.9827465548379527    0.01707629471205462   2.52205013684199e-14 122.3558542092675
2.519038876757437      19.45143151690061      15.90074067552362    0.00251860637121788     0.7003099685282506     -11.61098782951532  1.659464197621637e-05     0.1266699954833828  0.0008802022923115208      12.93979855255534      269.4742623229091   0.006449607911967419     0.8000465804656216     0.5310943798390779     0.2756341624340913     0.3561338616508172      0.040956000745963     0.4001933465819676     0.9827465548379527    0.01707629471205462   2.52205013684199e-14 122.3558526213889
2.519038876757437      19.45143151690061      15.90074067552362    0.00251860637121788     0.7003099685282506     -11.61098782951532  1.659464197621637e-05     0.1266699954833828  0.0008802022923115208      12.93979835973732      269.4742663383885   0.006449607911967419     0.8000465804656216     0.5310943798390779     0.2756341624340913     0.3561338616508172      0.040956000745963     0.4001933465819676     0.9827465548379527    0.01707629471205462   2.52205013684199e-14 122.3558526828072
2.519038876757437      19.45143151690061      15.90074067552362    0.00251860637121788     0.7003099685282506     -11.61098782951532  1.659464197621637e-05     0.1266699954833828  0.0008802022923115208      12.93979835973732      269.4742623229091   0.006449622813128613     0.8000465804656216     0.5310943798390779     0.2756341624340913     0.3561338616508172      0.040956000745963     0.4001933465819676     0.9827465548379527    0.01707629471205462   2.52205013684199e-14 122.355851765725
2.519038876757437      19.45143151690061      15.90074067552362    0.00251860637121788     0.7003099685282506     -11.61098782951532  1.659464197621637e-05     0.1266699954833828  0.0008802022923115208      12.93979835973732      269.4742623229091   0.006449607911967419     0.8000465953667828     0.5310943798390779     0.2756341624340913     0.3561338616508172      0.040956000745963     0.4001933465819676     0.9827465548379527    0.01707629471205462   2.52205013684199e-14 122.3558532227326
2.519038876757437      19.45143151690061      15.90074067552362    0.00251860637121788     0.7003099685282506     -11.61098782951532  1.659464197621637e-05     0.1266699954833828  0.0008802022923115208      12.93979835973732      269.4742623229091   0.006449607911967419     0.8000465804656216     0.5310943947402391     0.2756341624340913     0.3561338616508172      0.040956000745963     0.4001933465819676     0.9827465548379527    0.01707629471205462   2.52205013684199e-14 122.3558527837737
2.519038876757437      19.45143151690061      15.90074067552362    0.00251860637121788     0.7003099685282506     -11.61098782951532  1.659464197621637e-05     0.1266699954833828  0.0008802022923115208      12.93979835973732      269.4742623229091   0.006449607911967419     0.8000465804656216     0.5310943798390779     0.2756341773352525     0.3561338616508172      0.040956000745963     0.4001933465819676     0.9827465548379527    0.01707629471205462   2.52205013684199e-14 122.3558528043832
2.519038876757437      19.45143151690061      15.90074067552362    0.00251860637121788     0.7003099685282506     -11.61098782951532  1.659464197621637e-05     0.1266699954833828  0.0008802022923115208      12.93979835973732      269.4742623229091   0.006449607911967419     0.8000465804656216     0.5310943798390779     0.2756341624340913     0.3561338765519784      0.040956000745963     0.4001933465819676     0.9827465548379527    0.01707629471205462   2.52205013684199e-14 122.3558527146424
2.519038876757437      19.45143151690061      15.90074067552362    0.00251860637121788     0.7003099685282506     -11.61098782951532  1.659464197621637e-05     0.1266699954833828  0.0008802022923115208      12.93979835973732      269.4742623229091   0.006449607911967419     0.8000465804656216     0.5310943798390779     0.2756341624340913     0.3561338616508172    0.04095601564712419     0.4001933465819676     0.9827465548379527    0.01707629471205462   2.52205013684199e-14 122.3558527262346
2.519038876757437      19.45143151690061      15.90074067552362    0.00251860637121788     0.7003099685282506     -11.61098782951532  1.659464197621637e-05     0.1266699954833828  0.0008802022923115208      12.93979835973732      269.4742623229091   0.006449607911967419     0.8000465804656216     0.5310943798390779     0.2756341624340913     0.3561338616508172      0.040956000745963     0.4001933614831288     0.9827465548379527    0.01707629471205462   2.52205013684199e-14 122.3558527262335
2.519038876757437      19.45143151690061      15.90074067552362    0.00251860637121788     0.7003099685282506     -11.61098782951532  1.659464197621637e-05     0.1266699954833828  0.0008802022923115208      12.93979835973732      269.4742623229091   0.006449607911967419     0.8000465804656216     0.5310943798390779     0.2756341624340913     0.3561338616508172      0.040956000745963     0.4001933465819676     0.9827465697391139    0.01707629471205462   2.52205013684199e-14 122.3558527159873
2.519038876757437      19.45143151690061      15.90074067552362    0.00251860637121788     0.7003099685282506     -11.61098782951532  1.659464197621637e-05     0.1266699954833828  0.0008802022923115208      12.93979835973732      269.4742623229091   0.006449607911967419     0.8000465804656216     0.5310943798390779     0.2756341624340913     0.3561338616508172      0.040956000745963     0.4001933465819676     0.9827465548379527    0.01707630961321581   2.52205013684199e-14 122.3558527161455
2.519038876757437      19.45143151690061      15.90074067552362    0.00251860637121788     0.7003099685282506     -11.61098782951532  1.659464197621637e-05     0.1266699954833828  0.0008802022923115208      12.93979835973732      269.4742623229091   0.006449607911967419     0.8000465804656216     0.5310943798390779     0.2756341624340913     0.3561338616508172      0.040956000745963     0.4001933465819676     0.9827465548379527    0.01707629471205462  1.490118641434903e-08 122.3559082633528
2.51848685011667      19.45259126310855      15.90213613353874   0.002517188465460946     0.7001346844124794     -11.61261202094526  1.674040259766243e-05     0.1266670950322064  0.0008801454952848104      12.94332285490724      269.4736526884724    0.00645269136653404      0.800046924859024     0.5311982409786973     0.2755869606295333     0.3558776393543188    0.04087910761314252     0.4001933465819676     0.9826337447151337    0.01065073584784907  2.540310720106311e-14 122.3551257267195
2.518486887645049      19.45259126310855      15.90213613353874   0.002517188465460946     0.7001346844124794     -11.61261202094526  1.674040259766243e-05     0.1266670950322064  0.0008801454952848104      12.94332285490724      269.4736526884724    0.00645269136653404      0.800046924859024     0.5311982409786973     0.2755869606295333     0.3558776393543188    0.04087910761314252     0.4001933465819676     0.9826337447151337    0.01065073584784907  2.540310720106311e-14 122.3551256254933
2.51848685011667      19.45259155297475      15.90213613353874   0.002517188465460946     0.7001346844124794     -11.61261202094526  1.674040259766243e-05     0.1266670950322064  0.0008801454952848104      12.94332285490724      269.4736526884724    0.00645269136653404      0.800046924859024     0.5311982409786973     0.2755869606295333     0.3558776393543188    0.04087910761314252     0.4001933465819676     0.9826337447151337    0.01065073584784907  2.540310720106311e-14 122.3551256797174
2.51848685011667      19.45259126310855      15.90213637049904   0.002517188465460946     0.7001346844124794     -11.61261202094526  1.674040259766243e-05     0.1266670950322064  0.0008801454952848104      12.94332285490724      269.4736526884724    0.00645269136653404      0.800046924859024     0.5311982409786973     0.2755869606295333     0.3558776393543188    0.04087910761314252     0.4001933465819676     0.9826337447151337    0.01065073584784907  2.540310720106311e-14 122.3551257348238
2.51848685011667      19.45259126310855      15.90213613353874   0.002517203366622139     0.7001346844124794     -11.61261202094526  1.674040259766243e-05     0.1266670950322064  0.0008801454952848104      12.94332285490724      269.4736526884724    0.00645269136653404      0.800046924859024     0.5311982409786973     0.2755869606295333     0.3558776393543188    0.04087910761314252     0.4001933465819676     0.9826337447151337    0.01065073584784907  2.540310720106311e-14 122.3551279691317
2.51848685011667      19.45259126310855      15.90213613353874   0.002517188465460946     0.7001346993136406     -11.61261202094526  1.674040259766243e-05     0.1266670950322064  0.0008801454952848104      12.94332285490724      269.4736526884724    0.00645269136653404      0.800046924859024     0.5311982409786973     0.2755869606295333     0.3558776393543188    0.04087910761314252     0.4001933465819676     0.9826337447151337    0.01065073584784907  2.540310720106311e-14 122.3551257314887
2.51848685011667      19.45259126310855      15.90213613353874   0.002517188465460946     0.7001346844124794     -11.61261219398666  1.674040259766243e-05     0.1266670950322064  0.0008801454952848104      12.94332285490724      269.4736526884724    0.00645269136653404      0.800046924859024     0.5311982409786973     0.2755869606295333     0.3558776393543188    0.04087910761314252     0.4001933465819676     0.9826337447151337    0.01065073584784907  2.540310720106311e-14 122.355125749554
2.51848685011667      19.45259126310855      15.90213613353874   0.002517188465460946     0.7001346844124794     -11.61261202094526  1.675530375885628e-05     0.1266670950322064  0.0008801454952848104      12.94332285490724      269.4736526884724    0.00645269136653404      0.800046924859024     0.5311982409786973     0.2755869606295333     0.3558776393543188    0.04087910761314252     0.4001933465819676     0.9826337447151337    0.01065073584784907  2.540310720106311e-14 122.3551298448437
2.51848685011667      19.45259126310855      15.90213613353874   0.002517188465460946     0.7001346844124794     -11.61261202094526  1.674040259766243e-05     0.1266671099333676  0.0008801454952848104      12.94332285490724      269.4736526884724    0.00645269136653404      0.800046924859024     0.5311982409786973     0.2755869606295333     0.3558776393543188    0.04087910761314252     0.4001933465819676     0.9826337447151337    0.01065073584784907  2.540310720106311e-14 122.3551256994335
2.51848685011667      19.45259126310855      15.90213613353874   0.002517188465460946     0.7001346844124794     -11.61261202094526  1.674040259766243e-05     0.1266670950322064  0.0008801603964460042      12.94332285490724      269.4736526884724    0.00645269136653404      0.800046924859024     0.5311982409786973     0.2755869606295333     0.3558776393543188    0.04087910761314252     0.4001933465819676     0.9826337447151337    0.01065073584784907  2.540310720106311e-14 122.3551272417894
2.51848685011667      19.45259126310855      15.90213613353874   0.002517188465460946     0.7001346844124794     -11.61261202094526  1.674040259766243e-05     0.1266670950322064  0.0008801454952848104      12.94332304777778      269.4736526884724    0.00645269136653404      0.800046924859024     0.5311982409786973     0.2755869606295333     0.3558776393543188    0.04087910761314252     0.4001933465819676     0.9826337447151337    0.01065073584784907  2.540310720106311e-14 122.3551256534556
2.51848685011667      19.45259126310855      15.90213613353874   0.002517188465460946     0.7001346844124794     -11.61261202094526  1.674040259766243e-05     0.1266670950322064  0.0008801454952848104      12.94332285490724      269.4736567039428    0.00645269136653404      0.800046924859024     0.5311982409786973     0.2755869606295333     0.3558776393543188    0.04087910761314252     0.4001933465819676     0.9826337447151337    0.01065073584784907  2.540310720106311e-14 122.3551257560753
2.51848685011667      19.45259126310855      15.90213613353874   0.002517188465460946     0.7001346844124794     -11.61261202094526  1.674040259766243e-05     0.1266670950322064  0.0008801454952848104      12.94332285490724      269.4736526884724   0.006452706267695234      0.800046924859024     0.5311982409786973     0.2755869606295333     0.3558776393543188    0.04087910761314252     0.4001933465819676     0.9826337447151337    0.01065073584784907  2.540310720106311e-14 122.3551249430893
2.51848685011667      19.45259126310855      15.90213613353874   0.002517188465460946     0.7001346844124794     -11.61261202094526  1.674040259766243e-05     0.1266670950322064  0.0008801454952848104      12.94332285490724      269.4736526884724    0.00645269136653404     0.8000469397601852     0.5311982409786973     0.2755869606295333     0.3558776393543188    0.04087910761314252     0.4001933465819676     0.9826337447151337    0.01065073584784907  2.540310720106311e-14 122.3551262481264
2.51848685011667      19.45259126310855      15.90213613353874   0.002517188465460946     0.7001346844124794     -11.61261202094526  1.674040259766243e-05     0.1266670950322064  0.0008801454952848104      12.94332285490724      269.4736526884724    0.00645269136653404      0.800046924859024     0.5311982558798585     0.2755869606295333     0.3558776393543188    0.04087910761314252     0.4001933465819676     0.9826337447151337    0.01065073584784907  2.540310720106311e-14 122.3551258021853
2.51848685011667      19.45259126310855      15.90213613353874   0.002517188465460946     0.7001346844124794     -11.61261202094526  1.674040259766243e-05     0.1266670950322064  0.0008801454952848104      12.94332285490724      269.4736526884724    0.00645269136653404      0.800046924859024     0.5311982409786973     0.2755869755306945     0.3558776393543188    0.04087910761314252     0.4001933465819676     0.9826337447151337    0.01065073584784907  2.540310720106311e-14 122.3551258106253
2.51848685011667      19.45259126310855      15.90213613353874   0.002517188465460946     0.7001346844124794     -11.61261202094526  1.674040259766243e-05     0.1266670950322064  0.0008801454952848104      12.94332285490724      269.4736526884724    0.00645269136653404      0.800046924859024     0.5311982409786973     0.2755869606295333       0.35587765425548    0.04087910761314252     0.4001933465819676     0.9826337447151337    0.01065073584784907  2.540310720106311e-14 122.3551256978861
2.51848685011667      19.45259126310855      15.90213613353874   0.002517188465460946     0.7001346844124794     -11.61261202094526  1.674040259766243e-05     0.1266670950322064  0.0008801454952848104      12.94332285490724      269.4736526884724    0.00645269136653404      0.800046924859024     0.5311982409786973     0.2755869606295333     0.3558776393543188    0.04087912251430372     0.4001933465819676     0.9826337447151337    0.01065073584784907  2.540310720106311e-14 122.3551257267126
2.51848685011667      19.45259126310855      15.90213613353874   0.002517188465460946     0.7001346844124794     -11.61261202094526  1.674040259766243e-05     0.1266670950322064  0.0008801454952848104      12.94332285490724      269.4736526884724    0.00645269136653404      0.800046924859024     0.5311982409786973     0.2755869606295333     0.3558776393543188    0.04087910761314252     0.4001933614831288     0.9826337447151337    0.01065073584784907  2.540310720106311e-14 122.3551257267195
2.51848685011667      19.45259126310855      15.90213613353874   0.002517188465460946     0.7001346844124794     -11.61261202094526  1.674040259766243e-05     0.1266670950322064  0.0008801454952848104      12.94332285490724      269.4736526884724    0.00645269136653404      0.800046924859024     0.5311982409786973     0.2755869606295333     0.3558776393543188    0.04087910761314252     0.4001933465819676     0.9826337596162948    0.01065073584784907  2.540310720106311e-14 122.35512572671
2.51848685011667      19.45259126310855      15.90213613353874   0.002517188465460946     0.7001346844124794     -11.61261202094526  1.674040259766243e-05     0.1266670950322064  0.0008801454952848104      12.94332285490724      269.4736526884724    0.00645269136653404      0.800046924859024     0.5311982409786973     0.2755869606295333     0.3558776393543188    0.04087910761314252     0.4001933465819676     0.9826337447151337    0.01065075074901026  2.540310720106311e-14 122.3551257267083
2.51848685011667      19.45259126310855      15.90213613353874   0.002517188465460946     0.7001346844124794     -11.61261202094526  1.674040259766243e-05     0.1266670950322064  0.0008801454952848104      12.94332285490724      269.4736526884724    0.00645269136653404      0.800046924859024     0.5311982409786973     0.2755869606295333     0.3558776393543188    0.04087910761314252     0.4001933465819676     0.9826337447151337    0.01065073584784907  1.490118659695486e-08 122.3551812558756
2.518519383009131       19.4525228993723      15.90196035106558   0.002516928684000358      0.700133335895638      -11.6125654011503  1.673120080685253e-05     0.1266680720243183  0.0008801058070250857      12.94348555041959      269.4824282883138   0.006453787133257652     0.8000468976189492     0.5311936226772986     0.2755871187425161     0.3558956223335359     0.0408791673303501     0.4001933465819676     0.9826338339593802    0.01065667588664225  2.534718437628254e-14 122.3548895592419
2.518519420537994       19.4525228993723      15.90196035106558   0.002516928684000358      0.700133335895638      -11.6125654011503  1.673120080685253e-05     0.1266680720243183  0.0008801058070250857      12.94348555041959      269.4824282883138   0.006453787133257652     0.8000468976189492     0.5311936226772986     0.2755871187425161     0.3558956223335359     0.0408791673303501     0.4001933465819676     0.9826338339593802    0.01065667588664225  2.534718437628254e-14 122.3548895710349
2.518519383009131      19.45252318923748      15.90196035106558   0.002516928684000358      0.700133335895638      -11.6125654011503  1.673120080685253e-05     0.1266680720243183  0.0008801058070250857      12.94348555041959      269.4824282883138   0.006453787133257652     0.8000468976189492     0.5311936226772986     0.2755871187425161     0.3558956223335359     0.0408791673303501     0.4001933465819676     0.9826338339593802    0.01065667588664225  2.534718437628254e-14 122.3548895275286
2.518519383009131       19.4525228993723      15.90196058802325   0.002516928684000358      0.700133335895638      -11.6125654011503  1.673120080685253e-05     0.1266680720243183  0.0008801058070250857      12.94348555041959      269.4824282883138   0.006453787133257652     0.8000468976189492     0.5311936226772986     0.2755871187425161     0.3558956223335359     0.0408791673303501     0.4001933465819676     0.9826338339593802    0.01065667588664225  2.534718437628254e-14 122.3548895451705
2.518519383009131       19.4525228993723      15.90196035106558   0.002516943585161552      0.700133335895638      -11.6125654011503  1.673120080685253e-05     0.1266680720243183  0.0008801058070250857      12.94348555041959      269.4824282883138   0.006453787133257652     0.8000468976189492     0.5311936226772986     0.2755871187425161     0.3558956223335359     0.0408791673303501     0.4001933465819676     0.9826338339593802    0.01065667588664225  2.534718437628254e-14 122.3548916605883
2.518519383009131       19.4525228993723      15.90196035106558   0.002516928684000358     0.7001333507967992      -11.6125654011503  1.673120080685253e-05     0.1266680720243183  0.0008801058070250857      12.94348555041959      269.4824282883138   0.006453787133257652     0.8000468976189492     0.5311936226772986     0.2755871187425161     0.3558956223335359     0.0408791673303501     0.4001933465819676     0.9826338339593802    0.01065667588664225  2.534718437628254e-14 122.3548895729953
2.518519383009131       19.4525228993723      15.90196035106558   0.002516928684000358      0.700133335895638     -11.61256557419101  1.673120080685253e-05     0.1266680720243183  0.0008801058070250857      12.94348555041959      269.4824282883138   0.006453787133257652     0.8000468976189492     0.5311936226772986     0.2755871187425161     0.3558956223335359     0.0408791673303501     0.4001933465819676     0.9826338339593802    0.01065667588664225  2.534718437628254e-14 122.3548896148808
2.518519383009131       19.4525228993723      15.90196035106558   0.002516928684000358      0.700133335895638      -11.6125654011503  1.674610196804638e-05     0.1266680720243183  0.0008801058070250857      12.94348555041959      269.4824282883138   0.006453787133257652     0.8000468976189492     0.5311936226772986     0.2755871187425161     0.3558956223335359     0.0408791673303501     0.4001933465819676     0.9826338339593802    0.01065667588664225  2.534718437628254e-14 122.3548938104347
2.518519383009131       19.4525228993723      15.90196035106558   0.002516928684000358      0.700133335895638      -11.6125654011503  1.673120080685253e-05     0.1266680869254795  0.0008801058070250857      12.94348555041959      269.4824282883138   0.006453787133257652     0.8000468976189492     0.5311936226772986     0.2755871187425161     0.3558956223335359     0.0408791673303501     0.4001933465819676     0.9826338339593802    0.01065667588664225  2.534718437628254e-14 122.3548895740251
2.518519383009131       19.4525228993723      15.90196035106558   0.002516928684000358      0.700133335895638      -11.6125654011503  1.673120080685253e-05     0.1266680720243183  0.0008801207081862796      12.94348555041959      269.4824282883138   0.006453787133257652     0.8000468976189492     0.5311936226772986     0.2755871187425161     0.3558956223335359     0.0408791673303501     0.4001933465819676     0.9826338339593802    0.01065667588664225  2.534718437628254e-14 122.3548911369417
2.518519383009131       19.4525228993723      15.90196035106558   0.002516928684000358      0.700133335895638      -11.6125654011503  1.673120080685253e-05     0.1266680720243183  0.0008801058070250857      12.94348574329256      269.4824282883138   0.006453787133257652     0.8000468976189492     0.5311936226772986     0.2755871187425161     0.3558956223335359     0.0408791673303501     0.4001933465819676     0.9826338339593802    0.01065667588664225  2.534718437628254e-14 122.3548894854626
2.518519383009131       19.4525228993723      15.90196035106558   0.002516928684000358      0.700133335895638      -11.6125654011503  1.673120080685253e-05     0.1266680720243183  0.0008801058070250857      12.94348555041959      269.4824323039149   0.006453787133257652     0.8000468976189492     0.5311936226772986     0.2755871187425161     0.3558956223335359     0.0408791673303501     0.4001933465819676     0.9826338339593802    0.01065667588664225  2.534718437628254e-14 122.3548895529496
2.518519383009131       19.4525228993723      15.90196035106558   0.002516928684000358      0.700133335895638      -11.6125654011503  1.673120080685253e-05     0.1266680720243183  0.0008801058070250857      12.94348555041959      269.4824282883138   0.006453802034418846     0.8000468976189492     0.5311936226772986     0.2755871187425161     0.3558956223335359     0.0408791673303501     0.4001933465819676     0.9826338339593802    0.01065667588664225  2.534718437628254e-14 122.3548900618126
2.518519383009131       19.4525228993723      15.90196035106558   0.002516928684000358      0.700133335895638      -11.6125654011503  1.673120080685253e-05     0.1266680720243183  0.0008801058070250857      12.94348555041959      269.4824282883138   0.006453787133257652     0.8000469125201104     0.5311936226772986     0.2755871187425161     0.3558956223335359     0.0408791673303501     0.4001933465819676     0.9826338339593802    0.01065667588664225  2.534718437628254e-14 122.354890139635
2.518519383009131       19.4525228993723      15.90196035106558   0.002516928684000358      0.700133335895638      -11.6125654011503  1.673120080685253e-05     0.1266680720243183  0.0008801058070250857      12.94348555041959      269.4824282883138   0.006453787133257652     0.8000468976189492     0.5311936375784598     0.2755871187425161     0.3558956223335359     0.0408791673303501     0.4001933465819676     0.9826338339593802    0.01065667588664225  2.534718437628254e-14 122.3548896428732
2.518519383009131       19.4525228993723      15.90196035106558   0.002516928684000358      0.700133335895638      -11.6125654011503  1.673120080685253e-05     0.1266680720243183  0.0008801058070250857      12.94348555041959      269.4824282883138   0.006453787133257652     0.8000468976189492     0.5311936226772986     0.2755871336436773     0.3558956223335359     0.0408791673303501     0.4001933465819676     0.9826338339593802    0.01065667588664225  2.534718437628254e-14 122.3548897353508
2.518519383009131       19.4525228993723      15.90196035106558   0.002516928684000358      0.700133335895638      -11.6125654011503  1.673120080685253e-05     0.1266680720243183  0.0008801058070250857      12.94348555041959      269.4824282883138   0.006453787133257652     0.8000468976189492     0.5311936226772986     0.2755871187425161     0.3558956372346971     0.0408791673303501     0.4001933465819676     0.9826338339593802    0.01065667588664225  2.534718437628254e-14 122.3548895661574
2.518519383009131       19.4525228993723      15.90196035106558   0.002516928684000358      0.700133335895638      -11.6125654011503  1.673120080685253e-05     0.1266680720243183  0.0008801058070250857      12.94348555041959      269.4824282883138   0.006453787133257652     0.8000468976189492     0.5311936226772986     0.2755871187425161     0.3558956223335359    0.04087918223151129     0.4001933465819676     0.9826338339593802    0.01065667588664225  2.534718437628254e-14 122.3548895587684
2.518519383009131       19.4525228993723      15.90196035106558   0.002516928684000358      0.700133335895638      -11.6125654011503  1.673120080685253e-05     0.1266680720243183  0.0008801058070250857      12.94348555041959      269.4824282883138   0.006453787133257652     0.8000468976189492     0.5311936226772986     0.2755871187425161     0.3558956223335359     0.0408791673303501     0.4001933614831288     0.9826338339593802    0.01065667588664225  2.534718437628254e-14 122.3548895592419
2.518519383009131       19.4525228993723      15.90196035106558   0.002516928684000358      0.700133335895638      -11.6125654011503  1.673120080685253e-05     0.1266680720243183  0.0008801058070250857      12.94348555041959      269.4824282883138   0.006453787133257652     0.8000468976189492     0.5311936226772986     0.2755871187425161     0.3558956223335359     0.0408791673303501     0.4001933465819676     0.9826338488605414    0.01065667588664225  2.534718437628254e-14 122.3548895591824
2.518519383009131       19.4525228993723      15.90196035106558   0.002516928684000358      0.700133335895638      -11.6125654011503  1.673120080685253e-05     0.1266680720243183  0.0008801058070250857      12.94348555041959      269.4824282883138   0.006453787133257652     0.8000468976189492     0.5311936226772986     0.2755871187425161     0.3558956223335359     0.0408791673303501     0.4001933465819676     0.9826338339593802    0.01065669078780345  2.534718437628254e-14 122.3548895592627
2.518519383009131       19.4525228993723      15.90196035106558   0.002516928684000358      0.700133335895638      -11.6125654011503  1.673120080685253e-05     0.1266680720243183  0.0008801058070250857      12.94348555041959      269.4824282883138   0.006453787133257652     0.8000468976189492     0.5311936226772986     0.2755871187425161     0.3558956223335359     0.0408791673303501     0.4001933465819676     0.9826338339593802    0.01065667588664225  1.490118654103203e-08 122.3549450875726
2.518386023642457      19.45242982784106      15.90170913682594   0.002513186837399832     0.7000908288098751     -11.61246634984275  1.665698426615756e-05     0.1266676335972772  0.0008791034844935311      12.94461881233059      269.4824976180935   0.006452202668374325     0.8000467825994865     0.5311865439813081     0.2755445412436989     0.3558529952929968    0.04088229383427429     0.4001933465819676     0.9826343766678414    0.01065655620462504  2.430467667929305e-14 122.3540091502438
2.518386061169334      19.45242982784106      15.90170913682594   0.002513186837399832     0.7000908288098751     -11.61246634984275  1.665698426615756e-05     0.1266676335972772  0.0008791034844935311      12.94461881233059      269.4824976180935   0.006452202668374325     0.8000467825994865     0.5311865439813081     0.2755445412436989     0.3558529952929968    0.04088229383427429     0.4001933465819676     0.9826343766678414    0.01065655620462504  2.430467667929305e-14 122.3540090532207
2.518386023642457      19.45243011770485      15.90170913682594   0.002513186837399832     0.7000908288098751     -11.61246634984275  1.665698426615756e-05     0.1266676335972772  0.0008791034844935311      12.94461881233059      269.4824976180935   0.006452202668374325     0.8000467825994865     0.5311865439813081     0.2755445412436989     0.3558529952929968    0.04088229383427429     0.4001933465819676     0.9826343766678414    0.01065655620462504  2.430467667929305e-14 122.3540091340298
2.518386023642457      19.45242982784106      15.90170937377987   0.002513186837399832     0.7000908288098751     -11.61246634984275  1.665698426615756e-05     0.1266676335972772  0.0008791034844935311      12.94461881233059      269.4824976180935   0.006452202668374325     0.8000467825994865     0.5311865439813081     0.2755445412436989     0.3558529952929968    0.04088229383427429     0.4001933465819676     0.9826343766678414    0.01065655620462504  2.430467667929305e-14 122.3540091463118
2.518386023642457      19.45242982784106      15.90170913682594   0.002513201738561026     0.7000908288098751     -11.61246634984275  1.665698426615756e-05     0.1266676335972772  0.0008791034844935311      12.94461881233059      269.4824976180935   0.006452202668374325     0.8000467825994865     0.5311865439813081     0.2755445412436989     0.3558529952929968    0.04088229383427429     0.4001933465819676     0.9826343766678414    0.01065655620462504  2.430467667929305e-14 122.3540095379262
2.518386023642457      19.45242982784106      15.90170913682594   0.002513186837399832     0.7000908437110363     -11.61246634984275  1.665698426615756e-05     0.1266676335972772  0.0008791034844935311      12.94461881233059      269.4824976180935   0.006452202668374325     0.8000467825994865     0.5311865439813081     0.2755445412436989     0.3558529952929968    0.04088229383427429     0.4001933465819676     0.9826343766678414    0.01065655620462504  2.430467667929305e-14 122.3540091507626
2.518386023642457      19.45242982784106      15.90170913682594   0.002513186837399832     0.7000908288098751     -11.61246652288199  1.665698426615756e-05     0.1266676335972772  0.0008791034844935311      12.94461881233059      269.4824976180935   0.006452202668374325     0.8000467825994865     0.5311865439813081     0.2755445412436989     0.3558529952929968    0.04088229383427429     0.4001933465819676     0.9826343766678414    0.01065655620462504  2.430467667929305e-14 122.3540091541226
2.518386023642457      19.45242982784106      15.90170913682594   0.002513186837399832     0.7000908288098751     -11.61246634984275  1.667188542735141e-05     0.1266676335972772  0.0008791034844935311      12.94461881233059      269.4824976180935   0.006452202668374325     0.8000467825994865     0.5311865439813081     0.2755445412436989     0.3558529952929968    0.04088229383427429     0.4001933465819676     0.9826343766678414    0.01065655620462504  2.430467667929305e-14 122.3540128409727
2.518386023642457      19.45242982784106      15.90170913682594   0.002513186837399832     0.7000908288098751     -11.61246634984275  1.665698426615756e-05     0.1266676484984383  0.0008791034844935311      12.94461881233059      269.4824976180935   0.006452202668374325     0.8000467825994865     0.5311865439813081     0.2755445412436989     0.3558529952929968    0.04088229383427429     0.4001933465819676     0.9826343766678414    0.01065655620462504  2.430467667929305e-14 122.3540091460446
2.518386023642457      19.45242982784106      15.90170913682594   0.002513186837399832     0.7000908288098751     -11.61246634984275  1.665698426615756e-05     0.1266676335972772   0.000879118385654725      12.94461881233059      269.4824976180935   0.006452202668374325     0.8000467825994865     0.5311865439813081     0.2755445412436989     0.3558529952929968    0.04088229383427429     0.4001933465819676     0.9826343766678414    0.01065655620462504  2.430467667929305e-14 122.3540105332068
2.518386023642457      19.45242982784106      15.90170913682594   0.002513186837399832     0.7000908288098751     -11.61246634984275  1.665698426615756e-05     0.1266676335972772  0.0008791034844935311      12.94461900522044      269.4824976180935   0.006452202668374325     0.8000467825994865     0.5311865439813081     0.2755445412436989     0.3558529952929968    0.04088229383427429     0.4001933465819676     0.9826343766678414    0.01065655620462504  2.430467667929305e-14 122.3540089109583
2.518386023642457      19.45242982784106      15.90170913682594   0.002513186837399832     0.7000908288098751     -11.61246634984275  1.665698426615756e-05     0.1266676335972772  0.0008791034844935311      12.94461881233059      269.4825016336957   0.006452202668374325     0.8000467825994865     0.5311865439813081     0.2755445412436989     0.3558529952929968    0.04088229383427429     0.4001933465819676     0.9826343766678414    0.01065655620462504  2.430467667929305e-14 122.3540090911482
2.518386023642457      19.45242982784106      15.90170913682594   0.002513186837399832     0.7000908288098751     -11.61246634984275  1.665698426615756e-05     0.1266676335972772  0.0008791034844935311      12.94461881233059      269.4824976180935   0.006452217569535519     0.8000467825994865     0.5311865439813081     0.2755445412436989     0.3558529952929968    0.04088229383427429     0.4001933465819676     0.9826343766678414    0.01065655620462504  2.430467667929305e-14 122.3540065019475
2.518386023642457      19.45242982784106      15.90170913682594   0.002513186837399832     0.7000908288098751     -11.61246634984275  1.665698426615756e-05     0.1266676335972772  0.0008791034844935311      12.94461881233059      269.4824976180935   0.006452202668374325     0.8000467975006477     0.5311865439813081     0.2755445412436989     0.3558529952929968    0.04088229383427429     0.4001933465819676     0.9826343766678414    0.01065655620462504  2.430467667929305e-14 122.3540097072194
2.518386023642457      19.45242982784106      15.90170913682594   0.002513186837399832     0.7000908288098751     -11.61246634984275  1.665698426615756e-05     0.1266676335972772  0.0008791034844935311      12.94461881233059      269.4824976180935   0.006452202668374325     0.8000467825994865     0.5311865588824692     0.2755445412436989     0.3558529952929968    0.04088229383427429     0.4001933465819676     0.9826343766678414    0.01065655620462504  2.430467667929305e-14 122.3540092347193
2.518386023642457      19.45242982784106      15.90170913682594   0.002513186837399832     0.7000908288098751     -11.61246634984275  1.665698426615756e-05     0.1266676335972772  0.0008791034844935311      12.94461881233059      269.4824976180935   0.006452202668374325     0.8000467825994865     0.5311865439813081     0.2755445561448601     0.3558529952929968    0.04088229383427429     0.4001933465819676     0.9826343766678414    0.01065655620462504  2.430467667929305e-14 122.3540091507626
2.518386023642457      19.45242982784106      15.90170913682594   0.002513186837399832     0.7000908288098751     -11.61246634984275  1.665698426615756e-05     0.1266676335972772  0.0008791034844935311      12.94461881233059      269.4824976180935   0.006452202668374325     0.8000467825994865     0.5311865439813081     0.2755445412436989      0.355853010194158    0.04088229383427429     0.4001933465819676     0.9826343766678414    0.01065655620462504  2.430467667929305e-14 122.3540091337378
2.518386023642457      19.45242982784106      15.90170913682594   0.002513186837399832     0.7000908288098751     -11.61246634984275  1.665698426615756e-05     0.1266676335972772  0.0008791034844935311      12.94461881233059      269.4824976180935   0.006452202668374325     0.8000467825994865     0.5311865439813081     0.2755445412436989     0.3558529952929968    0.04088230873543548     0.4001933465819676     0.9826343766678414    0.01065655620462504  2.430467667929305e-14 122.3540091513434
2.518386023642457      19.45242982784106      15.90170913682594   0.002513186837399832     0.7000908288098751     -11.61246634984275  1.665698426615756e-05     0.1266676335972772  0.0008791034844935311      12.94461881233059      269.4824976180935   0.006452202668374325     0.8000467825994865     0.5311865439813081     0.2755445412436989     0.3558529952929968    0.04088229383427429     0.4001933614831288     0.9826343766678414    0.01065655620462504  2.430467667929305e-14 122.3540091502438
2.518386023642457      19.45242982784106      15.90170913682594   0.002513186837399832     0.7000908288098751     -11.61246634984275  1.665698426615756e-05     0.1266676335972772  0.0008791034844935311      12.94461881233059      269.4824976180935   0.006452202668374325     0.8000467825994865     0.5311865439813081     0.2755445412436989     0.3558529952929968    0.04088229383427429     0.4001933465819676     0.9826343915690026    0.01065655620462504  2.430467667929305e-14 122.3540091507633
2.518386023642457      19.45242982784106      15.90170913682594   0.002513186837399832     0.7000908288098751     -11.61246634984275  1.665698426615756e-05     0.1266676335972772  0.0008791034844935311      12.94461881233059      269.4824976180935   0.006452202668374325     0.8000467825994865     0.5311865439813081     0.2755445412436989     0.3558529952929968    0.04088229383427429     0.4001933465819676     0.9826343766678414    0.01065657110578623  2.430467667929305e-14 122.3540091514717
2.518386023642457      19.45242982784106      15.90170913682594   0.002513186837399832     0.7000908288098751     -11.61246634984275  1.665698426615756e-05     0.1266676335972772  0.0008791034844935311      12.94461881233059      269.4824976180935   0.006452202668374325     0.8000467825994865     0.5311865439813081     0.2755445412436989     0.3558529952929968    0.04088229383427429     0.4001933465819676     0.9826343766678414    0.01065655620462504  1.490118549852434e-08 122.3540646885477
2.518387790624333      19.45244040910952      15.90170920477709   0.002513186132948105     0.7000919431981012     -11.61246191264947  1.665414414861354e-05     0.1266677443765038  0.0008790808618816705      12.94470885406983      269.4848604540205   0.006454544085288954     0.8000467627792737     0.5311860415019297     0.2755443226176289      0.355854054632566    0.04090065443635313     0.4001933465819676     0.9824366164608969    0.01066257153882756  2.429469515199574e-14 122.3537262944806
2.518387828151235      19.45244040910952      15.90170920477709   0.002513186132948105     0.7000919431981012     -11.61246191264947  1.665414414861354e-05     0.1266677443765038  0.0008790808618816705      12.94470885406983      269.4848604540205   0.006454544085288954     0.8000467627792737     0.5311860415019297     0.2755443226176289      0.355854054632566    0.04090065443635313     0.4001933465819676     0.9824366164608969    0.01066257153882756  2.429469515199574e-14 122.3537261634357
2.518387790624333      19.45244069897347      15.90170920477709   0.002513186132948105     0.7000919431981012     -11.61246191264947  1.665414414861354e-05     0.1266677443765038  0.0008790808618816705      12.94470885406983      269.4848604540205   0.006454544085288954     0.8000467627792737     0.5311860415019297     0.2755443226176289      0.355854054632566    0.04090065443635313     0.4001933465819676     0.9824366164608969    0.01066257153882756  2.429469515199574e-14 122.3537262731516
2.518387790624333      19.45244040910952      15.90170944173103   0.002513186132948105     0.7000919431981012     -11.61246191264947  1.665414414861354e-05     0.1266677443765038  0.0008790808618816705      12.94470885406983      269.4848604540205   0.006454544085288954     0.8000467627792737     0.5311860415019297     0.2755443226176289      0.355854054632566    0.04090065443635313     0.4001933465819676     0.9824366164608969    0.01066257153882756  2.429469515199574e-14 122.3537263422862
2.518387790624333      19.45244040910952      15.90170920477709   0.002513201034109298     0.7000919431981012     -11.61246191264947  1.665414414861354e-05     0.1266677443765038  0.0008790808618816705      12.94470885406983      269.4848604540205   0.006454544085288954     0.8000467627792737     0.5311860415019297     0.2755443226176289      0.355854054632566    0.04090065443635313     0.4001933465819676     0.9824366164608969    0.01066257153882756  2.429469515199574e-14 122.3537265345992
2.518387790624333      19.45244040910952      15.90170920477709   0.002513186132948105     0.7000919580992624     -11.61246191264947  1.665414414861354e-05     0.1266677443765038  0.0008790808618816705      12.94470885406983      269.4848604540205   0.006454544085288954     0.8000467627792737     0.5311860415019297     0.2755443226176289      0.355854054632566    0.04090065443635313     0.4001933465819676     0.9824366164608969    0.01066257153882756  2.429469515199574e-14 122.3537262903696
2.518387790624333      19.45244040910952      15.90170920477709   0.002513186132948105     0.7000919431981012     -11.61246208568863  1.665414414861354e-05     0.1266677443765038  0.0008790808618816705      12.94470885406983      269.4848604540205   0.006454544085288954     0.8000467627792737     0.5311860415019297     0.2755443226176289      0.355854054632566    0.04090065443635313     0.4001933465819676     0.9824366164608969    0.01066257153882756  2.429469515199574e-14 122.3537262994172
2.518387790624333      19.45244040910952      15.90170920477709   0.002513186132948105     0.7000919431981012     -11.61246191264947  1.666904530980739e-05     0.1266677443765038  0.0008790808618816705      12.94470885406983      269.4848604540205   0.006454544085288954     0.8000467627792737     0.5311860415019297     0.2755443226176289      0.355854054632566    0.04090065443635313     0.4001933465819676     0.9824366164608969    0.01066257153882756  2.429469515199574e-14 122.3537301559919
2.518387790624333      19.45244040910952      15.90170920477709   0.002513186132948105     0.7000919431981012     -11.61246191264947  1.665414414861354e-05      0.126667759277665  0.0008790808618816705      12.94470885406983      269.4848604540205   0.006454544085288954     0.8000467627792737     0.5311860415019297     0.2755443226176289      0.355854054632566    0.04090065443635313     0.4001933465819676     0.9824366164608969    0.01066257153882756  2.429469515199574e-14 122.3537262524859
2.518387790624333      19.45244040910952      15.90170920477709   0.002513186132948105     0.7000919431981012     -11.61246191264947  1.665414414861354e-05     0.1266677443765038  0.0008790957630428643      12.94470885406983      269.4848604540205   0.006454544085288954     0.8000467627792737     0.5311860415019297     0.2755443226176289      0.355854054632566    0.04090065443635313     0.4001933465819676     0.9824366164608969    0.01066257153882756  2.429469515199574e-14 122.3537277171543
2.518387790624333      19.45244040910952      15.90170920477709   0.002513186132948105     0.7000919431981012     -11.61246191264947  1.665414414861354e-05     0.1266677443765038  0.0008790808618816705      12.94470904696102      269.4848604540205   0.006454544085288954     0.8000467627792737     0.5311860415019297     0.2755443226176289      0.355854054632566    0.04090065443635313     0.4001933465819676     0.9824366164608969    0.01066257153882756  2.429469515199574e-14 122.3537261937047
2.518387790624333      19.45244040910952      15.90170920477709   0.002513186132948105     0.7000919431981012     -11.61246191264947  1.665414414861354e-05     0.1266677443765038  0.0008790808618816705      12.94470885406983      269.4848644696579   0.006454544085288954     0.8000467627792737     0.5311860415019297     0.2755443226176289      0.355854054632566    0.04090065443635313     0.4001933465819676     0.9824366164608969    0.01066257153882756  2.429469515199574e-14 122.3537262619243
2.518387790624333      19.45244040910952      15.90170920477709   0.002513186132948105     0.7000919431981012     -11.61246191264947  1.665414414861354e-05     0.1266677443765038  0.0008790808618816705      12.94470885406983      269.4848604540205   0.006454558986450148     0.8000467627792737     0.5311860415019297     0.2755443226176289      0.355854054632566    0.04090065443635313     0.4001933465819676     0.9824366164608969    0.01066257153882756  2.429469515199574e-14 122.3537261764493
2.518387790624333      19.45244040910952      15.90170920477709   0.002513186132948105     0.7000919431981012     -11.61246191264947  1.665414414861354e-05     0.1266677443765038  0.0008790808618816705      12.94470885406983      269.4848604540205   0.006454544085288954     0.8000467776804349     0.5311860415019297     0.2755443226176289      0.355854054632566    0.04090065443635313     0.4001933465819676     0.9824366164608969    0.01066257153882756  2.429469515199574e-14 122.3537268741118
2.518387790624333      19.45244040910952      15.90170920477709   0.002513186132948105     0.7000919431981012     -11.61246191264947  1.665414414861354e-05     0.1266677443765038  0.0008790808618816705      12.94470885406983      269.4848604540205   0.006454544085288954     0.8000467627792737     0.5311860564030909     0.2755443226176289      0.355854054632566    0.04090065443635313     0.4001933465819676     0.9824366164608969    0.01066257153882756  2.429469515199574e-14 122.3537263382449
2.518387790624333      19.45244040910952      15.90170920477709   0.002513186132948105     0.7000919431981012     -11.61246191264947  1.665414414861354e-05     0.1266677443765038  0.0008790808618816705      12.94470885406983      269.4848604540205   0.006454544085288954     0.8000467627792737     0.5311860415019297       0.27554433751879      0.355854054632566    0.04090065443635313     0.4001933465819676     0.9824366164608969    0.01066257153882756  2.429469515199574e-14 122.3537263866396
2.518387790624333      19.45244040910952      15.90170920477709   0.002513186132948105     0.7000919431981012     -11.61246191264947  1.665414414861354e-05     0.1266677443765038  0.0008790808618816705      12.94470885406983      269.4848604540205   0.006454544085288954     0.8000467627792737     0.5311860415019297     0.2755443226176289     0.3558540695337272    0.04090065443635313     0.4001933465819676     0.9824366164608969    0.01066257153882756  2.429469515199574e-14 122.353726269727
2.518387790624333      19.45244040910952      15.90170920477709   0.002513186132948105     0.7000919431981012     -11.61246191264947  1.665414414861354e-05     0.1266677443765038  0.0008790808618816705      12.94470885406983      269.4848604540205   0.006454544085288954     0.8000467627792737     0.5311860415019297     0.2755443226176289      0.355854054632566    0.04090066933751432     0.4001933465819676     0.9824366164608969    0.01066257153882756  2.429469515199574e-14 122.353726294471
2.518387790624333      19.45244040910952      15.90170920477709   0.002513186132948105     0.7000919431981012     -11.61246191264947  1.665414414861354e-05     0.1266677443765038  0.0008790808618816705      12.94470885406983      269.4848604540205   0.006454544085288954     0.8000467627792737     0.5311860415019297     0.2755443226176289      0.355854054632566    0.04090065443635313     0.4001933614831288     0.9824366164608969    0.01066257153882756  2.429469515199574e-14 122.3537262944806
2.518387790624333      19.45244040910952      15.90170920477709   0.002513186132948105     0.7000919431981012     -11.61246191264947  1.665414414861354e-05     0.1266677443765038  0.0008790808618816705      12.94470885406983      269.4848604540205   0.006454544085288954     0.8000467627792737     0.5311860415019297     0.2755443226176289      0.355854054632566    0.04090065443635313     0.4001933465819676     0.9824366313620581    0.01066257153882756  2.429469515199574e-14 122.3537262944697
2.518387790624333      19.45244040910952      15.90170920477709   0.002513186132948105     0.7000919431981012     -11.61246191264947  1.665414414861354e-05     0.1266677443765038  0.0008790808618816705      12.94470885406983      269.4848604540205   0.006454544085288954     0.8000467627792737     0.5311860415019297     0.2755443226176289      0.355854054632566    0.04090065443635313     0.4001933465819676     0.9824366164608969    0.01066258643998875  2.429469515199574e-14 122.3537262944627
2.518387790624333      19.45244040910952      15.90170920477709   0.002513186132948105     0.7000919431981012     -11.61246191264947  1.665414414861354e-05     0.1266677443765038  0.0008790808618816705      12.94470885406983      269.4848604540205   0.006454544085288954     0.8000467627792737     0.5311860415019297     0.2755443226176289      0.355854054632566    0.04090065443635313     0.4001933465819676     0.9824366164608969    0.01066257153882756  1.490118548854281e-08 122.3537818380696
2.518405735409986      19.45240761641038      15.90163412602332   0.002513006658159875     0.7000940937638057      -11.6124304301139  1.663665119808061e-05     0.1266791022222549  0.0008787442018413413      12.94481348582462      269.4896058245421   0.006456214357640752     0.8000467534654986     0.5311786347934873     0.2755375667045033     0.3558646574572856    0.04090212118276188     0.4001933465819676     0.9824384147290519    0.01084132464447406  2.392706575027551e-14 122.3535521376874
2.518405772937156      19.45240761641038      15.90163412602332   0.002513006658159875     0.7000940937638057      -11.6124304301139  1.663665119808061e-05     0.1266791022222549  0.0008787442018413413      12.94481348582462      269.4896058245421   0.006456214357640752     0.8000467534654986     0.5311786347934873     0.2755375667045033     0.3558646574572856    0.04090212118276188     0.4001933465819676     0.9824384147290519    0.01084132464447406  2.392706575027551e-14 122.3535522815801
2.518405735409986      19.45240790627384      15.90163412602332   0.002513006658159875     0.7000940937638057      -11.6124304301139  1.663665119808061e-05     0.1266791022222549  0.0008787442018413413      12.94481348582462      269.4896058245421   0.006456214357640752     0.8000467534654986     0.5311786347934873     0.2755375667045033     0.3558646574572856    0.04090212118276188     0.4001933465819676     0.9824384147290519    0.01084132464447406  2.392706575027551e-14 122.3535521844159
2.518405735409986      19.45240761641038      15.90163436297613   0.002513006658159875     0.7000940937638057      -11.6124304301139  1.663665119808061e-05     0.1266791022222549  0.0008787442018413413      12.94481348582462      269.4896058245421   0.006456214357640752     0.8000467534654986     0.5311786347934873     0.2755375667045033     0.3558646574572856    0.04090212118276188     0.4001933465819676     0.9824384147290519    0.01084132464447406  2.392706575027551e-14 122.3535521673321
2.518405735409986      19.45240761641038      15.90163412602332   0.002513021559321069     0.7000940937638057      -11.6124304301139  1.663665119808061e-05     0.1266791022222549  0.0008787442018413413      12.94481348582462      269.4896058245421   0.006456214357640752     0.8000467534654986     0.5311786347934873     0.2755375667045033     0.3558646574572856    0.04090212118276188     0.4001933465819676     0.9824384147290519    0.01084132464447406  2.392706575027551e-14 122.3535522950134
2.518405735409986      19.45240761641038      15.90163412602332   0.002513006658159875     0.7000941086649669      -11.6124304301139  1.663665119808061e-05     0.1266791022222549  0.0008787442018413413      12.94481348582462      269.4896058245421   0.006456214357640752     0.8000467534654986     0.5311786347934873     0.2755375667045033     0.3558646574572856    0.04090212118276188     0.4001933465819676     0.9824384147290519    0.01084132464447406  2.392706575027551e-14 122.3535521466847
2.518405735409986      19.45240761641038      15.90163412602332   0.002513006658159875     0.7000940937638057     -11.61243060315259  1.663665119808061e-05     0.1266791022222549  0.0008787442018413413      12.94481348582462      269.4896058245421   0.006456214357640752     0.8000467534654986     0.5311786347934873     0.2755375667045033     0.3558646574572856    0.04090212118276188     0.4001933465819676     0.9824384147290519    0.01084132464447406  2.392706575027551e-14 122.3535521404156
2.518405735409986      19.45240761641038      15.90163412602332   0.002513006658159875     0.7000940937638057      -11.6124304301139  1.665155235927446e-05     0.1266791022222549  0.0008787442018413413      12.94481348582462      269.4896058245421   0.006456214357640752     0.8000467534654986     0.5311786347934873     0.2755375667045033     0.3558646574572856    0.04090212118276188     0.4001933465819676     0.9824384147290519    0.01084132464447406  2.392706575027551e-14 122.3535562463284
2.518405735409986      19.45240761641038      15.90163412602332   0.002513006658159875     0.7000940937638057      -11.6124304301139  1.663665119808061e-05     0.1266791171234161  0.0008787442018413413      12.94481348582462      269.4896058245421   0.006456214357640752     0.8000467534654986     0.5311786347934873     0.2755375667045033     0.3558646574572856    0.04090212118276188     0.4001933465819676     0.9824384147290519    0.01084132464447406  2.392706575027551e-14 122.3535521577427
2.518405735409986      19.45240761641038      15.90163412602332   0.002513006658159875     0.7000940937638057      -11.6124304301139  1.663665119808061e-05     0.1266791022222549  0.0008787591030025351      12.94481348582462      269.4896058245421   0.006456214357640752     0.8000467534654986     0.5311786347934873     0.2755375667045033     0.3558646574572856    0.04090212118276188     0.4001933465819676     0.9824384147290519    0.01084132464447406  2.392706575027551e-14 122.3535535941756
2.518405735409986      19.45240761641038      15.90163412602332   0.002513006658159875     0.7000940937638057      -11.6124304301139  1.663665119808061e-05     0.1266791022222549  0.0008787442018413413      12.94481367871737      269.4896058245421   0.006456214357640752     0.8000467534654986     0.5311786347934873     0.2755375667045033     0.3558646574572856    0.04090212118276188     0.4001933465819676     0.9824384147290519    0.01084132464447406  2.392706575027551e-14 122.3535521054894
2.518405735409986      19.45240761641038      15.90163412602332   0.002513006658159875     0.7000940937638057      -11.6124304301139  1.663665119808061e-05     0.1266791022222549  0.0008787442018413413      12.94481348582462      269.4896098402502   0.006456214357640752     0.8000467534654986     0.5311786347934873     0.2755375667045033     0.3558646574572856    0.04090212118276188     0.4001933465819676     0.9824384147290519    0.01084132464447406  2.392706575027551e-14 122.3535522713246
2.518405735409986      19.45240761641038      15.90163412602332   0.002513006658159875     0.7000940937638057      -11.6124304301139  1.663665119808061e-05     0.1266791022222549  0.0008787442018413413      12.94481348582462      269.4896058245421   0.006456229258801946     0.8000467534654986     0.5311786347934873     0.2755375667045033     0.3558646574572856    0.04090212118276188     0.4001933465819676     0.9824384147290519    0.01084132464447406  2.392706575027551e-14 122.3535537075853
2.518405735409986      19.45240761641038      15.90163412602332   0.002513006658159875     0.7000940937638057      -11.6124304301139  1.663665119808061e-05     0.1266791022222549  0.0008787442018413413      12.94481348582462      269.4896058245421   0.006456214357640752     0.8000467683666598     0.5311786347934873     0.2755375667045033     0.3558646574572856    0.04090212118276188     0.4001933465819676     0.9824384147290519    0.01084132464447406  2.392706575027551e-14 122.3535526689321
2.518405735409986      19.45240761641038      15.90163412602332   0.002513006658159875     0.7000940937638057      -11.6124304301139  1.663665119808061e-05     0.1266791022222549  0.0008787442018413413      12.94481348582462      269.4896058245421   0.006456214357640752     0.8000467534654986     0.5311786496946485     0.2755375667045033     0.3558646574572856    0.04090212118276188     0.4001933465819676     0.9824384147290519    0.01084132464447406  2.392706575027551e-14 122.3535521900729
2.518405735409986      19.45240761641038      15.90163412602332   0.002513006658159875     0.7000940937638057      -11.6124304301139  1.663665119808061e-05     0.1266791022222549  0.0008787442018413413      12.94481348582462      269.4896058245421   0.006456214357640752     0.8000467534654986     0.5311786347934873     0.2755375816056645     0.3558646574572856    0.04090212118276188     0.4001933465819676     0.9824384147290519    0.01084132464447406  2.392706575027551e-14 122.3535523560217
2.518405735409986      19.45240761641038      15.90163412602332   0.002513006658159875     0.7000940937638057      -11.6124304301139  1.663665119808061e-05     0.1266791022222549  0.0008787442018413413      12.94481348582462      269.4896058245421   0.006456214357640752     0.8000467534654986     0.5311786347934873     0.2755375667045033     0.3558646723584468    0.04090212118276188     0.4001933465819676     0.9824384147290519    0.01084132464447406  2.392706575027551e-14 122.3535521283967
2.518405735409986      19.45240761641038      15.90163412602332   0.002513006658159875     0.7000940937638057      -11.6124304301139  1.663665119808061e-05     0.1266791022222549  0.0008787442018413413      12.94481348582462      269.4896058245421   0.006456214357640752     0.8000467534654986     0.5311786347934873     0.2755375667045033     0.3558646574572856    0.04090213608392307     0.4001933465819676     0.9824384147290519    0.01084132464447406  2.392706575027551e-14 122.3535521376944
2.518405735409986      19.45240761641038      15.90163412602332   0.002513006658159875     0.7000940937638057      -11.6124304301139  1.663665119808061e-05     0.1266791022222549  0.0008787442018413413      12.94481348582462      269.4896058245421   0.006456214357640752     0.8000467534654986     0.5311786347934873     0.2755375667045033     0.3558646574572856    0.04090212118276188     0.4001933614831288     0.9824384147290519    0.01084132464447406  2.392706575027551e-14 122.3535521376874
2.518405735409986      19.45240761641038      15.90163412602332   0.002513006658159875     0.7000940937638057      -11.6124304301139  1.663665119808061e-05     0.1266791022222549  0.0008787442018413413      12.94481348582462      269.4896058245421   0.006456214357640752     0.8000467534654986     0.5311786347934873     0.2755375667045033     0.3558646574572856    0.04090212118276188     0.4001933465819676     0.9824384296302131    0.01084132464447406  2.392706575027551e-14 122.3535521376931
2.518405735409986      19.45240761641038      15.90163412602332   0.002513006658159875     0.7000940937638057      -11.6124304301139  1.663665119808061e-05     0.1266791022222549  0.0008787442018413413      12.94481348582462      269.4896058245421   0.006456214357640752     0.8000467534654986     0.5311786347934873     0.2755375667045033     0.3558646574572856    0.04090212118276188     0.4001933465819676     0.9824384147290519    0.01084133954563526  2.392706575027551e-14 122.3535521377065
2.518405735409986      19.45240761641038      15.90163412602332   0.002513006658159875     0.7000940937638057      -11.6124304301139  1.663665119808061e-05     0.1266791022222549  0.0008787442018413413      12.94481348582462      269.4896058245421   0.006456214357640752     0.8000467534654986     0.5311786347934873     0.2755375667045033     0.3558646574572856    0.04090212118276188     0.4001933465819676     0.9824384147290519    0.01084132464447406  1.490118512091341e-08 122.3536076794395
2.518093220227961      19.45281503407065       15.9025640302089    0.00251327773929639     0.7000270141099503     -11.61276871306885   1.65248275444259e-05     0.1266817849698215  0.0008783886617831946       12.9445790472601      269.4139110133823   0.006454000178795576     0.8000466335593397      0.531196897122968     0.2755328705208995      0.355791877323871    0.04090128202092104     0.4001933465819676     0.9824213753428688    0.01084073368669608  2.357947766408713e-14 122.3544364612653
2.518093257750474      19.45281503407065       15.9025640302089    0.00251327773929639     0.7000270141099503     -11.61276871306885   1.65248275444259e-05     0.1266817849698215  0.0008783886617831946       12.9445790472601      269.4139110133823   0.006454000178795576     0.8000466335593397      0.531196897122968     0.2755328705208995      0.355791877323871    0.04090128202092104     0.4001933465819676     0.9824213753428688    0.01084073368669608  2.357947766408713e-14 122.3544363607581
2.518093220227961      19.45281532394018       15.9025640302089    0.00251327773929639     0.7000270141099503     -11.61276871306885   1.65248275444259e-05     0.1266817849698215  0.0008783886617831946       12.9445790472601      269.4139110133823   0.006454000178795576     0.8000466335593397      0.531196897122968     0.2755328705208995      0.355791877323871    0.04090128202092104     0.4001933465819676     0.9824213753428688    0.01084073368669608  2.357947766408713e-14 122.3544364438205
2.518093220227961      19.45281503407065      15.90256426717557    0.00251327773929639     0.7000270141099503     -11.61276871306885   1.65248275444259e-05     0.1266817849698215  0.0008783886617831946       12.9445790472601      269.4139110133823   0.006454000178795576     0.8000466335593397      0.531196897122968     0.2755328705208995      0.355791877323871    0.04090128202092104     0.4001933465819676     0.9824213753428688    0.01084073368669608  2.357947766408713e-14 122.3544364367922
2.518093220227961      19.45281503407065       15.9025640302089   0.002513292640457584     0.7000270141099503     -11.61276871306885   1.65248275444259e-05     0.1266817849698215  0.0008783886617831946       12.9445790472601      269.4139110133823   0.006454000178795576     0.8000466335593397      0.531196897122968     0.2755328705208995      0.355791877323871    0.04090128202092104     0.4001933465819676     0.9824213753428688    0.01084073368669608  2.357947766408713e-14 122.354436713528
2.518093220227961      19.45281503407065       15.9025640302089    0.00251327773929639     0.7000270290111115     -11.61276871306885   1.65248275444259e-05     0.1266817849698215  0.0008783886617831946       12.9445790472601      269.4139110133823   0.006454000178795576     0.8000466335593397      0.531196897122968     0.2755328705208995      0.355791877323871    0.04090128202092104     0.4001933465819676     0.9824213753428688    0.01084073368669608  2.357947766408713e-14 122.3544364486242
2.518093220227961      19.45281503407065       15.9025640302089    0.00251327773929639     0.7000270141099503     -11.61276888611259   1.65248275444259e-05     0.1266817849698215  0.0008783886617831946       12.9445790472601      269.4139110133823   0.006454000178795576     0.8000466335593397      0.531196897122968     0.2755328705208995      0.355791877323871    0.04090128202092104     0.4001933465819676     0.9824213753428688    0.01084073368669608  2.357947766408713e-14 122.3544364813102
2.518093220227961      19.45281503407065       15.9025640302089    0.00251327773929639     0.7000270141099503     -11.61276871306885  1.653972870561975e-05     0.1266817849698215  0.0008783886617831946       12.9445790472601      269.4139110133823   0.006454000178795576     0.8000466335593397      0.531196897122968     0.2755328705208995      0.355791877323871    0.04090128202092104     0.4001933465819676     0.9824213753428688    0.01084073368669608  2.357947766408713e-14 122.35444025112
2.518093220227961      19.45281503407065       15.9025640302089    0.00251327773929639     0.7000270141099503     -11.61276871306885   1.65248275444259e-05     0.1266817998709827  0.0008783886617831946       12.9445790472601      269.4139110133823   0.006454000178795576     0.8000466335593397      0.531196897122968     0.2755328705208995      0.355791877323871    0.04090128202092104     0.4001933465819676     0.9824213753428688    0.01084073368669608  2.357947766408713e-14 122.3544364358075
2.518093220227961      19.45281503407065       15.9025640302089    0.00251327773929639     0.7000270141099503     -11.61276871306885   1.65248275444259e-05     0.1266817849698215  0.0008784035629443884       12.9445790472601      269.4139110133823   0.006454000178795576     0.8000466335593397      0.531196897122968     0.2755328705208995      0.355791877323871    0.04090128202092104     0.4001933465819676     0.9824213753428688    0.01084073368669608  2.357947766408713e-14 122.3544377702042
2.518093220227961      19.45281503407065       15.9025640302089    0.00251327773929639     0.7000270141099503     -11.61276871306885   1.65248275444259e-05     0.1266817849698215  0.0008783886617831946      12.94457924014936      269.4139110133823   0.006454000178795576     0.8000466335593397      0.531196897122968     0.2755328705208995      0.355791877323871    0.04090128202092104     0.4001933465819676     0.9824213753428688    0.01084073368669608  2.357947766408713e-14 122.3544364896068
2.518093220227961      19.45281503407065       15.9025640302089    0.00251327773929639     0.7000270141099503     -11.61276871306885   1.65248275444259e-05     0.1266817849698215  0.0008783886617831946       12.9445790472601      269.4139150279624   0.006454000178795576     0.8000466335593397      0.531196897122968     0.2755328705208995      0.355791877323871    0.04090128202092104     0.4001933465819676     0.9824213753428688    0.01084073368669608  2.357947766408713e-14 122.3544365595724
2.518093220227961      19.45281503407065       15.9025640302089    0.00251327773929639     0.7000270141099503     -11.61276871306885   1.65248275444259e-05     0.1266817849698215  0.0008783886617831946       12.9445790472601      269.4139110133823    0.00645401507995677     0.8000466335593397      0.531196897122968     0.2755328705208995      0.355791877323871    0.04090128202092104     0.4001933465819676     0.9824213753428688    0.01084073368669608  2.357947766408713e-14 122.3544351025446
2.518093220227961      19.45281503407065       15.9025640302089    0.00251327773929639     0.7000270141099503     -11.61276871306885   1.65248275444259e-05     0.1266817849698215  0.0008783886617831946       12.9445790472601      269.4139110133823   0.006454000178795576     0.8000466484605009      0.531196897122968     0.2755328705208995      0.355791877323871    0.04090128202092104     0.4001933465819676     0.9824213753428688    0.01084073368669608  2.357947766408713e-14 122.3544369990642
2.518093220227961      19.45281503407065       15.9025640302089    0.00251327773929639     0.7000270141099503     -11.61276871306885   1.65248275444259e-05     0.1266817849698215  0.0008783886617831946       12.9445790472601      269.4139110133823   0.006454000178795576     0.8000466335593397     0.5311969120241292     0.2755328705208995      0.355791877323871    0.04090128202092104     0.4001933465819676     0.9824213753428688    0.01084073368669608  2.357947766408713e-14 122.3544365483032
2.518093220227961      19.45281503407065       15.9025640302089    0.00251327773929639     0.7000270141099503     -11.61276871306885   1.65248275444259e-05     0.1266817849698215  0.0008783886617831946       12.9445790472601      269.4139110133823   0.006454000178795576     0.8000466335593397      0.531196897122968     0.2755328854220607      0.355791877323871    0.04090128202092104     0.4001933465819676     0.9824213753428688    0.01084073368669608  2.357947766408713e-14 122.354436499897
2.518093220227961      19.45281503407065       15.9025640302089    0.00251327773929639     0.7000270141099503     -11.61276871306885   1.65248275444259e-05     0.1266817849698215  0.0008783886617831946       12.9445790472601      269.4139110133823   0.006454000178795576     0.8000466335593397      0.531196897122968     0.2755328705208995     0.3557918922250322    0.04090128202092104     0.4001933465819676     0.9824213753428688    0.01084073368669608  2.357947766408713e-14 122.3544364641587
2.518093220227961      19.45281503407065       15.9025640302089    0.00251327773929639     0.7000270141099503     -11.61276871306885   1.65248275444259e-05     0.1266817849698215  0.0008783886617831946       12.9445790472601      269.4139110133823   0.006454000178795576     0.8000466335593397      0.531196897122968     0.2755328705208995      0.355791877323871    0.04090129692208223     0.4001933465819676     0.9824213753428688    0.01084073368669608  2.357947766408713e-14 122.354436461425
2.518093220227961      19.45281503407065       15.9025640302089    0.00251327773929639     0.7000270141099503     -11.61276871306885   1.65248275444259e-05     0.1266817849698215  0.0008783886617831946       12.9445790472601      269.4139110133823   0.006454000178795576     0.8000466335593397      0.531196897122968     0.2755328705208995      0.355791877323871    0.04090128202092104     0.4001933614831288     0.9824213753428688    0.01084073368669608  2.357947766408713e-14 122.3544364612653
2.518093220227961      19.45281503407065       15.9025640302089    0.00251327773929639     0.7000270141099503     -11.61276871306885   1.65248275444259e-05     0.1266817849698215  0.0008783886617831946       12.9445790472601      269.4139110133823   0.006454000178795576     0.8000466335593397      0.531196897122968     0.2755328705208995      0.355791877323871    0.04090128202092104     0.4001933465819676       0.98242139024403    0.01084073368669608  2.357947766408713e-14 122.3544364611493
2.518093220227961      19.45281503407065       15.9025640302089    0.00251327773929639     0.7000270141099503     -11.61276871306885   1.65248275444259e-05     0.1266817849698215  0.0008783886617831946       12.9445790472601      269.4139110133823   0.006454000178795576     0.8000466335593397      0.531196897122968     0.2755328705208995      0.355791877323871    0.04090128202092104     0.4001933465819676     0.9824213753428688    0.01084074858785727  2.357947766408713e-14 122.3544364611477
2.518093220227961      19.45281503407065       15.9025640302089    0.00251327773929639     0.7000270141099503     -11.61276871306885   1.65248275444259e-05     0.1266817849698215  0.0008783886617831946       12.9445790472601      269.4139110133823   0.006454000178795576     0.8000466335593397      0.531196897122968     0.2755328705208995      0.355791877323871    0.04090128202092104     0.4001933465819676     0.9824213753428688    0.01084073368669608  1.490118477332532e-08 122.3544920026851
2.518318152648628      19.45250887673028      15.90186583778341   0.002513011251271997     0.7000763269820679     -11.61251479532837  1.659758028965775e-05     0.1266793562782616  0.0008784467773916356       12.9447553987465      269.4706976686296   0.006454013573622254     0.8000467194867511     0.5311786414677878     0.2755265582896718     0.3558480176137033    0.04090191176034674     0.4001933465819676      0.982434162381913    0.01084117716325382  2.362302939877117e-14 122.3536611257118
2.518318190174493      19.45250887673028      15.90186583778341   0.002513011251271997     0.7000763269820679     -11.61251479532837  1.659758028965775e-05     0.1266793562782616  0.0008784467773916356       12.9447553987465      269.4706976686296   0.006454013573622254     0.8000467194867511     0.5311786414677878     0.2755265582896718     0.3558480176137033    0.04090191176034674     0.4001933465819676      0.982434162381913    0.01084117716325382  2.362302939877117e-14 122.3536610457198
2.518318152648628      19.45250916659525      15.90186583778341   0.002513011251271997     0.7000763269820679     -11.61251479532837  1.659758028965775e-05     0.1266793562782616  0.0008784467773916356       12.9447553987465      269.4706976686296   0.006454013573622254     0.8000467194867511     0.5311786414677878     0.2755265582896718     0.3558480176137033    0.04090191176034674     0.4001933465819676      0.982434162381913    0.01084117716325382  2.362302939877117e-14 122.3536611305287
2.518318152648628      19.45250887673028      15.90186607473968   0.002513011251271997     0.7000763269820679     -11.61251479532837  1.659758028965775e-05     0.1266793562782616  0.0008784467773916356       12.9447553987465      269.4706976686296   0.006454013573622254     0.8000467194867511     0.5311786414677878     0.2755265582896718     0.3558480176137033    0.04090191176034674     0.4001933465819676      0.982434162381913    0.01084117716325382  2.362302939877117e-14 122.3536611634416
2.518318152648628      19.45250887673028      15.90186583778341   0.002513026152433191     0.7000763269820679     -11.61251479532837  1.659758028965775e-05     0.1266793562782616  0.0008784467773916356       12.9447553987465      269.4706976686296   0.006454013573622254     0.8000467194867511     0.5311786414677878     0.2755265582896718     0.3558480176137033    0.04090191176034674     0.4001933465819676      0.982434162381913    0.01084117716325382  2.362302939877117e-14 122.3536614299261
2.518318152648628      19.45250887673028      15.90186583778341   0.002513011251271997     0.7000763418832291     -11.61251479532837  1.659758028965775e-05     0.1266793562782616  0.0008784467773916356       12.9447553987465      269.4706976686296   0.006454013573622254     0.8000467194867511     0.5311786414677878     0.2755265582896718     0.3558480176137033    0.04090191176034674     0.4001933465819676      0.982434162381913    0.01084117716325382  2.362302939877117e-14 122.3536611326551
2.518318152648628      19.45250887673028      15.90186583778341   0.002513011251271997     0.7000763269820679     -11.61251496836832  1.659758028965775e-05     0.1266793562782616  0.0008784467773916356       12.9447553987465      269.4706976686296   0.006454013573622254     0.8000467194867511     0.5311786414677878     0.2755265582896718     0.3558480176137033    0.04090191176034674     0.4001933465819676      0.982434162381913    0.01084117716325382  2.362302939877117e-14 122.3536611305417
2.518318152648628      19.45250887673028      15.90186583778341   0.002513011251271997     0.7000763269820679     -11.61251479532837   1.66124814508516e-05     0.1266793562782616  0.0008784467773916356       12.9447553987465      269.4706976686296   0.006454013573622254     0.8000467194867511     0.5311786414677878     0.2755265582896718     0.3558480176137033    0.04090191176034674     0.4001933465819676      0.982434162381913    0.01084117716325382  2.362302939877117e-14 122.3536649004244
2.518318152648628      19.45250887673028      15.90186583778341   0.002513011251271997     0.7000763269820679     -11.61251479532837  1.659758028965775e-05     0.1266793711794228  0.0008784467773916356       12.9447553987465      269.4706976686296   0.006454013573622254     0.8000467194867511     0.5311786414677878     0.2755265582896718     0.3558480176137033    0.04090191176034674     0.4001933465819676      0.982434162381913    0.01084117716325382  2.362302939877117e-14 122.3536611059607
2.518318152648628      19.45250887673028      15.90186583778341   0.002513011251271997     0.7000763269820679     -11.61251479532837  1.659758028965775e-05     0.1266793562782616  0.0008784616785528295       12.9447553987465      269.4706976686296   0.006454013573622254     0.8000467194867511     0.5311786414677878     0.2755265582896718     0.3558480176137033    0.04090191176034674     0.4001933465819676      0.982434162381913    0.01084117716325382  2.362302939877117e-14 122.3536624642403
2.518318152648628      19.45250887673028      15.90186583778341   0.002513011251271997     0.7000763269820679     -11.61251479532837  1.659758028965775e-05     0.1266793562782616  0.0008784467773916356      12.94475559163838      269.4706976686296   0.006454013573622254     0.8000467194867511     0.5311786414677878     0.2755265582896718     0.3558480176137033    0.04090191176034674     0.4001933465819676      0.982434162381913    0.01084117716325382  2.362302939877117e-14 122.3536611635796
2.518318152648628      19.45250887673028      15.90186583778341   0.002513011251271997     0.7000763269820679     -11.61251479532837  1.659758028965775e-05     0.1266793562782616  0.0008784467773916356       12.9447553987465      269.4707016840559   0.006454013573622254     0.8000467194867511     0.5311786414677878     0.2755265582896718     0.3558480176137033    0.04090191176034674     0.4001933465819676      0.982434162381913    0.01084117716325382  2.362302939877117e-14 122.3536611298734
2.518318152648628      19.45250887673028      15.90186583778341   0.002513011251271997     0.7000763269820679     -11.61251479532837  1.659758028965775e-05     0.1266793562782616  0.0008784467773916356       12.9447553987465      269.4706976686296   0.006454028474783448     0.8000467194867511     0.5311786414677878     0.2755265582896718     0.3558480176137033    0.04090191176034674     0.4001933465819676      0.982434162381913    0.01084117716325382  2.362302939877117e-14 122.3536598212686
2.518318152648628      19.45250887673028      15.90186583778341   0.002513011251271997     0.7000763269820679     -11.61251479532837  1.659758028965775e-05     0.1266793562782616  0.0008784467773916356       12.9447553987465      269.4706976686296   0.006454013573622254     0.8000467343879123     0.5311786414677878     0.2755265582896718     0.3558480176137033    0.04090191176034674     0.4001933465819676      0.982434162381913    0.01084117716325382  2.362302939877117e-14 122.3536616602367
2.518318152648628      19.45250887673028      15.90186583778341   0.002513011251271997     0.7000763269820679     -11.61251479532837  1.659758028965775e-05     0.1266793562782616  0.0008784467773916356       12.9447553987465      269.4706976686296   0.006454013573622254     0.8000467194867511      0.531178656368949     0.2755265582896718     0.3558480176137033    0.04090191176034674     0.4001933465819676      0.982434162381913    0.01084117716325382  2.362302939877117e-14 122.3536612337758
2.518318152648628      19.45250887673028      15.90186583778341   0.002513011251271997     0.7000763269820679     -11.61251479532837  1.659758028965775e-05     0.1266793562782616  0.0008784467773916356       12.9447553987465      269.4706976686296   0.006454013573622254     0.8000467194867511     0.5311786414677878      0.275526573190833     0.3558480176137033    0.04090191176034674     0.4001933465819676      0.982434162381913    0.01084117716325382  2.362302939877117e-14 122.3536611701706
2.518318152648628      19.45250887673028      15.90186583778341   0.002513011251271997     0.7000763269820679     -11.61251479532837  1.659758028965775e-05     0.1266793562782616  0.0008784467773916356       12.9447553987465      269.4706976686296   0.006454013573622254     0.8000467194867511     0.5311786414677878     0.2755265582896718     0.3558480325148645    0.04090191176034674     0.4001933465819676      0.982434162381913    0.01084117716325382  2.362302939877117e-14 122.3536611109062
2.518318152648628      19.45250887673028      15.90186583778341   0.002513011251271997     0.7000763269820679     -11.61251479532837  1.659758028965775e-05     0.1266793562782616  0.0008784467773916356       12.9447553987465      269.4706976686296   0.006454013573622254     0.8000467194867511     0.5311786414677878     0.2755265582896718     0.3558480176137033    0.04090192666150794     0.4001933465819676      0.982434162381913    0.01084117716325382  2.362302939877117e-14 122.3536611257356
2.518318152648628      19.45250887673028      15.90186583778341   0.002513011251271997     0.7000763269820679     -11.61251479532837  1.659758028965775e-05     0.1266793562782616  0.0008784467773916356       12.9447553987465      269.4706976686296   0.006454013573622254     0.8000467194867511     0.5311786414677878     0.2755265582896718     0.3558480176137033    0.04090191176034674     0.4001933614831288      0.982434162381913    0.01084117716325382  2.362302939877117e-14 122.3536611257118
2.518318152648628      19.45250887673028      15.90186583778341   0.002513011251271997     0.7000763269820679     -11.61251479532837  1.659758028965775e-05     0.1266793562782616  0.0008784467773916356       12.9447553987465      269.4706976686296   0.006454013573622254     0.8000467194867511     0.5311786414677878     0.2755265582896718     0.3558480176137033    0.04090191176034674     0.4001933465819676     0.9824341772830741    0.01084117716325382  2.362302939877117e-14 122.3536611256282
2.518318152648628      19.45250887673028      15.90186583778341   0.002513011251271997     0.7000763269820679     -11.61251479532837  1.659758028965775e-05     0.1266793562782616  0.0008784467773916356       12.9447553987465      269.4706976686296   0.006454013573622254     0.8000467194867511     0.5311786414677878     0.2755265582896718     0.3558480176137033    0.04090191176034674     0.4001933465819676      0.982434162381913    0.01084119206441502  2.362302939877117e-14 122.3536611256364
2.518318152648628      19.45250887673028      15.90186583778341   0.002513011251271997     0.7000763269820679     -11.61251479532837  1.659758028965775e-05     0.1266793562782616  0.0008784467773916356       12.9447553987465      269.4706976686296   0.006454013573622254     0.8000467194867511     0.5311786414677878     0.2755265582896718     0.3558480176137033    0.04090191176034674     0.4001933465819676      0.982434162381913    0.01084117716325382  1.490118481687705e-08 122.3537166669517
2.51837457992402      19.45243216850674      15.90169090034167   0.002512944926301097     0.7000886901454426     -11.61245117378697  1.661588837610415e-05     0.1266787506846669  0.0008784628169665218      12.94479958262244       269.484926328914   0.006454028603063942     0.8000467410455482     0.5311740995391185     0.2755250463542458     0.3558620734065052    0.04090206954864382     0.4001933465819676     0.9824373663182021    0.01084128828130087  2.363548071409585e-14 122.3534666559782
2.518374617450726      19.45243216850674      15.90169090034167   0.002512944926301097     0.7000886901454426     -11.61245117378697  1.661588837610415e-05     0.1266787506846669  0.0008784628169665218      12.94479958262244       269.484926328914   0.006454028603063942     0.8000467410455482     0.5311740995391185     0.2755250463542458     0.3558620734065052    0.04090206954864382     0.4001933465819676     0.9824373663182021    0.01084128828130087  2.363548071409585e-14 122.3534666578126
2.51837457992402      19.45243245837057      15.90169090034167   0.002512944926301097     0.7000886901454426     -11.61245117378697  1.661588837610415e-05     0.1266787506846669  0.0008784628169665218      12.94479958262244       269.484926328914   0.006454028603063942     0.8000467410455482     0.5311740995391185     0.2755250463542458     0.3558620734065052    0.04090206954864382     0.4001933465819676     0.9824373663182021    0.01084128828130087  2.363548071409585e-14 122.3534666462101
2.51837457992402      19.45243216850674      15.90169113729533   0.002512944926301097     0.7000886901454426     -11.61245117378697  1.661588837610415e-05     0.1266787506846669  0.0008784628169665218      12.94479958262244       269.484926328914   0.006454028603063942     0.8000467410455482     0.5311740995391185     0.2755250463542458     0.3558620734065052    0.04090206954864382     0.4001933465819676     0.9824373663182021    0.01084128828130087  2.363548071409585e-14 122.3534667172945
2.51837457992402      19.45243216850674      15.90169090034167   0.002512959827462291     0.7000886901454426     -11.61245117378697  1.661588837610415e-05     0.1266787506846669  0.0008784628169665218      12.94479958262244       269.484926328914   0.006454028603063942     0.8000467410455482     0.5311740995391185     0.2755250463542458     0.3558620734065052    0.04090206954864382     0.4001933465819676     0.9824373663182021    0.01084128828130087  2.363548071409585e-14 122.3534669354008
2.51837457992402      19.45243216850674      15.90169090034167   0.002512944926301097     0.7000887050466038     -11.61245117378697  1.661588837610415e-05     0.1266787506846669  0.0008784628169665218      12.94479958262244       269.484926328914   0.006454028603063942     0.8000467410455482     0.5311740995391185     0.2755250463542458     0.3558620734065052    0.04090206954864382     0.4001933465819676     0.9824373663182021    0.01084128828130087  2.363548071409585e-14 122.3534666569445
2.51837457992402      19.45243216850674      15.90169090034167   0.002512944926301097     0.7000886901454426     -11.61245134682598  1.661588837610415e-05     0.1266787506846669  0.0008784628169665218      12.94479958262244       269.484926328914   0.006454028603063942     0.8000467410455482     0.5311740995391185     0.2755250463542458     0.3558620734065052    0.04090206954864382     0.4001933465819676     0.9824373663182021    0.01084128828130087  2.363548071409585e-14 122.3534667194645
2.51837457992402      19.45243216850674      15.90169090034167   0.002512944926301097     0.7000886901454426     -11.61245117378697  1.663078953729799e-05     0.1266787506846669  0.0008784628169665218      12.94479958262244       269.484926328914   0.006454028603063942     0.8000467410455482     0.5311740995391185     0.2755250463542458     0.3558620734065052    0.04090206954864382     0.4001933465819676     0.9824373663182021    0.01084128828130087  2.363548071409585e-14 122.3534705050453
2.51837457992402      19.45243216850674      15.90169090034167   0.002512944926301097     0.7000886901454426     -11.61245117378697  1.661588837610415e-05     0.1266787655858281  0.0008784628169665218      12.94479958262244       269.484926328914   0.006454028603063942     0.8000467410455482     0.5311740995391185     0.2755250463542458     0.3558620734065052    0.04090206954864382     0.4001933465819676     0.9824373663182021    0.01084128828130087  2.363548071409585e-14 122.3534666236879
2.51837457992402      19.45243216850674      15.90169090034167   0.002512944926301097     0.7000886901454426     -11.61245117378697  1.661588837610415e-05     0.1266787506846669  0.0008784777181277156      12.94479958262244       269.484926328914   0.006454028603063942     0.8000467410455482     0.5311740995391185     0.2755250463542458     0.3558620734065052    0.04090206954864382     0.4001933465819676     0.9824373663182021    0.01084128828130087  2.363548071409585e-14 122.3534679624077
2.51837457992402      19.45243216850674      15.90169090034167   0.002512944926301097     0.7000886901454426     -11.61245117378697  1.661588837610415e-05     0.1266787506846669  0.0008784628169665218      12.94479977551498       269.484926328914   0.006454028603063942     0.8000467410455482     0.5311740995391185     0.2755250463542458     0.3558620734065052    0.04090206954864382     0.4001933465819676     0.9824373663182021    0.01084128828130087  2.363548071409585e-14 122.3534666896152
2.51837457992402      19.45243216850674      15.90169090034167   0.002512944926301097     0.7000886901454426     -11.61245117378697  1.661588837610415e-05     0.1266787506846669  0.0008784628169665218      12.94479958262244      269.4849303445523   0.006454028603063942     0.8000467410455482     0.5311740995391185     0.2755250463542458     0.3558620734065052    0.04090206954864382     0.4001933465819676     0.9824373663182021    0.01084128828130087  2.363548071409585e-14 122.353466645424
2.51837457992402      19.45243216850674      15.90169090034167   0.002512944926301097     0.7000886901454426     -11.61245117378697  1.661588837610415e-05     0.1266787506846669  0.0008784628169665218      12.94479958262244       269.484926328914   0.006454043504225136     0.8000467410455482     0.5311740995391185     0.2755250463542458     0.3558620734065052    0.04090206954864382     0.4001933465819676     0.9824373663182021    0.01084128828130087  2.363548071409585e-14 122.3534654375023
2.51837457992402      19.45243216850674      15.90169090034167   0.002512944926301097     0.7000886901454426     -11.61245117378697  1.661588837610415e-05     0.1266787506846669  0.0008784628169665218      12.94479958262244       269.484926328914   0.006454028603063942     0.8000467559467094     0.5311740995391185     0.2755250463542458     0.3558620734065052    0.04090206954864382     0.4001933465819676     0.9824373663182021    0.01084128828130087  2.363548071409585e-14 122.353467201098
2.51837457992402      19.45243216850674      15.90169090034167   0.002512944926301097     0.7000886901454426     -11.61245117378697  1.661588837610415e-05     0.1266787506846669  0.0008784628169665218      12.94479958262244       269.484926328914   0.006454028603063942     0.8000467410455482     0.5311741144402797     0.2755250463542458     0.3558620734065052    0.04090206954864382     0.4001933465819676     0.9824373663182021    0.01084128828130087  2.363548071409585e-14 122.3534667246682
2.51837457992402      19.45243216850674      15.90169090034167   0.002512944926301097     0.7000886901454426     -11.61245117378697  1.661588837610415e-05     0.1266787506846669  0.0008784628169665218      12.94479958262244       269.484926328914   0.006454028603063942     0.8000467410455482     0.5311740995391185      0.275525061255407     0.3558620734065052    0.04090206954864382     0.4001933465819676     0.9824373663182021    0.01084128828130087  2.363548071409585e-14 122.3534667297059
2.51837457992402      19.45243216850674      15.90169090034167   0.002512944926301097     0.7000886901454426     -11.61245117378697  1.661588837610415e-05     0.1266787506846669  0.0008784628169665218      12.94479958262244       269.484926328914   0.006454028603063942     0.8000467410455482     0.5311740995391185     0.2755250463542458     0.3558620883076664    0.04090206954864382     0.4001933465819676     0.9824373663182021    0.01084128828130087  2.363548071409585e-14 122.3534666479791
2.51837457992402      19.45243216850674      15.90169090034167   0.002512944926301097     0.7000886901454426     -11.61245117378697  1.661588837610415e-05     0.1266787506846669  0.0008784628169665218      12.94479958262244       269.484926328914   0.006454028603063942     0.8000467410455482     0.5311740995391185     0.2755250463542458     0.3558620734065052    0.04090208444980502     0.4001933465819676     0.9824373663182021    0.01084128828130087  2.363548071409585e-14 122.3534666559786
2.51837457992402      19.45243216850674      15.90169090034167   0.002512944926301097     0.7000886901454426     -11.61245117378697  1.661588837610415e-05     0.1266787506846669  0.0008784628169665218      12.94479958262244       269.484926328914   0.006454028603063942     0.8000467410455482     0.5311740995391185     0.2755250463542458     0.3558620734065052    0.04090206954864382     0.4001933614831288     0.9824373663182021    0.01084128828130087  2.363548071409585e-14 122.3534666559782
2.51837457992402      19.45243216850674      15.90169090034167   0.002512944926301097     0.7000886901454426     -11.61245117378697  1.661588837610415e-05     0.1266787506846669  0.0008784628169665218      12.94479958262244       269.484926328914   0.006454028603063942     0.8000467410455482     0.5311740995391185     0.2755250463542458     0.3558620734065052    0.04090206954864382     0.4001933465819676     0.9824373812193633    0.01084128828130087  2.363548071409585e-14 122.3534666559812
2.51837457992402      19.45243216850674      15.90169090034167   0.002512944926301097     0.7000886901454426     -11.61245117378697  1.661588837610415e-05     0.1266787506846669  0.0008784628169665218      12.94479958262244       269.484926328914   0.006454028603063942     0.8000467410455482     0.5311740995391185     0.2755250463542458     0.3558620734065052    0.04090206954864382     0.4001933465819676     0.9824373663182021    0.01084130318246206  2.363548071409585e-14 122.3534666559888
2.51837457992402      19.45243216850674      15.90169090034167   0.002512944926301097     0.7000886901454426     -11.61245117378697  1.661588837610415e-05     0.1266787506846669  0.0008784628169665218      12.94479958262244       269.484926328914   0.006454028603063942     0.8000467410455482     0.5311740995391185     0.2755250463542458     0.3558620734065052    0.04090206954864382     0.4001933465819676     0.9824373663182021    0.01084128828130087  1.490118482932837e-08 122.3535221969824
2.518376929492654      19.45239978797481      15.90163303295831   0.002512927651347575     0.7000895867827908     -11.61241876016811  1.661197692869222e-05     0.1266794557487441  0.0008784400449878242      12.94478890787253      269.4849297150582   0.006455175915798715     0.8000467351569988     0.5311726805509983     0.2755251633615965     0.3558636861118272    0.04090206916551255     0.4001933465819676     0.9824372983589034    0.01084128544114571  2.360790175488542e-14 122.3534094885775
2.518376967019395      19.45239978797481      15.90163303295831   0.002512927651347575     0.7000895867827908     -11.61241876016811  1.661197692869222e-05     0.1266794557487441  0.0008784400449878242      12.94478890787253      269.4849297150582   0.006455175915798715     0.8000467351569988     0.5311726805509983     0.2755251633615965     0.3558636861118272    0.04090206916551255     0.4001933465819676     0.9824372983589034    0.01084128544114571  2.360790175488542e-14 122.353409554327
2.518376929492654      19.45240007783815      15.90163303295831   0.002512927651347575     0.7000895867827908     -11.61241876016811  1.661197692869222e-05     0.1266794557487441  0.0008784400449878242      12.94478890787253      269.4849297150582   0.006455175915798715     0.8000467351569988     0.5311726805509983     0.2755251633615965     0.3558636861118272    0.04090206916551255     0.4001933465819676     0.9824372983589034    0.01084128544114571  2.360790175488542e-14 122.3534094768424
2.518376929492654      19.45239978797481       15.9016332699111   0.002512927651347575     0.7000895867827908     -11.61241876016811  1.661197692869222e-05     0.1266794557487441  0.0008784400449878242      12.94478890787253      269.4849297150582   0.006455175915798715     0.8000467351569988     0.5311726805509983     0.2755251633615965     0.3558636861118272    0.04090206916551255     0.4001933465819676     0.9824372983589034    0.01084128544114571  2.360790175488542e-14 122.3534094821227
2.518376929492654      19.45239978797481      15.90163303295831   0.002512942552508769     0.7000895867827908     -11.61241876016811  1.661197692869222e-05     0.1266794557487441  0.0008784400449878242      12.94478890787253      269.4849297150582   0.006455175915798715     0.8000467351569988     0.5311726805509983     0.2755251633615965     0.3558636861118272    0.04090206916551255     0.4001933465819676     0.9824372983589034    0.01084128544114571  2.360790175488542e-14 122.353409671804
2.518376929492654      19.45239978797481      15.90163303295831   0.002512927651347575      0.700089601683952     -11.61241876016811  1.661197692869222e-05     0.1266794557487441  0.0008784400449878242      12.94478890787253      269.4849297150582   0.006455175915798715     0.8000467351569988     0.5311726805509983     0.2755251633615965     0.3558636861118272    0.04090206916551255     0.4001933465819676     0.9824372983589034    0.01084128544114571  2.360790175488542e-14 122.3534094915229
2.518376929492654      19.45239978797481      15.90163303295831   0.002512927651347575     0.7000895867827908     -11.61241893320664  1.661197692869222e-05     0.1266794557487441  0.0008784400449878242      12.94478890787253      269.4849297150582   0.006455175915798715     0.8000467351569988     0.5311726805509983     0.2755251633615965     0.3558636861118272    0.04090206916551255     0.4001933465819676     0.9824372983589034    0.01084128544114571  2.360790175488542e-14 122.353409490127
2.518376929492654      19.45239978797481      15.90163303295831   0.002512927651347575     0.7000895867827908     -11.61241876016811  1.662687808988607e-05     0.1266794557487441  0.0008784400449878242      12.94478890787253      269.4849297150582   0.006455175915798715     0.8000467351569988     0.5311726805509983     0.2755251633615965     0.3558636861118272    0.04090206916551255     0.4001933465819676     0.9824372983589034    0.01084128544114571  2.360790175488542e-14 122.3534133703163
2.518376929492654      19.45239978797481      15.90163303295831   0.002512927651347575     0.7000895867827908     -11.61241876016811  1.661197692869222e-05     0.1266794706499053  0.0008784400449878242      12.94478890787253      269.4849297150582   0.006455175915798715     0.8000467351569988     0.5311726805509983     0.2755251633615965     0.3558636861118272    0.04090206916551255     0.4001933465819676     0.9824372983589034    0.01084128544114571  2.360790175488542e-14 122.3534094950699
2.518376929492654      19.45239978797481      15.90163303295831   0.002512927651347575     0.7000895867827908     -11.61241876016811  1.661197692869222e-05     0.1266794557487441  0.0008784549461490181      12.94478890787253      269.4849297150582   0.006455175915798715     0.8000467351569988     0.5311726805509983     0.2755251633615965     0.3558636861118272    0.04090206916551255     0.4001933465819676     0.9824372983589034    0.01084128544114571  2.360790175488542e-14 122.3534107886458
2.518376929492654      19.45239978797481      15.90163303295831   0.002512927651347575     0.7000895867827908     -11.61241876016811  1.661197692869222e-05     0.1266794557487441  0.0008784400449878242      12.94478910076492      269.4849297150582   0.006455175915798715     0.8000467351569988     0.5311726805509983     0.2755251633615965     0.3558636861118272    0.04090206916551255     0.4001933465819676     0.9824372983589034    0.01084128544114571  2.360790175488542e-14 122.3534093609527
2.518376929492654      19.45239978797481      15.90163303295831   0.002512927651347575     0.7000895867827908     -11.61241876016811  1.661197692869222e-05     0.1266794557487441  0.0008784400449878242      12.94478890787253      269.4849337306966   0.006455175915798715     0.8000467351569988     0.5311726805509983     0.2755251633615965     0.3558636861118272    0.04090206916551255     0.4001933465819676     0.9824372983589034    0.01084128544114571  2.360790175488542e-14 122.3534094509591
2.518376929492654      19.45239978797481      15.90163303295831   0.002512927651347575     0.7000895867827908     -11.61241876016811  1.661197692869222e-05     0.1266794557487441  0.0008784400449878242      12.94478890787253      269.4849297150582   0.006455190816959909     0.8000467351569988     0.5311726805509983     0.2755251633615965     0.3558636861118272    0.04090206916551255     0.4001933465819676     0.9824372983589034    0.01084128544114571  2.360790175488542e-14 122.3534094708232
2.518376929492654      19.45239978797481      15.90163303295831   0.002512927651347575     0.7000895867827908     -11.61241876016811  1.661197692869222e-05     0.1266794557487441  0.0008784400449878242      12.94478890787253      269.4849297150582   0.006455175915798715       0.80004675005816     0.5311726805509983     0.2755251633615965     0.3558636861118272    0.04090206916551255     0.4001933465819676     0.9824372983589034    0.01084128544114571  2.360790175488542e-14 122.35341001946
2.518376929492654      19.45239978797481      15.90163303295831   0.002512927651347575     0.7000895867827908     -11.61241876016811  1.661197692869222e-05     0.1266794557487441  0.0008784400449878242      12.94478890787253      269.4849297150582   0.006455175915798715     0.8000467351569988     0.5311726954521595     0.2755251633615965     0.3558636861118272    0.04090206916551255     0.4001933465819676     0.9824372983589034    0.01084128544114571  2.360790175488542e-14 122.3534095350467
2.518376929492654      19.45239978797481      15.90163303295831   0.002512927651347575     0.7000895867827908     -11.61241876016811  1.661197692869222e-05     0.1266794557487441  0.0008784400449878242      12.94478890787253      269.4849297150582   0.006455175915798715     0.8000467351569988     0.5311726805509983     0.2755251782627577     0.3558636861118272    0.04090206916551255     0.4001933465819676     0.9824372983589034    0.01084128544114571  2.360790175488542e-14 122.3534096540471
2.518376929492654      19.45239978797481      15.90163303295831   0.002512927651347575     0.7000895867827908     -11.61241876016811  1.661197692869222e-05     0.1266794557487441  0.0008784400449878242      12.94478890787253      269.4849297150582   0.006455175915798715     0.8000467351569988     0.5311726805509983     0.2755251633615965     0.3558637010129884    0.04090206916551255     0.4001933465819676     0.9824372983589034    0.01084128544114571  2.360790175488542e-14 122.3534094862267
2.518376929492654      19.45239978797481      15.90163303295831   0.002512927651347575     0.7000895867827908     -11.61241876016811  1.661197692869222e-05     0.1266794557487441  0.0008784400449878242      12.94478890787253      269.4849297150582   0.006455175915798715     0.8000467351569988     0.5311726805509983     0.2755251633615965     0.3558636861118272    0.04090208406667374     0.4001933465819676     0.9824372983589034    0.01084128544114571  2.360790175488542e-14 122.3534094882682
2.518376929492654      19.45239978797481      15.90163303295831   0.002512927651347575     0.7000895867827908     -11.61241876016811  1.661197692869222e-05     0.1266794557487441  0.0008784400449878242      12.94478890787253      269.4849297150582   0.006455175915798715     0.8000467351569988     0.5311726805509983     0.2755251633615965     0.3558636861118272    0.04090206916551255     0.4001933614831288     0.9824372983589034    0.01084128544114571  2.360790175488542e-14 122.3534094885775
2.518376929492654      19.45239978797481      15.90163303295831   0.002512927651347575     0.7000895867827908     -11.61241876016811  1.661197692869222e-05     0.1266794557487441  0.0008784400449878242      12.94478890787253      269.4849297150582   0.006455175915798715     0.8000467351569988     0.5311726805509983     0.2755251633615965     0.3558636861118272    0.04090206916551255     0.4001933465819676     0.9824373132600646    0.01084128544114571  2.360790175488542e-14 122.3534094886209
2.518376929492654      19.45239978797481      15.90163303295831   0.002512927651347575     0.7000895867827908     -11.61241876016811  1.661197692869222e-05     0.1266794557487441  0.0008784400449878242      12.94478890787253      269.4849297150582   0.006455175915798715     0.8000467351569988     0.5311726805509983     0.2755251633615965     0.3558636861118272    0.04090206916551255     0.4001933465819676     0.9824372983589034     0.0108413003423069  2.360790175488542e-14 122.353409489077
2.518376929492654      19.45239978797481      15.90163303295831   0.002512927651347575     0.7000895867827908     -11.61241876016811  1.661197692869222e-05     0.1266794557487441  0.0008784400449878242      12.94478890787253      269.4849297150582   0.006455175915798715     0.8000467351569988     0.5311726805509983     0.2755251633615965     0.3558636861118272    0.04090206916551255     0.4001933465819676     0.9824372983589034    0.01084128544114571  1.490118480174941e-08 122.3534650290944
2.518358095500658      19.45240034322814      15.90163337780005    0.00251261476990939     0.7000881278912533     -11.61241869627598  1.656719564862663e-05     0.1266788860071026  0.0008776492224427877      12.94479729574193       269.484929857715   0.006456079409650757     0.8000467178248224     0.5311555717245283     0.2754934899714376     0.3558652636484033    0.04090207331090456     0.4001933465819676     0.9824372588171889    0.01084128062719439  2.269716596504996e-14 122.3531034537085
2.518358133027117      19.45240034322814      15.90163337780005    0.00251261476990939     0.7000881278912533     -11.61241869627598  1.656719564862663e-05     0.1266788860071026  0.0008776492224427877      12.94479729574193       269.484929857715   0.006456079409650757     0.8000467178248224     0.5311555717245283     0.2754934899714376     0.3558652636484033    0.04090207331090456     0.4001933465819676     0.9824372588171889    0.01084128062719439  2.269716596504996e-14 122.3531033648419
2.518358095500658      19.45240063309149      15.90163337780005    0.00251261476990939     0.7000881278912533     -11.61241869627598  1.656719564862663e-05     0.1266788860071026  0.0008776492224427877      12.94479729574193       269.484929857715   0.006456079409650757     0.8000467178248224     0.5311555717245283     0.2754934899714376     0.3558652636484033    0.04090207331090456     0.4001933465819676     0.9824372588171889    0.01084128062719439  2.269716596504996e-14 122.3531034434841
2.518358095500658      19.45240034322814      15.90163361475285    0.00251261476990939     0.7000881278912533     -11.61241869627598  1.656719564862663e-05     0.1266788860071026  0.0008776492224427877      12.94479729574193       269.484929857715   0.006456079409650757     0.8000467178248224     0.5311555717245283     0.2754934899714376     0.3558652636484033    0.04090207331090456     0.4001933465819676     0.9824372588171889    0.01084128062719439  2.269716596504996e-14 122.3531034396222
2.518358095500658      19.45240034322814      15.90163337780005   0.002512629671070583     0.7000881278912533     -11.61241869627598  1.656719564862663e-05     0.1266788860071026  0.0008776492224427877      12.94479729574193       269.484929857715   0.006456079409650757     0.8000467178248224     0.5311555717245283     0.2754934899714376     0.3558652636484033    0.04090207331090456     0.4001933465819676     0.9824372588171889    0.01084128062719439  2.269716596504996e-14 122.3531035064049
2.518358095500658      19.45240034322814      15.90163337780005    0.00251261476990939     0.7000881427924145     -11.61241869627598  1.656719564862663e-05     0.1266788860071026  0.0008776492224427877      12.94479729574193       269.484929857715   0.006456079409650757     0.8000467178248224     0.5311555717245283     0.2754934899714376     0.3558652636484033    0.04090207331090456     0.4001933465819676     0.9824372588171889    0.01084128062719439  2.269716596504996e-14 122.3531034754083
2.518358095500658      19.45240034322814      15.90163337780005    0.00251261476990939     0.7000881278912533     -11.61241886931451  1.656719564862663e-05     0.1266788860071026  0.0008776492224427877      12.94479729574193       269.484929857715   0.006456079409650757     0.8000467178248224     0.5311555717245283     0.2754934899714376     0.3558652636484033    0.04090207331090456     0.4001933465819676     0.9824372588171889    0.01084128062719439  2.269716596504996e-14 122.3531034577246
2.518358095500658      19.45240034322814      15.90163337780005    0.00251261476990939     0.7000881278912533     -11.61241869627598  1.658209680982048e-05     0.1266788860071026  0.0008776492224427877      12.94479729574193       269.484929857715   0.006456079409650757     0.8000467178248224     0.5311555717245283     0.2754934899714376     0.3558652636484033    0.04090207331090456     0.4001933465819676     0.9824372588171889    0.01084128062719439  2.269716596504996e-14 122.3531071172102
2.518358095500658      19.45240034322814      15.90163337780005    0.00251261476990939     0.7000881278912533     -11.61241869627598  1.656719564862663e-05     0.1266789009082638  0.0008776492224427877      12.94479729574193       269.484929857715   0.006456079409650757     0.8000467178248224     0.5311555717245283     0.2754934899714376     0.3558652636484033    0.04090207331090456     0.4001933465819676     0.9824372588171889    0.01084128062719439  2.269716596504996e-14 122.353103421681
2.518358095500658      19.45240034322814      15.90163337780005    0.00251261476990939     0.7000881278912533     -11.61241869627598  1.656719564862663e-05     0.1266788860071026  0.0008776641236039816      12.94479729574193       269.484929857715   0.006456079409650757     0.8000467178248224     0.5311555717245283     0.2754934899714376     0.3558652636484033    0.04090207331090456     0.4001933465819676     0.9824372588171889    0.01084128062719439  2.269716596504996e-14 122.3531044239068
2.518358095500658      19.45240034322814      15.90163337780005    0.00251261476990939     0.7000881278912533     -11.61241869627598  1.656719564862663e-05     0.1266788860071026  0.0008776492224427877      12.94479748863444       269.484929857715   0.006456079409650757     0.8000467178248224     0.5311555717245283     0.2754934899714376     0.3558652636484033    0.04090207331090456     0.4001933465819676     0.9824372588171889    0.01084128062719439  2.269716596504996e-14 122.3531033614534
2.518358095500658      19.45240034322814      15.90163337780005    0.00251261476990939     0.7000881278912533     -11.61241869627598  1.656719564862663e-05     0.1266788860071026  0.0008776492224427877      12.94479729574193      269.4849338733534   0.006456079409650757     0.8000467178248224     0.5311555717245283     0.2754934899714376     0.3558652636484033    0.04090207331090456     0.4001933465819676     0.9824372588171889    0.01084128062719439  2.269716596504996e-14 122.3531034465254
2.518358095500658      19.45240034322814      15.90163337780005    0.00251261476990939     0.7000881278912533     -11.61241869627598  1.656719564862663e-05     0.1266788860071026  0.0008776492224427877      12.94479729574193       269.484929857715   0.006456094310811951     0.8000467178248224     0.5311555717245283     0.2754934899714376     0.3558652636484033    0.04090207331090456     0.4001933465819676     0.9824372588171889    0.01084128062719439  2.269716596504996e-14 122.3531034287743
2.518358095500658      19.45240034322814      15.90163337780005    0.00251261476990939     0.7000881278912533     -11.61241869627598  1.656719564862663e-05     0.1266788860071026  0.0008776492224427877      12.94479729574193       269.484929857715   0.006456079409650757     0.8000467327259836     0.5311555717245283     0.2754934899714376     0.3558652636484033    0.04090207331090456     0.4001933465819676     0.9824372588171889    0.01084128062719439  2.269716596504996e-14 122.3531039832007
2.518358095500658      19.45240034322814      15.90163337780005    0.00251261476990939     0.7000881278912533     -11.61241869627598  1.656719564862663e-05     0.1266788860071026  0.0008776492224427877      12.94479729574193       269.484929857715   0.006456079409650757     0.8000467178248224     0.5311555866256895     0.2754934899714376     0.3558652636484033    0.04090207331090456     0.4001933465819676     0.9824372588171889    0.01084128062719439  2.269716596504996e-14 122.3531035153475
2.518358095500658      19.45240034322814      15.90163337780005    0.00251261476990939     0.7000881278912533     -11.61241869627598  1.656719564862663e-05     0.1266788860071026  0.0008776492224427877      12.94479729574193       269.484929857715   0.006456079409650757     0.8000467178248224     0.5311555717245283     0.2754935048725988     0.3558652636484033    0.04090207331090456     0.4001933465819676     0.9824372588171889    0.01084128062719439  2.269716596504996e-14 122.3531035503767
2.518358095500658      19.45240034322814      15.90163337780005    0.00251261476990939     0.7000881278912533     -11.61241869627598  1.656719564862663e-05     0.1266788860071026  0.0008776492224427877      12.94479729574193       269.484929857715   0.006456079409650757     0.8000467178248224     0.5311555717245283     0.2754934899714376     0.3558652785495645    0.04090207331090456     0.4001933465819676     0.9824372588171889    0.01084128062719439  2.269716596504996e-14 122.3531034584031
2.518358095500658      19.45240034322814      15.90163337780005    0.00251261476990939     0.7000881278912533     -11.61241869627598  1.656719564862663e-05     0.1266788860071026  0.0008776492224427877      12.94479729574193       269.484929857715   0.006456079409650757     0.8000467178248224     0.5311555717245283     0.2754934899714376     0.3558652636484033    0.04090208821206575     0.4001933465819676     0.9824372588171889    0.01084128062719439  2.269716596504996e-14 122.3531034537354
2.518358095500658      19.45240034322814      15.90163337780005    0.00251261476990939     0.7000881278912533     -11.61241869627598  1.656719564862663e-05     0.1266788860071026  0.0008776492224427877      12.94479729574193       269.484929857715   0.006456079409650757     0.8000467178248224     0.5311555717245283     0.2754934899714376     0.3558652636484033    0.04090207331090456     0.4001933614831288     0.9824372588171889    0.01084128062719439  2.269716596504996e-14 122.3531034537085
2.518358095500658      19.45240034322814      15.90163337780005    0.00251261476990939     0.7000881278912533     -11.61241869627598  1.656719564862663e-05     0.1266788860071026  0.0008776492224427877      12.94479729574193       269.484929857715   0.006456079409650757     0.8000467178248224     0.5311555717245283     0.2754934899714376     0.3558652636484033    0.04090207331090456     0.4001933465819676     0.9824372737183501    0.01084128062719439  2.269716596504996e-14 122.3531034539534
2.518358095500658      19.45240034322814      15.90163337780005    0.00251261476990939     0.7000881278912533     -11.61241869627598  1.656719564862663e-05     0.1266788860071026  0.0008776492224427877      12.94479729574193       269.484929857715   0.006456079409650757     0.8000467178248224     0.5311555717245283     0.2754934899714376     0.3558652636484033    0.04090207331090456     0.4001933465819676     0.9824372588171889    0.01084129552835558  2.269716596504996e-14 122.3531034522009
2.518358095500658      19.45240034322814      15.90163337780005    0.00251261476990939     0.7000881278912533     -11.61241869627598  1.656719564862663e-05     0.1266788860071026  0.0008776492224427877      12.94479729574193       269.484929857715   0.006456079409650757     0.8000467178248224     0.5311555717245283     0.2754934899714376     0.3558652636484033    0.04090207331090456     0.4001933465819676     0.9824372588171889    0.01084128062719439  1.490118389101362e-08 122.3531589947178
2.518372449178735      19.45240079898266      15.90163414882631   0.002512511244791903      0.700075296378239      -11.6124184183801  1.651597344787184e-05     0.1267059397689611  0.0008769330550009934      12.94480333318589      269.4849301539465   0.006457475976207714     0.8000466969274304     0.5311279231747756      0.275471001716497     0.3558638527085169      0.040902071270898     0.4001933465819676     0.9824369075129987     0.0108426001015804  4.383698220238658e-14 122.3527898218844
2.518372486705408      19.45240079898266      15.90163414882631   0.002512511244791903      0.700075296378239      -11.6124184183801  1.651597344787184e-05     0.1267059397689611  0.0008769330550009934      12.94480333318589      269.4849301539465   0.006457475976207714     0.8000466969274304     0.5311279231747756      0.275471001716497     0.3558638527085169      0.040902071270898     0.4001933465819676     0.9824369075129987     0.0108426001015804  4.383698220238658e-14 122.3527897341406
2.518372449178735      19.45240108884601      15.90163414882631   0.002512511244791903      0.700075296378239      -11.6124184183801  1.651597344787184e-05     0.1267059397689611  0.0008769330550009934      12.94480333318589      269.4849301539465   0.006457475976207714     0.8000466969274304     0.5311279231747756      0.275471001716497     0.3558638527085169      0.040902071270898     0.4001933465819676     0.9824369075129987     0.0108426001015804  4.383698220238658e-14 122.3527897999402
2.518372449178735      19.45240079898266      15.90163438577912   0.002512511244791903      0.700075296378239      -11.6124184183801  1.651597344787184e-05     0.1267059397689611  0.0008769330550009934      12.94480333318589      269.4849301539465   0.006457475976207714     0.8000466969274304     0.5311279231747756      0.275471001716497     0.3558638527085169      0.040902071270898     0.4001933465819676     0.9824369075129987     0.0108426001015804  4.383698220238658e-14 122.3527898053744
2.518372449178735      19.45240079898266      15.90163414882631   0.002512526145953097      0.700075296378239      -11.6124184183801  1.651597344787184e-05     0.1267059397689611  0.0008769330550009934      12.94480333318589      269.4849301539465   0.006457475976207714     0.8000466969274304     0.5311279231747756      0.275471001716497     0.3558638527085169      0.040902071270898     0.4001933465819676     0.9824369075129987     0.0108426001015804  4.383698220238658e-14 122.3527898354614
2.518372449178735      19.45240079898266      15.90163414882631   0.002512511244791903     0.7000753112794002      -11.6124184183801  1.651597344787184e-05     0.1267059397689611  0.0008769330550009934      12.94480333318589      269.4849301539465   0.006457475976207714     0.8000466969274304     0.5311279231747756      0.275471001716497     0.3558638527085169      0.040902071270898     0.4001933465819676     0.9824369075129987     0.0108426001015804  4.383698220238658e-14 122.3527898546976
2.518372449178735      19.45240079898266      15.90163414882631   0.002512511244791903      0.700075296378239     -11.61241859141862  1.651597344787184e-05     0.1267059397689611  0.0008769330550009934      12.94480333318589      269.4849301539465   0.006457475976207714     0.8000466969274304     0.5311279231747756      0.275471001716497     0.3558638527085169      0.040902071270898     0.4001933465819676     0.9824369075129987     0.0108426001015804  4.383698220238658e-14 122.3527898212909
2.518372449178735      19.45240079898266      15.90163414882631   0.002512511244791903      0.700075296378239      -11.6124184183801  1.653087460906569e-05     0.1267059397689611  0.0008769330550009934      12.94480333318589      269.4849301539465   0.006457475976207714     0.8000466969274304     0.5311279231747756      0.275471001716497     0.3558638527085169      0.040902071270898     0.4001933465819676     0.9824369075129987     0.0108426001015804  4.383698220238658e-14 122.3527937543003
2.518372449178735      19.45240079898266      15.90163414882631   0.002512511244791903      0.700075296378239      -11.6124184183801  1.651597344787184e-05     0.1267059546701223  0.0008769330550009934      12.94480333318589      269.4849301539465   0.006457475976207714     0.8000466969274304     0.5311279231747756      0.275471001716497     0.3558638527085169      0.040902071270898     0.4001933465819676     0.9824369075129987     0.0108426001015804  4.383698220238658e-14 122.3527897586634
2.518372449178735      19.45240079898266      15.90163414882631   0.002512511244791903      0.700075296378239      -11.6124184183801  1.651597344787184e-05     0.1267059397689611  0.0008769479561621873      12.94480333318589      269.4849301539465   0.006457475976207714     0.8000466969274304     0.5311279231747756      0.275471001716497     0.3558638527085169      0.040902071270898     0.4001933465819676     0.9824369075129987     0.0108426001015804  4.383698220238658e-14 122.3527908485939
2.518372449178735      19.45240079898266      15.90163414882631   0.002512511244791903      0.700075296378239      -11.6124184183801  1.651597344787184e-05     0.1267059397689611  0.0008769330550009934      12.94480352607849      269.4849301539465   0.006457475976207714     0.8000466969274304     0.5311279231747756      0.275471001716497     0.3558638527085169      0.040902071270898     0.4001933465819676     0.9824369075129987     0.0108426001015804  4.383698220238658e-14 122.3527897760263
2.518372449178735      19.45240079898266      15.90163414882631   0.002512511244791903      0.700075296378239      -11.6124184183801  1.651597344787184e-05     0.1267059397689611  0.0008769330550009934      12.94480333318589      269.4849341695849   0.006457475976207714     0.8000466969274304     0.5311279231747756      0.275471001716497     0.3558638527085169      0.040902071270898     0.4001933465819676     0.9824369075129987     0.0108426001015804  4.383698220238658e-14 122.3527898816781
2.518372449178735      19.45240079898266      15.90163414882631   0.002512511244791903      0.700075296378239      -11.6124184183801  1.651597344787184e-05     0.1267059397689611  0.0008769330550009934      12.94480333318589      269.4849301539465   0.006457490877368907     0.8000466969274304     0.5311279231747756      0.275471001716497     0.3558638527085169      0.040902071270898     0.4001933465819676     0.9824369075129987     0.0108426001015804  4.383698220238658e-14 122.3527907250931
2.518372449178735      19.45240079898266      15.90163414882631   0.002512511244791903      0.700075296378239      -11.6124184183801  1.651597344787184e-05     0.1267059397689611  0.0008769330550009934      12.94480333318589      269.4849301539465   0.006457475976207714     0.8000467118285916     0.5311279231747756      0.275471001716497     0.3558638527085169      0.040902071270898     0.4001933465819676     0.9824369075129987     0.0108426001015804  4.383698220238658e-14 122.3527903639177
2.518372449178735      19.45240079898266      15.90163414882631   0.002512511244791903      0.700075296378239      -11.6124184183801  1.651597344787184e-05     0.1267059397689611  0.0008769330550009934      12.94480333318589      269.4849301539465   0.006457475976207714     0.8000466969274304     0.5311279380759368      0.275471001716497     0.3558638527085169      0.040902071270898     0.4001933465819676     0.9824369075129987     0.0108426001015804  4.383698220238658e-14 122.3527898358713
2.518372449178735      19.45240079898266      15.90163414882631   0.002512511244791903      0.700075296378239      -11.6124184183801  1.651597344787184e-05     0.1267059397689611  0.0008769330550009934      12.94480333318589      269.4849301539465   0.006457475976207714     0.8000466969274304     0.5311279231747756     0.2754710166176582     0.3558638527085169      0.040902071270898     0.4001933465819676     0.9824369075129987     0.0108426001015804  4.383698220238658e-14 122.3527899646841
2.518372449178735      19.45240079898266      15.90163414882631   0.002512511244791903      0.700075296378239      -11.6124184183801  1.651597344787184e-05     0.1267059397689611  0.0008769330550009934      12.94480333318589      269.4849301539465   0.006457475976207714     0.8000466969274304     0.5311279231747756      0.275471001716497     0.3558638676096781      0.040902071270898     0.4001933465819676     0.9824369075129987     0.0108426001015804  4.383698220238658e-14 122.3527897931997
2.518372449178735      19.45240079898266      15.90163414882631   0.002512511244791903      0.700075296378239      -11.6124184183801  1.651597344787184e-05     0.1267059397689611  0.0008769330550009934      12.94480333318589      269.4849301539465   0.006457475976207714     0.8000466969274304     0.5311279231747756      0.275471001716497     0.3558638527085169    0.04090208617205919     0.4001933465819676     0.9824369075129987     0.0108426001015804  4.383698220238658e-14 122.3527898223094
2.518372449178735      19.45240079898266      15.90163414882631   0.002512511244791903      0.700075296378239      -11.6124184183801  1.651597344787184e-05     0.1267059397689611  0.0008769330550009934      12.94480333318589      269.4849301539465   0.006457475976207714     0.8000466969274304     0.5311279231747756      0.275471001716497     0.3558638527085169      0.040902071270898     0.4001933614831288     0.9824369075129987     0.0108426001015804  4.383698220238658e-14 122.3527898218844
2.518372449178735      19.45240079898266      15.90163414882631   0.002512511244791903      0.700075296378239      -11.6124184183801  1.651597344787184e-05     0.1267059397689611  0.0008769330550009934      12.94480333318589      269.4849301539465   0.006457475976207714     0.8000466969274304     0.5311279231747756      0.275471001716497     0.3558638527085169      0.040902071270898     0.4001933465819676     0.9824369224141599     0.0108426001015804  4.383698220238658e-14 122.3527898217926
2.518372449178735      19.45240079898266      15.90163414882631   0.002512511244791903      0.700075296378239      -11.6124184183801  1.651597344787184e-05     0.1267059397689611  0.0008769330550009934      12.94480333318589      269.4849301539465   0.006457475976207714     0.8000466969274304     0.5311279231747756      0.275471001716497     0.3558638527085169      0.040902071270898     0.4001933465819676     0.9824369075129987    0.01084261500274159  4.383698220238658e-14 122.3527898218269
2.518372449178735      19.45240079898266      15.90163414882631   0.002512511244791903      0.700075296378239      -11.6124184183801  1.651597344787184e-05     0.1267059397689611  0.0008769330550009934      12.94480333318589      269.4849301539465   0.006457475976207714     0.8000466969274304     0.5311279231747756      0.275471001716497     0.3558638527085169      0.040902071270898     0.4001933465819676     0.9824369075129987     0.0108426001015804  1.490120503082986e-08 122.3528453540178
2.518378404259985      19.45243948325316      15.90171419718324   0.002512502661165986     0.7000652217125319     -11.61246472756329  1.649448952232448e-05     0.1267244387355708  0.0008766706902554245      12.94476376717492      269.4834050869986   0.006455784664603452       0.80004668379102      0.531125597236752     0.2754596965197365     0.3558743934168492    0.04090055491805905     0.4001933465819676     0.9824370773726782    0.01084891032529413  4.312240410131881e-14 122.3526972923163
2.518378441786747      19.45243948325316      15.90171419718324   0.002512502661165986     0.7000652217125319     -11.61246472756329  1.649448952232448e-05     0.1267244387355708  0.0008766706902554245      12.94476376717492      269.4834050869986   0.006455784664603452       0.80004668379102      0.531125597236752     0.2754596965197365     0.3558743934168492    0.04090055491805905     0.4001933465819676     0.9824370773726782    0.01084891032529413  4.312240410131881e-14 122.3526972036026
2.518378404259985      19.45243977311709      15.90171419718324   0.002512502661165986     0.7000652217125319     -11.61246472756329  1.649448952232448e-05     0.1267244387355708  0.0008766706902554245      12.94476376717492      269.4834050869986   0.006455784664603452       0.80004668379102      0.531125597236752     0.2754596965197365     0.3558743934168492    0.04090055491805905     0.4001933465819676     0.9824370773726782    0.01084891032529413  4.312240410131881e-14 122.352697281584
2.518378404259985      19.45243948325316      15.90171443413725   0.002512502661165986     0.7000652217125319     -11.61246472756329  1.649448952232448e-05     0.1267244387355708  0.0008766706902554245      12.94476376717492      269.4834050869986   0.006455784664603452       0.80004668379102      0.531125597236752     0.2754596965197365     0.3558743934168492    0.04090055491805905     0.4001933465819676     0.9824370773726782    0.01084891032529413  4.312240410131881e-14 122.3526972759183
2.518378404259985      19.45243948325316      15.90171419718324    0.00251251756232718     0.7000652217125319     -11.61246472756329  1.649448952232448e-05     0.1267244387355708  0.0008766706902554245      12.94476376717492      269.4834050869986   0.006455784664603452       0.80004668379102      0.531125597236752     0.2754596965197365     0.3558743934168492    0.04090055491805905     0.4001933465819676     0.9824370773726782    0.01084891032529413  4.312240410131881e-14 122.3526974232918
2.518378404259985      19.45243948325316      15.90171419718324   0.002512502661165986     0.7000652366136931     -11.61246472756329  1.649448952232448e-05     0.1267244387355708  0.0008766706902554245      12.94476376717492      269.4834050869986   0.006455784664603452       0.80004668379102      0.531125597236752     0.2754596965197365     0.3558743934168492    0.04090055491805905     0.4001933465819676     0.9824370773726782    0.01084891032529413  4.312240410131881e-14 122.3526972893962
2.518378404259985      19.45243948325316      15.90171419718324   0.002512502661165986     0.7000652217125319      -11.6124649006025  1.649448952232448e-05     0.1267244387355708  0.0008766706902554245      12.94476376717492      269.4834050869986   0.006455784664603452       0.80004668379102      0.531125597236752     0.2754596965197365     0.3558743934168492    0.04090055491805905     0.4001933465819676     0.9824370773726782    0.01084891032529413  4.312240410131881e-14 122.3526972926272
2.518378404259985      19.45243948325316      15.90171419718324   0.002512502661165986     0.7000652217125319     -11.61246472756329  1.650939068351833e-05     0.1267244387355708  0.0008766706902554245      12.94476376717492      269.4834050869986   0.006455784664603452       0.80004668379102      0.531125597236752     0.2754596965197365     0.3558743934168492    0.04090055491805905     0.4001933465819676     0.9824370773726782    0.01084891032529413  4.312240410131881e-14 122.3527012773071
2.518378404259985      19.45243948325316      15.90171419718324   0.002512502661165986     0.7000652217125319     -11.61246472756329  1.649448952232448e-05      0.126724453636732  0.0008766706902554245      12.94476376717492      269.4834050869986   0.006455784664603452       0.80004668379102      0.531125597236752     0.2754596965197365     0.3558743934168492    0.04090055491805905     0.4001933465819676     0.9824370773726782    0.01084891032529413  4.312240410131881e-14 122.3526972638031
2.518378404259985      19.45243948325316      15.90171419718324   0.002512502661165986     0.7000652217125319     -11.61246472756329  1.649448952232448e-05     0.1267244387355708  0.0008766855914166184      12.94476376717492      269.4834050869986   0.006455784664603452       0.80004668379102      0.531125597236752     0.2754596965197365     0.3558743934168492    0.04090055491805905     0.4001933465819676     0.9824370773726782    0.01084891032529413  4.312240410131881e-14 122.3526983911944
2.518378404259985      19.45243948325316      15.90171419718324   0.002512502661165986     0.7000652217125319     -11.61246472756329  1.649448952232448e-05     0.1267244387355708  0.0008766706902554245      12.94476396006693      269.4834050869986   0.006455784664603452       0.80004668379102      0.531125597236752     0.2754596965197365     0.3558743934168492    0.04090055491805905     0.4001933465819676     0.9824370773726782    0.01084891032529413  4.312240410131881e-14 122.3526971546072
2.518378404259985      19.45243948325316      15.90171419718324   0.002512502661165986     0.7000652217125319     -11.61246472756329  1.649448952232448e-05     0.1267244387355708  0.0008766706902554245      12.94476376717492      269.4834091026143   0.006455784664603452       0.80004668379102      0.531125597236752     0.2754596965197365     0.3558743934168492    0.04090055491805905     0.4001933465819676     0.9824370773726782    0.01084891032529413  4.312240410131881e-14 122.3526972143515
2.518378404259985      19.45243948325316      15.90171419718324   0.002512502661165986     0.7000652217125319     -11.61246472756329  1.649448952232448e-05     0.1267244387355708  0.0008766706902554245      12.94476376717492      269.4834050869986   0.006455799565764646       0.80004668379102      0.531125597236752     0.2754596965197365     0.3558743934168492    0.04090055491805905     0.4001933465819676     0.9824370773726782    0.01084891032529413  4.312240410131881e-14 122.3526959278432
2.518378404259985      19.45243948325316      15.90171419718324   0.002512502661165986     0.7000652217125319     -11.61246472756329  1.649448952232448e-05     0.1267244387355708  0.0008766706902554245      12.94476376717492      269.4834050869986   0.006455784664603452     0.8000466986921812      0.531125597236752     0.2754596965197365     0.3558743934168492    0.04090055491805905     0.4001933465819676     0.9824370773726782    0.01084891032529413  4.312240410131881e-14 122.3526978669434
2.518378404259985      19.45243948325316      15.90171419718324   0.002512502661165986     0.7000652217125319     -11.61246472756329  1.649448952232448e-05     0.1267244387355708  0.0008766706902554245      12.94476376717492      269.4834050869986   0.006455784664603452       0.80004668379102     0.5311256121379132     0.2754596965197365     0.3558743934168492    0.04090055491805905     0.4001933465819676     0.9824370773726782    0.01084891032529413  4.312240410131881e-14 122.352697324084
2.518378404259985      19.45243948325316      15.90171419718324   0.002512502661165986     0.7000652217125319     -11.61246472756329  1.649448952232448e-05     0.1267244387355708  0.0008766706902554245      12.94476376717492      269.4834050869986   0.006455784664603452       0.80004668379102      0.531125597236752     0.2754597114208977     0.3558743934168492    0.04090055491805905     0.4001933465819676     0.9824370773726782    0.01084891032529413  4.312240410131881e-14 122.3526973521044
2.518378404259985      19.45243948325316      15.90171419718324   0.002512502661165986     0.7000652217125319     -11.61246472756329  1.649448952232448e-05     0.1267244387355708  0.0008766706902554245      12.94476376717492      269.4834050869986   0.006455784664603452       0.80004668379102      0.531125597236752     0.2754596965197365     0.3558744083180104    0.04090055491805905     0.4001933465819676     0.9824370773726782    0.01084891032529413  4.312240410131881e-14 122.3526972609097
2.518378404259985      19.45243948325316      15.90171419718324   0.002512502661165986     0.7000652217125319     -11.61246472756329  1.649448952232448e-05     0.1267244387355708  0.0008766706902554245      12.94476376717492      269.4834050869986   0.006455784664603452       0.80004668379102      0.531125597236752     0.2754596965197365     0.3558743934168492    0.04090056981922025     0.4001933465819676     0.9824370773726782    0.01084891032529413  4.312240410131881e-14 122.3526972935611
2.518378404259985      19.45243948325316      15.90171419718324   0.002512502661165986     0.7000652217125319     -11.61246472756329  1.649448952232448e-05     0.1267244387355708  0.0008766706902554245      12.94476376717492      269.4834050869986   0.006455784664603452       0.80004668379102      0.531125597236752     0.2754596965197365     0.3558743934168492    0.04090055491805905     0.4001933614831288     0.9824370773726782    0.01084891032529413  4.312240410131881e-14 122.3526972923163
2.518378404259985      19.45243948325316      15.90171419718324   0.002512502661165986     0.7000652217125319     -11.61246472756329  1.649448952232448e-05     0.1267244387355708  0.0008766706902554245      12.94476376717492      269.4834050869986   0.006455784664603452       0.80004668379102      0.531125597236752     0.2754596965197365     0.3558743934168492    0.04090055491805905     0.4001933465819676     0.9824370922738394    0.01084891032529413  4.312240410131881e-14 122.3526972936847
2.518378404259985      19.45243948325316      15.90171419718324   0.002512502661165986     0.7000652217125319     -11.61246472756329  1.649448952232448e-05     0.1267244387355708  0.0008766706902554245      12.94476376717492      269.4834050869986   0.006455784664603452       0.80004668379102      0.531125597236752     0.2754596965197365     0.3558743934168492    0.04090055491805905     0.4001933465819676     0.9824370773726782    0.01084892522645532  4.312240410131881e-14 122.3526972933662
2.518378404259985      19.45243948325316      15.90171419718324   0.002512502661165986     0.7000652217125319     -11.61246472756329  1.649448952232448e-05     0.1267244387355708  0.0008766706902554245      12.94476376717492      269.4834050869986   0.006455784664603452       0.80004668379102      0.531125597236752     0.2754596965197365     0.3558743934168492    0.04090055491805905     0.4001933465819676     0.9824370773726782    0.01084891032529413  1.490120431625176e-08 122.3527528248958
2.518378956719194      19.45243976984769      15.90171427465065   0.002512497039574233     0.7000653343899591     -11.61246464154667  1.649327944261795e-05      0.126724975606747  0.0008766525883271911      12.94476792459656      269.4835533548672   0.006457062208237321     0.8000466830723525     0.5311252656277573     0.2754593830538348     0.3558750782448549    0.04090029143238838     0.4001933465819676      0.982435815721762    0.01084874175351637  4.307778616911554e-14 122.3526305848921
2.518378994245965      19.45243976984769      15.90171427465065   0.002512497039574233     0.7000653343899591     -11.61246464154667  1.649327944261795e-05      0.126724975606747  0.0008766525883271911      12.94476792459656      269.4835533548672   0.006457062208237321     0.8000466830723525     0.5311252656277573     0.2754593830538348     0.3558750782448549    0.04090029143238838     0.4001933465819676      0.982435815721762    0.01084874175351637  4.307778616911554e-14 122.3526304996621
2.518378956719194      19.45244005971163      15.90171427465065   0.002512497039574233     0.7000653343899591     -11.61246464154667  1.649327944261795e-05      0.126724975606747  0.0008766525883271911      12.94476792459656      269.4835533548672   0.006457062208237321     0.8000466830723525     0.5311252656277573     0.2754593830538348     0.3558750782448549    0.04090029143238838     0.4001933465819676      0.982435815721762    0.01084874175351637  4.307778616911554e-14 122.3526305817269
2.518378956719194      19.45243976984769      15.90171451160466   0.002512497039574233     0.7000653343899591     -11.61246464154667  1.649327944261795e-05      0.126724975606747  0.0008766525883271911      12.94476792459656      269.4835533548672   0.006457062208237321     0.8000466830723525     0.5311252656277573     0.2754593830538348     0.3558750782448549    0.04090029143238838     0.4001933465819676      0.982435815721762    0.01084874175351637  4.307778616911554e-14 122.3526305813153
2.518378956719194      19.45243976984769      15.90171427465065   0.002512511940735426     0.7000653343899591     -11.61246464154667  1.649327944261795e-05      0.126724975606747  0.0008766525883271911      12.94476792459656      269.4835533548672   0.006457062208237321     0.8000466830723525     0.5311252656277573     0.2754593830538348     0.3558750782448549    0.04090029143238838     0.4001933465819676      0.982435815721762    0.01084874175351637  4.307778616911554e-14 122.352630677831
2.518378956719194      19.45243976984769      15.90171427465065   0.002512497039574233     0.7000653492911203     -11.61246464154667  1.649327944261795e-05      0.126724975606747  0.0008766525883271911      12.94476792459656      269.4835533548672   0.006457062208237321     0.8000466830723525     0.5311252656277573     0.2754593830538348     0.3558750782448549    0.04090029143238838     0.4001933465819676      0.982435815721762    0.01084874175351637  4.307778616911554e-14 122.35263058672
2.518378956719194      19.45243976984769      15.90171427465065   0.002512497039574233     0.7000653343899591     -11.61246481458588  1.649327944261795e-05      0.126724975606747  0.0008766525883271911      12.94476792459656      269.4835533548672   0.006457062208237321     0.8000466830723525     0.5311252656277573     0.2754593830538348     0.3558750782448549    0.04090029143238838     0.4001933465819676      0.982435815721762    0.01084874175351637  4.307778616911554e-14 122.352630585436
2.518378956719194      19.45243976984769      15.90171427465065   0.002512497039574233     0.7000653343899591     -11.61246464154667  1.650818060381179e-05      0.126724975606747  0.0008766525883271911      12.94476792459656      269.4835533548672   0.006457062208237321     0.8000466830723525     0.5311252656277573     0.2754593830538348     0.3558750782448549    0.04090029143238838     0.4001933465819676      0.982435815721762    0.01084874175351637  4.307778616911554e-14 122.3526346841061
2.518378956719194      19.45243976984769      15.90171427465065   0.002512497039574233     0.7000653343899591     -11.61246464154667  1.649327944261795e-05     0.1267249905079082  0.0008766525883271911      12.94476792459656      269.4835533548672   0.006457062208237321     0.8000466830723525     0.5311252656277573     0.2754593830538348     0.3558750782448549    0.04090029143238838     0.4001933465819676      0.982435815721762    0.01084874175351637  4.307778616911554e-14 122.3526305986779
2.518378956719194      19.45243976984769      15.90171427465065   0.002512497039574233     0.7000653343899591     -11.61246464154667  1.649327944261795e-05      0.126724975606747   0.000876667489488385      12.94476792459656      269.4835533548672   0.006457062208237321     0.8000466830723525     0.5311252656277573     0.2754593830538348     0.3558750782448549    0.04090029143238838     0.4001933465819676      0.982435815721762    0.01084874175351637  4.307778616911554e-14 122.3526317271718
2.518378956719194      19.45243976984769      15.90171427465065   0.002512497039574233     0.7000653343899591     -11.61246464154667  1.649327944261795e-05      0.126724975606747  0.0008766525883271911      12.94476811748863      269.4835533548672   0.006457062208237321     0.8000466830723525     0.5311252656277573     0.2754593830538348     0.3558750782448549    0.04090029143238838     0.4001933465819676      0.982435815721762    0.01084874175351637  4.307778616911554e-14 122.3526304492272
2.518378956719194      19.45243976984769      15.90171427465065   0.002512497039574233     0.7000653343899591     -11.61246464154667  1.649327944261795e-05      0.126724975606747  0.0008766525883271911      12.94476792459656      269.4835573704851   0.006457062208237321     0.8000466830723525     0.5311252656277573     0.2754593830538348     0.3558750782448549    0.04090029143238838     0.4001933465819676      0.982435815721762    0.01084874175351637  4.307778616911554e-14 122.3526305048464
2.518378956719194      19.45243976984769      15.90171427465065   0.002512497039574233     0.7000653343899591     -11.61246464154667  1.649327944261795e-05      0.126724975606747  0.0008766525883271911      12.94476792459656      269.4835533548672   0.006457077109398515     0.8000466830723525     0.5311252656277573     0.2754593830538348     0.3558750782448549    0.04090029143238838     0.4001933465819676      0.982435815721762    0.01084874175351637  4.307778616911554e-14 122.3526306113084
2.518378956719194      19.45243976984769      15.90171427465065   0.002512497039574233     0.7000653343899591     -11.61246464154667  1.649327944261795e-05      0.126724975606747  0.0008766525883271911      12.94476792459656      269.4835533548672   0.006457062208237321     0.8000466979735137     0.5311252656277573     0.2754593830538348     0.3558750782448549    0.04090029143238838     0.4001933465819676      0.982435815721762    0.01084874175351637  4.307778616911554e-14 122.3526311308712
2.518378956719194      19.45243976984769      15.90171427465065   0.002512497039574233     0.7000653343899591     -11.61246464154667  1.649327944261795e-05      0.126724975606747  0.0008766525883271911      12.94476792459656      269.4835533548672   0.006457062208237321     0.8000466830723525     0.5311252805289185     0.2754593830538348     0.3558750782448549    0.04090029143238838     0.4001933465819676      0.982435815721762    0.01084874175351637  4.307778616911554e-14 122.3526306137101
2.518378956719194      19.45243976984769      15.90171427465065   0.002512497039574233     0.7000653343899591     -11.61246464154667  1.649327944261795e-05      0.126724975606747  0.0008766525883271911      12.94476792459656      269.4835533548672   0.006457062208237321     0.8000466830723525     0.5311252656277573      0.275459397954996     0.3558750782448549    0.04090029143238838     0.4001933465819676      0.982435815721762    0.01084874175351637  4.307778616911554e-14 122.3526306665469
2.518378956719194      19.45243976984769      15.90171427465065   0.002512497039574233     0.7000653343899591     -11.61246464154667  1.649327944261795e-05      0.126724975606747  0.0008766525883271911      12.94476792459656      269.4835533548672   0.006457062208237321     0.8000466830723525     0.5311252656277573     0.2754593830538348     0.3558750931460161    0.04090029143238838     0.4001933465819676      0.982435815721762    0.01084874175351637  4.307778616911554e-14 122.3526305631323
2.518378956719194      19.45243976984769      15.90171427465065   0.002512497039574233     0.7000653343899591     -11.61246464154667  1.649327944261795e-05      0.126724975606747  0.0008766525883271911      12.94476792459656      269.4835533548672   0.006457062208237321     0.8000466830723525     0.5311252656277573     0.2754593830538348     0.3558750782448549    0.04090030633354957     0.4001933465819676      0.982435815721762    0.01084874175351637  4.307778616911554e-14 122.3526305847924
2.518378956719194      19.45243976984769      15.90171427465065   0.002512497039574233     0.7000653343899591     -11.61246464154667  1.649327944261795e-05      0.126724975606747  0.0008766525883271911      12.94476792459656      269.4835533548672   0.006457062208237321     0.8000466830723525     0.5311252656277573     0.2754593830538348     0.3558750782448549    0.04090029143238838     0.4001933614831288      0.982435815721762    0.01084874175351637  4.307778616911554e-14 122.3526305848921
2.518378956719194      19.45243976984769      15.90171427465065   0.002512497039574233     0.7000653343899591     -11.61246464154667  1.649327944261795e-05      0.126724975606747  0.0008766525883271911      12.94476792459656      269.4835533548672   0.006457062208237321     0.8000466830723525     0.5311252656277573     0.2754593830538348     0.3558750782448549    0.04090029143238838     0.4001933465819676     0.9824358306229232    0.01084874175351637  4.307778616911554e-14 122.35263058474
2.518378956719194      19.45243976984769      15.90171427465065   0.002512497039574233     0.7000653343899591     -11.61246464154667  1.649327944261795e-05      0.126724975606747  0.0008766525883271911      12.94476792459656      269.4835533548672   0.006457062208237321     0.8000466830723525     0.5311252656277573     0.2754593830538348     0.3558750782448549    0.04090029143238838     0.4001933465819676      0.982435815721762    0.01084875665467757  4.307778616911554e-14 122.3526305834358
2.518378956719194      19.45243976984769      15.90171427465065   0.002512497039574233     0.7000653343899591     -11.61246464154667  1.649327944261795e-05      0.126724975606747  0.0008766525883271911      12.94476792459656      269.4835533548672   0.006457062208237321     0.8000466830723525     0.5311252656277573     0.2754593830538348     0.3558750782448549    0.04090029143238838     0.4001933465819676      0.982435815721762    0.01084874175351637  1.490120427163383e-08 122.3526861144061
