# Supplementary material for: Model-Based Quantification of the Systemic Interplay between Glucose and Fatty Acids in the Postprandial State
Source: PLoS One. 2015 Sep 10;10(9):e0135665. doi: 10.1371/journal.pone.0135665 (PMC4565650; doi:10.1371/journal.pone.0135665)
Supplement: S3 File — Zip file containing all Matlab m-files to generate figures. The zip-file includes a README file, containing an overview of the simulation files and basic instructions. (ZIP) [file pone.0135665.s004.zip › GlcNEFA/OPT parameters/OPT_solver1_seed100000000_n100_r25/parameters_it63.txt]

2.683999357398337      18.53932374288328      13.27745732734158   0.002656697955590757     0.6557070472448178     -10.62155389846198  0.0006797694020881531     0.1028227182249013   0.002083972450654106      12.77302753105705      390.7649770740023   0.007992884960066102     0.9014940555271613     0.6813275683458492     0.2616245134650298      2.781632232297137   0.001609005351686616     0.4442258295934589     0.1726003298761571    0.06922902123421976  2.332243253088055e-14 251.5657553981921
2.683999397393044      18.53932374288328      13.27745732734158   0.002656697955590757     0.6557070472448178     -10.62155389846198  0.0006797694020881531     0.1028227182249013   0.002083972450654106      12.77302753105705      390.7649770740023   0.007992884960066102     0.9014940555271613     0.6813275683458492     0.2616245134650298      2.781632232297137   0.001609005351686616     0.4442258295934589     0.1726003298761571    0.06922902123421976  2.332243253088055e-14 251.5657552576087
2.683999357398337      18.53932401914074      13.27745732734158   0.002656697955590757     0.6557070472448178     -10.62155389846198  0.0006797694020881531     0.1028227182249013   0.002083972450654106      12.77302753105705      390.7649770740023   0.007992884960066102     0.9014940555271613     0.6813275683458492     0.2616245134650298      2.781632232297137   0.001609005351686616     0.4442258295934589     0.1726003298761571    0.06922902123421976  2.332243253088055e-14 251.5657556361594
2.683999357398337      18.53932374288328      13.27745752519111   0.002656697955590757     0.6557070472448178     -10.62155389846198  0.0006797694020881531     0.1028227182249013   0.002083972450654106      12.77302753105705      390.7649770740023   0.007992884960066102     0.9014940555271613     0.6813275683458492     0.2616245134650298      2.781632232297137   0.001609005351686616     0.4442258295934589     0.1726003298761571    0.06922902123421976  2.332243253088055e-14 251.5657554217946
2.683999357398337      18.53932374288328      13.27745732734158   0.002656712856751951     0.6557070472448178     -10.62155389846198  0.0006797694020881531     0.1028227182249013   0.002083972450654106      12.77302753105705      390.7649770740023   0.007992884960066102     0.9014940555271613     0.6813275683458492     0.2616245134650298      2.781632232297137   0.001609005351686616     0.4442258295934589     0.1726003298761571    0.06922902123421976  2.332243253088055e-14 251.5658157417974
2.683999357398337      18.53932374288328      13.27745732734158   0.002656697955590757      0.655707062145979     -10.62155389846198  0.0006797694020881531     0.1028227182249013   0.002083972450654106      12.77302753105705      390.7649770740023   0.007992884960066102     0.9014940555271613     0.6813275683458492     0.2616245134650298      2.781632232297137   0.001609005351686616     0.4442258295934589     0.1726003298761571    0.06922902123421976  2.332243253088055e-14 251.5657542951469
2.683999357398337      18.53932374288328      13.27745732734158   0.002656697955590757     0.6557070472448178     -10.62155405673547  0.0006797694020881531     0.1028227182249013   0.002083972450654106      12.77302753105705      390.7649770740023   0.007992884960066102     0.9014940555271613     0.6813275683458492     0.2616245134650298      2.781632232297137   0.001609005351686616     0.4442258295934589     0.1726003298761571    0.06922902123421976  2.332243253088055e-14 251.5657544822625
2.683999357398337      18.53932374288328      13.27745732734158   0.002656697955590757     0.6557070472448178     -10.62155389846198   0.000679784303249347     0.1028227182249013   0.002083972450654106      12.77302753105705      390.7649770740023   0.007992884960066102     0.9014940555271613     0.6813275683458492     0.2616245134650298      2.781632232297137   0.001609005351686616     0.4442258295934589     0.1726003298761571    0.06922902123421976  2.332243253088055e-14 251.5658955626753
2.683999357398337      18.53932374288328      13.27745732734158   0.002656697955590757     0.6557070472448178     -10.62155389846198  0.0006797694020881531     0.1028227331260625   0.002083972450654106      12.77302753105705      390.7649770740023   0.007992884960066102     0.9014940555271613     0.6813275683458492     0.2616245134650298      2.781632232297137   0.001609005351686616     0.4442258295934589     0.1726003298761571    0.06922902123421976  2.332243253088055e-14 251.5657582186418
2.683999357398337      18.53932374288328      13.27745732734158   0.002656697955590757     0.6557070472448178     -10.62155389846198  0.0006797694020881531     0.1028227182249013     0.0020839873518153      12.77302753105705      390.7649770740023   0.007992884960066102     0.9014940555271613     0.6813275683458492     0.2616245134650298      2.781632232297137   0.001609005351686616     0.4442258295934589     0.1726003298761571    0.06922902123421976  2.332243253088055e-14 251.5658979959505
2.683999357398337      18.53932374288328      13.27745732734158   0.002656697955590757     0.6557070472448178     -10.62155389846198  0.0006797694020881531     0.1028227182249013   0.002083972450654106      12.77302772138999      390.7649770740023   0.007992884960066102     0.9014940555271613     0.6813275683458492     0.2616245134650298      2.781632232297137   0.001609005351686616     0.4442258295934589     0.1726003298761571    0.06922902123421976  2.332243253088055e-14 251.5657514627252
2.683999357398337      18.53932374288328      13.27745732734158   0.002656697955590757     0.6557070472448178     -10.62155389846198  0.0006797694020881531     0.1028227182249013   0.002083972450654106      12.77302753105705      390.7649828968542   0.007992884960066102     0.9014940555271613     0.6813275683458492     0.2616245134650298      2.781632232297137   0.001609005351686616     0.4442258295934589     0.1726003298761571    0.06922902123421976  2.332243253088055e-14 251.5657580679915
2.683999357398337      18.53932374288328      13.27745732734158   0.002656697955590757     0.6557070472448178     -10.62155389846198  0.0006797694020881531     0.1028227182249013   0.002083972450654106      12.77302753105705      390.7649770740023   0.007992899861227296     0.9014940555271613     0.6813275683458492     0.2616245134650298      2.781632232297137   0.001609005351686616     0.4442258295934589     0.1726003298761571    0.06922902123421976  2.332243253088055e-14 251.5650905090253
2.683999357398337      18.53932374288328      13.27745732734158   0.002656697955590757     0.6557070472448178     -10.62155389846198  0.0006797694020881531     0.1028227182249013   0.002083972450654106      12.77302753105705      390.7649770740023   0.007992884960066102     0.9014940704283225     0.6813275683458492     0.2616245134650298      2.781632232297137   0.001609005351686616     0.4442258295934589     0.1726003298761571    0.06922902123421976  2.332243253088055e-14 251.5657566398583
2.683999357398337      18.53932374288328      13.27745732734158   0.002656697955590757     0.6557070472448178     -10.62155389846198  0.0006797694020881531     0.1028227182249013   0.002083972450654106      12.77302753105705      390.7649770740023   0.007992884960066102     0.9014940555271613     0.6813275832470104     0.2616245134650298      2.781632232297137   0.001609005351686616     0.4442258295934589     0.1726003298761571    0.06922902123421976  2.332243253088055e-14 251.5657790998152
2.683999357398337      18.53932374288328      13.27745732734158   0.002656697955590757     0.6557070472448178     -10.62155389846198  0.0006797694020881531     0.1028227182249013   0.002083972450654106      12.77302753105705      390.7649770740023   0.007992884960066102     0.9014940555271613     0.6813275683458492      0.261624528366191      2.781632232297137   0.001609005351686616     0.4442258295934589     0.1726003298761571    0.06922902123421976  2.332243253088055e-14 251.5657617449243
2.683999357398337      18.53932374288328      13.27745732734158   0.002656697955590757     0.6557070472448178     -10.62155389846198  0.0006797694020881531     0.1028227182249013   0.002083972450654106      12.77302753105705      390.7649770740023   0.007992884960066102     0.9014940555271613     0.6813275683458492     0.2616245134650298      2.781632273746688   0.001609005351686616     0.4442258295934589     0.1726003298761571    0.06922902123421976  2.332243253088055e-14 251.5657555546922
2.683999357398337      18.53932374288328      13.27745732734158   0.002656697955590757     0.6557070472448178     -10.62155389846198  0.0006797694020881531     0.1028227182249013   0.002083972450654106      12.77302753105705      390.7649770740023   0.007992884960066102     0.9014940555271613     0.6813275683458492     0.2616245134650298      2.781632232297137    0.00160902025284781     0.4442258295934589     0.1726003298761571    0.06922902123421976  2.332243253088055e-14 251.5657553975715
2.683999357398337      18.53932374288328      13.27745732734158   0.002656697955590757     0.6557070472448178     -10.62155389846198  0.0006797694020881531     0.1028227182249013   0.002083972450654106      12.77302753105705      390.7649770740023   0.007992884960066102     0.9014940555271613     0.6813275683458492     0.2616245134650298      2.781632232297137   0.001609005351686616     0.4442258444946201     0.1726003298761571    0.06922902123421976  2.332243253088055e-14 251.5657553981921
2.683999357398337      18.53932374288328      13.27745732734158   0.002656697955590757     0.6557070472448178     -10.62155389846198  0.0006797694020881531     0.1028227182249013   0.002083972450654106      12.77302753105705      390.7649770740023   0.007992884960066102     0.9014940555271613     0.6813275683458492     0.2616245134650298      2.781632232297137   0.001609005351686616     0.4442258295934589     0.1726003447773183    0.06922902123421976  2.332243253088055e-14 251.5657553982008
2.683999357398337      18.53932374288328      13.27745732734158   0.002656697955590757     0.6557070472448178     -10.62155389846198  0.0006797694020881531     0.1028227182249013   0.002083972450654106      12.77302753105705      390.7649770740023   0.007992884960066102     0.9014940555271613     0.6813275683458492     0.2616245134650298      2.781632232297137   0.001609005351686616     0.4442258295934589     0.1726003298761571    0.06922903613538095  2.332243253088055e-14 251.5657553982218
2.683999357398337      18.53932374288328      13.27745732734158   0.002656697955590757     0.6557070472448178     -10.62155389846198  0.0006797694020881531     0.1028227182249013   0.002083972450654106      12.77302753105705      390.7649770740023   0.007992884960066102     0.9014940555271613     0.6813275683458492     0.2616245134650298      2.781632232297137   0.001609005351686616     0.4442258295934589     0.1726003298761571    0.06922902123421976  1.490118451628019e-08 251.5658161524753
2.442250890777433      19.29203514392845      14.46727620468522   0.002140974226327247      0.647478760204846     -11.47789812385171  0.0006620576905008447     0.1035592609808657   0.001708077796945349      16.50123285386197      373.4318221742916   0.008131311637904709     0.8542877279623861     0.6680190778224129      0.245614897763291      3.199574072688087   0.002630005222105989     0.4442258295934589     0.1724969416242158    0.06874570863019258  2.798497453688629e-14 164.8736337603877
2.442250927169807      19.29203514392845      14.46727620468522   0.002140974226327247      0.647478760204846     -11.47789812385171  0.0006620576905008447     0.1035592609808657   0.001708077796945349      16.50123285386197      373.4318221742916   0.008131311637904709     0.8542877279623861     0.6680190778224129      0.245614897763291      3.199574072688087   0.002630005222105989     0.4442258295934589     0.1724969416242158    0.06874570863019258  2.798497453688629e-14 164.8736338356102
2.442250890777433      19.29203543140217      14.46727620468522   0.002140974226327247      0.647478760204846     -11.47789812385171  0.0006620576905008447     0.1035592609808657   0.001708077796945349      16.50123285386197      373.4318221742916   0.008131311637904709     0.8542877279623861     0.6680190778224129      0.245614897763291      3.199574072688087   0.002630005222105989     0.4442258295934589     0.1724969416242158    0.06874570863019258  2.798497453688629e-14 164.873633245725
2.442250890777433      19.29203514392845      14.46727642026444   0.002140974226327247      0.647478760204846     -11.47789812385171  0.0006620576905008447     0.1035592609808657   0.001708077796945349      16.50123285386197      373.4318221742916   0.008131311637904709     0.8542877279623861     0.6680190778224129      0.245614897763291      3.199574072688087   0.002630005222105989     0.4442258295934589     0.1724969416242158    0.06874570863019258  2.798497453688629e-14 164.8736331532813
2.442250890777433      19.29203514392845      14.46727620468522   0.002140989127488441      0.647478760204846     -11.47789812385171  0.0006620576905008447     0.1035592609808657   0.001708077796945349      16.50123285386197      373.4318221742916   0.008131311637904709     0.8542877279623861     0.6680190778224129      0.245614897763291      3.199574072688087   0.002630005222105989     0.4442258295934589     0.1724969416242158    0.06874570863019258  2.798497453688629e-14 164.8737274513703
2.442250890777433      19.29203514392845      14.46727620468522   0.002140974226327247     0.6474787751060072     -11.47789812385171  0.0006620576905008447     0.1035592609808657   0.001708077796945349      16.50123285386197      373.4318221742916   0.008131311637904709     0.8542877279623861     0.6680190778224129      0.245614897763291      3.199574072688087   0.002630005222105989     0.4442258295934589     0.1724969416242158    0.06874570863019258  2.798497453688629e-14 164.8736331937766
2.442250890777433      19.29203514392845      14.46727620468522   0.002140974226327247      0.647478760204846     -11.47789829488572  0.0006620576905008447     0.1035592609808657   0.001708077796945349      16.50123285386197      373.4318221742916   0.008131311637904709     0.8542877279623861     0.6680190778224129      0.245614897763291      3.199574072688087   0.002630005222105989     0.4442258295934589     0.1724969416242158    0.06874570863019258  2.798497453688629e-14 164.8736345373604
2.442250890777433      19.29203514392845      14.46727620468522   0.002140974226327247      0.647478760204846     -11.47789812385171  0.0006620725916620386     0.1035592609808657   0.001708077796945349      16.50123285386197      373.4318221742916   0.008131311637904709     0.8542877279623861     0.6680190778224129      0.245614897763291      3.199574072688087   0.002630005222105989     0.4442258295934589     0.1724969416242158    0.06874570863019258  2.798497453688629e-14 164.8736612457973
2.442250890777433      19.29203514392845      14.46727620468522   0.002140974226327247      0.647478760204846     -11.47789812385171  0.0006620576905008447     0.1035592758820269   0.001708077796945349      16.50123285386197      373.4318221742916   0.008131311637904709     0.8542877279623861     0.6680190778224129      0.245614897763291      3.199574072688087   0.002630005222105989     0.4442258295934589     0.1724969416242158    0.06874570863019258  2.798497453688629e-14 164.873635195802
2.442250890777433      19.29203514392845      14.46727620468522   0.002140974226327247      0.647478760204846     -11.47789812385171  0.0006620576905008447     0.1035592609808657   0.001708092698106543      16.50123285386197      373.4318221742916   0.008131311637904709     0.8542877279623861     0.6680190778224129      0.245614897763291      3.199574072688087   0.002630005222105989     0.4442258295934589     0.1724969416242158    0.06874570863019258  2.798497453688629e-14 164.8737368771936
2.442250890777433      19.29203514392845      14.46727620468522   0.002140974226327247      0.647478760204846     -11.47789812385171  0.0006620576905008447     0.1035592609808657   0.001708077796945349       16.5012330997495      373.4318221742916   0.008131311637904709     0.8542877279623861     0.6680190778224129      0.245614897763291      3.199574072688087   0.002630005222105989     0.4442258295934589     0.1724969416242158    0.06874570863019258  2.798497453688629e-14 164.8736320638491
2.442250890777433      19.29203514392845      14.46727620468522   0.002140974226327247      0.647478760204846     -11.47789812385171  0.0006620576905008447     0.1035592609808657   0.001708077796945349      16.50123285386197      373.4318277388594   0.008131311637904709     0.8542877279623861     0.6680190778224129      0.245614897763291      3.199574072688087   0.002630005222105989     0.4442258295934589     0.1724969416242158    0.06874570863019258  2.798497453688629e-14 164.8736351218684
2.442250890777433      19.29203514392845      14.46727620468522   0.002140974226327247      0.647478760204846     -11.47789812385171  0.0006620576905008447     0.1035592609808657   0.001708077796945349      16.50123285386197      373.4318221742916   0.008131326539065903     0.8542877279623861     0.6680190778224129      0.245614897763291      3.199574072688087   0.002630005222105989     0.4442258295934589     0.1724969416242158    0.06874570863019258  2.798497453688629e-14 164.8731644186939
2.442250890777433      19.29203514392845      14.46727620468522   0.002140974226327247      0.647478760204846     -11.47789812385171  0.0006620576905008447     0.1035592609808657   0.001708077796945349      16.50123285386197      373.4318221742916   0.008131311637904709     0.8542877428635473     0.6680190778224129      0.245614897763291      3.199574072688087   0.002630005222105989     0.4442258295934589     0.1724969416242158    0.06874570863019258  2.798497453688629e-14 164.8736339769587
2.442250890777433      19.29203514392845      14.46727620468522   0.002140974226327247      0.647478760204846     -11.47789812385171  0.0006620576905008447     0.1035592609808657   0.001708077796945349      16.50123285386197      373.4318221742916   0.008131311637904709     0.8542877279623861     0.6680190927235741      0.245614897763291      3.199574072688087   0.002630005222105989     0.4442258295934589     0.1724969416242158    0.06874570863019258  2.798497453688629e-14 164.8736456000206
2.442250890777433      19.29203514392845      14.46727620468522   0.002140974226327247      0.647478760204846     -11.47789812385171  0.0006620576905008447     0.1035592609808657   0.001708077796945349      16.50123285386197      373.4318221742916   0.008131311637904709     0.8542877279623861     0.6680190778224129     0.2456149126644522      3.199574072688087   0.002630005222105989     0.4442258295934589     0.1724969416242158    0.06874570863019258  2.798497453688629e-14 164.8736305478168
2.442250890777433      19.29203514392845      14.46727620468522   0.002140974226327247      0.647478760204846     -11.47789812385171  0.0006620576905008447     0.1035592609808657   0.001708077796945349      16.50123285386197      373.4318221742916   0.008131311637904709     0.8542877279623861     0.6680190778224129      0.245614897763291      3.199574120365456   0.002630005222105989     0.4442258295934589     0.1724969416242158    0.06874570863019258  2.798497453688629e-14 164.8736337438496
2.442250890777433      19.29203514392845      14.46727620468522   0.002140974226327247      0.647478760204846     -11.47789812385171  0.0006620576905008447     0.1035592609808657   0.001708077796945349      16.50123285386197      373.4318221742916   0.008131311637904709     0.8542877279623861     0.6680190778224129      0.245614897763291      3.199574072688087   0.002630020123267183     0.4442258295934589     0.1724969416242158    0.06874570863019258  2.798497453688629e-14 164.8736337591288
2.442250890777433      19.29203514392845      14.46727620468522   0.002140974226327247      0.647478760204846     -11.47789812385171  0.0006620576905008447     0.1035592609808657   0.001708077796945349      16.50123285386197      373.4318221742916   0.008131311637904709     0.8542877279623861     0.6680190778224129      0.245614897763291      3.199574072688087   0.002630005222105989     0.4442258444946201     0.1724969416242158    0.06874570863019258  2.798497453688629e-14 164.8736337603877
2.442250890777433      19.29203514392845      14.46727620468522   0.002140974226327247      0.647478760204846     -11.47789812385171  0.0006620576905008447     0.1035592609808657   0.001708077796945349      16.50123285386197      373.4318221742916   0.008131311637904709     0.8542877279623861     0.6680190778224129      0.245614897763291      3.199574072688087   0.002630005222105989     0.4442258295934589      0.172496956525377    0.06874570863019258  2.798497453688629e-14 164.8736337601135
2.442250890777433      19.29203514392845      14.46727620468522   0.002140974226327247      0.647478760204846     -11.47789812385171  0.0006620576905008447     0.1035592609808657   0.001708077796945349      16.50123285386197      373.4318221742916   0.008131311637904709     0.8542877279623861     0.6680190778224129      0.245614897763291      3.199574072688087   0.002630005222105989     0.4442258295934589     0.1724969416242158    0.06874572353135378  2.798497453688629e-14 164.8736337596129
2.442250890777433      19.29203514392845      14.46727620468522   0.002140974226327247      0.647478760204846     -11.47789812385171  0.0006620576905008447     0.1035592609808657   0.001708077796945349      16.50123285386197      373.4318221742916   0.008131311637904709     0.8542877279623861     0.6680190778224129      0.245614897763291      3.199574072688087   0.002630005222105989     0.4442258295934589     0.1724969416242158    0.06874570863019258  1.490118917882219e-08 164.8736945768186
2.400355682669964       20.0155593056214      15.29201710365351   0.001928422592629021     0.6678505541203582     -12.03192192185168  0.0008826348834642605     0.1022866055647064   0.001313724007522739      17.27352906179867      343.0480698925011   0.008580793375514925     0.8236069237887456     0.6489908376550976     0.2317639513001427      3.711439068942769    0.03167213759799382     0.4442258295934589     0.3147797676118097     0.4348006260176521  2.264383055725363e-14 137.2387178697522
2.400355718438051       20.0155593056214      15.29201710365351   0.001928422592629021     0.6678505541203582     -12.03192192185168  0.0008826348834642605     0.1022866055647064   0.001313724007522739      17.27352906179867      343.0480698925011   0.008580793375514925     0.8236069237887456     0.6489908376550976     0.2317639513001427      3.711439068942769    0.03167213759799382     0.4442258295934589     0.3147797676118097     0.4348006260176521  2.264383055725363e-14 137.2387175749364
2.400355682669964      20.01555960387647      15.29201710365351   0.001928422592629021     0.6678505541203582     -12.03192192185168  0.0008826348834642605     0.1022866055647064   0.001313724007522739      17.27352906179867      343.0480698925011   0.008580793375514925     0.8236069237887456     0.6489908376550976     0.2317639513001427      3.711439068942769    0.03167213759799382     0.4442258295934589     0.3147797676118097     0.4348006260176521  2.264383055725363e-14 137.2387179704774
2.400355682669964       20.0155593056214      15.29201733152232   0.001928422592629021     0.6678505541203582     -12.03192192185168  0.0008826348834642605     0.1022866055647064   0.001313724007522739      17.27352906179867      343.0480698925011   0.008580793375514925     0.8236069237887456     0.6489908376550976     0.2317639513001427      3.711439068942769    0.03167213759799382     0.4442258295934589     0.3147797676118097     0.4348006260176521  2.264383055725363e-14 137.2387174364176
2.400355682669964       20.0155593056214      15.29201710365351   0.001928437493790215     0.6678505541203582     -12.03192192185168  0.0008826348834642605     0.1022866055647064   0.001313724007522739      17.27352906179867      343.0480698925011   0.008580793375514925     0.8236069237887456     0.6489908376550976     0.2317639513001427      3.711439068942769    0.03167213759799382     0.4442258295934589     0.3147797676118097     0.4348006260176521  2.264383055725363e-14 137.2387542714775
2.400355682669964       20.0155593056214      15.29201710365351   0.001928422592629021     0.6678505690215194     -12.03192192185168  0.0008826348834642605     0.1022866055647064   0.001313724007522739      17.27352906179867      343.0480698925011   0.008580793375514925     0.8236069237887456     0.6489908376550976     0.2317639513001427      3.711439068942769    0.03167213759799382     0.4442258295934589     0.3147797676118097     0.4348006260176521  2.264383055725363e-14 137.2387176705186
2.400355682669964       20.0155593056214      15.29201710365351   0.001928422592629021     0.6678505541203582     -12.03192210114129  0.0008826348834642605     0.1022866055647064   0.001313724007522739      17.27352906179867      343.0480698925011   0.008580793375514925     0.8236069237887456     0.6489908376550976     0.2317639513001427      3.711439068942769    0.03167213759799382     0.4442258295934589     0.3147797676118097     0.4348006260176521  2.264383055725363e-14 137.2387183313159
2.400355682669964       20.0155593056214      15.29201710365351   0.001928422592629021     0.6678505541203582     -12.03192192185168  0.0008826497846254543     0.1022866055647064   0.001313724007522739      17.27352906179867      343.0480698925011   0.008580793375514925     0.8236069237887456     0.6489908376550976     0.2317639513001427      3.711439068942769    0.03167213759799382     0.4442258295934589     0.3147797676118097     0.4348006260176521  2.264383055725363e-14 137.2387103051097
2.400355682669964       20.0155593056214      15.29201710365351   0.001928422592629021     0.6678505541203582     -12.03192192185168  0.0008826348834642605     0.1022866204658676   0.001313724007522739      17.27352906179867      343.0480698925011   0.008580793375514925     0.8236069237887456     0.6489908376550976     0.2317639513001427      3.711439068942769    0.03167213759799382     0.4442258295934589     0.3147797676118097     0.4348006260176521  2.264383055725363e-14 137.2387168443253
2.400355682669964       20.0155593056214      15.29201710365351   0.001928422592629021     0.6678505541203582     -12.03192192185168  0.0008826348834642605     0.1022866055647064   0.001313738908683933      17.27352906179867      343.0480698925011   0.008580793375514925     0.8236069237887456     0.6489908376550976     0.2317639513001427      3.711439068942769    0.03167213759799382     0.4442258295934589     0.3147797676118097     0.4348006260176521  2.264383055725363e-14 137.2387753589414
2.400355682669964       20.0155593056214      15.29201710365351   0.001928422592629021     0.6678505541203582     -12.03192192185168  0.0008826348834642605     0.1022866055647064   0.001313724007522739      17.27352931919431      343.0480698925011   0.008580793375514925     0.8236069237887456     0.6489908376550976     0.2317639513001427      3.711439068942769    0.03167213759799382     0.4442258295934589     0.3147797676118097     0.4348006260176521  2.264383055725363e-14 137.2387174133449
2.400355682669964       20.0155593056214      15.29201710365351   0.001928422592629021     0.6678505541203582     -12.03192192185168  0.0008826348834642605     0.1022866055647064   0.001313724007522739      17.27352906179867      343.0480750043157   0.008580793375514925     0.8236069237887456     0.6489908376550976     0.2317639513001427      3.711439068942769    0.03167213759799382     0.4442258295934589     0.3147797676118097     0.4348006260176521  2.264383055725363e-14 137.2387182967893
2.400355682669964       20.0155593056214      15.29201710365351   0.001928422592629021     0.6678505541203582     -12.03192192185168  0.0008826348834642605     0.1022866055647064   0.001313724007522739      17.27352906179867      343.0480698925011   0.008580808276676118     0.8236069237887456     0.6489908376550976     0.2317639513001427      3.711439068942769    0.03167213759799382     0.4442258295934589     0.3147797676118097     0.4348006260176521  2.264383055725363e-14 137.2386290687304
2.400355682669964       20.0155593056214      15.29201710365351   0.001928422592629021     0.6678505541203582     -12.03192192185168  0.0008826348834642605     0.1022866055647064   0.001313724007522739      17.27352906179867      343.0480698925011   0.008580793375514925     0.8236069386899068     0.6489908376550976     0.2317639513001427      3.711439068942769    0.03167213759799382     0.4442258295934589     0.3147797676118097     0.4348006260176521  2.264383055725363e-14 137.2387189562388
2.400355682669964       20.0155593056214      15.29201710365351   0.001928422592629021     0.6678505541203582     -12.03192192185168  0.0008826348834642605     0.1022866055647064   0.001313724007522739      17.27352906179867      343.0480698925011   0.008580793375514925     0.8236069237887456     0.6489908525562588     0.2317639513001427      3.711439068942769    0.03167213759799382     0.4442258295934589     0.3147797676118097     0.4348006260176521  2.264383055725363e-14 137.2387204036567
2.400355682669964       20.0155593056214      15.29201710365351   0.001928422592629021     0.6678505541203582     -12.03192192185168  0.0008826348834642605     0.1022866055647064   0.001313724007522739      17.27352906179867      343.0480698925011   0.008580793375514925     0.8236069237887456     0.6489908376550976     0.2317639662013039      3.711439068942769    0.03167213759799382     0.4442258295934589     0.3147797676118097     0.4348006260176521  2.264383055725363e-14 137.2387161129886
2.400355682669964       20.0155593056214      15.29201710365351   0.001928422592629021     0.6678505541203582     -12.03192192185168  0.0008826348834642605     0.1022866055647064   0.001313724007522739      17.27352906179867      343.0480698925011   0.008580793375514925     0.8236069237887456     0.6489908376550976     0.2317639513001427      3.711439124247521    0.03167213759799382     0.4442258295934589     0.3147797676118097     0.4348006260176521  2.264383055725363e-14 137.2387178803194
2.400355682669964       20.0155593056214      15.29201710365351   0.001928422592629021     0.6678505541203582     -12.03192192185168  0.0008826348834642605     0.1022866055647064   0.001313724007522739      17.27352906179867      343.0480698925011   0.008580793375514925     0.8236069237887456     0.6489908376550976     0.2317639513001427      3.711439068942769    0.03167215249915502     0.4442258295934589     0.3147797676118097     0.4348006260176521  2.264383055725363e-14 137.2387178697559
2.400355682669964       20.0155593056214      15.29201710365351   0.001928422592629021     0.6678505541203582     -12.03192192185168  0.0008826348834642605     0.1022866055647064   0.001313724007522739      17.27352906179867      343.0480698925011   0.008580793375514925     0.8236069237887456     0.6489908376550976     0.2317639513001427      3.711439068942769    0.03167213759799382     0.4442258444946201     0.3147797676118097     0.4348006260176521  2.264383055725363e-14 137.2387178697522
2.400355682669964       20.0155593056214      15.29201710365351   0.001928422592629021     0.6678505541203582     -12.03192192185168  0.0008826348834642605     0.1022866055647064   0.001313724007522739      17.27352906179867      343.0480698925011   0.008580793375514925     0.8236069237887456     0.6489908376550976     0.2317639513001427      3.711439068942769    0.03167213759799382     0.4442258295934589     0.3147797825129709     0.4348006260176521  2.264383055725363e-14 137.2387178697931
2.400355682669964       20.0155593056214      15.29201710365351   0.001928422592629021     0.6678505541203582     -12.03192192185168  0.0008826348834642605     0.1022866055647064   0.001313724007522739      17.27352906179867      343.0480698925011   0.008580793375514925     0.8236069237887456     0.6489908376550976     0.2317639513001427      3.711439068942769    0.03167213759799382     0.4442258295934589     0.3147797676118097     0.4348006409188133  2.264383055725363e-14 137.23871786976
2.400355682669964       20.0155593056214      15.29201710365351   0.001928422592629021     0.6678505541203582     -12.03192192185168  0.0008826348834642605     0.1022866055647064   0.001313724007522739      17.27352906179867      343.0480698925011   0.008580793375514925     0.8236069237887456     0.6489908376550976     0.2317639513001427      3.711439068942769    0.03167213759799382     0.4442258295934589     0.3147797676118097     0.4348006260176521  1.490118383767821e-08 137.2387799935375
2.413011843951964      19.90378060564737      15.20648417293738   0.001918569423412033     0.6773822266441165     -11.94165160683159  0.0007739353388858522     0.1066879596613922   0.001247198724910481      16.93269651503418      336.4461294714184    0.00857738154126619     0.8196055030165222     0.6426960485331343     0.2328374252165534      2.783557198065929    0.03168799592049875     0.4442258295934589      0.312497259289412     0.4344150564356877  3.917899821593661e-14 135.0598909399432
2.413011879908642      19.90378060564737      15.20648417293738   0.001918569423412033     0.6773822266441165     -11.94165160683159  0.0007739353388858522     0.1066879596613922   0.001247198724910481      16.93269651503418      336.4461294714184    0.00857738154126619     0.8196055030165222     0.6426960485331343     0.2328374252165534      2.783557198065929    0.03168799592049875     0.4442258295934589      0.312497259289412     0.4344150564356877  3.917899821593661e-14 135.0598908956975
2.413011843951964      19.90378090223682      15.20648417293738   0.001918569423412033     0.6773822266441165     -11.94165160683159  0.0007739353388858522     0.1066879596613922   0.001247198724910481      16.93269651503418      336.4461294714184    0.00857738154126619     0.8196055030165222     0.6426960485331343     0.2328374252165534      2.783557198065929    0.03168799592049875     0.4442258295934589      0.312497259289412     0.4344150564356877  3.917899821593661e-14 135.0598908059659
2.413011843951964      19.90378060564737      15.20648439953165   0.001918569423412033     0.6773822266441165     -11.94165160683159  0.0007739353388858522     0.1066879596613922   0.001247198724910481      16.93269651503418      336.4461294714184    0.00857738154126619     0.8196055030165222     0.6426960485331343     0.2328374252165534      2.783557198065929    0.03168799592049875     0.4442258295934589      0.312497259289412     0.4344150564356877  3.917899821593661e-14 135.0598904595967
2.413011843951964      19.90378060564737      15.20648417293738   0.001918584324573227     0.6773822266441165     -11.94165160683159  0.0007739353388858522     0.1066879596613922   0.001247198724910481      16.93269651503418      336.4461294714184    0.00857738154126619     0.8196055030165222     0.6426960485331343     0.2328374252165534      2.783557198065929    0.03168799592049875     0.4442258295934589      0.312497259289412     0.4344150564356877  3.917899821593661e-14 135.0599282091955
2.413011843951964      19.90378060564737      15.20648417293738   0.001918569423412033     0.6773822415452777     -11.94165160683159  0.0007739353388858522     0.1066879596613922   0.001247198724910481      16.93269651503418      336.4461294714184    0.00857738154126619     0.8196055030165222     0.6426960485331343     0.2328374252165534      2.783557198065929    0.03168799592049875     0.4442258295934589      0.312497259289412     0.4344150564356877  3.917899821593661e-14 135.0598907966051
2.413011843951964      19.90378060564737      15.20648417293738   0.001918569423412033     0.6773822266441165     -11.94165178477607  0.0007739353388858522     0.1066879596613922   0.001247198724910481      16.93269651503418      336.4461294714184    0.00857738154126619     0.8196055030165222     0.6426960485331343     0.2328374252165534      2.783557198065929    0.03168799592049875     0.4442258295934589      0.312497259289412     0.4344150564356877  3.917899821593661e-14 135.0598915959191
2.413011843951964      19.90378060564737      15.20648417293738   0.001918569423412033     0.6773822266441165     -11.94165160683159  0.0007739502400470461     0.1066879596613922   0.001247198724910481      16.93269651503418      336.4461294714184    0.00857738154126619     0.8196055030165222     0.6426960485331343     0.2328374252165534      2.783557198065929    0.03168799592049875     0.4442258295934589      0.312497259289412     0.4344150564356877  3.917899821593661e-14 135.0599066944134
2.413011843951964      19.90378060564737      15.20648417293738   0.001918569423412033     0.6773822266441165     -11.94165160683159  0.0007739353388858522     0.1066879745625534   0.001247198724910481      16.93269651503418      336.4461294714184    0.00857738154126619     0.8196055030165222     0.6426960485331343     0.2328374252165534      2.783557198065929    0.03168799592049875     0.4442258295934589      0.312497259289412     0.4344150564356877  3.917899821593661e-14 135.0598910432329
2.413011843951964      19.90378060564737      15.20648417293738   0.001918569423412033     0.6773822266441165     -11.94165160683159  0.0007739353388858522     0.1066879596613922   0.001247213626071675      16.93269651503418      336.4461294714184    0.00857738154126619     0.8196055030165222     0.6426960485331343     0.2328374252165534      2.783557198065929    0.03168799592049875     0.4442258295934589      0.312497259289412     0.4344150564356877  3.917899821593661e-14 135.0599571020439
2.413011843951964      19.90378060564737      15.20648417293738   0.001918569423412033     0.6773822266441165     -11.94165160683159  0.0007739353388858522     0.1066879596613922   0.001247198724910481      16.93269676735102      336.4461294714184    0.00857738154126619     0.8196055030165222     0.6426960485331343     0.2328374252165534      2.783557198065929    0.03168799592049875     0.4442258295934589      0.312497259289412     0.4344150564356877  3.917899821593661e-14 135.0598906087168
2.413011843951964      19.90378060564737      15.20648417293738   0.001918569423412033     0.6773822266441165     -11.94165160683159  0.0007739353388858522     0.1066879596613922   0.001247198724910481      16.93269651503418      336.4461344848564    0.00857738154126619     0.8196055030165222     0.6426960485331343     0.2328374252165534      2.783557198065929    0.03168799592049875     0.4442258295934589      0.312497259289412     0.4344150564356877  3.917899821593661e-14 135.05989132941
2.413011843951964      19.90378060564737      15.20648417293738   0.001918569423412033     0.6773822266441165     -11.94165160683159  0.0007739353388858522     0.1066879596613922   0.001247198724910481      16.93269651503418      336.4461294714184   0.008577396442427384     0.8196055030165222     0.6426960485331343     0.2328374252165534      2.783557198065929    0.03168799592049875     0.4442258295934589      0.312497259289412     0.4344150564356877  3.917899821593661e-14 135.0598603940505
2.413011843951964      19.90378060564737      15.20648417293738   0.001918569423412033     0.6773822266441165     -11.94165160683159  0.0007739353388858522     0.1066879596613922   0.001247198724910481      16.93269651503418      336.4461294714184    0.00857738154126619     0.8196055179176834     0.6426960485331343     0.2328374252165534      2.783557198065929    0.03168799592049875     0.4442258295934589      0.312497259289412     0.4344150564356877  3.917899821593661e-14 135.0598919212028
2.413011843951964      19.90378060564737      15.20648417293738   0.001918569423412033     0.6773822266441165     -11.94165160683159  0.0007739353388858522     0.1066879596613922   0.001247198724910481      16.93269651503418      336.4461294714184    0.00857738154126619     0.8196055030165222     0.6426960634342955     0.2328374252165534      2.783557198065929    0.03168799592049875     0.4442258295934589      0.312497259289412     0.4344150564356877  3.917899821593661e-14 135.0598930934565
2.413011843951964      19.90378060564737      15.20648417293738   0.001918569423412033     0.6773822266441165     -11.94165160683159  0.0007739353388858522     0.1066879596613922   0.001247198724910481      16.93269651503418      336.4461294714184    0.00857738154126619     0.8196055030165222     0.6426960485331343     0.2328374401177145      2.783557198065929    0.03168799592049875     0.4442258295934589      0.312497259289412     0.4344150564356877  3.917899821593661e-14 135.0598912596773
2.413011843951964      19.90378060564737      15.20648417293738   0.001918569423412033     0.6773822266441165     -11.94165160683159  0.0007739353388858522     0.1066879596613922   0.001247198724910481      16.93269651503418      336.4461294714184    0.00857738154126619     0.8196055030165222     0.6426960485331343     0.2328374252165534      2.783557239544163    0.03168799592049875     0.4442258295934589      0.312497259289412     0.4344150564356877  3.917899821593661e-14 135.0598909425057
2.413011843951964      19.90378060564737      15.20648417293738   0.001918569423412033     0.6773822266441165     -11.94165160683159  0.0007739353388858522     0.1066879596613922   0.001247198724910481      16.93269651503418      336.4461294714184    0.00857738154126619     0.8196055030165222     0.6426960485331343     0.2328374252165534      2.783557198065929    0.03168801082165994     0.4442258295934589      0.312497259289412     0.4344150564356877  3.917899821593661e-14 135.0598909398875
2.413011843951964      19.90378060564737      15.20648417293738   0.001918569423412033     0.6773822266441165     -11.94165160683159  0.0007739353388858522     0.1066879596613922   0.001247198724910481      16.93269651503418      336.4461294714184    0.00857738154126619     0.8196055030165222     0.6426960485331343     0.2328374252165534      2.783557198065929    0.03168799592049875     0.4442258444946201      0.312497259289412     0.4344150564356877  3.917899821593661e-14 135.0598909399432
2.413011843951964      19.90378060564737      15.20648417293738   0.001918569423412033     0.6773822266441165     -11.94165160683159  0.0007739353388858522     0.1066879596613922   0.001247198724910481      16.93269651503418      336.4461294714184    0.00857738154126619     0.8196055030165222     0.6426960485331343     0.2328374252165534      2.783557198065929    0.03168799592049875     0.4442258295934589     0.3124972741905732     0.4344150564356877  3.917899821593661e-14 135.0598909385575
2.413011843951964      19.90378060564737      15.20648417293738   0.001918569423412033     0.6773822266441165     -11.94165160683159  0.0007739353388858522     0.1066879596613922   0.001247198724910481      16.93269651503418      336.4461294714184    0.00857738154126619     0.8196055030165222     0.6426960485331343     0.2328374252165534      2.783557198065929    0.03168799592049875     0.4442258295934589      0.312497259289412     0.4344150713368489  3.917899821593661e-14 135.0598909398496
2.413011843951964      19.90378060564737      15.20648417293738   0.001918569423412033     0.6773822266441165     -11.94165160683159  0.0007739353388858522     0.1066879596613922   0.001247198724910481      16.93269651503418      336.4461294714184    0.00857738154126619     0.8196055030165222     0.6426960485331343     0.2328374252165534      2.783557198065929    0.03168799592049875     0.4442258295934589      0.312497259289412     0.4344150564356877  1.490120037284587e-08 135.0599528111121
2.395121724595235      19.77665719219563      15.21239708016234   0.001922918740177571      0.682709395650449     -11.87372413856219  0.0007535199010445106      0.107889218323408   0.001183516935244737      16.51139891023774      318.4685384356895   0.008539321514093213     0.8152973224409251     0.6362997337754109      0.235951338436806       1.26300150715462     0.0320288814305402     0.4442258295934589     0.4454286488224311     0.4472401359221864  2.872073156394254e-14 132.5520634151115
2.395121760285329      19.77665719219563      15.21239708016234   0.001922918740177571      0.682709395650449     -11.87372413856219  0.0007535199010445106      0.107889218323408   0.001183516935244737      16.51139891023774      318.4685384356895   0.008539321514093213     0.8152973224409251     0.6362997337754109      0.235951338436806       1.26300150715462     0.0320288814305402     0.4442258295934589     0.4454286488224311     0.4472401359221864  2.872073156394254e-14 132.5520634278449
2.395121724595235      19.77665748689078      15.21239708016234   0.001922918740177571      0.682709395650449     -11.87372413856219  0.0007535199010445106      0.107889218323408   0.001183516935244737      16.51139891023774      318.4685384356895   0.008539321514093213     0.8152973224409251     0.6362997337754109      0.235951338436806       1.26300150715462     0.0320288814305402     0.4442258295934589     0.4454286488224311     0.4472401359221864  2.872073156394254e-14 132.5520629807186
2.395121724595235      19.77665719219563      15.21239730684472   0.001922918740177571      0.682709395650449     -11.87372413856219  0.0007535199010445106      0.107889218323408   0.001183516935244737      16.51139891023774      318.4685384356895   0.008539321514093213     0.8152973224409251     0.6362997337754109      0.235951338436806       1.26300150715462     0.0320288814305402     0.4442258295934589     0.4454286488224311     0.4472401359221864  2.872073156394254e-14 132.5520629071564
2.395121724595235      19.77665719219563      15.21239708016234   0.001922933641338764      0.682709395650449     -11.87372413856219  0.0007535199010445106      0.107889218323408   0.001183516935244737      16.51139891023774      318.4685384356895   0.008539321514093213     0.8152973224409251     0.6362997337754109      0.235951338436806       1.26300150715462     0.0320288814305402     0.4442258295934589     0.4454286488224311     0.4472401359221864  2.872073156394254e-14 132.5520990077379
2.395121724595235      19.77665719219563      15.21239708016234   0.001922918740177571     0.6827094105516102     -11.87372413856219  0.0007535199010445106      0.107889218323408   0.001183516935244737      16.51139891023774      318.4685384356895   0.008539321514093213     0.8152973224409251     0.6362997337754109      0.235951338436806       1.26300150715462     0.0320288814305402     0.4442258295934589     0.4454286488224311     0.4472401359221864  2.872073156394254e-14 132.5520633506906
2.395121724595235      19.77665719219563      15.21239708016234   0.001922918740177571      0.682709395650449     -11.87372431549446  0.0007535199010445106      0.107889218323408   0.001183516935244737      16.51139891023774      318.4685384356895   0.008539321514093213     0.8152973224409251     0.6362997337754109      0.235951338436806       1.26300150715462     0.0320288814305402     0.4442258295934589     0.4454286488224311     0.4472401359221864  2.872073156394254e-14 132.5520642991875
2.395121724595235      19.77665719219563      15.21239708016234   0.001922918740177571      0.682709395650449     -11.87372413856219  0.0007535348022057045      0.107889218323408   0.001183516935244737      16.51139891023774      318.4685384356895   0.008539321514093213     0.8152973224409251     0.6362997337754109      0.235951338436806       1.26300150715462     0.0320288814305402     0.4442258295934589     0.4454286488224311     0.4472401359221864  2.872073156394254e-14 132.5520857336651
2.395121724595235      19.77665719219563      15.21239708016234   0.001922918740177571      0.682709395650449     -11.87372413856219  0.0007535199010445106     0.1078892332245692   0.001183516935244737      16.51139891023774      318.4685384356895   0.008539321514093213     0.8152973224409251     0.6362997337754109      0.235951338436806       1.26300150715462     0.0320288814305402     0.4442258295934589     0.4454286488224311     0.4472401359221864  2.872073156394254e-14 132.5520634140565
2.395121724595235      19.77665719219563      15.21239708016234   0.001922918740177571      0.682709395650449     -11.87372413856219  0.0007535199010445106      0.107889218323408   0.001183531836405931      16.51139891023774      318.4685384356895   0.008539321514093213     0.8152973224409251     0.6362997337754109      0.235951338436806       1.26300150715462     0.0320288814305402     0.4442258295934589     0.4454286488224311     0.4472401359221864  2.872073156394254e-14 132.5521218948391
2.395121724595235      19.77665719219563      15.21239708016234   0.001922918740177571      0.682709395650449     -11.87372413856219  0.0007535199010445106      0.107889218323408   0.001183516935244737      16.51139915627675      318.4685384356895   0.008539321514093213     0.8152973224409251     0.6362997337754109      0.235951338436806       1.26300150715462     0.0320288814305402     0.4442258295934589     0.4454286488224311     0.4472401359221864  2.872073156394254e-14 132.5520632002144
2.395121724595235      19.77665719219563      15.21239708016234   0.001922918740177571      0.682709395650449     -11.87372413856219  0.0007535199010445106      0.107889218323408   0.001183516935244737      16.51139891023774      318.4685431812405   0.008539321514093213     0.8152973224409251     0.6362997337754109      0.235951338436806       1.26300150715462     0.0320288814305402     0.4442258295934589     0.4454286488224311     0.4472401359221864  2.872073156394254e-14 132.55206360472
2.395121724595235      19.77665719219563      15.21239708016234   0.001922918740177571      0.682709395650449     -11.87372413856219  0.0007535199010445106      0.107889218323408   0.001183516935244737      16.51139891023774      318.4685384356895   0.008539336415254407     0.8152973224409251     0.6362997337754109      0.235951338436806       1.26300150715462     0.0320288814305402     0.4442258295934589     0.4454286488224311     0.4472401359221864  2.872073156394254e-14 132.5521280692864
2.395121724595235      19.77665719219563      15.21239708016234   0.001922918740177571      0.682709395650449     -11.87372413856219  0.0007535199010445106      0.107889218323408   0.001183516935244737      16.51139891023774      318.4685384356895   0.008539321514093213     0.8152973373420863     0.6362997337754109      0.235951338436806       1.26300150715462     0.0320288814305402     0.4442258295934589     0.4454286488224311     0.4472401359221864  2.872073156394254e-14 132.552064193698
2.395121724595235      19.77665719219563      15.21239708016234   0.001922918740177571      0.682709395650449     -11.87372413856219  0.0007535199010445106      0.107889218323408   0.001183516935244737      16.51139891023774      318.4685384356895   0.008539321514093213     0.8152973224409251     0.6362997486765721      0.235951338436806       1.26300150715462     0.0320288814305402     0.4442258295934589     0.4454286488224311     0.4472401359221864  2.872073156394254e-14 132.5520653409638
2.395121724595235      19.77665719219563      15.21239708016234   0.001922918740177571      0.682709395650449     -11.87372413856219  0.0007535199010445106      0.107889218323408   0.001183516935244737      16.51139891023774      318.4685384356895   0.008539321514093213     0.8152973224409251     0.6362997337754109     0.2359513533379672       1.26300150715462     0.0320288814305402     0.4442258295934589     0.4454286488224311     0.4472401359221864  2.872073156394254e-14 132.5520677413231
2.395121724595235      19.77665719219563      15.21239708016234   0.001922918740177571      0.682709395650449     -11.87372413856219  0.0007535199010445106      0.107889218323408   0.001183516935244737      16.51139891023774      318.4685384356895   0.008539321514093213     0.8152973224409251     0.6362997337754109      0.235951338436806      1.263001525974809     0.0320288814305402     0.4442258295934589     0.4454286488224311     0.4472401359221864  2.872073156394254e-14 132.5520634417959
2.395121724595235      19.77665719219563      15.21239708016234   0.001922918740177571      0.682709395650449     -11.87372413856219  0.0007535199010445106      0.107889218323408   0.001183516935244737      16.51139891023774      318.4685384356895   0.008539321514093213     0.8152973224409251     0.6362997337754109      0.235951338436806       1.26300150715462    0.03202889633170139     0.4442258295934589     0.4454286488224311     0.4472401359221864  2.872073156394254e-14 132.5520634155555
2.395121724595235      19.77665719219563      15.21239708016234   0.001922918740177571      0.682709395650449     -11.87372413856219  0.0007535199010445106      0.107889218323408   0.001183516935244737      16.51139891023774      318.4685384356895   0.008539321514093213     0.8152973224409251     0.6362997337754109      0.235951338436806       1.26300150715462     0.0320288814305402     0.4442258444946201     0.4454286488224311     0.4472401359221864  2.872073156394254e-14 132.5520634151115
2.395121724595235      19.77665719219563      15.21239708016234   0.001922918740177571      0.682709395650449     -11.87372413856219  0.0007535199010445106      0.107889218323408   0.001183516935244737      16.51139891023774      318.4685384356895   0.008539321514093213     0.8152973224409251     0.6362997337754109      0.235951338436806       1.26300150715462     0.0320288814305402     0.4442258295934589     0.4454286637235922     0.4472401359221864  2.872073156394254e-14 132.5520634151096
2.395121724595235      19.77665719219563      15.21239708016234   0.001922918740177571      0.682709395650449     -11.87372413856219  0.0007535199010445106      0.107889218323408   0.001183516935244737      16.51139891023774      318.4685384356895   0.008539321514093213     0.8152973224409251     0.6362997337754109      0.235951338436806       1.26300150715462     0.0320288814305402     0.4442258295934589     0.4454286488224311     0.4472401508233476  2.872073156394254e-14 132.5520634151111
2.395121724595235      19.77665719219563      15.21239708016234   0.001922918740177571      0.682709395650449     -11.87372413856219  0.0007535199010445106      0.107889218323408   0.001183516935244737      16.51139891023774      318.4685384356895   0.008539321514093213     0.8152973224409251     0.6362997337754109      0.235951338436806       1.26300150715462     0.0320288814305402     0.4442258295934589     0.4454286488224311     0.4472401359221864  1.490118991457922e-08 132.5521251981338
2.435908390296331      19.53439926266656      15.20550936549156   0.001983895574475971     0.6978855029693138     -11.69560385296277  0.0005204676583995414     0.1145802524566756   0.001028134125692231      15.84981166594961       311.550655818567   0.008251578000904519     0.8031004642327106     0.6107318475508603     0.2404892826452302     0.5344482726866821    0.02728702242540115     0.4442258295934589     0.4466963894326428     0.4477266974934039  2.220446049250313e-14 126.3509408928885
2.435908426594194      19.53439926266656      15.20550936549156   0.001983895574475971     0.6978855029693138     -11.69560385296277  0.0005204676583995414     0.1145802524566756   0.001028134125692231      15.84981166594961       311.550655818567   0.008251578000904519     0.8031004642327106     0.6107318475508603     0.2404892826452302     0.5344482726866821    0.02728702242540115     0.4442258295934589     0.4466963894326428     0.4477266974934039  2.220446049250313e-14 126.3509412893294
2.435908390296331      19.53439955375179      15.20550936549156   0.001983895574475971     0.6978855029693138     -11.69560385296277  0.0005204676583995414     0.1145802524566756   0.001028134125692231      15.84981166594961       311.550655818567   0.008251578000904519     0.8031004642327106     0.6107318475508603     0.2404892826452302     0.5344482726866821    0.02728702242540115     0.4442258295934589     0.4466963894326428     0.4477266974934039  2.220446049250313e-14 126.3509404371107
2.435908390296331      19.53439926266656       15.2055095920713   0.001983895574475971     0.6978855029693138     -11.69560385296277  0.0005204676583995414     0.1145802524566756   0.001028134125692231      15.84981166594961       311.550655818567   0.008251578000904519     0.8031004642327106     0.6107318475508603     0.2404892826452302     0.5344482726866821    0.02728702242540115     0.4442258295934589     0.4466963894326428     0.4477266974934039  2.220446049250313e-14 126.3509405552015
2.435908390296331      19.53439926266656      15.20550936549156   0.001983910475637165     0.6978855029693138     -11.69560385296277  0.0005204676583995414     0.1145802524566756   0.001028134125692231      15.84981166594961       311.550655818567   0.008251578000904519     0.8031004642327106     0.6107318475508603     0.2404892826452302     0.5344482726866821    0.02728702242540115     0.4442258295934589     0.4466963894326428     0.4477266974934039  2.220446049250313e-14 126.3509690672258
2.435908390296331      19.53439926266656      15.20550936549156   0.001983895574475971      0.697885517870475     -11.69560385296277  0.0005204676583995414     0.1145802524566756   0.001028134125692231      15.84981166594961       311.550655818567   0.008251578000904519     0.8031004642327106     0.6107318475508603     0.2404892826452302     0.5344482726866821    0.02728702242540115     0.4442258295934589     0.4466963894326428     0.4477266974934039  2.220446049250313e-14 126.3509408478763
2.435908390296331      19.53439926266656      15.20550936549156   0.001983895574475971     0.6978855029693138     -11.69560402724085  0.0005204676583995414     0.1145802524566756   0.001028134125692231      15.84981166594961       311.550655818567   0.008251578000904519     0.8031004642327106     0.6107318475508603     0.2404892826452302     0.5344482726866821    0.02728702242540115     0.4442258295934589     0.4466963894326428     0.4477266974934039  2.220446049250313e-14 126.3509415503912
2.435908390296331      19.53439926266656      15.20550936549156   0.001983895574475971     0.6978855029693138     -11.69560385296277  0.0005204825595607353     0.1145802524566756   0.001028134125692231      15.84981166594961       311.550655818567   0.008251578000904519     0.8031004642327106     0.6107318475508603     0.2404892826452302     0.5344482726866821    0.02728702242540115     0.4442258295934589     0.4466963894326428     0.4477266974934039  2.220446049250313e-14 126.3509482624984
2.435908390296331      19.53439926266656      15.20550936549156   0.001983895574475971     0.6978855029693138     -11.69560385296277  0.0005204676583995414     0.1145802673578368   0.001028134125692231      15.84981166594961       311.550655818567   0.008251578000904519     0.8031004642327106     0.6107318475508603     0.2404892826452302     0.5344482726866821    0.02728702242540115     0.4442258295934589     0.4466963894326428     0.4477266974934039  2.220446049250313e-14 126.3509408669331
2.435908390296331      19.53439926266656      15.20550936549156   0.001983895574475971     0.6978855029693138     -11.69560385296277  0.0005204676583995414     0.1145802524566756   0.001028149026853425      15.84981166594961       311.550655818567   0.008251578000904519     0.8031004642327106     0.6107318475508603     0.2404892826452302     0.5344482726866821    0.02728702242540115     0.4442258295934589     0.4466963894326428     0.4477266974934039  2.220446049250313e-14 126.3509662482747
2.435908390296331      19.53439926266656      15.20550936549156   0.001983895574475971     0.6978855029693138     -11.69560385296277  0.0005204676583995414     0.1145802524566756   0.001028134125692231      15.84981190213021       311.550655818567   0.008251578000904519     0.8031004642327106     0.6107318475508603     0.2404892826452302     0.5344482726866821    0.02728702242540115     0.4442258295934589     0.4466963894326428     0.4477266974934039  2.220446049250313e-14 126.3509408108933
2.435908390296331      19.53439926266656      15.20550936549156   0.001983895574475971     0.6978855029693138     -11.69560385296277  0.0005204676583995414     0.1145802524566756   0.001028134125692231      15.84981166594961      311.5506604610335   0.008251578000904519     0.8031004642327106     0.6107318475508603     0.2404892826452302     0.5344482726866821    0.02728702242540115     0.4442258295934589     0.4466963894326428     0.4477266974934039  2.220446049250313e-14 126.3509409856791
2.435908390296331      19.53439926266656      15.20550936549156   0.001983895574475971     0.6978855029693138     -11.69560385296277  0.0005204676583995414     0.1145802524566756   0.001028134125692231      15.84981166594961       311.550655818567   0.008251592902065712     0.8031004642327106     0.6107318475508603     0.2404892826452302     0.5344482726866821    0.02728702242540115     0.4442258295934589     0.4466963894326428     0.4477266974934039  2.220446049250313e-14 126.3509449383265
2.435908390296331      19.53439926266656      15.20550936549156   0.001983895574475971     0.6978855029693138     -11.69560385296277  0.0005204676583995414     0.1145802524566756   0.001028134125692231      15.84981166594961       311.550655818567   0.008251578000904519     0.8031004791338718     0.6107318475508603     0.2404892826452302     0.5344482726866821    0.02728702242540115     0.4442258295934589     0.4466963894326428     0.4477266974934039  2.220446049250313e-14 126.35094112668
2.435908390296331      19.53439926266656      15.20550936549156   0.001983895574475971     0.6978855029693138     -11.69560385296277  0.0005204676583995414     0.1145802524566756   0.001028134125692231      15.84981166594961       311.550655818567   0.008251578000904519     0.8031004642327106     0.6107318624520215     0.2404892826452302     0.5344482726866821    0.02728702242540115     0.4442258295934589     0.4466963894326428     0.4477266974934039  2.220446049250313e-14 126.3509435143299
2.435908390296331      19.53439926266656      15.20550936549156   0.001983895574475971     0.6978855029693138     -11.69560385296277  0.0005204676583995414     0.1145802524566756   0.001028134125692231      15.84981166594961       311.550655818567   0.008251578000904519     0.8031004642327106     0.6107318475508603     0.2404892975463914     0.5344482726866821    0.02728702242540115     0.4442258295934589     0.4466963894326428     0.4477266974934039  2.220446049250313e-14 126.3509432034358
2.435908390296331      19.53439926266656      15.20550936549156   0.001983895574475971     0.6978855029693138     -11.69560385296277  0.0005204676583995414     0.1145802524566756   0.001028134125692231      15.84981166594961       311.550655818567   0.008251578000904519     0.8031004642327106     0.6107318475508603     0.2404892826452302     0.5344482875878432    0.02728702242540115     0.4442258295934589     0.4466963894326428     0.4477266974934039  2.220446049250313e-14 126.3509409109642
2.435908390296331      19.53439926266656      15.20550936549156   0.001983895574475971     0.6978855029693138     -11.69560385296277  0.0005204676583995414     0.1145802524566756   0.001028134125692231      15.84981166594961       311.550655818567   0.008251578000904519     0.8031004642327106     0.6107318475508603     0.2404892826452302     0.5344482726866821    0.02728703732656234     0.4442258295934589     0.4466963894326428     0.4477266974934039  2.220446049250313e-14 126.3509408910186
2.435908390296331      19.53439926266656      15.20550936549156   0.001983895574475971     0.6978855029693138     -11.69560385296277  0.0005204676583995414     0.1145802524566756   0.001028134125692231      15.84981166594961       311.550655818567   0.008251578000904519     0.8031004642327106     0.6107318475508603     0.2404892826452302     0.5344482726866821    0.02728702242540115     0.4442258444946201     0.4466963894326428     0.4477266974934039  2.220446049250313e-14 126.3509408928885
2.435908390296331      19.53439926266656      15.20550936549156   0.001983895574475971     0.6978855029693138     -11.69560385296277  0.0005204676583995414     0.1145802524566756   0.001028134125692231      15.84981166594961       311.550655818567   0.008251578000904519     0.8031004642327106     0.6107318475508603     0.2404892826452302     0.5344482726866821    0.02728702242540115     0.4442258295934589      0.446696404333804     0.4477266974934039  2.220446049250313e-14 126.3509408917464
2.435908390296331      19.53439926266656      15.20550936549156   0.001983895574475971     0.6978855029693138     -11.69560385296277  0.0005204676583995414     0.1145802524566756   0.001028134125692231      15.84981166594961       311.550655818567   0.008251578000904519     0.8031004642327106     0.6107318475508603     0.2404892826452302     0.5344482726866821    0.02728702242540115     0.4442258295934589     0.4466963894326428     0.4477267123945651  2.220446049250313e-14 126.3509408926771
2.435908390296331      19.53439926266656      15.20550936549156   0.001983895574475971     0.6978855029693138     -11.69560385296277  0.0005204676583995414     0.1145802524566756   0.001028134125692231      15.84981166594961       311.550655818567   0.008251578000904519     0.8031004642327106     0.6107318475508603     0.2404892826452302     0.5344482726866821    0.02728702242540115     0.4442258295934589     0.4466963894326428     0.4477266974934039  1.490118339830815e-08 126.3510021173612
2.449178152065354      19.61198183823544      15.68392897113978   0.002114541531557141     0.6881384650437088     -11.80943482493276  0.0002709923696556674     0.1209448647511988  0.0009287587987633307      14.62597658456228       291.258356152783   0.007698068614879252     0.8035355515054029     0.5778391433210803     0.2518751795444031     0.4155794002001966     0.0549886244295862     0.4442258295934589     0.8622835418360623     0.5572700248771338  2.281011628827976e-14 123.089310960692
2.449178188560953      19.61198183823544      15.68392897113978   0.002114541531557141     0.6881384650437088     -11.80943482493276  0.0002709923696556674     0.1209448647511988  0.0009287587987633307      14.62597658456228       291.258356152783   0.007698068614879252     0.8035355515054029     0.5778391433210803     0.2518751795444031     0.4155794002001966     0.0549886244295862     0.4442258295934589     0.8622835418360623     0.5572700248771338  2.281011628827976e-14 123.0893108946686
2.449178152065354      19.61198213047674      15.68392897113978   0.002114541531557141     0.6881384650437088     -11.80943482493276  0.0002709923696556674     0.1209448647511988  0.0009287587987633307      14.62597658456228       291.258356152783   0.007698068614879252     0.8035355515054029     0.5778391433210803     0.2518751795444031     0.4155794002001966     0.0549886244295862     0.4442258295934589     0.8622835418360623     0.5572700248771338  2.281011628827976e-14 123.0893109728576
2.449178152065354      19.61198183823544      15.68392920484853   0.002114541531557141     0.6881384650437088     -11.80943482493276  0.0002709923696556674     0.1209448647511988  0.0009287587987633307      14.62597658456228       291.258356152783   0.007698068614879252     0.8035355515054029     0.5778391433210803     0.2518751795444031     0.4155794002001966     0.0549886244295862     0.4442258295934589     0.8622835418360623     0.5572700248771338  2.281011628827976e-14 123.0893108487519
2.449178152065354      19.61198183823544      15.68392897113978   0.002114556432718334     0.6881384650437088     -11.80943482493276  0.0002709923696556674     0.1209448647511988  0.0009287587987633307      14.62597658456228       291.258356152783   0.007698068614879252     0.8035355515054029     0.5778391433210803     0.2518751795444031     0.4155794002001966     0.0549886244295862     0.4442258295934589     0.8622835418360623     0.5572700248771338  2.281011628827976e-14 123.0893144238017
2.449178152065354      19.61198183823544      15.68392897113978   0.002114541531557141       0.68813847994487     -11.80943482493276  0.0002709923696556674     0.1209448647511988  0.0009287587987633307      14.62597658456228       291.258356152783   0.007698068614879252     0.8035355515054029     0.5778391433210803     0.2518751795444031     0.4155794002001966     0.0549886244295862     0.4442258295934589     0.8622835418360623     0.5572700248771338  2.281011628827976e-14 123.0893109444537
2.449178152065354      19.61198183823544      15.68392897113978   0.002114541531557141     0.6881384650437088     -11.80943500090705  0.0002709923696556674     0.1209448647511988  0.0009287587987633307      14.62597658456228       291.258356152783   0.007698068614879252     0.8035355515054029     0.5778391433210803     0.2518751795444031     0.4155794002001966     0.0549886244295862     0.4442258295934589     0.8622835418360623     0.5572700248771338  2.281011628827976e-14 123.0893111116173
2.449178152065354      19.61198183823544      15.68392897113978   0.002114541531557141     0.6881384650437088     -11.80943482493276  0.0002710072708168612     0.1209448647511988  0.0009287587987633307      14.62597658456228       291.258356152783   0.007698068614879252     0.8035355515054029     0.5778391433210803     0.2518751795444031     0.4155794002001966     0.0549886244295862     0.4442258295934589     0.8622835418360623     0.5572700248771338  2.281011628827976e-14 123.0893160836227
2.449178152065354      19.61198183823544      15.68392897113978   0.002114541531557141     0.6881384650437088     -11.80943482493276  0.0002709923696556674       0.12094487965236  0.0009287587987633307      14.62597658456228       291.258356152783   0.007698068614879252     0.8035355515054029     0.5778391433210803     0.2518751795444031     0.4155794002001966     0.0549886244295862     0.4442258295934589     0.8622835418360623     0.5572700248771338  2.281011628827976e-14 123.0893107072573
2.449178152065354      19.61198183823544      15.68392897113978   0.002114541531557141     0.6881384650437088     -11.80943482493276  0.0002709923696556674     0.1209448647511988  0.0009287736999245245      14.62597658456228       291.258356152783   0.007698068614879252     0.8035355515054029     0.5778391433210803     0.2518751795444031     0.4155794002001966     0.0549886244295862     0.4442258295934589     0.8622835418360623     0.5572700248771338  2.281011628827976e-14 123.0893220260193
2.449178152065354      19.61198183823544      15.68392897113978   0.002114541531557141     0.6881384650437088     -11.80943482493276  0.0002709923696556674     0.1209448647511988  0.0009287587987633307      14.62597680250632       291.258356152783   0.007698068614879252     0.8035355515054029     0.5778391433210803     0.2518751795444031     0.4155794002001966     0.0549886244295862     0.4442258295934589     0.8622835418360623     0.5572700248771338  2.281011628827976e-14 123.0893108823127
2.449178152065354      19.61198183823544      15.68392897113978   0.002114541531557141     0.6881384650437088     -11.80943482493276  0.0002709923696556674     0.1209448647511988  0.0009287587987633307      14.62597658456228      291.2583604928707   0.007698068614879252     0.8035355515054029     0.5778391433210803     0.2518751795444031     0.4155794002001966     0.0549886244295862     0.4442258295934589     0.8622835418360623     0.5572700248771338  2.281011628827976e-14 123.0893109726402
2.449178152065354      19.61198183823544      15.68392897113978   0.002114541531557141     0.6881384650437088     -11.80943482493276  0.0002709923696556674     0.1209448647511988  0.0009287587987633307      14.62597658456228       291.258356152783   0.007698083516040446     0.8035355515054029     0.5778391433210803     0.2518751795444031     0.4155794002001966     0.0549886244295862     0.4442258295934589     0.8622835418360623     0.5572700248771338  2.281011628827976e-14 123.0893229549633
2.449178152065354      19.61198183823544      15.68392897113978   0.002114541531557141     0.6881384650437088     -11.80943482493276  0.0002709923696556674     0.1209448647511988  0.0009287587987633307      14.62597658456228       291.258356152783   0.007698068614879252     0.8035355664065641     0.5778391433210803     0.2518751795444031     0.4155794002001966     0.0549886244295862     0.4442258295934589     0.8622835418360623     0.5572700248771338  2.281011628827976e-14 123.0893115741766
2.449178152065354      19.61198183823544      15.68392897113978   0.002114541531557141     0.6881384650437088     -11.80943482493276  0.0002709923696556674     0.1209448647511988  0.0009287587987633307      14.62597658456228       291.258356152783   0.007698068614879252     0.8035355515054029     0.5778391582222415     0.2518751795444031     0.4155794002001966     0.0549886244295862     0.4442258295934589     0.8622835418360623     0.5572700248771338  2.281011628827976e-14 123.0893115039871
2.449178152065354      19.61198183823544      15.68392897113978   0.002114541531557141     0.6881384650437088     -11.80943482493276  0.0002709923696556674     0.1209448647511988  0.0009287587987633307      14.62597658456228       291.258356152783   0.007698068614879252     0.8035355515054029     0.5778391433210803     0.2518751944455643     0.4155794002001966     0.0549886244295862     0.4442258295934589     0.8622835418360623     0.5572700248771338  2.281011628827976e-14 123.089311285281
2.449178152065354      19.61198183823544      15.68392897113978   0.002114541531557141     0.6881384650437088     -11.80943482493276  0.0002709923696556674     0.1209448647511988  0.0009287587987633307      14.62597658456228       291.258356152783   0.007698068614879252     0.8035355515054029     0.5778391433210803     0.2518751795444031     0.4155794151013578     0.0549886244295862     0.4442258295934589     0.8622835418360623     0.5572700248771338  2.281011628827976e-14 123.089311001898
2.449178152065354      19.61198183823544      15.68392897113978   0.002114541531557141     0.6881384650437088     -11.80943482493276  0.0002709923696556674     0.1209448647511988  0.0009287587987633307      14.62597658456228       291.258356152783   0.007698068614879252     0.8035355515054029     0.5778391433210803     0.2518751795444031     0.4155794002001966    0.05498863933074739     0.4442258295934589     0.8622835418360623     0.5572700248771338  2.281011628827976e-14 123.0893109621315
2.449178152065354      19.61198183823544      15.68392897113978   0.002114541531557141     0.6881384650437088     -11.80943482493276  0.0002709923696556674     0.1209448647511988  0.0009287587987633307      14.62597658456228       291.258356152783   0.007698068614879252     0.8035355515054029     0.5778391433210803     0.2518751795444031     0.4155794002001966     0.0549886244295862     0.4442258444946201     0.8622835418360623     0.5572700248771338  2.281011628827976e-14 123.089310960692
2.449178152065354      19.61198183823544      15.68392897113978   0.002114541531557141     0.6881384650437088     -11.80943482493276  0.0002709923696556674     0.1209448647511988  0.0009287587987633307      14.62597658456228       291.258356152783   0.007698068614879252     0.8035355515054029     0.5778391433210803     0.2518751795444031     0.4155794002001966     0.0549886244295862     0.4442258295934589     0.8622835567372235     0.5572700248771338  2.281011628827976e-14 123.0893109606692
2.449178152065354      19.61198183823544      15.68392897113978   0.002114541531557141     0.6881384650437088     -11.80943482493276  0.0002709923696556674     0.1209448647511988  0.0009287587987633307      14.62597658456228       291.258356152783   0.007698068614879252     0.8035355515054029     0.5778391433210803     0.2518751795444031     0.4155794002001966     0.0549886244295862     0.4442258295934589     0.8622835418360623      0.557270039778295  2.281011628827976e-14 123.0893109606933
2.449178152065354      19.61198183823544      15.68392897113978   0.002114541531557141     0.6881384650437088     -11.80943482493276  0.0002709923696556674     0.1209448647511988  0.0009287587987633307      14.62597658456228       291.258356152783   0.007698068614879252     0.8035355515054029     0.5778391433210803     0.2518751795444031     0.4155794002001966     0.0549886244295862     0.4442258295934589     0.8622835418360623     0.5572700248771338  1.490118400396394e-08 123.0893737342803
2.585626186052372       19.4487426525856      15.60100487015461     0.0023150010797655     0.7097363759943282     -11.59976064042059  0.0001174911015979898     0.1245507476584585  0.0008950293436024693       14.7798370922394      328.9186434028488    0.00707528696367152     0.8008174432160568     0.5449804453189768      0.263653575732292     0.4155667750749422   0.006231127139988961     0.4442258295934589     0.8655933371158961     0.5562748336276084  2.340770630878705e-14 122.1412274987145
2.585626224581204       19.4487426525856      15.60100487015461     0.0023150010797655     0.7097363759943282     -11.59976064042059  0.0001174911015979898     0.1245507476584585  0.0008950293436024693       14.7798370922394      328.9186434028488    0.00707528696367152     0.8008174432160568     0.5449804453189768      0.263653575732292     0.4155667750749422   0.006231127139988961     0.4442258295934589     0.8655933371158961     0.5562748336276084  2.340770630878705e-14 122.141227696431
2.585626186052372      19.44874294239445      15.60100487015461     0.0023150010797655     0.7097363759943282     -11.59976064042059  0.0001174911015979898     0.1245507476584585  0.0008950293436024693       14.7798370922394      328.9186434028488    0.00707528696367152     0.8008174432160568     0.5449804453189768      0.263653575732292     0.4155667750749422   0.006231127139988961     0.4442258295934589     0.8655933371158961     0.5562748336276084  2.340770630878705e-14 122.141227295483
2.585626186052372       19.4487426525856       15.6010051026277     0.0023150010797655     0.7097363759943282     -11.59976064042059  0.0001174911015979898     0.1245507476584585  0.0008950293436024693       14.7798370922394      328.9186434028488    0.00707528696367152     0.8008174432160568     0.5449804453189768      0.263653575732292     0.4155667750749422   0.006231127139988961     0.4442258295934589     0.8655933371158961     0.5562748336276084  2.340770630878705e-14 122.1412273612466
2.585626186052372       19.4487426525856      15.60100487015461   0.002315015980926693     0.7097363759943282     -11.59976064042059  0.0001174911015979898     0.1245507476584585  0.0008950293436024693       14.7798370922394      328.9186434028488    0.00707528696367152     0.8008174432160568     0.5449804453189768      0.263653575732292     0.4155667750749422   0.006231127139988961     0.4442258295934589     0.8655933371158961     0.5562748336276084  2.340770630878705e-14 122.1412302900272
2.585626186052372       19.4487426525856      15.60100487015461     0.0023150010797655     0.7097363908954893     -11.59976064042059  0.0001174911015979898     0.1245507476584585  0.0008950293436024693       14.7798370922394      328.9186434028488    0.00707528696367152     0.8008174432160568     0.5449804453189768      0.263653575732292     0.4155667750749422   0.006231127139988961     0.4442258295934589     0.8655933371158961     0.5562748336276084  2.340770630878705e-14 122.1412275040904
2.585626186052372       19.4487426525856      15.60100487015461     0.0023150010797655     0.7097363759943282     -11.59976081327049  0.0001174911015979898     0.1245507476584585  0.0008950293436024693       14.7798370922394      328.9186434028488    0.00707528696367152     0.8008174432160568     0.5449804453189768      0.263653575732292     0.4155667750749422   0.006231127139988961     0.4442258295934589     0.8655933371158961     0.5562748336276084  2.340770630878705e-14 122.1412276332046
2.585626186052372       19.4487426525856      15.60100487015461     0.0023150010797655     0.7097363759943282     -11.59976064042059  0.0001175060027591837     0.1245507476584585  0.0008950293436024693       14.7798370922394      328.9186434028488    0.00707528696367152     0.8008174432160568     0.5449804453189768      0.263653575732292     0.4155667750749422   0.006231127139988961     0.4442258295934589     0.8655933371158961     0.5562748336276084  2.340770630878705e-14 122.1412363403771
2.585626186052372       19.4487426525856      15.60100487015461     0.0023150010797655     0.7097363759943282     -11.59976064042059  0.0001174911015979898     0.1245507625596197  0.0008950293436024693       14.7798370922394      328.9186434028488    0.00707528696367152     0.8008174432160568     0.5449804453189768      0.263653575732292     0.4155667750749422   0.006231127139988961     0.4442258295934589     0.8655933371158961     0.5562748336276084  2.340770630878705e-14 122.1412274250657
2.585626186052372       19.4487426525856      15.60100487015461     0.0023150010797655     0.7097363759943282     -11.59976064042059  0.0001174911015979898     0.1245507476584585  0.0008950442447636631       14.7798370922394      328.9186434028488    0.00707528696367152     0.8008174432160568     0.5449804453189768      0.263653575732292     0.4155667750749422   0.006231127139988961     0.4442258295934589     0.8655933371158961     0.5562748336276084  2.340770630878705e-14 122.1412277615182
2.585626186052372       19.4487426525856      15.60100487015461     0.0023150010797655     0.7097363759943282     -11.59976064042059  0.0001174911015979898     0.1245507476584585  0.0008950293436024693      14.77983731247614      328.9186434028488    0.00707528696367152     0.8008174432160568     0.5449804453189768      0.263653575732292     0.4155667750749422   0.006231127139988961     0.4442258295934589     0.8655933371158961     0.5562748336276084  2.340770630878705e-14 122.1412275080777
2.585626186052372       19.4487426525856      15.60100487015461     0.0023150010797655     0.7097363759943282     -11.59976064042059  0.0001174911015979898     0.1245507476584585  0.0008950293436024693       14.7798370922394      328.9186483041185    0.00707528696367152     0.8008174432160568     0.5449804453189768      0.263653575732292     0.4155667750749422   0.006231127139988961     0.4442258295934589     0.8655933371158961     0.5562748336276084  2.340770630878705e-14 122.1412274982368
2.585626186052372       19.4487426525856      15.60100487015461     0.0023150010797655     0.7097363759943282     -11.59976064042059  0.0001174911015979898     0.1245507476584585  0.0008950293436024693       14.7798370922394      328.9186434028488   0.007075301864832714     0.8008174432160568     0.5449804453189768      0.263653575732292     0.4155667750749422   0.006231127139988961     0.4442258295934589     0.8655933371158961     0.5562748336276084  2.340770630878705e-14 122.1412748758263
2.585626186052372       19.4487426525856      15.60100487015461     0.0023150010797655     0.7097363759943282     -11.59976064042059  0.0001174911015979898     0.1245507476584585  0.0008950293436024693       14.7798370922394      328.9186434028488    0.00707528696367152     0.8008174581172179     0.5449804453189768      0.263653575732292     0.4155667750749422   0.006231127139988961     0.4442258295934589     0.8655933371158961     0.5562748336276084  2.340770630878705e-14 122.1412279759356
2.585626186052372       19.4487426525856      15.60100487015461     0.0023150010797655     0.7097363759943282     -11.59976064042059  0.0001174911015979898     0.1245507476584585  0.0008950293436024693       14.7798370922394      328.9186434028488    0.00707528696367152     0.8008174432160568      0.544980460220138      0.263653575732292     0.4155667750749422   0.006231127139988961     0.4442258295934589     0.8655933371158961     0.5562748336276084  2.340770630878705e-14 122.1412274339093
2.585626186052372       19.4487426525856      15.60100487015461     0.0023150010797655     0.7097363759943282     -11.59976064042059  0.0001174911015979898     0.1245507476584585  0.0008950293436024693       14.7798370922394      328.9186434028488    0.00707528696367152     0.8008174432160568     0.5449804453189768     0.2636535906334532     0.4155667750749422   0.006231127139988961     0.4442258295934589     0.8655933371158961     0.5562748336276084  2.340770630878705e-14 122.1412294902482
2.585626186052372       19.4487426525856      15.60100487015461     0.0023150010797655     0.7097363759943282     -11.59976064042059  0.0001174911015979898     0.1245507476584585  0.0008950293436024693       14.7798370922394      328.9186434028488    0.00707528696367152     0.8008174432160568     0.5449804453189768      0.263653575732292     0.4155667899761034   0.006231127139988961     0.4442258295934589     0.8655933371158961     0.5562748336276084  2.340770630878705e-14 122.1412274942
2.585626186052372       19.4487426525856      15.60100487015461     0.0023150010797655     0.7097363759943282     -11.59976064042059  0.0001174911015979898     0.1245507476584585  0.0008950293436024693       14.7798370922394      328.9186434028488    0.00707528696367152     0.8008174432160568     0.5449804453189768      0.263653575732292     0.4155667750749422   0.006231142041150155     0.4442258295934589     0.8655933371158961     0.5562748336276084  2.340770630878705e-14 122.1412274953534
2.585626186052372       19.4487426525856      15.60100487015461     0.0023150010797655     0.7097363759943282     -11.59976064042059  0.0001174911015979898     0.1245507476584585  0.0008950293436024693       14.7798370922394      328.9186434028488    0.00707528696367152     0.8008174432160568     0.5449804453189768      0.263653575732292     0.4155667750749422   0.006231127139988961     0.4442258444946201     0.8655933371158961     0.5562748336276084  2.340770630878705e-14 122.1412274987145
2.585626186052372       19.4487426525856      15.60100487015461     0.0023150010797655     0.7097363759943282     -11.59976064042059  0.0001174911015979898     0.1245507476584585  0.0008950293436024693       14.7798370922394      328.9186434028488    0.00707528696367152     0.8008174432160568     0.5449804453189768      0.263653575732292     0.4155667750749422   0.006231127139988961     0.4442258295934589     0.8655933520170573     0.5562748336276084  2.340770630878705e-14 122.1412274826822
2.585626186052372       19.4487426525856      15.60100487015461     0.0023150010797655     0.7097363759943282     -11.59976064042059  0.0001174911015979898     0.1245507476584585  0.0008950293436024693       14.7798370922394      328.9186434028488    0.00707528696367152     0.8008174432160568     0.5449804453189768      0.263653575732292     0.4155667750749422   0.006231127139988961     0.4442258295934589     0.8655933371158961     0.5562748485287696  2.340770630878705e-14 122.1412274920155
2.585626186052372       19.4487426525856      15.60100487015461     0.0023150010797655     0.7097363759943282     -11.59976064042059  0.0001174911015979898     0.1245507476584585  0.0008950293436024693       14.7798370922394      328.9186434028488    0.00707528696367152     0.8008174432160568     0.5449804453189768      0.263653575732292     0.4155667750749422   0.006231127139988961     0.4442258295934589     0.8655933371158961     0.5562748336276084  1.490118460155397e-08 122.1412908201769
2.58756445926512      20.19706692335427      16.86267538767389    0.00268862202524896     0.7168666023767323     -12.17695632696021  9.363942309595991e-05     0.1248604601061453  0.0008967794709029552       14.5401243910472      328.8269530337181   0.006978308551534768     0.8000495757804008     0.5405699814623872     0.2651587789871529     0.4105232494858453    0.04658142986360439     0.4442258295934589     0.9912245506584736     0.9999999999999778  2.440958825558717e-14 122.1131843390363
2.587564497822835      20.19706692335427      16.86267538767389    0.00268862202524896     0.7168666023767323     -12.17695632696021  9.363942309595991e-05     0.1248604601061453  0.0008967794709029552       14.5401243910472      328.8269530337181   0.006978308551534768     0.8000495757804008     0.5405699814623872     0.2651587789871529     0.4105232494858453    0.04658142986360439     0.4442258295934589     0.9912245506584736     0.9999999999999778  2.440958825558717e-14 122.1131843673874
2.58756445926512      20.19706722431402      16.86267538767389    0.00268862202524896     0.7168666023767323     -12.17695632696021  9.363942309595991e-05     0.1248604601061453  0.0008967794709029552       14.5401243910472      328.8269530337181   0.006978308551534768     0.8000495757804008     0.5405699814623872     0.2651587789871529     0.4105232494858453    0.04658142986360439     0.4442258295934589     0.9912245506584736     0.9999999999999778  2.440958825558717e-14 122.1131844916497
2.58756445926512      20.19706692335427      16.86267563894733    0.00268862202524896     0.7168666023767323     -12.17695632696021  9.363942309595991e-05     0.1248604601061453  0.0008967794709029552       14.5401243910472      328.8269530337181   0.006978308551534768     0.8000495757804008     0.5405699814623872     0.2651587789871529     0.4105232494858453    0.04658142986360439     0.4442258295934589     0.9912245506584736     0.9999999999999778  2.440958825558717e-14 122.1131843612917
2.58756445926512      20.19706692335427      16.86267538767389   0.002688636926410154     0.7168666023767323     -12.17695632696021  9.363942309595991e-05     0.1248604601061453  0.0008967794709029552       14.5401243910472      328.8269530337181   0.006978308551534768     0.8000495757804008     0.5405699814623872     0.2651587789871529     0.4105232494858453    0.04658142986360439     0.4442258295934589     0.9912245506584736     0.9999999999999778  2.440958825558717e-14 122.1131813764515
2.58756445926512      20.19706692335427      16.86267538767389    0.00268862202524896     0.7168666172778935     -12.17695632696021  9.363942309595991e-05     0.1248604601061453  0.0008967794709029552       14.5401243910472      328.8269530337181   0.006978308551534768     0.8000495757804008     0.5405699814623872     0.2651587789871529     0.4105232494858453    0.04658142986360439     0.4442258295934589     0.9912245506584736     0.9999999999999778  2.440958825558717e-14 122.1131843275932
2.58756445926512      20.19706692335427      16.86267538767389    0.00268862202524896     0.7168666023767323     -12.17695650841099  9.363942309595991e-05     0.1248604601061453  0.0008967794709029552       14.5401243910472      328.8269530337181   0.006978308551534768     0.8000495757804008     0.5405699814623872     0.2651587789871529     0.4105232494858453    0.04658142986360439     0.4442258295934589     0.9912245506584736     0.9999999999999778  2.440958825558717e-14 122.1131842730799
2.58756445926512      20.19706692335427      16.86267538767389    0.00268862202524896     0.7168666023767323     -12.17695632696021  9.365432425715376e-05     0.1248604601061453  0.0008967794709029552       14.5401243910472      328.8269530337181   0.006978308551534768     0.8000495757804008     0.5405699814623872     0.2651587789871529     0.4105232494858453    0.04658142986360439     0.4442258295934589     0.9912245506584736     0.9999999999999778  2.440958825558717e-14 122.1131872427519
2.58756445926512      20.19706692335427      16.86267538767389    0.00268862202524896     0.7168666023767323     -12.17695632696021  9.363942309595991e-05     0.1248604750073065  0.0008967794709029552       14.5401243910472      328.8269530337181   0.006978308551534768     0.8000495757804008     0.5405699814623872     0.2651587789871529     0.4105232494858453    0.04658142986360439     0.4442258295934589     0.9912245506584736     0.9999999999999778  2.440958825558717e-14 122.1131841407631
2.58756445926512      20.19706692335427      16.86267538767389    0.00268862202524896     0.7168666023767323     -12.17695632696021  9.363942309595991e-05     0.1248604601061453   0.000896794372064149       14.5401243910472      328.8269530337181   0.006978308551534768     0.8000495757804008     0.5405699814623872     0.2651587789871529     0.4105232494858453    0.04658142986360439     0.4442258295934589     0.9912245506584736     0.9999999999999778  2.440958825558717e-14 122.1131899278039
2.58756445926512      20.19706692335427      16.86267538767389    0.00268862202524896     0.7168666023767323     -12.17695632696021  9.363942309595991e-05     0.1248604601061453  0.0008967794709029552      14.54012460771194      328.8269530337181   0.006978308551534768     0.8000495757804008     0.5405699814623872     0.2651587789871529     0.4105232494858453    0.04658142986360439     0.4442258295934589     0.9912245506584736     0.9999999999999778  2.440958825558717e-14 122.1131841571741
2.58756445926512      20.19706692335427      16.86267538767389    0.00268862202524896     0.7168666023767323     -12.17695632696021  9.363942309595991e-05     0.1248604601061453  0.0008967794709029552       14.5401243910472      328.8269579336215   0.006978308551534768     0.8000495757804008     0.5405699814623872     0.2651587789871529     0.4105232494858453    0.04658142986360439     0.4442258295934589     0.9912245506584736     0.9999999999999778  2.440958825558717e-14 122.1131844795617
2.58756445926512      20.19706692335427      16.86267538767389    0.00268862202524896     0.7168666023767323     -12.17695632696021  9.363942309595991e-05     0.1248604601061453  0.0008967794709029552       14.5401243910472      328.8269530337181   0.006978323452695962     0.8000495757804008     0.5405699814623872     0.2651587789871529     0.4105232494858453    0.04658142986360439     0.4442258295934589     0.9912245506584736     0.9999999999999778  2.440958825558717e-14 122.1132093641891
2.58756445926512      20.19706692335427      16.86267538767389    0.00268862202524896     0.7168666023767323     -12.17695632696021  9.363942309595991e-05     0.1248604601061453  0.0008967794709029552       14.5401243910472      328.8269530337181   0.006978308551534768      0.800049590681562     0.5405699814623872     0.2651587789871529     0.4105232494858453    0.04658142986360439     0.4442258295934589     0.9912245506584736     0.9999999999999778  2.440958825558717e-14 122.1131849376584
2.58756445926512      20.19706692335427      16.86267538767389    0.00268862202524896     0.7168666023767323     -12.17695632696021  9.363942309595991e-05     0.1248604601061453  0.0008967794709029552       14.5401243910472      328.8269530337181   0.006978308551534768     0.8000495757804008     0.5405699963635484     0.2651587789871529     0.4105232494858453    0.04658142986360439     0.4442258295934589     0.9912245506584736     0.9999999999999778  2.440958825558717e-14 122.1131841964383
2.58756445926512      20.19706692335427      16.86267538767389    0.00268862202524896     0.7168666023767323     -12.17695632696021  9.363942309595991e-05     0.1248604601061453  0.0008967794709029552       14.5401243910472      328.8269530337181   0.006978308551534768     0.8000495757804008     0.5405699814623872     0.2651587938883141     0.4105232494858453    0.04658142986360439     0.4442258295934589     0.9912245506584736     0.9999999999999778  2.440958825558717e-14 122.1131849908277
2.58756445926512      20.19706692335427      16.86267538767389    0.00268862202524896     0.7168666023767323     -12.17695632696021  9.363942309595991e-05     0.1248604601061453  0.0008967794709029552       14.5401243910472      328.8269530337181   0.006978308551534768     0.8000495757804008     0.5405699814623872     0.2651587789871529     0.4105232643870065    0.04658142986360439     0.4442258295934589     0.9912245506584736     0.9999999999999778  2.440958825558717e-14 122.1131843661906
2.58756445926512      20.19706692335427      16.86267538767389    0.00268862202524896     0.7168666023767323     -12.17695632696021  9.363942309595991e-05     0.1248604601061453  0.0008967794709029552       14.5401243910472      328.8269530337181   0.006978308551534768     0.8000495757804008     0.5405699814623872     0.2651587789871529     0.4105232494858453    0.04658144476476558     0.4442258295934589     0.9912245506584736     0.9999999999999778  2.440958825558717e-14 122.1131843390706
2.58756445926512      20.19706692335427      16.86267538767389    0.00268862202524896     0.7168666023767323     -12.17695632696021  9.363942309595991e-05     0.1248604601061453  0.0008967794709029552       14.5401243910472      328.8269530337181   0.006978308551534768     0.8000495757804008     0.5405699814623872     0.2651587789871529     0.4105232494858453    0.04658142986360439     0.4442258444946201     0.9912245506584736     0.9999999999999778  2.440958825558717e-14 122.1131843390363
2.58756445926512      20.19706692335427      16.86267538767389    0.00268862202524896     0.7168666023767323     -12.17695632696021  9.363942309595991e-05     0.1248604601061453  0.0008967794709029552       14.5401243910472      328.8269530337181   0.006978308551534768     0.8000495757804008     0.5405699814623872     0.2651587789871529     0.4105232494858453    0.04658142986360439     0.4442258295934589     0.9912245655596348     0.9999999999999778  2.440958825558717e-14 122.1131843390008
2.58756445926512      20.19706692335427      16.86267538767389    0.00268862202524896     0.7168666023767323     -12.17695632696021  9.363942309595991e-05     0.1248604601061453  0.0008967794709029552       14.5401243910472      328.8269530337181   0.006978308551534768     0.8000495757804008     0.5405699814623872     0.2651587789871529     0.4105232494858453    0.04658142986360439     0.4442258295934589     0.9912245506584736     0.9999999850988166  2.440958825558717e-14 122.1131843389625
2.58756445926512      20.19706692335427      16.86267538767389    0.00268862202524896     0.7168666023767323     -12.17695632696021  9.363942309595991e-05     0.1248604601061453  0.0008967794709029552       14.5401243910472      328.8269530337181   0.006978308551534768     0.8000495757804008     0.5405699814623872     0.2651587789871529     0.4105232494858453    0.04658142986360439     0.4442258295934589     0.9912245506584736     0.9999999999999778  1.490118560343591e-08 122.1132470975704
2.556861084516267      20.10648684906911      16.70908969819049   0.002689606333110035     0.7130178239160552     -12.08599824489694  7.837925782457556e-05      0.125288169452341  0.0008865016725621155      14.57361763704727      321.7933682147927   0.007005925784955119     0.8000351518442764     0.5435390484881376     0.2653763005468476      0.396514493099744    0.04623340272533689     0.4442258295934589     0.9912913595067917     0.9843704294979843   4.14519708818891e-14 122.0700550798917
2.556861122616466      20.10648684906911      16.70908969819049   0.002689606333110035     0.7130178239160552     -12.08599824489694  7.837925782457556e-05      0.125288169452341  0.0008865016725621155      14.57361763704727      321.7933682147927   0.007005925784955119     0.8000351518442764     0.5435390484881376     0.2653763005468476      0.396514493099744    0.04623340272533689     0.4442258295934589     0.9912913595067917     0.9843704294979843   4.14519708818891e-14 122.070055066286
2.556861084516267      20.10648714867911      16.70908969819049   0.002689606333110035     0.7130178239160552     -12.08599824489694  7.837925782457556e-05      0.125288169452341  0.0008865016725621155      14.57361763704727      321.7933682147927   0.007005925784955119     0.8000351518442764     0.5435390484881376     0.2653763005468476      0.396514493099744    0.04623340272533689     0.4442258295934589     0.9912913595067917     0.9843704294979843   4.14519708818891e-14 122.0700551272915
2.556861084516267      20.10648684906911      16.70908994717533   0.002689606333110035     0.7130178239160552     -12.08599824489694  7.837925782457556e-05      0.125288169452341  0.0008865016725621155      14.57361763704727      321.7933682147927   0.007005925784955119     0.8000351518442764     0.5435390484881376     0.2653763005468476      0.396514493099744    0.04623340272533689     0.4442258295934589     0.9912913595067917     0.9843704294979843   4.14519708818891e-14 122.0700550555279
2.556861084516267      20.10648684906911      16.70908969819049   0.002689621234271229     0.7130178239160552     -12.08599824489694  7.837925782457556e-05      0.125288169452341  0.0008865016725621155      14.57361763704727      321.7933682147927   0.007005925784955119     0.8000351518442764     0.5435390484881376     0.2653763005468476      0.396514493099744    0.04623340272533689     0.4442258295934589     0.9912913595067917     0.9843704294979843   4.14519708818891e-14 122.0700564894809
2.556861084516267      20.10648684906911      16.70908969819049   0.002689606333110035     0.7130178388172164     -12.08599824489694  7.837925782457556e-05      0.125288169452341  0.0008865016725621155      14.57361763704727      321.7933682147927   0.007005925784955119     0.8000351518442764     0.5435390484881376     0.2653763005468476      0.396514493099744    0.04623340272533689     0.4442258295934589     0.9912913595067917     0.9843704294979843   4.14519708818891e-14 122.0700550737823
2.556861084516267      20.10648684906911      16.70908969819049   0.002689606333110035     0.7130178239160552     -12.08599842499235  7.837925782457556e-05      0.125288169452341  0.0008865016725621155      14.57361763704727      321.7933682147927   0.007005925784955119     0.8000351518442764     0.5435390484881376     0.2653763005468476      0.396514493099744    0.04623340272533689     0.4442258295934589     0.9912913595067917     0.9843704294979843   4.14519708818891e-14 122.0700551260006
2.556861084516267      20.10648684906911      16.70908969819049   0.002689606333110035     0.7130178239160552     -12.08599824489694  7.839415898576941e-05      0.125288169452341  0.0008865016725621155      14.57361763704727      321.7933682147927   0.007005925784955119     0.8000351518442764     0.5435390484881376     0.2653763005468476      0.396514493099744    0.04623340272533689     0.4442258295934589     0.9912913595067917     0.9843704294979843   4.14519708818891e-14 122.0700581518664
2.556861084516267      20.10648684906911      16.70908969819049   0.002689606333110035     0.7130178239160552     -12.08599824489694  7.837925782457556e-05     0.1252881843535022  0.0008865016725621155      14.57361763704727      321.7933682147927   0.007005925784955119     0.8000351518442764     0.5435390484881376     0.2653763005468476      0.396514493099744    0.04623340272533689     0.4442258295934589     0.9912913595067917     0.9843704294979843   4.14519708818891e-14 122.0700548646069
2.556861084516267      20.10648684906911      16.70908969819049   0.002689606333110035     0.7130178239160552     -12.08599824489694  7.837925782457556e-05      0.125288169452341  0.0008865165737233094      14.57361763704727      321.7933682147927   0.007005925784955119     0.8000351518442764     0.5435390484881376     0.2653763005468476      0.396514493099744    0.04623340272533689     0.4442258295934589     0.9912913595067917     0.9843704294979843   4.14519708818891e-14 122.0700602006132
2.556861084516267      20.10648684906911      16.70908969819049   0.002689606333110035     0.7130178239160552     -12.08599824489694  7.837925782457556e-05      0.125288169452341  0.0008865016725621155      14.57361785421109      321.7933682147927   0.007005925784955119     0.8000351518442764     0.5435390484881376     0.2653763005468476      0.396514493099744    0.04623340272533689     0.4442258295934589     0.9912913595067917     0.9843704294979843   4.14519708818891e-14 122.0700550435
2.556861084516267      20.10648684906911      16.70908969819049   0.002689606333110035     0.7130178239160552     -12.08599824489694  7.837925782457556e-05      0.125288169452341  0.0008865016725621155      14.57361763704727      321.7933730098876   0.007005925784955119     0.8000351518442764     0.5435390484881376     0.2653763005468476      0.396514493099744    0.04623340272533689     0.4442258295934589     0.9912913595067917     0.9843704294979843   4.14519708818891e-14 122.0700551677066
2.556861084516267      20.10648684906911      16.70908969819049   0.002689606333110035     0.7130178239160552     -12.08599824489694  7.837925782457556e-05      0.125288169452341  0.0008865016725621155      14.57361763704727      321.7933682147927   0.007005940686116313     0.8000351518442764     0.5435390484881376     0.2653763005468476      0.396514493099744    0.04623340272533689     0.4442258295934589     0.9912913595067917     0.9843704294979843   4.14519708818891e-14 122.0700817875334
2.556861084516267      20.10648684906911      16.70908969819049   0.002689606333110035     0.7130178239160552     -12.08599824489694  7.837925782457556e-05      0.125288169452341  0.0008865016725621155      14.57361763704727      321.7933682147927   0.007005925784955119     0.8000351667454376     0.5435390484881376     0.2653763005468476      0.396514493099744    0.04623340272533689     0.4442258295934589     0.9912913595067917     0.9843704294979843   4.14519708818891e-14 122.0700556412466
2.556861084516267      20.10648684906911      16.70908969819049   0.002689606333110035     0.7130178239160552     -12.08599824489694  7.837925782457556e-05      0.125288169452341  0.0008865016725621155      14.57361763704727      321.7933682147927   0.007005925784955119     0.8000351518442764     0.5435390633892988     0.2653763005468476      0.396514493099744    0.04623340272533689     0.4442258295934589     0.9912913595067917     0.9843704294979843   4.14519708818891e-14 122.0700549436271
2.556861084516267      20.10648684906911      16.70908969819049   0.002689606333110035     0.7130178239160552     -12.08599824489694  7.837925782457556e-05      0.125288169452341  0.0008865016725621155      14.57361763704727      321.7933682147927   0.007005925784955119     0.8000351518442764     0.5435390484881376     0.2653763154480088      0.396514493099744    0.04623340272533689     0.4442258295934589     0.9912913595067917     0.9843704294979843   4.14519708818891e-14 122.0700558880388
2.556861084516267      20.10648684906911      16.70908969819049   0.002689606333110035     0.7130178239160552     -12.08599824489694  7.837925782457556e-05      0.125288169452341  0.0008865016725621155      14.57361763704727      321.7933682147927   0.007005925784955119     0.8000351518442764     0.5435390484881376     0.2653763005468476     0.3965145080009052    0.04623340272533689     0.4442258295934589     0.9912913595067917     0.9843704294979843   4.14519708818891e-14 122.0700550835903
2.556861084516267      20.10648684906911      16.70908969819049   0.002689606333110035     0.7130178239160552     -12.08599824489694  7.837925782457556e-05      0.125288169452341  0.0008865016725621155      14.57361763704727      321.7933682147927   0.007005925784955119     0.8000351518442764     0.5435390484881376     0.2653763005468476      0.396514493099744    0.04623341762649808     0.4442258295934589     0.9912913595067917     0.9843704294979843   4.14519708818891e-14 122.0700550794009
2.556861084516267      20.10648684906911      16.70908969819049   0.002689606333110035     0.7130178239160552     -12.08599824489694  7.837925782457556e-05      0.125288169452341  0.0008865016725621155      14.57361763704727      321.7933682147927   0.007005925784955119     0.8000351518442764     0.5435390484881376     0.2653763005468476      0.396514493099744    0.04623340272533689     0.4442258444946201     0.9912913595067917     0.9843704294979843   4.14519708818891e-14 122.0700550798917
2.556861084516267      20.10648684906911      16.70908969819049   0.002689606333110035     0.7130178239160552     -12.08599824489694  7.837925782457556e-05      0.125288169452341  0.0008865016725621155      14.57361763704727      321.7933682147927   0.007005925784955119     0.8000351518442764     0.5435390484881376     0.2653763005468476      0.396514493099744    0.04623340272533689     0.4442258295934589     0.9912913744079529     0.9843704294979843   4.14519708818891e-14 122.0700550797712
2.556861084516267      20.10648684906911      16.70908969819049   0.002689606333110035     0.7130178239160552     -12.08599824489694  7.837925782457556e-05      0.125288169452341  0.0008865016725621155      14.57361763704727      321.7933682147927   0.007005925784955119     0.8000351518442764     0.5435390484881376     0.2653763005468476      0.396514493099744    0.04623340272533689     0.4442258295934589     0.9912913595067917     0.9843704443991455   4.14519708818891e-14 122.0700550793832
2.556861084516267      20.10648684906911      16.70908969819049   0.002689606333110035     0.7130178239160552     -12.08599824489694  7.837925782457556e-05      0.125288169452341  0.0008865016725621155      14.57361763704727      321.7933682147927   0.007005925784955119     0.8000351518442764     0.5435390484881376     0.2653763005468476      0.396514493099744    0.04623340272533689     0.4442258295934589     0.9912913595067917     0.9843704294979843  1.490120264581854e-08 122.07011788032
2.55487571604867      20.08453835419433       16.6792648070354   0.002685080042577717     0.7128415864311025     -12.06800356349892  7.400642288849658e-05     0.1254260712744228  0.0008847168133728483      14.53280447174743      320.1205840281686   0.006970895243388702     0.8000345677017244     0.5434507240602209     0.2655275618667881     0.3956891055578313    0.04642873066810457     0.4442258295934589     0.9913506229901805     0.9846970851767154  3.941578662624112e-14 122.0302314606856
2.554875754119285      20.08453835419433       16.6792648070354   0.002685080042577717     0.7128415864311025     -12.06800356349892  7.400642288849658e-05     0.1254260712744228  0.0008847168133728483      14.53280447174743      320.1205840281686   0.006970895243388702     0.8000345677017244     0.5434507240602209     0.2655275618667881     0.3956891055578313    0.04642873066810457     0.4442258295934589     0.9913506229901805     0.9846970851767154  3.941578662624112e-14 122.0302313763586
2.55487571604867      20.08453865347728       16.6792648070354   0.002685080042577717     0.7128415864311025     -12.06800356349892  7.400642288849658e-05     0.1254260712744228  0.0008847168133728483      14.53280447174743      320.1205840281686   0.006970895243388702     0.8000345677017244     0.5434507240602209     0.2655275618667881     0.3956891055578313    0.04642873066810457     0.4442258295934589     0.9913506229901805     0.9846970851767154  3.941578662624112e-14 122.0302315102615
2.55487571604867      20.08453835419433      16.67926505557582   0.002685080042577717     0.7128415864311025     -12.06800356349892  7.400642288849658e-05     0.1254260712744228  0.0008847168133728483      14.53280447174743      320.1205840281686   0.006970895243388702     0.8000345677017244     0.5434507240602209     0.2655275618667881     0.3956891055578313    0.04642873066810457     0.4442258295934589     0.9913506229901805     0.9846970851767154  3.941578662624112e-14 122.0302314387084
2.55487571604867      20.08453835419433       16.6792648070354   0.002685094943738911     0.7128415864311025     -12.06800356349892  7.400642288849658e-05     0.1254260712744228  0.0008847168133728483      14.53280447174743      320.1205840281686   0.006970895243388702     0.8000345677017244     0.5434507240602209     0.2655275618667881     0.3956891055578313    0.04642873066810457     0.4442258295934589     0.9913506229901805     0.9846970851767154  3.941578662624112e-14 122.0302341196572
2.55487571604867      20.08453835419433       16.6792648070354   0.002685080042577717     0.7128416013322637     -12.06800356349892  7.400642288849658e-05     0.1254260712744228  0.0008847168133728483      14.53280447174743      320.1205840281686   0.006970895243388702     0.8000345677017244     0.5434507240602209     0.2655275618667881     0.3956891055578313    0.04642873066810457     0.4442258295934589     0.9913506229901805     0.9846970851767154  3.941578662624112e-14 122.0302314500996
2.55487571604867      20.08453835419433       16.6792648070354   0.002685080042577717     0.7128415864311025     -12.06800374332618  7.400642288849658e-05     0.1254260712744228  0.0008847168133728483      14.53280447174743      320.1205840281686   0.006970895243388702     0.8000345677017244     0.5434507240602209     0.2655275618667881     0.3956891055578313    0.04642873066810457     0.4442258295934589     0.9913506229901805     0.9846970851767154  3.941578662624112e-14 122.0302314549238
2.55487571604867      20.08453835419433       16.6792648070354   0.002685080042577717     0.7128415864311025     -12.06800356349892  7.402132404969043e-05     0.1254260712744228  0.0008847168133728483      14.53280447174743      320.1205840281686   0.006970895243388702     0.8000345677017244     0.5434507240602209     0.2655275618667881     0.3956891055578313    0.04642873066810457     0.4442258295934589     0.9913506229901805     0.9846970851767154  3.941578662624112e-14 122.0302327837649
2.55487571604867      20.08453835419433       16.6792648070354   0.002685080042577717     0.7128415864311025     -12.06800356349892  7.400642288849658e-05      0.125426086175584  0.0008847168133728483      14.53280447174743      320.1205840281686   0.006970895243388702     0.8000345677017244     0.5434507240602209     0.2655275618667881     0.3956891055578313    0.04642873066810457     0.4442258295934589     0.9913506229901805     0.9846970851767154  3.941578662624112e-14 122.0302313369867
2.55487571604867      20.08453835419433       16.6792648070354   0.002685080042577717     0.7128415864311025     -12.06800356349892  7.400642288849658e-05     0.1254260712744228  0.0008847317145340421      14.53280447174743      320.1205840281686   0.006970895243388702     0.8000345677017244     0.5434507240602209     0.2655275618667881     0.3956891055578313    0.04642873066810457     0.4442258295934589     0.9913506229901805     0.9846970851767154  3.941578662624112e-14 122.0302359745564
2.55487571604867      20.08453835419433       16.6792648070354   0.002685080042577717     0.7128415864311025     -12.06800356349892  7.400642288849658e-05     0.1254260712744228  0.0008847168133728483      14.53280468830309      320.1205840281686   0.006970895243388702     0.8000345677017244     0.5434507240602209     0.2655275618667881     0.3956891055578313    0.04642873066810457     0.4442258295934589     0.9913506229901805     0.9846970851767154  3.941578662624112e-14 122.0302314031356
2.55487571604867      20.08453835419433       16.6792648070354   0.002685080042577717     0.7128415864311025     -12.06800356349892  7.400642288849658e-05     0.1254260712744228  0.0008847168133728483      14.53280447174743       320.120588798337   0.006970895243388702     0.8000345677017244     0.5434507240602209     0.2655275618667881     0.3956891055578313    0.04642873066810457     0.4442258295934589     0.9913506229901805     0.9846970851767154  3.941578662624112e-14 122.030231437173
2.55487571604867      20.08453835419433       16.6792648070354   0.002685080042577717     0.7128415864311025     -12.06800356349892  7.400642288849658e-05     0.1254260712744228  0.0008847168133728483      14.53280447174743      320.1205840281686   0.006970910144549896     0.8000345677017244     0.5434507240602209     0.2655275618667881     0.3956891055578313    0.04642873066810457     0.4442258295934589     0.9913506229901805     0.9846970851767154  3.941578662624112e-14 122.0302321907997
2.55487571604867      20.08453835419433       16.6792648070354   0.002685080042577717     0.7128415864311025     -12.06800356349892  7.400642288849658e-05     0.1254260712744228  0.0008847168133728483      14.53280447174743      320.1205840281686   0.006970895243388702     0.8000345826028856     0.5434507240602209     0.2655275618667881     0.3956891055578313    0.04642873066810457     0.4442258295934589     0.9913506229901805     0.9846970851767154  3.941578662624112e-14 122.0302319918841
2.55487571604867      20.08453835419433       16.6792648070354   0.002685080042577717     0.7128415864311025     -12.06800356349892  7.400642288849658e-05     0.1254260712744228  0.0008847168133728483      14.53280447174743      320.1205840281686   0.006970895243388702     0.8000345677017244     0.5434507389613821     0.2655275618667881     0.3956891055578313    0.04642873066810457     0.4442258295934589     0.9913506229901805     0.9846970851767154  3.941578662624112e-14 122.0302315849728
2.55487571604867      20.08453835419433       16.6792648070354   0.002685080042577717     0.7128415864311025     -12.06800356349892  7.400642288849658e-05     0.1254260712744228  0.0008847168133728483      14.53280447174743      320.1205840281686   0.006970895243388702     0.8000345677017244     0.5434507240602209     0.2655275767679493     0.3956891055578313    0.04642873066810457     0.4442258295934589     0.9913506229901805     0.9846970851767154  3.941578662624112e-14 122.0302312733506
2.55487571604867      20.08453835419433       16.6792648070354   0.002685080042577717     0.7128415864311025     -12.06800356349892  7.400642288849658e-05     0.1254260712744228  0.0008847168133728483      14.53280447174743      320.1205840281686   0.006970895243388702     0.8000345677017244     0.5434507240602209     0.2655275618667881     0.3956891204589925    0.04642873066810457     0.4442258295934589     0.9913506229901805     0.9846970851767154  3.941578662624112e-14 122.030231407197
2.55487571604867      20.08453835419433       16.6792648070354   0.002685080042577717     0.7128415864311025     -12.06800356349892  7.400642288849658e-05     0.1254260712744228  0.0008847168133728483      14.53280447174743      320.1205840281686   0.006970895243388702     0.8000345677017244     0.5434507240602209     0.2655275618667881     0.3956891055578313    0.04642874556926577     0.4442258295934589     0.9913506229901805     0.9846970851767154  3.941578662624112e-14 122.0302314691547
2.55487571604867      20.08453835419433       16.6792648070354   0.002685080042577717     0.7128415864311025     -12.06800356349892  7.400642288849658e-05     0.1254260712744228  0.0008847168133728483      14.53280447174743      320.1205840281686   0.006970895243388702     0.8000345677017244     0.5434507240602209     0.2655275618667881     0.3956891055578313    0.04642873066810457     0.4442258444946201     0.9913506229901805     0.9846970851767154  3.941578662624112e-14 122.0302314606856
2.55487571604867      20.08453835419433       16.6792648070354   0.002685080042577717     0.7128415864311025     -12.06800356349892  7.400642288849658e-05     0.1254260712744228  0.0008847168133728483      14.53280447174743      320.1205840281686   0.006970895243388702     0.8000345677017244     0.5434507240602209     0.2655275618667881     0.3956891055578313    0.04642873066810457     0.4442258295934589     0.9913506378913417     0.9846970851767154  3.941578662624112e-14 122.0302314671537
2.55487571604867      20.08453835419433       16.6792648070354   0.002685080042577717     0.7128415864311025     -12.06800356349892  7.400642288849658e-05     0.1254260712744228  0.0008847168133728483      14.53280447174743      320.1205840281686   0.006970895243388702     0.8000345677017244     0.5434507240602209     0.2655275618667881     0.3956891055578313    0.04642873066810457     0.4442258295934589     0.9913506229901805     0.9846971000778766  3.941578662624112e-14 122.0302314667038
2.55487571604867      20.08453835419433       16.6792648070354   0.002685080042577717     0.7128415864311025     -12.06800356349892  7.400642288849658e-05     0.1254260712744228  0.0008847168133728483      14.53280447174743      320.1205840281686   0.006970895243388702     0.8000345677017244     0.5434507240602209     0.2655275618667881     0.3956891055578313    0.04642873066810457     0.4442258295934589     0.9913506229901805     0.9846970851767154  1.490120060963428e-08 122.0302942693814
2.557895940105951      20.07004648796956       16.6512141686588   0.002674827066442668     0.7138870538742627     -12.04917111734569  6.839619053891616e-05     0.1258331745812581  0.0008747353637192646       14.5140872061879      320.1254299331885   0.006940783799485865     0.8000331477548237     0.5425705962013402     0.2661462061266425      0.397858215186823    0.04276737063481535     0.4442258295934589     0.9196597826251132     0.9155813762082607  3.037320923366478e-14 122.0056040922623
2.557895978221571      20.07004648796956       16.6512141686588   0.002674827066442668     0.7138870538742627     -12.04917111734569  6.839619053891616e-05     0.1258331745812581  0.0008747353637192646       14.5140872061879      320.1254299331885   0.006940783799485865     0.8000331477548237     0.5425705962013402     0.2661462061266425      0.397858215186823    0.04276737063481535     0.4442258295934589     0.9196597826251132     0.9155813762082607  3.037320923366478e-14 122.0056040585035
2.557895940105951      20.07004678703656       16.6512141686588   0.002674827066442668     0.7138870538742627     -12.04917111734569  6.839619053891616e-05     0.1258331745812581  0.0008747353637192646       14.5140872061879      320.1254299331885   0.006940783799485865     0.8000331477548237     0.5425705962013402     0.2661462061266425      0.397858215186823    0.04276737063481535     0.4442258295934589     0.9196597826251132     0.9155813762082607  3.037320923366478e-14 122.0056042365265
2.557895940105951      20.07004648796956      16.65121441678123   0.002674827066442668     0.7138870538742627     -12.04917111734569  6.839619053891616e-05     0.1258331745812581  0.0008747353637192646       14.5140872061879      320.1254299331885   0.006940783799485865     0.8000331477548237     0.5425705962013402     0.2661462061266425      0.397858215186823    0.04276737063481535     0.4442258295934589     0.9196597826251132     0.9155813762082607  3.037320923366478e-14 122.0056041289208
2.557895940105951      20.07004648796956       16.6512141686588   0.002674841967603862     0.7138870538742627     -12.04917111734569  6.839619053891616e-05     0.1258331745812581  0.0008747353637192646       14.5140872061879      320.1254299331885   0.006940783799485865     0.8000331477548237     0.5425705962013402     0.2661462061266425      0.397858215186823    0.04276737063481535     0.4442258295934589     0.9196597826251132     0.9155813762082607  3.037320923366478e-14 122.0056007553653
2.557895940105951      20.07004648796956       16.6512141686588   0.002674827066442668     0.7138870687754239     -12.04917111734569  6.839619053891616e-05     0.1258331745812581  0.0008747353637192646       14.5140872061879      320.1254299331885   0.006940783799485865     0.8000331477548237     0.5425705962013402     0.2661462061266425      0.397858215186823    0.04276737063481535     0.4442258295934589     0.9196597826251132     0.9155813762082607  3.037320923366478e-14 122.0056040581887
2.557895940105951      20.07004648796956       16.6512141686588   0.002674827066442668     0.7138870538742627     -12.04917129689233  6.839619053891616e-05     0.1258331745812581  0.0008747353637192646       14.5140872061879      320.1254299331885   0.006940783799485865     0.8000331477548237     0.5425705962013402     0.2661462061266425      0.397858215186823    0.04276737063481535     0.4442258295934589     0.9196597826251132     0.9155813762082607  3.037320923366478e-14 122.0056039948922
2.557895940105951      20.07004648796956       16.6512141686588   0.002674827066442668     0.7138870538742627     -12.04917111734569  6.841109170011001e-05     0.1258331745812581  0.0008747353637192646       14.5140872061879      320.1254299331885   0.006940783799485865     0.8000331477548237     0.5425705962013402     0.2661462061266425      0.397858215186823    0.04276737063481535     0.4442258295934589     0.9196597826251132     0.9155813762082607  3.037320923366478e-14 122.0056077812272
2.557895940105951      20.07004648796956       16.6512141686588   0.002674827066442668     0.7138870538742627     -12.04917111734569  6.839619053891616e-05     0.1258331894824193  0.0008747353637192646       14.5140872061879      320.1254299331885   0.006940783799485865     0.8000331477548237     0.5425705962013402     0.2661462061266425      0.397858215186823    0.04276737063481535     0.4442258295934589     0.9196597826251132     0.9155813762082607  3.037320923366478e-14 122.0056040635855
2.557895940105951      20.07004648796956       16.6512141686588   0.002674827066442668     0.7138870538742627     -12.04917111734569  6.839619053891616e-05     0.1258331745812581  0.0008747502648804585       14.5140872061879      320.1254299331885   0.006940783799485865     0.8000331477548237     0.5425705962013402     0.2661462061266425      0.397858215186823    0.04276737063481535     0.4442258295934589     0.9196597826251132     0.9155813762082607  3.037320923366478e-14 122.0056087677595
2.557895940105951      20.07004648796956       16.6512141686588   0.002674827066442668     0.7138870538742627     -12.04917111734569  6.839619053891616e-05     0.1258331745812581  0.0008747353637192646      14.51408742246466      320.1254299331885   0.006940783799485865     0.8000331477548237     0.5425705962013402     0.2661462061266425      0.397858215186823    0.04276737063481535     0.4442258295934589     0.9196597826251132     0.9155813762082607  3.037320923366478e-14 122.0056040554106
2.557895940105951      20.07004648796956       16.6512141686588   0.002674827066442668     0.7138870538742627     -12.04917111734569  6.839619053891616e-05     0.1258331745812581  0.0008747353637192646       14.5140872061879      320.1254347034292   0.006940783799485865     0.8000331477548237     0.5425705962013402     0.2661462061266425      0.397858215186823    0.04276737063481535     0.4442258295934589     0.9196597826251132     0.9155813762082607  3.037320923366478e-14 122.0056041118337
2.557895940105951      20.07004648796956       16.6512141686588   0.002674827066442668     0.7138870538742627     -12.04917111734569  6.839619053891616e-05     0.1258331745812581  0.0008747353637192646       14.5140872061879      320.1254299331885   0.006940798700647058     0.8000331477548237     0.5425705962013402     0.2661462061266425      0.397858215186823    0.04276737063481535     0.4442258295934589     0.9196597826251132     0.9155813762082607  3.037320923366478e-14 122.0056061595985
2.557895940105951      20.07004648796956       16.6512141686588   0.002674827066442668     0.7138870538742627     -12.04917111734569  6.839619053891616e-05     0.1258331745812581  0.0008747353637192646       14.5140872061879      320.1254299331885   0.006940783799485865     0.8000331626559849     0.5425705962013402     0.2661462061266425      0.397858215186823    0.04276737063481535     0.4442258295934589     0.9196597826251132     0.9155813762082607  3.037320923366478e-14 122.0056046205224
2.557895940105951      20.07004648796956       16.6512141686588   0.002674827066442668     0.7138870538742627     -12.04917111734569  6.839619053891616e-05     0.1258331745812581  0.0008747353637192646       14.5140872061879      320.1254299331885   0.006940783799485865     0.8000331477548237     0.5425706111025014     0.2661462061266425      0.397858215186823    0.04276737063481535     0.4442258295934589     0.9196597826251132     0.9155813762082607  3.037320923366478e-14 122.0056042176891
2.557895940105951      20.07004648796956       16.6512141686588   0.002674827066442668     0.7138870538742627     -12.04917111734569  6.839619053891616e-05     0.1258331745812581  0.0008747353637192646       14.5140872061879      320.1254299331885   0.006940783799485865     0.8000331477548237     0.5425705962013402     0.2661462210278037      0.397858215186823    0.04276737063481535     0.4442258295934589     0.9196597826251132     0.9155813762082607  3.037320923366478e-14 122.0056040584477
2.557895940105951      20.07004648796956       16.6512141686588   0.002674827066442668     0.7138870538742627     -12.04917111734569  6.839619053891616e-05     0.1258331745812581  0.0008747353637192646       14.5140872061879      320.1254299331885   0.006940783799485865     0.8000331477548237     0.5425705962013402     0.2661462061266425     0.3978582300879842    0.04276737063481535     0.4442258295934589     0.9196597826251132     0.9155813762082607  3.037320923366478e-14 122.0056040867614
2.557895940105951      20.07004648796956       16.6512141686588   0.002674827066442668     0.7138870538742627     -12.04917111734569  6.839619053891616e-05     0.1258331745812581  0.0008747353637192646       14.5140872061879      320.1254299331885   0.006940783799485865     0.8000331477548237     0.5425705962013402     0.2661462061266425      0.397858215186823    0.04276738553597655     0.4442258295934589     0.9196597826251132     0.9155813762082607  3.037320923366478e-14 122.0056040911559
2.557895940105951      20.07004648796956       16.6512141686588   0.002674827066442668     0.7138870538742627     -12.04917111734569  6.839619053891616e-05     0.1258331745812581  0.0008747353637192646       14.5140872061879      320.1254299331885   0.006940783799485865     0.8000331477548237     0.5425705962013402     0.2661462061266425      0.397858215186823    0.04276737063481535     0.4442258444946201     0.9196597826251132     0.9155813762082607  3.037320923366478e-14 122.0056040922623
2.557895940105951      20.07004648796956       16.6512141686588   0.002674827066442668     0.7138870538742627     -12.04917111734569  6.839619053891616e-05     0.1258331745812581  0.0008747353637192646       14.5140872061879      320.1254299331885   0.006940783799485865     0.8000331477548237     0.5425705962013402     0.2661462061266425      0.397858215186823    0.04276737063481535     0.4442258295934589     0.9196597975262744     0.9155813762082607  3.037320923366478e-14 122.0056040923031
2.557895940105951      20.07004648796956       16.6512141686588   0.002674827066442668     0.7138870538742627     -12.04917111734569  6.839619053891616e-05     0.1258331745812581  0.0008747353637192646       14.5140872061879      320.1254299331885   0.006940783799485865     0.8000331477548237     0.5425705962013402     0.2661462061266425      0.397858215186823    0.04276737063481535     0.4442258295934589     0.9196597826251132     0.9155813911094219  3.037320923366478e-14 122.0056040923081
2.557895940105951      20.07004648796956       16.6512141686588   0.002674827066442668     0.7138870538742627     -12.04917111734569  6.839619053891616e-05     0.1258331745812581  0.0008747353637192646       14.5140872061879      320.1254299331885   0.006940783799485865     0.8000331477548237     0.5425705962013402     0.2661462061266425      0.397858215186823    0.04276737063481535     0.4442258295934589     0.9196597826251132     0.9155813762082607  1.490119156705689e-08 122.0056670216186
2.563590625283862      20.01789360352862      16.58259913847784   0.002673786299783509     0.7154797680731516     -12.00630501806005  6.211983514392843e-05     0.1259639663472525  0.0008741729652267414      14.46292680925879      319.9954848922147   0.006888927616043014     0.8000298130811404     0.5408108279896495     0.2669879202832664     0.3996142125360316    0.04346851740844962     0.4442258295934589     0.9169057927930648      0.912501480043119  2.753907416763255e-14 121.9674387434845
2.563590663484339      20.01789360352862      16.58259913847784   0.002673786299783509     0.7154797680731516     -12.00630501806005  6.211983514392843e-05     0.1259639663472525  0.0008741729652267414      14.46292680925879      319.9954848922147   0.006888927616043014     0.8000298130811404     0.5408108279896495     0.2669879202832664     0.3996142125360316    0.04346851740844962     0.4442258295934589     0.9169057927930648      0.912501480043119  2.753907416763255e-14 121.9674387329048
2.563590625283862      20.01789390181848      16.58259913847784   0.002673786299783509     0.7154797680731516     -12.00630501806005  6.211983514392843e-05     0.1259639663472525  0.0008741729652267414      14.46292680925879      319.9954848922147   0.006888927616043014     0.8000298130811404     0.5408108279896495     0.2669879202832664     0.3996142125360316    0.04346851740844962     0.4442258295934589     0.9169057927930648      0.912501480043119  2.753907416763255e-14 121.9674388553978
2.563590625283862      20.01789360352862      16.58259938557783   0.002673786299783509     0.7154797680731516     -12.00630501806005  6.211983514392843e-05     0.1259639663472525  0.0008741729652267414      14.46292680925879      319.9954848922147   0.006888927616043014     0.8000298130811404     0.5408108279896495     0.2669879202832664     0.3996142125360316    0.04346851740844962     0.4442258295934589     0.9169057927930648      0.912501480043119  2.753907416763255e-14 121.9674387722381
2.563590625283862      20.01789360352862      16.58259913847784   0.002673801200944703     0.7154797680731516     -12.00630501806005  6.211983514392843e-05     0.1259639663472525  0.0008741729652267414      14.46292680925879      319.9954848922147   0.006888927616043014     0.8000298130811404     0.5408108279896495     0.2669879202832664     0.3996142125360316    0.04346851740844962     0.4442258295934589     0.9169057927930648      0.912501480043119  2.753907416763255e-14 121.9674393012703
2.563590625283862      20.01789360352862      16.58259913847784   0.002673786299783509     0.7154797829743128     -12.00630501806005  6.211983514392843e-05     0.1259639663472525  0.0008741729652267414      14.46292680925879      319.9954848922147   0.006888927616043014     0.8000298130811404     0.5408108279896495     0.2669879202832664     0.3996142125360316    0.04346851740844962     0.4442258295934589     0.9169057927930648      0.912501480043119  2.753907416763255e-14 121.9674387631817
2.563590625283862      20.01789360352862      16.58259913847784   0.002673786299783509     0.7154797680731516     -12.00630519696794  6.211983514392843e-05     0.1259639663472525  0.0008741729652267414      14.46292680925879      319.9954848922147   0.006888927616043014     0.8000298130811404     0.5408108279896495     0.2669879202832664     0.3996142125360316    0.04346851740844962     0.4442258295934589     0.9169057927930648      0.912501480043119  2.753907416763255e-14 121.9674387744482
2.563590625283862      20.01789360352862      16.58259913847784   0.002673786299783509     0.7154797680731516     -12.00630501806005  6.213473630512227e-05     0.1259639663472525  0.0008741729652267414      14.46292680925879      319.9954848922147   0.006888927616043014     0.8000298130811404     0.5408108279896495     0.2669879202832664     0.3996142125360316    0.04346851740844962     0.4442258295934589     0.9169057927930648      0.912501480043119  2.753907416763255e-14 121.9674424809504
2.563590625283862      20.01789360352862      16.58259913847784   0.002673786299783509     0.7154797680731516     -12.00630501806005  6.211983514392843e-05     0.1259639812484137  0.0008741729652267414      14.46292680925879      319.9954848922147   0.006888927616043014     0.8000298130811404     0.5408108279896495     0.2669879202832664     0.3996142125360316    0.04346851740844962     0.4442258295934589     0.9169057927930648      0.912501480043119  2.753907416763255e-14 121.9674387630043
2.563590625283862      20.01789360352862      16.58259913847784   0.002673786299783509     0.7154797680731516     -12.00630501806005  6.211983514392843e-05     0.1259639663472525  0.0008741878663879353      14.46292680925879      319.9954848922147   0.006888927616043014     0.8000298130811404     0.5408108279896495     0.2669879202832664     0.3996142125360316    0.04346851740844962     0.4442258295934589     0.9169057927930648      0.912501480043119  2.753907416763255e-14 121.9674420883972
2.563590625283862      20.01789360352862      16.58259913847784   0.002673786299783509     0.7154797680731516     -12.00630501806005  6.211983514392843e-05     0.1259639663472525  0.0008741729652267414       14.4629270247732      319.9954848922147   0.006888927616043014     0.8000298130811404     0.5408108279896495     0.2669879202832664     0.3996142125360316    0.04346851740844962     0.4442258295934589     0.9169057927930648      0.912501480043119  2.753907416763255e-14 121.9674387069931
2.563590625283862      20.01789360352862      16.58259913847784   0.002673786299783509     0.7154797680731516     -12.00630501806005  6.211983514392843e-05     0.1259639663472525  0.0008741729652267414      14.46292680925879       319.995489660519   0.006888927616043014     0.8000298130811404     0.5408108279896495     0.2669879202832664     0.3996142125360316    0.04346851740844962     0.4442258295934589     0.9169057927930648      0.912501480043119  2.753907416763255e-14 121.9674388823747
2.563590625283862      20.01789360352862      16.58259913847784   0.002673786299783509     0.7154797680731516     -12.00630501806005  6.211983514392843e-05     0.1259639663472525  0.0008741729652267414      14.46292680925879      319.9954848922147   0.006888942517204208     0.8000298130811404     0.5408108279896495     0.2669879202832664     0.3996142125360316    0.04346851740844962     0.4442258295934589     0.9169057927930648      0.912501480043119  2.753907416763255e-14 121.9674390186001
2.563590625283862      20.01789360352862      16.58259913847784   0.002673786299783509     0.7154797680731516     -12.00630501806005  6.211983514392843e-05     0.1259639663472525  0.0008741729652267414      14.46292680925879      319.9954848922147   0.006888927616043014     0.8000298279823016     0.5408108279896495     0.2669879202832664     0.3996142125360316    0.04346851740844962     0.4442258295934589     0.9169057927930648      0.912501480043119  2.753907416763255e-14 121.9674392885018
2.563590625283862      20.01789360352862      16.58259913847784   0.002673786299783509     0.7154797680731516     -12.00630501806005  6.211983514392843e-05     0.1259639663472525  0.0008741729652267414      14.46292680925879      319.9954848922147   0.006888927616043014     0.8000298130811404     0.5408108428908107     0.2669879202832664     0.3996142125360316    0.04346851740844962     0.4442258295934589     0.9169057927930648      0.912501480043119  2.753907416763255e-14 121.9674389447806
2.563590625283862      20.01789360352862      16.58259913847784   0.002673786299783509     0.7154797680731516     -12.00630501806005  6.211983514392843e-05     0.1259639663472525  0.0008741729652267414      14.46292680925879      319.9954848922147   0.006888927616043014     0.8000298130811404     0.5408108279896495     0.2669879351844276     0.3996142125360316    0.04346851740844962     0.4442258295934589     0.9169057927930648      0.912501480043119  2.753907416763255e-14 121.9674387324727
2.563590625283862      20.01789360352862      16.58259913847784   0.002673786299783509     0.7154797680731516     -12.00630501806005  6.211983514392843e-05     0.1259639663472525  0.0008741729652267414      14.46292680925879      319.9954848922147   0.006888927616043014     0.8000298130811404     0.5408108279896495     0.2669879202832664     0.3996142274371928    0.04346851740844962     0.4442258295934589     0.9169057927930648      0.912501480043119  2.753907416763255e-14 121.9674387776876
2.563590625283862      20.01789360352862      16.58259913847784   0.002673786299783509     0.7154797680731516     -12.00630501806005  6.211983514392843e-05     0.1259639663472525  0.0008741729652267414      14.46292680925879      319.9954848922147   0.006888927616043014     0.8000298130811404     0.5408108279896495     0.2669879202832664     0.3996142125360316    0.04346853230961081     0.4442258295934589     0.9169057927930648      0.912501480043119  2.753907416763255e-14 121.9674387419214
2.563590625283862      20.01789360352862      16.58259913847784   0.002673786299783509     0.7154797680731516     -12.00630501806005  6.211983514392843e-05     0.1259639663472525  0.0008741729652267414      14.46292680925879      319.9954848922147   0.006888927616043014     0.8000298130811404     0.5408108279896495     0.2669879202832664     0.3996142125360316    0.04346851740844962     0.4442258444946201     0.9169057927930648      0.912501480043119  2.753907416763255e-14 121.9674387434845
2.563590625283862      20.01789360352862      16.58259913847784   0.002673786299783509     0.7154797680731516     -12.00630501806005  6.211983514392843e-05     0.1259639663472525  0.0008741729652267414      14.46292680925879      319.9954848922147   0.006888927616043014     0.8000298130811404     0.5408108279896495     0.2669879202832664     0.3996142125360316    0.04346851740844962     0.4442258295934589      0.916905807694226      0.912501480043119  2.753907416763255e-14 121.9674387430261
2.563590625283862      20.01789360352862      16.58259913847784   0.002673786299783509     0.7154797680731516     -12.00630501806005  6.211983514392843e-05     0.1259639663472525  0.0008741729652267414      14.46292680925879      319.9954848922147   0.006888927616043014     0.8000298130811404     0.5408108279896495     0.2669879202832664     0.3996142125360316    0.04346851740844962     0.4442258295934589     0.9169057927930648     0.9125014949442802  2.753907416763255e-14 121.9674387416434
2.563590625283862      20.01789360352862      16.58259913847784   0.002673786299783509     0.7154797680731516     -12.00630501806005  6.211983514392843e-05     0.1259639663472525  0.0008741729652267414      14.46292680925879      319.9954848922147   0.006888927616043014     0.8000298130811404     0.5408108279896495     0.2669879202832664     0.3996142125360316    0.04346851740844962     0.4442258295934589     0.9169057927930648      0.912501480043119  1.490118873292182e-08 121.9675016097872
2.557548253913563      19.97170725989935      16.48917457431449   0.002643425361239635     0.7150372051005044     -11.96508719731856  6.156974850092524e-05     0.1259402553232612  0.0008621188949833088      14.40919702959501      316.7810799493666   0.006955003467023832     0.8000274280865486     0.5423171632507309     0.2657023108737155     0.3968392779623844    0.04422716842142775     0.4442258295934589     0.9193027631057846     0.9180539250712759  4.068502389573941e-14 121.9800148957196
2.557548292024002      19.97170725989935      16.48917457431449   0.002643425361239635     0.7150372051005044     -11.96508719731856  6.156974850092524e-05     0.1259402553232612  0.0008621188949833088      14.40919702959501      316.7810799493666   0.006955003467023832     0.8000274280865486     0.5423171632507309     0.2657023108737155     0.3968392779623844    0.04422716842142775     0.4442258295934589     0.9193027631057846     0.9180539250712759  4.068502389573941e-14 121.9800148477994
2.557548253913563      19.97170755750098      16.48917457431449   0.002643425361239635     0.7150372051005044     -11.96508719731856  6.156974850092524e-05     0.1259402553232612  0.0008621188949833088      14.40919702959501      316.7810799493666   0.006955003467023832     0.8000274280865486     0.5423171632507309     0.2657023108737155     0.3968392779623844    0.04422716842142775     0.4442258295934589     0.9193027631057846     0.9180539250712759  4.068502389573941e-14 121.9800150501472
2.557548253913563      19.97170725989935      16.48917482002234   0.002643425361239635     0.7150372051005044     -11.96508719731856  6.156974850092524e-05     0.1259402553232612  0.0008621188949833088      14.40919702959501      316.7810799493666   0.006955003467023832     0.8000274280865486     0.5423171632507309     0.2657023108737155     0.3968392779623844    0.04422716842142775     0.4442258295934589     0.9193027631057846     0.9180539250712759  4.068502389573941e-14 121.9800149436974
2.557548253913563      19.97170725989935      16.48917457431449   0.002643440262400828     0.7150372051005044     -11.96508719731856  6.156974850092524e-05     0.1259402553232612  0.0008621188949833088      14.40919702959501      316.7810799493666   0.006955003467023832     0.8000274280865486     0.5423171632507309     0.2657023108737155     0.3968392779623844    0.04422716842142775     0.4442258295934589     0.9193027631057846     0.9180539250712759  4.068502389573941e-14 121.9800117688085
2.557548253913563      19.97170725989935      16.48917457431449   0.002643425361239635     0.7150372200016656     -11.96508719731856  6.156974850092524e-05     0.1259402553232612  0.0008621188949833088      14.40919702959501      316.7810799493666   0.006955003467023832     0.8000274280865486     0.5423171632507309     0.2657023108737155     0.3968392779623844    0.04422716842142775     0.4442258295934589     0.9193027631057846     0.9180539250712759  4.068502389573941e-14 121.9800148750669
2.557548253913563      19.97170725989935      16.48917457431449   0.002643425361239635     0.7150372051005044     -11.96508737561225  6.156974850092524e-05     0.1259402553232612  0.0008621188949833088      14.40919702959501      316.7810799493666   0.006955003467023832     0.8000274280865486     0.5423171632507309     0.2657023108737155     0.3968392779623844    0.04422716842142775     0.4442258295934589     0.9193027631057846     0.9180539250712759  4.068502389573941e-14 121.9800148219056
2.557548253913563      19.97170725989935      16.48917457431449   0.002643425361239635     0.7150372051005044     -11.96508719731856  6.158464966211909e-05     0.1259402553232612  0.0008621188949833088      14.40919702959501      316.7810799493666   0.006955003467023832     0.8000274280865486     0.5423171632507309     0.2657023108737155     0.3968392779623844    0.04422716842142775     0.4442258295934589     0.9193027631057846     0.9180539250712759  4.068502389573941e-14 121.9800149624301
2.557548253913563      19.97170725989935      16.48917457431449   0.002643425361239635     0.7150372051005044     -11.96508719731856  6.156974850092524e-05     0.1259402702244224  0.0008621188949833088      14.40919702959501      316.7810799493666   0.006955003467023832     0.8000274280865486     0.5423171632507309     0.2657023108737155     0.3968392779623844    0.04422716842142775     0.4442258295934589     0.9193027631057846     0.9180539250712759  4.068502389573941e-14 121.980014657625
2.557548253913563      19.97170725989935      16.48917457431449   0.002643425361239635     0.7150372051005044     -11.96508719731856  6.156974850092524e-05     0.1259402553232612  0.0008621337961445026      14.40919702959501      316.7810799493666   0.006955003467023832     0.8000274280865486     0.5423171632507309     0.2657023108737155     0.3968392779623844    0.04422716842142775     0.4442258295934589     0.9193027631057846     0.9180539250712759  4.068502389573941e-14 121.9800127904233
2.557548253913563      19.97170725989935      16.48917457431449   0.002643425361239635     0.7150372051005044     -11.96508719731856  6.156974850092524e-05     0.1259402553232612  0.0008621188949833088      14.40919724430877      316.7810799493666   0.006955003467023832     0.8000274280865486     0.5423171632507309     0.2657023108737155     0.3968392779623844    0.04422716842142775     0.4442258295934589     0.9193027631057846     0.9180539250712759  4.068502389573941e-14 121.9800148774471
2.557548253913563      19.97170725989935      16.48917457431449   0.002643425361239635     0.7150372051005044     -11.96508719731856  6.156974850092524e-05     0.1259402553232612  0.0008621188949833088      14.40919702959501      316.7810846697726   0.006955003467023832     0.8000274280865486     0.5423171632507309     0.2657023108737155     0.3968392779623844    0.04422716842142775     0.4442258295934589     0.9193027631057846     0.9180539250712759  4.068502389573941e-14 121.9800149536301
2.557548253913563      19.97170725989935      16.48917457431449   0.002643425361239635     0.7150372051005044     -11.96508719731856  6.156974850092524e-05     0.1259402553232612  0.0008621188949833088      14.40919702959501      316.7810799493666   0.006955018368185025     0.8000274280865486     0.5423171632507309     0.2657023108737155     0.3968392779623844    0.04422716842142775     0.4442258295934589     0.9193027631057846     0.9180539250712759  4.068502389573941e-14 121.9800200149155
2.557548253913563      19.97170725989935      16.48917457431449   0.002643425361239635     0.7150372051005044     -11.96508719731856  6.156974850092524e-05     0.1259402553232612  0.0008621188949833088      14.40919702959501      316.7810799493666   0.006955003467023832     0.8000274429877098     0.5423171632507309     0.2657023108737155     0.3968392779623844    0.04422716842142775     0.4442258295934589     0.9193027631057846     0.9180539250712759  4.068502389573941e-14 121.9800154757009
2.557548253913563      19.97170725989935      16.48917457431449   0.002643425361239635     0.7150372051005044     -11.96508719731856  6.156974850092524e-05     0.1259402553232612  0.0008621188949833088      14.40919702959501      316.7810799493666   0.006955003467023832     0.8000274280865486     0.5423171781518921     0.2657023108737155     0.3968392779623844    0.04422716842142775     0.4442258295934589     0.9193027631057846     0.9180539250712759  4.068502389573941e-14 121.9800149097529
2.557548253913563      19.97170725989935      16.48917457431449   0.002643425361239635     0.7150372051005044     -11.96508719731856  6.156974850092524e-05     0.1259402553232612  0.0008621188949833088      14.40919702959501      316.7810799493666   0.006955003467023832     0.8000274280865486     0.5423171632507309     0.2657023257748767     0.3968392779623844    0.04422716842142775     0.4442258295934589     0.9193027631057846     0.9180539250712759  4.068502389573941e-14 121.9800147859498
2.557548253913563      19.97170725989935      16.48917457431449   0.002643425361239635     0.7150372051005044     -11.96508719731856  6.156974850092524e-05     0.1259402553232612  0.0008621188949833088      14.40919702959501      316.7810799493666   0.006955003467023832     0.8000274280865486     0.5423171632507309     0.2657023108737155     0.3968392928635456    0.04422716842142775     0.4442258295934589     0.9193027631057846     0.9180539250712759  4.068502389573941e-14 121.9800149061076
2.557548253913563      19.97170725989935      16.48917457431449   0.002643425361239635     0.7150372051005044     -11.96508719731856  6.156974850092524e-05     0.1259402553232612  0.0008621188949833088      14.40919702959501      316.7810799493666   0.006955003467023832     0.8000274280865486     0.5423171632507309     0.2657023108737155     0.3968392779623844    0.04422718332258895     0.4442258295934589     0.9193027631057846     0.9180539250712759  4.068502389573941e-14 121.9800148955514
2.557548253913563      19.97170725989935      16.48917457431449   0.002643425361239635     0.7150372051005044     -11.96508719731856  6.156974850092524e-05     0.1259402553232612  0.0008621188949833088      14.40919702959501      316.7810799493666   0.006955003467023832     0.8000274280865486     0.5423171632507309     0.2657023108737155     0.3968392779623844    0.04422716842142775     0.4442258444946201     0.9193027631057846     0.9180539250712759  4.068502389573941e-14 121.9800148957196
2.557548253913563      19.97170725989935      16.48917457431449   0.002643425361239635     0.7150372051005044     -11.96508719731856  6.156974850092524e-05     0.1259402553232612  0.0008621188949833088      14.40919702959501      316.7810799493666   0.006955003467023832     0.8000274280865486     0.5423171632507309     0.2657023108737155     0.3968392779623844    0.04422716842142775     0.4442258295934589     0.9193027780069458     0.9180539250712759  4.068502389573941e-14 121.980014895821
2.557548253913563      19.97170725989935      16.48917457431449   0.002643425361239635     0.7150372051005044     -11.96508719731856  6.156974850092524e-05     0.1259402553232612  0.0008621188949833088      14.40919702959501      316.7810799493666   0.006955003467023832     0.8000274280865486     0.5423171632507309     0.2657023108737155     0.3968392779623844    0.04422716842142775     0.4442258295934589     0.9193027631057846     0.9180539399724371  4.068502389573941e-14 121.9800148957006
2.557548253913563      19.97170725989935      16.48917457431449   0.002643425361239635     0.7150372051005044     -11.96508719731856  6.156974850092524e-05     0.1259402553232612  0.0008621188949833088      14.40919702959501      316.7810799493666   0.006955003467023832     0.8000274280865486     0.5423171632507309     0.2657023108737155     0.3968392779623844    0.04422716842142775     0.4442258295934589     0.9193027631057846     0.9180539250712759  1.490120187887155e-08 121.9800777654854
2.562086414817196      20.00633491053421       16.5592486261745    0.00266154012144296     0.7153248479020726     -11.99599734066693   6.12525451837187e-05     0.1259503092938273  0.0008619737588512257      14.44950867530373      319.1918280829574   0.006899637037193027     0.8000291660023139     0.5408447877614101     0.2666920903885003     0.3988778127193315    0.04365815079295093     0.4442258295934589     0.9175048708218947     0.9138894393541792  4.203392082071143e-14 121.9660241752046
2.562086452995259      20.00633491053421       16.5592486261745    0.00266154012144296     0.7153248479020726     -11.99599734066693   6.12525451837187e-05     0.1259503092938273  0.0008619737588512257      14.44950867530373      319.1918280829574   0.006899637037193027     0.8000291660023139     0.5408447877614101     0.2666920903885003     0.3988778127193315    0.04365815079295093     0.4442258295934589     0.9175048708218947     0.9138894393541792  4.203392082071143e-14 121.9660241508843
2.562086414817196      20.00633520865183       16.5592486261745    0.00266154012144296     0.7153248479020726     -11.99599734066693   6.12525451837187e-05     0.1259503092938273  0.0008619737588512257      14.44950867530373      319.1918280829574   0.006899637037193027     0.8000291660023139     0.5408447877614101     0.2666920903885003     0.3988778127193315    0.04365815079295093     0.4442258295934589     0.9175048708218947     0.9138894393541792  4.203392082071143e-14 121.9660243069873
2.562086414817196      20.00633491053421      16.55924887292654    0.00266154012144296     0.7153248479020726     -11.99599734066693   6.12525451837187e-05     0.1259503092938273  0.0008619737588512257      14.44950867530373      319.1918280829574   0.006899637037193027     0.8000291660023139     0.5408447877614101     0.2666920903885003     0.3988778127193315    0.04365815079295093     0.4442258295934589     0.9175048708218947     0.9138894393541792  4.203392082071143e-14 121.9660241840701
2.562086414817196      20.00633491053421       16.5592486261745   0.002661555022604154     0.7153248479020726     -11.99599734066693   6.12525451837187e-05     0.1259503092938273  0.0008619737588512257      14.44950867530373      319.1918280829574   0.006899637037193027     0.8000291660023139     0.5408447877614101     0.2666920903885003     0.3988778127193315    0.04365815079295093     0.4442258295934589     0.9175048708218947     0.9138894393541792  4.203392082071143e-14 121.9660222197973
2.562086414817196      20.00633491053421       16.5592486261745    0.00266154012144296     0.7153248628032338     -11.99599734066693   6.12525451837187e-05     0.1259503092938273  0.0008619737588512257      14.44950867530373      319.1918280829574   0.006899637037193027     0.8000291660023139     0.5408447877614101     0.2666920903885003     0.3988778127193315    0.04365815079295093     0.4442258295934589     0.9175048708218947     0.9138894393541792  4.203392082071143e-14 121.9660241330333
2.562086414817196      20.00633491053421       16.5592486261745    0.00266154012144296     0.7153248479020726     -11.99599751942122   6.12525451837187e-05     0.1259503092938273  0.0008619737588512257      14.44950867530373      319.1918280829574   0.006899637037193027     0.8000291660023139     0.5408447877614101     0.2666920903885003     0.3988778127193315    0.04365815079295093     0.4442258295934589     0.9175048708218947     0.9138894393541792  4.203392082071143e-14 121.9660240888706
2.562086414817196      20.00633491053421       16.5592486261745    0.00266154012144296     0.7153248479020726     -11.99599734066693  6.126744634491255e-05     0.1259503092938273  0.0008619737588512257      14.44950867530373      319.1918280829574   0.006899637037193027     0.8000291660023139     0.5408447877614101     0.2666920903885003     0.3988778127193315    0.04365815079295093     0.4442258295934589     0.9175048708218947     0.9138894393541792  4.203392082071143e-14 121.9660240928353
2.562086414817196      20.00633491053421       16.5592486261745    0.00266154012144296     0.7153248479020726     -11.99599734066693   6.12525451837187e-05     0.1259503241949885  0.0008619737588512257      14.44950867530373      319.1918280829574   0.006899637037193027     0.8000291660023139     0.5408447877614101     0.2666920903885003     0.3988778127193315    0.04365815079295093     0.4442258295934589     0.9175048708218947     0.9138894393541792  4.203392082071143e-14 121.9660239831245
2.562086414817196      20.00633491053421       16.5592486261745    0.00266154012144296     0.7153248479020726     -11.99599734066693   6.12525451837187e-05     0.1259503092938273  0.0008619886600124196      14.44950867530373      319.1918280829574   0.006899637037193027     0.8000291660023139     0.5408447877614101     0.2666920903885003     0.3988778127193315    0.04365815079295093     0.4442258295934589     0.9175048708218947     0.9138894393541792  4.203392082071143e-14 121.9660216152334
2.562086414817196      20.00633491053421       16.5592486261745    0.00266154012144296     0.7153248479020726     -11.99599734066693   6.12525451837187e-05     0.1259503092938273  0.0008619737588512257      14.44950889061819      319.1918280829574   0.006899637037193027     0.8000291660023139     0.5408447877614101     0.2666920903885003     0.3988778127193315    0.04365815079295093     0.4442258295934589     0.9175048708218947     0.9138894393541792  4.203392082071143e-14 121.9660241094292
2.562086414817196      20.00633491053421       16.5592486261745    0.00266154012144296     0.7153248479020726     -11.99599734066693   6.12525451837187e-05     0.1259503092938273  0.0008619737588512257      14.44950867530373      319.1918328392863   0.006899637037193027     0.8000291660023139     0.5408447877614101     0.2666920903885003     0.3988778127193315    0.04365815079295093     0.4442258295934589     0.9175048708218947     0.9138894393541792  4.203392082071143e-14 121.96602416863
2.562086414817196      20.00633491053421       16.5592486261745    0.00266154012144296     0.7153248479020726     -11.99599734066693   6.12525451837187e-05     0.1259503092938273  0.0008619737588512257      14.44950867530373      319.1918280829574    0.00689965193835422     0.8000291660023139     0.5408447877614101     0.2666920903885003     0.3988778127193315    0.04365815079295093     0.4442258295934589     0.9175048708218947     0.9138894393541792  4.203392082071143e-14 121.9660244038293
2.562086414817196      20.00633491053421       16.5592486261745    0.00266154012144296     0.7153248479020726     -11.99599734066693   6.12525451837187e-05     0.1259503092938273  0.0008619737588512257      14.44950867530373      319.1918280829574   0.006899637037193027     0.8000291809034751     0.5408447877614101     0.2666920903885003     0.3988778127193315    0.04365815079295093     0.4442258295934589     0.9175048708218947     0.9138894393541792  4.203392082071143e-14 121.9660246881327
2.562086414817196      20.00633491053421       16.5592486261745    0.00266154012144296     0.7153248479020726     -11.99599734066693   6.12525451837187e-05     0.1259503092938273  0.0008619737588512257      14.44950867530373      319.1918280829574   0.006899637037193027     0.8000291660023139     0.5408448026625713     0.2666920903885003     0.3988778127193315    0.04365815079295093     0.4442258295934589     0.9175048708218947     0.9138894393541792  4.203392082071143e-14 121.9660242791941
2.562086414817196      20.00633491053421       16.5592486261745    0.00266154012144296     0.7153248479020726     -11.99599734066693   6.12525451837187e-05     0.1259503092938273  0.0008619737588512257      14.44950867530373      319.1918280829574   0.006899637037193027     0.8000291660023139     0.5408447877614101     0.2666921052896615     0.3988778127193315    0.04365815079295093     0.4442258295934589     0.9175048708218947     0.9138894393541792  4.203392082071143e-14 121.9660240321957
2.562086414817196      20.00633491053421       16.5592486261745    0.00266154012144296     0.7153248479020726     -11.99599734066693   6.12525451837187e-05     0.1259503092938273  0.0008619737588512257      14.44950867530373      319.1918280829574   0.006899637037193027     0.8000291660023139     0.5408447877614101     0.2666920903885003     0.3988778276204927    0.04365815079295093     0.4442258295934589     0.9175048708218947     0.9138894393541792  4.203392082071143e-14 121.9660241822745
2.562086414817196      20.00633491053421       16.5592486261745    0.00266154012144296     0.7153248479020726     -11.99599734066693   6.12525451837187e-05     0.1259503092938273  0.0008619737588512257      14.44950867530373      319.1918280829574   0.006899637037193027     0.8000291660023139     0.5408447877614101     0.2666920903885003     0.3988778127193315    0.04365816569411213     0.4442258295934589     0.9175048708218947     0.9138894393541792  4.203392082071143e-14 121.9660241751888
2.562086414817196      20.00633491053421       16.5592486261745    0.00266154012144296     0.7153248479020726     -11.99599734066693   6.12525451837187e-05     0.1259503092938273  0.0008619737588512257      14.44950867530373      319.1918280829574   0.006899637037193027     0.8000291660023139     0.5408447877614101     0.2666920903885003     0.3988778127193315    0.04365815079295093     0.4442258444946201     0.9175048708218947     0.9138894393541792  4.203392082071143e-14 121.9660241752046
2.562086414817196      20.00633491053421       16.5592486261745    0.00266154012144296     0.7153248479020726     -11.99599734066693   6.12525451837187e-05     0.1259503092938273  0.0008619737588512257      14.44950867530373      319.1918280829574   0.006899637037193027     0.8000291660023139     0.5408447877614101     0.2666920903885003     0.3988778127193315    0.04365815079295093     0.4442258295934589     0.9175048857230559     0.9138894393541792  4.203392082071143e-14 121.9660241751914
2.562086414817196      20.00633491053421       16.5592486261745    0.00266154012144296     0.7153248479020726     -11.99599734066693   6.12525451837187e-05     0.1259503092938273  0.0008619737588512257      14.44950867530373      319.1918280829574   0.006899637037193027     0.8000291660023139     0.5408447877614101     0.2666920903885003     0.3988778127193315    0.04365815079295093     0.4442258295934589     0.9175048708218947     0.9138894542553404  4.203392082071143e-14 121.9660241767761
2.562086414817196      20.00633491053421       16.5592486261745    0.00266154012144296     0.7153248479020726     -11.99599734066693   6.12525451837187e-05     0.1259503092938273  0.0008619737588512257      14.44950867530373      319.1918280829574   0.006899637037193027     0.8000291660023139     0.5408447877614101     0.2666920903885003     0.3988778127193315    0.04365815079295093     0.4442258295934589     0.9175048708218947     0.9138894393541792  1.490120322776848e-08 121.966087032555
2.56210832343431      20.00366795601931      16.55547747799108   0.002664885489006115     0.7154569779213014     -11.99347117845956  5.988622033965246e-05     0.1259812269076087  0.0008663658290974814      14.44949336834104       319.194436500885    0.00689716328922466      0.800028916351638     0.5407713141718079     0.2667419009815039     0.3987501882085431    0.04366301807487336     0.4442258295934589     0.9175329347303843      0.902021305372797  4.150552743881069e-14 121.963116345644
2.562108361612699      20.00366795601931      16.55547747799108   0.002664885489006115     0.7154569779213014     -11.99347117845956  5.988622033965246e-05     0.1259812269076087  0.0008663658290974814      14.44949336834104       319.194436500885    0.00689716328922466      0.800028916351638     0.5407713141718079     0.2667419009815039     0.3987501882085431    0.04366301807487336     0.4442258295934589     0.9175329347303843      0.902021305372797  4.150552743881069e-14 121.9631163117271
2.56210832343431       20.0036682540972      16.55547747799108   0.002664885489006115     0.7154569779213014     -11.99347117845956  5.988622033965246e-05     0.1259812269076087  0.0008663658290974814      14.44949336834104       319.194436500885    0.00689716328922466      0.800028916351638     0.5407713141718079     0.2667419009815039     0.3987501882085431    0.04366301807487336     0.4442258295934589     0.9175329347303843      0.902021305372797  4.150552743881069e-14 121.9631164621207
2.56210832343431      20.00366795601931      16.55547772468691   0.002664885489006115     0.7154569779213014     -11.99347117845956  5.988622033965246e-05     0.1259812269076087  0.0008663658290974814      14.44949336834104       319.194436500885    0.00689716328922466      0.800028916351638     0.5407713141718079     0.2667419009815039     0.3987501882085431    0.04366301807487336     0.4442258295934589     0.9175329347303843      0.902021305372797  4.150552743881069e-14 121.963116380678
2.56210832343431      20.00366795601931      16.55547747799108   0.002664900390167309     0.7154569779213014     -11.99347117845956  5.988622033965246e-05     0.1259812269076087  0.0008663658290974814      14.44949336834104       319.194436500885    0.00689716328922466      0.800028916351638     0.5407713141718079     0.2667419009815039     0.3987501882085431    0.04366301807487336     0.4442258295934589     0.9175329347303843      0.902021305372797  4.150552743881069e-14 121.9631157351185
2.56210832343431      20.00366795601931      16.55547747799108   0.002664885489006115     0.7154569928224626     -11.99347117845956  5.988622033965246e-05     0.1259812269076087  0.0008663658290974814      14.44949336834104       319.194436500885    0.00689716328922466      0.800028916351638     0.5407713141718079     0.2667419009815039     0.3987501882085431    0.04366301807487336     0.4442258295934589     0.9175329347303843      0.902021305372797  4.150552743881069e-14 121.9631163475966
2.56210832343431      20.00366795601931      16.55547747799108   0.002664885489006115     0.7154569779213014     -11.99347135717621  5.988622033965246e-05     0.1259812269076087  0.0008663658290974814      14.44949336834104       319.194436500885    0.00689716328922466      0.800028916351638     0.5407713141718079     0.2667419009815039     0.3987501882085431    0.04366301807487336     0.4442258295934589     0.9175329347303843      0.902021305372797  4.150552743881069e-14 121.9631163466881
2.56210832343431      20.00366795601931      16.55547747799108   0.002664885489006115     0.7154569779213014     -11.99347117845956  5.990112150084631e-05     0.1259812269076087  0.0008663658290974814      14.44949336834104       319.194436500885    0.00689716328922466      0.800028916351638     0.5407713141718079     0.2667419009815039     0.3987501882085431    0.04366301807487336     0.4442258295934589     0.9175329347303843      0.902021305372797  4.150552743881069e-14 121.9631175216802
2.56210832343431      20.00366795601931      16.55547747799108   0.002664885489006115     0.7154569779213014     -11.99347117845956  5.988622033965246e-05     0.1259812418087699  0.0008663658290974814      14.44949336834104       319.194436500885    0.00689716328922466      0.800028916351638     0.5407713141718079     0.2667419009815039     0.3987501882085431    0.04366301807487336     0.4442258295934589     0.9175329347303843      0.902021305372797  4.150552743881069e-14 121.9631162386523
2.56210832343431      20.00366795601931      16.55547747799108   0.002664885489006115     0.7154569779213014     -11.99347117845956  5.988622033965246e-05     0.1259812269076087  0.0008663807302586753      14.44949336834104       319.194436500885    0.00689716328922466      0.800028916351638     0.5407713141718079     0.2667419009815039     0.3987501882085431    0.04366301807487336     0.4442258295934589     0.9175329347303843      0.902021305372797  4.150552743881069e-14 121.9631159058931
2.56210832343431      20.00366795601931      16.55547747799108   0.002664885489006115     0.7154569779213014     -11.99347117845956  5.988622033965246e-05     0.1259812269076087  0.0008663658290974814      14.44949358365527       319.194436500885    0.00689716328922466      0.800028916351638     0.5407713141718079     0.2667419009815039     0.3987501882085431    0.04366301807487336     0.4442258295934589     0.9175329347303843      0.902021305372797  4.150552743881069e-14 121.9631162760637
2.56210832343431      20.00366795601931      16.55547747799108   0.002664885489006115     0.7154569779213014     -11.99347117845956  5.988622033965246e-05     0.1259812269076087  0.0008663658290974814      14.44949336834104      319.1944412572527    0.00689716328922466      0.800028916351638     0.5407713141718079     0.2667419009815039     0.3987501882085431    0.04366301807487336     0.4442258295934589     0.9175329347303843      0.902021305372797  4.150552743881069e-14 121.9631163743913
2.56210832343431      20.00366795601931      16.55547747799108   0.002664885489006115     0.7154569779213014     -11.99347117845956  5.988622033965246e-05     0.1259812269076087  0.0008663658290974814      14.44949336834104       319.194436500885   0.006897178190385854      0.800028916351638     0.5407713141718079     0.2667419009815039     0.3987501882085431    0.04366301807487336     0.4442258295934589     0.9175329347303843      0.902021305372797  4.150552743881069e-14 121.9631165256874
2.56210832343431      20.00366795601931      16.55547747799108   0.002664885489006115     0.7154569779213014     -11.99347117845956  5.988622033965246e-05     0.1259812269076087  0.0008663658290974814      14.44949336834104       319.194436500885    0.00689716328922466     0.8000289312527992     0.5407713141718079     0.2667419009815039     0.3987501882085431    0.04366301807487336     0.4442258295934589     0.9175329347303843      0.902021305372797  4.150552743881069e-14 121.9631169245042
2.56210832343431      20.00366795601931      16.55547747799108   0.002664885489006115     0.7154569779213014     -11.99347117845956  5.988622033965246e-05     0.1259812269076087  0.0008663658290974814      14.44949336834104       319.194436500885    0.00689716328922466      0.800028916351638     0.5407713290729691     0.2667419009815039     0.3987501882085431    0.04366301807487336     0.4442258295934589     0.9175329347303843      0.902021305372797  4.150552743881069e-14 121.9631164516218
2.56210832343431      20.00366795601931      16.55547747799108   0.002664885489006115     0.7154569779213014     -11.99347117845956  5.988622033965246e-05     0.1259812269076087  0.0008663658290974814      14.44949336834104       319.194436500885    0.00689716328922466      0.800028916351638     0.5407713141718079     0.2667419158826651     0.3987501882085431    0.04366301807487336     0.4442258295934589     0.9175329347303843      0.902021305372797  4.150552743881069e-14 121.9631161974263
2.56210832343431      20.00366795601931      16.55547747799108   0.002664885489006115     0.7154569779213014     -11.99347117845956  5.988622033965246e-05     0.1259812269076087  0.0008663658290974814      14.44949336834104       319.194436500885    0.00689716328922466      0.800028916351638     0.5407713141718079     0.2667419009815039     0.3987502031097043    0.04366301807487336     0.4442258295934589     0.9175329347303843      0.902021305372797  4.150552743881069e-14 121.9631163599828
2.56210832343431      20.00366795601931      16.55547747799108   0.002664885489006115     0.7154569779213014     -11.99347117845956  5.988622033965246e-05     0.1259812269076087  0.0008663658290974814      14.44949336834104       319.194436500885    0.00689716328922466      0.800028916351638     0.5407713141718079     0.2667419009815039     0.3987501882085431    0.04366303297603455     0.4442258295934589     0.9175329347303843      0.902021305372797  4.150552743881069e-14 121.9631163454947
2.56210832343431      20.00366795601931      16.55547747799108   0.002664885489006115     0.7154569779213014     -11.99347117845956  5.988622033965246e-05     0.1259812269076087  0.0008663658290974814      14.44949336834104       319.194436500885    0.00689716328922466      0.800028916351638     0.5407713141718079     0.2667419009815039     0.3987501882085431    0.04366301807487336     0.4442258444946201     0.9175329347303843      0.902021305372797  4.150552743881069e-14 121.963116345644
2.56210832343431      20.00366795601931      16.55547747799108   0.002664885489006115     0.7154569779213014     -11.99347117845956  5.988622033965246e-05     0.1259812269076087  0.0008663658290974814      14.44949336834104       319.194436500885    0.00689716328922466      0.800028916351638     0.5407713141718079     0.2667419009815039     0.3987501882085431    0.04366301807487336     0.4442258295934589     0.9175329496315455      0.902021305372797  4.150552743881069e-14 121.9631163456397
2.56210832343431      20.00366795601931      16.55547747799108   0.002664885489006115     0.7154569779213014     -11.99347117845956  5.988622033965246e-05     0.1259812269076087  0.0008663658290974814      14.44949336834104       319.194436500885    0.00689716328922466      0.800028916351638     0.5407713141718079     0.2667419009815039     0.3987501882085431    0.04366301807487336     0.4442258295934589     0.9175329347303843     0.9020213202739582  4.150552743881069e-14 121.9631163456505
2.56210832343431      20.00366795601931      16.55547747799108   0.002664885489006115     0.7154569779213014     -11.99347117845956  5.988622033965246e-05     0.1259812269076087  0.0008663658290974814      14.44949336834104       319.194436500885    0.00689716328922466      0.800028916351638     0.5407713141718079     0.2667419009815039     0.3987501882085431    0.04366301807487336     0.4442258295934589     0.9175329347303843      0.902021305372797  1.490120269937509e-08 121.963179198337
2.562454383991763      19.99134518269518      16.53378831348142   0.002661541086365763     0.7155814851179644     -11.98270947870749  5.915230202986745e-05       0.12599412005659  0.0008673065943370852      14.44948330906054       319.266979243603   0.006897983155543274     0.8000284044463493      0.540741638462155     0.2667163806829136     0.3987933172944035    0.04368282079123386     0.4442258295934589     0.9175375533387058     0.9019558958699857   4.09401151962288e-14 121.9598825379277
2.562454422175309      19.99134518269518      16.53378831348142   0.002661541086365763     0.7155814851179644     -11.98270947870749  5.915230202986745e-05       0.12599412005659  0.0008673065943370852      14.44948330906054       319.266979243603   0.006897983155543274     0.8000284044463493      0.540741638462155     0.2667163806829136     0.3987933172944035    0.04368282079123386     0.4442258295934589     0.9175375533387058     0.9019558958699857   4.09401151962288e-14 121.9598824991636
2.562454383991763      19.99134548058944      16.53378831348142   0.002661541086365763     0.7155814851179644     -11.98270947870749  5.915230202986745e-05       0.12599412005659  0.0008673065943370852      14.44948330906054       319.266979243603   0.006897983155543274     0.8000284044463493      0.540741638462155     0.2667163806829136     0.3987933172944035    0.04368282079123386     0.4442258295934589     0.9175375533387058     0.9019558958699857   4.09401151962288e-14 121.9598826635889
2.562454383991763      19.99134518269518      16.53378855985407   0.002661541086365763     0.7155814851179644     -11.98270947870749  5.915230202986745e-05       0.12599412005659  0.0008673065943370852      14.44948330906054       319.266979243603   0.006897983155543274     0.8000284044463493      0.540741638462155     0.2667163806829136     0.3987933172944035    0.04368282079123386     0.4442258295934589     0.9175375533387058     0.9019558958699857   4.09401151962288e-14 121.9598825413458
2.562454383991763      19.99134518269518      16.53378831348142   0.002661555987526956     0.7155814851179644     -11.98270947870749  5.915230202986745e-05       0.12599412005659  0.0008673065943370852      14.44948330906054       319.266979243603   0.006897983155543274     0.8000284044463493      0.540741638462155     0.2667163806829136     0.3987933172944035    0.04368282079123386     0.4442258295934589     0.9175375533387058     0.9019558958699857   4.09401151962288e-14 121.9598823310913
2.562454383991763      19.99134518269518      16.53378831348142   0.002661541086365763     0.7155815000191256     -11.98270947870749  5.915230202986745e-05       0.12599412005659  0.0008673065943370852      14.44948330906054       319.266979243603   0.006897983155543274     0.8000284044463493      0.540741638462155     0.2667163806829136     0.3987933172944035    0.04368282079123386     0.4442258295934589     0.9175375533387058     0.9019558958699857   4.09401151962288e-14 121.9598825735302
2.562454383991763      19.99134518269518      16.53378831348142   0.002661541086365763     0.7155814851179644     -11.98270965726378  5.915230202986745e-05       0.12599412005659  0.0008673065943370852      14.44948330906054       319.266979243603   0.006897983155543274     0.8000284044463493      0.540741638462155     0.2667163806829136     0.3987933172944035    0.04368282079123386     0.4442258295934589     0.9175375533387058     0.9019558958699857   4.09401151962288e-14 121.9598825621825
2.562454383991763      19.99134518269518      16.53378831348142   0.002661541086365763     0.7155814851179644     -11.98270947870749   5.91672031910613e-05       0.12599412005659  0.0008673065943370852      14.44948330906054       319.266979243603   0.006897983155543274     0.8000284044463493      0.540741638462155     0.2667163806829136     0.3987933172944035    0.04368282079123386     0.4442258295934589     0.9175375533387058     0.9019558958699857   4.09401151962288e-14 121.959883973382
2.562454383991763      19.99134518269518      16.53378831348142   0.002661541086365763     0.7155814851179644     -11.98270947870749  5.915230202986745e-05     0.1259941349577512  0.0008673065943370852      14.44948330906054       319.266979243603   0.006897983155543274     0.8000284044463493      0.540741638462155     0.2667163806829136     0.3987933172944035    0.04368282079123386     0.4442258295934589     0.9175375533387058     0.9019558958699857   4.09401151962288e-14 121.9598824480995
2.562454383991763      19.99134518269518      16.53378831348142   0.002661541086365763     0.7155814851179644     -11.98270947870749  5.915230202986745e-05       0.12599412005659   0.000867321495498279      14.44948330906054       319.266979243603   0.006897983155543274     0.8000284044463493      0.540741638462155     0.2667163806829136     0.3987933172944035    0.04368282079123386     0.4442258295934589     0.9175375533387058     0.9019558958699857   4.09401151962288e-14 121.9598824078001
2.562454383991763      19.99134518269518      16.53378831348142   0.002661541086365763     0.7155814851179644     -11.98270947870749  5.915230202986745e-05       0.12599412005659  0.0008673065943370852      14.44948352437462       319.266979243603   0.006897983155543274     0.8000284044463493      0.540741638462155     0.2667163806829136     0.3987933172944035    0.04368282079123386     0.4442258295934589     0.9175375533387058     0.9019558958699857   4.09401151962288e-14 121.9598825161696
2.562454383991763      19.99134518269518      16.53378831348142   0.002661541086365763     0.7155814851179644     -11.98270947870749  5.915230202986745e-05       0.12599412005659  0.0008673065943370852      14.44948330906054      319.2669840010518   0.006897983155543274     0.8000284044463493      0.540741638462155     0.2667163806829136     0.3987933172944035    0.04368282079123386     0.4442258295934589     0.9175375533387058     0.9019558958699857   4.09401151962288e-14 121.9598827226538
2.562454383991763      19.99134518269518      16.53378831348142   0.002661541086365763     0.7155814851179644     -11.98270947870749  5.915230202986745e-05       0.12599412005659  0.0008673065943370852      14.44948330906054       319.266979243603   0.006897998056704468     0.8000284044463493      0.540741638462155     0.2667163806829136     0.3987933172944035    0.04368282079123386     0.4442258295934589     0.9175375533387058     0.9019558958699857   4.09401151962288e-14 121.959883137937
2.562454383991763      19.99134518269518      16.53378831348142   0.002661541086365763     0.7155814851179644     -11.98270947870749  5.915230202986745e-05       0.12599412005659  0.0008673065943370852      14.44948330906054       319.266979243603   0.006897983155543274     0.8000284193475105      0.540741638462155     0.2667163806829136     0.3987933172944035    0.04368282079123386     0.4442258295934589     0.9175375533387058     0.9019558958699857   4.09401151962288e-14 121.9598831240552
2.562454383991763      19.99134518269518      16.53378831348142   0.002661541086365763     0.7155814851179644     -11.98270947870749  5.915230202986745e-05       0.12599412005659  0.0008673065943370852      14.44948330906054       319.266979243603   0.006897983155543274     0.8000284044463493     0.5407416533633161     0.2667163806829136     0.3987933172944035    0.04368282079123386     0.4442258295934589     0.9175375533387058     0.9019558958699857   4.09401151962288e-14 121.959882617789
2.562454383991763      19.99134518269518      16.53378831348142   0.002661541086365763     0.7155814851179644     -11.98270947870749  5.915230202986745e-05       0.12599412005659  0.0008673065943370852      14.44948330906054       319.266979243603   0.006897983155543274     0.8000284044463493      0.540741638462155     0.2667163955840748     0.3987933172944035    0.04368282079123386     0.4442258295934589     0.9175375533387058     0.9019558958699857   4.09401151962288e-14 121.9598823756434
2.562454383991763      19.99134518269518      16.53378831348142   0.002661541086365763     0.7155814851179644     -11.98270947870749  5.915230202986745e-05       0.12599412005659  0.0008673065943370852      14.44948330906054       319.266979243603   0.006897983155543274     0.8000284044463493      0.540741638462155     0.2667163806829136     0.3987933321955647    0.04368282079123386     0.4442258295934589     0.9175375533387058     0.9019558958699857   4.09401151962288e-14 121.9598825866481
2.562454383991763      19.99134518269518      16.53378831348142   0.002661541086365763     0.7155814851179644     -11.98270947870749  5.915230202986745e-05       0.12599412005659  0.0008673065943370852      14.44948330906054       319.266979243603   0.006897983155543274     0.8000284044463493      0.540741638462155     0.2667163806829136     0.3987933172944035    0.04368283569239505     0.4442258295934589     0.9175375533387058     0.9019558958699857   4.09401151962288e-14 121.9598825379196
2.562454383991763      19.99134518269518      16.53378831348142   0.002661541086365763     0.7155814851179644     -11.98270947870749  5.915230202986745e-05       0.12599412005659  0.0008673065943370852      14.44948330906054       319.266979243603   0.006897983155543274     0.8000284044463493      0.540741638462155     0.2667163806829136     0.3987933172944035    0.04368282079123386     0.4442258444946201     0.9175375533387058     0.9019558958699857   4.09401151962288e-14 121.9598825379277
2.562454383991763      19.99134518269518      16.53378831348142   0.002661541086365763     0.7155814851179644     -11.98270947870749  5.915230202986745e-05       0.12599412005659  0.0008673065943370852      14.44948330906054       319.266979243603   0.006897983155543274     0.8000284044463493      0.540741638462155     0.2667163806829136     0.3987933172944035    0.04368282079123386     0.4442258295934589      0.917537568239867     0.9019558958699857   4.09401151962288e-14 121.9598825379273
2.562454383991763      19.99134518269518      16.53378831348142   0.002661541086365763     0.7155814851179644     -11.98270947870749  5.915230202986745e-05       0.12599412005659  0.0008673065943370852      14.44948330906054       319.266979243603   0.006897983155543274     0.8000284044463493      0.540741638462155     0.2667163806829136     0.3987933172944035    0.04368282079123386     0.4442258295934589     0.9175375533387058     0.9019559107711469   4.09401151962288e-14 121.9598825379216
2.562454383991763      19.99134518269518      16.53378831348142   0.002661541086365763     0.7155814851179644     -11.98270947870749  5.915230202986745e-05       0.12599412005659  0.0008673065943370852      14.44948330906054       319.266979243603   0.006897983155543274     0.8000284044463493      0.540741638462155     0.2667163806829136     0.3987933172944035    0.04368282079123386     0.4442258295934589     0.9175375533387058     0.9019558958699857  1.490120213396285e-08 121.9599453885843
2.561955006611098      19.99124737469914      16.53129461625069   0.002661205529942643     0.7155357142993597     -11.98213237120248  5.910668198909927e-05     0.1259952654619605  0.0008676137697544898      14.43958565950845      318.8115738523042   0.006906218216706776     0.8000281781237923     0.5409607005194971     0.2665651210858545      0.398588236020596    0.04368386968104795     0.4442258295934589     0.9175376799055748     0.9019619355574013  4.051553936911512e-14 121.9626218208513
2.561955044787202      19.99124737469914      16.53129461625069   0.002661205529942643     0.7155357142993597     -11.98213237120248  5.910668198909927e-05     0.1259952654619605  0.0008676137697544898      14.43958565950845      318.8115738523042   0.006906218216706776     0.8000281781237923     0.5409607005194971     0.2665651210858545      0.398588236020596    0.04368386968104795     0.4442258295934589     0.9175376799055748     0.9019619355574013  4.051553936911512e-14 121.9626217537968
2.561955006611098      19.99124767259194      16.53129461625069   0.002661205529942643     0.7155357142993597     -11.98213237120248  5.910668198909927e-05     0.1259952654619605  0.0008676137697544898      14.43958565950845      318.8115738523042   0.006906218216706776     0.8000281781237923     0.5409607005194971     0.2665651210858545      0.398588236020596    0.04368386968104795     0.4442258295934589     0.9175376799055748     0.9019619355574013  4.051553936911512e-14 121.9626219198883
2.561955006611098      19.99124737469914      16.53129486258618   0.002661205529942643     0.7155357142993597     -11.98213237120248  5.910668198909927e-05     0.1259952654619605  0.0008676137697544898      14.43958565950845      318.8115738523042   0.006906218216706776     0.8000281781237923     0.5409607005194971     0.2665651210858545      0.398588236020596    0.04368386968104795     0.4442258295934589     0.9175376799055748     0.9019619355574013  4.051553936911512e-14 121.9626218178305
2.561955006611098      19.99124737469914      16.53129461625069   0.002661220431103836     0.7155357142993597     -11.98213237120248  5.910668198909927e-05     0.1259952654619605  0.0008676137697544898      14.43958565950845      318.8115738523042   0.006906218216706776     0.8000281781237923     0.5409607005194971     0.2665651210858545      0.398588236020596    0.04368386968104795     0.4442258295934589     0.9175376799055748     0.9019619355574013  4.051553936911512e-14 121.9626216101877
2.561955006611098      19.99124737469914      16.53129461625069   0.002661205529942643     0.7155357292005209     -11.98213237120248  5.910668198909927e-05     0.1259952654619605  0.0008676137697544898      14.43958565950845      318.8115738523042   0.006906218216706776     0.8000281781237923     0.5409607005194971     0.2665651210858545      0.398588236020596    0.04368386968104795     0.4442258295934589     0.9175376799055748     0.9019619355574013  4.051553936911512e-14 121.9626218082909
2.561955006611098      19.99124737469914      16.53129461625069   0.002661205529942643     0.7155357142993597     -11.98213254975016  5.910668198909927e-05     0.1259952654619605  0.0008676137697544898      14.43958565950845      318.8115738523042   0.006906218216706776     0.8000281781237923     0.5409607005194971     0.2665651210858545      0.398588236020596    0.04368386968104795     0.4442258295934589     0.9175376799055748     0.9019619355574013  4.051553936911512e-14 121.9626217727463
2.561955006611098      19.99124737469914      16.53129461625069   0.002661205529942643     0.7155357142993597     -11.98213237120248  5.912158315029312e-05     0.1259952654619605  0.0008676137697544898      14.43958565950845      318.8115738523042   0.006906218216706776     0.8000281781237923     0.5409607005194971     0.2665651210858545      0.398588236020596    0.04368386968104795     0.4442258295934589     0.9175376799055748     0.9019619355574013  4.051553936911512e-14 121.9626232896271
2.561955006611098      19.99124737469914      16.53129461625069   0.002661205529942643     0.7155357142993597     -11.98213237120248  5.910668198909927e-05     0.1259952803631217  0.0008676137697544898      14.43958565950845      318.8115738523042   0.006906218216706776     0.8000281781237923     0.5409607005194971     0.2665651210858545      0.398588236020596    0.04368386968104795     0.4442258295934589     0.9175376799055748     0.9019619355574013  4.051553936911512e-14 121.9626216745422
2.561955006611098      19.99124737469914      16.53129461625069   0.002661205529942643     0.7155357142993597     -11.98213237120248  5.910668198909927e-05     0.1259952654619605  0.0008676286709156836      14.43958565950845      318.8115738523042   0.006906218216706776     0.8000281781237923     0.5409607005194971     0.2665651210858545      0.398588236020596    0.04368386968104795     0.4442258295934589     0.9175376799055748     0.9019619355574013  4.051553936911512e-14 121.9626218484071
2.561955006611098      19.99124737469914      16.53129461625069   0.002661205529942643     0.7155357142993597     -11.98213237120248  5.910668198909927e-05     0.1259952654619605  0.0008676137697544898      14.43958587467505      318.8115738523042   0.006906218216706776     0.8000281781237923     0.5409607005194971     0.2665651210858545      0.398588236020596    0.04368386968104795     0.4442258295934589     0.9175376799055748     0.9019619355574013  4.051553936911512e-14 121.9626217636168
2.561955006611098      19.99124737469914      16.53129461625069   0.002661205529942643     0.7155357142993597     -11.98213237120248  5.910668198909927e-05     0.1259952654619605  0.0008676137697544898      14.43958565950845      318.8115786029669   0.006906218216706776     0.8000281781237923     0.5409607005194971     0.2665651210858545      0.398588236020596    0.04368386968104795     0.4442258295934589     0.9175376799055748     0.9019619355574013  4.051553936911512e-14 121.9626217893977
2.561955006611098      19.99124737469914      16.53129461625069   0.002661205529942643     0.7155357142993597     -11.98213237120248  5.910668198909927e-05     0.1259952654619605  0.0008676137697544898      14.43958565950845      318.8115738523042    0.00690623311786797     0.8000281781237923     0.5409607005194971     0.2665651210858545      0.398588236020596    0.04368386968104795     0.4442258295934589     0.9175376799055748     0.9019619355574013  4.051553936911512e-14 121.9626228411869
2.561955006611098      19.99124737469914      16.53129461625069   0.002661205529942643     0.7155357142993597     -11.98213237120248  5.910668198909927e-05     0.1259952654619605  0.0008676137697544898      14.43958565950845      318.8115738523042   0.006906218216706776     0.8000281930249535     0.5409607005194971     0.2665651210858545      0.398588236020596    0.04368386968104795     0.4442258295934589     0.9175376799055748     0.9019619355574013  4.051553936911512e-14 121.9626223744101
2.561955006611098      19.99124737469914      16.53129461625069   0.002661205529942643     0.7155357142993597     -11.98213237120248  5.910668198909927e-05     0.1259952654619605  0.0008676137697544898      14.43958565950845      318.8115738523042   0.006906218216706776     0.8000281781237923     0.5409607154206583     0.2665651210858545      0.398588236020596    0.04368386968104795     0.4442258295934589     0.9175376799055748     0.9019619355574013  4.051553936911512e-14 121.9626219020682
2.561955006611098      19.99124737469914      16.53129461625069   0.002661205529942643     0.7155357142993597     -11.98213237120248  5.910668198909927e-05     0.1259952654619605  0.0008676137697544898      14.43958565950845      318.8115738523042   0.006906218216706776     0.8000281781237923     0.5409607005194971     0.2665651359870156      0.398588236020596    0.04368386968104795     0.4442258295934589     0.9175376799055748     0.9019619355574013  4.051553936911512e-14 121.9626216599441
2.561955006611098      19.99124737469914      16.53129461625069   0.002661205529942643     0.7155357142993597     -11.98213237120248  5.910668198909927e-05     0.1259952654619605  0.0008676137697544898      14.43958565950845      318.8115738523042   0.006906218216706776     0.8000281781237923     0.5409607005194971     0.2665651210858545     0.3985882509217572    0.04368386968104795     0.4442258295934589     0.9175376799055748     0.9019619355574013  4.051553936911512e-14 121.9626218175785
2.561955006611098      19.99124737469914      16.53129461625069   0.002661205529942643     0.7155357142993597     -11.98213237120248  5.910668198909927e-05     0.1259952654619605  0.0008676137697544898      14.43958565950845      318.8115738523042   0.006906218216706776     0.8000281781237923     0.5409607005194971     0.2665651210858545      0.398588236020596    0.04368388458220915     0.4442258295934589     0.9175376799055748     0.9019619355574013  4.051553936911512e-14 121.9626218208163
2.561955006611098      19.99124737469914      16.53129461625069   0.002661205529942643     0.7155357142993597     -11.98213237120248  5.910668198909927e-05     0.1259952654619605  0.0008676137697544898      14.43958565950845      318.8115738523042   0.006906218216706776     0.8000281781237923     0.5409607005194971     0.2665651210858545      0.398588236020596    0.04368386968104795     0.4442258444946201     0.9175376799055748     0.9019619355574013  4.051553936911512e-14 121.9626218208513
2.561955006611098      19.99124737469914      16.53129461625069   0.002661205529942643     0.7155357142993597     -11.98213237120248  5.910668198909927e-05     0.1259952654619605  0.0008676137697544898      14.43958565950845      318.8115738523042   0.006906218216706776     0.8000281781237923     0.5409607005194971     0.2665651210858545      0.398588236020596    0.04368386968104795     0.4442258295934589      0.917537694806736     0.9019619355574013  4.051553936911512e-14 121.962621820873
2.561955006611098      19.99124737469914      16.53129461625069   0.002661205529942643     0.7155357142993597     -11.98213237120248  5.910668198909927e-05     0.1259952654619605  0.0008676137697544898      14.43958565950845      318.8115738523042   0.006906218216706776     0.8000281781237923     0.5409607005194971     0.2665651210858545      0.398588236020596    0.04368386968104795     0.4442258295934589     0.9175376799055748     0.9019619504585625  4.051553936911512e-14 121.9626218208794
2.561955006611098      19.99124737469914      16.53129461625069   0.002661205529942643     0.7155357142993597     -11.98213237120248  5.910668198909927e-05     0.1259952654619605  0.0008676137697544898      14.43958565950845      318.8115738523042   0.006906218216706776     0.8000281781237923     0.5409607005194971     0.2665651210858545      0.398588236020596    0.04368386968104795     0.4442258295934589     0.9175376799055748     0.9019619355574013  1.490120170938703e-08 121.9626846728896
2.562329553851375      19.99132071753932      16.53316489018853   0.002661900009905253      0.715569988883828     -11.98256519791193  5.914071886919477e-05      0.125994595255533  0.0008676653281892101      14.44700890559041      319.1531277721274   0.006900033322002929     0.8000283478308432     0.5407963130706435     0.2666788160507046      0.398742006251174    0.04368308301328553     0.4442258295934589     0.9175375849804216     0.9019574057896018  4.082856234162423e-14 121.96054180737
2.562329592033061      19.99132071753932      16.53316489018853   0.002661900009905253      0.715569988883828     -11.98256519791193  5.914071886919477e-05      0.125994595255533  0.0008676653281892101      14.44700890559041      319.1531277721274   0.006900033322002929     0.8000283478308432     0.5407963130706435     0.2666788160507046      0.398742006251174    0.04368308301328553     0.4442258295934589     0.9175375849804216     0.9019574057896018  4.082856234162423e-14 121.9605418052827
2.562329553851375      19.99132101543321      16.53316489018853   0.002661900009905253      0.715569988883828     -11.98256519791193  5.914071886919477e-05      0.125994595255533  0.0008676653281892101      14.44700890559041      319.1531277721274   0.006900033322002929     0.8000283478308432     0.5407963130706435     0.2666788160507046      0.398742006251174    0.04368308301328553     0.4442258295934589     0.9175375849804216     0.9019574057896018  4.082856234162423e-14 121.9605419035561
2.562329553851375      19.99132071753932      16.53316513655189   0.002661900009905253      0.715569988883828     -11.98256519791193  5.914071886919477e-05      0.125994595255533  0.0008676653281892101      14.44700890559041      319.1531277721274   0.006900033322002929     0.8000283478308432     0.5407963130706435     0.2666788160507046      0.398742006251174    0.04368308301328553     0.4442258295934589     0.9175375849804216     0.9019574057896018  4.082856234162423e-14 121.9605418019228
2.562329553851375      19.99132071753932      16.53316489018853   0.002661914911066447      0.715569988883828     -11.98256519791193  5.914071886919477e-05      0.125994595255533  0.0008676653281892101      14.44700890559041      319.1531277721274   0.006900033322002929     0.8000283478308432     0.5407963130706435     0.2666788160507046      0.398742006251174    0.04368308301328553     0.4442258295934589     0.9175375849804216     0.9019574057896018  4.082856234162423e-14 121.9605418038395
2.562329553851375      19.99132071753932      16.53316489018853   0.002661900009905253     0.7155700037849891     -11.98256519791193  5.914071886919477e-05      0.125994595255533  0.0008676653281892101      14.44700890559041      319.1531277721274   0.006900033322002929     0.8000283478308432     0.5407963130706435     0.2666788160507046      0.398742006251174    0.04368308301328553     0.4442258295934589     0.9175375849804216     0.9019574057896018  4.082856234162423e-14 121.9605417938462
2.562329553851375      19.99132071753932      16.53316489018853   0.002661900009905253      0.715569988883828     -11.98256537646607  5.914071886919477e-05      0.125994595255533  0.0008676653281892101      14.44700890559041      319.1531277721274   0.006900033322002929     0.8000283478308432     0.5407963130706435     0.2666788160507046      0.398742006251174    0.04368308301328553     0.4442258295934589     0.9175375849804216     0.9019574057896018  4.082856234162423e-14 121.9605417905916
2.562329553851375      19.99132071753932      16.53316489018853   0.002661900009905253      0.715569988883828     -11.98256519791193  5.915562003038862e-05      0.125994595255533  0.0008676653281892101      14.44700890559041      319.1531277721274   0.006900033322002929     0.8000283478308432     0.5407963130706435     0.2666788160507046      0.398742006251174    0.04368308301328553     0.4442258295934589     0.9175375849804216     0.9019574057896018  4.082856234162423e-14 121.960543350292
2.562329553851375      19.99132071753932      16.53316489018853   0.002661900009905253      0.715569988883828     -11.98256519791193  5.914071886919477e-05     0.1259946101566942  0.0008676653281892101      14.44700890559041      319.1531277721274   0.006900033322002929     0.8000283478308432     0.5407963130706435     0.2666788160507046      0.398742006251174    0.04368308301328553     0.4442258295934589     0.9175375849804216     0.9019574057896018  4.082856234162423e-14 121.9605417145482
2.562329553851375      19.99132071753932      16.53316489018853   0.002661900009905253      0.715569988883828     -11.98256519791193  5.914071886919477e-05      0.125994595255533  0.0008676802293504039      14.44700890559041      319.1531277721274   0.006900033322002929     0.8000283478308432     0.5407963130706435     0.2666788160507046      0.398742006251174    0.04368308301328553     0.4442258295934589     0.9175375849804216     0.9019574057896018  4.082856234162423e-14 121.9605418635136
2.562329553851375      19.99132071753932      16.53316489018853   0.002661900009905253      0.715569988883828     -11.98256519791193  5.914071886919477e-05      0.125994595255533  0.0008676653281892101      14.44700912086762      319.1531277721274   0.006900033322002929     0.8000283478308432     0.5407963130706435     0.2666788160507046      0.398742006251174    0.04368308301328553     0.4442258295934589     0.9175375849804216     0.9019574057896018  4.082856234162423e-14 121.9605417420458
2.562329553851375      19.99132071753932      16.53316489018853   0.002661900009905253      0.715569988883828     -11.98256519791193  5.914071886919477e-05      0.125994595255533  0.0008676653281892101      14.44700890559041      319.1531325278796   0.006900033322002929     0.8000283478308432     0.5407963130706435     0.2666788160507046      0.398742006251174    0.04368308301328553     0.4442258295934589     0.9175375849804216     0.9019574057896018  4.082856234162423e-14 121.9605418193314
2.562329553851375      19.99132071753932      16.53316489018853   0.002661900009905253      0.715569988883828     -11.98256519791193  5.914071886919477e-05      0.125994595255533  0.0008676653281892101      14.44700890559041      319.1531277721274   0.006900048223164122     0.8000283478308432     0.5407963130706435     0.2666788160507046      0.398742006251174    0.04368308301328553     0.4442258295934589     0.9175375849804216     0.9019574057896018  4.082856234162423e-14 121.9605425331252
2.562329553851375      19.99132071753932      16.53316489018853   0.002661900009905253      0.715569988883828     -11.98256519791193  5.914071886919477e-05      0.125994595255533  0.0008676653281892101      14.44700890559041      319.1531277721274   0.006900033322002929     0.8000283627320044     0.5407963130706435     0.2666788160507046      0.398742006251174    0.04368308301328553     0.4442258295934589     0.9175375849804216     0.9019574057896018  4.082856234162423e-14 121.9605423895444
2.562329553851375      19.99132071753932      16.53316489018853   0.002661900009905253      0.715569988883828     -11.98256519791193  5.914071886919477e-05      0.125994595255533  0.0008676653281892101      14.44700890559041      319.1531277721274   0.006900033322002929     0.8000283478308432     0.5407963279718047     0.2666788160507046      0.398742006251174    0.04368308301328553     0.4442258295934589     0.9175375849804216     0.9019574057896018  4.082856234162423e-14 121.9605419228989
2.562329553851375      19.99132071753932      16.53316489018853   0.002661900009905253      0.715569988883828     -11.98256519791193  5.914071886919477e-05      0.125994595255533  0.0008676653281892101      14.44700890559041      319.1531277721274   0.006900033322002929     0.8000283478308432     0.5407963130706435     0.2666788309518658      0.398742006251174    0.04368308301328553     0.4442258295934589     0.9175375849804216     0.9019574057896018  4.082856234162423e-14 121.9605417096335
2.562329553851375      19.99132071753932      16.53316489018853   0.002661900009905253      0.715569988883828     -11.98256519791193  5.914071886919477e-05      0.125994595255533  0.0008676653281892101      14.44700890559041      319.1531277721274   0.006900033322002929     0.8000283478308432     0.5407963130706435     0.2666788160507046     0.3987420211523352    0.04368308301328553     0.4442258295934589     0.9175375849804216     0.9019574057896018  4.082856234162423e-14 121.9605418440961
2.562329553851375      19.99132071753932      16.53316489018853   0.002661900009905253      0.715569988883828     -11.98256519791193  5.914071886919477e-05      0.125994595255533  0.0008676653281892101      14.44700890559041      319.1531277721274   0.006900033322002929     0.8000283478308432     0.5407963130706435     0.2666788160507046      0.398742006251174    0.04368309791444672     0.4442258295934589     0.9175375849804216     0.9019574057896018  4.082856234162423e-14 121.9605418078873
2.562329553851375      19.99132071753932      16.53316489018853   0.002661900009905253      0.715569988883828     -11.98256519791193  5.914071886919477e-05      0.125994595255533  0.0008676653281892101      14.44700890559041      319.1531277721274   0.006900033322002929     0.8000283478308432     0.5407963130706435     0.2666788160507046      0.398742006251174    0.04368308301328553     0.4442258444946201     0.9175375849804216     0.9019574057896018  4.082856234162423e-14 121.96054180737
2.562329553851375      19.99132071753932      16.53316489018853   0.002661900009905253      0.715569988883828     -11.98256519791193  5.914071886919477e-05      0.125994595255533  0.0008676653281892101      14.44700890559041      319.1531277721274   0.006900033322002929     0.8000283478308432     0.5407963130706435     0.2666788160507046      0.398742006251174    0.04368308301328553     0.4442258295934589     0.9175375998815828     0.9019574057896018  4.082856234162423e-14 121.9605418073318
2.562329553851375      19.99132071753932      16.53316489018853   0.002661900009905253      0.715569988883828     -11.98256519791193  5.914071886919477e-05      0.125994595255533  0.0008676653281892101      14.44700890559041      319.1531277721274   0.006900033322002929     0.8000283478308432     0.5407963130706435     0.2666788160507046      0.398742006251174    0.04368308301328553     0.4442258295934589     0.9175375849804216      0.901957420690763  4.082856234162423e-14 121.9605418074123
2.562329553851375      19.99132071753932      16.53316489018853   0.002661900009905253      0.715569988883828     -11.98256519791193  5.914071886919477e-05      0.125994595255533  0.0008676653281892101      14.44700890559041      319.1531277721274   0.006900033322002929     0.8000283478308432     0.5407963130706435     0.2666788160507046      0.398742006251174    0.04368308301328553     0.4442258295934589     0.9175375849804216     0.9019574057896018     1.490120202241e-08 121.9606046573021
2.562423190664139      19.99133905325008      16.53363245868726      0.002662073624771     0.7155785575308268     -11.98267340459264   5.91492280915424e-05     0.1259944277017331  0.0008676782145318672      14.44886471716746      319.2385162546916   0.006898487098379381     0.8000283902576076     0.5407552162082285     0.2667072397898855      0.398780448810464    0.04368288634633892     0.4442258295934589     0.9175375612491326     0.9019562733476174  4.090681814980554e-14 121.960037535346
2.56242322884722      19.99133905325008      16.53363245868726      0.002662073624771     0.7155785575308268     -11.98267340459264   5.91492280915424e-05     0.1259944277017331  0.0008676782145318672      14.44886471716746      319.2385162546916   0.006898487098379381     0.8000283902576076     0.5407552162082285     0.2667072397898855      0.398780448810464    0.04368288634633892     0.4442258295934589     0.9175375612491326     0.9019562733476174  4.090681814980554e-14 121.9600374249738
2.562423190664139      19.99133935114424      16.53363245868726      0.002662073624771     0.7155785575308268     -11.98267340459264   5.91492280915424e-05     0.1259944277017331  0.0008676782145318672      14.44886471716746      319.2385162546916   0.006898487098379381     0.8000283902576076     0.5407552162082285     0.2667072397898855      0.398780448810464    0.04368288634633892     0.4442258295934589     0.9175375612491326     0.9019562733476174  4.090681814980554e-14 121.9600376145637
2.562423190664139      19.99133905325008      16.53363270505758      0.002662073624771     0.7155785575308268     -11.98267340459264   5.91492280915424e-05     0.1259944277017331  0.0008676782145318672      14.44886471716746      319.2385162546916   0.006898487098379381     0.8000283902576076     0.5407552162082285     0.2667072397898855      0.398780448810464    0.04368288634633892     0.4442258295934589     0.9175375612491326     0.9019562733476174  4.090681814980554e-14 121.9600375123127
2.562423190664139      19.99133905325008      16.53363245868726   0.002662088525932194     0.7155785575308268     -11.98267340459264   5.91492280915424e-05     0.1259944277017331  0.0008676782145318672      14.44886471716746      319.2385162546916   0.006898487098379381     0.8000283902576076     0.5407552162082285     0.2667072397898855      0.398780448810464    0.04368288634633892     0.4442258295934589     0.9175375612491326     0.9019562733476174  4.090681814980554e-14 121.9600375248789
2.562423190664139      19.99133905325008      16.53363245868726      0.002662073624771      0.715578572431988     -11.98267340459264   5.91492280915424e-05     0.1259944277017331  0.0008676782145318672      14.44886471716746      319.2385162546916   0.006898487098379381     0.8000283902576076     0.5407552162082285     0.2667072397898855      0.398780448810464    0.04368288634633892     0.4442258295934589     0.9175375612491326     0.9019562733476174  4.090681814980554e-14 121.9600374810446
2.562423190664139      19.99133905325008      16.53363245868726      0.002662073624771     0.7155785575308268     -11.98267358314839   5.91492280915424e-05     0.1259944277017331  0.0008676782145318672      14.44886471716746      319.2385162546916   0.006898487098379381     0.8000283902576076     0.5407552162082285     0.2667072397898855      0.398780448810464    0.04368288634633892     0.4442258295934589     0.9175375612491326     0.9019562733476174  4.090681814980554e-14 121.9600374766741
2.562423190664139      19.99133905325008      16.53363245868726      0.002662073624771     0.7155785575308268     -11.98267340459264  5.916412925273625e-05     0.1259944277017331  0.0008676782145318672      14.44886471716746      319.2385162546916   0.006898487098379381     0.8000283902576076     0.5407552162082285     0.2667072397898855      0.398780448810464    0.04368288634633892     0.4442258295934589     0.9175375612491326     0.9019562733476174  4.090681814980554e-14 121.9600390113725
2.562423190664139      19.99133905325008      16.53363245868726      0.002662073624771     0.7155785575308268     -11.98267340459264   5.91492280915424e-05     0.1259944426028943  0.0008676782145318672      14.44886471716746      319.2385162546916   0.006898487098379381     0.8000283902576076     0.5407552162082285     0.2667072397898855      0.398780448810464    0.04368288634633892     0.4442258295934589     0.9175375612491326     0.9019562733476174  4.090681814980554e-14 121.9600373638656
2.562423190664139      19.99133905325008      16.53363245868726      0.002662073624771     0.7155785575308268     -11.98267340459264   5.91492280915424e-05     0.1259944277017331   0.000867693115693061      14.44886471716746      319.2385162546916   0.006898487098379381     0.8000283902576076     0.5407552162082285     0.2667072397898855      0.398780448810464    0.04368288634633892     0.4442258295934589     0.9175375612491326     0.9019562733476174  4.090681814980554e-14 121.9600374940584
2.562423190664139      19.99133905325008      16.53363245868726      0.002662073624771     0.7155785575308268     -11.98267340459264   5.91492280915424e-05     0.1259944277017331  0.0008676782145318672      14.44886493247232      319.2385162546916   0.006898487098379381     0.8000283902576076     0.5407552162082285     0.2667072397898855      0.398780448810464    0.04368288634633892     0.4442258295934589     0.9175375612491326     0.9019562733476174  4.090681814980554e-14 121.9600374621189
2.562423190664139      19.99133905325008      16.53363245868726      0.002662073624771     0.7155785575308268     -11.98267340459264   5.91492280915424e-05     0.1259944277017331  0.0008676782145318672      14.44886471716746      319.2385210117162   0.006898487098379381     0.8000283902576076     0.5407552162082285     0.2667072397898855      0.398780448810464    0.04368288634633892     0.4442258295934589     0.9175375612491326     0.9019562733476174  4.090681814980554e-14 121.9600374948511
2.562423190664139      19.99133905325008      16.53363245868726      0.002662073624771     0.7155785575308268     -11.98267340459264   5.91492280915424e-05     0.1259944277017331  0.0008676782145318672      14.44886471716746      319.2385162546916   0.006898501999540575     0.8000283902576076     0.5407552162082285     0.2667072397898855      0.398780448810464    0.04368288634633892     0.4442258295934589     0.9175375612491326     0.9019562733476174  4.090681814980554e-14 121.9600381085027
2.562423190664139      19.99133905325008      16.53363245868726      0.002662073624771     0.7155785575308268     -11.98267340459264   5.91492280915424e-05     0.1259944277017331  0.0008676782145318672      14.44886471716746      319.2385162546916   0.006898487098379381     0.8000284051587688     0.5407552162082285     0.2667072397898855      0.398780448810464    0.04368288634633892     0.4442258295934589     0.9175375612491326     0.9019562733476174  4.090681814980554e-14 121.9600380863514
2.562423190664139      19.99133905325008      16.53363245868726      0.002662073624771     0.7155785575308268     -11.98267340459264   5.91492280915424e-05     0.1259944277017331  0.0008676782145318672      14.44886471716746      319.2385162546916   0.006898487098379381     0.8000283902576076     0.5407552311093897     0.2667072397898855      0.398780448810464    0.04368288634633892     0.4442258295934589     0.9175375612491326     0.9019562733476174  4.090681814980554e-14 121.960037595059
2.562423190664139      19.99133905325008      16.53363245868726      0.002662073624771     0.7155785575308268     -11.98267340459264   5.91492280915424e-05     0.1259944277017331  0.0008676782145318672      14.44886471716746      319.2385162546916   0.006898487098379381     0.8000283902576076     0.5407552162082285     0.2667072546910467      0.398780448810464    0.04368288634633892     0.4442258295934589     0.9175375612491326     0.9019562733476174  4.090681814980554e-14 121.9600373852354
2.562423190664139      19.99133905325008      16.53363245868726      0.002662073624771     0.7155785575308268     -11.98267340459264   5.91492280915424e-05     0.1259944277017331  0.0008676782145318672      14.44886471716746      319.2385162546916   0.006898487098379381     0.8000283902576076     0.5407552162082285     0.2667072397898855     0.3987804637116252    0.04368288634633892     0.4442258295934589     0.9175375612491326     0.9019562733476174  4.090681814980554e-14 121.9600375325199
2.562423190664139      19.99133905325008      16.53363245868726      0.002662073624771     0.7155785575308268     -11.98267340459264   5.91492280915424e-05     0.1259944277017331  0.0008676782145318672      14.44886471716746      319.2385162546916   0.006898487098379381     0.8000283902576076     0.5407552162082285     0.2667072397898855      0.398780448810464    0.04368290124750011     0.4442258295934589     0.9175375612491326     0.9019562733476174  4.090681814980554e-14 121.9600375360197
2.562423190664139      19.99133905325008      16.53363245868726      0.002662073624771     0.7155785575308268     -11.98267340459264   5.91492280915424e-05     0.1259944277017331  0.0008676782145318672      14.44886471716746      319.2385162546916   0.006898487098379381     0.8000283902576076     0.5407552162082285     0.2667072397898855      0.398780448810464    0.04368288634633892     0.4442258444946201     0.9175375612491326     0.9019562733476174  4.090681814980554e-14 121.960037535346
2.562423190664139      19.99133905325008      16.53363245868726      0.002662073624771     0.7155785575308268     -11.98267340459264   5.91492280915424e-05     0.1259944277017331  0.0008676782145318672      14.44886471716746      319.2385162546916   0.006898487098379381     0.8000283902576076     0.5407552162082285     0.2667072397898855      0.398780448810464    0.04368288634633892     0.4442258295934589     0.9175375761502937     0.9019562733476174  4.090681814980554e-14 121.9600375353499
2.562423190664139      19.99133905325008      16.53363245868726      0.002662073624771     0.7155785575308268     -11.98267340459264   5.91492280915424e-05     0.1259944277017331  0.0008676782145318672      14.44886471716746      319.2385162546916   0.006898487098379381     0.8000283902576076     0.5407552162082285     0.2667072397898855      0.398780448810464    0.04368288634633892     0.4442258295934589     0.9175375612491326     0.9019562882487786  4.090681814980554e-14 121.9600375356224
2.562423190664139      19.99133905325008      16.53363245868726      0.002662073624771     0.7155785575308268     -11.98267340459264   5.91492280915424e-05     0.1259944277017331  0.0008676782145318672      14.44886471716746      319.2385162546916   0.006898487098379381     0.8000283902576076     0.5407552162082285     0.2667072397898855      0.398780448810464    0.04368288634633892     0.4442258295934589     0.9175375612491326     0.9019562733476174  1.490120210066581e-08 121.9601003843501
2.562446599878105      19.99134363718062      16.53374935086899   0.002662117007988753     0.7155806996961034     -11.98270045627621  5.915135540642387e-05     0.1259943858045115  0.0008676814230540396      14.44932867028793      319.2598633857654   0.006898100542683149     0.8000284008643055     0.5407449419918189     0.2667143457165543     0.3987900594568681    0.04368283717957827     0.4442258295934589     0.9175375553163074     0.9019559902369831  4.092638236205455e-14 121.9599123181621
2.562446638061535      19.99134363718062      16.53374935086899   0.002662117007988753     0.7155806996961034     -11.98270045627621  5.915135540642387e-05     0.1259943858045115  0.0008676814230540396      14.44932867028793      319.2598633857654   0.006898100542683149     0.8000284008643055     0.5407449419918189     0.2667143457165543     0.3987900594568681    0.04368283717957827     0.4442258295934589     0.9175375553163074     0.9019559902369831  4.092638236205455e-14 121.959912194171
2.562446599878105      19.99134393507485      16.53374935086899   0.002662117007988753     0.7155806996961034     -11.98270045627621  5.915135540642387e-05     0.1259943858045115  0.0008676814230540396      14.44932867028793      319.2598633857654   0.006898100542683149     0.8000284008643055     0.5407449419918189     0.2667143457165543     0.3987900594568681    0.04368283717957827     0.4442258295934589     0.9175375553163074     0.9019559902369831  4.092638236205455e-14 121.9599124074188
2.562446599878105      19.99134363718062      16.53374959724105   0.002662117007988753     0.7155806996961034     -11.98270045627621  5.915135540642387e-05     0.1259943858045115  0.0008676814230540396      14.44932867028793      319.2598633857654   0.006898100542683149     0.8000284008643055     0.5407449419918189     0.2667143457165543     0.3987900594568681    0.04368283717957827     0.4442258295934589     0.9175375553163074     0.9019559902369831  4.092638236205455e-14 121.9599123169229
2.562446599878105      19.99134363718062      16.53374935086899   0.002662131909149947     0.7155806996961034     -11.98270045627621  5.915135540642387e-05     0.1259943858045115  0.0008676814230540396      14.44932867028793      319.2598633857654   0.006898100542683149     0.8000284008643055     0.5407449419918189     0.2667143457165543     0.3987900594568681    0.04368283717957827     0.4442258295934589     0.9175375553163074     0.9019559902369831  4.092638236205455e-14 121.9599123613748
2.562446599878105      19.99134363718062      16.53374935086899   0.002662117007988753     0.7155807145972646     -11.98270045627621  5.915135540642387e-05     0.1259943858045115  0.0008676814230540396      14.44932867028793      319.2598633857654   0.006898100542683149     0.8000284008643055     0.5407449419918189     0.2667143457165543     0.3987900594568681    0.04368283717957827     0.4442258295934589     0.9175375553163074     0.9019559902369831  4.092638236205455e-14 121.9599123113007
2.562446599878105      19.99134363718062      16.53374935086899   0.002662117007988753     0.7155806996961034     -11.98270063483236  5.915135540642387e-05     0.1259943858045115  0.0008676814230540396      14.44932867028793      319.2598633857654   0.006898100542683149     0.8000284008643055     0.5407449419918189     0.2667143457165543     0.3987900594568681    0.04368283717957827     0.4442258295934589     0.9175375553163074     0.9019559902369831  4.092638236205455e-14 121.9599123066427
2.562446599878105      19.99134363718062      16.53374935086899   0.002662117007988753     0.7155806996961034     -11.98270045627621  5.916625656761771e-05     0.1259943858045115  0.0008676814230540396      14.44932867028793      319.2598633857654   0.006898100542683149     0.8000284008643055     0.5407449419918189     0.2667143457165543     0.3987900594568681    0.04368283717957827     0.4442258295934589     0.9175375553163074     0.9019559902369831  4.092638236205455e-14 121.9599138047838
2.562446599878105      19.99134363718062      16.53374935086899   0.002662117007988753     0.7155806996961034     -11.98270045627621  5.915135540642387e-05     0.1259944007056727  0.0008676814230540396      14.44932867028793      319.2598633857654   0.006898100542683149     0.8000284008643055     0.5407449419918189     0.2667143457165543     0.3987900594568681    0.04368283717957827     0.4442258295934589     0.9175375553163074     0.9019559902369831  4.092638236205455e-14 121.9599121535758
2.562446599878105      19.99134363718062      16.53374935086899   0.002662117007988753     0.7155806996961034     -11.98270045627621  5.915135540642387e-05     0.1259943858045115  0.0008676963242152335      14.44932867028793      319.2598633857654   0.006898100542683149     0.8000284008643055     0.5407449419918189     0.2667143457165543     0.3987900594568681    0.04368283717957827     0.4442258295934589     0.9175375553163074     0.9019559902369831  4.092638236205455e-14 121.9599122990686
2.562446599878105      19.99134363718062      16.53374935086899   0.002662117007988753     0.7155806996961034     -11.98270045627621  5.915135540642387e-05     0.1259943858045115  0.0008676814230540396       14.4493288855997      319.2598633857654   0.006898100542683149     0.8000284008643055     0.5407449419918189     0.2667143457165543     0.3987900594568681    0.04368283717957827     0.4442258295934589     0.9175375553163074     0.9019559902369831  4.092638236205455e-14 121.959912258383
2.562446599878105      19.99134363718062      16.53374935086899   0.002662117007988753     0.7155806996961034     -11.98270045627621  5.915135540642387e-05     0.1259943858045115  0.0008676814230540396      14.44932867028793      319.2598681431081   0.006898100542683149     0.8000284008643055     0.5407449419918189     0.2667143457165543     0.3987900594568681    0.04368283717957827     0.4442258295934589     0.9175375553163074     0.9019559902369831  4.092638236205455e-14 121.9599123040806
2.562446599878105      19.99134363718062      16.53374935086899   0.002662117007988753     0.7155806996961034     -11.98270045627621  5.915135540642387e-05     0.1259943858045115  0.0008676814230540396      14.44932867028793      319.2598633857654   0.006898115443844343     0.8000284008643055     0.5407449419918189     0.2667143457165543     0.3987900594568681    0.04368283717957827     0.4442258295934589     0.9175375553163074     0.9019559902369831  4.092638236205455e-14 121.9599128738089
2.562446599878105      19.99134363718062      16.53374935086899   0.002662117007988753     0.7155806996961034     -11.98270045627621  5.915135540642387e-05     0.1259943858045115  0.0008676814230540396      14.44932867028793      319.2598633857654   0.006898100542683149     0.8000284157654667     0.5407449419918189     0.2667143457165543     0.3987900594568681    0.04368283717957827     0.4442258295934589     0.9175375553163074     0.9019559902369831  4.092638236205455e-14 121.9599128647753
2.562446599878105      19.99134363718062      16.53374935086899   0.002662117007988753     0.7155806996961034     -11.98270045627621  5.915135540642387e-05     0.1259943858045115  0.0008676814230540396      14.44932867028793      319.2598633857654   0.006898100542683149     0.8000284008643055     0.5407449568929801     0.2667143457165543     0.3987900594568681    0.04368283717957827     0.4442258295934589     0.9175375553163074     0.9019559902369831  4.092638236205455e-14 121.9599124042826
2.562446599878105      19.99134363718062      16.53374935086899   0.002662117007988753     0.7155806996961034     -11.98270045627621  5.915135540642387e-05     0.1259943858045115  0.0008676814230540396      14.44932867028793      319.2598633857654   0.006898100542683149     0.8000284008643055     0.5407449419918189     0.2667143606177155     0.3987900594568681    0.04368283717957827     0.4442258295934589     0.9175375553163074     0.9019559902369831  4.092638236205455e-14 121.9599121486803
2.562446599878105      19.99134363718062      16.53374935086899   0.002662117007988753     0.7155806996961034     -11.98270045627621  5.915135540642387e-05     0.1259943858045115  0.0008676814230540396      14.44932867028793      319.2598633857654   0.006898100542683149     0.8000284008643055     0.5407449419918189     0.2667143457165543     0.3987900743580293    0.04368283717957827     0.4442258295934589     0.9175375553163074     0.9019559902369831  4.092638236205455e-14 121.9599123089773
2.562446599878105      19.99134363718062      16.53374935086899   0.002662117007988753     0.7155806996961034     -11.98270045627621  5.915135540642387e-05     0.1259943858045115  0.0008676814230540396      14.44932867028793      319.2598633857654   0.006898100542683149     0.8000284008643055     0.5407449419918189     0.2667143457165543     0.3987900594568681    0.04368285208073947     0.4442258295934589     0.9175375553163074     0.9019559902369831  4.092638236205455e-14 121.9599123170039
2.562446599878105      19.99134363718062      16.53374935086899   0.002662117007988753     0.7155806996961034     -11.98270045627621  5.915135540642387e-05     0.1259943858045115  0.0008676814230540396      14.44932867028793      319.2598633857654   0.006898100542683149     0.8000284008643055     0.5407449419918189     0.2667143457165543     0.3987900594568681    0.04368283717957827     0.4442258444946201     0.9175375553163074     0.9019559902369831  4.092638236205455e-14 121.9599123181621
2.562446599878105      19.99134363718062      16.53374935086899   0.002662117007988753     0.7155806996961034     -11.98270045627621  5.915135540642387e-05     0.1259943858045115  0.0008676814230540396      14.44932867028793      319.2598633857654   0.006898100542683149     0.8000284008643055     0.5407449419918189     0.2667143457165543     0.3987900594568681    0.04368283717957827     0.4442258295934589     0.9175375702174686     0.9019559902369831  4.092638236205455e-14 121.9599123170418
2.562446599878105      19.99134363718062      16.53374935086899   0.002662117007988753     0.7155806996961034     -11.98270045627621  5.915135540642387e-05     0.1259943858045115  0.0008676814230540396      14.44932867028793      319.2598633857654   0.006898100542683149     0.8000284008643055     0.5407449419918189     0.2667143457165543     0.3987900594568681    0.04368283717957827     0.4442258295934589     0.9175375553163074     0.9019560051381443  4.092638236205455e-14 121.9599123167522
2.562446599878105      19.99134363718062      16.53374935086899   0.002662117007988753     0.7155806996961034     -11.98270045627621  5.915135540642387e-05     0.1259943858045115  0.0008676814230540396      14.44932867028793      319.2598633857654   0.006898100542683149     0.8000284008643055     0.5407449419918189     0.2667143457165543     0.3987900594568681    0.04368283717957827     0.4442258295934589     0.9175375553163074     0.9019559902369831  1.490120212023002e-08 121.9599751659007
2.562452452224685      19.99134478317464      16.53377857414253   0.002662127771810821     0.7155812352515271     -11.98270721925067  5.915188727231593e-05     0.1259943752951249  0.0008676821729385062      14.44944465947253      319.2652002102494   0.006898003904597751     0.8000284035160071     0.5407423734344978     0.2667161221657176      0.398792462144787    0.04368282488779216     0.4442258295934589     0.9175375538330896     0.9019559194587721  4.093127445576607e-14 121.9598811711941
2.562452490408202      19.99134478317464      16.53377857414253   0.002662127771810821     0.7155812352515271     -11.98270721925067  5.915188727231593e-05     0.1259943752951249  0.0008676821729385062      14.44944465947253      319.2652002102494   0.006898003904597751     0.8000284035160071     0.5407423734344978     0.2667161221657176      0.398792462144787    0.04368282488779216     0.4442258295934589     0.9175375538330896     0.9019559194587721  4.093127445576607e-14 121.9598810107594
2.562452452224685      19.99134508106889      16.53377857414253   0.002662127771810821     0.7155812352515271     -11.98270721925067  5.915188727231593e-05     0.1259943752951249  0.0008676821729385062      14.44944465947253      319.2652002102494   0.006898003904597751     0.8000284035160071     0.5407423734344978     0.2667161221657176      0.398792462144787    0.04368282488779216     0.4442258295934589     0.9175375538330896     0.9019559194587721  4.093127445576607e-14 121.9598812097651
2.562452452224685      19.99134478317464      16.53377882051503   0.002662127771810821     0.7155812352515271     -11.98270721925067  5.915188727231593e-05     0.1259943752951249  0.0008676821729385062      14.44944465947253      319.2652002102494   0.006898003904597751     0.8000284035160071     0.5407423734344978     0.2667161221657176      0.398792462144787    0.04368282488779216     0.4442258295934589     0.9175375538330896     0.9019559194587721  4.093127445576607e-14 121.9598811823573
2.562452452224685      19.99134478317464      16.53377857414253   0.002662142672972015     0.7155812352515271     -11.98270721925067  5.915188727231593e-05     0.1259943752951249  0.0008676821729385062      14.44944465947253      319.2652002102494   0.006898003904597751     0.8000284035160071     0.5407423734344978     0.2667161221657176      0.398792462144787    0.04368282488779216     0.4442258295934589     0.9175375538330896     0.9019559194587721  4.093127445576607e-14 121.9598812109763
2.562452452224685      19.99134478317464      16.53377857414253   0.002662127771810821     0.7155812501526883     -11.98270721925067  5.915188727231593e-05     0.1259943752951249  0.0008676821729385062      14.44944465947253      319.2652002102494   0.006898003904597751     0.8000284035160071     0.5407423734344978     0.2667161221657176      0.398792462144787    0.04368282488779216     0.4442258295934589     0.9175375538330896     0.9019559194587721  4.093127445576607e-14 121.9598811560579
2.562452452224685      19.99134478317464      16.53377857414253   0.002662127771810821     0.7155812352515271     -11.98270739780692  5.915188727231593e-05     0.1259943752951249  0.0008676821729385062      14.44944465947253      319.2652002102494   0.006898003904597751     0.8000284035160071     0.5407423734344978     0.2667161221657176      0.398792462144787    0.04368282488779216     0.4442258295934589     0.9175375538330896     0.9019559194587721  4.093127445576607e-14 121.9598811533364
2.562452452224685      19.99134478317464      16.53377857414253   0.002662127771810821     0.7155812352515271     -11.98270721925067  5.916678843350978e-05     0.1259943752951249  0.0008676821729385062      14.44944465947253      319.2652002102494   0.006898003904597751     0.8000284035160071     0.5407423734344978     0.2667161221657176      0.398792462144787    0.04368282488779216     0.4442258295934589     0.9175375538330896     0.9019559194587721  4.093127445576607e-14 121.9598826697907
2.562452452224685      19.99134478317464      16.53377857414253   0.002662127771810821     0.7155812352515271     -11.98270721925067  5.915188727231593e-05     0.1259943901962861  0.0008676821729385062      14.44944465947253      319.2652002102494   0.006898003904597751     0.8000284035160071     0.5407423734344978     0.2667161221657176      0.398792462144787    0.04368282488779216     0.4442258295934589     0.9175375538330896     0.9019559194587721  4.093127445576607e-14 121.9598810683211
2.562452452224685      19.99134478317464      16.53377857414253   0.002662127771810821     0.7155812352515271     -11.98270721925067  5.915188727231593e-05     0.1259943752951249  0.0008676970740997001      14.44944465947253      319.2652002102494   0.006898003904597751     0.8000284035160071     0.5407423734344978     0.2667161221657176      0.398792462144787    0.04368282488779216     0.4442258295934589     0.9175375538330896     0.9019559194587721  4.093127445576607e-14 121.9598811137011
2.562452452224685      19.99134478317464      16.53377857414253   0.002662127771810821     0.7155812352515271     -11.98270721925067  5.915188727231593e-05     0.1259943752951249  0.0008676821729385062      14.44944487478603      319.2652002102494   0.006898003904597751     0.8000284035160071     0.5407423734344978     0.2667161221657176      0.398792462144787    0.04368282488779216     0.4442258295934589     0.9175375538330896     0.9019559194587721  4.093127445576607e-14 121.9598810121708
2.562452452224685      19.99134478317464      16.53377857414253   0.002662127771810821     0.7155812352515271     -11.98270721925067  5.915188727231593e-05     0.1259943752951249  0.0008676821729385062      14.44944465947253      319.2652049676717   0.006898003904597751     0.8000284035160071     0.5407423734344978     0.2667161221657176      0.398792462144787    0.04368282488779216     0.4442258295934589     0.9175375538330896     0.9019559194587721  4.093127445576607e-14 121.9598811535387
2.562452452224685      19.99134478317464      16.53377857414253   0.002662127771810821     0.7155812352515271     -11.98270721925067  5.915188727231593e-05     0.1259943752951249  0.0008676821729385062      14.44944465947253      319.2652002102494   0.006898018805758945     0.8000284035160071     0.5407423734344978     0.2667161221657176      0.398792462144787    0.04368282488779216     0.4442258295934589     0.9175375538330896     0.9019559194587721  4.093127445576607e-14 121.9598817480581
2.562452452224685      19.99134478317464      16.53377857414253   0.002662127771810821     0.7155812352515271     -11.98270721925067  5.915188727231593e-05     0.1259943752951249  0.0008676821729385062      14.44944465947253      319.2652002102494   0.006898003904597751     0.8000284184171683     0.5407423734344978     0.2667161221657176      0.398792462144787    0.04368282488779216     0.4442258295934589     0.9175375538330896     0.9019559194587721  4.093127445576607e-14 121.9598817269809
2.562452452224685      19.99134478317464      16.53377857414253   0.002662127771810821     0.7155812352515271     -11.98270721925067  5.915188727231593e-05     0.1259943752951249  0.0008676821729385062      14.44944465947253      319.2652002102494   0.006898003904597751     0.8000284035160071      0.540742388335659     0.2667161221657176      0.398792462144787    0.04368282488779216     0.4442258295934589     0.9175375538330896     0.9019559194587721  4.093127445576607e-14 121.959881260646
2.562452452224685      19.99134478317464      16.53377857414253   0.002662127771810821     0.7155812352515271     -11.98270721925067  5.915188727231593e-05     0.1259943752951249  0.0008676821729385062      14.44944465947253      319.2652002102494   0.006898003904597751     0.8000284035160071     0.5407423734344978     0.2667161370668787      0.398792462144787    0.04368282488779216     0.4442258295934589     0.9175375538330896     0.9019559194587721  4.093127445576607e-14 121.9598810319582
2.562452452224685      19.99134478317464      16.53377857414253   0.002662127771810821     0.7155812352515271     -11.98270721925067  5.915188727231593e-05     0.1259943752951249  0.0008676821729385062      14.44944465947253      319.2652002102494   0.006898003904597751     0.8000284035160071     0.5407423734344978     0.2667161221657176     0.3987924770459482    0.04368282488779216     0.4442258295934589     0.9175375538330896     0.9019559194587721  4.093127445576607e-14 121.9598811867917
2.562452452224685      19.99134478317464      16.53377857414253   0.002662127771810821     0.7155812352515271     -11.98270721925067  5.915188727231593e-05     0.1259943752951249  0.0008676821729385062      14.44944465947253      319.2652002102494   0.006898003904597751     0.8000284035160071     0.5407423734344978     0.2667161221657176      0.398792462144787    0.04368283978895336     0.4442258295934589     0.9175375538330896     0.9019559194587721  4.093127445576607e-14 121.9598811712164
2.562452452224685      19.99134478317464      16.53377857414253   0.002662127771810821     0.7155812352515271     -11.98270721925067  5.915188727231593e-05     0.1259943752951249  0.0008676821729385062      14.44944465947253      319.2652002102494   0.006898003904597751     0.8000284035160071     0.5407423734344978     0.2667161221657176      0.398792462144787    0.04368282488779216     0.4442258444946201     0.9175375538330896     0.9019559194587721  4.093127445576607e-14 121.9598811711941
2.562452452224685      19.99134478317464      16.53377857414253   0.002662127771810821     0.7155812352515271     -11.98270721925067  5.915188727231593e-05     0.1259943752951249  0.0008676821729385062      14.44944465947253      319.2652002102494   0.006898003904597751     0.8000284035160071     0.5407423734344978     0.2667161221657176      0.398792462144787    0.04368282488779216     0.4442258295934589     0.9175375687342507     0.9019559194587721  4.093127445576607e-14 121.9598811712117
2.562452452224685      19.99134478317464      16.53377857414253   0.002662127771810821     0.7155812352515271     -11.98270721925067  5.915188727231593e-05     0.1259943752951249  0.0008676821729385062      14.44944465947253      319.2652002102494   0.006898003904597751     0.8000284035160071     0.5407423734344978     0.2667161221657176      0.398792462144787    0.04368282488779216     0.4442258295934589     0.9175375538330896     0.9019559343599333  4.093127445576607e-14 121.9598811712223
2.562452452224685      19.99134478317464      16.53377857414253   0.002662127771810821     0.7155812352515271     -11.98270721925067  5.915188727231593e-05     0.1259943752951249  0.0008676821729385062      14.44944465947253      319.2652002102494   0.006898003904597751     0.8000284035160071     0.5407423734344978     0.2667161221657176      0.398792462144787    0.04368282488779216     0.4442258295934589     0.9175375538330896     0.9019559194587721  1.490120212512211e-08 121.9599440208948
2.562452973394068      19.99134461698903      16.53377831759669   0.002662126096570925     0.7155814954729501     -11.98270712478762  5.915038917997577e-05      0.125996119088449  0.0008687244436252084      14.44944542484129      319.2652267621271   0.006897937144830076     0.8000284032429516     0.5407415459770734     0.2667178548526408     0.3987923731173355     0.0436827690119911     0.4442258295934589      0.917536614400385     0.9019544637002587  4.088765584603821e-14 121.9598617775685
2.562453011577593      19.99134461698903      16.53377831759669   0.002662126096570925     0.7155814954729501     -11.98270712478762  5.915038917997577e-05      0.125996119088449  0.0008687244436252084      14.44944542484129      319.2652267621271   0.006897937144830076     0.8000284032429516     0.5407415459770734     0.2667178548526408     0.3987923731173355     0.0436827690119911     0.4442258295934589      0.917536614400385     0.9019544637002587  4.088765584603821e-14 121.9598616775374
2.562452973394068      19.99134491488328      16.53377831759669   0.002662126096570925     0.7155814954729501     -11.98270712478762  5.915038917997577e-05      0.125996119088449  0.0008687244436252084      14.44944542484129      319.2652267621271   0.006897937144830076     0.8000284032429516     0.5407415459770734     0.2667178548526408     0.3987923731173355     0.0436827690119911     0.4442258295934589      0.917536614400385     0.9019544637002587  4.088765584603821e-14 121.9598618633145
2.562452973394068      19.99134461698903      16.53377856396919   0.002662126096570925     0.7155814954729501     -11.98270712478762  5.915038917997577e-05      0.125996119088449  0.0008687244436252084      14.44944542484129      319.2652267621271   0.006897937144830076     0.8000284032429516     0.5407415459770734     0.2667178548526408     0.3987923731173355     0.0436827690119911     0.4442258295934589      0.917536614400385     0.9019544637002587  4.088765584603821e-14 121.9598617803083
2.562452973394068      19.99134461698903      16.53377831759669   0.002662140997732119     0.7155814954729501     -11.98270712478762  5.915038917997577e-05      0.125996119088449  0.0008687244436252084      14.44944542484129      319.2652267621271   0.006897937144830076     0.8000284032429516     0.5407415459770734     0.2667178548526408     0.3987923731173355     0.0436827690119911     0.4442258295934589      0.917536614400385     0.9019544637002587  4.088765584603821e-14 121.9598617360706
2.562452973394068      19.99134461698903      16.53377831759669   0.002662126096570925     0.7155815103741113     -11.98270712478762  5.915038917997577e-05      0.125996119088449  0.0008687244436252084      14.44944542484129      319.2652267621271   0.006897937144830076     0.8000284032429516     0.5407415459770734     0.2667178548526408     0.3987923731173355     0.0436827690119911     0.4442258295934589      0.917536614400385     0.9019544637002587  4.088765584603821e-14 121.9598617801469
2.562452973394068      19.99134461698903      16.53377831759669   0.002662126096570925     0.7155814954729501     -11.98270730334387  5.915038917997577e-05      0.125996119088449  0.0008687244436252084      14.44944542484129      319.2652267621271   0.006897937144830076     0.8000284032429516     0.5407415459770734     0.2667178548526408     0.3987923731173355     0.0436827690119911     0.4442258295934589      0.917536614400385     0.9019544637002587  4.088765584603821e-14 121.9598617643233
2.562452973394068      19.99134461698903      16.53377831759669   0.002662126096570925     0.7155814954729501     -11.98270712478762  5.916529034116962e-05      0.125996119088449  0.0008687244436252084      14.44944542484129      319.2652267621271   0.006897937144830076     0.8000284032429516     0.5407415459770734     0.2667178548526408     0.3987923731173355     0.0436827690119911     0.4442258295934589      0.917536614400385     0.9019544637002587  4.088765584603821e-14 121.9598635970045
2.562452973394068      19.99134461698903      16.53377831759669   0.002662126096570925     0.7155814954729501     -11.98270712478762  5.915038917997577e-05     0.1259961339896102  0.0008687244436252084      14.44944542484129      319.2652267621271   0.006897937144830076     0.8000284032429516     0.5407415459770734     0.2667178548526408     0.3987923731173355     0.0436827690119911     0.4442258295934589      0.917536614400385     0.9019544637002587  4.088765584603821e-14 121.9598616642463
2.562452973394068      19.99134461698903      16.53377831759669   0.002662126096570925     0.7155814954729501     -11.98270712478762  5.915038917997577e-05      0.125996119088449  0.0008687393447864022      14.44944542484129      319.2652267621271   0.006897937144830076     0.8000284032429516     0.5407415459770734     0.2667178548526408     0.3987923731173355     0.0436827690119911     0.4442258295934589      0.917536614400385     0.9019544637002587  4.088765584603821e-14 121.9598623252676
2.562452973394068      19.99134461698903      16.53377831759669   0.002662126096570925     0.7155814954729501     -11.98270712478762  5.915038917997577e-05      0.125996119088449  0.0008687244436252084      14.44944564015481      319.2652267621271   0.006897937144830076     0.8000284032429516     0.5407415459770734     0.2667178548526408     0.3987923731173355     0.0436827690119911     0.4442258295934589      0.917536614400385     0.9019544637002587  4.088765584603821e-14 121.9598617882999
2.562452973394068      19.99134461698903      16.53377831759669   0.002662126096570925     0.7155814954729501     -11.98270712478762  5.915038917997577e-05      0.125996119088449  0.0008687244436252084      14.44944542484129      319.2652315195497   0.006897937144830076     0.8000284032429516     0.5407415459770734     0.2667178548526408     0.3987923731173355     0.0436827690119911     0.4442258295934589      0.917536614400385     0.9019544637002587  4.088765584603821e-14 121.9598618271201
2.562452973394068      19.99134461698903      16.53377831759669   0.002662126096570925     0.7155814954729501     -11.98270712478762  5.915038917997577e-05      0.125996119088449  0.0008687244436252084      14.44944542484129      319.2652267621271    0.00689795204599127     0.8000284032429516     0.5407415459770734     0.2667178548526408     0.3987923731173355     0.0436827690119911     0.4442258295934589      0.917536614400385     0.9019544637002587  4.088765584603821e-14 121.9598623697714
2.562452973394068      19.99134461698903      16.53377831759669   0.002662126096570925     0.7155814954729501     -11.98270712478762  5.915038917997577e-05      0.125996119088449  0.0008687244436252084      14.44944542484129      319.2652267621271   0.006897937144830076     0.8000284181441127     0.5407415459770734     0.2667178548526408     0.3987923731173355     0.0436827690119911     0.4442258295934589      0.917536614400385     0.9019544637002587  4.088765584603821e-14 121.9598623322585
2.562452973394068      19.99134461698903      16.53377831759669   0.002662126096570925     0.7155814954729501     -11.98270712478762  5.915038917997577e-05      0.125996119088449  0.0008687244436252084      14.44944542484129      319.2652267621271   0.006897937144830076     0.8000284032429516     0.5407415608782346     0.2667178548526408     0.3987923731173355     0.0436827690119911     0.4442258295934589      0.917536614400385     0.9019544637002587  4.088765584603821e-14 121.9598618618217
2.562452973394068      19.99134461698903      16.53377831759669   0.002662126096570925     0.7155814954729501     -11.98270712478762  5.915038917997577e-05      0.125996119088449  0.0008687244436252084      14.44944542484129      319.2652267621271   0.006897937144830076     0.8000284032429516     0.5407415459770734      0.266717869753802     0.3987923731173355     0.0436827690119911     0.4442258295934589      0.917536614400385     0.9019544637002587  4.088765584603821e-14 121.9598616260555
2.562452973394068      19.99134461698903      16.53377831759669   0.002662126096570925     0.7155814954729501     -11.98270712478762  5.915038917997577e-05      0.125996119088449  0.0008687244436252084      14.44944542484129      319.2652267621271   0.006897937144830076     0.8000284032429516     0.5407415459770734     0.2667178548526408     0.3987923880184967     0.0436827690119911     0.4442258295934589      0.917536614400385     0.9019544637002587  4.088765584603821e-14 121.9598617811591
2.562452973394068      19.99134461698903      16.53377831759669   0.002662126096570925     0.7155814954729501     -11.98270712478762  5.915038917997577e-05      0.125996119088449  0.0008687244436252084      14.44944542484129      319.2652267621271   0.006897937144830076     0.8000284032429516     0.5407415459770734     0.2667178548526408     0.3987923731173355    0.04368278391315229     0.4442258295934589      0.917536614400385     0.9019544637002587  4.088765584603821e-14 121.9598617769797
2.562452973394068      19.99134461698903      16.53377831759669   0.002662126096570925     0.7155814954729501     -11.98270712478762  5.915038917997577e-05      0.125996119088449  0.0008687244436252084      14.44944542484129      319.2652267621271   0.006897937144830076     0.8000284032429516     0.5407415459770734     0.2667178548526408     0.3987923731173355     0.0436827690119911     0.4442258444946201      0.917536614400385     0.9019544637002587  4.088765584603821e-14 121.9598617775685
2.562452973394068      19.99134461698903      16.53377831759669   0.002662126096570925     0.7155814954729501     -11.98270712478762  5.915038917997577e-05      0.125996119088449  0.0008687244436252084      14.44944542484129      319.2652267621271   0.006897937144830076     0.8000284032429516     0.5407415459770734     0.2667178548526408     0.3987923731173355     0.0436827690119911     0.4442258295934589     0.9175366293015462     0.9019544637002587  4.088765584603821e-14 121.9598617774993
2.562452973394068      19.99134461698903      16.53377831759669   0.002662126096570925     0.7155814954729501     -11.98270712478762  5.915038917997577e-05      0.125996119088449  0.0008687244436252084      14.44944542484129      319.2652267621271   0.006897937144830076     0.8000284032429516     0.5407415459770734     0.2667178548526408     0.3987923731173355     0.0436827690119911     0.4442258295934589      0.917536614400385     0.9019544786014199  4.088765584603821e-14 121.9598617775177
2.562452973394068      19.99134461698903      16.53377831759669   0.002662126096570925     0.7155814954729501     -11.98270712478762  5.915038917997577e-05      0.125996119088449  0.0008687244436252084      14.44944542484129      319.2652267621271   0.006897937144830076     0.8000284032429516     0.5407415459770734     0.2667178548526408     0.3987923731173355     0.0436827690119911     0.4442258295934589      0.917536614400385     0.9019544637002587   1.49012020815035e-08 121.9599246289286
