# Supplementary material for: Model-Based Quantification of the Systemic Interplay between Glucose and Fatty Acids in the Postprandial State
Source: PLoS One. 2015 Sep 10;10(9):e0135665. doi: 10.1371/journal.pone.0135665 (PMC4565650; doi:10.1371/journal.pone.0135665)
Supplement: S3 File — Zip file containing all Matlab m-files to generate figures. The zip-file includes a README file, containing an overview of the simulation files and basic instructions. (ZIP) [file pone.0135665.s004.zip › GlcNEFA/OPT parameters/OPT_solver1_seed100000000_n100_r25/parameters_it64.txt]

2.433445954052926      18.91461125018922      17.17443609039237   0.003637271336392839     0.6244155736182113     -11.41971843278787  0.0001166059820848005     0.1234780703298253   0.001103380650213235      15.18470811093784      344.4348850176703   0.006132993049028151     0.9322095194006433     0.5143338084615903     0.2842667643626324     0.1652067662640679   0.007370276364167277      0.507192628984638     0.1184016021314031     0.1138351719056876  2.220446049250313e-14 142.0049693891725
2.433445990314096      18.91461125018922      17.17443609039237   0.003637271336392839     0.6244155736182113     -11.41971843278787  0.0001166059820848005     0.1234780703298253   0.001103380650213235      15.18470811093784      344.4348850176703   0.006132993049028151     0.9322095194006433     0.5143338084615903     0.2842667643626324     0.1652067662640679   0.007370276364167277      0.507192628984638     0.1184016021314031     0.1138351719056876  2.220446049250313e-14 142.0049666298197
2.433445954052926      18.91461153203889      17.17443609039237   0.003637271336392839     0.6244155736182113     -11.41971843278787  0.0001166059820848005     0.1234780703298253   0.001103380650213235      15.18470811093784      344.4348850176703   0.006132993049028151     0.9322095194006433     0.5143338084615903     0.2842667643626324     0.1652067662640679   0.007370276364167277      0.507192628984638     0.1184016021314031     0.1138351719056876  2.220446049250313e-14 142.0049705503968
2.433445954052926      18.91461125018922      17.17443634631141   0.003637271336392839     0.6244155736182113     -11.41971843278787  0.0001166059820848005     0.1234780703298253   0.001103380650213235      15.18470811093784      344.4348850176703   0.006132993049028151     0.9322095194006433     0.5143338084615903     0.2842667643626324     0.1652067662640679   0.007370276364167277      0.507192628984638     0.1184016021314031     0.1138351719056876  2.220446049250313e-14 142.0049696212069
2.433445954052926      18.91461125018922      17.17443609039237   0.003637286237554033     0.6244155736182113     -11.41971843278787  0.0001166059820848005     0.1234780703298253   0.001103380650213235      15.18470811093784      344.4348850176703   0.006132993049028151     0.9322095194006433     0.5143338084615903     0.2842667643626324     0.1652067662640679   0.007370276364167277      0.507192628984638     0.1184016021314031     0.1138351719056876  2.220446049250313e-14 142.0049534556498
2.433445954052926      18.91461125018922      17.17443609039237   0.003637271336392839     0.6244155885193725     -11.41971843278787  0.0001166059820848005     0.1234780703298253   0.001103380650213235      15.18470811093784      344.4348850176703   0.006132993049028151     0.9322095194006433     0.5143338084615903     0.2842667643626324     0.1652067662640679   0.007370276364167277      0.507192628984638     0.1184016021314031     0.1138351719056876  2.220446049250313e-14 142.004968831681
2.433445954052926      18.91461125018922      17.17443609039237   0.003637271336392839     0.6244155736182113     -11.41971860295493  0.0001166059820848005     0.1234780703298253   0.001103380650213235      15.18470811093784      344.4348850176703   0.006132993049028151     0.9322095194006433     0.5143338084615903     0.2842667643626324     0.1652067662640679   0.007370276364167277      0.507192628984638     0.1184016021314031     0.1138351719056876  2.220446049250313e-14 142.0049683624337
2.433445954052926      18.91461125018922      17.17443609039237   0.003637271336392839     0.6244155736182113     -11.41971843278787  0.0001166208832459944     0.1234780703298253   0.001103380650213235      15.18470811093784      344.4348850176703   0.006132993049028151     0.9322095194006433     0.5143338084615903     0.2842667643626324     0.1652067662640679   0.007370276364167277      0.507192628984638     0.1184016021314031     0.1138351719056876  2.220446049250313e-14 142.0050175391334
2.433445954052926      18.91461125018922      17.17443609039237   0.003637271336392839     0.6244155736182113     -11.41971843278787  0.0001166059820848005     0.1234780852309865   0.001103380650213235      15.18470811093784      344.4348850176703   0.006132993049028151     0.9322095194006433     0.5143338084615903     0.2842667643626324     0.1652067662640679   0.007370276364167277      0.507192628984638     0.1184016021314031     0.1138351719056876  2.220446049250313e-14 142.0049701795524
2.433445954052926      18.91461125018922      17.17443609039237   0.003637271336392839     0.6244155736182113     -11.41971843278787  0.0001166059820848005     0.1234780703298253   0.001103395551374429      15.18470811093784      344.4348850176703   0.006132993049028151     0.9322095194006433     0.5143338084615903     0.2842667643626324     0.1652067662640679   0.007370276364167277      0.507192628984638     0.1184016021314031     0.1138351719056876  2.220446049250313e-14 142.0050569682363
2.433445954052926      18.91461125018922      17.17443609039237   0.003637271336392839     0.6244155736182113     -11.41971843278787  0.0001166059820848005     0.1234780703298253   0.001103380650213235      15.18470833720762      344.4348850176703   0.006132993049028151     0.9322095194006433     0.5143338084615903     0.2842667643626324     0.1652067662640679   0.007370276364167277      0.507192628984638     0.1184016021314031     0.1138351719056876  2.220446049250313e-14 142.0049681914768
2.433445954052926      18.91461125018922      17.17443609039237   0.003637271336392839     0.6244155736182113     -11.41971843278787  0.0001166059820848005     0.1234780703298253   0.001103380650213235      15.18470811093784        344.43489015015   0.006132993049028151     0.9322095194006433     0.5143338084615903     0.2842667643626324     0.1652067662640679   0.007370276364167277      0.507192628984638     0.1184016021314031     0.1138351719056876  2.220446049250313e-14 142.0049702579611
2.433445954052926      18.91461125018922      17.17443609039237   0.003637271336392839     0.6244155736182113     -11.41971843278787  0.0001166059820848005     0.1234780703298253   0.001103380650213235      15.18470811093784      344.4348850176703   0.006133007950189345     0.9322095194006433     0.5143338084615903     0.2842667643626324     0.1652067662640679   0.007370276364167277      0.507192628984638     0.1184016021314031     0.1138351719056876  2.220446049250313e-14 142.0050925354647
2.433445954052926      18.91461125018922      17.17443609039237   0.003637271336392839     0.6244155736182113     -11.41971843278787  0.0001166059820848005     0.1234780703298253   0.001103380650213235      15.18470811093784      344.4348850176703   0.006132993049028151     0.9322095343018045     0.5143338084615903     0.2842667643626324     0.1652067662640679   0.007370276364167277      0.507192628984638     0.1184016021314031     0.1138351719056876  2.220446049250313e-14 142.0049723306167
2.433445954052926      18.91461125018922      17.17443609039237   0.003637271336392839     0.6244155736182113     -11.41971843278787  0.0001166059820848005     0.1234780703298253   0.001103380650213235      15.18470811093784      344.4348850176703   0.006132993049028151     0.9322095194006433     0.5143338233627515     0.2842667643626324     0.1652067662640679   0.007370276364167277      0.507192628984638     0.1184016021314031     0.1138351719056876  2.220446049250313e-14 142.0049624363948
2.433445954052926      18.91461125018922      17.17443609039237   0.003637271336392839     0.6244155736182113     -11.41971843278787  0.0001166059820848005     0.1234780703298253   0.001103380650213235      15.18470811093784      344.4348850176703   0.006132993049028151     0.9322095194006433     0.5143338084615903     0.2842667792637936     0.1652067662640679   0.007370276364167277      0.507192628984638     0.1184016021314031     0.1138351719056876  2.220446049250313e-14 142.0049658548647
2.433445954052926      18.91461125018922      17.17443609039237   0.003637271336392839     0.6244155736182113     -11.41971843278787  0.0001166059820848005     0.1234780703298253   0.001103380650213235      15.18470811093784      344.4348850176703   0.006132993049028151     0.9322095194006433     0.5143338084615903     0.2842667643626324     0.1652067811652291   0.007370276364167277      0.507192628984638     0.1184016021314031     0.1138351719056876  2.220446049250313e-14 142.0049699756627
2.433445954052926      18.91461125018922      17.17443609039237   0.003637271336392839     0.6244155736182113     -11.41971843278787  0.0001166059820848005     0.1234780703298253   0.001103380650213235      15.18470811093784      344.4348850176703   0.006132993049028151     0.9322095194006433     0.5143338084615903     0.2842667643626324     0.1652067662640679   0.007370291265328471      0.507192628984638     0.1184016021314031     0.1138351719056876  2.220446049250313e-14 142.0049693909678
2.433445954052926      18.91461125018922      17.17443609039237   0.003637271336392839     0.6244155736182113     -11.41971843278787  0.0001166059820848005     0.1234780703298253   0.001103380650213235      15.18470811093784      344.4348850176703   0.006132993049028151     0.9322095194006433     0.5143338084615903     0.2842667643626324     0.1652067662640679   0.007370276364167277     0.5071926438857992     0.1184016021314031     0.1138351719056876  2.220446049250313e-14 142.0049693891725
2.433445954052926      18.91461125018922      17.17443609039237   0.003637271336392839     0.6244155736182113     -11.41971843278787  0.0001166059820848005     0.1234780703298253   0.001103380650213235      15.18470811093784      344.4348850176703   0.006132993049028151     0.9322095194006433     0.5143338084615903     0.2842667643626324     0.1652067662640679   0.007370276364167277      0.507192628984638     0.1184016170325643     0.1138351719056876  2.220446049250313e-14 142.0049693899049
2.433445954052926      18.91461125018922      17.17443609039237   0.003637271336392839     0.6244155736182113     -11.41971843278787  0.0001166059820848005     0.1234780703298253   0.001103380650213235      15.18470811093784      344.4348850176703   0.006132993049028151     0.9322095194006433     0.5143338084615903     0.2842667643626324     0.1652067662640679   0.007370276364167277      0.507192628984638     0.1184016021314031     0.1138351868068488  2.220446049250313e-14 142.0049693898191
2.433445954052926      18.91461125018922      17.17443609039237   0.003637271336392839     0.6244155736182113     -11.41971843278787  0.0001166059820848005     0.1234780703298253   0.001103380650213235      15.18470811093784      344.4348850176703   0.006132993049028151     0.9322095194006433     0.5143338084615903     0.2842667643626324     0.1652067662640679   0.007370276364167277      0.507192628984638     0.1184016021314031     0.1138351719056876  1.490118339830815e-08 142.0050425531681
2.517637828046426      19.82209483675232      16.90212752108649   0.003138810345230999     0.7024867743991303     -11.87899666332911  5.121642937289288e-05     0.1247559162256645  0.0009645963831117943      15.87532366519007      338.3232241114534   0.006393873856540931     0.8960952604381084     0.5344204160137664     0.2857415459075834     0.1931853275405275   0.006082965269455826      0.507192628984638     0.1083751260921598     0.1051168706207817  2.220446049250313e-14 129.4024970799113
2.517637865562153      19.82209483675232      16.90212752108649   0.003138810345230999     0.7024867743991303     -11.87899666332911  5.121642937289288e-05     0.1247559162256645  0.0009645963831117943      15.87532366519007      338.3232241114534   0.006393873856540931     0.8960952604381084     0.5344204160137664     0.2857415459075834     0.1931853275405275   0.006082965269455826      0.507192628984638     0.1083751260921598     0.1051168706207817  2.220446049250313e-14 129.4024971112872
2.517637828046426      19.82209513212455      16.90212752108649   0.003138810345230999     0.7024867743991303     -11.87899666332911  5.121642937289288e-05     0.1247559162256645  0.0009645963831117943      15.87532366519007      338.3232241114534   0.006393873856540931     0.8960952604381084     0.5344204160137664     0.2857415459075834     0.1931853275405275   0.006082965269455826      0.507192628984638     0.1083751260921598     0.1051168706207817  2.220446049250313e-14 129.40249681398
2.517637828046426      19.82209483675232      16.90212777294781   0.003138810345230999     0.7024867743991303     -11.87899666332911  5.121642937289288e-05     0.1247559162256645  0.0009645963831117943      15.87532366519007      338.3232241114534   0.006393873856540931     0.8960952604381084     0.5344204160137664     0.2857415459075834     0.1931853275405275   0.006082965269455826      0.507192628984638     0.1083751260921598     0.1051168706207817  2.220446049250313e-14 129.4024968657591
2.517637828046426      19.82209483675232      16.90212752108649   0.003138825246392193     0.7024867743991303     -11.87899666332911  5.121642937289288e-05     0.1247559162256645  0.0009645963831117943      15.87532366519007      338.3232241114534   0.006393873856540931     0.8960952604381084     0.5344204160137664     0.2857415459075834     0.1931853275405275   0.006082965269455826      0.507192628984638     0.1083751260921598     0.1051168706207817  2.220446049250313e-14 129.4025041930959
2.517637828046426      19.82209483675232      16.90212752108649   0.003138810345230999     0.7024867893002915     -11.87899666332911  5.121642937289288e-05     0.1247559162256645  0.0009645963831117943      15.87532366519007      338.3232241114534   0.006393873856540931     0.8960952604381084     0.5344204160137664     0.2857415459075834     0.1931853275405275   0.006082965269455826      0.507192628984638     0.1083751260921598     0.1051168706207817  2.220446049250313e-14 129.4024970981444
2.517637828046426      19.82209483675232      16.90212752108649   0.003138810345230999     0.7024867743991303     -11.87899684033996  5.121642937289288e-05     0.1247559162256645  0.0009645963831117943      15.87532366519007      338.3232241114534   0.006393873856540931     0.8960952604381084     0.5344204160137664     0.2857415459075834     0.1931853275405275   0.006082965269455826      0.507192628984638     0.1083751260921598     0.1051168706207817  2.220446049250313e-14 129.4024972818056
2.517637828046426      19.82209483675232      16.90212752108649   0.003138810345230999     0.7024867743991303     -11.87899666332911  5.123133053408673e-05     0.1247559162256645  0.0009645963831117943      15.87532366519007      338.3232241114534   0.006393873856540931     0.8960952604381084     0.5344204160137664     0.2857415459075834     0.1931853275405275   0.006082965269455826      0.507192628984638     0.1083751260921598     0.1051168706207817  2.220446049250313e-14 129.4025255694157
2.517637828046426      19.82209483675232      16.90212752108649   0.003138810345230999     0.7024867743991303     -11.87899666332911  5.121642937289288e-05     0.1247559311268257  0.0009645963831117943      15.87532366519007      338.3232241114534   0.006393873856540931     0.8960952604381084     0.5344204160137664     0.2857415459075834     0.1931853275405275   0.006082965269455826      0.507192628984638     0.1083751260921598     0.1051168706207817  2.220446049250313e-14 129.402496115966
2.517637828046426      19.82209483675232      16.90212752108649   0.003138810345230999     0.7024867743991303     -11.87899666332911  5.121642937289288e-05     0.1247559162256645  0.0009646112842729882      15.87532366519007      338.3232241114534   0.006393873856540931     0.8960952604381084     0.5344204160137664     0.2857415459075834     0.1931853275405275   0.006082965269455826      0.507192628984638     0.1083751260921598     0.1051168706207817  2.220446049250313e-14 129.4024990637631
2.517637828046426      19.82209483675232      16.90212752108649   0.003138810345230999     0.7024867743991303     -11.87899666332911  5.121642937289288e-05     0.1247559162256645  0.0009645963831117943      15.87532390175083      338.3232241114534   0.006393873856540931     0.8960952604381084     0.5344204160137664     0.2857415459075834     0.1931853275405275   0.006082965269455826      0.507192628984638     0.1083751260921598     0.1051168706207817  2.220446049250313e-14 129.4024968093779
2.517637828046426      19.82209483675232      16.90212752108649   0.003138810345230999     0.7024867743991303     -11.87899666332911  5.121642937289288e-05     0.1247559162256645  0.0009645963831117943      15.87532366519007      338.3232291528623   0.006393873856540931     0.8960952604381084     0.5344204160137664     0.2857415459075834     0.1931853275405275   0.006082965269455826      0.507192628984638     0.1083751260921598     0.1051168706207817  2.220446049250313e-14 129.402497276529
2.517637828046426      19.82209483675232      16.90212752108649   0.003138810345230999     0.7024867743991303     -11.87899666332911  5.121642937289288e-05     0.1247559162256645  0.0009645963831117943      15.87532366519007      338.3232241114534   0.006393888757702125     0.8960952604381084     0.5344204160137664     0.2857415459075834     0.1931853275405275   0.006082965269455826      0.507192628984638     0.1083751260921598     0.1051168706207817  2.220446049250313e-14 129.4026832703413
2.517637828046426      19.82209483675232      16.90212752108649   0.003138810345230999     0.7024867743991303     -11.87899666332911  5.121642937289288e-05     0.1247559162256645  0.0009645963831117943      15.87532366519007      338.3232241114534   0.006393873856540931     0.8960952753392696     0.5344204160137664     0.2857415459075834     0.1931853275405275   0.006082965269455826      0.507192628984638     0.1083751260921598     0.1051168706207817  2.220446049250313e-14 129.4024977708172
2.517637828046426      19.82209483675232      16.90212752108649   0.003138810345230999     0.7024867743991303     -11.87899666332911  5.121642937289288e-05     0.1247559162256645  0.0009645963831117943      15.87532366519007      338.3232241114534   0.006393873856540931     0.8960952604381084     0.5344204309149276     0.2857415459075834     0.1931853275405275   0.006082965269455826      0.507192628984638     0.1083751260921598     0.1051168706207817  2.220446049250313e-14 129.4024956498422
2.517637828046426      19.82209483675232      16.90212752108649   0.003138810345230999     0.7024867743991303     -11.87899666332911  5.121642937289288e-05     0.1247559162256645  0.0009645963831117943      15.87532366519007      338.3232241114534   0.006393873856540931     0.8960952604381084     0.5344204160137664     0.2857415608087446     0.1931853275405275   0.006082965269455826      0.507192628984638     0.1083751260921598     0.1051168706207817  2.220446049250313e-14 129.4025045460247
2.517637828046426      19.82209483675232      16.90212752108649   0.003138810345230999     0.7024867743991303     -11.87899666332911  5.121642937289288e-05     0.1247559162256645  0.0009645963831117943      15.87532366519007      338.3232241114534   0.006393873856540931     0.8960952604381084     0.5344204160137664     0.2857415459075834     0.1931853424416886   0.006082965269455826      0.507192628984638     0.1083751260921598     0.1051168706207817  2.220446049250313e-14 129.402496587716
2.517637828046426      19.82209483675232      16.90212752108649   0.003138810345230999     0.7024867743991303     -11.87899666332911  5.121642937289288e-05     0.1247559162256645  0.0009645963831117943      15.87532366519007      338.3232241114534   0.006393873856540931     0.8960952604381084     0.5344204160137664     0.2857415459075834     0.1931853275405275    0.00608298017061702      0.507192628984638     0.1083751260921598     0.1051168706207817  2.220446049250313e-14 129.4024970811625
2.517637828046426      19.82209483675232      16.90212752108649   0.003138810345230999     0.7024867743991303     -11.87899666332911  5.121642937289288e-05     0.1247559162256645  0.0009645963831117943      15.87532366519007      338.3232241114534   0.006393873856540931     0.8960952604381084     0.5344204160137664     0.2857415459075834     0.1931853275405275   0.006082965269455826     0.5071926438857992     0.1083751260921598     0.1051168706207817  2.220446049250313e-14 129.4024970799113
2.517637828046426      19.82209483675232      16.90212752108649   0.003138810345230999     0.7024867743991303     -11.87899666332911  5.121642937289288e-05     0.1247559162256645  0.0009645963831117943      15.87532366519007      338.3232241114534   0.006393873856540931     0.8960952604381084     0.5344204160137664     0.2857415459075834     0.1931853275405275   0.006082965269455826      0.507192628984638      0.108375140993321     0.1051168706207817  2.220446049250313e-14 129.4024970807204
2.517637828046426      19.82209483675232      16.90212752108649   0.003138810345230999     0.7024867743991303     -11.87899666332911  5.121642937289288e-05     0.1247559162256645  0.0009645963831117943      15.87532366519007      338.3232241114534   0.006393873856540931     0.8960952604381084     0.5344204160137664     0.2857415459075834     0.1931853275405275   0.006082965269455826      0.507192628984638     0.1083751260921598     0.1051168855219429  2.220446049250313e-14 129.4024970822725
2.517637828046426      19.82209483675232      16.90212752108649   0.003138810345230999     0.7024867743991303     -11.87899666332911  5.121642937289288e-05     0.1247559162256645  0.0009645963831117943      15.87532366519007      338.3232241114534   0.006393873856540931     0.8960952604381084     0.5344204160137664     0.2857415459075834     0.1931853275405275   0.006082965269455826      0.507192628984638     0.1083751260921598     0.1051168706207817  1.490118339830815e-08 129.4025667138551
2.497448520958425      20.43964404689864      17.85687401203641   0.002908410533534416     0.6551917289744765     -12.56629607746912  3.994781343089822e-05     0.1257601436230196  0.0009060849481787828      14.76386660793565      306.5507682799715   0.006443088465311404     0.8360389535957055     0.5372564798882596      0.279188851026737     0.2483251067202887   0.001919916779271775      0.507192628984638    0.05267004363548004  2.220446049250313e-14  2.288532788264289e-14 124.1576335422914
2.497448558173308      20.43964404689864      17.85687401203641   0.002908410533534416     0.6551917289744765     -12.56629607746912  3.994781343089822e-05     0.1257601436230196  0.0009060849481787828      14.76386660793565      306.5507682799715   0.006443088465311404     0.8360389535957055     0.5372564798882596      0.279188851026737     0.2483251067202887   0.001919916779271775      0.507192628984638    0.05267004363548004  2.220446049250313e-14  2.288532788264289e-14 124.1576337457771
2.497448520958425      20.43964435147307      17.85687401203641   0.002908410533534416     0.6551917289744765     -12.56629607746912  3.994781343089822e-05     0.1257601436230196  0.0009060849481787828      14.76386660793565      306.5507682799715   0.006443088465311404     0.8360389535957055     0.5372564798882596      0.279188851026737     0.2483251067202887   0.001919916779271775      0.507192628984638    0.05267004363548004  2.220446049250313e-14  2.288532788264289e-14 124.1576334031408
2.497448520958425      20.43964404689864      17.85687427812457   0.002908410533534416     0.6551917289744765     -12.56629607746912  3.994781343089822e-05     0.1257601436230196  0.0009060849481787828      14.76386660793565      306.5507682799715   0.006443088465311404     0.8360389535957055     0.5372564798882596      0.279188851026737     0.2483251067202887   0.001919916779271775      0.507192628984638    0.05267004363548004  2.220446049250313e-14  2.288532788264289e-14 124.1576334537931
2.497448520958425      20.43964404689864      17.85687401203641    0.00290842543469561     0.6551917289744765     -12.56629607746912  3.994781343089822e-05     0.1257601436230196  0.0009060849481787828      14.76386660793565      306.5507682799715   0.006443088465311404     0.8360389535957055     0.5372564798882596      0.279188851026737     0.2483251067202887   0.001919916779271775      0.507192628984638    0.05267004363548004  2.220446049250313e-14  2.288532788264289e-14 124.1576479612235
2.497448520958425      20.43964404689864      17.85687401203641   0.002908410533534416     0.6551917438756377     -12.56629607746912  3.994781343089822e-05     0.1257601436230196  0.0009060849481787828      14.76386660793565      306.5507682799715   0.006443088465311404     0.8360389535957055     0.5372564798882596      0.279188851026737     0.2483251067202887   0.001919916779271775      0.507192628984638    0.05267004363548004  2.220446049250313e-14  2.288532788264289e-14 124.1576335102219
2.497448520958425      20.43964404689864      17.85687401203641   0.002908410533534416     0.6551917289744765     -12.56629626472152  3.994781343089822e-05     0.1257601436230196  0.0009060849481787828      14.76386660793565      306.5507682799715   0.006443088465311404     0.8360389535957055     0.5372564798882596      0.279188851026737     0.2483251067202887   0.001919916779271775      0.507192628984638    0.05267004363548004  2.220446049250313e-14  2.288532788264289e-14 124.1576337990391
2.497448520958425      20.43964404689864      17.85687401203641   0.002908410533534416     0.6551917289744765     -12.56629607746912  3.996271459209206e-05     0.1257601436230196  0.0009060849481787828      14.76386660793565      306.5507682799715   0.006443088465311404     0.8360389535957055     0.5372564798882596      0.279188851026737     0.2483251067202887   0.001919916779271775      0.507192628984638    0.05267004363548004  2.220446049250313e-14  2.288532788264289e-14 124.1576373763345
2.497448520958425      20.43964404689864      17.85687401203641   0.002908410533534416     0.6551917289744765     -12.56629607746912  3.994781343089822e-05     0.1257601585241808  0.0009060849481787828      14.76386660793565      306.5507682799715   0.006443088465311404     0.8360389535957055     0.5372564798882596      0.279188851026737     0.2483251067202887   0.001919916779271775      0.507192628984638    0.05267004363548004  2.220446049250313e-14  2.288532788264289e-14 124.1576334788519
2.497448520958425      20.43964404689864      17.85687401203641   0.002908410533534416     0.6551917289744765     -12.56629607746912  3.994781343089822e-05     0.1257601436230196  0.0009060998493399767      14.76386660793565      306.5507682799715   0.006443088465311404     0.8360389535957055     0.5372564798882596      0.279188851026737     0.2483251067202887   0.001919916779271775      0.507192628984638    0.05267004363548004  2.220446049250313e-14  2.288532788264289e-14 124.1576340797457
2.497448520958425      20.43964404689864      17.85687401203641   0.002908410533534416     0.6551917289744765     -12.56629607746912  3.994781343089822e-05     0.1257601436230196  0.0009060849481787828      14.76386682793441      306.5507682799715   0.006443088465311404     0.8360389535957055     0.5372564798882596      0.279188851026737     0.2483251067202887   0.001919916779271775      0.507192628984638    0.05267004363548004  2.220446049250313e-14  2.288532788264289e-14 124.1576335073537
2.497448520958425      20.43964404689864      17.85687401203641   0.002908410533534416     0.6551917289744765     -12.56629607746912  3.994781343089822e-05     0.1257601436230196  0.0009060849481787828      14.76386660793565      306.5507728479339   0.006443088465311404     0.8360389535957055     0.5372564798882596      0.279188851026737     0.2483251067202887   0.001919916779271775      0.507192628984638    0.05267004363548004  2.220446049250313e-14  2.288532788264289e-14 124.15763355961
2.497448520958425      20.43964404689864      17.85687401203641   0.002908410533534416     0.6551917289744765     -12.56629607746912  3.994781343089822e-05     0.1257601436230196  0.0009060849481787828      14.76386660793565      306.5507682799715   0.006443103366472597     0.8360389535957055     0.5372564798882596      0.279188851026737     0.2483251067202887   0.001919916779271775      0.507192628984638    0.05267004363548004  2.220446049250313e-14  2.288532788264289e-14 124.1576039857634
2.497448520958425      20.43964404689864      17.85687401203641   0.002908410533534416     0.6551917289744765     -12.56629607746912  3.994781343089822e-05     0.1257601436230196  0.0009060849481787828      14.76386660793565      306.5507682799715   0.006443088465311404     0.8360389684968667     0.5372564798882596      0.279188851026737     0.2483251067202887   0.001919916779271775      0.507192628984638    0.05267004363548004  2.220446049250313e-14  2.288532788264289e-14 124.1576338433496
2.497448520958425      20.43964404689864      17.85687401203641   0.002908410533534416     0.6551917289744765     -12.56629607746912  3.994781343089822e-05     0.1257601436230196  0.0009060849481787828      14.76386660793565      306.5507682799715   0.006443088465311404     0.8360389535957055     0.5372564947894208      0.279188851026737     0.2483251067202887   0.001919916779271775      0.507192628984638    0.05267004363548004  2.220446049250313e-14  2.288532788264289e-14 124.1576345130354
2.497448520958425      20.43964404689864      17.85687401203641   0.002908410533534416     0.6551917289744765     -12.56629607746912  3.994781343089822e-05     0.1257601436230196  0.0009060849481787828      14.76386660793565      306.5507682799715   0.006443088465311404     0.8360389535957055     0.5372564798882596     0.2791888659278982     0.2483251067202887   0.001919916779271775      0.507192628984638    0.05267004363548004  2.220446049250313e-14  2.288532788264289e-14 124.1576332374511
2.497448520958425      20.43964404689864      17.85687401203641   0.002908410533534416     0.6551917289744765     -12.56629607746912  3.994781343089822e-05     0.1257601436230196  0.0009060849481787828      14.76386660793565      306.5507682799715   0.006443088465311404     0.8360389535957055     0.5372564798882596      0.279188851026737     0.2483251216214499   0.001919916779271775      0.507192628984638    0.05267004363548004  2.220446049250313e-14  2.288532788264289e-14 124.1576332244162
2.497448520958425      20.43964404689864      17.85687401203641   0.002908410533534416     0.6551917289744765     -12.56629607746912  3.994781343089822e-05     0.1257601436230196  0.0009060849481787828      14.76386660793565      306.5507682799715   0.006443088465311404     0.8360389535957055     0.5372564798882596      0.279188851026737     0.2483251067202887   0.001919931680432968      0.507192628984638    0.05267004363548004  2.220446049250313e-14  2.288532788264289e-14 124.1576335425248
2.497448520958425      20.43964404689864      17.85687401203641   0.002908410533534416     0.6551917289744765     -12.56629607746912  3.994781343089822e-05     0.1257601436230196  0.0009060849481787828      14.76386660793565      306.5507682799715   0.006443088465311404     0.8360389535957055     0.5372564798882596      0.279188851026737     0.2483251067202887   0.001919916779271775     0.5071926438857992    0.05267004363548004  2.220446049250313e-14  2.288532788264289e-14 124.1576335422914
2.497448520958425      20.43964404689864      17.85687401203641   0.002908410533534416     0.6551917289744765     -12.56629607746912  3.994781343089822e-05     0.1257601436230196  0.0009060849481787828      14.76386660793565      306.5507682799715   0.006443088465311404     0.8360389535957055     0.5372564798882596      0.279188851026737     0.2483251067202887   0.001919916779271775      0.507192628984638    0.05267005853664124  2.220446049250313e-14  2.288532788264289e-14 124.1576335418708
2.497448520958425      20.43964404689864      17.85687401203641   0.002908410533534416     0.6551917289744765     -12.56629607746912  3.994781343089822e-05     0.1257601436230196  0.0009060849481787828      14.76386660793565      306.5507682799715   0.006443088465311404     0.8360389535957055     0.5372564798882596      0.279188851026737     0.2483251067202887   0.001919916779271775      0.507192628984638    0.05267004363548004  1.490118339830815e-08  2.288532788264289e-14 124.1576335418708
2.497448520958425      20.43964404689864      17.85687401203641   0.002908410533534416     0.6551917289744765     -12.56629607746912  3.994781343089822e-05     0.1257601436230196  0.0009060849481787828      14.76386660793565      306.5507682799715   0.006443088465311404     0.8360389535957055     0.5372564798882596      0.279188851026737     0.2483251067202887   0.001919916779271775      0.507192628984638    0.05267004363548004  2.220446049250313e-14  1.490118407917554e-08 124.1577029920106
2.527603797315488      19.44052091270142      15.74039419243609   0.002455604151274351      0.681795379523259     -11.58629610427649  7.953598658337076e-05     0.1248039422288938  0.0008999410526679537      14.37716392635247      309.3496528325453   0.006576225348746669     0.8029725557846652      0.533623877253941     0.2734759514313933     0.3119786940404237   0.001583052942680791      0.507192628984638      0.322448070352512     0.2847772572846202    2.2295872364442e-14 122.2628007352279
2.527603834979719      19.44052091270142      15.74039419243609   0.002455604151274351      0.681795379523259     -11.58629610427649  7.953598658337076e-05     0.1248039422288938  0.0008999410526679537      14.37716392635247      309.3496528325453   0.006576225348746669     0.8029725557846652      0.533623877253941     0.2734759514313933     0.3119786940404237   0.001583052942680791      0.507192628984638      0.322448070352512     0.2847772572846202    2.2295872364442e-14 122.2628007605185
2.527603797315488      19.44052120238776      15.74039419243609   0.002455604151274351      0.681795379523259     -11.58629610427649  7.953598658337076e-05     0.1248039422288938  0.0008999410526679537      14.37716392635247      309.3496528325453   0.006576225348746669     0.8029725557846652      0.533623877253941     0.2734759514313933     0.3119786940404237   0.001583052942680791      0.507192628984638      0.322448070352512     0.2847772572846202    2.2295872364442e-14 122.2628007284254
2.527603797315488      19.44052091270142      15.74039442698624   0.002455604151274351      0.681795379523259     -11.58629610427649  7.953598658337076e-05     0.1248039422288938  0.0008999410526679537      14.37716392635247      309.3496528325453   0.006576225348746669     0.8029725557846652      0.533623877253941     0.2734759514313933     0.3119786940404237   0.001583052942680791      0.507192628984638      0.322448070352512     0.2847772572846202    2.2295872364442e-14 122.2628007086006
2.527603797315488      19.44052091270142      15.74039419243609   0.002455619052435545      0.681795379523259     -11.58629610427649  7.953598658337076e-05     0.1248039422288938  0.0008999410526679537      14.37716392635247      309.3496528325453   0.006576225348746669     0.8029725557846652      0.533623877253941     0.2734759514313933     0.3119786940404237   0.001583052942680791      0.507192628984638      0.322448070352512     0.2847772572846202    2.2295872364442e-14 122.2628027953105
2.527603797315488      19.44052091270142      15.74039419243609   0.002455604151274351     0.6817953944244202     -11.58629610427649  7.953598658337076e-05     0.1248039422288938  0.0008999410526679537      14.37716392635247      309.3496528325453   0.006576225348746669     0.8029725557846652      0.533623877253941     0.2734759514313933     0.3119786940404237   0.001583052942680791      0.507192628984638      0.322448070352512     0.2847772572846202    2.2295872364442e-14 122.2628006650604
2.527603797315488      19.44052091270142      15.74039419243609   0.002455604151274351      0.681795379523259     -11.58629627692576  7.953598658337076e-05     0.1248039422288938  0.0008999410526679537      14.37716392635247      309.3496528325453   0.006576225348746669     0.8029725557846652      0.533623877253941     0.2734759514313933     0.3119786940404237   0.001583052942680791      0.507192628984638      0.322448070352512     0.2847772572846202    2.2295872364442e-14 122.2628006808036
2.527603797315488      19.44052091270142      15.74039419243609   0.002455604151274351      0.681795379523259     -11.58629610427649  7.955088774456461e-05     0.1248039422288938  0.0008999410526679537      14.37716392635247      309.3496528325453   0.006576225348746669     0.8029725557846652      0.533623877253941     0.2734759514313933     0.3119786940404237   0.001583052942680791      0.507192628984638      0.322448070352512     0.2847772572846202    2.2295872364442e-14 122.262800027749
2.527603797315488      19.44052091270142      15.74039419243609   0.002455604151274351      0.681795379523259     -11.58629610427649  7.953598658337076e-05      0.124803957130055  0.0008999410526679537      14.37716392635247      309.3496528325453   0.006576225348746669     0.8029725557846652      0.533623877253941     0.2734759514313933     0.3119786940404237   0.001583052942680791      0.507192628984638      0.322448070352512     0.2847772572846202    2.2295872364442e-14 122.2628005033108
2.527603797315488      19.44052091270142      15.74039419243609   0.002455604151274351      0.681795379523259     -11.58629610427649  7.953598658337076e-05     0.1248039422288938  0.0008999559538291475      14.37716392635247      309.3496528325453   0.006576225348746669     0.8029725557846652      0.533623877253941     0.2734759514313933     0.3119786940404237   0.001583052942680791      0.507192628984638      0.322448070352512     0.2847772572846202    2.2295872364442e-14 122.2627988515834
2.527603797315488      19.44052091270142      15.74039419243609   0.002455604151274351      0.681795379523259     -11.58629610427649  7.953598658337076e-05     0.1248039422288938  0.0008999410526679537      14.37716414058891      309.3496528325453   0.006576225348746669     0.8029725557846652      0.533623877253941     0.2734759514313933     0.3119786940404237   0.001583052942680791      0.507192628984638      0.322448070352512     0.2847772572846202    2.2295872364442e-14 122.2628006677156
2.527603797315488      19.44052091270142      15.74039419243609   0.002455604151274351      0.681795379523259     -11.58629610427649  7.953598658337076e-05     0.1248039422288938  0.0008999410526679537      14.37716392635247      309.3496574422143   0.006576225348746669     0.8029725557846652      0.533623877253941     0.2734759514313933     0.3119786940404237   0.001583052942680791      0.507192628984638      0.322448070352512     0.2847772572846202    2.2295872364442e-14 122.2628007318588
2.527603797315488      19.44052091270142      15.74039419243609   0.002455604151274351      0.681795379523259     -11.58629610427649  7.953598658337076e-05     0.1248039422288938  0.0008999410526679537      14.37716392635247      309.3496528325453   0.006576240249907862     0.8029725557846652      0.533623877253941     0.2734759514313933     0.3119786940404237   0.001583052942680791      0.507192628984638      0.322448070352512     0.2847772572846202    2.2295872364442e-14 122.2627997301361
2.527603797315488      19.44052091270142      15.74039419243609   0.002455604151274351      0.681795379523259     -11.58629610427649  7.953598658337076e-05     0.1248039422288938  0.0008999410526679537      14.37716392635247      309.3496528325453   0.006576225348746669     0.8029725706858264      0.533623877253941     0.2734759514313933     0.3119786940404237   0.001583052942680791      0.507192628984638      0.322448070352512     0.2847772572846202    2.2295872364442e-14 122.2628010548527
2.527603797315488      19.44052091270142      15.74039419243609   0.002455604151274351      0.681795379523259     -11.58629610427649  7.953598658337076e-05     0.1248039422288938  0.0008999410526679537      14.37716392635247      309.3496528325453   0.006576225348746669     0.8029725557846652     0.5336238921551022     0.2734759514313933     0.3119786940404237   0.001583052942680791      0.507192628984638      0.322448070352512     0.2847772572846202    2.2295872364442e-14 122.262800975661
2.527603797315488      19.44052091270142      15.74039419243609   0.002455604151274351      0.681795379523259     -11.58629610427649  7.953598658337076e-05     0.1248039422288938  0.0008999410526679537      14.37716392635247      309.3496528325453   0.006576225348746669     0.8029725557846652      0.533623877253941     0.2734759663325544     0.3119786940404237   0.001583052942680791      0.507192628984638      0.322448070352512     0.2847772572846202    2.2295872364442e-14 122.2628009085975
2.527603797315488      19.44052091270142      15.74039419243609   0.002455604151274351      0.681795379523259     -11.58629610427649  7.953598658337076e-05     0.1248039422288938  0.0008999410526679537      14.37716392635247      309.3496528325453   0.006576225348746669     0.8029725557846652      0.533623877253941     0.2734759514313933     0.3119787089415849   0.001583052942680791      0.507192628984638      0.322448070352512     0.2847772572846202    2.2295872364442e-14 122.262800571313
2.527603797315488      19.44052091270142      15.74039419243609   0.002455604151274351      0.681795379523259     -11.58629610427649  7.953598658337076e-05     0.1248039422288938  0.0008999410526679537      14.37716392635247      309.3496528325453   0.006576225348746669     0.8029725557846652      0.533623877253941     0.2734759514313933     0.3119786940404237   0.001583067843841985      0.507192628984638      0.322448070352512     0.2847772572846202    2.2295872364442e-14 122.2628007343499
2.527603797315488      19.44052091270142      15.74039419243609   0.002455604151274351      0.681795379523259     -11.58629610427649  7.953598658337076e-05     0.1248039422288938  0.0008999410526679537      14.37716392635247      309.3496528325453   0.006576225348746669     0.8029725557846652      0.533623877253941     0.2734759514313933     0.3119786940404237   0.001583052942680791     0.5071926438857992      0.322448070352512     0.2847772572846202    2.2295872364442e-14 122.2628007352279
2.527603797315488      19.44052091270142      15.74039419243609   0.002455604151274351      0.681795379523259     -11.58629610427649  7.953598658337076e-05     0.1248039422288938  0.0008999410526679537      14.37716392635247      309.3496528325453   0.006576225348746669     0.8029725557846652      0.533623877253941     0.2734759514313933     0.3119786940404237   0.001583052942680791      0.507192628984638     0.3224480852536732     0.2847772572846202    2.2295872364442e-14 122.2628007352378
2.527603797315488      19.44052091270142      15.74039419243609   0.002455604151274351      0.681795379523259     -11.58629610427649  7.953598658337076e-05     0.1248039422288938  0.0008999410526679537      14.37716392635247      309.3496528325453   0.006576225348746669     0.8029725557846652      0.533623877253941     0.2734759514313933     0.3119786940404237   0.001583052942680791      0.507192628984638      0.322448070352512     0.2847772721857814    2.2295872364442e-14 122.2628007353817
2.527603797315488      19.44052091270142      15.74039419243609   0.002455604151274351      0.681795379523259     -11.58629610427649  7.953598658337076e-05     0.1248039422288938  0.0008999410526679537      14.37716392635247      309.3496528325453   0.006576225348746669     0.8029725557846652      0.533623877253941     0.2734759514313933     0.3119786940404237   0.001583052942680791      0.507192628984638      0.322448070352512     0.2847772572846202  1.490118348972002e-08 122.2628673556806
2.56222420001092      19.90978004114438      16.45613291265579   0.002603424442830594     0.6989315846558558     -11.95631293711921  5.147356222457767e-05     0.1277703897175397  0.0008867346017633929      14.14855481690148      309.4841993335677   0.006354258012316465     0.8000602238539967     0.5278191529234804     0.2775450304397822      0.356785292195965    0.02141720108677744      0.507192628984638     0.3204809510945145     0.2598265532212566   2.87326969140041e-14 122.1179836948473
2.562224238191036      19.90978004114438      16.45613291265579   0.002603424442830594     0.6989315846558558     -11.95631293711921  5.147356222457767e-05     0.1277703897175397  0.0008867346017633929      14.14855481690148      309.4841993335677   0.006354258012316465     0.8000602238539967     0.5278191529234804     0.2775450304397822      0.356785292195965    0.02141720108677744      0.507192628984638     0.3204809510945145     0.2598265532212566   2.87326969140041e-14 122.1179838530125
2.56222420001092      19.90978033782322      16.45613291265579   0.002603424442830594     0.6989315846558558     -11.95631293711921  5.147356222457767e-05     0.1277703897175397  0.0008867346017633929      14.14855481690148      309.4841993335677   0.006354258012316465     0.8000602238539967     0.5278191529234804     0.2775450304397822      0.356785292195965    0.02141720108677744      0.507192628984638     0.3204809510945145     0.2598265532212566   2.87326969140041e-14 122.1179835690873
2.56222420001092      19.90978004114438      16.45613315787128   0.002603424442830594     0.6989315846558558     -11.95631293711921  5.147356222457767e-05     0.1277703897175397  0.0008867346017633929      14.14855481690148      309.4841993335677   0.006354258012316465     0.8000602238539967     0.5278191529234804     0.2775450304397822      0.356785292195965    0.02141720108677744      0.507192628984638     0.3204809510945145     0.2598265532212566   2.87326969140041e-14 122.1179836592302
2.56222420001092      19.90978004114438      16.45613291265579   0.002603439343991788     0.6989315846558558     -11.95631293711921  5.147356222457767e-05     0.1277703897175397  0.0008867346017633929      14.14855481690148      309.4841993335677   0.006354258012316465     0.8000602238539967     0.5278191529234804     0.2775450304397822      0.356785292195965    0.02141720108677744      0.507192628984638     0.3204809510945145     0.2598265532212566   2.87326969140041e-14 122.1179903685122
2.56222420001092      19.90978004114438      16.45613291265579   0.002603424442830594      0.698931599557017     -11.95631293711921  5.147356222457767e-05     0.1277703897175397  0.0008867346017633929      14.14855481690148      309.4841993335677   0.006354258012316465     0.8000602238539967     0.5278191529234804     0.2775450304397822      0.356785292195965    0.02141720108677744      0.507192628984638     0.3204809510945145     0.2598265532212566   2.87326969140041e-14 122.1179837098354
2.56222420001092      19.90978004114438      16.45613291265579   0.002603424442830594     0.6989315846558558     -11.95631311528216  5.147356222457767e-05     0.1277703897175397  0.0008867346017633929      14.14855481690148      309.4841993335677   0.006354258012316465     0.8000602238539967     0.5278191529234804     0.2775450304397822      0.356785292195965    0.02141720108677744      0.507192628984638     0.3204809510945145     0.2598265532212566   2.87326969140041e-14 122.117983874984
2.56222420001092      19.90978004114438      16.45613291265579   0.002603424442830594     0.6989315846558558     -11.95631293711921  5.148846338577152e-05     0.1277703897175397  0.0008867346017633929      14.14855481690148      309.4841993335677   0.006354258012316465     0.8000602238539967     0.5278191529234804     0.2775450304397822      0.356785292195965    0.02141720108677744      0.507192628984638     0.3204809510945145     0.2598265532212566   2.87326969140041e-14 122.1180186452834
2.56222420001092      19.90978004114438      16.45613291265579   0.002603424442830594     0.6989315846558558     -11.95631293711921  5.147356222457767e-05     0.1277704046187009  0.0008867346017633929      14.14855481690148      309.4841993335677   0.006354258012316465     0.8000602238539967     0.5278191529234804     0.2775450304397822      0.356785292195965    0.02141720108677744      0.507192628984638     0.3204809510945145     0.2598265532212566   2.87326969140041e-14 122.1179854608577
2.56222420001092      19.90978004114438      16.45613291265579   0.002603424442830594     0.6989315846558558     -11.95631293711921  5.147356222457767e-05     0.1277703897175397  0.0008867495029245868      14.14855481690148      309.4841993335677   0.006354258012316465     0.8000602238539967     0.5278191529234804     0.2775450304397822      0.356785292195965    0.02141720108677744      0.507192628984638     0.3204809510945145     0.2598265532212566   2.87326969140041e-14 122.118010939854
2.56222420001092      19.90978004114438      16.45613291265579   0.002603424442830594     0.6989315846558558     -11.95631293711921  5.147356222457767e-05     0.1277703897175397  0.0008867346017633929      14.14855502773138      309.4841993335677   0.006354258012316465     0.8000602238539967     0.5278191529234804     0.2775450304397822      0.356785292195965    0.02141720108677744      0.507192628984638     0.3204809510945145     0.2598265532212566   2.87326969140041e-14 122.1179837516295
2.56222420001092      19.90978004114438      16.45613291265579   0.002603424442830594     0.6989315846558558     -11.95631293711921  5.147356222457767e-05     0.1277703897175397  0.0008867346017633929      14.14855481690148      309.4842039452417   0.006354258012316465     0.8000602238539967     0.5278191529234804     0.2775450304397822      0.356785292195965    0.02141720108677744      0.507192628984638     0.3204809510945145     0.2598265532212566   2.87326969140041e-14 122.117983670817
2.56222420001092      19.90978004114438      16.45613291265579   0.002603424442830594     0.6989315846558558     -11.95631293711921  5.147356222457767e-05     0.1277703897175397  0.0008867346017633929      14.14855481690148      309.4841993335677   0.006354272913477658     0.8000602238539967     0.5278191529234804     0.2775450304397822      0.356785292195965    0.02141720108677744      0.507192628984638     0.3204809510945145     0.2598265532212566   2.87326969140041e-14 122.1179699486194
2.56222420001092      19.90978004114438      16.45613291265579   0.002603424442830594     0.6989315846558558     -11.95631293711921  5.147356222457767e-05     0.1277703897175397  0.0008867346017633929      14.14855481690148      309.4841993335677   0.006354258012316465     0.8000602387551579     0.5278191529234804     0.2775450304397822      0.356785292195965    0.02141720108677744      0.507192628984638     0.3204809510945145     0.2598265532212566   2.87326969140041e-14 122.1179839745069
2.56222420001092      19.90978004114438      16.45613291265579   0.002603424442830594     0.6989315846558558     -11.95631293711921  5.147356222457767e-05     0.1277703897175397  0.0008867346017633929      14.14855481690148      309.4841993335677   0.006354258012316465     0.8000602238539967     0.5278191678246416     0.2775450304397822      0.356785292195965    0.02141720108677744      0.507192628984638     0.3204809510945145     0.2598265532212566   2.87326969140041e-14 122.117984322139
2.56222420001092      19.90978004114438      16.45613291265579   0.002603424442830594     0.6989315846558558     -11.95631293711921  5.147356222457767e-05     0.1277703897175397  0.0008867346017633929      14.14855481690148      309.4841993335677   0.006354258012316465     0.8000602238539967     0.5278191529234804     0.2775450453409434      0.356785292195965    0.02141720108677744      0.507192628984638     0.3204809510945145     0.2598265532212566   2.87326969140041e-14 122.1179839484515
2.56222420001092      19.90978004114438      16.45613291265579   0.002603424442830594     0.6989315846558558     -11.95631293711921  5.147356222457767e-05     0.1277703897175397  0.0008867346017633929      14.14855481690148      309.4841993335677   0.006354258012316465     0.8000602238539967     0.5278191529234804     0.2775450304397822     0.3567853070971262    0.02141720108677744      0.507192628984638     0.3204809510945145     0.2598265532212566   2.87326969140041e-14 122.1179836604643
2.56222420001092      19.90978004114438      16.45613291265579   0.002603424442830594     0.6989315846558558     -11.95631293711921  5.147356222457767e-05     0.1277703897175397  0.0008867346017633929      14.14855481690148      309.4841993335677   0.006354258012316465     0.8000602238539967     0.5278191529234804     0.2775450304397822      0.356785292195965    0.02141721598793863      0.507192628984638     0.3204809510945145     0.2598265532212566   2.87326969140041e-14 122.1179836950987
2.56222420001092      19.90978004114438      16.45613291265579   0.002603424442830594     0.6989315846558558     -11.95631293711921  5.147356222457767e-05     0.1277703897175397  0.0008867346017633929      14.14855481690148      309.4841993335677   0.006354258012316465     0.8000602238539967     0.5278191529234804     0.2775450304397822      0.356785292195965    0.02141720108677744     0.5071926438857992     0.3204809510945145     0.2598265532212566   2.87326969140041e-14 122.1179836948473
2.56222420001092      19.90978004114438      16.45613291265579   0.002603424442830594     0.6989315846558558     -11.95631293711921  5.147356222457767e-05     0.1277703897175397  0.0008867346017633929      14.14855481690148      309.4841993335677   0.006354258012316465     0.8000602238539967     0.5278191529234804     0.2775450304397822      0.356785292195965    0.02141720108677744      0.507192628984638     0.3204809659956757     0.2598265532212566   2.87326969140041e-14 122.1179836964461
2.56222420001092      19.90978004114438      16.45613291265579   0.002603424442830594     0.6989315846558558     -11.95631293711921  5.147356222457767e-05     0.1277703897175397  0.0008867346017633929      14.14855481690148      309.4841993335677   0.006354258012316465     0.8000602238539967     0.5278191529234804     0.2775450304397822      0.356785292195965    0.02141720108677744      0.507192628984638     0.3204809510945145     0.2598265681224178   2.87326969140041e-14 122.1179836955643
2.56222420001092      19.90978004114438      16.45613291265579   0.002603424442830594     0.6989315846558558     -11.95631293711921  5.147356222457767e-05     0.1277703897175397  0.0008867346017633929      14.14855481690148      309.4841993335677   0.006354258012316465     0.8000602238539967     0.5278191529234804     0.2775450304397822      0.356785292195965    0.02141720108677744      0.507192628984638     0.3204809510945145     0.2598265532212566  1.490118992654457e-08 122.1180528227823
2.569506634512002      19.27705741123244      15.48636917956236   0.002402087838936559     0.7014947657671524       -11.444120581324  4.767965495972154e-05     0.1261825687526766  0.0008954230532583594      14.04845751419181      309.4675307452401   0.006435939626508303     0.8000099937085049     0.5273178837328933     0.2750377238640213     0.3693450484521283    0.01853714858807279      0.507192628984638     0.1314950205896465     0.1757326007661336  2.241809068735269e-14 121.915407334048
2.569506672800635      19.27705741123244      15.48636917956236   0.002402087838936559     0.7014947657671524       -11.444120581324  4.767965495972154e-05     0.1261825687526766  0.0008954230532583594      14.04845751419181      309.4675307452401   0.006435939626508303     0.8000099937085049     0.5273178837328933     0.2750377238640213     0.3693450484521283    0.01853714858807279      0.507192628984638     0.1314950205896465     0.1757326007661336  2.241809068735269e-14 121.9154072531752
2.569506634512002      19.27705769848298      15.48636917956236   0.002402087838936559     0.7014947657671524       -11.444120581324  4.767965495972154e-05     0.1261825687526766  0.0008954230532583594      14.04845751419181      309.4675307452401   0.006435939626508303     0.8000099937085049     0.5273178837328933     0.2750377238640213     0.3693450484521283    0.01853714858807279      0.507192628984638     0.1314950205896465     0.1757326007661336  2.241809068735269e-14 121.9154072718092
2.569506634512002      19.27705741123244      15.48636941032725   0.002402087838936559     0.7014947657671524       -11.444120581324  4.767965495972154e-05     0.1261825687526766  0.0008954230532583594      14.04845751419181      309.4675307452401   0.006435939626508303     0.8000099937085049     0.5273178837328933     0.2750377238640213     0.3693450484521283    0.01853714858807279      0.507192628984638     0.1314950205896465     0.1757326007661336  2.241809068735269e-14 121.9154073067989
2.569506634512002      19.27705741123244      15.48636917956236   0.002402102740097753     0.7014947657671524       -11.444120581324  4.767965495972154e-05     0.1261825687526766  0.0008954230532583594      14.04845751419181      309.4675307452401   0.006435939626508303     0.8000099937085049     0.5273178837328933     0.2750377238640213     0.3693450484521283    0.01853714858807279      0.507192628984638     0.1314950205896465     0.1757326007661336  2.241809068735269e-14 121.9154085371145
2.569506634512002      19.27705741123244      15.48636917956236   0.002402087838936559     0.7014947806683136       -11.444120581324  4.767965495972154e-05     0.1261825687526766  0.0008954230532583594      14.04845751419181      309.4675307452401   0.006435939626508303     0.8000099937085049     0.5273178837328933     0.2750377238640213     0.3693450484521283    0.01853714858807279      0.507192628984638     0.1314950205896465     0.1757326007661336  2.241809068735269e-14 121.9154073302194
2.569506634512002      19.27705741123244      15.48636917956236   0.002402087838936559     0.7014947657671524     -11.44412075185469  4.767965495972154e-05     0.1261825687526766  0.0008954230532583594      14.04845751419181      309.4675307452401   0.006435939626508303     0.8000099937085049     0.5273178837328933     0.2750377238640213     0.3693450484521283    0.01853714858807279      0.507192628984638     0.1314950205896465     0.1757326007661336  2.241809068735269e-14 121.9154073690051
2.569506634512002      19.27705741123244      15.48636917956236   0.002402087838936559     0.7014947657671524       -11.444120581324  4.769455612091539e-05     0.1261825687526766  0.0008954230532583594      14.04845751419181      309.4675307452401   0.006435939626508303     0.8000099937085049     0.5273178837328933     0.2750377238640213     0.3693450484521283    0.01853714858807279      0.507192628984638     0.1314950205896465     0.1757326007661336  2.241809068735269e-14 121.9154187411499
2.569506634512002      19.27705741123244      15.48636917956236   0.002402087838936559     0.7014947657671524       -11.444120581324  4.767965495972154e-05     0.1261825836538378  0.0008954230532583594      14.04845751419181      309.4675307452401   0.006435939626508303     0.8000099937085049     0.5273178837328933     0.2750377238640213     0.3693450484521283    0.01853714858807279      0.507192628984638     0.1314950205896465     0.1757326007661336  2.241809068735269e-14 121.9154077032511
2.569506634512002      19.27705741123244      15.48636917956236   0.002402087838936559     0.7014947657671524       -11.444120581324  4.767965495972154e-05     0.1261825687526766  0.0008954379544195533      14.04845751419181      309.4675307452401   0.006435939626508303     0.8000099937085049     0.5273178837328933     0.2750377238640213     0.3693450484521283    0.01853714858807279      0.507192628984638     0.1314950205896465     0.1757326007661336  2.241809068735269e-14 121.9154138590345
2.569506634512002      19.27705741123244      15.48636917956236   0.002402087838936559     0.7014947657671524       -11.444120581324  4.767965495972154e-05     0.1261825687526766  0.0008954230532583594      14.04845772353014      309.4675307452401   0.006435939626508303     0.8000099937085049     0.5273178837328933     0.2750377238640213     0.3693450484521283    0.01853714858807279      0.507192628984638     0.1314950205896465     0.1757326007661336  2.241809068735269e-14 121.9154073534989
2.569506634512002      19.27705741123244      15.48636917956236   0.002402087838936559     0.7014947657671524       -11.444120581324  4.767965495972154e-05     0.1261825687526766  0.0008954230532583594      14.04845751419181      309.4675353566656   0.006435939626508303     0.8000099937085049     0.5273178837328933     0.2750377238640213     0.3693450484521283    0.01853714858807279      0.507192628984638     0.1314950205896465     0.1757326007661336  2.241809068735269e-14 121.9154073544093
2.569506634512002      19.27705741123244      15.48636917956236   0.002402087838936559     0.7014947657671524       -11.444120581324  4.767965495972154e-05     0.1261825687526766  0.0008954230532583594      14.04845751419181      309.4675307452401   0.006435954527669496     0.8000099937085049     0.5273178837328933     0.2750377238640213     0.3693450484521283    0.01853714858807279      0.507192628984638     0.1314950205896465     0.1757326007661336  2.241809068735269e-14 121.9154169059628
2.569506634512002      19.27705741123244      15.48636917956236   0.002402087838936559     0.7014947657671524       -11.444120581324  4.767965495972154e-05     0.1261825687526766  0.0008954230532583594      14.04845751419181      309.4675307452401   0.006435939626508303     0.8000100086096661     0.5273178837328933     0.2750377238640213     0.3693450484521283    0.01853714858807279      0.507192628984638     0.1314950205896465     0.1757326007661336  2.241809068735269e-14 121.9154077951917
2.569506634512002      19.27705741123244      15.48636917956236   0.002402087838936559     0.7014947657671524       -11.444120581324  4.767965495972154e-05     0.1261825687526766  0.0008954230532583594      14.04845751419181      309.4675307452401   0.006435939626508303     0.8000099937085049     0.5273178986340545     0.2750377238640213     0.3693450484521283    0.01853714858807279      0.507192628984638     0.1314950205896465     0.1757326007661336  2.241809068735269e-14 121.9154073111707
2.569506634512002      19.27705741123244      15.48636917956236   0.002402087838936559     0.7014947657671524       -11.444120581324  4.767965495972154e-05     0.1261825687526766  0.0008954230532583594      14.04845751419181      309.4675307452401   0.006435939626508303     0.8000099937085049     0.5273178837328933     0.2750377387651825     0.3693450484521283    0.01853714858807279      0.507192628984638     0.1314950205896465     0.1757326007661336  2.241809068735269e-14 121.9154078501761
2.569506634512002      19.27705741123244      15.48636917956236   0.002402087838936559     0.7014947657671524       -11.444120581324  4.767965495972154e-05     0.1261825687526766  0.0008954230532583594      14.04845751419181      309.4675307452401   0.006435939626508303     0.8000099937085049     0.5273178837328933     0.2750377238640213     0.3693450633532895    0.01853714858807279      0.507192628984638     0.1314950205896465     0.1757326007661336  2.241809068735269e-14 121.9154073102785
2.569506634512002      19.27705741123244      15.48636917956236   0.002402087838936559     0.7014947657671524       -11.444120581324  4.767965495972154e-05     0.1261825687526766  0.0008954230532583594      14.04845751419181      309.4675307452401   0.006435939626508303     0.8000099937085049     0.5273178837328933     0.2750377238640213     0.3693450484521283    0.01853716348923398      0.507192628984638     0.1314950205896465     0.1757326007661336  2.241809068735269e-14 121.9154073340559
2.569506634512002      19.27705741123244      15.48636917956236   0.002402087838936559     0.7014947657671524       -11.444120581324  4.767965495972154e-05     0.1261825687526766  0.0008954230532583594      14.04845751419181      309.4675307452401   0.006435939626508303     0.8000099937085049     0.5273178837328933     0.2750377238640213     0.3693450484521283    0.01853714858807279     0.5071926438857992     0.1314950205896465     0.1757326007661336  2.241809068735269e-14 121.915407334048
2.569506634512002      19.27705741123244      15.48636917956236   0.002402087838936559     0.7014947657671524       -11.444120581324  4.767965495972154e-05     0.1261825687526766  0.0008954230532583594      14.04845751419181      309.4675307452401   0.006435939626508303     0.8000099937085049     0.5273178837328933     0.2750377238640213     0.3693450484521283    0.01853714858807279      0.507192628984638     0.1314950354908077     0.1757326007661336  2.241809068735269e-14 121.9154073340529
2.569506634512002      19.27705741123244      15.48636917956236   0.002402087838936559     0.7014947657671524       -11.444120581324  4.767965495972154e-05     0.1261825687526766  0.0008954230532583594      14.04845751419181      309.4675307452401   0.006435939626508303     0.8000099937085049     0.5273178837328933     0.2750377238640213     0.3693450484521283    0.01853714858807279      0.507192628984638     0.1314950205896465     0.1757326156672948  2.241809068735269e-14 121.9154073340549
2.569506634512002      19.27705741123244      15.48636917956236   0.002402087838936559     0.7014947657671524       -11.444120581324  4.767965495972154e-05     0.1261825687526766  0.0008954230532583594      14.04845751419181      309.4675307452401   0.006435939626508303     0.8000099937085049     0.5273178837328933     0.2750377238640213     0.3693450484521283    0.01853714858807279      0.507192628984638     0.1314950205896465     0.1757326007661336  1.490118361193835e-08 121.9154780494043
2.640619544697322      19.51839255645547      15.96646622615142    0.00243900596724705     0.7070081847593714      -11.6980452976457  3.813404547714478e-05     0.1259076452361806    0.00090256762675105      13.48098852458053      306.4147354560186     0.0062881521996825     0.8000011114890085      0.518967275641201     0.2755841098976073     0.4058073654140437    0.01843231635291051      0.507192628984638     0.1310385404213683     0.1748751167538194  2.232193460023257e-14 121.8792771136193
2.64061958404562      19.51839255645547      15.96646622615142    0.00243900596724705     0.7070081847593714      -11.6980452976457  3.813404547714478e-05     0.1259076452361806    0.00090256762675105      13.48098852458053      306.4147354560186     0.0062881521996825     0.8000011114890085      0.518967275641201     0.2755841098976073     0.4058073654140437    0.01843231635291051      0.507192628984638     0.1310385404213683     0.1748751167538194  2.232193460023257e-14 121.8792772190622
2.640619544697322      19.51839284730219      15.96646622615142    0.00243900596724705     0.7070081847593714      -11.6980452976457  3.813404547714478e-05     0.1259076452361806    0.00090256762675105      13.48098852458053      306.4147354560186     0.0062881521996825     0.8000011114890085      0.518967275641201     0.2755841098976073     0.4058073654140437    0.01843231635291051      0.507192628984638     0.1310385404213683     0.1748751167538194  2.232193460023257e-14 121.879277140763
2.640619544697322      19.51839255645547       15.9664664640703    0.00243900596724705     0.7070081847593714      -11.6980452976457  3.813404547714478e-05     0.1259076452361806    0.00090256762675105      13.48098852458053      306.4147354560186     0.0062881521996825     0.8000011114890085      0.518967275641201     0.2755841098976073     0.4058073654140437    0.01843231635291051      0.507192628984638     0.1310385404213683     0.1748751167538194  2.232193460023257e-14 121.8792771244923
2.640619544697322      19.51839255645547      15.96646622615142   0.002439020868408244     0.7070081847593714      -11.6980452976457  3.813404547714478e-05     0.1259076452361806    0.00090256762675105      13.48098852458053      306.4147354560186     0.0062881521996825     0.8000011114890085      0.518967275641201     0.2755841098976073     0.4058073654140437    0.01843231635291051      0.507192628984638     0.1310385404213683     0.1748751167538194  2.232193460023257e-14 121.8792758688299
2.640619544697322      19.51839255645547      15.96646622615142    0.00243900596724705     0.7070081996605326      -11.6980452976457  3.813404547714478e-05     0.1259076452361806    0.00090256762675105      13.48098852458053      306.4147354560186     0.0062881521996825     0.8000011114890085      0.518967275641201     0.2755841098976073     0.4058073654140437    0.01843231635291051      0.507192628984638     0.1310385404213683     0.1748751167538194  2.232193460023257e-14 121.8792771045455
2.640619544697322      19.51839255645547      15.96646622615142    0.00243900596724705     0.7070081847593714     -11.69804547196016  3.813404547714478e-05     0.1259076452361806    0.00090256762675105      13.48098852458053      306.4147354560186     0.0062881521996825     0.8000011114890085      0.518967275641201     0.2755841098976073     0.4058073654140437    0.01843231635291051      0.507192628984638     0.1310385404213683     0.1748751167538194  2.232193460023257e-14 121.8792770819256
2.640619544697322      19.51839255645547      15.96646622615142    0.00243900596724705     0.7070081847593714      -11.6980452976457  3.814894663833863e-05     0.1259076452361806    0.00090256762675105      13.48098852458053      306.4147354560186     0.0062881521996825     0.8000011114890085      0.518967275641201     0.2755841098976073     0.4058073654140437    0.01843231635291051      0.507192628984638     0.1310385404213683     0.1748751167538194  2.232193460023257e-14 121.8792812114018
2.640619544697322      19.51839255645547      15.96646622615142    0.00243900596724705     0.7070081847593714      -11.6980452976457  3.813404547714478e-05     0.1259076601373418    0.00090256762675105      13.48098852458053      306.4147354560186     0.0062881521996825     0.8000011114890085      0.518967275641201     0.2755841098976073     0.4058073654140437    0.01843231635291051      0.507192628984638     0.1310385404213683     0.1748751167538194  2.232193460023257e-14 121.8792771100838
2.640619544697322      19.51839255645547      15.96646622615142    0.00243900596724705     0.7070081847593714      -11.6980452976457  3.813404547714478e-05     0.1259076452361806  0.0009025825279122438      13.48098852458053      306.4147354560186     0.0062881521996825     0.8000011114890085      0.518967275641201     0.2755841098976073     0.4058073654140437    0.01843231635291051      0.507192628984638     0.1310385404213683     0.1748751167538194  2.232193460023257e-14 121.879274696704
2.640619544697322      19.51839255645547      15.96646622615142    0.00243900596724705     0.7070081847593714      -11.6980452976457  3.813404547714478e-05     0.1259076452361806    0.00090256762675105      13.48098872546291      306.4147354560186     0.0062881521996825     0.8000011114890085      0.518967275641201     0.2755841098976073     0.4058073654140437    0.01843231635291051      0.507192628984638     0.1310385404213683     0.1748751167538194  2.232193460023257e-14 121.8792770587143
2.640619544697322      19.51839255645547      15.96646622615142    0.00243900596724705     0.7070081847593714      -11.6980452976457  3.813404547714478e-05     0.1259076452361806    0.00090256762675105      13.48098852458053      306.4147400219539     0.0062881521996825     0.8000011114890085      0.518967275641201     0.2755841098976073     0.4058073654140437    0.01843231635291051      0.507192628984638     0.1310385404213683     0.1748751167538194  2.232193460023257e-14 121.8792770330894
2.640619544697322      19.51839255645547      15.96646622615142    0.00243900596724705     0.7070081847593714      -11.6980452976457  3.813404547714478e-05     0.1259076452361806    0.00090256762675105      13.48098852458053      306.4147354560186   0.006288167100843694     0.8000011114890085      0.518967275641201     0.2755841098976073     0.4058073654140437    0.01843231635291051      0.507192628984638     0.1310385404213683     0.1748751167538194  2.232193460023257e-14 121.8792817531462
2.640619544697322      19.51839255645547      15.96646622615142    0.00243900596724705     0.7070081847593714      -11.6980452976457  3.813404547714478e-05     0.1259076452361806    0.00090256762675105      13.48098852458053      306.4147354560186     0.0062881521996825     0.8000011263901697      0.518967275641201     0.2755841098976073     0.4058073654140437    0.01843231635291051      0.507192628984638     0.1310385404213683     0.1748751167538194  2.232193460023257e-14 121.8792776735124
2.640619544697322      19.51839255645547      15.96646622615142    0.00243900596724705     0.7070081847593714      -11.6980452976457  3.813404547714478e-05     0.1259076452361806    0.00090256762675105      13.48098852458053      306.4147354560186     0.0062881521996825     0.8000011114890085     0.5189672905423622     0.2755841098976073     0.4058073654140437    0.01843231635291051      0.507192628984638     0.1310385404213683     0.1748751167538194  2.232193460023257e-14 121.8792771930408
2.640619544697322      19.51839255645547      15.96646622615142    0.00243900596724705     0.7070081847593714      -11.6980452976457  3.813404547714478e-05     0.1259076452361806    0.00090256762675105      13.48098852458053      306.4147354560186     0.0062881521996825     0.8000011114890085      0.518967275641201     0.2755841247987685     0.4058073654140437    0.01843231635291051      0.507192628984638     0.1310385404213683     0.1748751167538194  2.232193460023257e-14 121.8792773795785
2.640619544697322      19.51839255645547      15.96646622615142    0.00243900596724705     0.7070081847593714      -11.6980452976457  3.813404547714478e-05     0.1259076452361806    0.00090256762675105      13.48098852458053      306.4147354560186     0.0062881521996825     0.8000011114890085      0.518967275641201     0.2755841098976073     0.4058073803152049    0.01843231635291051      0.507192628984638     0.1310385404213683     0.1748751167538194  2.232193460023257e-14 121.8792770958165
2.640619544697322      19.51839255645547      15.96646622615142    0.00243900596724705     0.7070081847593714      -11.6980452976457  3.813404547714478e-05     0.1259076452361806    0.00090256762675105      13.48098852458053      306.4147354560186     0.0062881521996825     0.8000011114890085      0.518967275641201     0.2755841098976073     0.4058073654140437     0.0184323312540717      0.507192628984638     0.1310385404213683     0.1748751167538194  2.232193460023257e-14 121.8792771136135
2.640619544697322      19.51839255645547      15.96646622615142    0.00243900596724705     0.7070081847593714      -11.6980452976457  3.813404547714478e-05     0.1259076452361806    0.00090256762675105      13.48098852458053      306.4147354560186     0.0062881521996825     0.8000011114890085      0.518967275641201     0.2755841098976073     0.4058073654140437    0.01843231635291051     0.5071926438857992     0.1310385404213683     0.1748751167538194  2.232193460023257e-14 121.8792771136193
2.640619544697322      19.51839255645547      15.96646622615142    0.00243900596724705     0.7070081847593714      -11.6980452976457  3.813404547714478e-05     0.1259076452361806    0.00090256762675105      13.48098852458053      306.4147354560186     0.0062881521996825     0.8000011114890085      0.518967275641201     0.2755841098976073     0.4058073654140437    0.01843231635291051      0.507192628984638     0.1310385553225295     0.1748751167538194  2.232193460023257e-14 121.8792771136264
2.640619544697322      19.51839255645547      15.96646622615142    0.00243900596724705     0.7070081847593714      -11.6980452976457  3.813404547714478e-05     0.1259076452361806    0.00090256762675105      13.48098852458053      306.4147354560186     0.0062881521996825     0.8000011114890085      0.518967275641201     0.2755841098976073     0.4058073654140437    0.01843231635291051      0.507192628984638     0.1310385404213683     0.1748751316549806  2.232193460023257e-14 121.8792771136037
2.640619544697322      19.51839255645547      15.96646622615142    0.00243900596724705     0.7070081847593714      -11.6980452976457  3.813404547714478e-05     0.1259076452361806    0.00090256762675105      13.48098852458053      306.4147354560186     0.0062881521996825     0.8000011114890085      0.518967275641201     0.2755841098976073     0.4058073654140437    0.01843231635291051      0.507192628984638     0.1310385404213683     0.1748751167538194  1.490118351578226e-08 121.8793475337888
2.617252832330056      19.52382509149214      15.97134017868032   0.002463225648279268     0.7052061131845192     -11.69020409710668  2.910335205001579e-05     0.1260484683380944  0.0009040344891664259      13.63902628777896      306.4394059860313   0.006347365548176289     0.8000006965727126     0.5218015052949276     0.2751949105639393     0.4010198334832443    0.01845095966647071      0.507192628984638     0.1309566155587684     0.1759708727230571   3.54462376521306e-14 121.8556532695368
2.617252871330162      19.52382509149214      15.97134017868032   0.002463225648279268     0.7052061131845192     -11.69020409710668  2.910335205001579e-05     0.1260484683380944  0.0009040344891664259      13.63902628777896      306.4394059860313   0.006347365548176289     0.8000006965727126     0.5218015052949276     0.2751949105639393     0.4010198334832443    0.01845095966647071      0.507192628984638     0.1309566155587684     0.1759708727230571   3.54462376521306e-14 121.8556533250063
2.617252832330056      19.52382538241981      15.97134017868032   0.002463225648279268     0.7052061131845192     -11.69020409710668  2.910335205001579e-05     0.1260484683380944  0.0009040344891664259      13.63902628777896      306.4394059860313   0.006347365548176289     0.8000006965727126     0.5218015052949276     0.2751949105639393     0.4010198334832443    0.01845095966647071      0.507192628984638     0.1309566155587684     0.1759708727230571   3.54462376521306e-14 121.8556532635798
2.617252832330056      19.52382509149214      15.97134041667184   0.002463225648279268     0.7052061131845192     -11.69020409710668  2.910335205001579e-05     0.1260484683380944  0.0009040344891664259      13.63902628777896      306.4394059860313   0.006347365548176289     0.8000006965727126     0.5218015052949276     0.2751949105639393     0.4010198334832443    0.01845095966647071      0.507192628984638     0.1309566155587684     0.1759708727230571   3.54462376521306e-14 121.8556532458791
2.617252832330056      19.52382509149214      15.97134017868032   0.002463240549440462     0.7052061131845192     -11.69020409710668  2.910335205001579e-05     0.1260484683380944  0.0009040344891664259      13.63902628777896      306.4394059860313   0.006347365548176289     0.8000006965727126     0.5218015052949276     0.2751949105639393     0.4010198334832443    0.01845095966647071      0.507192628984638     0.1309566155587684     0.1759708727230571   3.54462376521306e-14 121.8556525421178
2.617252832330056      19.52382509149214      15.97134017868032   0.002463225648279268     0.7052061280856804     -11.69020409710668  2.910335205001579e-05     0.1260484683380944  0.0009040344891664259      13.63902628777896      306.4394059860313   0.006347365548176289     0.8000006965727126     0.5218015052949276     0.2751949105639393     0.4010198334832443    0.01845095966647071      0.507192628984638     0.1309566155587684     0.1759708727230571   3.54462376521306e-14 121.8556532588592
2.617252832330056      19.52382509149214      15.97134017868032   0.002463225648279268     0.7052061131845192     -11.69020427130429  2.910335205001579e-05     0.1260484683380944  0.0009040344891664259      13.63902628777896      306.4394059860313   0.006347365548176289     0.8000006965727126     0.5218015052949276     0.2751949105639393     0.4010198334832443    0.01845095966647071      0.507192628984638     0.1309566155587684     0.1759708727230571   3.54462376521306e-14 121.8556532459203
2.617252832330056      19.52382509149214      15.97134017868032   0.002463225648279268     0.7052061131845192     -11.69020409710668  2.911825321120964e-05     0.1260484683380944  0.0009040344891664259      13.63902628777896      306.4394059860313   0.006347365548176289     0.8000006965727126     0.5218015052949276     0.2751949105639393     0.4010198334832443    0.01845095966647071      0.507192628984638     0.1309566155587684     0.1759708727230571   3.54462376521306e-14 121.8556576619333
2.617252832330056      19.52382509149214      15.97134017868032   0.002463225648279268     0.7052061131845192     -11.69020409710668  2.910335205001579e-05     0.1260484832392556  0.0009040344891664259      13.63902628777896      306.4394059860313   0.006347365548176289     0.8000006965727126     0.5218015052949276     0.2751949105639393     0.4010198334832443    0.01845095966647071      0.507192628984638     0.1309566155587684     0.1759708727230571   3.54462376521306e-14 121.8556532434317
2.617252832330056      19.52382509149214      15.97134017868032   0.002463225648279268     0.7052061131845192     -11.69020409710668  2.910335205001579e-05     0.1260484683380944  0.0009040493903276197      13.63902628777896      306.4394059860313   0.006347365548176289     0.8000006965727126     0.5218015052949276     0.2751949105639393     0.4010198334832443    0.01845095966647071      0.507192628984638     0.1309566155587684     0.1759708727230571   3.54462376521306e-14 121.8556545707976
2.617252832330056      19.52382509149214      15.97134017868032   0.002463225648279268     0.7052061131845192     -11.69020409710668  2.910335205001579e-05     0.1260484683380944  0.0009040344891664259      13.63902649101629      306.4394059860313   0.006347365548176289     0.8000006965727126     0.5218015052949276     0.2751949105639393     0.4010198334832443    0.01845095966647071      0.507192628984638     0.1309566155587684     0.1759708727230571   3.54462376521306e-14 121.8556532181576
2.617252832330056      19.52382509149214      15.97134017868032   0.002463225648279268     0.7052061131845192     -11.69020409710668  2.910335205001579e-05     0.1260484683380944  0.0009040344891664259      13.63902628777896      306.4394105523343   0.006347365548176289     0.8000006965727126     0.5218015052949276     0.2751949105639393     0.4010198334832443    0.01845095966647071      0.507192628984638     0.1309566155587684     0.1759708727230571   3.54462376521306e-14 121.855653209117
2.617252832330056      19.52382509149214      15.97134017868032   0.002463225648279268     0.7052061131845192     -11.69020409710668  2.910335205001579e-05     0.1260484683380944  0.0009040344891664259      13.63902628777896      306.4394059860313   0.006347380449337483     0.8000006965727126     0.5218015052949276     0.2751949105639393     0.4010198334832443    0.01845095966647071      0.507192628984638     0.1309566155587684     0.1759708727230571   3.54462376521306e-14 121.8556588141846
2.617252832330056      19.52382509149214      15.97134017868032   0.002463225648279268     0.7052061131845192     -11.69020409710668  2.910335205001579e-05     0.1260484683380944  0.0009040344891664259      13.63902628777896      306.4394059860313   0.006347365548176289     0.8000007114738738     0.5218015052949276     0.2751949105639393     0.4010198334832443    0.01845095966647071      0.507192628984638     0.1309566155587684     0.1759708727230571   3.54462376521306e-14 121.8556537818279
2.617252832330056      19.52382509149214      15.97134017868032   0.002463225648279268     0.7052061131845192     -11.69020409710668  2.910335205001579e-05     0.1260484683380944  0.0009040344891664259      13.63902628777896      306.4394059860313   0.006347365548176289     0.8000006965727126     0.5218015201960888     0.2751949105639393     0.4010198334832443    0.01845095966647071      0.507192628984638     0.1309566155587684     0.1759708727230571   3.54462376521306e-14 121.8556532303984
2.617252832330056      19.52382509149214      15.97134017868032   0.002463225648279268     0.7052061131845192     -11.69020409710668  2.910335205001579e-05     0.1260484683380944  0.0009040344891664259      13.63902628777896      306.4394059860313   0.006347365548176289     0.8000006965727126     0.5218015052949276     0.2751949254651005     0.4010198334832443    0.01845095966647071      0.507192628984638     0.1309566155587684     0.1759708727230571   3.54462376521306e-14 121.8556534974287
2.617252832330056      19.52382509149214      15.97134017868032   0.002463225648279268     0.7052061131845192     -11.69020409710668  2.910335205001579e-05     0.1260484683380944  0.0009040344891664259      13.63902628777896      306.4394059860313   0.006347365548176289     0.8000006965727126     0.5218015052949276     0.2751949105639393     0.4010198483844055    0.01845095966647071      0.507192628984638     0.1309566155587684     0.1759708727230571   3.54462376521306e-14 121.855653236958
2.617252832330056      19.52382509149214      15.97134017868032   0.002463225648279268     0.7052061131845192     -11.69020409710668  2.910335205001579e-05     0.1260484683380944  0.0009040344891664259      13.63902628777896      306.4394059860313   0.006347365548176289     0.8000006965727126     0.5218015052949276     0.2751949105639393     0.4010198334832443    0.01845097456763191      0.507192628984638     0.1309566155587684     0.1759708727230571   3.54462376521306e-14 121.8556532695324
2.617252832330056      19.52382509149214      15.97134017868032   0.002463225648279268     0.7052061131845192     -11.69020409710668  2.910335205001579e-05     0.1260484683380944  0.0009040344891664259      13.63902628777896      306.4394059860313   0.006347365548176289     0.8000006965727126     0.5218015052949276     0.2751949105639393     0.4010198334832443    0.01845095966647071     0.5071926438857992     0.1309566155587684     0.1759708727230571   3.54462376521306e-14 121.8556532695368
2.617252832330056      19.52382509149214      15.97134017868032   0.002463225648279268     0.7052061131845192     -11.69020409710668  2.910335205001579e-05     0.1260484683380944  0.0009040344891664259      13.63902628777896      306.4394059860313   0.006347365548176289     0.8000006965727126     0.5218015052949276     0.2751949105639393     0.4010198334832443    0.01845095966647071      0.507192628984638     0.1309566304599296     0.1759708727230571   3.54462376521306e-14 121.8556532695326
2.617252832330056      19.52382509149214      15.97134017868032   0.002463225648279268     0.7052061131845192     -11.69020409710668  2.910335205001579e-05     0.1260484683380944  0.0009040344891664259      13.63902628777896      306.4394059860313   0.006347365548176289     0.8000006965727126     0.5218015052949276     0.2751949105639393     0.4010198334832443    0.01845095966647071      0.507192628984638     0.1309566155587684     0.1759708876242183   3.54462376521306e-14 121.8556532695305
2.617252832330056      19.52382509149214      15.97134017868032   0.002463225648279268     0.7052061131845192     -11.69020409710668  2.910335205001579e-05     0.1260484683380944  0.0009040344891664259      13.63902628777896      306.4394059860313   0.006347365548176289     0.8000006965727126     0.5218015052949276     0.2751949105639393     0.4010198334832443    0.01845095966647071      0.507192628984638     0.1309566155587684     0.1759708727230571  1.490119664008531e-08 121.8557237878451
2.61151509555184      19.59616351242109      16.09254667544084    0.00249515107895083     0.7049934128541079     -11.74851575774045  2.676516650424413e-05     0.1261294555238036  0.0009014849111376634      13.68570409677538      306.4656071790097   0.006357564922870484     0.8000006052785463     0.5224826855230523     0.2753078783646469     0.4009633402036214    0.01846825951480378      0.507192628984638     0.1313403923999788     0.1764876541716504  3.153032425497532e-14 121.8553608625865
2.611515134466448      19.59616351242109      16.09254667544084    0.00249515107895083     0.7049934128541079     -11.74851575774045  2.676516650424413e-05     0.1261294555238036  0.0009014849111376634      13.68570409677538      306.4656071790097   0.006357564922870484     0.8000006052785463     0.5224826855230523     0.2753078783646469     0.4009633402036214    0.01846825951480378      0.507192628984638     0.1313403923999788     0.1764876541716504  3.153032425497532e-14 121.8553608639624
2.61151509555184      19.59616380442668      16.09254667544084    0.00249515107895083     0.7049934128541079     -11.74851575774045  2.676516650424413e-05     0.1261294555238036  0.0009014849111376634      13.68570409677538      306.4656071790097   0.006357564922870484     0.8000006052785463     0.5224826855230523     0.2753078783646469     0.4009633402036214    0.01846825951480378      0.507192628984638     0.1313403923999788     0.1764876541716504  3.153032425497532e-14 121.8553608317314
2.61151509555184      19.59616351242109      16.09254691523847    0.00249515107895083     0.7049934128541079     -11.74851575774045  2.676516650424413e-05     0.1261294555238036  0.0009014849111376634      13.68570409677538      306.4656071790097   0.006357564922870484     0.8000006052785463     0.5224826855230523     0.2753078783646469     0.4009633402036214    0.01846825951480378      0.507192628984638     0.1313403923999788     0.1764876541716504  3.153032425497532e-14 121.8553607745185
2.61151509555184      19.59616351242109      16.09254667544084   0.002495165980112023     0.7049934128541079     -11.74851575774045  2.676516650424413e-05     0.1261294555238036  0.0009014849111376634      13.68570409677538      306.4656071790097   0.006357564922870484     0.8000006052785463     0.5224826855230523     0.2753078783646469     0.4009633402036214    0.01846825951480378      0.507192628984638     0.1313403923999788     0.1764876541716504  3.153032425497532e-14 121.8553613752211
2.61151509555184      19.59616351242109      16.09254667544084    0.00249515107895083     0.7049934277552691     -11.74851575774045  2.676516650424413e-05     0.1261294555238036  0.0009014849111376634      13.68570409677538      306.4656071790097   0.006357564922870484     0.8000006052785463     0.5224826855230523     0.2753078783646469     0.4009633402036214    0.01846825951480378      0.507192628984638     0.1313403923999788     0.1764876541716504  3.153032425497532e-14 121.8553608648221
2.61151509555184      19.59616351242109      16.09254667544084    0.00249515107895083     0.7049934128541079     -11.74851593280698  2.676516650424413e-05     0.1261294555238036  0.0009014849111376634      13.68570409677538      306.4656071790097   0.006357564922870484     0.8000006052785463     0.5224826855230523     0.2753078783646469     0.4009633402036214    0.01846825951480378      0.507192628984638     0.1313403923999788     0.1764876541716504  3.153032425497532e-14 121.8553608836585
2.61151509555184      19.59616351242109      16.09254667544084    0.00249515107895083     0.7049934128541079     -11.74851575774045  2.678006766543798e-05     0.1261294555238036  0.0009014849111376634      13.68570409677538      306.4656071790097   0.006357564922870484     0.8000006052785463     0.5224826855230523     0.2753078783646469     0.4009633402036214    0.01846825951480378      0.507192628984638     0.1313403923999788     0.1764876541716504  3.153032425497532e-14 121.8553654561017
2.61151509555184      19.59616351242109      16.09254667544084    0.00249515107895083     0.7049934128541079     -11.74851575774045  2.676516650424413e-05     0.1261294704249648  0.0009014849111376634      13.68570409677538      306.4656071790097   0.006357564922870484     0.8000006052785463     0.5224826855230523     0.2753078783646469     0.4009633402036214    0.01846825951480378      0.507192628984638     0.1313403923999788     0.1764876541716504  3.153032425497532e-14 121.8553608725115
2.61151509555184      19.59616351242109      16.09254667544084    0.00249515107895083     0.7049934128541079     -11.74851575774045  2.676516650424413e-05     0.1261294555238036  0.0009014998122988572      13.68570409677538      306.4656071790097   0.006357564922870484     0.8000006052785463     0.5224826855230523     0.2753078783646469     0.4009633402036214    0.01846825951480378      0.507192628984638     0.1313403923999788     0.1764876541716504  3.153032425497532e-14 121.8553626336365
2.61151509555184      19.59616351242109      16.09254667544084    0.00249515107895083     0.7049934128541079     -11.74851575774045  2.676516650424413e-05     0.1261294555238036  0.0009014849111376634      13.68570430070827      306.4656071790097   0.006357564922870484     0.8000006052785463     0.5224826855230523     0.2753078783646469     0.4009633402036214    0.01846825951480378      0.507192628984638     0.1313403923999788     0.1764876541716504  3.153032425497532e-14 121.8553607950964
2.61151509555184      19.59616351242109      16.09254667544084    0.00249515107895083     0.7049934128541079     -11.74851575774045  2.676516650424413e-05     0.1261294555238036  0.0009014849111376634      13.68570409677538      306.4656117457031   0.006357564922870484     0.8000006052785463     0.5224826855230523     0.2753078783646469     0.4009633402036214    0.01846825951480378      0.507192628984638     0.1313403923999788     0.1764876541716504  3.153032425497532e-14 121.8553607499543
2.61151509555184      19.59616351242109      16.09254667544084    0.00249515107895083     0.7049934128541079     -11.74851575774045  2.676516650424413e-05     0.1261294555238036  0.0009014849111376634      13.68570409677538      306.4656071790097   0.006357579824031677     0.8000006052785463     0.5224826855230523     0.2753078783646469     0.4009633402036214    0.01846825951480378      0.507192628984638     0.1313403923999788     0.1764876541716504  3.153032425497532e-14 121.8553681559288
2.61151509555184      19.59616351242109      16.09254667544084    0.00249515107895083     0.7049934128541079     -11.74851575774045  2.676516650424413e-05     0.1261294555238036  0.0009014849111376634      13.68570409677538      306.4656071790097   0.006357564922870484     0.8000006201797075     0.5224826855230523     0.2753078783646469     0.4009633402036214    0.01846825951480378      0.507192628984638     0.1313403923999788     0.1764876541716504  3.153032425497532e-14 121.8553614156429
2.61151509555184      19.59616351242109      16.09254667544084    0.00249515107895083     0.7049934128541079     -11.74851575774045  2.676516650424413e-05     0.1261294555238036  0.0009014849111376634      13.68570409677538      306.4656071790097   0.006357564922870484     0.8000006052785463     0.5224827004242135     0.2753078783646469     0.4009633402036214    0.01846825951480378      0.507192628984638     0.1313403923999788     0.1764876541716504  3.153032425497532e-14 121.8553608023486
2.61151509555184      19.59616351242109      16.09254667544084    0.00249515107895083     0.7049934128541079     -11.74851575774045  2.676516650424413e-05     0.1261294555238036  0.0009014849111376634      13.68570409677538      306.4656071790097   0.006357564922870484     0.8000006052785463     0.5224826855230523     0.2753078932658081     0.4009633402036214    0.01846825951480378      0.507192628984638     0.1313403923999788     0.1764876541716504  3.153032425497532e-14 121.8553611650137
2.61151509555184      19.59616351242109      16.09254667544084    0.00249515107895083     0.7049934128541079     -11.74851575774045  2.676516650424413e-05     0.1261294555238036  0.0009014849111376634      13.68570409677538      306.4656071790097   0.006357564922870484     0.8000006052785463     0.5224826855230523     0.2753078783646469     0.4009633551047826    0.01846825951480378      0.507192628984638     0.1313403923999788     0.1764876541716504  3.153032425497532e-14 121.8553608599081
2.61151509555184      19.59616351242109      16.09254667544084    0.00249515107895083     0.7049934128541079     -11.74851575774045  2.676516650424413e-05     0.1261294555238036  0.0009014849111376634      13.68570409677538      306.4656071790097   0.006357564922870484     0.8000006052785463     0.5224826855230523     0.2753078783646469     0.4009633402036214    0.01846827441596497      0.507192628984638     0.1313403923999788     0.1764876541716504  3.153032425497532e-14 121.8553608625874
2.61151509555184      19.59616351242109      16.09254667544084    0.00249515107895083     0.7049934128541079     -11.74851575774045  2.676516650424413e-05     0.1261294555238036  0.0009014849111376634      13.68570409677538      306.4656071790097   0.006357564922870484     0.8000006052785463     0.5224826855230523     0.2753078783646469     0.4009633402036214    0.01846825951480378     0.5071926438857992     0.1313403923999788     0.1764876541716504  3.153032425497532e-14 121.8553608625865
2.61151509555184      19.59616351242109      16.09254667544084    0.00249515107895083     0.7049934128541079     -11.74851575774045  2.676516650424413e-05     0.1261294555238036  0.0009014849111376634      13.68570409677538      306.4656071790097   0.006357564922870484     0.8000006052785463     0.5224826855230523     0.2753078783646469     0.4009633402036214    0.01846825951480378      0.507192628984638       0.13134040730114     0.1764876541716504  3.153032425497532e-14 121.8553608625944
2.61151509555184      19.59616351242109      16.09254667544084    0.00249515107895083     0.7049934128541079     -11.74851575774045  2.676516650424413e-05     0.1261294555238036  0.0009014849111376634      13.68570409677538      306.4656071790097   0.006357564922870484     0.8000006052785463     0.5224826855230523     0.2753078783646469     0.4009633402036214    0.01846825951480378      0.507192628984638     0.1313403923999788     0.1764876690728116  3.153032425497532e-14 121.8553608625859
2.61151509555184      19.59616351242109      16.09254667544084    0.00249515107895083     0.7049934128541079     -11.74851575774045  2.676516650424413e-05     0.1261294555238036  0.0009014849111376634      13.68570409677538      306.4656071790097   0.006357564922870484     0.8000006052785463     0.5224826855230523     0.2753078783646469     0.4009633402036214    0.01846825951480378      0.507192628984638     0.1313403923999788     0.1764876541716504  1.490119272417191e-08 121.8554313446178
2.61027667090872      19.61408425009442      16.12299319640641    0.00250099869024578     0.7047779108430069     -11.76382225047175  2.684373377236759e-05     0.1261299928198148  0.0009008353303845745       13.6959820438506      306.4725952857322   0.006359682254101582     0.8000005911776295     0.5227500969021995     0.2752110567459447     0.4004728924376796    0.01846801196425718      0.507192628984638      0.131325027831837     0.1764999007693009  3.069037988445515e-14 121.8544432662664
2.610276709804874      19.61408425009442      16.12299319640641    0.00250099869024578     0.7047779108430069     -11.76382225047175  2.684373377236759e-05     0.1261299928198148  0.0009008353303845745       13.6959820438506      306.4725952857322   0.006359682254101582     0.8000005911776295     0.5227500969021995     0.2752110567459447     0.4004728924376796    0.01846801196425718      0.507192628984638      0.131325027831837     0.1764999007693009  3.069037988445515e-14 121.854443279441
2.61027667090872      19.61408454236705      16.12299319640641    0.00250099869024578     0.7047779108430069     -11.76382225047175  2.684373377236759e-05     0.1261299928198148  0.0009008353303845745       13.6959820438506      306.4725952857322   0.006359682254101582     0.8000005911776295     0.5227500969021995     0.2752110567459447     0.4004728924376796    0.01846801196425718      0.507192628984638      0.131325027831837     0.1764999007693009  3.069037988445515e-14 121.8544432782892
2.61027667090872      19.61408425009442      16.12299343665773    0.00250099869024578     0.7047779108430069     -11.76382225047175  2.684373377236759e-05     0.1261299928198148  0.0009008353303845745       13.6959820438506      306.4725952857322   0.006359682254101582     0.8000005911776295     0.5227500969021995     0.2752110567459447     0.4004728924376796    0.01846801196425718      0.507192628984638      0.131325027831837     0.1764999007693009  3.069037988445515e-14 121.8544432881195
2.61027667090872      19.61408425009442      16.12299319640641   0.002501013591406974     0.7047779108430069     -11.76382225047175  2.684373377236759e-05     0.1261299928198148  0.0009008353303845745       13.6959820438506      306.4725952857322   0.006359682254101582     0.8000005911776295     0.5227500969021995     0.2752110567459447     0.4004728924376796    0.01846801196425718      0.507192628984638      0.131325027831837     0.1764999007693009  3.069037988445515e-14 121.8544439505861
2.61027667090872      19.61408425009442      16.12299319640641    0.00250099869024578     0.7047779257441681     -11.76382225047175  2.684373377236759e-05     0.1261299928198148  0.0009008353303845745       13.6959820438506      306.4725952857322   0.006359682254101582     0.8000005911776295     0.5227500969021995     0.2752110567459447     0.4004728924376796    0.01846801196425718      0.507192628984638      0.131325027831837     0.1764999007693009  3.069037988445515e-14 121.8544432864443
2.61027667090872      19.61408425009442      16.12299319640641    0.00250099869024578     0.7047779108430069     -11.76382242576636  2.684373377236759e-05     0.1261299928198148  0.0009008353303845745       13.6959820438506      306.4725952857322   0.006359682254101582     0.8000005911776295     0.5227500969021995     0.2752110567459447     0.4004728924376796    0.01846801196425718      0.507192628984638      0.131325027831837     0.1764999007693009  3.069037988445515e-14 121.8544433076581
2.61027667090872      19.61408425009442      16.12299319640641    0.00250099869024578     0.7047779108430069     -11.76382225047175  2.685863493356143e-05     0.1261299928198148  0.0009008353303845745       13.6959820438506      306.4725952857322   0.006359682254101582     0.8000005911776295     0.5227500969021995     0.2752110567459447     0.4004728924376796    0.01846801196425718      0.507192628984638      0.131325027831837     0.1764999007693009  3.069037988445515e-14 121.8544473065271
2.61027667090872      19.61408425009442      16.12299319640641    0.00250099869024578     0.7047779108430069     -11.76382225047175  2.684373377236759e-05      0.126130007720976  0.0009008353303845745       13.6959820438506      306.4725952857322   0.006359682254101582     0.8000005911776295     0.5227500969021995     0.2752110567459447     0.4004728924376796    0.01846801196425718      0.507192628984638      0.131325027831837     0.1764999007693009  3.069037988445515e-14 121.8544432931049
2.61027667090872      19.61408425009442      16.12299319640641    0.00250099869024578     0.7047779108430069     -11.76382225047175  2.684373377236759e-05     0.1261299928198148  0.0009008502315457684       13.6959820438506      306.4725952857322   0.006359682254101582     0.8000005911776295     0.5227500969021995     0.2752110567459447     0.4004728924376796    0.01846801196425718      0.507192628984638      0.131325027831837     0.1764999007693009  3.069037988445515e-14 121.8544449467606
2.61027667090872      19.61408425009442      16.12299319640641    0.00250099869024578     0.7047779108430069     -11.76382225047175  2.684373377236759e-05     0.1261299928198148  0.0009008353303845745      13.69598224793664      306.4725952857322   0.006359682254101582     0.8000005911776295     0.5227500969021995     0.2752110567459447     0.4004728924376796    0.01846801196425718      0.507192628984638      0.131325027831837     0.1764999007693009  3.069037988445515e-14 121.8544431119197
2.61027667090872      19.61408425009442      16.12299319640641    0.00250099869024578     0.7047779108430069     -11.76382225047175  2.684373377236759e-05     0.1261299928198148  0.0009008353303845745       13.6959820438506      306.4725998525297   0.006359682254101582     0.8000005911776295     0.5227500969021995     0.2752110567459447     0.4004728924376796    0.01846801196425718      0.507192628984638      0.131325027831837     0.1764999007693009  3.069037988445515e-14 121.8544430766943
2.61027667090872      19.61408425009442      16.12299319640641    0.00250099869024578     0.7047779108430069     -11.76382225047175  2.684373377236759e-05     0.1261299928198148  0.0009008353303845745       13.6959820438506      306.4725952857322   0.006359697155262776     0.8000005911776295     0.5227500969021995     0.2752110567459447     0.4004728924376796    0.01846801196425718      0.507192628984638      0.131325027831837     0.1764999007693009  3.069037988445515e-14 121.8544449009281
2.61027667090872      19.61408425009442      16.12299319640641    0.00250099869024578     0.7047779108430069     -11.76382225047175  2.684373377236759e-05     0.1261299928198148  0.0009008353303845745       13.6959820438506      306.4725952857322   0.006359682254101582     0.8000006060787906     0.5227500969021995     0.2752110567459447     0.4004728924376796    0.01846801196425718      0.507192628984638      0.131325027831837     0.1764999007693009  3.069037988445515e-14 121.8544438071976
2.61027667090872      19.61408425009442      16.12299319640641    0.00250099869024578     0.7047779108430069     -11.76382225047175  2.684373377236759e-05     0.1261299928198148  0.0009008353303845745       13.6959820438506      306.4725952857322   0.006359682254101582     0.8000005911776295     0.5227501118033607     0.2752110567459447     0.4004728924376796    0.01846801196425718      0.507192628984638      0.131325027831837     0.1764999007693009  3.069037988445515e-14 121.8544433269358
2.61027667090872      19.61408425009442      16.12299319640641    0.00250099869024578     0.7047779108430069     -11.76382225047175  2.684373377236759e-05     0.1261299928198148  0.0009008353303845745       13.6959820438506      306.4725952857322   0.006359682254101582     0.8000005911776295     0.5227500969021995     0.2752110716471058     0.4004728924376796    0.01846801196425718      0.507192628984638      0.131325027831837     0.1764999007693009  3.069037988445515e-14 121.8544433782672
2.61027667090872      19.61408425009442      16.12299319640641    0.00250099869024578     0.7047779108430069     -11.76382225047175  2.684373377236759e-05     0.1261299928198148  0.0009008353303845745       13.6959820438506      306.4725952857322   0.006359682254101582     0.8000005911776295     0.5227500969021995     0.2752110567459447     0.4004729073388408    0.01846801196425718      0.507192628984638      0.131325027831837     0.1764999007693009  3.069037988445515e-14 121.8544432702717
2.61027667090872      19.61408425009442      16.12299319640641    0.00250099869024578     0.7047779108430069     -11.76382225047175  2.684373377236759e-05     0.1261299928198148  0.0009008353303845745       13.6959820438506      306.4725952857322   0.006359682254101582     0.8000005911776295     0.5227500969021995     0.2752110567459447     0.4004728924376796    0.01846802686541837      0.507192628984638      0.131325027831837     0.1764999007693009  3.069037988445515e-14 121.8544432662595
2.61027667090872      19.61408425009442      16.12299319640641    0.00250099869024578     0.7047779108430069     -11.76382225047175  2.684373377236759e-05     0.1261299928198148  0.0009008353303845745       13.6959820438506      306.4725952857322   0.006359682254101582     0.8000005911776295     0.5227500969021995     0.2752110567459447     0.4004728924376796    0.01846801196425718     0.5071926438857992      0.131325027831837     0.1764999007693009  3.069037988445515e-14 121.8544432662664
2.61027667090872      19.61408425009442      16.12299319640641    0.00250099869024578     0.7047779108430069     -11.76382225047175  2.684373377236759e-05     0.1261299928198148  0.0009008353303845745       13.6959820438506      306.4725952857322   0.006359682254101582     0.8000005911776295     0.5227500969021995     0.2752110567459447     0.4004728924376796    0.01846801196425718      0.507192628984638     0.1313250427329982     0.1764999007693009  3.069037988445515e-14 121.8544432662661
2.61027667090872      19.61408425009442      16.12299319640641    0.00250099869024578     0.7047779108430069     -11.76382225047175  2.684373377236759e-05     0.1261299928198148  0.0009008353303845745       13.6959820438506      306.4725952857322   0.006359682254101582     0.8000005911776295     0.5227500969021995     0.2752110567459447     0.4004728924376796    0.01846801196425718      0.507192628984638      0.131325027831837     0.1764999156704621  3.069037988445515e-14 121.854443266268
2.61027667090872      19.61408425009442      16.12299319640641    0.00250099869024578     0.7047779108430069     -11.76382225047175  2.684373377236759e-05     0.1261299928198148  0.0009008353303845745       13.6959820438506      306.4725952857322   0.006359682254101582     0.8000005911776295     0.5227500969021995     0.2752110567459447     0.4004728924376796    0.01846801196425718      0.507192628984638      0.131325027831837     0.1764999007693009  1.490119188422754e-08 121.8545137436543
2.610299420997654      19.61401117225118      16.12286697507014   0.002500617103388136     0.7047753274828456     -11.76376383690061  2.682211712270621e-05     0.1261292285517267  0.0009005319418629803      13.69619913561833      306.4827120634142   0.006357479375382277     0.8000005911219461     0.5227399370855745      0.275205880555481     0.4004813221680529     0.0184709762742469      0.507192628984638     0.1313089986470427      0.176494754973266  3.024880554969038e-14 121.8541938046797
2.610299459894146      19.61401117225118      16.12286697507014   0.002500617103388136     0.7047753274828456     -11.76376383690061  2.682211712270621e-05     0.1261292285517267  0.0009005319418629803      13.69619913561833      306.4827120634142   0.006357479375382277     0.8000005911219461     0.5227399370855745      0.275205880555481     0.4004813221680529     0.0184709762742469      0.507192628984638     0.1313089986470427      0.176494754973266  3.024880554969038e-14 121.8541938467937
2.610299420997654      19.61401146452273      16.12286697507014   0.002500617103388136     0.7047753274828456     -11.76376383690061  2.682211712270621e-05     0.1261292285517267  0.0009005319418629803      13.69619913561833      306.4827120634142   0.006357479375382277     0.8000005911219461     0.5227399370855745      0.275205880555481     0.4004813221680529     0.0184709762742469      0.507192628984638     0.1313089986470427      0.176494754973266  3.024880554969038e-14 121.854193779202
2.610299420997654      19.61401117225118      16.12286721531957   0.002500617103388136     0.7047753274828456     -11.76376383690061  2.682211712270621e-05     0.1261292285517267  0.0009005319418629803      13.69619913561833      306.4827120634142   0.006357479375382277     0.8000005911219461     0.5227399370855745      0.275205880555481     0.4004813221680529     0.0184709762742469      0.507192628984638     0.1313089986470427      0.176494754973266  3.024880554969038e-14 121.8541938041817
2.610299420997654      19.61401117225118      16.12286697507014    0.00250063200454933     0.7047753274828456     -11.76376383690061  2.682211712270621e-05     0.1261292285517267  0.0009005319418629803      13.69619913561833      306.4827120634142   0.006357479375382277     0.8000005911219461     0.5227399370855745      0.275205880555481     0.4004813221680529     0.0184709762742469      0.507192628984638     0.1313089986470427      0.176494754973266  3.024880554969038e-14 121.8541944029052
2.610299420997654      19.61401117225118      16.12286697507014   0.002500617103388136     0.7047753423840067     -11.76376383690061  2.682211712270621e-05     0.1261292285517267  0.0009005319418629803      13.69619913561833      306.4827120634142   0.006357479375382277     0.8000005911219461     0.5227399370855745      0.275205880555481     0.4004813221680529     0.0184709762742469      0.507192628984638     0.1313089986470427      0.176494754973266  3.024880554969038e-14 121.8541937984638
2.610299420997654      19.61401117225118      16.12286697507014   0.002500617103388136     0.7047753274828456     -11.76376401219435  2.682211712270621e-05     0.1261292285517267  0.0009005319418629803      13.69619913561833      306.4827120634142   0.006357479375382277     0.8000005911219461     0.5227399370855745      0.275205880555481     0.4004813221680529     0.0184709762742469      0.507192628984638     0.1313089986470427      0.176494754973266  3.024880554969038e-14 121.8541938117166
2.610299420997654      19.61401117225118      16.12286697507014   0.002500617103388136     0.7047753274828456     -11.76376383690061  2.683701828390006e-05     0.1261292285517267  0.0009005319418629803      13.69619913561833      306.4827120634142   0.006357479375382277     0.8000005911219461     0.5227399370855745      0.275205880555481     0.4004813221680529     0.0184709762742469      0.507192628984638     0.1313089986470427      0.176494754973266  3.024880554969038e-14 121.8541975238607
2.610299420997654      19.61401117225118      16.12286697507014   0.002500617103388136     0.7047753274828456     -11.76376383690061  2.682211712270621e-05     0.1261292434528879  0.0009005319418629803      13.69619913561833      306.4827120634142   0.006357479375382277     0.8000005911219461     0.5227399370855745      0.275205880555481     0.4004813221680529     0.0184709762742469      0.507192628984638     0.1313089986470427      0.176494754973266  3.024880554969038e-14 121.8541937866348
2.610299420997654      19.61401117225118      16.12286697507014   0.002500617103388136     0.7047753274828456     -11.76376383690061  2.682211712270621e-05     0.1261292285517267  0.0009005468430241741      13.69619913561833      306.4827120634142   0.006357479375382277     0.8000005911219461     0.5227399370855745      0.275205880555481     0.4004813221680529     0.0184709762742469      0.507192628984638     0.1313089986470427      0.176494754973266  3.024880554969038e-14 121.8541952448169
2.610299420997654      19.61401117225118      16.12286697507014   0.002500617103388136     0.7047753274828456     -11.76376383690061  2.682211712270621e-05     0.1261292285517267  0.0009005319418629803       13.6961993397076      306.4827120634142   0.006357479375382277     0.8000005911219461     0.5227399370855745      0.275205880555481     0.4004813221680529     0.0184709762742469      0.507192628984638     0.1313089986470427      0.176494754973266  3.024880554969038e-14 121.8541938250747
2.610299420997654      19.61401117225118      16.12286697507014   0.002500617103388136     0.7047753274828456     -11.76376383690061  2.682211712270621e-05     0.1261292285517267  0.0009005319418629803      13.69619913561833      306.4827166303625   0.006357479375382277     0.8000005911219461     0.5227399370855745      0.275205880555481     0.4004813221680529     0.0184709762742469      0.507192628984638     0.1313089986470427      0.176494754973266  3.024880554969038e-14 121.8541937572272
2.610299420997654      19.61401117225118      16.12286697507014   0.002500617103388136     0.7047753274828456     -11.76376383690061  2.682211712270621e-05     0.1261292285517267  0.0009005319418629803      13.69619913561833      306.4827120634142   0.006357494276543471     0.8000005911219461     0.5227399370855745      0.275205880555481     0.4004813221680529     0.0184709762742469      0.507192628984638     0.1313089986470427      0.176494754973266  3.024880554969038e-14 121.854193137062
2.610299420997654      19.61401117225118      16.12286697507014   0.002500617103388136     0.7047753274828456     -11.76376383690061  2.682211712270621e-05     0.1261292285517267  0.0009005319418629803      13.69619913561833      306.4827120634142   0.006357479375382277     0.8000006060231073     0.5227399370855745      0.275205880555481     0.4004813221680529     0.0184709762742469      0.507192628984638     0.1313089986470427      0.176494754973266  3.024880554969038e-14 121.8541943177329
2.610299420997654      19.61401117225118      16.12286697507014   0.002500617103388136     0.7047753274828456     -11.76376383690061  2.682211712270621e-05     0.1261292285517267  0.0009005319418629803      13.69619913561833      306.4827120634142   0.006357479375382277     0.8000005911219461     0.5227399519867357      0.275205880555481     0.4004813221680529     0.0184709762742469      0.507192628984638     0.1313089986470427      0.176494754973266  3.024880554969038e-14 121.8541938354025
2.610299420997654      19.61401117225118      16.12286697507014   0.002500617103388136     0.7047753274828456     -11.76376383690061  2.682211712270621e-05     0.1261292285517267  0.0009005319418629803      13.69619913561833      306.4827120634142   0.006357479375382277     0.8000005911219461     0.5227399370855745     0.2752058954566422     0.4004813221680529     0.0184709762742469      0.507192628984638     0.1313089986470427      0.176494754973266  3.024880554969038e-14 121.8541938130511
2.610299420997654      19.61401117225118      16.12286697507014   0.002500617103388136     0.7047753274828456     -11.76376383690061  2.682211712270621e-05     0.1261292285517267  0.0009005319418629803      13.69619913561833      306.4827120634142   0.006357479375382277     0.8000005911219461     0.5227399370855745      0.275205880555481     0.4004813370692141     0.0184709762742469      0.507192628984638     0.1313089986470427      0.176494754973266  3.024880554969038e-14 121.8541937745879
2.610299420997654      19.61401117225118      16.12286697507014   0.002500617103388136     0.7047753274828456     -11.76376383690061  2.682211712270621e-05     0.1261292285517267  0.0009005319418629803      13.69619913561833      306.4827120634142   0.006357479375382277     0.8000005911219461     0.5227399370855745      0.275205880555481     0.4004813221680529     0.0184709911754081      0.507192628984638     0.1313089986470427      0.176494754973266  3.024880554969038e-14 121.8541938046863
2.610299420997654      19.61401117225118      16.12286697507014   0.002500617103388136     0.7047753274828456     -11.76376383690061  2.682211712270621e-05     0.1261292285517267  0.0009005319418629803      13.69619913561833      306.4827120634142   0.006357479375382277     0.8000005911219461     0.5227399370855745      0.275205880555481     0.4004813221680529     0.0184709762742469     0.5071926438857992     0.1313089986470427      0.176494754973266  3.024880554969038e-14 121.8541938046797
2.610299420997654      19.61401117225118      16.12286697507014   0.002500617103388136     0.7047753274828456     -11.76376383690061  2.682211712270621e-05     0.1261292285517267  0.0009005319418629803      13.69619913561833      306.4827120634142   0.006357479375382277     0.8000005911219461     0.5227399370855745      0.275205880555481     0.4004813221680529     0.0184709762742469      0.507192628984638     0.1313090135482039      0.176494754973266  3.024880554969038e-14 121.8541938046832
2.610299420997654      19.61401117225118      16.12286697507014   0.002500617103388136     0.7047753274828456     -11.76376383690061  2.682211712270621e-05     0.1261292285517267  0.0009005319418629803      13.69619913561833      306.4827120634142   0.006357479375382277     0.8000005911219461     0.5227399370855745      0.275205880555481     0.4004813221680529     0.0184709762742469      0.507192628984638     0.1313089986470427     0.1764947698744272  3.024880554969038e-14 121.8541938046869
2.610299420997654      19.61401117225118      16.12286697507014   0.002500617103388136     0.7047753274828456     -11.76376383690061  2.682211712270621e-05     0.1261292285517267  0.0009005319418629803      13.69619913561833      306.4827120634142   0.006357479375382277     0.8000005911219461     0.5227399370855745      0.275205880555481     0.4004813221680529     0.0184709762742469      0.507192628984638     0.1313089986470427      0.176494754973266  1.490119144265321e-08 121.8542642826037
2.610316500901551      19.61401887334437      16.12283328996949   0.002500569018617462     0.7047807059476188     -11.76376057005356  2.681165014371952e-05     0.1261298142435373  0.0009005028067131026      13.69639222422553       306.492828072752   0.006358216505154985     0.8000005904035021     0.5227375760359502     0.2752063493583632      0.400496574255271    0.01846067234613118      0.507192628984638     0.1312701777891887     0.1763850212823728  3.019770990430313e-14 121.8540863838185
2.610316539798298      19.61401887334437      16.12283328996949   0.002500569018617462     0.7047807059476188     -11.76376057005356  2.681165014371952e-05     0.1261298142435373  0.0009005028067131026      13.69639222422553       306.492828072752   0.006358216505154985     0.8000005904035021     0.5227375760359502     0.2752063493583632      0.400496574255271    0.01846067234613118      0.507192628984638     0.1312701777891887     0.1763850212823728  3.019770990430313e-14 121.8540864992665
2.610316500901551      19.61401916561603      16.12283328996949   0.002500569018617462     0.7047807059476188     -11.76376057005356  2.681165014371952e-05     0.1261298142435373  0.0009005028067131026      13.69639222422553       306.492828072752   0.006358216505154985     0.8000005904035021     0.5227375760359502     0.2752063493583632      0.400496574255271    0.01846067234613118      0.507192628984638     0.1312701777891887     0.1763850212823728  3.019770990430313e-14 121.854086363833
2.610316500901551      19.61401887334437      16.12283353021843   0.002500569018617462     0.7047807059476188     -11.76376057005356  2.681165014371952e-05     0.1261298142435373  0.0009005028067131026      13.69639222422553       306.492828072752   0.006358216505154985     0.8000005904035021     0.5227375760359502     0.2752063493583632      0.400496574255271    0.01846067234613118      0.507192628984638     0.1312701777891887     0.1763850212823728  3.019770990430313e-14 121.8540863836589
2.610316500901551      19.61401887334437      16.12283328996949   0.002500583919778655     0.7047807059476188     -11.76376057005356  2.681165014371952e-05     0.1261298142435373  0.0009005028067131026      13.69639222422553       306.492828072752   0.006358216505154985     0.8000005904035021     0.5227375760359502     0.2752063493583632      0.400496574255271    0.01846067234613118      0.507192628984638     0.1312701777891887     0.1763850212823728  3.019770990430313e-14 121.8540869269959
2.610316500901551      19.61401887334437      16.12283328996949   0.002500569018617462       0.70478072084878     -11.76376057005356  2.681165014371952e-05     0.1261298142435373  0.0009005028067131026      13.69639222422553       306.492828072752   0.006358216505154985     0.8000005904035021     0.5227375760359502     0.2752063493583632      0.400496574255271    0.01846067234613118      0.507192628984638     0.1312701777891887     0.1763850212823728  3.019770990430313e-14 121.8540863854788
2.610316500901551      19.61401887334437      16.12283328996949   0.002500569018617462     0.7047807059476188     -11.76376074534725  2.681165014371952e-05     0.1261298142435373  0.0009005028067131026      13.69639222422553       306.492828072752   0.006358216505154985     0.8000005904035021     0.5227375760359502     0.2752063493583632      0.400496574255271    0.01846067234613118      0.507192628984638     0.1312701777891887     0.1763850212823728  3.019770990430313e-14 121.8540863873743
2.610316500901551      19.61401887334437      16.12283328996949   0.002500569018617462     0.7047807059476188     -11.76376057005356  2.682655130491336e-05     0.1261298142435373  0.0009005028067131026      13.69639222422553       306.492828072752   0.006358216505154985     0.8000005904035021     0.5227375760359502     0.2752063493583632      0.400496574255271    0.01846067234613118      0.507192628984638     0.1312701777891887     0.1763850212823728  3.019770990430313e-14 121.8540901563117
2.610316500901551      19.61401887334437      16.12283328996949   0.002500569018617462     0.7047807059476188     -11.76376057005356  2.681165014371952e-05     0.1261298291446985  0.0009005028067131026      13.69639222422553       306.492828072752   0.006358216505154985     0.8000005904035021     0.5227375760359502     0.2752063493583632      0.400496574255271    0.01846067234613118      0.507192628984638     0.1312701777891887     0.1763850212823728  3.019770990430313e-14 121.8540863946609
2.610316500901551      19.61401887334437      16.12283328996949   0.002500569018617462     0.7047807059476188     -11.76376057005356  2.681165014371952e-05     0.1261298142435373  0.0009005177078742965      13.69639222422553       306.492828072752   0.006358216505154985     0.8000005904035021     0.5227375760359502     0.2752063493583632      0.400496574255271    0.01846067234613118      0.507192628984638     0.1312701777891887     0.1763850212823728  3.019770990430313e-14 121.8540878542738
2.610316500901551      19.61401887334437      16.12283328996949   0.002500569018617462     0.7047807059476188     -11.76376057005356  2.681165014371952e-05     0.1261298142435373  0.0009005028067131026      13.69639242831767       306.492828072752   0.006358216505154985     0.8000005904035021     0.5227375760359502     0.2752063493583632      0.400496574255271    0.01846067234613118      0.507192628984638     0.1312701777891887     0.1763850212823728  3.019770990430313e-14 121.854086352718
2.610316500901551      19.61401887334437      16.12283328996949   0.002500569018617462     0.7047807059476188     -11.76376057005356  2.681165014371952e-05     0.1261298142435373  0.0009005028067131026      13.69639222422553       306.492832639851   0.006358216505154985     0.8000005904035021     0.5227375760359502     0.2752063493583632      0.400496574255271    0.01846067234613118      0.507192628984638     0.1312701777891887     0.1763850212823728  3.019770990430313e-14 121.854086330545
2.610316500901551      19.61401887334437      16.12283328996949   0.002500569018617462     0.7047807059476188     -11.76376057005356  2.681165014371952e-05     0.1261298142435373  0.0009005028067131026      13.69639222422553       306.492828072752   0.006358231406316178     0.8000005904035021     0.5227375760359502     0.2752063493583632      0.400496574255271    0.01846067234613118      0.507192628984638     0.1312701777891887     0.1763850212823728  3.019770990430313e-14 121.8540865138458
2.610316500901551      19.61401887334437      16.12283328996949   0.002500569018617462     0.7047807059476188     -11.76376057005356  2.681165014371952e-05     0.1261298142435373  0.0009005028067131026      13.69639222422553       306.492828072752   0.006358216505154985     0.8000006053046633     0.5227375760359502     0.2752063493583632      0.400496574255271    0.01846067234613118      0.507192628984638     0.1312701777891887     0.1763850212823728  3.019770990430313e-14 121.8540869059534
2.610316500901551      19.61401887334437      16.12283328996949   0.002500569018617462     0.7047807059476188     -11.76376057005356  2.681165014371952e-05     0.1261298142435373  0.0009005028067131026      13.69639222422553       306.492828072752   0.006358216505154985     0.8000005904035021     0.5227375909371114     0.2752063493583632      0.400496574255271    0.01846067234613118      0.507192628984638     0.1312701777891887     0.1763850212823728  3.019770990430313e-14 121.8540864150426
2.610316500901551      19.61401887334437      16.12283328996949   0.002500569018617462     0.7047807059476188     -11.76376057005356  2.681165014371952e-05     0.1261298142435373  0.0009005028067131026      13.69639222422553       306.492828072752   0.006358216505154985     0.8000005904035021     0.5227375760359502     0.2752063642595244      0.400496574255271    0.01846067234613118      0.507192628984638     0.1312701777891887     0.1763850212823728  3.019770990430313e-14 121.8540864508758
2.610316500901551      19.61401887334437      16.12283328996949   0.002500569018617462     0.7047807059476188     -11.76376057005356  2.681165014371952e-05     0.1261298142435373  0.0009005028067131026      13.69639222422553       306.492828072752   0.006358216505154985     0.8000005904035021     0.5227375760359502     0.2752063493583632     0.4004965891564322    0.01846067234613118      0.507192628984638     0.1312701777891887     0.1763850212823728  3.019770990430313e-14 121.8540863714727
2.610316500901551      19.61401887334437      16.12283328996949   0.002500569018617462     0.7047807059476188     -11.76376057005356  2.681165014371952e-05     0.1261298142435373  0.0009005028067131026      13.69639222422553       306.492828072752   0.006358216505154985     0.8000005904035021     0.5227375760359502     0.2752063493583632      0.400496574255271    0.01846068724729237      0.507192628984638     0.1312701777891887     0.1763850212823728  3.019770990430313e-14 121.8540863834976
2.610316500901551      19.61401887334437      16.12283328996949   0.002500569018617462     0.7047807059476188     -11.76376057005356  2.681165014371952e-05     0.1261298142435373  0.0009005028067131026      13.69639222422553       306.492828072752   0.006358216505154985     0.8000005904035021     0.5227375760359502     0.2752063493583632      0.400496574255271    0.01846067234613118     0.5071926438857992     0.1312701777891887     0.1763850212823728  3.019770990430313e-14 121.8540863838185
2.610316500901551      19.61401887334437      16.12283328996949   0.002500569018617462     0.7047807059476188     -11.76376057005356  2.681165014371952e-05     0.1261298142435373  0.0009005028067131026      13.69639222422553       306.492828072752   0.006358216505154985     0.8000005904035021     0.5227375760359502     0.2752063493583632      0.400496574255271    0.01846067234613118      0.507192628984638     0.1312701926903498     0.1763850212823728  3.019770990430313e-14 121.8540863841336
2.610316500901551      19.61401887334437      16.12283328996949   0.002500569018617462     0.7047807059476188     -11.76376057005356  2.681165014371952e-05     0.1261298142435373  0.0009005028067131026      13.69639222422553       306.492828072752   0.006358216505154985     0.8000005904035021     0.5227375760359502     0.2752063493583632      0.400496574255271    0.01846067234613118      0.507192628984638     0.1312701777891887      0.176385036183534  3.019770990430313e-14 121.8540863836417
2.610316500901551      19.61401887334437      16.12283328996949   0.002500569018617462     0.7047807059476188     -11.76376057005356  2.681165014371952e-05     0.1261298142435373  0.0009005028067131026      13.69639222422553       306.492828072752   0.006358216505154985     0.8000005904035021     0.5227375760359502     0.2752063493583632      0.400496574255271    0.01846067234613118      0.507192628984638     0.1312701777891887     0.1763850212823728  1.490119139155756e-08 121.8541568705674
