# Supplementary material for: Model-Based Quantification of the Systemic Interplay between Glucose and Fatty Acids in the Postprandial State
Source: PLoS One. 2015 Sep 10;10(9):e0135665. doi: 10.1371/journal.pone.0135665 (PMC4565650; doi:10.1371/journal.pone.0135665)
Supplement: S3 File — Zip file containing all Matlab m-files to generate figures. The zip-file includes a README file, containing an overview of the simulation files and basic instructions. (ZIP) [file pone.0135665.s004.zip › GlcNEFA/OPT parameters/OPT_solver1_seed100000000_n100_r25/parameters_it65.txt]

2.17096976811007      16.91701168843118      18.49298979638976  0.0002257354774435451     0.2482976209968716     -12.95675113061514   1.05331866698811e-05     0.1227607310041004   0.001227821621703896      25.29218491973106      304.6000204127333    0.01578137051408311     0.8520019917801495     0.6877481794139886     0.1931774103599776     0.2631653858878232   0.005527107612830833     0.5956975424855679      0.120472593905983    0.06850783662362422  2.220446049250313e-14 190.0516796579831
2.17096980046004      16.91701168843118      18.49298979638976  0.0002257354774435451     0.2482976209968716     -12.95675113061514   1.05331866698811e-05     0.1227607310041004   0.001227821621703896      25.29218491973106      304.6000204127333    0.01578137051408311     0.8520019917801495     0.6877481794139886     0.1931774103599776     0.2631653858878232   0.005527107612830833     0.5956975424855679      0.120472593905983    0.06850783662362422  2.220446049250313e-14 190.0516817279737
2.17096976811007       16.9170119405143      18.49298979638976  0.0002257354774435451     0.2482976209968716     -12.95675113061514   1.05331866698811e-05     0.1227607310041004   0.001227821621703896      25.29218491973106      304.6000204127333    0.01578137051408311     0.8520019917801495     0.6877481794139886     0.1931774103599776     0.2631653858878232   0.005527107612830833     0.5956975424855679      0.120472593905983    0.06850783662362422  2.220446049250313e-14 190.0516739642571
2.17096976811007      16.91701168843118      18.49299007195678  0.0002257354774435451     0.2482976209968716     -12.95675113061514   1.05331866698811e-05     0.1227607310041004   0.001227821621703896      25.29218491973106      304.6000204127333    0.01578137051408311     0.8520019917801495     0.6877481794139886     0.1931774103599776     0.2631653858878232   0.005527107612830833     0.5956975424855679      0.120472593905983    0.06850783662362422  2.220446049250313e-14 190.0516757936317
2.17096976811007      16.91701168843118      18.49298979638976   0.000225750378604739     0.2482976209968716     -12.95675113061514   1.05331866698811e-05     0.1227607310041004   0.001227821621703896      25.29218491973106      304.6000204127333    0.01578137051408311     0.8520019917801495     0.6877481794139886     0.1931774103599776     0.2631653858878232   0.005527107612830833     0.5956975424855679      0.120472593905983    0.06850783662362422  2.220446049250313e-14 190.0519699212721
2.17096976811007      16.91701168843118      18.49298979638976  0.0002257354774435451     0.2482976358980328     -12.95675113061514   1.05331866698811e-05     0.1227607310041004   0.001227821621703896      25.29218491973106      304.6000204127333    0.01578137051408311     0.8520019917801495     0.6877481794139886     0.1931774103599776     0.2631653858878232   0.005527107612830833     0.5956975424855679      0.120472593905983    0.06850783662362422  2.220446049250313e-14 190.051679238618
2.17096976811007      16.91701168843118      18.49298979638976  0.0002257354774435451     0.2482976209968716     -12.95675132368578   1.05331866698811e-05     0.1227607310041004   0.001227821621703896      25.29218491973106      304.6000204127333    0.01578137051408311     0.8520019917801495     0.6877481794139886     0.1931774103599776     0.2631653858878232   0.005527107612830833     0.5956975424855679      0.120472593905983    0.06850783662362422  2.220446049250313e-14 190.0516880362267
2.17096976811007      16.91701168843118      18.49298979638976  0.0002257354774435451     0.2482976209968716     -12.95675113061514  1.054808783107495e-05     0.1227607310041004   0.001227821621703896      25.29218491973106      304.6000204127333    0.01578137051408311     0.8520019917801495     0.6877481794139886     0.1931774103599776     0.2631653858878232   0.005527107612830833     0.5956975424855679      0.120472593905983    0.06850783662362422  2.220446049250313e-14 190.0517741970114
2.17096976811007      16.91701168843118      18.49298979638976  0.0002257354774435451     0.2482976209968716     -12.95675113061514   1.05331866698811e-05     0.1227607459052616   0.001227821621703896      25.29218491973106      304.6000204127333    0.01578137051408311     0.8520019917801495     0.6877481794139886     0.1931774103599776     0.2631653858878232   0.005527107612830833     0.5956975424855679      0.120472593905983    0.06850783662362422  2.220446049250313e-14 190.0516801264952
2.17096976811007      16.91701168843118      18.49298979638976  0.0002257354774435451     0.2482976209968716     -12.95675113061514   1.05331866698811e-05     0.1227607310041004    0.00122783652286509      25.29218491973106      304.6000204127333    0.01578137051408311     0.8520019917801495     0.6877481794139886     0.1931774103599776     0.2631653858878232   0.005527107612830833     0.5956975424855679      0.120472593905983    0.06850783662362422  2.220446049250313e-14 190.0517722731803
2.17096976811007      16.91701168843118      18.49298979638976  0.0002257354774435451     0.2482976209968716     -12.95675113061514   1.05331866698811e-05     0.1227607310041004   0.001227821621703896      25.29218529661399      304.6000204127333    0.01578137051408311     0.8520019917801495     0.6877481794139886     0.1931774103599776     0.2631653858878232   0.005527107612830833     0.5956975424855679      0.120472593905983    0.06850783662362422  2.220446049250313e-14 190.0516801709933
2.17096976811007      16.91701168843118      18.49298979638976  0.0002257354774435451     0.2482976209968716     -12.95675113061514   1.05331866698811e-05     0.1227607310041004   0.001227821621703896      25.29218491973106      304.6000249516274    0.01578137051408311     0.8520019917801495     0.6877481794139886     0.1931774103599776     0.2631653858878232   0.005527107612830833     0.5956975424855679      0.120472593905983    0.06850783662362422  2.220446049250313e-14 190.0516790775851
2.17096976811007      16.91701168843118      18.49298979638976  0.0002257354774435451     0.2482976209968716     -12.95675113061514   1.05331866698811e-05     0.1227607310041004   0.001227821621703896      25.29218491973106      304.6000204127333     0.0157813854152443     0.8520019917801495     0.6877481794139886     0.1931774103599776     0.2631653858878232   0.005527107612830833     0.5956975424855679      0.120472593905983    0.06850783662362422  2.220446049250313e-14 190.0517720408317
2.17096976811007      16.91701168843118      18.49298979638976  0.0002257354774435451     0.2482976209968716     -12.95675113061514   1.05331866698811e-05     0.1227607310041004   0.001227821621703896      25.29218491973106      304.6000204127333    0.01578137051408311     0.8520020066813107     0.6877481794139886     0.1931774103599776     0.2631653858878232   0.005527107612830833     0.5956975424855679      0.120472593905983    0.06850783662362422  2.220446049250313e-14 190.0516816709655
2.17096976811007      16.91701168843118      18.49298979638976  0.0002257354774435451     0.2482976209968716     -12.95675113061514   1.05331866698811e-05     0.1227607310041004   0.001227821621703896      25.29218491973106      304.6000204127333    0.01578137051408311     0.8520019917801495     0.6877481943151498     0.1931774103599776     0.2631653858878232   0.005527107612830833     0.5956975424855679      0.120472593905983    0.06850783662362422  2.220446049250313e-14 190.0516800641678
2.17096976811007      16.91701168843118      18.49298979638976  0.0002257354774435451     0.2482976209968716     -12.95675113061514   1.05331866698811e-05     0.1227607310041004   0.001227821621703896      25.29218491973106      304.6000204127333    0.01578137051408311     0.8520019917801495     0.6877481794139886     0.1931774252611388     0.2631653858878232   0.005527107612830833     0.5956975424855679      0.120472593905983    0.06850783662362422  2.220446049250313e-14 190.0516822341218
2.17096976811007      16.91701168843118      18.49298979638976  0.0002257354774435451     0.2482976209968716     -12.95675113061514   1.05331866698811e-05     0.1227607310041004   0.001227821621703896      25.29218491973106      304.6000204127333    0.01578137051408311     0.8520019917801495     0.6877481794139886     0.1931774103599776     0.2631654007889844   0.005527107612830833     0.5956975424855679      0.120472593905983    0.06850783662362422  2.220446049250313e-14 190.0516793594917
2.17096976811007      16.91701168843118      18.49298979638976  0.0002257354774435451     0.2482976209968716     -12.95675113061514   1.05331866698811e-05     0.1227607310041004   0.001227821621703896      25.29218491973106      304.6000204127333    0.01578137051408311     0.8520019917801495     0.6877481794139886     0.1931774103599776     0.2631653858878232   0.005527122513992027     0.5956975424855679      0.120472593905983    0.06850783662362422  2.220446049250313e-14 190.051679661233
2.17096976811007      16.91701168843118      18.49298979638976  0.0002257354774435451     0.2482976209968716     -12.95675113061514   1.05331866698811e-05     0.1227607310041004   0.001227821621703896      25.29218491973106      304.6000204127333    0.01578137051408311     0.8520019917801495     0.6877481794139886     0.1931774103599776     0.2631653858878232   0.005527107612830833     0.5956975573867291      0.120472593905983    0.06850783662362422  2.220446049250313e-14 190.0516796579831
2.17096976811007      16.91701168843118      18.49298979638976  0.0002257354774435451     0.2482976209968716     -12.95675113061514   1.05331866698811e-05     0.1227607310041004   0.001227821621703896      25.29218491973106      304.6000204127333    0.01578137051408311     0.8520019917801495     0.6877481794139886     0.1931774103599776     0.2631653858878232   0.005527107612830833     0.5956975424855679     0.1204726088071442    0.06850783662362422  2.220446049250313e-14 190.0516796588568
2.17096976811007      16.91701168843118      18.49298979638976  0.0002257354774435451     0.2482976209968716     -12.95675113061514   1.05331866698811e-05     0.1227607310041004   0.001227821621703896      25.29218491973106      304.6000204127333    0.01578137051408311     0.8520019917801495     0.6877481794139886     0.1931774103599776     0.2631653858878232   0.005527107612830833     0.5956975424855679      0.120472593905983    0.06850785152478542  2.220446049250313e-14 190.0516796583179
2.17096976811007      16.91701168843118      18.49298979638976  0.0002257354774435451     0.2482976209968716     -12.95675113061514   1.05331866698811e-05     0.1227607310041004   0.001227821621703896      25.29218491973106      304.6000204127333    0.01578137051408311     0.8520019917801495     0.6877481794139886     0.1931774103599776     0.2631653858878232   0.005527107612830833     0.5956975424855679      0.120472593905983    0.06850783662362422  1.490118339830815e-08 190.0517430062603
2.052023379285183      18.81290589303342      17.24745035456683  0.0002330382793072718     0.4732763802267692      -13.0469648844134  9.633311604060733e-06     0.1237166484416081   0.001078254362980694      23.71720766186193      304.6079996663625    0.01191540381583218      0.820910836935587     0.6709158781730888     0.2134743935835326     0.2958812175839918   0.004692490511598522     0.5956975424855679     0.1139764793753232    0.06707816524721688  2.220446049250313e-14 154.9533723083278
2.052023409862714      18.81290589303342      17.24745035456683  0.0002330382793072718     0.4732763802267692      -13.0469648844134  9.633311604060733e-06     0.1237166484416081   0.001078254362980694      23.71720766186193      304.6079996663625    0.01191540381583218      0.820910836935587     0.6709158781730888     0.2134743935835326     0.2958812175839918   0.004692490511598522     0.5956975424855679     0.1139764793753232    0.06707816524721688  2.220446049250313e-14 154.9533729244619
2.052023379285183      18.81290617336756      17.24745035456683  0.0002330382793072718     0.4732763802267692      -13.0469648844134  9.633311604060733e-06     0.1237166484416081   0.001078254362980694      23.71720766186193      304.6079996663625    0.01191540381583218      0.820910836935587     0.6709158781730888     0.2134743935835326     0.2958812175839918   0.004692490511598522     0.5956975424855679     0.1139764793753232    0.06707816524721688  2.220446049250313e-14 154.9533712021698
2.052023379285183      18.81290589303342      17.24745061157387  0.0002330382793072718     0.4732763802267692      -13.0469648844134  9.633311604060733e-06     0.1237166484416081   0.001078254362980694      23.71720766186193      304.6079996663625    0.01191540381583218      0.820910836935587     0.6709158781730888     0.2134743935835326     0.2958812175839918   0.004692490511598522     0.5956975424855679     0.1139764793753232    0.06707816524721688  2.220446049250313e-14 154.9533717525133
2.052023379285183      18.81290589303342      17.24745035456683  0.0002330531804684656     0.4732763802267692      -13.0469648844134  9.633311604060733e-06     0.1237166484416081   0.001078254362980694      23.71720766186193      304.6079996663625    0.01191540381583218      0.820910836935587     0.6709158781730888     0.2134743935835326     0.2958812175839918   0.004692490511598522     0.5956975424855679     0.1139764793753232    0.06707816524721688  2.220446049250313e-14 154.9534100450149
2.052023379285183      18.81290589303342      17.24745035456683  0.0002330382793072718     0.4732763951279304      -13.0469648844134  9.633311604060733e-06     0.1237166484416081   0.001078254362980694      23.71720766186193      304.6079996663625    0.01191540381583218      0.820910836935587     0.6709158781730888     0.2134743935835326     0.2958812175839918   0.004692490511598522     0.5956975424855679     0.1139764793753232    0.06707816524721688  2.220446049250313e-14 154.9533722704872
2.052023379285183      18.81290589303342      17.24745035456683  0.0002330382793072718     0.4732763802267692     -13.04696507882832  9.633311604060733e-06     0.1237166484416081   0.001078254362980694      23.71720766186193      304.6079996663625    0.01191540381583218      0.820910836935587     0.6709158781730888     0.2134743935835326     0.2958812175839918   0.004692490511598522     0.5956975424855679     0.1139764793753232    0.06707816524721688  2.220446049250313e-14 154.9533739997685
2.052023379285183      18.81290589303342      17.24745035456683  0.0002330382793072718     0.4732763802267692      -13.0469648844134  9.648212765254581e-06     0.1237166484416081   0.001078254362980694      23.71720766186193      304.6079996663625    0.01191540381583218      0.820910836935587     0.6709158781730888     0.2134743935835326     0.2958812175839918   0.004692490511598522     0.5956975424855679     0.1139764793753232    0.06707816524721688  2.220446049250313e-14 154.9534009580322
2.052023379285183      18.81290589303342      17.24745035456683  0.0002330382793072718     0.4732763802267692      -13.0469648844134  9.633311604060733e-06     0.1237166633427693   0.001078254362980694      23.71720766186193      304.6079996663625    0.01191540381583218      0.820910836935587     0.6709158781730888     0.2134743935835326     0.2958812175839918   0.004692490511598522     0.5956975424855679     0.1139764793753232    0.06707816524721688  2.220446049250313e-14 154.9533708601025
2.052023379285183      18.81290589303342      17.24745035456683  0.0002330382793072718     0.4732763802267692      -13.0469648844134  9.633311604060733e-06     0.1237166484416081   0.001078269264141887      23.71720766186193      304.6079996663625    0.01191540381583218      0.820910836935587     0.6709158781730888     0.2134743935835326     0.2958812175839918   0.004692490511598522     0.5956975424855679     0.1139764793753232    0.06707816524721688  2.220446049250313e-14 154.9534637308705
2.052023379285183      18.81290589303342      17.24745035456683  0.0002330382793072718     0.4732763802267692      -13.0469648844134  9.633311604060733e-06     0.1237166484416081   0.001078254362980694      23.71720801527586      304.6079996663625    0.01191540381583218      0.820910836935587     0.6709158781730888     0.2134743935835326     0.2958812175839918   0.004692490511598522     0.5956975424855679     0.1139764793753232    0.06707816524721688  2.220446049250313e-14 154.9533728536938
2.052023379285183      18.81290589303342      17.24745035456683  0.0002330382793072718     0.4732763802267692      -13.0469648844134  9.633311604060733e-06     0.1237166484416081   0.001078254362980694      23.71720766186193      304.6080042053753    0.01191540381583218      0.820910836935587     0.6709158781730888     0.2134743935835326     0.2958812175839918   0.004692490511598522     0.5956975424855679     0.1139764793753232    0.06707816524721688  2.220446049250313e-14 154.9533721441555
2.052023379285183      18.81290589303342      17.24745035456683  0.0002330382793072718     0.4732763802267692      -13.0469648844134  9.633311604060733e-06     0.1237166484416081   0.001078254362980694      23.71720766186193      304.6079996663625    0.01191541871699338      0.820910836935587     0.6709158781730888     0.2134743935835326     0.2958812175839918   0.004692490511598522     0.5956975424855679     0.1139764793753232    0.06707816524721688  2.220446049250313e-14 154.9533425340725
2.052023379285183      18.81290589303342      17.24745035456683  0.0002330382793072718     0.4732763802267692      -13.0469648844134  9.633311604060733e-06     0.1237166484416081   0.001078254362980694      23.71720766186193      304.6079996663625    0.01191540381583218     0.8209108518367482     0.6709158781730888     0.2134743935835326     0.2958812175839918   0.004692490511598522     0.5956975424855679     0.1139764793753232    0.06707816524721688  2.220446049250313e-14 154.953373223632
2.052023379285183      18.81290589303342      17.24745035456683  0.0002330382793072718     0.4732763802267692      -13.0469648844134  9.633311604060733e-06     0.1237166484416081   0.001078254362980694      23.71720766186193      304.6079996663625    0.01191540381583218      0.820910836935587       0.67091589307425     0.2134743935835326     0.2958812175839918   0.004692490511598522     0.5956975424855679     0.1139764793753232    0.06707816524721688  2.220446049250313e-14 154.9533735930215
2.052023379285183      18.81290589303342      17.24745035456683  0.0002330382793072718     0.4732763802267692      -13.0469648844134  9.633311604060733e-06     0.1237166484416081   0.001078254362980694      23.71720766186193      304.6079996663625    0.01191540381583218      0.820910836935587     0.6709158781730888     0.2134744084846938     0.2958812175839918   0.004692490511598522     0.5956975424855679     0.1139764793753232    0.06707816524721688  2.220446049250313e-14 154.9533695522695
2.052023379285183      18.81290589303342      17.24745035456683  0.0002330382793072718     0.4732763802267692      -13.0469648844134  9.633311604060733e-06     0.1237166484416081   0.001078254362980694      23.71720766186193      304.6079996663625    0.01191540381583218      0.820910836935587     0.6709158781730888     0.2134743935835326      0.295881232485153   0.004692490511598522     0.5956975424855679     0.1139764793753232    0.06707816524721688  2.220446049250313e-14 154.9533722303277
2.052023379285183      18.81290589303342      17.24745035456683  0.0002330382793072718     0.4732763802267692      -13.0469648844134  9.633311604060733e-06     0.1237166484416081   0.001078254362980694      23.71720766186193      304.6079996663625    0.01191540381583218      0.820910836935587     0.6709158781730888     0.2134743935835326     0.2958812175839918   0.004692505412759716     0.5956975424855679     0.1139764793753232    0.06707816524721688  2.220446049250313e-14 154.9533723092515
2.052023379285183      18.81290589303342      17.24745035456683  0.0002330382793072718     0.4732763802267692      -13.0469648844134  9.633311604060733e-06     0.1237166484416081   0.001078254362980694      23.71720766186193      304.6079996663625    0.01191540381583218      0.820910836935587     0.6709158781730888     0.2134743935835326     0.2958812175839918   0.004692490511598522     0.5956975573867291     0.1139764793753232    0.06707816524721688  2.220446049250313e-14 154.9533723083278
2.052023379285183      18.81290589303342      17.24745035456683  0.0002330382793072718     0.4732763802267692      -13.0469648844134  9.633311604060733e-06     0.1237166484416081   0.001078254362980694      23.71720766186193      304.6079996663625    0.01191540381583218      0.820910836935587     0.6709158781730888     0.2134743935835326     0.2958812175839918   0.004692490511598522     0.5956975424855679     0.1139764942764844    0.06707816524721688  2.220446049250313e-14 154.9533723086126
2.052023379285183      18.81290589303342      17.24745035456683  0.0002330382793072718     0.4732763802267692      -13.0469648844134  9.633311604060733e-06     0.1237166484416081   0.001078254362980694      23.71720766186193      304.6079996663625    0.01191540381583218      0.820910836935587     0.6709158781730888     0.2134743935835326     0.2958812175839918   0.004692490511598522     0.5956975424855679     0.1139764793753232    0.06707818014837808  2.220446049250313e-14 154.9533723083111
2.052023379285183      18.81290589303342      17.24745035456683  0.0002330382793072718     0.4732763802267692      -13.0469648844134  9.633311604060733e-06     0.1237166484416081   0.001078254362980694      23.71720766186193      304.6079996663625    0.01191540381583218      0.820910836935587     0.6709158781730888     0.2134743935835326     0.2958812175839918   0.004692490511598522     0.5956975424855679     0.1139764793753232    0.06707816524721688  1.490118339830815e-08 154.9534459896711
2.078005105950173      17.90916500610667      14.49078887564402  0.0003315971081994187     0.5980606678485716     -11.58383018379207  1.031659521404816e-05     0.1291428785520205  0.0008782324703234109      21.79625603697389      304.3328330695542    0.01116178384292244     0.8005540527200562     0.6413266586901786     0.2259252730203497     0.2909129255484685   0.003448956829859169     0.5956975424855679     0.1020617848532378    0.07889833531798998  2.726401022279257e-14 146.1043735363591
2.078005136914862      17.90916500610667      14.49078887564402  0.0003315971081994187     0.5980606678485716     -11.58383018379207  1.031659521404816e-05     0.1291428785520205  0.0008782324703234109      21.79625603697389      304.3328330695542    0.01116178384292244     0.8005540527200562     0.6413266586901786     0.2259252730203497     0.2909129255484685   0.003448956829859169     0.5956975424855679     0.1020617848532378    0.07889833531798998  2.726401022279257e-14 146.1043735496237
2.078005105950173      17.90916527297402      14.49078887564402  0.0003315971081994187     0.5980606678485716     -11.58383018379207  1.031659521404816e-05     0.1291428785520205  0.0008782324703234109      21.79625603697389      304.3328330695542    0.01116178384292244     0.8005540527200562     0.6413266586901786     0.2259252730203497     0.2909129255484685   0.003448956829859169     0.5956975424855679     0.1020617848532378    0.07889833531798998  2.726401022279257e-14 146.1043730989584
2.078005105950173      17.90916500610667       14.4907890915736  0.0003315971081994187     0.5980606678485716     -11.58383018379207  1.031659521404816e-05     0.1291428785520205  0.0008782324703234109      21.79625603697389      304.3328330695542    0.01116178384292244     0.8005540527200562     0.6413266586901786     0.2259252730203497     0.2909129255484685   0.003448956829859169     0.5956975424855679     0.1020617848532378    0.07889833531798998  2.726401022279257e-14 146.1043731296949
2.078005105950173      17.90916500610667      14.49078887564402  0.0003316120093606125     0.5980606678485716     -11.58383018379207  1.031659521404816e-05     0.1291428785520205  0.0008782324703234109      21.79625603697389      304.3328330695542    0.01116178384292244     0.8005540527200562     0.6413266586901786     0.2259252730203497     0.2909129255484685   0.003448956829859169     0.5956975424855679     0.1020617848532378    0.07889833531798998  2.726401022279257e-14 146.1043868576037
2.078005105950173      17.90916500610667      14.49078887564402  0.0003315971081994187     0.5980606827497328     -11.58383018379207  1.031659521404816e-05     0.1291428785520205  0.0008782324703234109      21.79625603697389      304.3328330695542    0.01116178384292244     0.8005540527200562     0.6413266586901786     0.2259252730203497     0.2909129255484685   0.003448956829859169     0.5956975424855679     0.1020617848532378    0.07889833531798998  2.726401022279257e-14 146.1043734400662
2.078005105950173      17.90916500610667      14.49078887564402  0.0003315971081994187     0.5980606678485716     -11.58383035640459  1.031659521404816e-05     0.1291428785520205  0.0008782324703234109      21.79625603697389      304.3328330695542    0.01116178384292244     0.8005540527200562     0.6413266586901786     0.2259252730203497     0.2909129255484685   0.003448956829859169     0.5956975424855679     0.1020617848532378    0.07889833531798998  2.726401022279257e-14 146.1043743346078
2.078005105950173      17.90916500610667      14.49078887564402  0.0003315971081994187     0.5980606678485716     -11.58383018379207    1.0331496375242e-05     0.1291428785520205  0.0008782324703234109      21.79625603697389      304.3328330695542    0.01116178384292244     0.8005540527200562     0.6413266586901786     0.2259252730203497     0.2909129255484685   0.003448956829859169     0.5956975424855679     0.1020617848532378    0.07889833531798998  2.726401022279257e-14 146.104440164438
2.078005105950173      17.90916500610667      14.49078887564402  0.0003315971081994187     0.5980606678485716     -11.58383018379207  1.031659521404816e-05     0.1291428934531817  0.0008782324703234109      21.79625603697389      304.3328330695542    0.01116178384292244     0.8005540527200562     0.6413266586901786     0.2259252730203497     0.2909129255484685   0.003448956829859169     0.5956975424855679     0.1020617848532378    0.07889833531798998  2.726401022279257e-14 146.1043734887171
2.078005105950173      17.90916500610667      14.49078887564402  0.0003315971081994187     0.5980606678485716     -11.58383018379207  1.031659521404816e-05     0.1291428785520205  0.0008782473714846048      21.79625603697389      304.3328330695542    0.01116178384292244     0.8005540527200562     0.6413266586901786     0.2259252730203497     0.2909129255484685   0.003448956829859169     0.5956975424855679     0.1020617848532378    0.07889833531798998  2.726401022279257e-14 146.1044393521978
2.078005105950173      17.90916500610667      14.49078887564402  0.0003315971081994187     0.5980606678485716     -11.58383018379207  1.031659521404816e-05     0.1291428785520205  0.0008782324703234109      21.79625636176342      304.3328330695542    0.01116178384292244     0.8005540527200562     0.6413266586901786     0.2259252730203497     0.2909129255484685   0.003448956829859169     0.5956975424855679     0.1020617848532378    0.07889833531798998  2.726401022279257e-14 146.104373712758
2.078005105950173      17.90916500610667      14.49078887564402  0.0003315971081994187     0.5980606678485716     -11.58383018379207  1.031659521404816e-05     0.1291428785520205  0.0008782324703234109      21.79625603697389      304.3328376044668    0.01116178384292244     0.8005540527200562     0.6413266586901786     0.2259252730203497     0.2909129255484685   0.003448956829859169     0.5956975424855679     0.1020617848532378    0.07889833531798998  2.726401022279257e-14 146.1043735720755
2.078005105950173      17.90916500610667      14.49078887564402  0.0003315971081994187     0.5980606678485716     -11.58383018379207  1.031659521404816e-05     0.1291428785520205  0.0008782324703234109      21.79625603697389      304.3328330695542    0.01116179874408363     0.8005540527200562     0.6413266586901786     0.2259252730203497     0.2909129255484685   0.003448956829859169     0.5956975424855679     0.1020617848532378    0.07889833531798998  2.726401022279257e-14 146.1043633003042
2.078005105950173      17.90916500610667      14.49078887564402  0.0003315971081994187     0.5980606678485716     -11.58383018379207  1.031659521404816e-05     0.1291428785520205  0.0008782324703234109      21.79625603697389      304.3328330695542    0.01116178384292244     0.8005540676212174     0.6413266586901786     0.2259252730203497     0.2909129255484685   0.003448956829859169     0.5956975424855679     0.1020617848532378    0.07889833531798998  2.726401022279257e-14 146.1043746964246
2.078005105950173      17.90916500610667      14.49078887564402  0.0003315971081994187     0.5980606678485716     -11.58383018379207  1.031659521404816e-05     0.1291428785520205  0.0008782324703234109      21.79625603697389      304.3328330695542    0.01116178384292244     0.8005540527200562     0.6413266735913398     0.2259252730203497     0.2909129255484685   0.003448956829859169     0.5956975424855679     0.1020617848532378    0.07889833531798998  2.726401022279257e-14 146.1043744660991
2.078005105950173      17.90916500610667      14.49078887564402  0.0003315971081994187     0.5980606678485716     -11.58383018379207  1.031659521404816e-05     0.1291428785520205  0.0008782324703234109      21.79625603697389      304.3328330695542    0.01116178384292244     0.8005540527200562     0.6413266586901786     0.2259252879215109     0.2909129255484685   0.003448956829859169     0.5956975424855679     0.1020617848532378    0.07889833531798998  2.726401022279257e-14 146.1043726082337
2.078005105950173      17.90916500610667      14.49078887564402  0.0003315971081994187     0.5980606678485716     -11.58383018379207  1.031659521404816e-05     0.1291428785520205  0.0008782324703234109      21.79625603697389      304.3328330695542    0.01116178384292244     0.8005540527200562     0.6413266586901786     0.2259252730203497     0.2909129404496297   0.003448956829859169     0.5956975424855679     0.1020617848532378    0.07889833531798998  2.726401022279257e-14 146.1043734320497
2.078005105950173      17.90916500610667      14.49078887564402  0.0003315971081994187     0.5980606678485716     -11.58383018379207  1.031659521404816e-05     0.1291428785520205  0.0008782324703234109      21.79625603697389      304.3328330695542    0.01116178384292244     0.8005540527200562     0.6413266586901786     0.2259252730203497     0.2909129255484685   0.003448971731020363     0.5956975424855679     0.1020617848532378    0.07889833531798998  2.726401022279257e-14 146.1043735363531
2.078005105950173      17.90916500610667      14.49078887564402  0.0003315971081994187     0.5980606678485716     -11.58383018379207  1.031659521404816e-05     0.1291428785520205  0.0008782324703234109      21.79625603697389      304.3328330695542    0.01116178384292244     0.8005540527200562     0.6413266586901786     0.2259252730203497     0.2909129255484685   0.003448956829859169     0.5956975573867291     0.1020617848532378    0.07889833531798998  2.726401022279257e-14 146.1043735363591
2.078005105950173      17.90916500610667      14.49078887564402  0.0003315971081994187     0.5980606678485716     -11.58383018379207  1.031659521404816e-05     0.1291428785520205  0.0008782324703234109      21.79625603697389      304.3328330695542    0.01116178384292244     0.8005540527200562     0.6413266586901786     0.2259252730203497     0.2909129255484685   0.003448956829859169     0.5956975424855679      0.102061799754399    0.07889833531798998  2.726401022279257e-14 146.1043735363585
2.078005105950173      17.90916500610667      14.49078887564402  0.0003315971081994187     0.5980606678485716     -11.58383018379207  1.031659521404816e-05     0.1291428785520205  0.0008782324703234109      21.79625603697389      304.3328330695542    0.01116178384292244     0.8005540527200562     0.6413266586901786     0.2259252730203497     0.2909129255484685   0.003448956829859169     0.5956975424855679     0.1020617848532378    0.07889835021915118  2.726401022279257e-14 146.1043735363509
2.078005105950173      17.90916500610667      14.49078887564402  0.0003315971081994187     0.5980606678485716     -11.58383018379207  1.031659521404816e-05     0.1291428785520205  0.0008782324703234109      21.79625603697389      304.3328330695542    0.01116178384292244     0.8005540527200562     0.6413266586901786     0.2259252730203497     0.2909129255484685   0.003448956829859169     0.5956975424855679     0.1020617848532378    0.07889833531798998  1.490118845785788e-08 146.10444975421
2.135040937261683       17.9505005657697      14.44884253203552  0.0008576323858971199     0.6889546091436115     -11.29373109374041   1.64628643188737e-06      0.132218775473933  0.0007211693816166151      17.77112368158644      257.6128106832317    0.01018760819259725     0.8000125702417683     0.6141245017075212     0.2387382128390475     0.2956526897271486   0.003552943507341142     0.5956975424855679      0.102686816783283     0.0839051588749717  2.240051258765666e-14 141.5886721066529
2.135040969076272       17.9505005657697      14.44884253203552  0.0008576323858971199     0.6889546091436115     -11.29373109374041   1.64628643188737e-06      0.132218775473933  0.0007211693816166151      17.77112368158644      257.6128106832317    0.01018760819259725     0.8000125702417683     0.6141245017075212     0.2387382128390475     0.2956526897271486   0.003552943507341142     0.5956975424855679      0.102686816783283     0.0839051588749717  2.240051258765666e-14 141.5886721343218
2.135040937261683        17.950500833253      14.44884253203552  0.0008576323858971199     0.6889546091436115     -11.29373109374041   1.64628643188737e-06      0.132218775473933  0.0007211693816166151      17.77112368158644      257.6128106832317    0.01018760819259725     0.8000125702417683     0.6141245017075212     0.2387382128390475     0.2956526897271486   0.003552943507341142     0.5956975424855679      0.102686816783283     0.0839051588749717  2.240051258765666e-14 141.5886719430769
2.135040937261683       17.9505005657697      14.44884274734005  0.0008576323858971199     0.6889546091436115     -11.29373109374041   1.64628643188737e-06      0.132218775473933  0.0007211693816166151      17.77112368158644      257.6128106832317    0.01018760819259725     0.8000125702417683     0.6141245017075212     0.2387382128390475     0.2956526897271486   0.003552943507341142     0.5956975424855679      0.102686816783283     0.0839051588749717  2.240051258765666e-14 141.5886718777228
2.135040937261683       17.9505005657697      14.44884253203552  0.0008576472870583138     0.6889546091436115     -11.29373109374041   1.64628643188737e-06      0.132218775473933  0.0007211693816166151      17.77112368158644      257.6128106832317    0.01018760819259725     0.8000125702417683     0.6141245017075212     0.2387382128390475     0.2956526897271486   0.003552943507341142     0.5956975424855679      0.102686816783283     0.0839051588749717  2.240051258765666e-14 141.5886661356963
2.135040937261683       17.9505005657697      14.44884253203552  0.0008576323858971199     0.6889546240447727     -11.29373109374041   1.64628643188737e-06      0.132218775473933  0.0007211693816166151      17.77112368158644      257.6128106832317    0.01018760819259725     0.8000125702417683     0.6141245017075212     0.2387382128390475     0.2956526897271486   0.003552943507341142     0.5956975424855679      0.102686816783283     0.0839051588749717  2.240051258765666e-14 141.5886720779369
2.135040937261683       17.9505005657697      14.44884253203552  0.0008576323858971199     0.6889546091436115     -11.29373126203011   1.64628643188737e-06      0.132218775473933  0.0007211693816166151      17.77112368158644      257.6128106832317    0.01018760819259725     0.8000125702417683     0.6141245017075212     0.2387382128390475     0.2956526897271486   0.003552943507341142     0.5956975424855679      0.102686816783283     0.0839051588749717  2.240051258765666e-14 141.588672492904
2.135040937261683       17.9505005657697      14.44884253203552  0.0008576323858971199     0.6889546091436115     -11.29373109374041  1.661187593081217e-06      0.132218775473933  0.0007211693816166151      17.77112368158644      257.6128106832317    0.01018760819259725     0.8000125702417683     0.6141245017075212     0.2387382128390475     0.2956526897271486   0.003552943507341142     0.5956975424855679      0.102686816783283     0.0839051588749717  2.240051258765666e-14 141.5887471749315
2.135040937261683       17.9505005657697      14.44884253203552  0.0008576323858971199     0.6889546091436115     -11.29373109374041   1.64628643188737e-06     0.1322187903750942  0.0007211693816166151      17.77112368158644      257.6128106832317    0.01018760819259725     0.8000125702417683     0.6141245017075212     0.2387382128390475     0.2956526897271486   0.003552943507341142     0.5956975424855679      0.102686816783283     0.0839051588749717  2.240051258765666e-14 141.5886722014489
2.135040937261683       17.9505005657697      14.44884253203552  0.0008576323858971199     0.6889546091436115     -11.29373109374041   1.64628643188737e-06      0.132218775473933  0.0007211842827778089      17.77112368158644      257.6128106832317    0.01018760819259725     0.8000125702417683     0.6141245017075212     0.2387382128390475     0.2956526897271486   0.003552943507341142     0.5956975424855679      0.102686816783283     0.0839051588749717  2.240051258765666e-14 141.5887033388096
2.135040937261683       17.9505005657697      14.44884253203552  0.0008576323858971199     0.6889546091436115     -11.29373109374041   1.64628643188737e-06      0.132218775473933  0.0007211693816166151      17.77112394639682      257.6128106832317    0.01018760819259725     0.8000125702417683     0.6141245017075212     0.2387382128390475     0.2956526897271486   0.003552943507341142     0.5956975424855679      0.102686816783283     0.0839051588749717  2.240051258765666e-14 141.5886720719676
2.135040937261683       17.9505005657697      14.44884253203552  0.0008576323858971199     0.6889546091436115     -11.29373109374041   1.64628643188737e-06      0.132218775473933  0.0007211693816166151      17.77112368158644      257.6128145219617    0.01018760819259725     0.8000125702417683     0.6141245017075212     0.2387382128390475     0.2956526897271486   0.003552943507341142     0.5956975424855679      0.102686816783283     0.0839051588749717  2.240051258765666e-14 141.5886721056786
2.135040937261683       17.9505005657697      14.44884253203552  0.0008576323858971199     0.6889546091436115     -11.29373109374041   1.64628643188737e-06      0.132218775473933  0.0007211693816166151      17.77112368158644      257.6128106832317    0.01018762309375844     0.8000125702417683     0.6141245017075212     0.2387382128390475     0.2956526897271486   0.003552943507341142     0.5956975424855679      0.102686816783283     0.0839051588749717  2.240051258765666e-14 141.5886904971074
2.135040937261683       17.9505005657697      14.44884253203552  0.0008576323858971199     0.6889546091436115     -11.29373109374041   1.64628643188737e-06      0.132218775473933  0.0007211693816166151      17.77112368158644      257.6128106832317    0.01018760819259725     0.8000125851429295     0.6141245017075212     0.2387382128390475     0.2956526897271486   0.003552943507341142     0.5956975424855679      0.102686816783283     0.0839051588749717  2.240051258765666e-14 141.5886734449498
2.135040937261683       17.9505005657697      14.44884253203552  0.0008576323858971199     0.6889546091436115     -11.29373109374041   1.64628643188737e-06      0.132218775473933  0.0007211693816166151      17.77112368158644      257.6128106832317    0.01018760819259725     0.8000125702417683     0.6141245166086824     0.2387382128390475     0.2956526897271486   0.003552943507341142     0.5956975424855679      0.102686816783283     0.0839051588749717  2.240051258765666e-14 141.5886725834065
2.135040937261683       17.9505005657697      14.44884253203552  0.0008576323858971199     0.6889546091436115     -11.29373109374041   1.64628643188737e-06      0.132218775473933  0.0007211693816166151      17.77112368158644      257.6128106832317    0.01018760819259725     0.8000125702417683     0.6141245017075212     0.2387382277402087     0.2956526897271486   0.003552943507341142     0.5956975424855679      0.102686816783283     0.0839051588749717  2.240051258765666e-14 141.5886728853463
2.135040937261683       17.9505005657697      14.44884253203552  0.0008576323858971199     0.6889546091436115     -11.29373109374041   1.64628643188737e-06      0.132218775473933  0.0007211693816166151      17.77112368158644      257.6128106832317    0.01018760819259725     0.8000125702417683     0.6141245017075212     0.2387382128390475     0.2956527046283098   0.003552943507341142     0.5956975424855679      0.102686816783283     0.0839051588749717  2.240051258765666e-14 141.5886720893082
2.135040937261683       17.9505005657697      14.44884253203552  0.0008576323858971199     0.6889546091436115     -11.29373109374041   1.64628643188737e-06      0.132218775473933  0.0007211693816166151      17.77112368158644      257.6128106832317    0.01018760819259725     0.8000125702417683     0.6141245017075212     0.2387382128390475     0.2956526897271486   0.003552958408502336     0.5956975424855679      0.102686816783283     0.0839051588749717  2.240051258765666e-14 141.5886720967892
2.135040937261683       17.9505005657697      14.44884253203552  0.0008576323858971199     0.6889546091436115     -11.29373109374041   1.64628643188737e-06      0.132218775473933  0.0007211693816166151      17.77112368158644      257.6128106832317    0.01018760819259725     0.8000125702417683     0.6141245017075212     0.2387382128390475     0.2956526897271486   0.003552943507341142     0.5956975573867291      0.102686816783283     0.0839051588749717  2.240051258765666e-14 141.5886721066529
2.135040937261683       17.9505005657697      14.44884253203552  0.0008576323858971199     0.6889546091436115     -11.29373109374041   1.64628643188737e-06      0.132218775473933  0.0007211693816166151      17.77112368158644      257.6128106832317    0.01018760819259725     0.8000125702417683     0.6141245017075212     0.2387382128390475     0.2956526897271486   0.003552943507341142     0.5956975424855679     0.1026868316844442     0.0839051588749717  2.240051258765666e-14 141.5886721062891
2.135040937261683       17.9505005657697      14.44884253203552  0.0008576323858971199     0.6889546091436115     -11.29373109374041   1.64628643188737e-06      0.132218775473933  0.0007211693816166151      17.77112368158644      257.6128106832317    0.01018760819259725     0.8000125702417683     0.6141245017075212     0.2387382128390475     0.2956526897271486   0.003552943507341142     0.5956975424855679      0.102686816783283    0.08390517377613289  2.240051258765666e-14 141.5886721059586
2.135040937261683       17.9505005657697      14.44884253203552  0.0008576323858971199     0.6889546091436115     -11.29373109374041   1.64628643188737e-06      0.132218775473933  0.0007211693816166151      17.77112368158644      257.6128106832317    0.01018760819259725     0.8000125702417683     0.6141245017075212     0.2387382128390475     0.2956526897271486   0.003552943507341142     0.5956975424855679      0.102686816783283     0.0839051588749717  1.490118359436024e-08 141.5887504585497
2.173351147077641      18.45665151427481      15.42640043691602   0.002541524814166126     0.7922110817832029     -11.00338383323957  2.816841007659297e-07     0.1329562809189454  0.0006382232329792842       16.7165089276086       257.682345892649    0.00899913086816289     0.8000032981653701     0.5928638072993974     0.2515898032909474     0.2885128416396309    0.03026383167491507     0.5956975424855679     0.2172704647775137     0.2344384780565653  2.258494248296016e-14 137.1227436984823
2.173351179463097      18.45665151427481      15.42640043691602   0.002541524814166126     0.7922110817832029     -11.00338383323957  2.816841007659297e-07     0.1329562809189454  0.0006382232329792842       16.7165089276086       257.682345892649    0.00899913086816289     0.8000032981653701     0.5928638072993974     0.2515898032909474     0.2885128416396309    0.03026383167491507     0.5956975424855679     0.2172704647775137     0.2344384780565653  2.258494248296016e-14 137.1227437057738
2.173351147077641      18.45665178930035      15.42640043691602   0.002541524814166126     0.7922110817832029     -11.00338383323957  2.816841007659297e-07     0.1329562809189454  0.0006382232329792842       16.7165089276086       257.682345892649    0.00899913086816289     0.8000032981653701     0.5928638072993974     0.2515898032909474     0.2885128416396309    0.03026383167491507     0.5956975424855679     0.2172704647775137     0.2344384780565653  2.258494248296016e-14 137.1227429158322
2.173351147077641      18.45665151427481       15.4264006667873   0.002541524814166126     0.7922110817832029     -11.00338383323957  2.816841007659297e-07     0.1329562809189454  0.0006382232329792842       16.7165089276086       257.682345892649    0.00899913086816289     0.8000032981653701     0.5928638072993974     0.2515898032909474     0.2885128416396309    0.03026383167491507     0.5956975424855679     0.2172704647775137     0.2344384780565653  2.258494248296016e-14 137.1227433109872
2.173351147077641      18.45665151427481      15.42640043691602    0.00254153971532732     0.7922110817832029     -11.00338383323957  2.816841007659297e-07     0.1329562809189454  0.0006382232329792842       16.7165089276086       257.682345892649    0.00899913086816289     0.8000032981653701     0.5928638072993974     0.2515898032909474     0.2885128416396309    0.03026383167491507     0.5956975424855679     0.2172704647775137     0.2344384780565653  2.258494248296016e-14 137.1227689261282
2.173351147077641      18.45665151427481      15.42640043691602   0.002541524814166126     0.7922110966843641     -11.00338383323957  2.816841007659297e-07     0.1329562809189454  0.0006382232329792842       16.7165089276086       257.682345892649    0.00899913086816289     0.8000032981653701     0.5928638072993974     0.2515898032909474     0.2885128416396309    0.03026383167491507     0.5956975424855679     0.2172704647775137     0.2344384780565653  2.258494248296016e-14 137.1227437478769
2.173351147077641      18.45665151427481      15.42640043691602   0.002541524814166126     0.7922110817832029     -11.00338399720276  2.816841007659297e-07     0.1329562809189454  0.0006382232329792842       16.7165089276086       257.682345892649    0.00899913086816289     0.8000032981653701     0.5928638072993974     0.2515898032909474     0.2885128416396309    0.03026383167491507     0.5956975424855679     0.2172704647775137     0.2344384780565653  2.258494248296016e-14 137.1227445810812
2.173351147077641      18.45665151427481      15.42640043691602   0.002541524814166126     0.7922110817832029     -11.00338383323957  2.965852619597773e-07     0.1329562809189454  0.0006382232329792842       16.7165089276086       257.682345892649    0.00899913086816289     0.8000032981653701     0.5928638072993974     0.2515898032909474     0.2885128416396309    0.03026383167491507     0.5956975424855679     0.2172704647775137     0.2344384780565653  2.258494248296016e-14 137.1228031513051
2.173351147077641      18.45665151427481      15.42640043691602   0.002541524814166126     0.7922110817832029     -11.00338383323957  2.816841007659297e-07     0.1329562958201066  0.0006382232329792842       16.7165089276086       257.682345892649    0.00899913086816289     0.8000032981653701     0.5928638072993974     0.2515898032909474     0.2885128416396309    0.03026383167491507     0.5956975424855679     0.2172704647775137     0.2344384780565653  2.258494248296016e-14 137.1227442749139
2.173351147077641      18.45665151427481      15.42640043691602   0.002541524814166126     0.7922110817832029     -11.00338383323957  2.816841007659297e-07     0.1329562809189454  0.0006382381341404781       16.7165089276086       257.682345892649    0.00899913086816289     0.8000032981653701     0.5928638072993974     0.2515898032909474     0.2885128416396309    0.03026383167491507     0.5956975424855679     0.2172704647775137     0.2344384780565653  2.258494248296016e-14 137.1227767769653
2.173351147077641      18.45665151427481      15.42640043691602   0.002541524814166126     0.7922110817832029     -11.00338383323957  2.816841007659297e-07     0.1329562809189454  0.0006382232329792842      16.71650917670399       257.682345892649    0.00899913086816289     0.8000032981653701     0.5928638072993974     0.2515898032909474     0.2885128416396309    0.03026383167491507     0.5956975424855679     0.2172704647775137     0.2344384780565653  2.258494248296016e-14 137.1227438390314
2.173351147077641      18.45665151427481      15.42640043691602   0.002541524814166126     0.7922110817832029     -11.00338383323957  2.816841007659297e-07     0.1329562809189454  0.0006382232329792842       16.7165089276086      257.6823497324152    0.00899913086816289     0.8000032981653701     0.5928638072993974     0.2515898032909474     0.2885128416396309    0.03026383167491507     0.5956975424855679     0.2172704647775137     0.2344384780565653  2.258494248296016e-14 137.1227435682336
2.173351147077641      18.45665151427481      15.42640043691602   0.002541524814166126     0.7922110817832029     -11.00338383323957  2.816841007659297e-07     0.1329562809189454  0.0006382232329792842       16.7165089276086       257.682345892649   0.008999145769324084     0.8000032981653701     0.5928638072993974     0.2515898032909474     0.2885128416396309    0.03026383167491507     0.5956975424855679     0.2172704647775137     0.2344384780565653  2.258494248296016e-14 137.1228245206384
2.173351147077641      18.45665151427481      15.42640043691602   0.002541524814166126     0.7922110817832029     -11.00338383323957  2.816841007659297e-07     0.1329562809189454  0.0006382232329792842       16.7165089276086       257.682345892649    0.00899913086816289     0.8000033130665313     0.5928638072993974     0.2515898032909474     0.2885128416396309    0.03026383167491507     0.5956975424855679     0.2172704647775137     0.2344384780565653  2.258494248296016e-14 137.1227445404819
2.173351147077641      18.45665151427481      15.42640043691602   0.002541524814166126     0.7922110817832029     -11.00338383323957  2.816841007659297e-07     0.1329562809189454  0.0006382232329792842       16.7165089276086       257.682345892649    0.00899913086816289     0.8000032981653701     0.5928638222005586     0.2515898032909474     0.2885128416396309    0.03026383167491507     0.5956975424855679     0.2172704647775137     0.2344384780565653  2.258494248296016e-14 137.1227432851992
2.173351147077641      18.45665151427481      15.42640043691602   0.002541524814166126     0.7922110817832029     -11.00338383323957  2.816841007659297e-07     0.1329562809189454  0.0006382232329792842       16.7165089276086       257.682345892649    0.00899913086816289     0.8000032981653701     0.5928638072993974     0.2515898181921086     0.2885128416396309    0.03026383167491507     0.5956975424855679     0.2172704647775137     0.2344384780565653  2.258494248296016e-14 137.1227469128449
2.173351147077641      18.45665151427481      15.42640043691602   0.002541524814166126     0.7922110817832029     -11.00338383323957  2.816841007659297e-07     0.1329562809189454  0.0006382232329792842       16.7165089276086       257.682345892649    0.00899913086816289     0.8000032981653701     0.5928638072993974     0.2515898032909474     0.2885128565407921    0.03026383167491507     0.5956975424855679     0.2172704647775137     0.2344384780565653  2.258494248296016e-14 137.1227437579356
2.173351147077641      18.45665151427481      15.42640043691602   0.002541524814166126     0.7922110817832029     -11.00338383323957  2.816841007659297e-07     0.1329562809189454  0.0006382232329792842       16.7165089276086       257.682345892649    0.00899913086816289     0.8000032981653701     0.5928638072993974     0.2515898032909474     0.2885128416396309    0.03026384657607626     0.5956975424855679     0.2172704647775137     0.2344384780565653  2.258494248296016e-14 137.1227436986046
2.173351147077641      18.45665151427481      15.42640043691602   0.002541524814166126     0.7922110817832029     -11.00338383323957  2.816841007659297e-07     0.1329562809189454  0.0006382232329792842       16.7165089276086       257.682345892649    0.00899913086816289     0.8000032981653701     0.5928638072993974     0.2515898032909474     0.2885128416396309    0.03026383167491507     0.5956975573867291     0.2172704647775137     0.2344384780565653  2.258494248296016e-14 137.1227436984823
2.173351147077641      18.45665151427481      15.42640043691602   0.002541524814166126     0.7922110817832029     -11.00338383323957  2.816841007659297e-07     0.1329562809189454  0.0006382232329792842       16.7165089276086       257.682345892649    0.00899913086816289     0.8000032981653701     0.5928638072993974     0.2515898032909474     0.2885128416396309    0.03026383167491507     0.5956975424855679     0.2172704796786749     0.2344384780565653  2.258494248296016e-14 137.1227436993211
2.173351147077641      18.45665151427481      15.42640043691602   0.002541524814166126     0.7922110817832029     -11.00338383323957  2.816841007659297e-07     0.1329562809189454  0.0006382232329792842       16.7165089276086       257.682345892649    0.00899913086816289     0.8000032981653701     0.5928638072993974     0.2515898032909474     0.2885128416396309    0.03026383167491507     0.5956975424855679     0.2172704647775137     0.2344384929577265  2.258494248296016e-14 137.1227436982755
2.173351147077641      18.45665151427481      15.42640043691602   0.002541524814166126     0.7922110817832029     -11.00338383323957  2.816841007659297e-07     0.1329562809189454  0.0006382232329792842       16.7165089276086       257.682345892649    0.00899913086816289     0.8000032981653701     0.5928638072993974     0.2515898032909474     0.2885128416396309    0.03026383167491507     0.5956975424855679     0.2172704647775137     0.2344384780565653  1.490118377879014e-08 137.1228247542609
2.276777372517609      19.83719016772712      16.47382689177908   0.003287253836595673     0.7719003829323224     -11.53302733570246  1.170355321884189e-07     0.1319175492715491  0.0006225417450064641       14.6209463876612       257.929327246297   0.007584920964906897     0.8000012366540226     0.5749224708012324       0.25948995210813     0.3013681292204083     0.0275058337016318     0.5956975424855679     0.1188675378136954     0.3518916855847762  2.220446049250313e-14 123.2574311619026
2.276777406444236      19.83719016772712      16.47382689177908   0.003287253836595673     0.7719003829323224     -11.53302733570246  1.170355321884189e-07     0.1319175492715491  0.0006225417450064641       14.6209463876612       257.929327246297   0.007584920964906897     0.8000012366540226     0.5749224708012324       0.25948995210813     0.3013681292204083     0.0275058337016318     0.5956975424855679     0.1188675378136954     0.3518916855847762  2.220446049250313e-14 123.2574309109863
2.276777372517609      19.83719046332429      16.47382689177908   0.003287253836595673     0.7719003829323224     -11.53302733570246  1.170355321884189e-07     0.1319175492715491  0.0006225417450064641       14.6209463876612       257.929327246297   0.007584920964906897     0.8000012366540226     0.5749224708012324       0.25948995210813     0.3013681292204083     0.0275058337016318     0.5956975424855679     0.1188675378136954     0.3518916855847762  2.220446049250313e-14 123.2574309619188
2.276777372517609      19.83719016772712      16.47382713725823   0.003287253836595673     0.7719003829323224     -11.53302733570246  1.170355321884189e-07     0.1319175492715491  0.0006225417450064641       14.6209463876612       257.929327246297   0.007584920964906897     0.8000012366540226     0.5749224708012324       0.25948995210813     0.3013681292204083     0.0275058337016318     0.5956975424855679     0.1188675378136954     0.3518916855847762  2.220446049250313e-14 123.2574311182296
2.276777372517609      19.83719016772712      16.47382689177908   0.003287268737756867     0.7719003829323224     -11.53302733570246  1.170355321884189e-07     0.1319175492715491  0.0006225417450064641       14.6209463876612       257.929327246297   0.007584920964906897     0.8000012366540226     0.5749224708012324       0.25948995210813     0.3013681292204083     0.0275058337016318     0.5956975424855679     0.1188675378136954     0.3518916855847762  2.220446049250313e-14 123.2574322029272
2.276777372517609      19.83719016772712      16.47382689177908   0.003287253836595673     0.7719003978334836     -11.53302733570246  1.170355321884189e-07     0.1319175492715491  0.0006225417450064641       14.6209463876612       257.929327246297   0.007584920964906897     0.8000012366540226     0.5749224708012324       0.25948995210813     0.3013681292204083     0.0275058337016318     0.5956975424855679     0.1188675378136954     0.3518916855847762  2.220446049250313e-14 123.2574312317221
2.276777372517609      19.83719016772712      16.47382689177908   0.003287253836595673     0.7719003829323224     -11.53302750755796  1.170355321884189e-07     0.1319175492715491  0.0006225417450064641       14.6209463876612       257.929327246297   0.007584920964906897     0.8000012366540226     0.5749224708012324       0.25948995210813     0.3013681292204083     0.0275058337016318     0.5956975424855679     0.1188675378136954     0.3518916855847762  2.220446049250313e-14 123.2574313603685
2.276777372517609      19.83719016772712      16.47382689177908   0.003287253836595673     0.7719003829323224     -11.53302733570246  1.319366933822666e-07     0.1319175492715491  0.0006225417450064641       14.6209463876612       257.929327246297   0.007584920964906897     0.8000012366540226     0.5749224708012324       0.25948995210813     0.3013681292204083     0.0275058337016318     0.5956975424855679     0.1188675378136954     0.3518916855847762  2.220446049250313e-14 123.2574539450748
2.276777372517609      19.83719016772712      16.47382689177908   0.003287253836595673     0.7719003829323224     -11.53302733570246  1.170355321884189e-07     0.1319175641727103  0.0006225417450064641       14.6209463876612       257.929327246297   0.007584920964906897     0.8000012366540226     0.5749224708012324       0.25948995210813     0.3013681292204083     0.0275058337016318     0.5956975424855679     0.1188675378136954     0.3518916855847762  2.220446049250313e-14 123.2574317950118
2.276777372517609      19.83719016772712      16.47382689177908   0.003287253836595673     0.7719003829323224     -11.53302733570246  1.170355321884189e-07     0.1319175492715491  0.0006225566461676579       14.6209463876612       257.929327246297   0.007584920964906897     0.8000012366540226     0.5749224708012324       0.25948995210813     0.3013681292204083     0.0275058337016318     0.5956975424855679     0.1188675378136954     0.3518916855847762  2.220446049250313e-14 123.2574327182398
2.276777372517609      19.83719016772712      16.47382689177908   0.003287253836595673     0.7719003829323224     -11.53302733570246  1.170355321884189e-07     0.1319175492715491  0.0006225417450064641      14.62094660553028       257.929327246297   0.007584920964906897     0.8000012366540226     0.5749224708012324       0.25948995210813     0.3013681292204083     0.0275058337016318     0.5956975424855679     0.1188675378136954     0.3518916855847762  2.220446049250313e-14 123.2574312501091
2.276777372517609      19.83719016772712      16.47382689177908   0.003287253836595673     0.7719003829323224     -11.53302733570246  1.170355321884189e-07     0.1319175492715491  0.0006225417450064641       14.6209463876612      257.9293310897435   0.007584920964906897     0.8000012366540226     0.5749224708012324       0.25948995210813     0.3013681292204083     0.0275058337016318     0.5956975424855679     0.1188675378136954     0.3518916855847762  2.220446049250313e-14 123.2574310770535
2.276777372517609      19.83719016772712      16.47382689177908   0.003287253836595673     0.7719003829323224     -11.53302733570246  1.170355321884189e-07     0.1319175492715491  0.0006225417450064641       14.6209463876612       257.929327246297   0.007584935866068091     0.8000012366540226     0.5749224708012324       0.25948995210813     0.3013681292204083     0.0275058337016318     0.5956975424855679     0.1188675378136954     0.3518916855847762  2.220446049250313e-14 123.2575027464558
2.276777372517609      19.83719016772712      16.47382689177908   0.003287253836595673     0.7719003829323224     -11.53302733570246  1.170355321884189e-07     0.1319175492715491  0.0006225417450064641       14.6209463876612       257.929327246297   0.007584920964906897     0.8000012515551838     0.5749224708012324       0.25948995210813     0.3013681292204083     0.0275058337016318     0.5956975424855679     0.1188675378136954     0.3518916855847762  2.220446049250313e-14 123.2574316695904
2.276777372517609      19.83719016772712      16.47382689177908   0.003287253836595673     0.7719003829323224     -11.53302733570246  1.170355321884189e-07     0.1319175492715491  0.0006225417450064641       14.6209463876612       257.929327246297   0.007584920964906897     0.8000012366540226     0.5749224857023936       0.25948995210813     0.3013681292204083     0.0275058337016318     0.5956975424855679     0.1188675378136954     0.3518916855847762  2.220446049250313e-14 123.2574299801881
2.276777372517609      19.83719016772712      16.47382689177908   0.003287253836595673     0.7719003829323224     -11.53302733570246  1.170355321884189e-07     0.1319175492715491  0.0006225417450064641       14.6209463876612       257.929327246297   0.007584920964906897     0.8000012366540226     0.5749224708012324     0.2594899670092912     0.3013681292204083     0.0275058337016318     0.5956975424855679     0.1188675378136954     0.3518916855847762  2.220446049250313e-14 123.2574332928381
2.276777372517609      19.83719016772712      16.47382689177908   0.003287253836595673     0.7719003829323224     -11.53302733570246  1.170355321884189e-07     0.1319175492715491  0.0006225417450064641       14.6209463876612       257.929327246297   0.007584920964906897     0.8000012366540226     0.5749224708012324       0.25948995210813     0.3013681441215695     0.0275058337016318     0.5956975424855679     0.1188675378136954     0.3518916855847762  2.220446049250313e-14 123.2574312198236
2.276777372517609      19.83719016772712      16.47382689177908   0.003287253836595673     0.7719003829323224     -11.53302733570246  1.170355321884189e-07     0.1319175492715491  0.0006225417450064641       14.6209463876612       257.929327246297   0.007584920964906897     0.8000012366540226     0.5749224708012324       0.25948995210813     0.3013681292204083      0.027505848602793     0.5956975424855679     0.1188675378136954     0.3518916855847762  2.220446049250313e-14 123.2574311618325
2.276777372517609      19.83719016772712      16.47382689177908   0.003287253836595673     0.7719003829323224     -11.53302733570246  1.170355321884189e-07     0.1319175492715491  0.0006225417450064641       14.6209463876612       257.929327246297   0.007584920964906897     0.8000012366540226     0.5749224708012324       0.25948995210813     0.3013681292204083     0.0275058337016318     0.5956975573867291     0.1188675378136954     0.3518916855847762  2.220446049250313e-14 123.2574311619026
2.276777372517609      19.83719016772712      16.47382689177908   0.003287253836595673     0.7719003829323224     -11.53302733570246  1.170355321884189e-07     0.1319175492715491  0.0006225417450064641       14.6209463876612       257.929327246297   0.007584920964906897     0.8000012366540226     0.5749224708012324       0.25948995210813     0.3013681292204083     0.0275058337016318     0.5956975424855679     0.1188675527148566     0.3518916855847762  2.220446049250313e-14 123.2574311622285
2.276777372517609      19.83719016772712      16.47382689177908   0.003287253836595673     0.7719003829323224     -11.53302733570246  1.170355321884189e-07     0.1319175492715491  0.0006225417450064641       14.6209463876612       257.929327246297   0.007584920964906897     0.8000012366540226     0.5749224708012324       0.25948995210813     0.3013681292204083     0.0275058337016318     0.5956975424855679     0.1188675378136954     0.3518917004859374  2.220446049250313e-14 123.2574311619299
2.276777372517609      19.83719016772712      16.47382689177908   0.003287253836595673     0.7719003829323224     -11.53302733570246  1.170355321884189e-07     0.1319175492715491  0.0006225417450064641       14.6209463876612       257.929327246297   0.007584920964906897     0.8000012366540226     0.5749224708012324       0.25948995210813     0.3013681292204083     0.0275058337016318     0.5956975424855679     0.1188675378136954     0.3518916855847762  1.490118339830815e-08 123.2575145274909
2.326736759555692      19.94739991782865      16.38388425484821   0.003221706411336637     0.7579670048955385     -11.58318389483502  9.517744991772496e-08     0.1303031572048166  0.0006771155644926897       14.2343608106285      257.9630232924845   0.007430852770779556     0.8000002422353313     0.5720783442250165     0.2606817674949342     0.3173008884774322    0.02782083295987784     0.5956975424855679     0.1133945895585734     0.3503120468616723  2.220446049250313e-14 122.6429707051769
2.326736794226771      19.94739991782865      16.38388425484821   0.003221706411336637     0.7579670048955385     -11.58318389483502  9.517744991772496e-08     0.1303031572048166  0.0006771155644926897       14.2343608106285      257.9630232924845   0.007430852770779556     0.8000002422353313     0.5720783442250165     0.2606817674949342     0.3173008884774322    0.02782083295987784     0.5956975424855679     0.1133945895585734     0.3503120468616723  2.220446049250313e-14 122.6429706607002
2.326736759555692      19.94740021506807      16.38388425484821   0.003221706411336637     0.7579670048955385     -11.58318389483502  9.517744991772496e-08     0.1303031572048166  0.0006771155644926897       14.2343608106285      257.9630232924845   0.007430852770779556     0.8000002422353313     0.5720783442250165     0.2606817674949342     0.3173008884774322    0.02782083295987784     0.5956975424855679     0.1133945895585734     0.3503120468616723  2.220446049250313e-14 122.6429708267426
2.326736759555692      19.94739991782865      16.38388449898711   0.003221706411336637     0.7579670048955385     -11.58318389483502  9.517744991772496e-08     0.1303031572048166  0.0006771155644926897       14.2343608106285      257.9630232924845   0.007430852770779556     0.8000002422353313     0.5720783442250165     0.2606817674949342     0.3173008884774322    0.02782083295987784     0.5956975424855679     0.1133945895585734     0.3503120468616723  2.220446049250313e-14 122.6429707845876
2.326736759555692      19.94739991782865      16.38388425484821    0.00322172131249783     0.7579670048955385     -11.58318389483502  9.517744991772496e-08     0.1303031572048166  0.0006771155644926897       14.2343608106285      257.9630232924845   0.007430852770779556     0.8000002422353313     0.5720783442250165     0.2606817674949342     0.3173008884774322    0.02782083295987784     0.5956975424855679     0.1133945895585734     0.3503120468616723  2.220446049250313e-14 122.6429642698028
2.326736759555692      19.94739991782865      16.38388425484821   0.003221706411336637     0.7579670197966997     -11.58318389483502  9.517744991772496e-08     0.1303031572048166  0.0006771155644926897       14.2343608106285      257.9630232924845   0.007430852770779556     0.8000002422353313     0.5720783442250165     0.2606817674949342     0.3173008884774322    0.02782083295987784     0.5956975424855679     0.1133945895585734     0.3503120468616723  2.220446049250313e-14 122.6429707163492
2.326736759555692      19.94739991782865      16.38388425484821   0.003221706411336637     0.7579670048955385     -11.58318406743791  9.517744991772496e-08     0.1303031572048166  0.0006771155644926897       14.2343608106285      257.9630232924845   0.007430852770779556     0.8000002422353313     0.5720783442250165     0.2606817674949342     0.3173008884774322    0.02782083295987784     0.5956975424855679     0.1133945895585734     0.3503120468616723  2.220446049250313e-14 122.6429705515431
2.326736759555692      19.94739991782865      16.38388425484821   0.003221706411336637     0.7579670048955385     -11.58318389483502  1.100786111115726e-07     0.1303031572048166  0.0006771155644926897       14.2343608106285      257.9630232924845   0.007430852770779556     0.8000002422353313     0.5720783442250165     0.2606817674949342     0.3173008884774322    0.02782083295987784     0.5956975424855679     0.1133945895585734     0.3503120468616723  2.220446049250313e-14 122.6429744099865
2.326736759555692      19.94739991782865      16.38388425484821   0.003221706411336637     0.7579670048955385     -11.58318389483502  9.517744991772496e-08     0.1303031721059778  0.0006771155644926897       14.2343608106285      257.9630232924845   0.007430852770779556     0.8000002422353313     0.5720783442250165     0.2606817674949342     0.3173008884774322    0.02782083295987784     0.5956975424855679     0.1133945895585734     0.3503120468616723  2.220446049250313e-14 122.6429707150869
2.326736759555692      19.94739991782865      16.38388425484821   0.003221706411336637     0.7579670048955385     -11.58318389483502  9.517744991772496e-08     0.1303031572048166  0.0006771304656538836       14.2343608106285      257.9630232924845   0.007430852770779556     0.8000002422353313     0.5720783442250165     0.2606817674949342     0.3173008884774322    0.02782083295987784     0.5956975424855679     0.1133945895585734     0.3503120468616723  2.220446049250313e-14 122.642963999584
2.326736759555692      19.94739991782865      16.38388425484821   0.003221706411336637     0.7579670048955385     -11.58318389483502  9.517744991772496e-08     0.1303031572048166  0.0006771155644926897        14.234361022737      257.9630232924845   0.007430852770779556     0.8000002422353313     0.5720783442250165     0.2606817674949342     0.3173008884774322    0.02782083295987784     0.5956975424855679     0.1133945895585734     0.3503120468616723  2.220446049250313e-14 122.642970719221
2.326736759555692      19.94739991782865      16.38388425484821   0.003221706411336637     0.7579670048955385     -11.58318389483502  9.517744991772496e-08     0.1303031572048166  0.0006771155644926897       14.2343608106285      257.9630271364331   0.007430852770779556     0.8000002422353313     0.5720783442250165     0.2606817674949342     0.3173008884774322    0.02782083295987784     0.5956975424855679     0.1133945895585734     0.3503120468616723  2.220446049250313e-14 122.6429706529053
2.326736759555692      19.94739991782865      16.38388425484821   0.003221706411336637     0.7579670048955385     -11.58318389483502  9.517744991772496e-08     0.1303031572048166  0.0006771155644926897       14.2343608106285      257.9630232924845    0.00743086767194075     0.8000002422353313     0.5720783442250165     0.2606817674949342     0.3173008884774322    0.02782083295987784     0.5956975424855679     0.1133945895585734     0.3503120468616723  2.220446049250313e-14 122.642975233304
2.326736759555692      19.94739991782865      16.38388425484821   0.003221706411336637     0.7579670048955385     -11.58318389483502  9.517744991772496e-08     0.1303031572048166  0.0006771155644926897       14.2343608106285      257.9630232924845   0.007430852770779556     0.8000002571364925     0.5720783442250165     0.2606817674949342     0.3173008884774322    0.02782083295987784     0.5956975424855679     0.1133945895585734     0.3503120468616723  2.220446049250313e-14 122.6429711159441
2.326736759555692      19.94739991782865      16.38388425484821   0.003221706411336637     0.7579670048955385     -11.58318389483502  9.517744991772496e-08     0.1303031572048166  0.0006771155644926897       14.2343608106285      257.9630232924845   0.007430852770779556     0.8000002422353313     0.5720783591261777     0.2606817674949342     0.3173008884774322    0.02782083295987784     0.5956975424855679     0.1133945895585734     0.3503120468616723  2.220446049250313e-14 122.6429706044333
2.326736759555692      19.94739991782865      16.38388425484821   0.003221706411336637     0.7579670048955385     -11.58318389483502  9.517744991772496e-08     0.1303031572048166  0.0006771155644926897       14.2343608106285      257.9630232924845   0.007430852770779556     0.8000002422353313     0.5720783442250165     0.2606817823960954     0.3173008884774322    0.02782083295987784     0.5956975424855679     0.1133945895585734     0.3503120468616723  2.220446049250313e-14 122.64297073299
2.326736759555692      19.94739991782865      16.38388425484821   0.003221706411336637     0.7579670048955385     -11.58318389483502  9.517744991772496e-08     0.1303031572048166  0.0006771155644926897       14.2343608106285      257.9630232924845   0.007430852770779556     0.8000002422353313     0.5720783442250165     0.2606817674949342     0.3173009033785934    0.02782083295987784     0.5956975424855679     0.1133945895585734     0.3503120468616723  2.220446049250313e-14 122.6429706964232
2.326736759555692      19.94739991782865      16.38388425484821   0.003221706411336637     0.7579670048955385     -11.58318389483502  9.517744991772496e-08     0.1303031572048166  0.0006771155644926897       14.2343608106285      257.9630232924845   0.007430852770779556     0.8000002422353313     0.5720783442250165     0.2606817674949342     0.3173008884774322    0.02782084786103904     0.5956975424855679     0.1133945895585734     0.3503120468616723  2.220446049250313e-14 122.6429707053158
2.326736759555692      19.94739991782865      16.38388425484821   0.003221706411336637     0.7579670048955385     -11.58318389483502  9.517744991772496e-08     0.1303031572048166  0.0006771155644926897       14.2343608106285      257.9630232924845   0.007430852770779556     0.8000002422353313     0.5720783442250165     0.2606817674949342     0.3173008884774322    0.02782083295987784     0.5956975573867291     0.1133945895585734     0.3503120468616723  2.220446049250313e-14 122.6429707051769
2.326736759555692      19.94739991782865      16.38388425484821   0.003221706411336637     0.7579670048955385     -11.58318389483502  9.517744991772496e-08     0.1303031572048166  0.0006771155644926897       14.2343608106285      257.9630232924845   0.007430852770779556     0.8000002422353313     0.5720783442250165     0.2606817674949342     0.3173008884774322    0.02782083295987784     0.5956975424855679     0.1133946044597346     0.3503120468616723  2.220446049250313e-14 122.6429707044522
2.326736759555692      19.94739991782865      16.38388425484821   0.003221706411336637     0.7579670048955385     -11.58318389483502  9.517744991772496e-08     0.1303031572048166  0.0006771155644926897       14.2343608106285      257.9630232924845   0.007430852770779556     0.8000002422353313     0.5720783442250165     0.2606817674949342     0.3173008884774322    0.02782083295987784     0.5956975424855679     0.1133945895585734     0.3503120617628335  2.220446049250313e-14 122.6429707057006
2.326736759555692      19.94739991782865      16.38388425484821   0.003221706411336637     0.7579670048955385     -11.58318389483502  9.517744991772496e-08     0.1303031572048166  0.0006771155644926897       14.2343608106285      257.9630232924845   0.007430852770779556     0.8000002422353313     0.5720783442250165     0.2606817674949342     0.3173008884774322    0.02782083295987784     0.5956975424855679     0.1133945895585734     0.3503120468616723  1.490118339830815e-08 122.6430543701191
2.340138565692337       19.8957958270862      16.31890630479657   0.003161688436286716     0.7533460828757062     -11.57237592733624  3.757378855669307e-08     0.1301139838439523   0.000688198088081264      14.22842480676603      260.7700932930755   0.007392373250981437     0.8000007760843754     0.5701690739423631     0.2612439587213507     0.3215953566177046   0.003463540461361884     0.5956975424855679     0.2510284462614513   0.002029415719886074  3.856259768199923e-14 122.5663808456707
2.340138600563119       19.8957958270862      16.31890630479657   0.003161688436286716     0.7533460828757062     -11.57237592733624  3.757378855669307e-08     0.1301139838439523   0.000688198088081264      14.22842480676603      260.7700932930755   0.007392373250981437     0.8000007760843754     0.5701690739423631     0.2612439587213507     0.3215953566177046   0.003463540461361884     0.5956975424855679     0.2510284462614513   0.002029415719886074  3.856259768199923e-14 122.5663809024604
2.340138565692337      19.89579612355666      16.31890630479657   0.003161688436286716     0.7533460828757062     -11.57237592733624  3.757378855669307e-08     0.1301139838439523   0.000688198088081264      14.22842480676603      260.7700932930755   0.007392373250981437     0.8000007760843754     0.5701690739423631     0.2612439587213507     0.3215953566177046   0.003463540461361884     0.5956975424855679     0.2510284462614513   0.002029415719886074  3.856259768199923e-14 122.5663809508215
2.340138565692337       19.8957958270862      16.31890654796723   0.003161688436286716     0.7533460828757062     -11.57237592733624  3.757378855669307e-08     0.1301139838439523   0.000688198088081264      14.22842480676603      260.7700932930755   0.007392373250981437     0.8000007760843754     0.5701690739423631     0.2612439587213507     0.3215953566177046   0.003463540461361884     0.5956975424855679     0.2510284462614513   0.002029415719886074  3.856259768199923e-14 122.566380916464
2.340138565692337       19.8957958270862      16.31890630479657    0.00316170333744791     0.7533460828757062     -11.57237592733624  3.757378855669307e-08     0.1301139838439523   0.000688198088081264      14.22842480676603      260.7700932930755   0.007392373250981437     0.8000007760843754     0.5701690739423631     0.2612439587213507     0.3215953566177046   0.003463540461361884     0.5956975424855679     0.2510284462614513   0.002029415719886074  3.856259768199923e-14 122.5663755041722
2.340138565692337       19.8957958270862      16.31890630479657   0.003161688436286716     0.7533460977768673     -11.57237592733624  3.757378855669307e-08     0.1301139838439523   0.000688198088081264      14.22842480676603      260.7700932930755   0.007392373250981437     0.8000007760843754     0.5701690739423631     0.2612439587213507     0.3215953566177046   0.003463540461361884     0.5956975424855679     0.2510284462614513   0.002029415719886074  3.856259768199923e-14 122.5663808585991
2.340138565692337       19.8957958270862      16.31890630479657   0.003161688436286716     0.7533460828757062     -11.57237609977808  3.757378855669307e-08     0.1301139838439523   0.000688198088081264      14.22842480676603      260.7700932930755   0.007392373250981437     0.8000007760843754     0.5701690739423631     0.2612439587213507     0.3215953566177046   0.003463540461361884     0.5956975424855679     0.2510284462614513   0.002029415719886074  3.856259768199923e-14 122.5663807213793
2.340138565692337       19.8957958270862      16.31890630479657   0.003161688436286716     0.7533460828757062     -11.57237592733624  5.247494975054073e-08     0.1301139838439523   0.000688198088081264      14.22842480676603      260.7700932930755   0.007392373250981437     0.8000007760843754     0.5701690739423631     0.2612439587213507     0.3215953566177046   0.003463540461361884     0.5956975424855679     0.2510284462614513   0.002029415719886074  3.856259768199923e-14 122.5663842369202
2.340138565692337       19.8957958270862      16.31890630479657   0.003161688436286716     0.7533460828757062     -11.57237592733624  3.757378855669307e-08     0.1301139987451135   0.000688198088081264      14.22842480676603      260.7700932930755   0.007392373250981437     0.8000007760843754     0.5701690739423631     0.2612439587213507     0.3215953566177046   0.003463540461361884     0.5956975424855679     0.2510284462614513   0.002029415719886074  3.856259768199923e-14 122.566380856252
2.340138565692337       19.8957958270862      16.31890630479657   0.003161688436286716     0.7533460828757062     -11.57237592733624  3.757378855669307e-08     0.1301139838439523  0.0006882129892424578      14.22842480676603      260.7700932930755   0.007392373250981437     0.8000007760843754     0.5701690739423631     0.2612439587213507     0.3215953566177046   0.003463540461361884     0.5956975424855679     0.2510284462614513   0.002029415719886074  3.856259768199923e-14 122.5663737140161
2.340138565692337       19.8957958270862      16.31890630479657   0.003161688436286716     0.7533460828757062     -11.57237592733624  3.757378855669307e-08     0.1301139838439523   0.000688198088081264      14.22842501878609      260.7700932930755   0.007392373250981437     0.8000007760843754     0.5701690739423631     0.2612439587213507     0.3215953566177046   0.003463540461361884     0.5956975424855679     0.2510284462614513   0.002029415719886074  3.856259768199923e-14 122.5663810214887
2.340138565692337       19.8957958270862      16.31890630479657   0.003161688436286716     0.7533460828757062     -11.57237592733624  3.757378855669307e-08     0.1301139838439523   0.000688198088081264      14.22842480676603      260.7700971788527   0.007392373250981437     0.8000007760843754     0.5701690739423631     0.2612439587213507     0.3215953566177046   0.003463540461361884     0.5956975424855679     0.2510284462614513   0.002029415719886074  3.856259768199923e-14 122.5663808912656
2.340138565692337       19.8957958270862      16.31890630479657   0.003161688436286716     0.7533460828757062     -11.57237592733624  3.757378855669307e-08     0.1301139838439523   0.000688198088081264      14.22842480676603      260.7700932930755   0.007392388152142631     0.8000007760843754     0.5701690739423631     0.2612439587213507     0.3215953566177046   0.003463540461361884     0.5956975424855679     0.2510284462614513   0.002029415719886074  3.856259768199923e-14 122.5663841734377
2.340138565692337       19.8957958270862      16.31890630479657   0.003161688436286716     0.7533460828757062     -11.57237592733624  3.757378855669307e-08     0.1301139838439523   0.000688198088081264      14.22842480676603      260.7700932930755   0.007392373250981437     0.8000007909855366     0.5701690739423631     0.2612439587213507     0.3215953566177046   0.003463540461361884     0.5956975424855679     0.2510284462614513   0.002029415719886074  3.856259768199923e-14 122.5663812521159
2.340138565692337       19.8957958270862      16.31890630479657   0.003161688436286716     0.7533460828757062     -11.57237592733624  3.757378855669307e-08     0.1301139838439523   0.000688198088081264      14.22842480676603      260.7700932930755   0.007392373250981437     0.8000007760843754     0.5701690888435242     0.2612439587213507     0.3215953566177046   0.003463540461361884     0.5956975424855679     0.2510284462614513   0.002029415719886074  3.856259768199923e-14 122.5663807964356
2.340138565692337       19.8957958270862      16.31890630479657   0.003161688436286716     0.7533460828757062     -11.57237592733624  3.757378855669307e-08     0.1301139838439523   0.000688198088081264      14.22842480676603      260.7700932930755   0.007392373250981437     0.8000007760843754     0.5701690739423631     0.2612439736225119     0.3215953566177046   0.003463540461361884     0.5956975424855679     0.2510284462614513   0.002029415719886074  3.856259768199923e-14 122.5663808777829
2.340138565692337       19.8957958270862      16.31890630479657   0.003161688436286716     0.7533460828757062     -11.57237592733624  3.757378855669307e-08     0.1301139838439523   0.000688198088081264      14.22842480676603      260.7700932930755   0.007392373250981437     0.8000007760843754     0.5701690739423631     0.2612439587213507     0.3215953715188658   0.003463540461361884     0.5956975424855679     0.2510284462614513   0.002029415719886074  3.856259768199923e-14 122.5663808361811
2.340138565692337       19.8957958270862      16.31890630479657   0.003161688436286716     0.7533460828757062     -11.57237592733624  3.757378855669307e-08     0.1301139838439523   0.000688198088081264      14.22842480676603      260.7700932930755   0.007392373250981437     0.8000007760843754     0.5701690739423631     0.2612439587213507     0.3215953566177046   0.003463555362523078     0.5956975424855679     0.2510284462614513   0.002029415719886074  3.856259768199923e-14 122.5663808456667
2.340138565692337       19.8957958270862      16.31890630479657   0.003161688436286716     0.7533460828757062     -11.57237592733624  3.757378855669307e-08     0.1301139838439523   0.000688198088081264      14.22842480676603      260.7700932930755   0.007392373250981437     0.8000007760843754     0.5701690739423631     0.2612439587213507     0.3215953566177046   0.003463540461361884     0.5956975573867291     0.2510284462614513   0.002029415719886074  3.856259768199923e-14 122.5663808456707
2.340138565692337       19.8957958270862      16.31890630479657   0.003161688436286716     0.7533460828757062     -11.57237592733624  3.757378855669307e-08     0.1301139838439523   0.000688198088081264      14.22842480676603      260.7700932930755   0.007392373250981437     0.8000007760843754     0.5701690739423631     0.2612439587213507     0.3215953566177046   0.003463540461361884     0.5956975424855679     0.2510284611626125   0.002029415719886074  3.856259768199923e-14 122.5663808456633
2.340138565692337       19.8957958270862      16.31890630479657   0.003161688436286716     0.7533460828757062     -11.57237592733624  3.757378855669307e-08     0.1301139838439523   0.000688198088081264      14.22842480676603      260.7700932930755   0.007392373250981437     0.8000007760843754     0.5701690739423631     0.2612439587213507     0.3215953566177046   0.003463540461361884     0.5956975424855679     0.2510284462614513   0.002029430621047268  3.856259768199923e-14 122.5663808456465
2.340138565692337       19.8957958270862      16.31890630479657   0.003161688436286716     0.7533460828757062     -11.57237592733624  3.757378855669307e-08     0.1301139838439523   0.000688198088081264      14.22842480676603      260.7700932930755   0.007392373250981437     0.8000007760843754     0.5701690739423631     0.2612439587213507     0.3215953566177046   0.003463540461361884     0.5956975424855679     0.2510284462614513   0.002029415719886074  1.490119975644534e-08 122.5664615222134
2.335825825379154      19.67382632806264      16.11002198514712   0.003037023331861944     0.7360434204931702     -11.47984389715147  2.385188687038992e-08     0.1297794381096352  0.0007140606069604102      12.52924288057572      215.7214274736627     0.0072493090860354     0.8000001368628149     0.5666948492761662     0.2636766307786373     0.3239643292725799   0.003593358182413328     0.5956975424855679     0.2540868408991537    0.01552150836869905  2.297678397949794e-14 123.6539181160668
2.335825860185671      19.67382632806264      16.11002198514712   0.003037023331861944     0.7360434204931702     -11.47984389715147  2.385188687038992e-08     0.1297794381096352  0.0007140606069604102      12.52924288057572      215.7214274736627     0.0072493090860354     0.8000001368628149     0.5666948492761662     0.2636766307786373     0.3239643292725799   0.003593358182413328     0.5956975424855679     0.2540868408991537    0.01552150836869905  2.297678397949794e-14 123.6539182027994
2.335825825379154       19.6738266212255      16.11002198514712   0.003037023331861944     0.7360434204931702     -11.47984389715147  2.385188687038992e-08     0.1297794381096352  0.0007140606069604102      12.52924288057572      215.7214274736627     0.0072493090860354     0.8000001368628149     0.5666948492761662     0.2636766307786373     0.3239643292725799   0.003593358182413328     0.5956975424855679     0.2540868408991537    0.01552150836869905  2.297678397949794e-14 123.6539182053992
2.335825825379154      19.67382632806264      16.11002222520515   0.003037023331861944     0.7360434204931702     -11.47984389715147  2.385188687038992e-08     0.1297794381096352  0.0007140606069604102      12.52924288057572      215.7214274736627     0.0072493090860354     0.8000001368628149     0.5666948492761662     0.2636766307786373     0.3239643292725799   0.003593358182413328     0.5956975424855679     0.2540868408991537    0.01552150836869905  2.297678397949794e-14 123.6539181755161
2.335825825379154      19.67382632806264      16.11002198514712   0.003037038233023137     0.7360434204931702     -11.47984389715147  2.385188687038992e-08     0.1297794381096352  0.0007140606069604102      12.52924288057572      215.7214274736627     0.0072493090860354     0.8000001368628149     0.5666948492761662     0.2636766307786373     0.3239643292725799   0.003593358182413328     0.5956975424855679     0.2540868408991537    0.01552150836869905  2.297678397949794e-14 123.6539136140725
2.335825825379154      19.67382632806264      16.11002198514712   0.003037023331861944     0.7360434353943314     -11.47984389715147  2.385188687038992e-08     0.1297794381096352  0.0007140606069604102      12.52924288057572      215.7214274736627     0.0072493090860354     0.8000001368628149     0.5666948492761662     0.2636766307786373     0.3239643292725799   0.003593358182413328     0.5956975424855679     0.2540868408991537    0.01552150836869905  2.297678397949794e-14 123.6539181200904
2.335825825379154      19.67382632806264      16.11002198514712   0.003037023331861944     0.7360434204931702     -11.47984406821448  2.385188687038992e-08     0.1297794381096352  0.0007140606069604102      12.52924288057572      215.7214274736627     0.0072493090860354     0.8000001368628149     0.5666948492761662     0.2636766307786373     0.3239643292725799   0.003593358182413328     0.5956975424855679     0.2540868408991537    0.01552150836869905  2.297678397949794e-14 123.6539179886008
2.335825825379154      19.67382632806264      16.11002198514712   0.003037023331861944     0.7360434204931702     -11.47984389715147  3.875304806423758e-08     0.1297794381096352  0.0007140606069604102      12.52924288057572      215.7214274736627     0.0072493090860354     0.8000001368628149     0.5666948492761662     0.2636766307786373     0.3239643292725799   0.003593358182413328     0.5956975424855679     0.2540868408991537    0.01552150836869905  2.297678397949794e-14 123.6539238023461
2.335825825379154      19.67382632806264      16.11002198514712   0.003037023331861944     0.7360434204931702     -11.47984389715147  2.385188687038992e-08     0.1297794530107964  0.0007140606069604102      12.52924288057572      215.7214274736627     0.0072493090860354     0.8000001368628149     0.5666948492761662     0.2636766307786373     0.3239643292725799   0.003593358182413328     0.5956975424855679     0.2540868408991537    0.01552150836869905  2.297678397949794e-14 123.6539181127318
2.335825825379154      19.67382632806264      16.11002198514712   0.003037023331861944     0.7360434204931702     -11.47984389715147  2.385188687038992e-08     0.1297794381096352   0.000714075508121604      12.52924288057572      215.7214274736627     0.0072493090860354     0.8000001368628149     0.5666948492761662     0.2636766307786373     0.3239643292725799   0.003593358182413328     0.5956975424855679     0.2540868408991537    0.01552150836869905  2.297678397949794e-14 123.6539130394153
2.335825825379154      19.67382632806264      16.11002198514712   0.003037023331861944     0.7360434204931702     -11.47984389715147  2.385188687038992e-08     0.1297794381096352  0.0007140606069604102      12.52924306727599      215.7214274736627     0.0072493090860354     0.8000001368628149     0.5666948492761662     0.2636766307786373     0.3239643292725799   0.003593358182413328     0.5956975424855679     0.2540868408991537    0.01552150836869905  2.297678397949794e-14 123.6539181287685
2.335825825379154      19.67382632806264      16.11002198514712   0.003037023331861944     0.7360434204931702     -11.47984389715147  2.385188687038992e-08     0.1297794381096352  0.0007140606069604102      12.52924288057572      215.7214306881625     0.0072493090860354     0.8000001368628149     0.5666948492761662     0.2636766307786373     0.3239643292725799   0.003593358182413328     0.5956975424855679     0.2540868408991537    0.01552150836869905  2.297678397949794e-14 123.6539179741175
2.335825825379154      19.67382632806264      16.11002198514712   0.003037023331861944     0.7360434204931702     -11.47984389715147  2.385188687038992e-08     0.1297794381096352  0.0007140606069604102      12.52924288057572      215.7214274736627   0.007249323987196594     0.8000001368628149     0.5666948492761662     0.2636766307786373     0.3239643292725799   0.003593358182413328     0.5956975424855679     0.2540868408991537    0.01552150836869905  2.297678397949794e-14 123.653923471219
2.335825825379154      19.67382632806264      16.11002198514712   0.003037023331861944     0.7360434204931702     -11.47984389715147  2.385188687038992e-08     0.1297794381096352  0.0007140606069604102      12.52924288057572      215.7214274736627     0.0072493090860354     0.8000001517639761     0.5666948492761662     0.2636766307786373     0.3239643292725799   0.003593358182413328     0.5956975424855679     0.2540868408991537    0.01552150836869905  2.297678397949794e-14 123.6539186126015
2.335825825379154      19.67382632806264      16.11002198514712   0.003037023331861944     0.7360434204931702     -11.47984389715147  2.385188687038992e-08     0.1297794381096352  0.0007140606069604102      12.52924288057572      215.7214274736627     0.0072493090860354     0.8000001368628149     0.5666948641773274     0.2636766307786373     0.3239643292725799   0.003593358182413328     0.5956975424855679     0.2540868408991537    0.01552150836869905  2.297678397949794e-14 123.6539180375215
2.335825825379154      19.67382632806264      16.11002198514712   0.003037023331861944     0.7360434204931702     -11.47984389715147  2.385188687038992e-08     0.1297794381096352  0.0007140606069604102      12.52924288057572      215.7214274736627     0.0072493090860354     0.8000001368628149     0.5666948492761662     0.2636766456797985     0.3239643292725799   0.003593358182413328     0.5956975424855679     0.2540868408991537    0.01552150836869905  2.297678397949794e-14 123.653918205794
2.335825825379154      19.67382632806264      16.11002198514712   0.003037023331861944     0.7360434204931702     -11.47984389715147  2.385188687038992e-08     0.1297794381096352  0.0007140606069604102      12.52924288057572      215.7214274736627     0.0072493090860354     0.8000001368628149     0.5666948492761662     0.2636766307786373     0.3239643441737411   0.003593358182413328     0.5956975424855679     0.2540868408991537    0.01552150836869905  2.297678397949794e-14 123.6539181247979
2.335825825379154      19.67382632806264      16.11002198514712   0.003037023331861944     0.7360434204931702     -11.47984389715147  2.385188687038992e-08     0.1297794381096352  0.0007140606069604102      12.52924288057572      215.7214274736627     0.0072493090860354     0.8000001368628149     0.5666948492761662     0.2636766307786373     0.3239643292725799   0.003593373083574522     0.5956975424855679     0.2540868408991537    0.01552150836869905  2.297678397949794e-14 123.6539181157955
2.335825825379154      19.67382632806264      16.11002198514712   0.003037023331861944     0.7360434204931702     -11.47984389715147  2.385188687038992e-08     0.1297794381096352  0.0007140606069604102      12.52924288057572      215.7214274736627     0.0072493090860354     0.8000001368628149     0.5666948492761662     0.2636766307786373     0.3239643292725799   0.003593358182413328     0.5956975573867291     0.2540868408991537    0.01552150836869905  2.297678397949794e-14 123.6539181160668
2.335825825379154      19.67382632806264      16.11002198514712   0.003037023331861944     0.7360434204931702     -11.47984389715147  2.385188687038992e-08     0.1297794381096352  0.0007140606069604102      12.52924288057572      215.7214274736627     0.0072493090860354     0.8000001368628149     0.5666948492761662     0.2636766307786373     0.3239643292725799   0.003593358182413328     0.5956975424855679     0.2540868558003149    0.01552150836869905  2.297678397949794e-14 123.6539181159004
2.335825825379154      19.67382632806264      16.11002198514712   0.003037023331861944     0.7360434204931702     -11.47984389715147  2.385188687038992e-08     0.1297794381096352  0.0007140606069604102      12.52924288057572      215.7214274736627     0.0072493090860354     0.8000001368628149     0.5666948492761662     0.2636766307786373     0.3239643292725799   0.003593358182413328     0.5956975424855679     0.2540868408991537    0.01552152326986024  2.297678397949794e-14 123.6539181158255
2.335825825379154      19.67382632806264      16.11002198514712   0.003037023331861944     0.7360434204931702     -11.47984389715147  2.385188687038992e-08     0.1297794381096352  0.0007140606069604102      12.52924288057572      215.7214274736627     0.0072493090860354     0.8000001368628149     0.5666948492761662     0.2636766307786373     0.3239643292725799   0.003593358182413328     0.5956975424855679     0.2540868408991537    0.01552150836869905  1.490118417063164e-08 123.6539994430069
2.339060351994758      19.84030344647284      16.26668522025432   0.003137944315874545     0.7490204038712034      -11.5492429353219  2.221719330613388e-08     0.1300303455019477  0.0007045724688736435       13.8036290924165      249.5079270755435   0.007356573129375044     0.8000006162785515     0.5693005471870806     0.2618521150756237     0.3221876129429019   0.003495994891046459     0.5956975424855679     0.2517930449081987   0.005402438825637668  2.911070930526143e-14 122.685615183045
2.339060386849473      19.84030344647284      16.26668522025432   0.003137944315874545     0.7490204038712034      -11.5492429353219  2.221719330613388e-08     0.1300303455019477  0.0007045724688736435       13.8036290924165      249.5079270755435   0.007356573129375044     0.8000006162785515     0.5693005471870806     0.2618521150756237     0.3221876129429019   0.003495994891046459     0.5956975424855679     0.2517930449081987   0.005402438825637668  2.911070930526143e-14 122.6856152461217
2.339060351994758       19.8403037421164      16.26668522025432   0.003137944315874545     0.7490204038712034      -11.5492429353219  2.221719330613388e-08     0.1300303455019477  0.0007045724688736435       13.8036290924165      249.5079270755435   0.007356573129375044     0.8000006162785515     0.5693005471870806     0.2618521150756237     0.3221876129429019   0.003495994891046459     0.5956975424855679     0.2517930449081987   0.005402438825637668  2.911070930526143e-14 122.6856152303096
2.339060351994758      19.84030344647284      16.26668546264682   0.003137944315874545     0.7490204038712034      -11.5492429353219  2.221719330613388e-08     0.1300303455019477  0.0007045724688736435       13.8036290924165      249.5079270755435   0.007356573129375044     0.8000006162785515     0.5693005471870806     0.2618521150756237     0.3221876129429019   0.003495994891046459     0.5956975424855679     0.2517930449081987   0.005402438825637668  2.911070930526143e-14 122.6856152309308
2.339060351994758      19.84030344647284      16.26668522025432   0.003137959217035738     0.7490204038712034      -11.5492429353219  2.221719330613388e-08     0.1300303455019477  0.0007045724688736435       13.8036290924165      249.5079270755435   0.007356573129375044     0.8000006162785515     0.5693005471870806     0.2618521150756237     0.3221876129429019   0.003495994891046459     0.5956975424855679     0.2517930449081987   0.005402438825637668  2.911070930526143e-14 122.6856127699442
2.339060351994758      19.84030344647284      16.26668522025432   0.003137944315874545     0.7490204187723646      -11.5492429353219  2.221719330613388e-08     0.1300303455019477  0.0007045724688736435       13.8036290924165      249.5079270755435   0.007356573129375044     0.8000006162785515     0.5693005471870806     0.2618521150756237     0.3221876129429019   0.003495994891046459     0.5956975424855679     0.2517930449081987   0.005402438825637668  2.911070930526143e-14 122.6856151920168
2.339060351994758      19.84030344647284      16.26668522025432   0.003137944315874545     0.7490204038712034     -11.54924310741903  2.221719330613388e-08     0.1300303455019477  0.0007045724688736435       13.8036290924165      249.5079270755435   0.007356573129375044     0.8000006162785515     0.5693005471870806     0.2618521150756237     0.3221876129429019   0.003495994891046459     0.5956975424855679     0.2517930449081987   0.005402438825637668  2.911070930526143e-14 122.6856151164522
2.339060351994758      19.84030344647284      16.26668522025432   0.003137944315874545     0.7490204038712034      -11.5492429353219  3.711835449998153e-08     0.1300303455019477  0.0007045724688736435       13.8036290924165      249.5079270755435   0.007356573129375044     0.8000006162785515     0.5693005471870806     0.2618521150756237     0.3221876129429019   0.003495994891046459     0.5956975424855679     0.2517930449081987   0.005402438825637668  2.911070930526143e-14 122.6856216698898
2.339060351994758      19.84030344647284      16.26668522025432   0.003137944315874545     0.7490204038712034      -11.5492429353219  2.221719330613388e-08     0.1300303604031089  0.0007045724688736435       13.8036290924165      249.5079270755435   0.007356573129375044     0.8000006162785515     0.5693005471870806     0.2618521150756237     0.3221876129429019   0.003495994891046459     0.5956975424855679     0.2517930449081987   0.005402438825637668  2.911070930526143e-14 122.6856153512449
2.339060351994758      19.84030344647284      16.26668522025432   0.003137944315874545     0.7490204038712034      -11.5492429353219  2.221719330613388e-08     0.1300303455019477  0.0007045873700348373       13.8036290924165      249.5079270755435   0.007356573129375044     0.8000006162785515     0.5693005471870806     0.2618521150756237     0.3221876129429019   0.003495994891046459     0.5956975424855679     0.2517930449081987   0.005402438825637668  2.911070930526143e-14 122.6856133424815
2.339060351994758      19.84030344647284      16.26668522025432   0.003137944315874545     0.7490204038712034      -11.5492429353219  2.221719330613388e-08     0.1300303455019477  0.0007045724688736435       13.8036292981066      249.5079270755435   0.007356573129375044     0.8000006162785515     0.5693005471870806     0.2618521150756237     0.3221876129429019   0.003495994891046459     0.5956975424855679     0.2517930449081987   0.005402438825637668  2.911070930526143e-14 122.6856152197778
2.339060351994758      19.84030344647284      16.26668522025432   0.003137944315874545     0.7490204038712034      -11.5492429353219  2.221719330613388e-08     0.1300303455019477  0.0007045724688736435       13.8036290924165      249.5079307935013   0.007356573129375044     0.8000006162785515     0.5693005471870806     0.2618521150756237     0.3221876129429019   0.003495994891046459     0.5956975424855679     0.2517930449081987   0.005402438825637668  2.911070930526143e-14 122.6856151320629
2.339060351994758      19.84030344647284      16.26668522025432   0.003137944315874545     0.7490204038712034      -11.5492429353219  2.221719330613388e-08     0.1300303455019477  0.0007045724688736435       13.8036290924165      249.5079270755435   0.007356588030536237     0.8000006162785515     0.5693005471870806     0.2618521150756237     0.3221876129429019   0.003495994891046459     0.5956975424855679     0.2517930449081987   0.005402438825637668  2.911070930526143e-14 122.6856184047227
2.339060351994758      19.84030344647284      16.26668522025432   0.003137944315874545     0.7490204038712034      -11.5492429353219  2.221719330613388e-08     0.1300303455019477  0.0007045724688736435       13.8036290924165      249.5079270755435   0.007356573129375044     0.8000006311797127     0.5693005471870806     0.2618521150756237     0.3221876129429019   0.003495994891046459     0.5956975424855679     0.2517930449081987   0.005402438825637668  2.911070930526143e-14 122.685615607343
2.339060351994758      19.84030344647284      16.26668522025432   0.003137944315874545     0.7490204038712034      -11.5492429353219  2.221719330613388e-08     0.1300303455019477  0.0007045724688736435       13.8036290924165      249.5079270755435   0.007356573129375044     0.8000006162785515     0.5693005620882418     0.2618521150756237     0.3221876129429019   0.003495994891046459     0.5956975424855679     0.2517930449081987   0.005402438825637668  2.911070930526143e-14 122.6856151176787
2.339060351994758      19.84030344647284      16.26668522025432   0.003137944315874545     0.7490204038712034      -11.5492429353219  2.221719330613388e-08     0.1300303455019477  0.0007045724688736435       13.8036290924165      249.5079270755435   0.007356573129375044     0.8000006162785515     0.5693005471870806     0.2618521299767849     0.3221876129429019   0.003495994891046459     0.5956975424855679     0.2517930449081987   0.005402438825637668  2.911070930526143e-14 122.6856152031876
2.339060351994758      19.84030344647284      16.26668522025432   0.003137944315874545     0.7490204038712034      -11.5492429353219  2.221719330613388e-08     0.1300303455019477  0.0007045724688736435       13.8036290924165      249.5079270755435   0.007356573129375044     0.8000006162785515     0.5693005471870806     0.2618521150756237     0.3221876278440631   0.003495994891046459     0.5956975424855679     0.2517930449081987   0.005402438825637668  2.911070930526143e-14 122.685615181675
2.339060351994758      19.84030344647284      16.26668522025432   0.003137944315874545     0.7490204038712034      -11.5492429353219  2.221719330613388e-08     0.1300303455019477  0.0007045724688736435       13.8036290924165      249.5079270755435   0.007356573129375044     0.8000006162785515     0.5693005471870806     0.2618521150756237     0.3221876129429019   0.003496009792207653     0.5956975424855679     0.2517930449081987   0.005402438825637668  2.911070930526143e-14 122.6856151831981
2.339060351994758      19.84030344647284      16.26668522025432   0.003137944315874545     0.7490204038712034      -11.5492429353219  2.221719330613388e-08     0.1300303455019477  0.0007045724688736435       13.8036290924165      249.5079270755435   0.007356573129375044     0.8000006162785515     0.5693005471870806     0.2618521150756237     0.3221876129429019   0.003495994891046459     0.5956975573867291     0.2517930449081987   0.005402438825637668  2.911070930526143e-14 122.685615183045
2.339060351994758      19.84030344647284      16.26668522025432   0.003137944315874545     0.7490204038712034      -11.5492429353219  2.221719330613388e-08     0.1300303455019477  0.0007045724688736435       13.8036290924165      249.5079270755435   0.007356573129375044     0.8000006162785515     0.5693005471870806     0.2618521150756237     0.3221876129429019   0.003495994891046459     0.5956975424855679     0.2517930598093599   0.005402438825637668  2.911070930526143e-14 122.6856151828483
2.339060351994758      19.84030344647284      16.26668522025432   0.003137944315874545     0.7490204038712034      -11.5492429353219  2.221719330613388e-08     0.1300303455019477  0.0007045724688736435       13.8036290924165      249.5079270755435   0.007356573129375044     0.8000006162785515     0.5693005471870806     0.2618521150756237     0.3221876129429019   0.003495994891046459     0.5956975424855679     0.2517930449081987   0.005402453726798862  2.911070930526143e-14 122.6856151830035
2.339060351994758      19.84030344647284      16.26668522025432   0.003137944315874545     0.7490204038712034      -11.5492429353219  2.221719330613388e-08     0.1300303455019477  0.0007045724688736435       13.8036290924165      249.5079270755435   0.007356573129375044     0.8000006162785515     0.5693005471870806     0.2618521150756237     0.3221876129429019   0.003495994891046459     0.5956975424855679     0.2517930449081987   0.005402438825637668  1.490119030455696e-08 122.6856960230653
2.339868984909486      19.88192272606051      16.30585102897809   0.003162846196689318     0.7522646502875761     -11.56659269406313  3.373447107830723e-08     0.1300930724340438  0.0007017620593993426      14.12222565357851      257.9545519099021   0.007383390647789619      0.800000736132504     0.5699519703593308     0.2613959866687279     0.3217434332811273   0.003471654068390585     0.5956975424855679     0.2512195959147964   0.002872671459025695  3.619549682752693e-14 122.5836860618168
2.339869019776251      19.88192272606051      16.30585102897809   0.003162846196689318     0.7522646502875761     -11.56659269406313  3.373447107830723e-08     0.1300930724340438  0.0007017620593993426      14.12222565357851      257.9545519099021   0.007383390647789619      0.800000736132504     0.5699519703593308     0.2613959866687279     0.3217434332811273   0.003471654068390585     0.5956975424855679     0.2512195959147964   0.002872671459025695  3.619549682752693e-14 122.5836860368487
2.339868984909486      19.88192302232425      16.30585102897809   0.003162846196689318     0.7522646502875761     -11.56659269406313  3.373447107830723e-08     0.1300930724340438  0.0007017620593993426      14.12222565357851      257.9545519099021   0.007383390647789619      0.800000736132504     0.5699519703593308     0.2613959866687279     0.3217434332811273   0.003471654068390585     0.5956975424855679     0.2512195959147964   0.002872671459025695  3.619549682752693e-14 122.5836861023087
2.339868984909486      19.88192272606051       16.3058512719542   0.003162846196689318     0.7522646502875761     -11.56659269406313  3.373447107830723e-08     0.1300930724340438  0.0007017620593993426      14.12222565357851      257.9545519099021   0.007383390647789619      0.800000736132504     0.5699519703593308     0.2613959866687279     0.3217434332811273   0.003471654068390585     0.5956975424855679     0.2512195959147964   0.002872671459025695  3.619549682752693e-14 122.5836860986228
2.339868984909486      19.88192272606051      16.30585102897809   0.003162861097850512     0.7522646502875761     -11.56659269406313  3.373447107830723e-08     0.1300930724340438  0.0007017620593993426      14.12222565357851      257.9545519099021   0.007383390647789619      0.800000736132504     0.5699519703593308     0.2613959866687279     0.3217434332811273   0.003471654068390585     0.5956975424855679     0.2512195959147964   0.002872671459025695  3.619549682752693e-14 122.5836839254066
2.339868984909486      19.88192272606051      16.30585102897809   0.003162846196689318     0.7522646651887373     -11.56659269406313  3.373447107830723e-08     0.1300930724340438  0.0007017620593993426      14.12222565357851      257.9545519099021   0.007383390647789619      0.800000736132504     0.5699519703593308     0.2613959866687279     0.3217434332811273   0.003471654068390585     0.5956975424855679     0.2512195959147964   0.002872671459025695  3.619549682752693e-14 122.5836860722207
2.339868984909486      19.88192272606051      16.30585102897809   0.003162846196689318     0.7522646502875761     -11.56659286641879  3.373447107830723e-08     0.1300930724340438  0.0007017620593993426      14.12222565357851      257.9545519099021   0.007383390647789619      0.800000736132504     0.5699519703593308     0.2613959866687279     0.3217434332811273   0.003471654068390585     0.5956975424855679     0.2512195959147964   0.002872671459025695  3.619549682752693e-14 122.5836860042149
2.339868984909486      19.88192272606051      16.30585102897809   0.003162846196689318     0.7522646502875761     -11.56659269406313  4.863563227215488e-08     0.1300930724340438  0.0007017620593993426      14.12222565357851      257.9545519099021   0.007383390647789619      0.800000736132504     0.5699519703593308     0.2613959866687279     0.3217434332811273   0.003471654068390585     0.5956975424855679     0.2512195959147964   0.002872671459025695  3.619549682752693e-14 122.5836926638972
2.339868984909486      19.88192272606051      16.30585102897809   0.003162846196689318     0.7522646502875761     -11.56659269406313  3.373447107830723e-08      0.130093087335205  0.0007017620593993426      14.12222565357851      257.9545519099021   0.007383390647789619      0.800000736132504     0.5699519703593308     0.2613959866687279     0.3217434332811273   0.003471654068390585     0.5956975424855679     0.2512195959147964   0.002872671459025695  3.619549682752693e-14 122.5836862501657
2.339868984909486      19.88192272606051      16.30585102897809   0.003162846196689318     0.7522646502875761     -11.56659269406313  3.373447107830723e-08     0.1300930724340438  0.0007017769605605365      14.12222565357851      257.9545519099021   0.007383390647789619      0.800000736132504     0.5699519703593308     0.2613959866687279     0.3217434332811273   0.003471654068390585     0.5956975424855679     0.2512195959147964   0.002872671459025695  3.619549682752693e-14 122.5836847431561
2.339868984909486      19.88192272606051      16.30585102897809   0.003162846196689318     0.7522646502875761     -11.56659269406313  3.373447107830723e-08     0.1300930724340438  0.0007017620593993426      14.12222586401607      257.9545519099021   0.007383390647789619      0.800000736132504     0.5699519703593308     0.2613959866687279     0.3217434332811273   0.003471654068390585     0.5956975424855679     0.2512195959147964   0.002872671459025695  3.619549682752693e-14 122.5836860893031
2.339868984909486      19.88192272606051      16.30585102897809   0.003162846196689318     0.7522646502875761     -11.56659269406313  3.373447107830723e-08     0.1300930724340438  0.0007017620593993426      14.12222565357851      257.9545557537245   0.007383390647789619      0.800000736132504     0.5699519703593308     0.2613959866687279     0.3217434332811273   0.003471654068390585     0.5956975424855679     0.2512195959147964   0.002872671459025695  3.619549682752693e-14 122.5836859795442
2.339868984909486      19.88192272606051      16.30585102897809   0.003162846196689318     0.7522646502875761     -11.56659269406313  3.373447107830723e-08     0.1300930724340438  0.0007017620593993426      14.12222565357851      257.9545519099021   0.007383405548950813      0.800000736132504     0.5699519703593308     0.2613959866687279     0.3217434332811273   0.003471654068390585     0.5956975424855679     0.2512195959147964   0.002872671459025695  3.619549682752693e-14 122.5836891860171
2.339868984909486      19.88192272606051      16.30585102897809   0.003162846196689318     0.7522646502875761     -11.56659269406313  3.373447107830723e-08     0.1300930724340438  0.0007017620593993426      14.12222565357851      257.9545519099021   0.007383390647789619     0.8000007510336652     0.5699519703593308     0.2613959866687279     0.3217434332811273   0.003471654068390585     0.5956975424855679     0.2512195959147964   0.002872671459025695  3.619549682752693e-14 122.5836864699963
2.339868984909486      19.88192272606051      16.30585102897809   0.003162846196689318     0.7522646502875761     -11.56659269406313  3.373447107830723e-08     0.1300930724340438  0.0007017620593993426      14.12222565357851      257.9545519099021   0.007383390647789619      0.800000736132504      0.569951985260492     0.2613959866687279     0.3217434332811273   0.003471654068390585     0.5956975424855679     0.2512195959147964   0.002872671459025695  3.619549682752693e-14 122.5836860048885
2.339868984909486      19.88192272606051      16.30585102897809   0.003162846196689318     0.7522646502875761     -11.56659269406313  3.373447107830723e-08     0.1300930724340438  0.0007017620593993426      14.12222565357851      257.9545519099021   0.007383390647789619      0.800000736132504     0.5699519703593308     0.2613960015698891     0.3217434332811273   0.003471654068390585     0.5956975424855679     0.2512195959147964   0.002872671459025695  3.619549682752693e-14 122.5836860739397
2.339868984909486      19.88192272606051      16.30585102897809   0.003162846196689318     0.7522646502875761     -11.56659269406313  3.373447107830723e-08     0.1300930724340438  0.0007017620593993426      14.12222565357851      257.9545519099021   0.007383390647789619      0.800000736132504     0.5699519703593308     0.2613959866687279     0.3217434481822885   0.003471654068390585     0.5956975424855679     0.2512195959147964   0.002872671459025695  3.619549682752693e-14 122.5836860674842
2.339868984909486      19.88192272606051      16.30585102897809   0.003162846196689318     0.7522646502875761     -11.56659269406313  3.373447107830723e-08     0.1300930724340438  0.0007017620593993426      14.12222565357851      257.9545519099021   0.007383390647789619      0.800000736132504     0.5699519703593308     0.2613959866687279     0.3217434332811273   0.003471668969551779     0.5956975424855679     0.2512195959147964   0.002872671459025695  3.619549682752693e-14 122.5836860617324
2.339868984909486      19.88192272606051      16.30585102897809   0.003162846196689318     0.7522646502875761     -11.56659269406313  3.373447107830723e-08     0.1300930724340438  0.0007017620593993426      14.12222565357851      257.9545519099021   0.007383390647789619      0.800000736132504     0.5699519703593308     0.2613959866687279     0.3217434332811273   0.003471654068390585     0.5956975573867291     0.2512195959147964   0.002872671459025695  3.619549682752693e-14 122.5836860618168
2.339868984909486      19.88192272606051      16.30585102897809   0.003162846196689318     0.7522646502875761     -11.56659269406313  3.373447107830723e-08     0.1300930724340438  0.0007017620593993426      14.12222565357851      257.9545519099021   0.007383390647789619      0.800000736132504     0.5699519703593308     0.2613959866687279     0.3217434332811273   0.003471654068390585     0.5956975424855679     0.2512196108159576   0.002872671459025695  3.619549682752693e-14 122.5836860624712
2.339868984909486      19.88192272606051      16.30585102897809   0.003162846196689318     0.7522646502875761     -11.56659269406313  3.373447107830723e-08     0.1300930724340438  0.0007017620593993426      14.12222565357851      257.9545519099021   0.007383390647789619      0.800000736132504     0.5699519703593308     0.2613959866687279     0.3217434332811273   0.003471654068390585     0.5956975424855679     0.2512195959147964   0.002872686360186889  3.619549682752693e-14 122.5836860627705
2.339868984909486      19.88192272606051      16.30585102897809   0.003162846196689318     0.7522646502875761     -11.56659269406313  3.373447107830723e-08     0.1300930724340438  0.0007017620593993426      14.12222565357851      257.9545519099021   0.007383390647789619      0.800000736132504     0.5699519703593308     0.2613959866687279     0.3217434332811273   0.003471654068390585     0.5956975424855679     0.2512195959147964   0.002872671459025695  1.490119738934448e-08 122.5837668023892
2.340071143141168      19.89232754611131      16.31564248130384    0.00316907166419709     0.7530757119036691     -11.57093013381257  3.661379056399927e-08     0.1301087541673005  0.0007010594532983441      14.20187479504703      260.0662081497211   0.007390095027505216     0.8000007660959926     0.5701148261547907     0.2612819545653219     0.3216323883640365   0.003465568862636622     0.5956975424855679     0.2510762336643257   0.002240229608019498  3.796669373591031e-14 122.5658147757939
2.340071178010946      19.89232754611131      16.31564248130384    0.00316907166419709     0.7530757119036691     -11.57093013381257  3.661379056399927e-08     0.1301087541673005  0.0007010594532983441      14.20187479504703      260.0662081497211   0.007390095027505216     0.8000007660959926     0.5701148261547907     0.2612819545653219     0.3216323883640365   0.003465568862636622     0.5956975424855679     0.2510762336643257   0.002240229608019498  3.796669373591031e-14 122.5658147090097
2.340071143141168      19.89232784253009      16.31564248130384    0.00316907166419709     0.7530757119036691     -11.57093013381257  3.661379056399927e-08     0.1301087541673005  0.0007010594532983441      14.20187479504703      260.0662081497211   0.007390095027505216     0.8000007660959926     0.5701148261547907     0.2612819545653219     0.3216323883640365   0.003465568862636622     0.5956975424855679     0.2510762336643257   0.002240229608019498  3.796669373591031e-14 122.5658148183128
2.340071143141168      19.89232754611131      16.31564272442586    0.00316907166419709     0.7530757119036691     -11.57093013381257  3.661379056399927e-08     0.1301087541673005  0.0007010594532983441      14.20187479504703      260.0662081497211   0.007390095027505216     0.8000007660959926     0.5701148261547907     0.2612819545653219     0.3216323883640365   0.003465568862636622     0.5956975424855679     0.2510762336643257   0.002240229608019498  3.796669373591031e-14 122.565814814046
2.340071143141168      19.89232754611131      16.31564248130384   0.003169086565358284     0.7530757119036691     -11.57093013381257  3.661379056399927e-08     0.1301087541673005  0.0007010594532983441      14.20187479504703      260.0662081497211   0.007390095027505216     0.8000007660959926     0.5701148261547907     0.2612819545653219     0.3216323883640365   0.003465568862636622     0.5956975424855679     0.2510762336643257   0.002240229608019498  3.796669373591031e-14 122.56581270239
2.340071143141168      19.89232754611131      16.31564248130384    0.00316907166419709     0.7530757268048303     -11.57093013381257  3.661379056399927e-08     0.1301087541673005  0.0007010594532983441      14.20187479504703      260.0662081497211   0.007390095027505216     0.8000007660959926     0.5701148261547907     0.2612819545653219     0.3216323883640365   0.003465568862636622     0.5956975424855679     0.2510762336643257   0.002240229608019498  3.796669373591031e-14 122.5658147961334
2.340071143141168      19.89232754611131      16.31564248130384    0.00316907166419709     0.7530757119036691     -11.57093030623287  3.661379056399927e-08     0.1301087541673005  0.0007010594532983441      14.20187479504703      260.0662081497211   0.007390095027505216     0.8000007660959926     0.5701148261547907     0.2612819545653219     0.3216323883640365   0.003465568862636622     0.5956975424855679     0.2510762336643257   0.002240229608019498  3.796669373591031e-14 122.5658147247728
2.340071143141168      19.89232754611131      16.31564248130384    0.00316907166419709     0.7530757119036691     -11.57093013381257  5.151495175784693e-08     0.1301087541673005  0.0007010594532983441      14.20187479504703      260.0662081497211   0.007390095027505216     0.8000007660959926     0.5701148261547907     0.2612819545653219     0.3216323883640365   0.003465568862636622     0.5956975424855679     0.2510762336643257   0.002240229608019498  3.796669373591031e-14 122.5658214188567
2.340071143141168      19.89232754611131      16.31564248130384    0.00316907166419709     0.7530757119036691     -11.57093013381257  3.661379056399927e-08     0.1301087690684617  0.0007010594532983441      14.20187479504703      260.0662081497211   0.007390095027505216     0.8000007660959926     0.5701148261547907     0.2612819545653219     0.3216323883640365   0.003465568862636622     0.5956975424855679     0.2510762336643257   0.002240229608019498  3.796669373591031e-14 122.5658149669243
2.340071143141168      19.89232754611131      16.31564248130384    0.00316907166419709     0.7530757119036691     -11.57093013381257  3.661379056399927e-08     0.1301087541673005   0.000701074354459538      14.20187479504703      260.0662081497211   0.007390095027505216     0.8000007660959926     0.5701148261547907     0.2612819545653219     0.3216323883640365   0.003465568862636622     0.5956975424855679     0.2510762336643257   0.002240229608019498  3.796669373591031e-14 122.5658135942495
2.340071143141168      19.89232754611131      16.31564248130384    0.00316907166419709     0.7530757119036691     -11.57093013381257  3.661379056399927e-08     0.1301087541673005  0.0007010594532983441      14.20187500667146      260.0662081497211   0.007390095027505216     0.8000007660959926     0.5701148261547907     0.2612819545653219     0.3216323883640365   0.003465568862636622     0.5956975424855679     0.2510762336643257   0.002240229608019498  3.796669373591031e-14 122.5658148099257
2.340071143141168      19.89232754611131      16.31564248130384    0.00316907166419709     0.7530757119036691     -11.57093013381257  3.661379056399927e-08     0.1301087541673005  0.0007010594532983441      14.20187479504703      260.0662120250096   0.007390095027505216     0.8000007660959926     0.5701148261547907     0.2612819545653219     0.3216323883640365   0.003465568862636622     0.5956975424855679     0.2510762336643257   0.002240229608019498  3.796669373591031e-14 122.5658147039466
2.340071143141168      19.89232754611131      16.31564248130384    0.00316907166419709     0.7530757119036691     -11.57093013381257  3.661379056399927e-08     0.1301087541673005  0.0007010594532983441      14.20187479504703      260.0662081497211    0.00739010992866641     0.8000007660959926     0.5701148261547907     0.2612819545653219     0.3216323883640365   0.003465568862636622     0.5956975424855679     0.2510762336643257   0.002240229608019498  3.796669373591031e-14 122.5658178906279
2.340071143141168      19.89232754611131      16.31564248130384    0.00316907166419709     0.7530757119036691     -11.57093013381257  3.661379056399927e-08     0.1301087541673005  0.0007010594532983441      14.20187479504703      260.0662081497211   0.007390095027505216     0.8000007809971538     0.5701148261547907     0.2612819545653219     0.3216323883640365   0.003465568862636622     0.5956975424855679     0.2510762336643257   0.002240229608019498  3.796669373591031e-14 122.5658151702258
2.340071143141168      19.89232754611131      16.31564248130384    0.00316907166419709     0.7530757119036691     -11.57093013381257  3.661379056399927e-08     0.1301087541673005  0.0007010594532983441      14.20187479504703      260.0662081497211   0.007390095027505216     0.8000007660959926     0.5701148410559519     0.2612819545653219     0.3216323883640365   0.003465568862636622     0.5956975424855679     0.2510762336643257   0.002240229608019498  3.796669373591031e-14 122.5658147154251
2.340071143141168      19.89232754611131      16.31564248130384    0.00316907166419709     0.7530757119036691     -11.57093013381257  3.661379056399927e-08     0.1301087541673005  0.0007010594532983441      14.20187479504703      260.0662081497211   0.007390095027505216     0.8000007660959926     0.5701148261547907     0.2612819694664831     0.3216323883640365   0.003465568862636622     0.5956975424855679     0.2510762336643257   0.002240229608019498  3.796669373591031e-14 122.5658148007317
2.340071143141168      19.89232754611131      16.31564248130384    0.00316907166419709     0.7530757119036691     -11.57093013381257  3.661379056399927e-08     0.1301087541673005  0.0007010594532983441      14.20187479504703      260.0662081497211   0.007390095027505216     0.8000007660959926     0.5701148261547907     0.2612819545653219     0.3216324032651977   0.003465568862636622     0.5956975424855679     0.2510762336643257   0.002240229608019498  3.796669373591031e-14 122.5658147747743
2.340071143141168      19.89232754611131      16.31564248130384    0.00316907166419709     0.7530757119036691     -11.57093013381257  3.661379056399927e-08     0.1301087541673005  0.0007010594532983441      14.20187479504703      260.0662081497211   0.007390095027505216     0.8000007660959926     0.5701148261547907     0.2612819545653219     0.3216323883640365   0.003465583763797816     0.5956975424855679     0.2510762336643257   0.002240229608019498  3.796669373591031e-14 122.5658147765863
2.340071143141168      19.89232754611131      16.31564248130384    0.00316907166419709     0.7530757119036691     -11.57093013381257  3.661379056399927e-08     0.1301087541673005  0.0007010594532983441      14.20187479504703      260.0662081497211   0.007390095027505216     0.8000007660959926     0.5701148261547907     0.2612819545653219     0.3216323883640365   0.003465568862636622     0.5956975573867291     0.2510762336643257   0.002240229608019498  3.796669373591031e-14 122.5658147757939
2.340071143141168      19.89232754611131      16.31564248130384    0.00316907166419709     0.7530757119036691     -11.57093013381257  3.661379056399927e-08     0.1301087541673005  0.0007010594532983441      14.20187479504703      260.0662081497211   0.007390095027505216     0.8000007660959926     0.5701148261547907     0.2612819545653219     0.3216323883640365   0.003465568862636622     0.5956975424855679     0.2510762485654869   0.002240229608019498  3.796669373591031e-14 122.5658147753831
2.340071143141168      19.89232754611131      16.31564248130384    0.00316907166419709     0.7530757119036691     -11.57093013381257  3.661379056399927e-08     0.1301087541673005  0.0007010594532983441      14.20187479504703      260.0662081497211   0.007390095027505216     0.8000007660959926     0.5701148261547907     0.2612819545653219     0.3216323883640365   0.003465568862636622     0.5956975424855679     0.2510762336643257   0.002240244509180692  3.796669373591031e-14 122.5658147757507
2.340071143141168      19.89232754611131      16.31564248130384    0.00316907166419709     0.7530757119036691     -11.57093013381257  3.661379056399927e-08     0.1301087541673005  0.0007010594532983441      14.20187479504703      260.0662081497211   0.007390095027505216     0.8000007660959926     0.5701148261547907     0.2612819545653219     0.3216323883640365   0.003465568862636622     0.5956975424855679     0.2510762336643257   0.002240229608019498  1.490119916054139e-08 122.5658954983925
2.340108936465654      19.89221376666794       16.3154759332649   0.003172922803179149     0.7530701140775117     -11.57088655533787  3.635262990056808e-08     0.1301083330429419  0.0007033426520358589      14.20197387271464      260.0772000436838   0.007389961094269252     0.8000007735486501      0.570109433000718     0.2612832280514476     0.3216425883885728   0.003494720221401401     0.5956975424855679     0.2515043119816129   0.003668804485733826  3.796844053146672e-14 122.5651425843148
2.340108971335994      19.89221376666794       16.3154759332649   0.003172922803179149     0.7530701140775117     -11.57088655533787  3.635262990056808e-08     0.1301083330429419  0.0007033426520358589      14.20197387271464      260.0772000436838   0.007389961094269252     0.8000007735486501      0.570109433000718     0.2612832280514476     0.3216425883885728   0.003494720221401401     0.5956975424855679     0.2515043119816129   0.003668804485733826  3.796844053146672e-14 122.5651425562568
2.340108936465654      19.89221406308503       16.3154759332649   0.003172922803179149     0.7530701140775117     -11.57088655533787  3.635262990056808e-08     0.1301083330429419  0.0007033426520358589      14.20197387271464      260.0772000436838   0.007389961094269252     0.8000007735486501      0.570109433000718     0.2612832280514476     0.3216425883885728   0.003494720221401401     0.5956975424855679     0.2515043119816129   0.003668804485733826  3.796844053146672e-14 122.5651425933441
2.340108936465654      19.89221376666794      16.31547617638443   0.003172922803179149     0.7530701140775117     -11.57088655533787  3.635262990056808e-08     0.1301083330429419  0.0007033426520358589      14.20197387271464      260.0772000436838   0.007389961094269252     0.8000007735486501      0.570109433000718     0.2612832280514476     0.3216425883885728   0.003494720221401401     0.5956975424855679     0.2515043119816129   0.003668804485733826  3.796844053146672e-14 122.5651426134908
2.340108936465654      19.89221376666794       16.3154759332649   0.003172937704340343     0.7530701140775117     -11.57088655533787  3.635262990056808e-08     0.1301083330429419  0.0007033426520358589      14.20197387271464      260.0772000436838   0.007389961094269252     0.8000007735486501      0.570109433000718     0.2612832280514476     0.3216425883885728   0.003494720221401401     0.5956975424855679     0.2515043119816129   0.003668804485733826  3.796844053146672e-14 122.5651421655052
2.340108936465654      19.89221376666794       16.3154759332649   0.003172922803179149     0.7530701289786729     -11.57088655533787  3.635262990056808e-08     0.1301083330429419  0.0007033426520358589      14.20197387271464      260.0772000436838   0.007389961094269252     0.8000007735486501      0.570109433000718     0.2612832280514476     0.3216425883885728   0.003494720221401401     0.5956975424855679     0.2515043119816129   0.003668804485733826  3.796844053146672e-14 122.5651426115198
2.340108936465654      19.89221376666794       16.3154759332649   0.003172922803179149     0.7530701140775117     -11.57088672775752  3.635262990056808e-08     0.1301083330429419  0.0007033426520358589      14.20197387271464      260.0772000436838   0.007389961094269252     0.8000007735486501      0.570109433000718     0.2612832280514476     0.3216425883885728   0.003494720221401401     0.5956975424855679     0.2515043119816129   0.003668804485733826  3.796844053146672e-14 122.5651425658302
2.340108936465654      19.89221376666794       16.3154759332649   0.003172922803179149     0.7530701140775117     -11.57088655533787  5.125379109441573e-08     0.1301083330429419  0.0007033426520358589      14.20197387271464      260.0772000436838   0.007389961094269252     0.8000007735486501      0.570109433000718     0.2612832280514476     0.3216425883885728   0.003494720221401401     0.5956975424855679     0.2515043119816129   0.003668804485733826  3.796844053146672e-14 122.5651498037735
2.340108936465654      19.89221376666794       16.3154759332649   0.003172922803179149     0.7530701140775117     -11.57088655533787  3.635262990056808e-08     0.1301083479441031  0.0007033426520358589      14.20197387271464      260.0772000436838   0.007389961094269252     0.8000007735486501      0.570109433000718     0.2612832280514476     0.3216425883885728   0.003494720221401401     0.5956975424855679     0.2515043119816129   0.003668804485733826  3.796844053146672e-14 122.5651428115964
2.340108936465654      19.89221376666794       16.3154759332649   0.003172922803179149     0.7530701140775117     -11.57088655533787  3.635262990056808e-08     0.1301083330429419  0.0007033575531970528      14.20197387271464      260.0772000436838   0.007389961094269252     0.8000007735486501      0.570109433000718     0.2612832280514476     0.3216425883885728   0.003494720221401401     0.5956975424855679     0.2515043119816129   0.003668804485733826  3.796844053146672e-14 122.5651422582613
2.340108936465654      19.89221376666794       16.3154759332649   0.003172922803179149     0.7530701140775117     -11.57088655533787  3.635262990056808e-08     0.1301083330429419  0.0007033426520358589      14.20197408434054      260.0772000436838   0.007389961094269252     0.8000007735486501      0.570109433000718     0.2612832280514476     0.3216425883885728   0.003494720221401401     0.5956975424855679     0.2515043119816129   0.003668804485733826  3.796844053146672e-14 122.5651426037309
2.340108936465654      19.89221376666794       16.3154759332649   0.003172922803179149     0.7530701140775117     -11.57088655533787  3.635262990056808e-08     0.1301083330429419  0.0007033426520358589      14.20197387271464      260.0772039191361   0.007389961094269252     0.8000007735486501      0.570109433000718     0.2612832280514476     0.3216425883885728   0.003494720221401401     0.5956975424855679     0.2515043119816129   0.003668804485733826  3.796844053146672e-14 122.565142565015
2.340108936465654      19.89221376666794       16.3154759332649   0.003172922803179149     0.7530701140775117     -11.57088655533787  3.635262990056808e-08     0.1301083330429419  0.0007033426520358589      14.20197387271464      260.0772000436838   0.007389975995430446     0.8000007735486501      0.570109433000718     0.2612832280514476     0.3216425883885728   0.003494720221401401     0.5956975424855679     0.2515043119816129   0.003668804485733826  3.796844053146672e-14 122.5651455097176
2.340108936465654      19.89221376666794       16.3154759332649   0.003172922803179149     0.7530701140775117     -11.57088655533787  3.635262990056808e-08     0.1301083330429419  0.0007033426520358589      14.20197387271464      260.0772000436838   0.007389961094269252     0.8000007884498113      0.570109433000718     0.2612832280514476     0.3216425883885728   0.003494720221401401     0.5956975424855679     0.2515043119816129   0.003668804485733826  3.796844053146672e-14 122.5651429827178
2.340108936465654      19.89221376666794       16.3154759332649   0.003172922803179149     0.7530701140775117     -11.57088655533787  3.635262990056808e-08     0.1301083330429419  0.0007033426520358589      14.20197387271464      260.0772000436838   0.007389961094269252     0.8000007735486501     0.5701094479018792     0.2612832280514476     0.3216425883885728   0.003494720221401401     0.5956975424855679     0.2515043119816129   0.003668804485733826  3.796844053146672e-14 122.5651425224787
2.340108936465654      19.89221376666794       16.3154759332649   0.003172922803179149     0.7530701140775117     -11.57088655533787  3.635262990056808e-08     0.1301083330429419  0.0007033426520358589      14.20197387271464      260.0772000436838   0.007389961094269252     0.8000007735486501      0.570109433000718     0.2612832429526088     0.3216425883885728   0.003494720221401401     0.5956975424855679     0.2515043119816129   0.003668804485733826  3.796844053146672e-14 122.5651425921627
2.340108936465654      19.89221376666794       16.3154759332649   0.003172922803179149     0.7530701140775117     -11.57088655533787  3.635262990056808e-08     0.1301083330429419  0.0007033426520358589      14.20197387271464      260.0772000436838   0.007389961094269252     0.8000007735486501      0.570109433000718     0.2612832280514476      0.321642603289734   0.003494720221401401     0.5956975424855679     0.2515043119816129   0.003668804485733826  3.796844053146672e-14 122.5651425772822
2.340108936465654      19.89221376666794       16.3154759332649   0.003172922803179149     0.7530701140775117     -11.57088655533787  3.635262990056808e-08     0.1301083330429419  0.0007033426520358589      14.20197387271464      260.0772000436838   0.007389961094269252     0.8000007735486501      0.570109433000718     0.2612832280514476     0.3216425883885728   0.003494735122562594     0.5956975424855679     0.2515043119816129   0.003668804485733826  3.796844053146672e-14 122.5651425839159
2.340108936465654      19.89221376666794       16.3154759332649   0.003172922803179149     0.7530701140775117     -11.57088655533787  3.635262990056808e-08     0.1301083330429419  0.0007033426520358589      14.20197387271464      260.0772000436838   0.007389961094269252     0.8000007735486501      0.570109433000718     0.2612832280514476     0.3216425883885728   0.003494720221401401     0.5956975573867291     0.2515043119816129   0.003668804485733826  3.796844053146672e-14 122.5651425843148
2.340108936465654      19.89221376666794       16.3154759332649   0.003172922803179149     0.7530701140775117     -11.57088655533787  3.635262990056808e-08     0.1301083330429419  0.0007033426520358589      14.20197387271464      260.0772000436838   0.007389961094269252     0.8000007735486501      0.570109433000718     0.2612832280514476     0.3216425883885728   0.003494720221401401     0.5956975424855679     0.2515043268827741   0.003668804485733826  3.796844053146672e-14 122.5651425843753
2.340108936465654      19.89221376666794       16.3154759332649   0.003172922803179149     0.7530701140775117     -11.57088655533787  3.635262990056808e-08     0.1301083330429419  0.0007033426520358589      14.20197387271464      260.0772000436838   0.007389961094269252     0.8000007735486501      0.570109433000718     0.2612832280514476     0.3216425883885728   0.003494720221401401     0.5956975424855679     0.2515043119816129    0.00366881938689502  3.796844053146672e-14 122.5651425838546
2.340108936465654      19.89221376666794       16.3154759332649   0.003172922803179149     0.7530701140775117     -11.57088655533787  3.635262990056808e-08     0.1301083330429419  0.0007033426520358589      14.20197387271464      260.0772000436838   0.007389961094269252     0.8000007735486501      0.570109433000718     0.2612832280514476     0.3216425883885728   0.003494720221401401     0.5956975424855679     0.2515043119816129   0.003668804485733826  1.490119916228819e-08 122.565223280385
2.340550375747728      19.88694660381624      16.30734205617905   0.003168043013978656     0.7525579651141046     -11.56891207935155  3.584428928373362e-08     0.1300948767832008  0.0007046296143370062      14.19829003747688      260.0811130640859   0.007388103249563159     0.8000007557862264     0.5700309671935965     0.2613075496557416     0.3218228506424762    0.00440483637397289     0.5956975424855679     0.2505716730167887    0.02259586793386463  3.734401657503521e-14 122.5624757812354
2.340550410624646      19.88694660381624      16.30734205617905   0.003168043013978656     0.7525579651141046     -11.56891207935155  3.584428928373362e-08     0.1300948767832008  0.0007046296143370062      14.19829003747688      260.0811130640859   0.007388103249563159     0.8000007557862264     0.5700309671935965     0.2613075496557416     0.3218228506424762    0.00440483637397289     0.5956975424855679     0.2505716730167887    0.02259586793386463  3.734401657503521e-14 122.5624757327863
2.340550375747728      19.88694690015484      16.30734205617905   0.003168043013978656     0.7525579651141046     -11.56891207935155  3.584428928373362e-08     0.1300948767832008  0.0007046296143370062      14.19829003747688      260.0811130640859   0.007388103249563159     0.8000007557862264     0.5700309671935965     0.2613075496557416     0.3218228506424762    0.00440483637397289     0.5956975424855679     0.2505716730167887    0.02259586793386463  3.734401657503521e-14 122.5624757927364
2.340550375747728      19.88694660381624      16.30734229917739   0.003168043013978656     0.7525579651141046     -11.56891207935155  3.584428928373362e-08     0.1300948767832008  0.0007046296143370062      14.19829003747688      260.0811130640859   0.007388103249563159     0.8000007557862264     0.5700309671935965     0.2613075496557416     0.3218228506424762    0.00440483637397289     0.5956975424855679     0.2505716730167887    0.02259586793386463  3.734401657503521e-14 122.5624758064568
2.340550375747728      19.88694660381624      16.30734205617905    0.00316805791513985     0.7525579651141046     -11.56891207935155  3.584428928373362e-08     0.1300948767832008  0.0007046296143370062      14.19829003747688      260.0811130640859   0.007388103249563159     0.8000007557862264     0.5700309671935965     0.2613075496557416     0.3218228506424762    0.00440483637397289     0.5956975424855679     0.2505716730167887    0.02259586793386463  3.734401657503521e-14 122.5624757269684
2.340550375747728      19.88694660381624      16.30734205617905   0.003168043013978656     0.7525579800152658     -11.56891207935155  3.584428928373362e-08     0.1300948767832008  0.0007046296143370062      14.19829003747688      260.0811130640859   0.007388103249563159     0.8000007557862264     0.5700309671935965     0.2613075496557416     0.3218228506424762    0.00440483637397289     0.5956975424855679     0.2505716730167887    0.02259586793386463  3.734401657503521e-14 122.5624758017029
2.340550375747728      19.88694660381624      16.30734205617905   0.003168043013978656     0.7525579651141046     -11.56891225174178  3.584428928373362e-08     0.1300948767832008  0.0007046296143370062      14.19829003747688      260.0811130640859   0.007388103249563159     0.8000007557862264     0.5700309671935965     0.2613075496557416     0.3218228506424762    0.00440483637397289     0.5956975424855679     0.2505716730167887    0.02259586793386463  3.734401657503521e-14 122.5624757762855
2.340550375747728      19.88694660381624      16.30734205617905   0.003168043013978656     0.7525579651141046     -11.56891207935155  5.074545047758128e-08     0.1300948767832008  0.0007046296143370062      14.19829003747688      260.0811130640859   0.007388103249563159     0.8000007557862264     0.5700309671935965     0.2613075496557416     0.3218228506424762    0.00440483637397289     0.5956975424855679     0.2505716730167887    0.02259586793386463  3.734401657503521e-14 122.5624831080461
2.340550375747728      19.88694660381624      16.30734205617905   0.003168043013978656     0.7525579651141046     -11.56891207935155  3.584428928373362e-08      0.130094891684362  0.0007046296143370062      14.19829003747688      260.0811130640859   0.007388103249563159     0.8000007557862264     0.5700309671935965     0.2613075496557416     0.3218228506424762    0.00440483637397289     0.5956975424855679     0.2505716730167887    0.02259586793386463  3.734401657503521e-14 122.5624760270327
2.340550375747728      19.88694660381624      16.30734205617905   0.003168043013978656     0.7525579651141046     -11.56891207935155  3.584428928373362e-08     0.1300948767832008  0.0007046445154982001      14.19829003747688      260.0811130640859   0.007388103249563159     0.8000007557862264     0.5700309671935965     0.2613075496557416     0.3218228506424762    0.00440483637397289     0.5956975424855679     0.2505716730167887    0.02259586793386463  3.734401657503521e-14 122.5624756411037
2.340550375747728      19.88694660381624      16.30734205617905   0.003168043013978656     0.7525579651141046     -11.56891207935155  3.584428928373362e-08     0.1300948767832008  0.0007046296143370062      14.19829024904789      260.0811130640859   0.007388103249563159     0.8000007557862264     0.5700309671935965     0.2613075496557416     0.3218228506424762    0.00440483637397289     0.5956975424855679     0.2505716730167887    0.02259586793386463  3.734401657503521e-14 122.5624758439649
2.340550375747728      19.88694660381624      16.30734205617905   0.003168043013978656     0.7525579651141046     -11.56891207935155  3.584428928373362e-08     0.1300948767832008  0.0007046296143370062      14.19829003747688      260.0811169395965   0.007388103249563159     0.8000007557862264     0.5700309671935965     0.2613075496557416     0.3218228506424762    0.00440483637397289     0.5956975424855679     0.2505716730167887    0.02259586793386463  3.734401657503521e-14 122.5624757294054
2.340550375747728      19.88694660381624      16.30734205617905   0.003168043013978656     0.7525579651141046     -11.56891207935155  3.584428928373362e-08     0.1300948767832008  0.0007046296143370062      14.19829003747688      260.0811130640859   0.007388118150724353     0.8000007557862264     0.5700309671935965     0.2613075496557416     0.3218228506424762    0.00440483637397289     0.5956975424855679     0.2505716730167887    0.02259586793386463  3.734401657503521e-14 122.5624786531553
2.340550375747728      19.88694660381624      16.30734205617905   0.003168043013978656     0.7525579651141046     -11.56891207935155  3.584428928373362e-08     0.1300948767832008  0.0007046296143370062      14.19829003747688      260.0811130640859   0.007388103249563159     0.8000007706873876     0.5700309671935965     0.2613075496557416     0.3218228506424762    0.00440483637397289     0.5956975424855679     0.2505716730167887    0.02259586793386463  3.734401657503521e-14 122.5624761848289
2.340550375747728      19.88694660381624      16.30734205617905   0.003168043013978656     0.7525579651141046     -11.56891207935155  3.584428928373362e-08     0.1300948767832008  0.0007046296143370062      14.19829003747688      260.0811130640859   0.007388103249563159     0.8000007557862264     0.5700309820947577     0.2613075496557416     0.3218228506424762    0.00440483637397289     0.5956975424855679     0.2505716730167887    0.02259586793386463  3.734401657503521e-14 122.5624757284227
2.340550375747728      19.88694660381624      16.30734205617905   0.003168043013978656     0.7525579651141046     -11.56891207935155  3.584428928373362e-08     0.1300948767832008  0.0007046296143370062      14.19829003747688      260.0811130640859   0.007388103249563159     0.8000007557862264     0.5700309671935965     0.2613075645569028     0.3218228506424762    0.00440483637397289     0.5956975424855679     0.2505716730167887    0.02259586793386463  3.734401657503521e-14 122.5624757970134
2.340550375747728      19.88694660381624      16.30734205617905   0.003168043013978656     0.7525579651141046     -11.56891207935155  3.584428928373362e-08     0.1300948767832008  0.0007046296143370062      14.19829003747688      260.0811130640859   0.007388103249563159     0.8000007557862264     0.5700309671935965     0.2613075496557416     0.3218228655436374    0.00440483637397289     0.5956975424855679     0.2505716730167887    0.02259586793386463  3.734401657503521e-14 122.5624757854567
2.340550375747728      19.88694660381624      16.30734205617905   0.003168043013978656     0.7525579651141046     -11.56891207935155  3.584428928373362e-08     0.1300948767832008  0.0007046296143370062      14.19829003747688      260.0811130640859   0.007388103249563159     0.8000007557862264     0.5700309671935965     0.2613075496557416     0.3218228506424762   0.004404851275134084     0.5956975424855679     0.2505716730167887    0.02259586793386463  3.734401657503521e-14 122.5624757814143
2.340550375747728      19.88694660381624      16.30734205617905   0.003168043013978656     0.7525579651141046     -11.56891207935155  3.584428928373362e-08     0.1300948767832008  0.0007046296143370062      14.19829003747688      260.0811130640859   0.007388103249563159     0.8000007557862264     0.5700309671935965     0.2613075496557416     0.3218228506424762    0.00440483637397289     0.5956975573867291     0.2505716730167887    0.02259586793386463  3.734401657503521e-14 122.5624757812354
2.340550375747728      19.88694660381624      16.30734205617905   0.003168043013978656     0.7525579651141046     -11.56891207935155  3.584428928373362e-08     0.1300948767832008  0.0007046296143370062      14.19829003747688      260.0811130640859   0.007388103249563159     0.8000007557862264     0.5700309671935965     0.2613075496557416     0.3218228506424762    0.00440483637397289     0.5956975424855679     0.2505716879179499    0.02259586793386463  3.734401657503521e-14 122.5624757812684
2.340550375747728      19.88694660381624      16.30734205617905   0.003168043013978656     0.7525579651141046     -11.56891207935155  3.584428928373362e-08     0.1300948767832008  0.0007046296143370062      14.19829003747688      260.0811130640859   0.007388103249563159     0.8000007557862264     0.5700309671935965     0.2613075496557416     0.3218228506424762    0.00440483637397289     0.5956975424855679     0.2505716730167887    0.02259588283502582  3.734401657503521e-14 122.5624757812948
2.340550375747728      19.88694660381624      16.30734205617905   0.003168043013978656     0.7525579651141046     -11.56891207935155  3.584428928373362e-08     0.1300948767832008  0.0007046296143370062      14.19829003747688      260.0811130640859   0.007388103249563159     0.8000007557862264     0.5700309671935965     0.2613075496557416     0.3218228506424762    0.00440483637397289     0.5956975424855679     0.2505716730167887    0.02259586793386463  1.490119853786423e-08 122.5625567672596
2.343906311702688      19.86254059562147      16.27435880862424   0.003151059518247846     0.7516197573844202     -11.55619823280667  3.480576796393981e-08     0.1300535705781194   0.000707439239826138      14.16759049065806       260.087480683767   0.007376485282400208     0.8000007121411626     0.5694450965550121     0.2614709890527853     0.3226593303612067   0.004372579558107266     0.5956975424855679     0.2501908267973405    0.02253614673940333  3.487900757533548e-14 122.5500047374049
2.343906346629614      19.86254059562147      16.27435880862424   0.003151059518247846     0.7516197573844202     -11.55619823280667  3.480576796393981e-08     0.1300535705781194   0.000707439239826138      14.16759049065806       260.087480683767   0.007376485282400208     0.8000007121411626     0.5694450965550121     0.2614709890527853     0.3226593303612067   0.004372579558107266     0.5956975424855679     0.2501908267973405    0.02253614673940333  3.487900757533548e-14 122.5500046123341
2.343906311702688      19.86254089159639      16.27435880862424   0.003151059518247846     0.7516197573844202     -11.55619823280667  3.480576796393981e-08     0.1300535705781194   0.000707439239826138      14.16759049065806       260.087480683767   0.007376485282400208     0.8000007121411626     0.5694450965550121     0.2614709890527853     0.3226593303612067   0.004372579558107266     0.5956975424855679     0.2501908267973405    0.02253614673940333  3.487900757533548e-14 122.5500047467439
2.343906311702688      19.86254059562147      16.27435905113108   0.003151059518247846     0.7516197573844202     -11.55619823280667  3.480576796393981e-08     0.1300535705781194   0.000707439239826138      14.16759049065806       260.087480683767   0.007376485282400208     0.8000007121411626     0.5694450965550121     0.2614709890527853     0.3226593303612067   0.004372579558107266     0.5956975424855679     0.2501908267973405    0.02253614673940333  3.487900757533548e-14 122.5500047487411
2.343906311702688      19.86254059562147      16.27435880862424    0.00315107441940904     0.7516197573844202     -11.55619823280667  3.480576796393981e-08     0.1300535705781194   0.000707439239826138      14.16759049065806       260.087480683767   0.007376485282400208     0.8000007121411626     0.5694450965550121     0.2614709890527853     0.3226593303612067   0.004372579558107266     0.5956975424855679     0.2501908267973405    0.02253614673940333  3.487900757533548e-14 122.5500047021395
2.343906311702688      19.86254059562147      16.27435880862424   0.003151059518247846     0.7516197722855814     -11.55619823280667  3.480576796393981e-08     0.1300535705781194   0.000707439239826138      14.16759049065806       260.087480683767   0.007376485282400208     0.8000007121411626     0.5694450965550121     0.2614709890527853     0.3226593303612067   0.004372579558107266     0.5956975424855679     0.2501908267973405    0.02253614673940333  3.487900757533548e-14 122.5500047524957
2.343906311702688      19.86254059562147      16.27435880862424   0.003151059518247846     0.7516197573844202     -11.55619840500744  3.480576796393981e-08     0.1300535705781194   0.000707439239826138      14.16759049065806       260.087480683767   0.007376485282400208     0.8000007121411626     0.5694450965550121     0.2614709890527853     0.3226593303612067   0.004372579558107266     0.5956975424855679     0.2501908267973405    0.02253614673940333  3.487900757533548e-14 122.5500047263905
2.343906311702688      19.86254059562147      16.27435880862424   0.003151059518247846     0.7516197573844202     -11.55619823280667  4.970692915778747e-08     0.1300535705781194   0.000707439239826138      14.16759049065806       260.087480683767   0.007376485282400208     0.8000007121411626     0.5694450965550121     0.2614709890527853     0.3226593303612067   0.004372579558107266     0.5956975424855679     0.2501908267973405    0.02253614673940333  3.487900757533548e-14 122.5500121152782
2.343906311702688      19.86254059562147      16.27435880862424   0.003151059518247846     0.7516197573844202     -11.55619823280667  3.480576796393981e-08     0.1300535854792806   0.000707439239826138      14.16759049065806       260.087480683767   0.007376485282400208     0.8000007121411626     0.5694450965550121     0.2614709890527853     0.3226593303612067   0.004372579558107266     0.5956975424855679     0.2501908267973405    0.02253614673940333  3.487900757533548e-14 122.5500049781135
2.343906311702688      19.86254059562147      16.27435880862424   0.003151059518247846     0.7516197573844202     -11.55619823280667  3.480576796393981e-08     0.1300535705781194  0.0007074541409873319      14.16759049065806       260.087480683767   0.007376485282400208     0.8000007121411626     0.5694450965550121     0.2614709890527853     0.3226593303612067   0.004372579558107266     0.5956975424855679     0.2501908267973405    0.02253614673940333  3.487900757533548e-14 122.5500045912161
2.343906311702688      19.86254059562147      16.27435880862424   0.003151059518247846     0.7516197573844202     -11.55619823280667  3.480576796393981e-08     0.1300535705781194   0.000707439239826138      14.16759070177161       260.087480683767   0.007376485282400208     0.8000007121411626     0.5694450965550121     0.2614709890527853     0.3226593303612067   0.004372579558107266     0.5956975424855679     0.2501908267973405    0.02253614673940333  3.487900757533548e-14 122.5500047970902
2.343906311702688      19.86254059562147      16.27435880862424   0.003151059518247846     0.7516197573844202     -11.55619823280667  3.480576796393981e-08     0.1300535705781194   0.000707439239826138      14.16759049065806      260.0874845593725   0.007376485282400208     0.8000007121411626     0.5694450965550121     0.2614709890527853     0.3226593303612067   0.004372579558107266     0.5956975424855679     0.2501908267973405    0.02253614673940333  3.487900757533548e-14 122.5500047244266
2.343906311702688      19.86254059562147      16.27435880862424   0.003151059518247846     0.7516197573844202     -11.55619823280667  3.480576796393981e-08     0.1300535705781194   0.000707439239826138      14.16759049065806       260.087480683767   0.007376500183561402     0.8000007121411626     0.5694450965550121     0.2614709890527853     0.3226593303612067   0.004372579558107266     0.5956975424855679     0.2501908267973405    0.02253614673940333  3.487900757533548e-14 122.5500073702693
2.343906311702688      19.86254059562147      16.27435880862424   0.003151059518247846     0.7516197573844202     -11.55619823280667  3.480576796393981e-08     0.1300535705781194   0.000707439239826138      14.16759049065806       260.087480683767   0.007376485282400208     0.8000007270423238     0.5694450965550121     0.2614709890527853     0.3226593303612067   0.004372579558107266     0.5956975424855679     0.2501908267973405    0.02253614673940333  3.487900757533548e-14 122.5500051373825
2.343906311702688      19.86254059562147      16.27435880862424   0.003151059518247846     0.7516197573844202     -11.55619823280667  3.480576796393981e-08     0.1300535705781194   0.000707439239826138      14.16759049065806       260.087480683767   0.007376485282400208     0.8000007121411626     0.5694451114561733     0.2614709890527853     0.3226593303612067   0.004372579558107266     0.5956975424855679     0.2501908267973405    0.02253614673940333  3.487900757533548e-14 122.5500046703049
2.343906311702688      19.86254059562147      16.27435880862424   0.003151059518247846     0.7516197573844202     -11.55619823280667  3.480576796393981e-08     0.1300535705781194   0.000707439239826138      14.16759049065806       260.087480683767   0.007376485282400208     0.8000007121411626     0.5694450965550121     0.2614710039539465     0.3226593303612067   0.004372579558107266     0.5956975424855679     0.2501908267973405    0.02253614673940333  3.487900757533548e-14 122.5500047335426
2.343906311702688      19.86254059562147      16.27435880862424   0.003151059518247846     0.7516197573844202     -11.55619823280667  3.480576796393981e-08     0.1300535705781194   0.000707439239826138      14.16759049065806       260.087480683767   0.007376485282400208     0.8000007121411626     0.5694450965550121     0.2614709890527853     0.3226593452623679   0.004372579558107266     0.5956975424855679     0.2501908267973405    0.02253614673940333  3.487900757533548e-14 122.5500047301492
2.343906311702688      19.86254059562147      16.27435880862424   0.003151059518247846     0.7516197573844202     -11.55619823280667  3.480576796393981e-08     0.1300535705781194   0.000707439239826138      14.16759049065806       260.087480683767   0.007376485282400208     0.8000007121411626     0.5694450965550121     0.2614709890527853     0.3226593303612067    0.00437259445926846     0.5956975424855679     0.2501908267973405    0.02253614673940333  3.487900757533548e-14 122.5500047372479
2.343906311702688      19.86254059562147      16.27435880862424   0.003151059518247846     0.7516197573844202     -11.55619823280667  3.480576796393981e-08     0.1300535705781194   0.000707439239826138      14.16759049065806       260.087480683767   0.007376485282400208     0.8000007121411626     0.5694450965550121     0.2614709890527853     0.3226593303612067   0.004372579558107266     0.5956975573867291     0.2501908267973405    0.02253614673940333  3.487900757533548e-14 122.5500047374049
2.343906311702688      19.86254059562147      16.27435880862424   0.003151059518247846     0.7516197573844202     -11.55619823280667  3.480576796393981e-08     0.1300535705781194   0.000707439239826138      14.16759049065806       260.087480683767   0.007376485282400208     0.8000007121411626     0.5694450965550121     0.2614709890527853     0.3226593303612067   0.004372579558107266     0.5956975424855679     0.2501908416985016    0.02253614673940333  3.487900757533548e-14 122.5500047374195
2.343906311702688      19.86254059562147      16.27435880862424   0.003151059518247846     0.7516197573844202     -11.55619823280667  3.480576796393981e-08     0.1300535705781194   0.000707439239826138      14.16759049065806       260.087480683767   0.007376485282400208     0.8000007121411626     0.5694450965550121     0.2614709890527853     0.3226593303612067   0.004372579558107266     0.5956975424855679     0.2501908267973405    0.02253616164056452  3.487900757533548e-14 122.5500047372915
2.343906311702688      19.86254059562147      16.27435880862424   0.003151059518247846     0.7516197573844202     -11.55619823280667  3.480576796393981e-08     0.1300535705781194   0.000707439239826138      14.16759049065806       260.087480683767   0.007376485282400208     0.8000007121411626     0.5694450965550121     0.2614709890527853     0.3226593303612067   0.004372579558107266     0.5956975424855679     0.2501908267973405    0.02253614673940333  1.490119607285523e-08 122.5500857396083
2.359535870357761      19.84753912868147      16.26960526585453    0.00311703432737385     0.7497464923787048     -11.56690339684884  3.265729269654901e-08      0.129929739324732  0.0007140770979838372      14.03727241829253      260.0881916190042   0.007330099062564204     0.8000005823386209     0.5670423396931077     0.2621652795403046      0.327013924039267   0.004479125370340096     0.5956975424855679     0.2501386609003286    0.02403628387747068  2.943553936531684e-14 122.5110400430101
2.359535905517586      19.84753912868147      16.26960526585453    0.00311703432737385     0.7497464923787048     -11.56690339684884  3.265729269654901e-08      0.129929739324732  0.0007140770979838372      14.03727241829253      260.0881916190042   0.007330099062564204     0.8000005823386209     0.5670423396931077     0.2621652795403046      0.327013924039267   0.004479125370340096     0.5956975424855679     0.2501386609003286    0.02403628387747068  2.943553936531684e-14 122.5110400689396
2.359535870357761      19.84753942443285      16.26960526585453    0.00311703432737385     0.7497464923787048     -11.56690339684884  3.265729269654901e-08      0.129929739324732  0.0007140770979838372      14.03727241829253      260.0881916190042   0.007330099062564204     0.8000005823386209     0.5670423396931077     0.2621652795403046      0.327013924039267   0.004479125370340096     0.5956975424855679     0.2501386609003286    0.02403628387747068  2.943553936531684e-14 122.5110400598006
2.359535870357761      19.84753912868147      16.26960550829054    0.00311703432737385     0.7497464923787048     -11.56690339684884  3.265729269654901e-08      0.129929739324732  0.0007140770979838372      14.03727241829253      260.0881916190042   0.007330099062564204     0.8000005823386209     0.5670423396931077     0.2621652795403046      0.327013924039267   0.004479125370340096     0.5956975424855679     0.2501386609003286    0.02403628387747068  2.943553936531684e-14 122.5110400630076
2.359535870357761      19.84753912868147      16.26960526585453   0.003117049228535044     0.7497464923787048     -11.56690339684884  3.265729269654901e-08      0.129929739324732  0.0007140770979838372      14.03727241829253      260.0881916190042   0.007330099062564204     0.8000005823386209     0.5670423396931077     0.2621652795403046      0.327013924039267   0.004479125370340096     0.5956975424855679     0.2501386609003286    0.02403628387747068  2.943553936531684e-14 122.5110397171536
2.359535870357761      19.84753912868147      16.26960526585453    0.00311703432737385      0.749746507279866     -11.56690339684884  3.265729269654901e-08      0.129929739324732  0.0007140770979838372      14.03727241829253      260.0881916190042   0.007330099062564204     0.8000005823386209     0.5670423396931077     0.2621652795403046      0.327013924039267   0.004479125370340096     0.5956975424855679     0.2501386609003286    0.02403628387747068  2.943553936531684e-14 122.5110400557828
2.359535870357761      19.84753912868147      16.26960526585453    0.00311703432737385     0.7497464923787048     -11.56690356920913  3.265729269654901e-08      0.129929739324732  0.0007140770979838372      14.03727241829253      260.0881916190042   0.007330099062564204     0.8000005823386209     0.5670423396931077     0.2621652795403046      0.327013924039267   0.004479125370340096     0.5956975424855679     0.2501386609003286    0.02403628387747068  2.943553936531684e-14 122.5110400215263
2.359535870357761      19.84753912868147      16.26960526585453    0.00311703432737385     0.7497464923787048     -11.56690339684884  4.755845389039667e-08      0.129929739324732  0.0007140770979838372      14.03727241829253      260.0881916190042   0.007330099062564204     0.8000005823386209     0.5670423396931077     0.2621652795403046      0.327013924039267   0.004479125370340096     0.5956975424855679     0.2501386609003286    0.02403628387747068  2.943553936531684e-14 122.5110470355255
2.359535870357761      19.84753912868147      16.26960526585453    0.00311703432737385     0.7497464923787048     -11.56690339684884  3.265729269654901e-08     0.1299297542258932  0.0007140770979838372      14.03727241829253      260.0881916190042   0.007330099062564204     0.8000005823386209     0.5670423396931077     0.2621652795403046      0.327013924039267   0.004479125370340096     0.5956975424855679     0.2501386609003286    0.02403628387747068  2.943553936531684e-14 122.5110402584881
2.359535870357761      19.84753912868147      16.26960526585453    0.00311703432737385     0.7497464923787048     -11.56690339684884  3.265729269654901e-08      0.129929739324732  0.0007140919991450311      14.03727241829253      260.0881916190042   0.007330099062564204     0.8000005823386209     0.5670423396931077     0.2621652795403046      0.327013924039267   0.004479125370340096     0.5956975424855679     0.2501386609003286    0.02403628387747068  2.943553936531684e-14 122.511038766351
2.359535870357761      19.84753912868147      16.26960526585453    0.00311703432737385     0.7497464923787048     -11.56690339684884  3.265729269654901e-08      0.129929739324732  0.0007140770979838372      14.03727262746419      260.0881916190042   0.007330099062564204     0.8000005823386209     0.5670423396931077     0.2621652795403046      0.327013924039267   0.004479125370340096     0.5956975424855679     0.2501386609003286    0.02403628387747068  2.943553936531684e-14 122.5110401485503
2.359535870357761      19.84753912868147      16.26960526585453    0.00311703432737385     0.7497464923787048     -11.56690339684884  3.265729269654901e-08      0.129929739324732  0.0007140770979838372      14.03727241829253      260.0881954946203   0.007330099062564204     0.8000005823386209     0.5670423396931077     0.2621652795403046      0.327013924039267   0.004479125370340096     0.5956975424855679     0.2501386609003286    0.02403628387747068  2.943553936531684e-14 122.5110399703891
2.359535870357761      19.84753912868147      16.26960526585453    0.00311703432737385     0.7497464923787048     -11.56690339684884  3.265729269654901e-08      0.129929739324732  0.0007140770979838372      14.03727241829253      260.0881916190042   0.007330113963725397     0.8000005823386209     0.5670423396931077     0.2621652795403046      0.327013924039267   0.004479125370340096     0.5956975424855679     0.2501386609003286    0.02403628387747068  2.943553936531684e-14 122.5110419717977
2.359535870357761      19.84753912868147      16.26960526585453    0.00311703432737385     0.7497464923787048     -11.56690339684884  3.265729269654901e-08      0.129929739324732  0.0007140770979838372      14.03727241829253      260.0881916190042   0.007330099062564204     0.8000005972397821     0.5670423396931077     0.2621652795403046      0.327013924039267   0.004479125370340096     0.5956975424855679     0.2501386609003286    0.02403628387747068  2.943553936531684e-14 122.5110404480409
2.359535870357761      19.84753912868147      16.26960526585453    0.00311703432737385     0.7497464923787048     -11.56690339684884  3.265729269654901e-08      0.129929739324732  0.0007140770979838372      14.03727241829253      260.0881916190042   0.007330099062564204     0.8000005823386209     0.5670423545942689     0.2621652795403046      0.327013924039267   0.004479125370340096     0.5956975424855679     0.2501386609003286    0.02403628387747068  2.943553936531684e-14 122.5110400109656
2.359535870357761      19.84753912868147      16.26960526585453    0.00311703432737385     0.7497464923787048     -11.56690339684884  3.265729269654901e-08      0.129929739324732  0.0007140770979838372      14.03727241829253      260.0881916190042   0.007330099062564204     0.8000005823386209     0.5670423396931077     0.2621652944414658      0.327013924039267   0.004479125370340096     0.5956975424855679     0.2501386609003286    0.02403628387747068  2.943553936531684e-14 122.511040042843
2.359535870357761      19.84753912868147      16.26960526585453    0.00311703432737385     0.7497464923787048     -11.56690339684884  3.265729269654901e-08      0.129929739324732  0.0007140770979838372      14.03727241829253      260.0881916190042   0.007330099062564204     0.8000005823386209     0.5670423396931077     0.2621652795403046     0.3270139389404282   0.004479125370340096     0.5956975424855679     0.2501386609003286    0.02403628387747068  2.943553936531684e-14 122.5110400232568
2.359535870357761      19.84753912868147      16.26960526585453    0.00311703432737385     0.7497464923787048     -11.56690339684884  3.265729269654901e-08      0.129929739324732  0.0007140770979838372      14.03727241829253      260.0881916190042   0.007330099062564204     0.8000005823386209     0.5670423396931077     0.2621652795403046      0.327013924039267    0.00447914027150129     0.5956975424855679     0.2501386609003286    0.02403628387747068  2.943553936531684e-14 122.511040042382
2.359535870357761      19.84753912868147      16.26960526585453    0.00311703432737385     0.7497464923787048     -11.56690339684884  3.265729269654901e-08      0.129929739324732  0.0007140770979838372      14.03727241829253      260.0881916190042   0.007330099062564204     0.8000005823386209     0.5670423396931077     0.2621652795403046      0.327013924039267   0.004479125370340096     0.5956975573867291     0.2501386609003286    0.02403628387747068  2.943553936531684e-14 122.5110400430101
2.359535870357761      19.84753912868147      16.26960526585453    0.00311703432737385     0.7497464923787048     -11.56690339684884  3.265729269654901e-08      0.129929739324732  0.0007140770979838372      14.03727241829253      260.0881916190042   0.007330099062564204     0.8000005823386209     0.5670423396931077     0.2621652795403046      0.327013924039267   0.004479125370340096     0.5956975424855679     0.2501386758014897    0.02403628387747068  2.943553936531684e-14 122.5110400421598
2.359535870357761      19.84753912868147      16.26960526585453    0.00311703432737385     0.7497464923787048     -11.56690339684884  3.265729269654901e-08      0.129929739324732  0.0007140770979838372      14.03727241829253      260.0881916190042   0.007330099062564204     0.8000005823386209     0.5670423396931077     0.2621652795403046      0.327013924039267   0.004479125370340096     0.5956975424855679     0.2501386609003286    0.02403629877863188  2.943553936531684e-14 122.5110400423177
2.359535870357761      19.84753912868147      16.26960526585453    0.00311703432737385     0.7497464923787048     -11.56690339684884  3.265729269654901e-08      0.129929739324732  0.0007140770979838372      14.03727241829253      260.0881916190042   0.007330099062564204     0.8000005823386209     0.5670423396931077     0.2621652795403046      0.327013924039267   0.004479125370340096     0.5956975424855679     0.2501386609003286    0.02403628387747068  1.490119062938702e-08 122.5111210728968
2.361343934443508      19.83994998671961      16.26181862614243   0.003110022757021381     0.7493312455094596      -11.5650454972687  3.174957617161522e-08     0.1299063320836232  0.0007174723209066252       14.0187051659027      260.0961298776725   0.007323277479722219     0.8000005578283621     0.5667194439197271     0.2622628205895252     0.3276726693987938   0.005956474623874792     0.5956975424855679     0.2750022294095553    0.05356730874585834  2.850013476409631e-14 122.5056249395553
2.361343969630275      19.83994998671961      16.26181862614243   0.003110022757021381     0.7493312455094596      -11.5650454972687  3.174957617161522e-08     0.1299063320836232  0.0007174723209066252       14.0187051659027      260.0961298776725   0.007323277479722219     0.8000005578283621     0.5667194439197271     0.2622628205895252     0.3276726693987938   0.005956474623874792     0.5956975424855679     0.2750022294095553    0.05356730874585834  2.850013476409631e-14 122.5056248244243
2.361343934443508       19.8399502823579      16.26181862614243   0.003110022757021381     0.7493312455094596      -11.5650454972687  3.174957617161522e-08     0.1299063320836232  0.0007174723209066252       14.0187051659027      260.0961298776725   0.007323277479722219     0.8000005578283621     0.5667194439197271     0.2622628205895252     0.3276726693987938   0.005956474623874792     0.5956975424855679     0.2750022294095553    0.05356730874585834  2.850013476409631e-14 122.5056249488885
2.361343934443508      19.83994998671961      16.26181886846241   0.003110022757021381     0.7493312455094596      -11.5650454972687  3.174957617161522e-08     0.1299063320836232  0.0007174723209066252       14.0187051659027      260.0961298776725   0.007323277479722219     0.8000005578283621     0.5667194439197271     0.2622628205895252     0.3276726693987938   0.005956474623874792     0.5956975424855679     0.2750022294095553    0.05356730874585834  2.850013476409631e-14 122.5056249570384
2.361343934443508      19.83994998671961      16.26181862614243   0.003110037658182575     0.7493312455094596      -11.5650454972687  3.174957617161522e-08     0.1299063320836232  0.0007174723209066252       14.0187051659027      260.0961298776725   0.007323277479722219     0.8000005578283621     0.5667194439197271     0.2622628205895252     0.3276726693987938   0.005956474623874792     0.5956975424855679     0.2750022294095553    0.05356730874585834  2.850013476409631e-14 122.5056245996169
2.361343934443508      19.83994998671961      16.26181862614243   0.003110022757021381     0.7493312604106208      -11.5650454972687  3.174957617161522e-08     0.1299063320836232  0.0007174723209066252       14.0187051659027      260.0961298776725   0.007323277479722219     0.8000005578283621     0.5667194439197271     0.2622628205895252     0.3276726693987938   0.005956474623874792     0.5956975424855679     0.2750022294095553    0.05356730874585834  2.850013476409631e-14 122.5056249530421
2.361343934443508      19.83994998671961      16.26181862614243   0.003110022757021381     0.7493312455094596     -11.56504566960131  3.174957617161522e-08     0.1299063320836232  0.0007174723209066252       14.0187051659027      260.0961298776725   0.007323277479722219     0.8000005578283621     0.5667194439197271     0.2622628205895252     0.3276726693987938   0.005956474623874792     0.5956975424855679     0.2750022294095553    0.05356730874585834  2.850013476409631e-14 122.5056249142039
2.361343934443508      19.83994998671961      16.26181862614243   0.003110022757021381     0.7493312455094596      -11.5650454972687  4.665073736546288e-08     0.1299063320836232  0.0007174723209066252       14.0187051659027      260.0961298776725   0.007323277479722219     0.8000005578283621     0.5667194439197271     0.2622628205895252     0.3276726693987938   0.005956474623874792     0.5956975424855679     0.2750022294095553    0.05356730874585834  2.850013476409631e-14 122.5056324170359
2.361343934443508      19.83994998671961      16.26181862614243   0.003110022757021381     0.7493312455094596      -11.5650454972687  3.174957617161522e-08     0.1299063469847844  0.0007174723209066252       14.0187051659027      260.0961298776725   0.007323277479722219     0.8000005578283621     0.5667194439197271     0.2622628205895252     0.3276726693987938   0.005956474623874792     0.5956975424855679     0.2750022294095553    0.05356730874585834  2.850013476409631e-14 122.5056251843152
2.361343934443508      19.83994998671961      16.26181862614243   0.003110022757021381     0.7493312455094596      -11.5650454972687  3.174957617161522e-08     0.1299063320836232  0.0007174872220678191       14.0187051659027      260.0961298776725   0.007323277479722219     0.8000005578283621     0.5667194439197271     0.2622628205895252     0.3276726693987938   0.005956474623874792     0.5956975424855679     0.2750022294095553    0.05356730874585834  2.850013476409631e-14 122.5056246475267
2.361343934443508      19.83994998671961      16.26181862614243   0.003110022757021381     0.7493312455094596      -11.5650454972687  3.174957617161522e-08     0.1299063320836232  0.0007174723209066252      14.01870537479768      260.0961298776725   0.007323277479722219     0.8000005578283621     0.5667194439197271     0.2622628205895252     0.3276726693987938   0.005956474623874792     0.5956975424855679     0.2750022294095553    0.05356730874585834  2.850013476409631e-14 122.5056249716362
2.361343934443508      19.83994998671961      16.26181862614243   0.003110022757021381     0.7493312455094596      -11.5650454972687  3.174957617161522e-08     0.1299063320836232  0.0007174723209066252       14.0187051659027      260.0961337534068   0.007323277479722219     0.8000005578283621     0.5667194439197271     0.2622628205895252     0.3276726693987938   0.005956474623874792     0.5956975424855679     0.2750022294095553    0.05356730874585834  2.850013476409631e-14 122.5056248433255
2.361343934443508      19.83994998671961      16.26181862614243   0.003110022757021381     0.7493312455094596      -11.5650454972687  3.174957617161522e-08     0.1299063320836232  0.0007174723209066252       14.0187051659027      260.0961298776725   0.007323292380883413     0.8000005578283621     0.5667194439197271     0.2622628205895252     0.3276726693987938   0.005956474623874792     0.5956975424855679     0.2750022294095553    0.05356730874585834  2.850013476409631e-14 122.5056266846681
2.361343934443508      19.83994998671961      16.26181862614243   0.003110022757021381     0.7493312455094596      -11.5650454972687  3.174957617161522e-08     0.1299063320836232  0.0007174723209066252       14.0187051659027      260.0961298776725   0.007323277479722219     0.8000005727295233     0.5667194439197271     0.2622628205895252     0.3276726693987938   0.005956474623874792     0.5956975424855679     0.2750022294095553    0.05356730874585834  2.850013476409631e-14 122.5056253448124
2.361343934443508      19.83994998671961      16.26181862614243   0.003110022757021381     0.7493312455094596      -11.5650454972687  3.174957617161522e-08     0.1299063320836232  0.0007174723209066252       14.0187051659027      260.0961298776725   0.007323277479722219     0.8000005578283621     0.5667194588208883     0.2622628205895252     0.3276726693987938   0.005956474623874792     0.5956975424855679     0.2750022294095553    0.05356730874585834  2.850013476409631e-14 122.5056249122331
2.361343934443508      19.83994998671961      16.26181862614243   0.003110022757021381     0.7493312455094596      -11.5650454972687  3.174957617161522e-08     0.1299063320836232  0.0007174723209066252       14.0187051659027      260.0961298776725   0.007323277479722219     0.8000005578283621     0.5667194439197271     0.2622628354906864     0.3276726693987938   0.005956474623874792     0.5956975424855679     0.2750022294095553    0.05356730874585834  2.850013476409631e-14 122.5056249231556
2.361343934443508      19.83994998671961      16.26181862614243   0.003110022757021381     0.7493312455094596      -11.5650454972687  3.174957617161522e-08     0.1299063320836232  0.0007174723209066252       14.0187051659027      260.0961298776725   0.007323277479722219     0.8000005578283621     0.5667194439197271     0.2622628205895252     0.3276726842999549   0.005956474623874792     0.5956975424855679     0.2750022294095553    0.05356730874585834  2.850013476409631e-14 122.5056249373233
2.361343934443508      19.83994998671961      16.26181862614243   0.003110022757021381     0.7493312455094596      -11.5650454972687  3.174957617161522e-08     0.1299063320836232  0.0007174723209066252       14.0187051659027      260.0961298776725   0.007323277479722219     0.8000005578283621     0.5667194439197271     0.2622628205895252     0.3276726693987938   0.005956489525035986     0.5956975424855679     0.2750022294095553    0.05356730874585834  2.850013476409631e-14 122.5056249395577
2.361343934443508      19.83994998671961      16.26181862614243   0.003110022757021381     0.7493312455094596      -11.5650454972687  3.174957617161522e-08     0.1299063320836232  0.0007174723209066252       14.0187051659027      260.0961298776725   0.007323277479722219     0.8000005578283621     0.5667194439197271     0.2622628205895252     0.3276726693987938   0.005956474623874792     0.5956975573867291     0.2750022294095553    0.05356730874585834  2.850013476409631e-14 122.5056249395553
2.361343934443508      19.83994998671961      16.26181862614243   0.003110022757021381     0.7493312455094596      -11.5650454972687  3.174957617161522e-08     0.1299063320836232  0.0007174723209066252       14.0187051659027      260.0961298776725   0.007323277479722219     0.8000005578283621     0.5667194439197271     0.2622628205895252     0.3276726693987938   0.005956474623874792     0.5956975424855679     0.2750022443107165    0.05356730874585834  2.850013476409631e-14 122.5056249395569
2.361343934443508      19.83994998671961      16.26181862614243   0.003110022757021381     0.7493312455094596      -11.5650454972687  3.174957617161522e-08     0.1299063320836232  0.0007174723209066252       14.0187051659027      260.0961298776725   0.007323277479722219     0.8000005578283621     0.5667194439197271     0.2622628205895252     0.3276726693987938   0.005956474623874792     0.5956975424855679     0.2750022294095553    0.05356732364701954  2.850013476409631e-14 122.5056249395484
2.361343934443508      19.83994998671961      16.26181862614243   0.003110022757021381     0.7493312455094596      -11.5650454972687  3.174957617161522e-08     0.1299063320836232  0.0007174723209066252       14.0187051659027      260.0961298776725   0.007323277479722219     0.8000005578283621     0.5667194439197271     0.2622628205895252     0.3276726693987938   0.005956474623874792     0.5956975424855679     0.2750022294095553    0.05356730874585834  1.490118969398242e-08 122.5057059115322
2.361480766651789       19.8397986896969      16.26159151291509   0.003110512888252688     0.7493268173687175     -11.56502284125315  3.149962455916183e-08     0.1299054576220678  0.0007181326477207715      14.01933255003745      260.1405581801398    0.00732304927522222     0.8000005533034168     0.5667046400653611      0.262265075871806     0.3277131469772088   0.005955252183250735     0.5956975424855679     0.2749641989202148    0.05420566422121358  2.852556329022041e-14 122.5048556946365
2.361480801840595       19.8397986896969      16.26159151291509   0.003110512888252688     0.7493268173687175     -11.56502284125315  3.149962455916183e-08     0.1299054576220678  0.0007181326477207715      14.01933255003745      260.1405581801398    0.00732304927522222     0.8000005533034168     0.5667046400653611      0.262265075871806     0.3277131469772088   0.005955252183250735     0.5956975424855679     0.2749641989202148    0.05420566422121358  2.852556329022041e-14 122.5048556764394
2.361480766651789      19.83979898533294      16.26159151291509   0.003110512888252688     0.7493268173687175     -11.56502284125315  3.149962455916183e-08     0.1299054576220678  0.0007181326477207715      14.01933255003745      260.1405581801398    0.00732304927522222     0.8000005533034168     0.5667046400653611      0.262265075871806     0.3277131469772088   0.005955252183250735     0.5956975424855679     0.2749641989202148    0.05420566422121358  2.852556329022041e-14 122.5048557065308
2.361480766651789       19.8397986896969      16.26159175523169   0.003110512888252688     0.7493268173687175     -11.56502284125315  3.149962455916183e-08     0.1299054576220678  0.0007181326477207715      14.01933255003745      260.1405581801398    0.00732304927522222     0.8000005533034168     0.5667046400653611      0.262265075871806     0.3277131469772088   0.005955252183250735     0.5956975424855679     0.2749641989202148    0.05420566422121358  2.852556329022041e-14 122.5048557065146
2.361480766651789       19.8397986896969      16.26159151291509   0.003110527789413882     0.7493268173687175     -11.56502284125315  3.149962455916183e-08     0.1299054576220678  0.0007181326477207715      14.01933255003745      260.1405581801398    0.00732304927522222     0.8000005533034168     0.5667046400653611      0.262265075871806     0.3277131469772088   0.005955252183250735     0.5956975424855679     0.2749641989202148    0.05420566422121358  2.852556329022041e-14 122.5048556494521
2.361480766651789       19.8397986896969      16.26159151291509   0.003110512888252688     0.7493268322698787     -11.56502284125315  3.149962455916183e-08     0.1299054576220678  0.0007181326477207715      14.01933255003745      260.1405581801398    0.00732304927522222     0.8000005533034168     0.5667046400653611      0.262265075871806     0.3277131469772088   0.005955252183250735     0.5956975424855679     0.2749641989202148    0.05420566422121358  2.852556329022041e-14 122.5048557025505
2.361480766651789       19.8397986896969      16.26159151291509   0.003110512888252688     0.7493268173687175     -11.56502301358542  3.149962455916183e-08     0.1299054576220678  0.0007181326477207715      14.01933255003745      260.1405581801398    0.00732304927522222     0.8000005533034168     0.5667046400653611      0.262265075871806     0.3277131469772088   0.005955252183250735     0.5956975424855679     0.2749641989202148    0.05420566422121358  2.852556329022041e-14 122.5048556741265
2.361480766651789       19.8397986896969      16.26159151291509   0.003110512888252688     0.7493268173687175     -11.56502284125315  4.640078575300949e-08     0.1299054576220678  0.0007181326477207715      14.01933255003745      260.1405581801398    0.00732304927522222     0.8000005533034168     0.5667046400653611      0.262265075871806     0.3277131469772088   0.005955252183250735     0.5956975424855679     0.2749641989202148    0.05420566422121358  2.852556329022041e-14 122.5048633220856
2.361480766651789       19.8397986896969      16.26159151291509   0.003110512888252688     0.7493268173687175     -11.56502284125315  3.149962455916183e-08      0.129905472523229  0.0007181326477207715      14.01933255003745      260.1405581801398    0.00732304927522222     0.8000005533034168     0.5667046400653611      0.262265075871806     0.3277131469772088   0.005955252183250735     0.5956975424855679     0.2749641989202148    0.05420566422121358  2.852556329022041e-14 122.5048559518711
2.361480766651789       19.8397986896969      16.26159151291509   0.003110512888252688     0.7493268173687175     -11.56502284125315  3.149962455916183e-08     0.1299054576220678  0.0007181475488819653      14.01933255003745      260.1405581801398    0.00732304927522222     0.8000005533034168     0.5667046400653611      0.262265075871806     0.3277131469772088   0.005955252183250735     0.5956975424855679     0.2749641989202148    0.05420566422121358  2.852556329022041e-14 122.504855672582
2.361480766651789       19.8397986896969      16.26159151291509   0.003110512888252688     0.7493268173687175     -11.56502284125315  3.149962455916183e-08     0.1299054576220678  0.0007181326477207715      14.01933275894179      260.1405581801398    0.00732304927522222     0.8000005533034168     0.5667046400653611      0.262265075871806     0.3277131469772088   0.005955252183250735     0.5956975424855679     0.2749641989202148    0.05420566422121358  2.852556329022041e-14 122.5048557279177
2.361480766651789       19.8397986896969      16.26159151291509   0.003110512888252688     0.7493268173687175     -11.56502284125315  3.149962455916183e-08     0.1299054576220678  0.0007181326477207715      14.01933255003745      260.1405620565361    0.00732304927522222     0.8000005533034168     0.5667046400653611      0.262265075871806     0.3277131469772088   0.005955252183250735     0.5956975424855679     0.2749641989202148    0.05420566422121358  2.852556329022041e-14 122.5048556541926
2.361480766651789       19.8397986896969      16.26159151291509   0.003110512888252688     0.7493268173687175     -11.56502284125315  3.149962455916183e-08     0.1299054576220678  0.0007181326477207715      14.01933255003745      260.1405581801398   0.007323064176383414     0.8000005533034168     0.5667046400653611      0.262265075871806     0.3277131469772088   0.005955252183250735     0.5956975424855679     0.2749641989202148    0.05420566422121358  2.852556329022041e-14 122.5048573825033
2.361480766651789       19.8397986896969      16.26159151291509   0.003110512888252688     0.7493268173687175     -11.56502284125315  3.149962455916183e-08     0.1299054576220678  0.0007181326477207715      14.01933255003745      260.1405581801398    0.00732304927522222      0.800000568204578     0.5667046400653611      0.262265075871806     0.3277131469772088   0.005955252183250735     0.5956975424855679     0.2749641989202148    0.05420566422121358  2.852556329022041e-14 122.5048561067126
2.361480766651789       19.8397986896969      16.26159151291509   0.003110512888252688     0.7493268173687175     -11.56502284125315  3.149962455916183e-08     0.1299054576220678  0.0007181326477207715      14.01933255003745      260.1405581801398    0.00732304927522222     0.8000005533034168     0.5667046549665223      0.262265075871806     0.3277131469772088   0.005955252183250735     0.5956975424855679     0.2749641989202148    0.05420566422121358  2.852556329022041e-14 122.5048556762944
2.361480766651789       19.8397986896969      16.26159151291509   0.003110512888252688     0.7493268173687175     -11.56502284125315  3.149962455916183e-08     0.1299054576220678  0.0007181326477207715      14.01933255003745      260.1405581801398    0.00732304927522222     0.8000005533034168     0.5667046400653611     0.2622650907729672     0.3277131469772088   0.005955252183250735     0.5956975424855679     0.2749641989202148    0.05420566422121358  2.852556329022041e-14 122.504855676691
2.361480766651789       19.8397986896969      16.26159151291509   0.003110512888252688     0.7493268173687175     -11.56502284125315  3.149962455916183e-08     0.1299054576220678  0.0007181326477207715      14.01933255003745      260.1405581801398    0.00732304927522222     0.8000005533034168     0.5667046400653611      0.262265075871806       0.32771316187837   0.005955252183250735     0.5956975424855679     0.2749641989202148    0.05420566422121358  2.852556329022041e-14 122.5048556950923
2.361480766651789       19.8397986896969      16.26159151291509   0.003110512888252688     0.7493268173687175     -11.56502284125315  3.149962455916183e-08     0.1299054576220678  0.0007181326477207715      14.01933255003745      260.1405581801398    0.00732304927522222     0.8000005533034168     0.5667046400653611      0.262265075871806     0.3277131469772088   0.005955267084411929     0.5956975424855679     0.2749641989202148    0.05420566422121358  2.852556329022041e-14 122.5048556947981
2.361480766651789       19.8397986896969      16.26159151291509   0.003110512888252688     0.7493268173687175     -11.56502284125315  3.149962455916183e-08     0.1299054576220678  0.0007181326477207715      14.01933255003745      260.1405581801398    0.00732304927522222     0.8000005533034168     0.5667046400653611      0.262265075871806     0.3277131469772088   0.005955252183250735     0.5956975573867291     0.2749641989202148    0.05420566422121358  2.852556329022041e-14 122.5048556946365
2.361480766651789       19.8397986896969      16.26159151291509   0.003110512888252688     0.7493268173687175     -11.56502284125315  3.149962455916183e-08     0.1299054576220678  0.0007181326477207715      14.01933255003745      260.1405581801398    0.00732304927522222     0.8000005533034168     0.5667046400653611      0.262265075871806     0.3277131469772088   0.005955252183250735     0.5956975424855679      0.274964213821376    0.05420566422121358  2.852556329022041e-14 122.5048556947255
2.361480766651789       19.8397986896969      16.26159151291509   0.003110512888252688     0.7493268173687175     -11.56502284125315  3.149962455916183e-08     0.1299054576220678  0.0007181326477207715      14.01933255003745      260.1405581801398    0.00732304927522222     0.8000005533034168     0.5667046400653611      0.262265075871806     0.3277131469772088   0.005955252183250735     0.5956975424855679     0.2749641989202148    0.05420567912237477  2.852556329022041e-14 122.504855694762
2.361480766651789       19.8397986896969      16.26159151291509   0.003110512888252688     0.7493268173687175     -11.56502284125315  3.149962455916183e-08     0.1299054576220678  0.0007181326477207715      14.01933255003745      260.1405581801398    0.00732304927522222     0.8000005533034168     0.5667046400653611      0.262265075871806     0.3277131469772088   0.005955252183250735     0.5956975424855679     0.2749641989202148    0.05420566422121358  1.490118971941095e-08 122.5049366669977
2.373735036019202      19.82388714382785      16.25616384592773   0.003056485840649563      0.744807299415634     -11.58612263816251  2.666508133201816e-08     0.1296405855289181  0.0007283653631340381      13.90592376911786      260.1447444225007   0.007266185899360404      0.800000334988347     0.5642640032623746     0.2631674135783548     0.3308781025970264   0.005927781252622446     0.5956975424855679     0.2742428208157016    0.05400826455012107   3.99624175499559e-14 122.4722036145882
2.37373507139061      19.82388714382785      16.25616384592773   0.003056485840649563      0.744807299415634     -11.58612263816251  2.666508133201816e-08     0.1296405855289181  0.0007283653631340381      13.90592376911786      260.1447444225007   0.007266185899360404      0.800000334988347     0.5642640032623746     0.2631674135783548     0.3308781025970264   0.005927781252622446     0.5956975424855679     0.2742428208157016    0.05400826455012107   3.99624175499559e-14 122.4722035975978
2.373735036019202      19.82388743922679      16.25616384592773   0.003056485840649563      0.744807299415634     -11.58612263816251  2.666508133201816e-08     0.1296405855289181  0.0007283653631340381      13.90592376911786      260.1447444225007   0.007266185899360404      0.800000334988347     0.5642640032623746     0.2631674135783548     0.3308781025970264   0.005927781252622446     0.5956975424855679     0.2742428208157016    0.05400826455012107   3.99624175499559e-14 122.4722036252226
2.373735036019202      19.82388714382785      16.25616408816345   0.003056485840649563      0.744807299415634     -11.58612263816251  2.666508133201816e-08     0.1296405855289181  0.0007283653631340381      13.90592376911786      260.1447444225007   0.007266185899360404      0.800000334988347     0.5642640032623746     0.2631674135783548     0.3308781025970264   0.005927781252622446     0.5956975424855679     0.2742428208157016    0.05400826455012107   3.99624175499559e-14 122.472203635176
2.373735036019202      19.82388714382785      16.25616384592773   0.003056500741810757      0.744807299415634     -11.58612263816251  2.666508133201816e-08     0.1296405855289181  0.0007283653631340381      13.90592376911786      260.1447444225007   0.007266185899360404      0.800000334988347     0.5642640032623746     0.2631674135783548     0.3308781025970264   0.005927781252622446     0.5956975424855679     0.2742428208157016    0.05400826455012107   3.99624175499559e-14 122.4722031198261
2.373735036019202      19.82388714382785      16.25616384592773   0.003056485840649563     0.7448073143167951     -11.58612263816251  2.666508133201816e-08     0.1296405855289181  0.0007283653631340381      13.90592376911786      260.1447444225007   0.007266185899360404      0.800000334988347     0.5642640032623746     0.2631674135783548     0.3308781025970264   0.005927781252622446     0.5956975424855679     0.2742428208157016    0.05400826455012107   3.99624175499559e-14 122.4722036261302
2.373735036019202      19.82388714382785      16.25616384592773   0.003056485840649563      0.744807299415634     -11.58612281080919  2.666508133201816e-08     0.1296405855289181  0.0007283653631340381      13.90592376911786      260.1447444225007   0.007266185899360404      0.800000334988347     0.5642640032623746     0.2631674135783548     0.3308781025970264   0.005927781252622446     0.5956975424855679     0.2742428208157016    0.05400826455012107   3.99624175499559e-14 122.472203593567
2.373735036019202      19.82388714382785      16.25616384592773   0.003056485840649563      0.744807299415634     -11.58612263816251  4.156624252586582e-08     0.1296405855289181  0.0007283653631340381      13.90592376911786      260.1447444225007   0.007266185899360404      0.800000334988347     0.5642640032623746     0.2631674135783548     0.3308781025970264   0.005927781252622446     0.5956975424855679     0.2742428208157016    0.05400826455012107   3.99624175499559e-14 122.4722096052258
2.373735036019202      19.82388714382785      16.25616384592773   0.003056485840649563      0.744807299415634     -11.58612263816251  2.666508133201816e-08     0.1296406004300793  0.0007283653631340381      13.90592376911786      260.1447444225007   0.007266185899360404      0.800000334988347     0.5642640032623746     0.2631674135783548     0.3308781025970264   0.005927781252622446     0.5956975424855679     0.2742428208157016    0.05400826455012107   3.99624175499559e-14 122.4722037891077
2.373735036019202      19.82388714382785      16.25616384592773   0.003056485840649563      0.744807299415634     -11.58612263816251  2.666508133201816e-08     0.1296405855289181  0.0007283802642952319      13.90592376911786      260.1447444225007   0.007266185899360404      0.800000334988347     0.5642640032623746     0.2631674135783548     0.3308781025970264   0.005927781252622446     0.5956975424855679     0.2742428208157016    0.05400826455012107   3.99624175499559e-14 122.4722019201715
2.373735036019202      19.82388714382785      16.25616384592773   0.003056485840649563      0.744807299415634     -11.58612263816251  2.666508133201816e-08     0.1296405855289181  0.0007283653631340381      13.90592397633227      260.1447444225007   0.007266185899360404      0.800000334988347     0.5642640032623746     0.2631674135783548     0.3308781025970264   0.005927781252622446     0.5956975424855679     0.2742428208157016    0.05400826455012107   3.99624175499559e-14 122.4722036276296
2.373735036019202      19.82388714382785      16.25616384592773   0.003056485840649563      0.744807299415634     -11.58612263816251  2.666508133201816e-08     0.1296405855289181  0.0007283653631340381      13.90592376911786      260.1447482989595   0.007266185899360404      0.800000334988347     0.5642640032623746     0.2631674135783548     0.3308781025970264   0.005927781252622446     0.5956975424855679     0.2742428208157016    0.05400826455012107   3.99624175499559e-14 122.4722035733309
2.373735036019202      19.82388714382785      16.25616384592773   0.003056485840649563      0.744807299415634     -11.58612263816251  2.666508133201816e-08     0.1296405855289181  0.0007283653631340381      13.90592376911786      260.1447444225007   0.007266200800521597      0.800000334988347     0.5642640032623746     0.2631674135783548     0.3308781025970264   0.005927781252622446     0.5956975424855679     0.2742428208157016    0.05400826455012107   3.99624175499559e-14 122.4722040142708
2.373735036019202      19.82388714382785      16.25616384592773   0.003056485840649563      0.744807299415634     -11.58612263816251  2.666508133201816e-08     0.1296405855289181  0.0007283653631340381      13.90592376911786      260.1447444225007   0.007266185899360404     0.8000003498895082     0.5642640032623746     0.2631674135783548     0.3308781025970264   0.005927781252622446     0.5956975424855679     0.2742428208157016    0.05400826455012107   3.99624175499559e-14 122.4722040474002
2.373735036019202      19.82388714382785      16.25616384592773   0.003056485840649563      0.744807299415634     -11.58612263816251  2.666508133201816e-08     0.1296405855289181  0.0007283653631340381      13.90592376911786      260.1447444225007   0.007266185899360404      0.800000334988347     0.5642640181635358     0.2631674135783548     0.3308781025970264   0.005927781252622446     0.5956975424855679     0.2742428208157016    0.05400826455012107   3.99624175499559e-14 122.4722036215814
2.373735036019202      19.82388714382785      16.25616384592773   0.003056485840649563      0.744807299415634     -11.58612263816251  2.666508133201816e-08     0.1296405855289181  0.0007283653631340381      13.90592376911786      260.1447444225007   0.007266185899360404      0.800000334988347     0.5642640032623746      0.263167428479516     0.3308781025970264   0.005927781252622446     0.5956975424855679     0.2742428208157016    0.05400826455012107   3.99624175499559e-14 122.4722035713149
2.373735036019202      19.82388714382785      16.25616384592773   0.003056485840649563      0.744807299415634     -11.58612263816251  2.666508133201816e-08     0.1296405855289181  0.0007283653631340381      13.90592376911786      260.1447444225007   0.007266185899360404      0.800000334988347     0.5642640032623746     0.2631674135783548     0.3308781174981876   0.005927781252622446     0.5956975424855679     0.2742428208157016    0.05400826455012107   3.99624175499559e-14 122.4722036081849
2.373735036019202      19.82388714382785      16.25616384592773   0.003056485840649563      0.744807299415634     -11.58612263816251  2.666508133201816e-08     0.1296405855289181  0.0007283653631340381      13.90592376911786      260.1447444225007   0.007266185899360404      0.800000334988347     0.5642640032623746     0.2631674135783548     0.3308781025970264    0.00592779615378364     0.5956975424855679     0.2742428208157016    0.05400826455012107   3.99624175499559e-14 122.4722036143122
2.373735036019202      19.82388714382785      16.25616384592773   0.003056485840649563      0.744807299415634     -11.58612263816251  2.666508133201816e-08     0.1296405855289181  0.0007283653631340381      13.90592376911786      260.1447444225007   0.007266185899360404      0.800000334988347     0.5642640032623746     0.2631674135783548     0.3308781025970264   0.005927781252622446     0.5956975573867291     0.2742428208157016    0.05400826455012107   3.99624175499559e-14 122.4722036145882
2.373735036019202      19.82388714382785      16.25616384592773   0.003056485840649563      0.744807299415634     -11.58612263816251  2.666508133201816e-08     0.1296405855289181  0.0007283653631340381      13.90592376911786      260.1447444225007   0.007266185899360404      0.800000334988347     0.5642640032623746     0.2631674135783548     0.3308781025970264   0.005927781252622446     0.5956975424855679     0.2742428357168628    0.05400826455012107   3.99624175499559e-14 122.472203614366
2.373735036019202      19.82388714382785      16.25616384592773   0.003056485840649563      0.744807299415634     -11.58612263816251  2.666508133201816e-08     0.1296405855289181  0.0007283653631340381      13.90592376911786      260.1447444225007   0.007266185899360404      0.800000334988347     0.5642640032623746     0.2631674135783548     0.3308781025970264   0.005927781252622446     0.5956975424855679     0.2742428208157016    0.05400827945128227   3.99624175499559e-14 122.4722036143434
2.373735036019202      19.82388714382785      16.25616384592773   0.003056485840649563      0.744807299415634     -11.58612263816251  2.666508133201816e-08     0.1296405855289181  0.0007283653631340381      13.90592376911786      260.1447444225007   0.007266185899360404      0.800000334988347     0.5642640032623746     0.2631674135783548     0.3308781025970264   0.005927781252622446     0.5956975424855679     0.2742428208157016    0.05400826455012107  1.490120115626521e-08 122.4722846355149
2.374807309669238      19.81812225664227      16.24746233858459   0.003050394954270073      0.744275678126996      -11.5843253296631   2.51975706110432e-08     0.1296145538431245  0.0007323531119311477      13.89892518312277       260.195633649898   0.007261464345764333     0.8000003158974687     0.5640588976874414     0.2632405490311528     0.3312396009297512   0.008996298535488433     0.5956975424855679     0.3123925764544012     0.1072433232915956  3.832054352410319e-14 122.4683522917037
2.374807345056624      19.81812225664227      16.24746233858459   0.003050394954270073      0.744275678126996      -11.5843253296631   2.51975706110432e-08     0.1296145538431245  0.0007323531119311477      13.89892518312277       260.195633649898   0.007261464345764333     0.8000003158974687     0.5640588976874414     0.2632405490311528     0.3312396009297512   0.008996298535488433     0.5956975424855679     0.3123925764544012     0.1072433232915956  3.832054352410319e-14 122.4683522533766
2.374807309669238       19.8181225519553      16.24746233858459   0.003050394954270073      0.744275678126996      -11.5843253296631   2.51975706110432e-08     0.1296145538431245  0.0007323531119311477      13.89892518312277       260.195633649898   0.007261464345764333     0.8000003158974687     0.5640588976874414     0.2632405490311528     0.3312396009297512   0.008996298535488433     0.5956975424855679     0.3123925764544012     0.1072433232915956  3.832054352410319e-14 122.468352306109
2.374807309669238      19.81812225664227      16.24746258069064   0.003050394954270073      0.744275678126996      -11.5843253296631   2.51975706110432e-08     0.1296145538431245  0.0007323531119311477      13.89892518312277       260.195633649898   0.007261464345764333     0.8000003158974687     0.5640588976874414     0.2632405490311528     0.3312396009297512   0.008996298535488433     0.5956975424855679     0.3123925764544012     0.1072433232915956  3.832054352410319e-14 122.4683523036934
2.374807309669238      19.81812225664227      16.24746233858459   0.003050409855431267      0.744275678126996      -11.5843253296631   2.51975706110432e-08     0.1296145538431245  0.0007323531119311477      13.89892518312277       260.195633649898   0.007261464345764333     0.8000003158974687     0.5640588976874414     0.2632405490311528     0.3312396009297512   0.008996298535488433     0.5956975424855679     0.3123925764544012     0.1072433232915956  3.832054352410319e-14 122.4683518677526
2.374807309669238      19.81812225664227      16.24746233858459   0.003050394954270073     0.7442756930281572      -11.5843253296631   2.51975706110432e-08     0.1296145538431245  0.0007323531119311477      13.89892518312277       260.195633649898   0.007261464345764333     0.8000003158974687     0.5640588976874414     0.2632405490311528     0.3312396009297512   0.008996298535488433     0.5956975424855679     0.3123925764544012     0.1072433232915956  3.832054352410319e-14 122.4683523021832
2.374807309669238      19.81812225664227      16.24746233858459   0.003050394954270073      0.744275678126996       -11.584325502283   2.51975706110432e-08     0.1296145538431245  0.0007323531119311477      13.89892518312277       260.195633649898   0.007261464345764333     0.8000003158974687     0.5640588976874414     0.2632405490311528     0.3312396009297512   0.008996298535488433     0.5956975424855679     0.3123925764544012     0.1072433232915956  3.832054352410319e-14 122.4683522698884
2.374807309669238      19.81812225664227      16.24746233858459   0.003050394954270073      0.744275678126996      -11.5843253296631  4.009873180489086e-08     0.1296145538431245  0.0007323531119311477      13.89892518312277       260.195633649898   0.007261464345764333     0.8000003158974687     0.5640588976874414     0.2632405490311528     0.3312396009297512   0.008996298535488433     0.5956975424855679     0.3123925764544012     0.1072433232915956  3.832054352410319e-14 122.4683589157239
2.374807309669238      19.81812225664227      16.24746233858459   0.003050394954270073      0.744275678126996      -11.5843253296631   2.51975706110432e-08     0.1296145687442857  0.0007323531119311477      13.89892518312277       260.195633649898   0.007261464345764333     0.8000003158974687     0.5640588976874414     0.2632405490311528     0.3312396009297512   0.008996298535488433     0.5956975424855679     0.3123925764544012     0.1072433232915956  3.832054352410319e-14 122.4683524869908
2.374807309669238      19.81812225664227      16.24746233858459   0.003050394954270073      0.744275678126996      -11.5843253296631   2.51975706110432e-08     0.1296145538431245  0.0007323680130923415      13.89892518312277       260.195633649898   0.007261464345764333     0.8000003158974687     0.5640588976874414     0.2632405490311528     0.3312396009297512   0.008996298535488433     0.5956975424855679     0.3123925764544012     0.1072433232915956  3.832054352410319e-14 122.4683519559862
2.374807309669238      19.81812225664227      16.24746233858459   0.003050394954270073      0.744275678126996      -11.5843253296631   2.51975706110432e-08     0.1296145538431245  0.0007323531119311477      13.89892539023289       260.195633649898   0.007261464345764333     0.8000003158974687     0.5640588976874414     0.2632405490311528     0.3312396009297512   0.008996298535488433     0.5956975424855679     0.3123925764544012     0.1072433232915956  3.832054352410319e-14 122.4683522953564
2.374807309669238      19.81812225664227      16.24746233858459   0.003050394954270073      0.744275678126996      -11.5843253296631   2.51975706110432e-08     0.1296145538431245  0.0007323531119311477      13.89892518312277      260.1956375271151   0.007261464345764333     0.8000003158974687     0.5640588976874414     0.2632405490311528     0.3312396009297512   0.008996298535488433     0.5956975424855679     0.3123925764544012     0.1072433232915956  3.832054352410319e-14 122.4683522302372
2.374807309669238      19.81812225664227      16.24746233858459   0.003050394954270073      0.744275678126996      -11.5843253296631   2.51975706110432e-08     0.1296145538431245  0.0007323531119311477      13.89892518312277       260.195633649898   0.007261479246925526     0.8000003158974687     0.5640588976874414     0.2632405490311528     0.3312396009297512   0.008996298535488433     0.5956975424855679     0.3123925764544012     0.1072433232915956  3.832054352410319e-14 122.4683527303072
2.374807309669238      19.81812225664227      16.24746233858459   0.003050394954270073      0.744275678126996      -11.5843253296631   2.51975706110432e-08     0.1296145538431245  0.0007323531119311477      13.89892518312277       260.195633649898   0.007261464345764333     0.8000003307986299     0.5640588976874414     0.2632405490311528     0.3312396009297512   0.008996298535488433     0.5956975424855679     0.3123925764544012     0.1072433232915956  3.832054352410319e-14 122.4683527108361
2.374807309669238      19.81812225664227      16.24746233858459   0.003050394954270073      0.744275678126996      -11.5843253296631   2.51975706110432e-08     0.1296145538431245  0.0007323531119311477      13.89892518312277       260.195633649898   0.007261464345764333     0.8000003158974687     0.5640589125886026     0.2632405490311528     0.3312396009297512   0.008996298535488433     0.5956975424855679     0.3123925764544012     0.1072433232915956  3.832054352410319e-14 122.4683522803318
2.374807309669238      19.81812225664227      16.24746233858459   0.003050394954270073      0.744275678126996      -11.5843253296631   2.51975706110432e-08     0.1296145538431245  0.0007323531119311477      13.89892518312277       260.195633649898   0.007261464345764333     0.8000003158974687     0.5640588976874414      0.263240563932314     0.3312396009297512   0.008996298535488433     0.5956975424855679     0.3123925764544012     0.1072433232915956  3.832054352410319e-14 122.4683522462105
2.374807309669238      19.81812225664227      16.24746233858459   0.003050394954270073      0.744275678126996      -11.5843253296631   2.51975706110432e-08     0.1296145538431245  0.0007323531119311477      13.89892518312277       260.195633649898   0.007261464345764333     0.8000003158974687     0.5640588976874414     0.2632405490311528     0.3312396158309124   0.008996298535488433     0.5956975424855679     0.3123925764544012     0.1072433232915956  3.832054352410319e-14 122.4683522892529
2.374807309669238      19.81812225664227      16.24746233858459   0.003050394954270073      0.744275678126996      -11.5843253296631   2.51975706110432e-08     0.1296145538431245  0.0007323531119311477      13.89892518312277       260.195633649898   0.007261464345764333     0.8000003158974687     0.5640588976874414     0.2632405490311528     0.3312396009297512   0.008996313436649627     0.5956975424855679     0.3123925764544012     0.1072433232915956  3.832054352410319e-14 122.4683522912958
2.374807309669238      19.81812225664227      16.24746233858459   0.003050394954270073      0.744275678126996      -11.5843253296631   2.51975706110432e-08     0.1296145538431245  0.0007323531119311477      13.89892518312277       260.195633649898   0.007261464345764333     0.8000003158974687     0.5640588976874414     0.2632405490311528     0.3312396009297512   0.008996298535488433     0.5956975573867291     0.3123925764544012     0.1072433232915956  3.832054352410319e-14 122.4683522917037
2.374807309669238      19.81812225664227      16.24746233858459   0.003050394954270073      0.744275678126996      -11.5843253296631   2.51975706110432e-08     0.1296145538431245  0.0007323531119311477      13.89892518312277       260.195633649898   0.007261464345764333     0.8000003158974687     0.5640588976874414     0.2632405490311528     0.3312396009297512   0.008996298535488433     0.5956975424855679     0.3123925913555624     0.1072433232915956  3.832054352410319e-14 122.4683522904962
2.374807309669238      19.81812225664227      16.24746233858459   0.003050394954270073      0.744275678126996      -11.5843253296631   2.51975706110432e-08     0.1296145538431245  0.0007323531119311477      13.89892518312277       260.195633649898   0.007261464345764333     0.8000003158974687     0.5640588976874414     0.2632405490311528     0.3312396009297512   0.008996298535488433     0.5956975424855679     0.3123925764544012     0.1072433381927568  3.832054352410319e-14 122.4683522890306
2.374807309669238      19.81812225664227      16.24746233858459   0.003050394954270073      0.744275678126996      -11.5843253296631   2.51975706110432e-08     0.1296145538431245  0.0007323531119311477      13.89892518312277       260.195633649898   0.007261464345764333     0.8000003158974687     0.5640588976874414     0.2632405490311528     0.3312396009297512   0.008996298535488433     0.5956975424855679     0.3123925764544012     0.1072433232915956  1.490119951439118e-08 122.4684329339573
2.375316229473907      19.81741890765116      16.24654883868429   0.003049804711816224     0.7442012926426795     -11.58443360785141  2.353917691261843e-08     0.1296087886485688  0.0007332236622416271      13.90162130447534      260.3718731079966   0.007260323912953191     0.8000003196859362     0.5639902431801744     0.2632558752619143     0.3313776402271625    0.01357295400908923     0.5956975424855679     0.3170547143357798      0.113878795730178  3.802642403784585e-14 122.4652661788521
2.375316264868877      19.81741890765116      16.24654883868429   0.003049804711816224     0.7442012926426795     -11.58443360785141  2.353917691261843e-08     0.1296087886485688  0.0007332236622416271      13.90162130447534      260.3718731079966   0.007260323912953191     0.8000003196859362     0.5639902431801744     0.2632558752619143     0.3313776402271625    0.01357295400908923     0.5956975424855679     0.3170547143357798      0.113878795730178  3.802642403784585e-14 122.4652661562577
2.375316229473907      19.81741920295371      16.24654883868429   0.003049804711816224     0.7442012926426795     -11.58443360785141  2.353917691261843e-08     0.1296087886485688  0.0007332236622416271      13.90162130447534      260.3718731079966   0.007260323912953191     0.8000003196859362     0.5639902431801744     0.2632558752619143     0.3313776402271625    0.01357295400908923     0.5956975424855679     0.3170547143357798      0.113878795730178  3.802642403784585e-14 122.4652661833042
2.375316229473907      19.81741890765116      16.24654908077674   0.003049804711816224     0.7442012926426795     -11.58443360785141  2.353917691261843e-08     0.1296087886485688  0.0007332236622416271      13.90162130447534      260.3718731079966   0.007260323912953191     0.8000003196859362     0.5639902431801744     0.2632558752619143     0.3313776402271625    0.01357295400908923     0.5956975424855679     0.3170547143357798      0.113878795730178  3.802642403784585e-14 122.4652661952962
2.375316229473907      19.81741890765116      16.24654883868429   0.003049819612977418     0.7442012926426795     -11.58443360785141  2.353917691261843e-08     0.1296087886485688  0.0007332236622416271      13.90162130447534      260.3718731079966   0.007260323912953191     0.8000003196859362     0.5639902431801744     0.2632558752619143     0.3313776402271625    0.01357295400908923     0.5956975424855679     0.3170547143357798      0.113878795730178  3.802642403784585e-14 122.4652660607289
2.375316229473907      19.81741890765116      16.24654883868429   0.003049804711816224     0.7442013075438407     -11.58443360785141  2.353917691261843e-08     0.1296087886485688  0.0007332236622416271      13.90162130447534      260.3718731079966   0.007260323912953191     0.8000003196859362     0.5639902431801744     0.2632558752619143     0.3313776402271625    0.01357295400908923     0.5956975424855679     0.3170547143357798      0.113878795730178  3.802642403784585e-14 122.4652661902227
2.375316229473907      19.81741890765116      16.24654883868429   0.003049804711816224     0.7442012926426795     -11.58443378047292  2.353917691261843e-08     0.1296087886485688  0.0007332236622416271      13.90162130447534      260.3718731079966   0.007260323912953191     0.8000003196859362     0.5639902431801744     0.2632558752619143     0.3313776402271625    0.01357295400908923     0.5956975424855679     0.3170547143357798      0.113878795730178  3.802642403784585e-14 122.4652661668243
2.375316229473907      19.81741890765116      16.24654883868429   0.003049804711816224     0.7442012926426795     -11.58443360785141  3.844033810646609e-08     0.1296087886485688  0.0007332236622416271      13.90162130447534      260.3718731079966   0.007260323912953191     0.8000003196859362     0.5639902431801744     0.2632558752619143     0.3313776402271625    0.01357295400908923     0.5956975424855679     0.3170547143357798      0.113878795730178  3.802642403784585e-14 122.4652729350393
2.375316229473907      19.81741890765116      16.24654883868429   0.003049804711816224     0.7442012926426795     -11.58443360785141  2.353917691261843e-08       0.12960880354973  0.0007332236622416271      13.90162130447534      260.3718731079966   0.007260323912953191     0.8000003196859362     0.5639902431801744     0.2632558752619143     0.3313776402271625    0.01357295400908923     0.5956975424855679     0.3170547143357798      0.113878795730178  3.802642403784585e-14 122.4652663884047
2.375316229473907      19.81741890765116      16.24654883868429   0.003049804711816224     0.7442012926426795     -11.58443360785141  2.353917691261843e-08     0.1296087886485688  0.0007332385634028209      13.90162130447534      260.3718731079966   0.007260323912953191     0.8000003196859362     0.5639902431801744     0.2632558752619143     0.3313776402271625    0.01357295400908923     0.5956975424855679     0.3170547143357798      0.113878795730178  3.802642403784585e-14 122.4652660680456
2.375316229473907      19.81741890765116      16.24654883868429   0.003049804711816224     0.7442012926426795     -11.58443360785141  2.353917691261843e-08     0.1296087886485688  0.0007332236622416271      13.90162151162564      260.3718731079966   0.007260323912953191     0.8000003196859362     0.5639902431801744     0.2632558752619143     0.3313776402271625    0.01357295400908923     0.5956975424855679     0.3170547143357798      0.113878795730178  3.802642403784585e-14 122.4652661896115
2.375316229473907      19.81741890765116      16.24654883868429   0.003049804711816224     0.7442012926426795     -11.58443360785141  2.353917691261843e-08     0.1296087886485688  0.0007332236622416271      13.90162130447534      260.3718769878398   0.007260323912953191     0.8000003196859362     0.5639902431801744     0.2632558752619143     0.3313776402271625    0.01357295400908923     0.5956975424855679     0.3170547143357798      0.113878795730178  3.802642403784585e-14 122.4652661202287
2.375316229473907      19.81741890765116      16.24654883868429   0.003049804711816224     0.7442012926426795     -11.58443360785141  2.353917691261843e-08     0.1296087886485688  0.0007332236622416271      13.90162130447534      260.3718731079966   0.007260338814114385     0.8000003196859362     0.5639902431801744     0.2632558752619143     0.3313776402271625    0.01357295400908923     0.5956975424855679     0.3170547143357798      0.113878795730178  3.802642403784585e-14 122.4652665783653
2.375316229473907      19.81741890765116      16.24654883868429   0.003049804711816224     0.7442012926426795     -11.58443360785141  2.353917691261843e-08     0.1296087886485688  0.0007332236622416271      13.90162130447534      260.3718731079966   0.007260323912953191     0.8000003345870974     0.5639902431801744     0.2632558752619143     0.3313776402271625    0.01357295400908923     0.5956975424855679     0.3170547143357798      0.113878795730178  3.802642403784585e-14 122.4652665988302
2.375316229473907      19.81741890765116      16.24654883868429   0.003049804711816224     0.7442012926426795     -11.58443360785141  2.353917691261843e-08     0.1296087886485688  0.0007332236622416271      13.90162130447534      260.3718731079966   0.007260323912953191     0.8000003196859362     0.5639902580813356     0.2632558752619143     0.3313776402271625    0.01357295400908923     0.5956975424855679     0.3170547143357798      0.113878795730178  3.802642403784585e-14 122.4652661728075
2.375316229473907      19.81741890765116      16.24654883868429   0.003049804711816224     0.7442012926426795     -11.58443360785141  2.353917691261843e-08     0.1296087886485688  0.0007332236622416271      13.90162130447534      260.3718731079966   0.007260323912953191     0.8000003196859362     0.5639902431801744     0.2632558901630755     0.3313776402271625    0.01357295400908923     0.5956975424855679     0.3170547143357798      0.113878795730178  3.802642403784585e-14 122.4652661370771
2.375316229473907      19.81741890765116      16.24654883868429   0.003049804711816224     0.7442012926426795     -11.58443360785141  2.353917691261843e-08     0.1296087886485688  0.0007332236622416271      13.90162130447534      260.3718731079966   0.007260323912953191     0.8000003196859362     0.5639902431801744     0.2632558752619143     0.3313776551283237    0.01357295400908923     0.5956975424855679     0.3170547143357798      0.113878795730178  3.802642403784585e-14 122.465266175895
2.375316229473907      19.81741890765116      16.24654883868429   0.003049804711816224     0.7442012926426795     -11.58443360785141  2.353917691261843e-08     0.1296087886485688  0.0007332236622416271      13.90162130447534      260.3718731079966   0.007260323912953191     0.8000003196859362     0.5639902431801744     0.2632558752619143     0.3313776402271625    0.01357296891025042     0.5956975424855679     0.3170547143357798      0.113878795730178  3.802642403784585e-14 122.4652661790026
2.375316229473907      19.81741890765116      16.24654883868429   0.003049804711816224     0.7442012926426795     -11.58443360785141  2.353917691261843e-08     0.1296087886485688  0.0007332236622416271      13.90162130447534      260.3718731079966   0.007260323912953191     0.8000003196859362     0.5639902431801744     0.2632558752619143     0.3313776402271625    0.01357295400908923     0.5956975573867291     0.3170547143357798      0.113878795730178  3.802642403784585e-14 122.4652661788521
2.375316229473907      19.81741890765116      16.24654883868429   0.003049804711816224     0.7442012926426795     -11.58443360785141  2.353917691261843e-08     0.1296087886485688  0.0007332236622416271      13.90162130447534      260.3718731079966   0.007260323912953191     0.8000003196859362     0.5639902431801744     0.2632558752619143     0.3313776402271625    0.01357295400908923     0.5956975424855679      0.317054729236941      0.113878795730178  3.802642403784585e-14 122.4652661787699
2.375316229473907      19.81741890765116      16.24654883868429   0.003049804711816224     0.7442012926426795     -11.58443360785141  2.353917691261843e-08     0.1296087886485688  0.0007332236622416271      13.90162130447534      260.3718731079966   0.007260323912953191     0.8000003196859362     0.5639902431801744     0.2632558752619143     0.3313776402271625    0.01357295400908923     0.5956975424855679     0.3170547143357798     0.1138788106313391  3.802642403784585e-14 122.4652661790149
2.375316229473907      19.81741890765116      16.24654883868429   0.003049804711816224     0.7442012926426795     -11.58443360785141  2.353917691261843e-08     0.1296087886485688  0.0007332236622416271      13.90162130447534      260.3718731079966   0.007260323912953191     0.8000003196859362     0.5639902431801744     0.2632558752619143     0.3313776402271625    0.01357295400908923     0.5956975424855679     0.3170547143357798      0.113878795730178   1.49011992202717e-08 122.4653474046152
2.37576548074787      19.81627675071531      16.24460016819745   0.003048716876388339     0.7441568935856875     -11.58397642127651  1.646200844738903e-08      0.129604631357892  0.0007336641879556371      13.90474540555527      260.5480113553291   0.007259293542836283      0.800000424193056     0.5639278332707591     0.2632689288603332     0.3315045041257738    0.01340934148038214     0.5956975424855679     0.3365004587931446     0.1131729231413632  3.781224296283188e-14 122.4623030517261
2.375765516149534      19.81627675071531      16.24460016819745   0.003048716876388339     0.7441568935856875     -11.58397642127651  1.646200844738903e-08      0.129604631357892  0.0007336641879556371      13.90474540555527      260.5480113553291   0.007259293542836283      0.800000424193056     0.5639278332707591     0.2632689288603332     0.3315045041257738    0.01340934148038214     0.5956975424855679     0.3365004587931446     0.1131729231413632  3.781224296283188e-14 122.4623030143391
2.37576548074787      19.81627704600084      16.24460016819745   0.003048716876388339     0.7441568935856875     -11.58397642127651  1.646200844738903e-08      0.129604631357892  0.0007336641879556371      13.90474540555527      260.5480113553291   0.007259293542836283      0.800000424193056     0.5639278332707591     0.2632689288603332     0.3315045041257738    0.01340934148038214     0.5956975424855679     0.3365004587931446     0.1131729231413632  3.781224296283188e-14 122.4623030419518
2.37576548074787      19.81627675071531      16.24460041026086   0.003048716876388339     0.7441568935856875     -11.58397642127651  1.646200844738903e-08      0.129604631357892  0.0007336641879556371      13.90474540555527      260.5480113553291   0.007259293542836283      0.800000424193056     0.5639278332707591     0.2632689288603332     0.3315045041257738    0.01340934148038214     0.5956975424855679     0.3365004587931446     0.1131729231413632  3.781224296283188e-14 122.4623030571559
2.37576548074787      19.81627675071531      16.24460016819745   0.003048731777549533     0.7441568935856875     -11.58397642127651  1.646200844738903e-08      0.129604631357892  0.0007336641879556371      13.90474540555527      260.5480113553291   0.007259293542836283      0.800000424193056     0.5639278332707591     0.2632689288603332     0.3315045041257738    0.01340934148038214     0.5956975424855679     0.3365004587931446     0.1131729231413632  3.781224296283188e-14 122.4623030285558
2.37576548074787      19.81627675071531      16.24460016819745   0.003048716876388339     0.7441569084868487     -11.58397642127651  1.646200844738903e-08      0.129604631357892  0.0007336641879556371      13.90474540555527      260.5480113553291   0.007259293542836283      0.800000424193056     0.5639278332707591     0.2632689288603332     0.3315045041257738    0.01340934148038214     0.5956975424855679     0.3365004587931446     0.1131729231413632  3.781224296283188e-14 122.4623030555921
2.37576548074787      19.81627675071531      16.24460016819745   0.003048716876388339     0.7441568935856875     -11.58397659389121  1.646200844738903e-08      0.129604631357892  0.0007336641879556371      13.90474540555527      260.5480113553291   0.007259293542836283      0.800000424193056     0.5639278332707591     0.2632689288603332     0.3315045041257738    0.01340934148038214     0.5956975424855679     0.3365004587931446     0.1131729231413632  3.781224296283188e-14 122.4623030312531
2.37576548074787      19.81627675071531      16.24460016819745   0.003048716876388339     0.7441568935856875     -11.58397642127651  3.136316964123669e-08      0.129604631357892  0.0007336641879556371      13.90474540555527      260.5480113553291   0.007259293542836283      0.800000424193056     0.5639278332707591     0.2632689288603332     0.3315045041257738    0.01340934148038214     0.5956975424855679     0.3365004587931446     0.1131729231413632  3.781224296283188e-14 122.4623098420647
2.37576548074787      19.81627675071531      16.24460016819745   0.003048716876388339     0.7441568935856875     -11.58397642127651  1.646200844738903e-08     0.1296046462590532  0.0007336641879556371      13.90474540555527      260.5480113553291   0.007259293542836283      0.800000424193056     0.5639278332707591     0.2632689288603332     0.3315045041257738    0.01340934148038214     0.5956975424855679     0.3365004587931446     0.1131729231413632  3.781224296283188e-14 122.4623032584805
2.37576548074787      19.81627675071531      16.24460016819745   0.003048716876388339     0.7441568935856875     -11.58397642127651  1.646200844738903e-08      0.129604631357892   0.000733679089116831      13.90474540555527      260.5480113553291   0.007259293542836283      0.800000424193056     0.5639278332707591     0.2632689288603332     0.3315045041257738    0.01340934148038214     0.5956975424855679     0.3365004587931446     0.1131729231413632  3.781224296283188e-14 122.4623029969271
2.37576548074787      19.81627675071531      16.24460016819745   0.003048716876388339     0.7441568935856875     -11.58397642127651  1.646200844738903e-08      0.129604631357892  0.0007336641879556371      13.90474561275212      260.5480113553291   0.007259293542836283      0.800000424193056     0.5639278332707591     0.2632689288603332     0.3315045041257738    0.01340934148038214     0.5956975424855679     0.3365004587931446     0.1131729231413632  3.781224296283188e-14 122.4623030431706
2.37576548074787      19.81627675071531      16.24460016819745   0.003048716876388339     0.7441568935856875     -11.58397642127651  1.646200844738903e-08      0.129604631357892  0.0007336641879556371      13.90474540555527       260.548015237797   0.007259293542836283      0.800000424193056     0.5639278332707591     0.2632689288603332     0.3315045041257738    0.01340934148038214     0.5956975424855679     0.3365004587931446     0.1131729231413632  3.781224296283188e-14 122.4623030027556
2.37576548074787      19.81627675071531      16.24460016819745   0.003048716876388339     0.7441568935856875     -11.58397642127651  1.646200844738903e-08      0.129604631357892  0.0007336641879556371      13.90474540555527      260.5480113553291   0.007259308443997477      0.800000424193056     0.5639278332707591     0.2632689288603332     0.3315045041257738    0.01340934148038214     0.5956975424855679     0.3365004587931446     0.1131729231413632  3.781224296283188e-14 122.4623033909684
2.37576548074787      19.81627675071531      16.24460016819745   0.003048716876388339     0.7441568935856875     -11.58397642127651  1.646200844738903e-08      0.129604631357892  0.0007336641879556371      13.90474540555527      260.5480113553291   0.007259293542836283     0.8000004390942171     0.5639278332707591     0.2632689288603332     0.3315045041257738    0.01340934148038214     0.5956975424855679     0.3365004587931446     0.1131729231413632  3.781224296283188e-14 122.4623034691362
2.37576548074787      19.81627675071531      16.24460016819745   0.003048716876388339     0.7441568935856875     -11.58397642127651  1.646200844738903e-08      0.129604631357892  0.0007336641879556371      13.90474540555527      260.5480113553291   0.007259293542836283      0.800000424193056     0.5639278481719203     0.2632689288603332     0.3315045041257738    0.01340934148038214     0.5956975424855679     0.3365004587931446     0.1131729231413632  3.781224296283188e-14 122.4623030369581
2.37576548074787      19.81627675071531      16.24460016819745   0.003048716876388339     0.7441568935856875     -11.58397642127651  1.646200844738903e-08      0.129604631357892  0.0007336641879556371      13.90474540555527      260.5480113553291   0.007259293542836283      0.800000424193056     0.5639278332707591     0.2632689437614944     0.3315045041257738    0.01340934148038214     0.5956975424855679     0.3365004587931446     0.1131729231413632  3.781224296283188e-14 122.4623029929223
2.37576548074787      19.81627675071531      16.24460016819745   0.003048716876388339     0.7441568935856875     -11.58397642127651  1.646200844738903e-08      0.129604631357892  0.0007336641879556371      13.90474540555527      260.5480113553291   0.007259293542836283      0.800000424193056     0.5639278332707591     0.2632689288603332      0.331504519026935    0.01340934148038214     0.5956975424855679     0.3365004587931446     0.1131729231413632  3.781224296283188e-14 122.4623030444621
2.37576548074787      19.81627675071531      16.24460016819745   0.003048716876388339     0.7441568935856875     -11.58397642127651  1.646200844738903e-08      0.129604631357892  0.0007336641879556371      13.90474540555527      260.5480113553291   0.007259293542836283      0.800000424193056     0.5639278332707591     0.2632689288603332     0.3315045041257738    0.01340935638154334     0.5956975424855679     0.3365004587931446     0.1131729231413632  3.781224296283188e-14 122.4623030521655
2.37576548074787      19.81627675071531      16.24460016819745   0.003048716876388339     0.7441568935856875     -11.58397642127651  1.646200844738903e-08      0.129604631357892  0.0007336641879556371      13.90474540555527      260.5480113553291   0.007259293542836283      0.800000424193056     0.5639278332707591     0.2632689288603332     0.3315045041257738    0.01340934148038214     0.5956975573867291     0.3365004587931446     0.1131729231413632  3.781224296283188e-14 122.4623030517261
2.37576548074787      19.81627675071531      16.24460016819745   0.003048716876388339     0.7441568935856875     -11.58397642127651  1.646200844738903e-08      0.129604631357892  0.0007336641879556371      13.90474540555527      260.5480113553291   0.007259293542836283      0.800000424193056     0.5639278332707591     0.2632689288603332     0.3315045041257738    0.01340934148038214     0.5956975424855679     0.3365004736943058     0.1131729231413632  3.781224296283188e-14 122.4623030517633
2.37576548074787      19.81627675071531      16.24460016819745   0.003048716876388339     0.7441568935856875     -11.58397642127651  1.646200844738903e-08      0.129604631357892  0.0007336641879556371      13.90474540555527      260.5480113553291   0.007259293542836283      0.800000424193056     0.5639278332707591     0.2632689288603332     0.3315045041257738    0.01340934148038214     0.5956975424855679     0.3365004587931446     0.1131729380425244  3.781224296283188e-14 122.4623030515427
2.37576548074787      19.81627675071531      16.24460016819745   0.003048716876388339     0.7441568935856875     -11.58397642127651  1.646200844738903e-08      0.129604631357892  0.0007336641879556371      13.90474540555527      260.5480113553291   0.007259293542836283      0.800000424193056     0.5639278332707591     0.2632689288603332     0.3315045041257738    0.01340934148038214     0.5956975424855679     0.3365004587931446     0.1131729231413632  1.490119900609062e-08 122.4623839695479
2.376591705842225      19.82099064391057      16.25171174580336   0.003047294900939441     0.7439921842472922     -11.58930795215429  1.156001687780785e-10     0.1295892073821917  0.0007343875002336883      13.90683541336523      260.7537253928191   0.007256524021430753     0.8000000001556278     0.5637966131446083     0.2633128141444792      0.331843046770904    0.01250837877446646     0.5956975424855679     0.3269215536054576     0.1873134078004273  3.757916655452979e-14 122.4584881447925
2.376591741256201      19.82099064391057      16.25171174580336   0.003047294900939441     0.7439921842472922     -11.58930795215429  1.156001687780785e-10     0.1295892073821917  0.0007343875002336883      13.90683541336523      260.7537253928191   0.007256524021430753     0.8000000001556278     0.5637966131446083     0.2633128141444792      0.331843046770904    0.01250837877446646     0.5956975424855679     0.3269215536054576     0.1873134078004273  3.757916655452979e-14 122.458488129501
2.376591705842225      19.82099093926635      16.25171174580336   0.003047294900939441     0.7439921842472922     -11.58930795215429  1.156001687780785e-10     0.1295892073821917  0.0007343875002336883      13.90683541336523      260.7537253928191   0.007256524021430753     0.8000000001556278     0.5637966131446083     0.2633128141444792      0.331843046770904    0.01250837877446646     0.5956975424855679     0.3269215536054576     0.1873134078004273  3.757916655452979e-14 122.4584881541453
2.376591705842225      19.82099064391057      16.25171198797274   0.003047294900939441     0.7439921842472922     -11.58930795215429  1.156001687780785e-10     0.1295892073821917  0.0007343875002336883      13.90683541336523      260.7537253928191   0.007256524021430753     0.8000000001556278     0.5637966131446083     0.2633128141444792      0.331843046770904    0.01250837877446646     0.5956975424855679     0.3269215536054576     0.1873134078004273  3.757916655452979e-14 122.458488157408
2.376591705842225      19.82099064391057      16.25171174580336   0.003047309802100635     0.7439921842472922     -11.58930795215429  1.156001687780785e-10     0.1295892073821917  0.0007343875002336883      13.90683541336523      260.7537253928191   0.007256524021430753     0.8000000001556278     0.5637966131446083     0.2633128141444792      0.331843046770904    0.01250837877446646     0.5956975424855679     0.3269215536054576     0.1873134078004273  3.757916655452979e-14 122.4584881281252
2.376591705842225      19.82099064391057      16.25171174580336   0.003047294900939441     0.7439921991484534     -11.58930795215429  1.156001687780785e-10     0.1295892073821917  0.0007343875002336883      13.90683541336523      260.7537253928191   0.007256524021430753     0.8000000001556278     0.5637966131446083     0.2633128141444792      0.331843046770904    0.01250837877446646     0.5956975424855679     0.3269215536054576     0.1873134078004273  3.757916655452979e-14 122.4584881584255
2.376591705842225      19.82099064391057      16.25171174580336   0.003047294900939441     0.7439921842472922     -11.58930812484844  1.156001687780785e-10     0.1295892073821917  0.0007343875002336883      13.90683541336523      260.7537253928191   0.007256524021430753     0.8000000001556278     0.5637966131446083     0.2633128141444792      0.331843046770904    0.01250837877446646     0.5956975424855679     0.3269215536054576     0.1873134078004273  3.757916655452979e-14 122.4584881317019
2.376591705842225      19.82099064391057      16.25171174580336   0.003047294900939441     0.7439921842472922     -11.58930795215429  1.501676136262574e-08     0.1295892073821917  0.0007343875002336883      13.90683541336523      260.7537253928191   0.007256524021430753     0.8000000001556278     0.5637966131446083     0.2633128141444792      0.331843046770904    0.01250837877446646     0.5956975424855679     0.3269215536054576     0.1873134078004273  3.757916655452979e-14 122.4584948731894
2.376591705842225      19.82099064391057      16.25171174580336   0.003047294900939441     0.7439921842472922     -11.58930795215429  1.156001687780785e-10     0.1295892222833529  0.0007343875002336883      13.90683541336523      260.7537253928191   0.007256524021430753     0.8000000001556278     0.5637966131446083     0.2633128141444792      0.331843046770904    0.01250837877446646     0.5956975424855679     0.3269215536054576     0.1873134078004273  3.757916655452979e-14 122.4584883514408
2.376591705842225      19.82099064391057      16.25171174580336   0.003047294900939441     0.7439921842472922     -11.58930795215429  1.156001687780785e-10     0.1295892073821917  0.0007344024013948822      13.90683541336523      260.7537253928191   0.007256524021430753     0.8000000001556278     0.5637966131446083     0.2633128141444792      0.331843046770904    0.01250837877446646     0.5956975424855679     0.3269215536054576     0.1873134078004273  3.757916655452979e-14 122.4584881372681
2.376591705842225      19.82099064391057      16.25171174580336   0.003047294900939441     0.7439921842472922     -11.58930795215429  1.156001687780785e-10     0.1295892073821917  0.0007343875002336883      13.90683562059323      260.7537253928191   0.007256524021430753     0.8000000001556278     0.5637966131446083     0.2633128141444792      0.331843046770904    0.01250837877446646     0.5956975424855679     0.3269215536054576     0.1873134078004273  3.757916655452979e-14 122.45848816048
2.376591705842225      19.82099064391057      16.25171174580336   0.003047294900939441     0.7439921842472922     -11.58930795215429  1.156001687780785e-10     0.1295892073821917  0.0007343875002336883      13.90683541336523      260.7537292783524   0.007256524021430753     0.8000000001556278     0.5637966131446083     0.2633128141444792      0.331843046770904    0.01250837877446646     0.5956975424855679     0.3269215536054576     0.1873134078004273  3.757916655452979e-14 122.4584880787326
2.376591705842225      19.82099064391057      16.25171174580336   0.003047294900939441     0.7439921842472922     -11.58930795215429  1.156001687780785e-10     0.1295892073821917  0.0007343875002336883      13.90683541336523      260.7537253928191   0.007256538922591947     0.8000000001556278     0.5637966131446083     0.2633128141444792      0.331843046770904    0.01250837877446646     0.5956975424855679     0.3269215536054576     0.1873134078004273  3.757916655452979e-14 122.4584884109725
2.376591705842225      19.82099064391057      16.25171174580336   0.003047294900939441     0.7439921842472922     -11.58930795215429  1.156001687780785e-10     0.1295892073821917  0.0007343875002336883      13.90683541336523      260.7537253928191   0.007256524021430753      0.800000015056789     0.5637966131446083     0.2633128141444792      0.331843046770904    0.01250837877446646     0.5956975424855679     0.3269215536054576     0.1873134078004273  3.757916655452979e-14 122.4584885616828
2.376591705842225      19.82099064391057      16.25171174580336   0.003047294900939441     0.7439921842472922     -11.58930795215429  1.156001687780785e-10     0.1295892073821917  0.0007343875002336883      13.90683541336523      260.7537253928191   0.007256524021430753     0.8000000001556278     0.5637966280457695     0.2633128141444792      0.331843046770904    0.01250837877446646     0.5956975424855679     0.3269215536054576     0.1873134078004273  3.757916655452979e-14 122.4584881377266
2.376591705842225      19.82099064391057      16.25171174580336   0.003047294900939441     0.7439921842472922     -11.58930795215429  1.156001687780785e-10     0.1295892073821917  0.0007343875002336883      13.90683541336523      260.7537253928191   0.007256524021430753     0.8000000001556278     0.5637966131446083     0.2633128290456404      0.331843046770904    0.01250837877446646     0.5956975424855679     0.3269215536054576     0.1873134078004273  3.757916655452979e-14 122.4584880823013
2.376591705842225      19.82099064391057      16.25171174580336   0.003047294900939441     0.7439921842472922     -11.58930795215429  1.156001687780785e-10     0.1295892073821917  0.0007343875002336883      13.90683541336523      260.7537253928191   0.007256524021430753     0.8000000001556278     0.5637966131446083     0.2633128141444792     0.3318430616720652    0.01250837877446646     0.5956975424855679     0.3269215536054576     0.1873134078004273  3.757916655452979e-14 122.4584881388239
2.376591705842225      19.82099064391057      16.25171174580336   0.003047294900939441     0.7439921842472922     -11.58930795215429  1.156001687780785e-10     0.1295892073821917  0.0007343875002336883      13.90683541336523      260.7537253928191   0.007256524021430753     0.8000000001556278     0.5637966131446083     0.2633128141444792      0.331843046770904    0.01250839367562766     0.5956975424855679     0.3269215536054576     0.1873134078004273  3.757916655452979e-14 122.4584881448555
2.376591705842225      19.82099064391057      16.25171174580336   0.003047294900939441     0.7439921842472922     -11.58930795215429  1.156001687780785e-10     0.1295892073821917  0.0007343875002336883      13.90683541336523      260.7537253928191   0.007256524021430753     0.8000000001556278     0.5637966131446083     0.2633128141444792      0.331843046770904    0.01250837877446646     0.5956975573867291     0.3269215536054576     0.1873134078004273  3.757916655452979e-14 122.4584881447925
2.376591705842225      19.82099064391057      16.25171174580336   0.003047294900939441     0.7439921842472922     -11.58930795215429  1.156001687780785e-10     0.1295892073821917  0.0007343875002336883      13.90683541336523      260.7537253928191   0.007256524021430753     0.8000000001556278     0.5637966131446083     0.2633128141444792      0.331843046770904    0.01250837877446646     0.5956975424855679     0.3269215685066187     0.1873134078004273  3.757916655452979e-14 122.4584881448841
2.376591705842225      19.82099064391057      16.25171174580336   0.003047294900939441     0.7439921842472922     -11.58930795215429  1.156001687780785e-10     0.1295892073821917  0.0007343875002336883      13.90683541336523      260.7537253928191   0.007256524021430753     0.8000000001556278     0.5637966131446083     0.2633128141444792      0.331843046770904    0.01250837877446646     0.5956975424855679     0.3269215536054576     0.1873134227015885  3.757916655452979e-14 122.4584881447323
2.376591705842225      19.82099064391057      16.25171174580336   0.003047294900939441     0.7439921842472922     -11.58930795215429  1.156001687780785e-10     0.1295892073821917  0.0007343875002336883      13.90683541336523      260.7537253928191   0.007256524021430753     0.8000000001556278     0.5637966131446083     0.2633128141444792      0.331843046770904    0.01250837877446646     0.5956975424855679     0.3269215536054576     0.1873134078004273  1.490119877301421e-08 122.4585689901333
2.377451081997014      19.81928610074013      16.24921233871521   0.003045799038140202     0.7439102844468825     -11.58884823791431  1.641040577427507e-10      0.129581414869626  0.0007350615783582197      13.91332617995441      261.1084284476632   0.007254802513673962     0.8000000006487458     0.5636876351064241     0.2633352023378353     0.3320855479248647    0.01220640042125122     0.5956975424855679     0.3280544122127566     0.2079753469229629  3.724482365271132e-14 122.4527273195528
2.377451117423796      19.81928610074013      16.24921233871521   0.003045799038140202     0.7439102844468825     -11.58884823791431  1.641040577427507e-10      0.129581414869626  0.0007350615783582197      13.91332617995441      261.1084284476632   0.007254802513673962     0.8000000006487458     0.5636876351064241     0.2633352023378353     0.3320855479248647    0.01220640042125122     0.5956975424855679     0.3280544122127566     0.2079753469229629  3.724482365271132e-14 122.4527272480629
2.377451081997014      19.81928639607051      16.24921233871521   0.003045799038140202     0.7439102844468825     -11.58884823791431  1.641040577427507e-10      0.129581414869626  0.0007350615783582197      13.91332617995441      261.1084284476632   0.007254802513673962     0.8000000006487458     0.5636876351064241     0.2633352023378353     0.3320855479248647    0.01220640042125122     0.5956975424855679     0.3280544122127566     0.2079753469229629  3.724482365271132e-14 122.4527273027276
2.377451081997014      19.81928610074013      16.24921258084734   0.003045799038140202     0.7439102844468825     -11.58884823791431  1.641040577427507e-10      0.129581414869626  0.0007350615783582197      13.91332617995441      261.1084284476632   0.007254802513673962     0.8000000006487458     0.5636876351064241     0.2633352023378353     0.3320855479248647    0.01220640042125122     0.5956975424855679     0.3280544122127566     0.2079753469229629  3.724482365271132e-14 122.4527273161298
2.377451081997014      19.81928610074013      16.24921233871521   0.003045813939301396     0.7439102844468825     -11.58884823791431  1.641040577427507e-10      0.129581414869626  0.0007350615783582197      13.91332617995441      261.1084284476632   0.007254802513673962     0.8000000006487458     0.5636876351064241     0.2633352023378353     0.3320855479248647    0.01220640042125122     0.5956975424855679     0.3280544122127566     0.2079753469229629  3.724482365271132e-14 122.4527275855936
2.377451081997014      19.81928610074013      16.24921233871521   0.003045799038140202     0.7439102993480437     -11.58884823791431  1.641040577427507e-10      0.129581414869626  0.0007350615783582197      13.91332617995441      261.1084284476632   0.007254802513673962     0.8000000006487458     0.5636876351064241     0.2633352023378353     0.3320855479248647    0.01220640042125122     0.5956975424855679     0.3280544122127566     0.2079753469229629  3.724482365271132e-14 122.4527273260095
2.377451081997014      19.81928610074013      16.24921233871521   0.003045799038140202     0.7439102844468825     -11.58884841060161  1.641040577427507e-10      0.129581414869626  0.0007350615783582197      13.91332617995441      261.1084284476632   0.007254802513673962     0.8000000006487458     0.5636876351064241     0.2633352023378353     0.3320855479248647    0.01220640042125122     0.5956975424855679     0.3280544122127566     0.2079753469229629  3.724482365271132e-14 122.4527273125904
2.377451081997014      19.81928610074013      16.24921233871521   0.003045799038140202     0.7439102844468825     -11.58884823791431  1.506526525159041e-08      0.129581414869626  0.0007350615783582197      13.91332617995441      261.1084284476632   0.007254802513673962     0.8000000006487458     0.5636876351064241     0.2633352023378353     0.3320855479248647    0.01220640042125122     0.5956975424855679     0.3280544122127566     0.2079753469229629  3.724482365271132e-14 122.4527340907766
2.377451081997014      19.81928610074013      16.24921233871521   0.003045799038140202     0.7439102844468825     -11.58884823791431  1.641040577427507e-10     0.1295814297707872  0.0007350615783582197      13.91332617995441      261.1084284476632   0.007254802513673962     0.8000000006487458     0.5636876351064241     0.2633352023378353     0.3320855479248647    0.01220640042125122     0.5956975424855679     0.3280544122127566     0.2079753469229629  3.724482365271132e-14 122.4527275291598
2.377451081997014      19.81928610074013      16.24921233871521   0.003045799038140202     0.7439102844468825     -11.58884823791431  1.641040577427507e-10      0.129581414869626  0.0007350764795194135      13.91332617995441      261.1084284476632   0.007254802513673962     0.8000000006487458     0.5636876351064241     0.2633352023378353     0.3320855479248647    0.01220640042125122     0.5956975424855679     0.3280544122127566     0.2079753469229629  3.724482365271132e-14 122.4527273572821
2.377451081997014      19.81928610074013      16.24921233871521   0.003045799038140202     0.7439102844468825     -11.58884823791431  1.641040577427507e-10      0.129581414869626  0.0007350615783582197      13.91332638727913      261.1084284476632   0.007254802513673962     0.8000000006487458     0.5636876351064241     0.2633352023378353     0.3320855479248647    0.01220640042125122     0.5956975424855679     0.3280544122127566     0.2079753469229629  3.724482365271132e-14 122.4527273233024
2.377451081997014      19.81928610074013      16.24921233871521   0.003045799038140202     0.7439102844468825     -11.58884823791431  1.641040577427507e-10      0.129581414869626  0.0007350615783582197      13.91332617995441       261.108432338482   0.007254802513673962     0.8000000006487458     0.5636876351064241     0.2633352023378353     0.3320855479248647    0.01220640042125122     0.5956975424855679     0.3280544122127566     0.2079753469229629  3.724482365271132e-14 122.4527272287469
2.377451081997014      19.81928610074013      16.24921233871521   0.003045799038140202     0.7439102844468825     -11.58884823791431  1.641040577427507e-10      0.129581414869626  0.0007350615783582197      13.91332617995441      261.1084284476632   0.007254817414835156     0.8000000006487458     0.5636876351064241     0.2633352023378353     0.3320855479248647    0.01220640042125122     0.5956975424855679     0.3280544122127566     0.2079753469229629  3.724482365271132e-14 122.4527275179037
2.377451081997014      19.81928610074013      16.24921233871521   0.003045799038140202     0.7439102844468825     -11.58884823791431  1.641040577427507e-10      0.129581414869626  0.0007350615783582197      13.91332617995441      261.1084284476632   0.007254802513673962      0.800000015549907     0.5636876351064241     0.2633352023378353     0.3320855479248647    0.01220640042125122     0.5956975424855679     0.3280544122127566     0.2079753469229629  3.724482365271132e-14 122.4527277279578
2.377451081997014      19.81928610074013      16.24921233871521   0.003045799038140202     0.7439102844468825     -11.58884823791431  1.641040577427507e-10      0.129581414869626  0.0007350615783582197      13.91332617995441      261.1084284476632   0.007254802513673962     0.8000000006487458     0.5636876500075853     0.2633352023378353     0.3320855479248647    0.01220640042125122     0.5956975424855679     0.3280544122127566     0.2079753469229629  3.724482365271132e-14 122.4527273121789
2.377451081997014      19.81928610074013      16.24921233871521   0.003045799038140202     0.7439102844468825     -11.58884823791431  1.641040577427507e-10      0.129581414869626  0.0007350615783582197      13.91332617995441      261.1084284476632   0.007254802513673962     0.8000000006487458     0.5636876351064241     0.2633352172389964     0.3320855479248647    0.01220640042125122     0.5956975424855679     0.3280544122127566     0.2079753469229629  3.724482365271132e-14 122.452727269342
2.377451081997014      19.81928610074013      16.24921233871521   0.003045799038140202     0.7439102844468825     -11.58884823791431  1.641040577427507e-10      0.129581414869626  0.0007350615783582197      13.91332617995441      261.1084284476632   0.007254802513673962     0.8000000006487458     0.5636876351064241     0.2633352023378353     0.3320855628260259    0.01220640042125122     0.5956975424855679     0.3280544122127566     0.2079753469229629  3.724482365271132e-14 122.452727317497
2.377451081997014      19.81928610074013      16.24921233871521   0.003045799038140202     0.7439102844468825     -11.58884823791431  1.641040577427507e-10      0.129581414869626  0.0007350615783582197      13.91332617995441      261.1084284476632   0.007254802513673962     0.8000000006487458     0.5636876351064241     0.2633352023378353     0.3320855479248647    0.01220641532241242     0.5956975424855679     0.3280544122127566     0.2079753469229629  3.724482365271132e-14 122.4527273193998
2.377451081997014      19.81928610074013      16.24921233871521   0.003045799038140202     0.7439102844468825     -11.58884823791431  1.641040577427507e-10      0.129581414869626  0.0007350615783582197      13.91332617995441      261.1084284476632   0.007254802513673962     0.8000000006487458     0.5636876351064241     0.2633352023378353     0.3320855479248647    0.01220640042125122     0.5956975573867291     0.3280544122127566     0.2079753469229629  3.724482365271132e-14 122.4527273195528
2.377451081997014      19.81928610074013      16.24921233871521   0.003045799038140202     0.7439102844468825     -11.58884823791431  1.641040577427507e-10      0.129581414869626  0.0007350615783582197      13.91332617995441      261.1084284476632   0.007254802513673962     0.8000000006487458     0.5636876351064241     0.2633352023378353     0.3320855479248647    0.01220640042125122     0.5956975424855679     0.3280544271139178     0.2079753469229629  3.724482365271132e-14 122.4527273195647
2.377451081997014      19.81928610074013      16.24921233871521   0.003045799038140202     0.7439102844468825     -11.58884823791431  1.641040577427507e-10      0.129581414869626  0.0007350615783582197      13.91332617995441      261.1084284476632   0.007254802513673962     0.8000000006487458     0.5636876351064241     0.2633352023378353     0.3320855479248647    0.01220640042125122     0.5956975424855679     0.3280544122127566      0.207975361824124  3.724482365271132e-14 122.4527273195414
2.377451081997014      19.81928610074013      16.24921233871521   0.003045799038140202     0.7439102844468825     -11.58884823791431  1.641040577427507e-10      0.129581414869626  0.0007350615783582197      13.91332617995441      261.1084284476632   0.007254802513673962     0.8000000006487458     0.5636876351064241     0.2633352023378353     0.3320855479248647    0.01220640042125122     0.5956975424855679     0.3280544122127566     0.2079753469229629  1.490119843867131e-08 122.4528080901465
2.379193213184737      19.81999941778309      16.25031426274986   0.003039521009767637     0.7438844601135182     -11.59061106755903  1.881972122120292e-10     0.1294279156103768  0.0007353621187071828      13.92763153841369      261.8190625058631   0.007245006041189031     0.8000000024512368     0.5635213371910691     0.2635539756332352     0.3325399551660704    0.01278699633936154     0.5956975424855679     0.3213914338290266     0.2231063046873857  4.300712889714783e-14 122.4405372316197
2.379193248637479      19.81999941778309      16.25031426274986   0.003039521009767637     0.7438844601135182     -11.59061106755903  1.881972122120292e-10     0.1294279156103768  0.0007353621187071828      13.92763153841369      261.8190625058631   0.007245006041189031     0.8000000024512368     0.5635213371910691     0.2635539756332352     0.3325399551660704    0.01278699633936154     0.5956975424855679     0.3213914338290266     0.2231063046873857  4.300712889714783e-14 122.4405372551506
2.379193213184737       19.8199997131241      16.25031426274986   0.003039521009767637     0.7438844601135182     -11.59061106755903  1.881972122120292e-10     0.1294279156103768  0.0007353621187071828      13.92763153841369      261.8190625058631   0.007245006041189031     0.8000000024512368     0.5635213371910691     0.2635539756332352     0.3325399551660704    0.01278699633936154     0.5956975424855679     0.3213914338290266     0.2231063046873857  4.300712889714783e-14 122.4405372760781
2.379193213184737      19.81999941778309      16.25031450489841   0.003039521009767637     0.7438844601135182     -11.59061106755903  1.881972122120292e-10     0.1294279156103768  0.0007353621187071828      13.92763153841369      261.8190625058631   0.007245006041189031     0.8000000024512368     0.5635213371910691     0.2635539756332352     0.3325399551660704    0.01278699633936154     0.5956975424855679     0.3213914338290266     0.2231063046873857  4.300712889714783e-14 122.4405372799583
2.379193213184737      19.81999941778309      16.25031426274986   0.003039535910928831     0.7438844601135182     -11.59061106755903  1.881972122120292e-10     0.1294279156103768  0.0007353621187071828      13.92763153841369      261.8190625058631   0.007245006041189031     0.8000000024512368     0.5635213371910691     0.2635539756332352     0.3325399551660704    0.01278699633936154     0.5956975424855679     0.3213914338290266     0.2231063046873857  4.300712889714783e-14 122.440535542703
2.379193213184737      19.81999941778309      16.25031426274986   0.003039521009767637     0.7438844750146794     -11.59061106755903  1.881972122120292e-10     0.1294279156103768  0.0007353621187071828      13.92763153841369      261.8190625058631   0.007245006041189031     0.8000000024512368     0.5635213371910691     0.2635539756332352     0.3325399551660704    0.01278699633936154     0.5956975424855679     0.3213914338290266     0.2231063046873857  4.300712889714783e-14 122.4405372456281
2.379193213184737      19.81999941778309      16.25031426274986   0.003039521009767637     0.7438844601135182     -11.59061124027259  1.881972122120292e-10     0.1294279156103768  0.0007353621187071828      13.92763153841369      261.8190625058631   0.007245006041189031     0.8000000024512368     0.5635213371910691     0.2635539756332352     0.3325399551660704    0.01278699633936154     0.5956975424855679     0.3213914338290266     0.2231063046873857  4.300712889714783e-14 122.4405371969764
2.379193213184737      19.81999941778309      16.25031426274986   0.003039521009767637     0.7438844601135182     -11.59061106755903  1.508935840605969e-08     0.1294279156103768  0.0007353621187071828      13.92763153841369      261.8190625058631   0.007245006041189031     0.8000000024512368     0.5635213371910691     0.2635539756332352     0.3325399551660704    0.01278699633936154     0.5956975424855679     0.3213914338290266     0.2231063046873857  4.300712889714783e-14 122.440541661652
2.379193213184737      19.81999941778309      16.25031426274986   0.003039521009767637     0.7438844601135182     -11.59061106755903  1.881972122120292e-10      0.129427930511538  0.0007353621187071828      13.92763153841369      261.8190625058631   0.007245006041189031     0.8000000024512368     0.5635213371910691     0.2635539756332352     0.3325399551660704    0.01278699633936154     0.5956975424855679     0.3213914338290266     0.2231063046873857  4.300712889714783e-14 122.4405373311175
2.379193213184737      19.81999941778309      16.25031426274986   0.003039521009767637     0.7438844601135182     -11.59061106755903  1.881972122120292e-10     0.1294279156103768  0.0007353770198683766      13.92763153841369      261.8190625058631   0.007245006041189031     0.8000000024512368     0.5635213371910691     0.2635539756332352     0.3325399551660704    0.01278699633936154     0.5956975424855679     0.3213914338290266     0.2231063046873857  4.300712889714783e-14 122.4405351648714
2.379193213184737      19.81999941778309      16.25031426274986   0.003039521009767637     0.7438844601135182     -11.59061106755903  1.881972122120292e-10     0.1294279156103768  0.0007353621187071828      13.92763174595157      261.8190625058631   0.007245006041189031     0.8000000024512368     0.5635213371910691     0.2635539756332352     0.3325399551660704    0.01278699633936154     0.5956975424855679     0.3213914338290266     0.2231063046873857  4.300712889714783e-14 122.4405372423816
2.379193213184737      19.81999941778309      16.25031426274986   0.003039521009767637     0.7438844601135182     -11.59061106755903  1.881972122120292e-10     0.1294279156103768  0.0007353621187071828      13.92763153841369      261.8190664072711   0.007245006041189031     0.8000000024512368     0.5635213371910691     0.2635539756332352     0.3325399551660704    0.01278699633936154     0.5956975424855679     0.3213914338290266     0.2231063046873857  4.300712889714783e-14 122.4405371877479
2.379193213184737      19.81999941778309      16.25031426274986   0.003039521009767637     0.7438844601135182     -11.59061106755903  1.881972122120292e-10     0.1294279156103768  0.0007353621187071828      13.92763153841369      261.8190625058631   0.007245020942350224     0.8000000024512368     0.5635213371910691     0.2635539756332352     0.3325399551660704    0.01278699633936154     0.5956975424855679     0.3213914338290266     0.2231063046873857  4.300712889714783e-14 122.4405375695608
2.379193213184737      19.81999941778309      16.25031426274986   0.003039521009767637     0.7438844601135182     -11.59061106755903  1.881972122120292e-10     0.1294279156103768  0.0007353621187071828      13.92763153841369      261.8190625058631   0.007245006041189031      0.800000017352398     0.5635213371910691     0.2635539756332352     0.3325399551660704    0.01278699633936154     0.5956975424855679     0.3213914338290266     0.2231063046873857  4.300712889714783e-14 122.4405376563317
2.379193213184737      19.81999941778309      16.25031426274986   0.003039521009767637     0.7438844601135182     -11.59061106755903  1.881972122120292e-10     0.1294279156103768  0.0007353621187071828      13.92763153841369      261.8190625058631   0.007245006041189031     0.8000000024512368     0.5635213520922303     0.2635539756332352     0.3325399551660704    0.01278699633936154     0.5956975424855679     0.3213914338290266     0.2231063046873857  4.300712889714783e-14 122.4405372943139
2.379193213184737      19.81999941778309      16.25031426274986   0.003039521009767637     0.7438844601135182     -11.59061106755903  1.881972122120292e-10     0.1294279156103768  0.0007353621187071828      13.92763153841369      261.8190625058631   0.007245006041189031     0.8000000024512368     0.5635213371910691     0.2635539905343964     0.3325399551660704    0.01278699633936154     0.5956975424855679     0.3213914338290266     0.2231063046873857  4.300712889714783e-14 122.4405372640108
2.379193213184737      19.81999941778309      16.25031426274986   0.003039521009767637     0.7438844601135182     -11.59061106755903  1.881972122120292e-10     0.1294279156103768  0.0007353621187071828      13.92763153841369      261.8190625058631   0.007245006041189031     0.8000000024512368     0.5635213371910691     0.2635539756332352     0.3325399700672316    0.01278699633936154     0.5956975424855679     0.3213914338290266     0.2231063046873857  4.300712889714783e-14 122.4405372239535
2.379193213184737      19.81999941778309      16.25031426274986   0.003039521009767637     0.7438844601135182     -11.59061106755903  1.881972122120292e-10     0.1294279156103768  0.0007353621187071828      13.92763153841369      261.8190625058631   0.007245006041189031     0.8000000024512368     0.5635213371910691     0.2635539756332352     0.3325399551660704    0.01278701124052274     0.5956975424855679     0.3213914338290266     0.2231063046873857  4.300712889714783e-14 122.4405372332459
2.379193213184737      19.81999941778309      16.25031426274986   0.003039521009767637     0.7438844601135182     -11.59061106755903  1.881972122120292e-10     0.1294279156103768  0.0007353621187071828      13.92763153841369      261.8190625058631   0.007245006041189031     0.8000000024512368     0.5635213371910691     0.2635539756332352     0.3325399551660704    0.01278699633936154     0.5956975573867291     0.3213914338290266     0.2231063046873857  4.300712889714783e-14 122.4405372316197
2.379193213184737      19.81999941778309      16.25031426274986   0.003039521009767637     0.7438844601135182     -11.59061106755903  1.881972122120292e-10     0.1294279156103768  0.0007353621187071828      13.92763153841369      261.8190625058631   0.007245006041189031     0.8000000024512368     0.5635213371910691     0.2635539756332352     0.3325399551660704    0.01278699633936154     0.5956975424855679     0.3213914487301878     0.2231063046873857  4.300712889714783e-14 122.4405372316332
2.379193213184737      19.81999941778309      16.25031426274986   0.003039521009767637     0.7438844601135182     -11.59061106755903  1.881972122120292e-10     0.1294279156103768  0.0007353621187071828      13.92763153841369      261.8190625058631   0.007245006041189031     0.8000000024512368     0.5635213371910691     0.2635539756332352     0.3325399551660704    0.01278699633936154     0.5956975424855679     0.3213914338290266     0.2231063195885469  4.300712889714783e-14 122.4405372316122
2.379193213184737      19.81999941778309      16.25031426274986   0.003039521009767637     0.7438844601135182     -11.59061106755903  1.881972122120292e-10     0.1294279156103768  0.0007353621187071828      13.92763153841369      261.8190625058631   0.007245006041189031     0.8000000024512368     0.5635213371910691     0.2635539756332352     0.3325399551660704    0.01278699633936154     0.5956975424855679     0.3213914338290266     0.2231063046873857  1.490120420097655e-08 122.4406182668481
2.38317946598805      19.48280396560095       15.6841564374651   0.002860077033596678     0.7368150552072533     -11.34219269885549  9.918824177717293e-11     0.1291405397788038  0.0007507321397388843      13.89863697129156      261.8999647941564   0.007229277983980298     0.8000000007966116     0.5626581883717493     0.2633548691668056     0.3354794240212297   0.006820424937108464     0.5956975424855679     0.3192269968572253     0.2259820728411372  3.953700120927876e-14 122.428619334865
2.383179501500191      19.48280396560095       15.6841564374651   0.002860077033596678     0.7368150552072533     -11.34219269885549  9.918824177717293e-11     0.1291405397788038  0.0007507321397388843      13.89863697129156      261.8999647941564   0.007229277983980298     0.8000000007966116     0.5626581883717493     0.2633548691668056     0.3354794240212297   0.006820424937108464     0.5956975424855679     0.3192269968572253     0.2259820728411372  3.953700120927876e-14 122.4286193663809
2.38317946598805      19.48280425591736       15.6841564374651   0.002860077033596678     0.7368150552072533     -11.34219269885549  9.918824177717293e-11     0.1291405397788038  0.0007507321397388843      13.89863697129156      261.8999647941564   0.007229277983980298     0.8000000007966116     0.5626581883717493     0.2633548691668056     0.3354794240212297   0.006820424937108464     0.5956975424855679     0.3192269968572253     0.2259820728411372  3.953700120927876e-14 122.4286193345027
2.38317946598805      19.48280396560095      15.68415667117724   0.002860077033596678     0.7368150552072533     -11.34219269885549  9.918824177717293e-11     0.1291405397788038  0.0007507321397388843      13.89863697129156      261.8999647941564   0.007229277983980298     0.8000000007966116     0.5626581883717493     0.2633548691668056     0.3354794240212297   0.006820424937108464     0.5956975424855679     0.3192269968572253     0.2259820728411372  3.953700120927876e-14 122.4286193361079
2.38317946598805      19.48280396560095       15.6841564374651   0.002860091934757871     0.7368150552072533     -11.34219269885549  9.918824177717293e-11     0.1291405397788038  0.0007507321397388843      13.89863697129156      261.8999647941564   0.007229277983980298     0.8000000007966116     0.5626581883717493     0.2633548691668056     0.3354794240212297   0.006820424937108464     0.5956975424855679     0.3192269968572253     0.2259820728411372  3.953700120927876e-14 122.4286191378589
2.38317946598805      19.48280396560095       15.6841564374651   0.002860077033596678     0.7368150701084145     -11.34219269885549  9.918824177717293e-11     0.1291405397788038  0.0007507321397388843      13.89863697129156      261.8999647941564   0.007229277983980298     0.8000000007966116     0.5626581883717493     0.2633548691668056     0.3354794240212297   0.006820424937108464     0.5956975424855679     0.3192269968572253     0.2259820728411372  3.953700120927876e-14 122.4286193371222
2.38317946598805      19.48280396560095       15.6841564374651   0.002860077033596678     0.7368150552072533     -11.34219286786733  9.918824177717293e-11     0.1291405397788038  0.0007507321397388843      13.89863697129156      261.8999647941564   0.007229277983980298     0.8000000007966116     0.5626581883717493     0.2633548691668056     0.3354794240212297   0.006820424937108464     0.5956975424855679     0.3192269968572253     0.2259820728411372  3.953700120927876e-14 122.4286193103614
2.38317946598805      19.48280396560095       15.6841564374651   0.002860077033596678     0.7368150552072533     -11.34219269885549  1.500034943562483e-08     0.1291405397788038  0.0007507321397388843      13.89863697129156      261.8999647941564   0.007229277983980298     0.8000000007966116     0.5626581883717493     0.2633548691668056     0.3354794240212297   0.006820424937108464     0.5956975424855679     0.3192269968572253     0.2259820728411372  3.953700120927876e-14 122.4286229943496
2.38317946598805      19.48280396560095       15.6841564374651   0.002860077033596678     0.7368150552072533     -11.34219269885549  9.918824177717293e-11      0.129140554679965  0.0007507321397388843      13.89863697129156      261.8999647941564   0.007229277983980298     0.8000000007966116     0.5626581883717493     0.2633548691668056     0.3354794240212297   0.006820424937108464     0.5956975424855679     0.3192269968572253     0.2259820728411372  3.953700120927876e-14 122.4286194006698
2.38317946598805      19.48280396560095       15.6841564374651   0.002860077033596678     0.7368150552072533     -11.34219269885549  9.918824177717293e-11     0.1291405397788038  0.0007507470409000781      13.89863697129156      261.8999647941564   0.007229277983980298     0.8000000007966116     0.5626581883717493     0.2633548691668056     0.3354794240212297   0.006820424937108464     0.5956975424855679     0.3192269968572253     0.2259820728411372  3.953700120927876e-14 122.428616258531
2.38317946598805      19.48280396560095       15.6841564374651   0.002860077033596678     0.7368150552072533     -11.34219269885549  9.918824177717293e-11     0.1291405397788038  0.0007507321397388843      13.89863717839739      261.8999647941564   0.007229277983980298     0.8000000007966116     0.5626581883717493     0.2633548691668056     0.3354794240212297   0.006820424937108464     0.5956975424855679     0.3192269968572253     0.2259820728411372  3.953700120927876e-14 122.4286192806201
2.38317946598805      19.48280396560095       15.6841564374651   0.002860077033596678     0.7368150552072533     -11.34219269885549  9.918824177717293e-11     0.1291405397788038  0.0007507321397388843      13.89863697129156        261.89996869677   0.007229277983980298     0.8000000007966116     0.5626581883717493     0.2633548691668056     0.3354794240212297   0.006820424937108464     0.5956975424855679     0.3192269968572253     0.2259820728411372  3.953700120927876e-14 122.4286192749903
2.38317946598805      19.48280396560095       15.6841564374651   0.002860077033596678     0.7368150552072533     -11.34219269885549  9.918824177717293e-11     0.1291405397788038  0.0007507321397388843      13.89863697129156      261.8999647941564   0.007229292885141491     0.8000000007966116     0.5626581883717493     0.2633548691668056     0.3354794240212297   0.006820424937108464     0.5956975424855679     0.3192269968572253     0.2259820728411372  3.953700120927876e-14 122.4286158908204
2.38317946598805      19.48280396560095       15.6841564374651   0.002860077033596678     0.7368150552072533     -11.34219269885549  9.918824177717293e-11     0.1291405397788038  0.0007507321397388843      13.89863697129156      261.8999647941564   0.007229277983980298     0.8000000156977728     0.5626581883717493     0.2633548691668056     0.3354794240212297   0.006820424937108464     0.5956975424855679     0.3192269968572253     0.2259820728411372  3.953700120927876e-14 122.4286197780572
2.38317946598805      19.48280396560095       15.6841564374651   0.002860077033596678     0.7368150552072533     -11.34219269885549  9.918824177717293e-11     0.1291405397788038  0.0007507321397388843      13.89863697129156      261.8999647941564   0.007229277983980298     0.8000000007966116     0.5626582032729105     0.2633548691668056     0.3354794240212297   0.006820424937108464     0.5956975424855679     0.3192269968572253     0.2259820728411372  3.953700120927876e-14 122.4286193129676
2.38317946598805      19.48280396560095       15.6841564374651   0.002860077033596678     0.7368150552072533     -11.34219269885549  9.918824177717293e-11     0.1291405397788038  0.0007507321397388843      13.89863697129156      261.8999647941564   0.007229277983980298     0.8000000007966116     0.5626581883717493     0.2633548840679668     0.3354794240212297   0.006820424937108464     0.5956975424855679     0.3192269968572253     0.2259820728411372  3.953700120927876e-14 122.4286191287304
2.38317946598805      19.48280396560095       15.6841564374651   0.002860077033596678     0.7368150552072533     -11.34219269885549  9.918824177717293e-11     0.1291405397788038  0.0007507321397388843      13.89863697129156      261.8999647941564   0.007229277983980298     0.8000000007966116     0.5626581883717493     0.2633548691668056     0.3354794389223909   0.006820424937108464     0.5956975424855679     0.3192269968572253     0.2259820728411372  3.953700120927876e-14 122.4286193337009
2.38317946598805      19.48280396560095       15.6841564374651   0.002860077033596678     0.7368150552072533     -11.34219269885549  9.918824177717293e-11     0.1291405397788038  0.0007507321397388843      13.89863697129156      261.8999647941564   0.007229277983980298     0.8000000007966116     0.5626581883717493     0.2633548691668056     0.3354794240212297   0.006820439838269658     0.5956975424855679     0.3192269968572253     0.2259820728411372  3.953700120927876e-14 122.4286193371743
2.38317946598805      19.48280396560095       15.6841564374651   0.002860077033596678     0.7368150552072533     -11.34219269885549  9.918824177717293e-11     0.1291405397788038  0.0007507321397388843      13.89863697129156      261.8999647941564   0.007229277983980298     0.8000000007966116     0.5626581883717493     0.2633548691668056     0.3354794240212297   0.006820424937108464     0.5956975573867291     0.3192269968572253     0.2259820728411372  3.953700120927876e-14 122.428619334865
2.38317946598805      19.48280396560095       15.6841564374651   0.002860077033596678     0.7368150552072533     -11.34219269885549  9.918824177717293e-11     0.1291405397788038  0.0007507321397388843      13.89863697129156      261.8999647941564   0.007229277983980298     0.8000000007966116     0.5626581883717493     0.2633548691668056     0.3354794240212297   0.006820424937108464     0.5956975424855679     0.3192270117583865     0.2259820728411372  3.953700120927876e-14 122.4286193360079
2.38317946598805      19.48280396560095       15.6841564374651   0.002860077033596678     0.7368150552072533     -11.34219269885549  9.918824177717293e-11     0.1291405397788038  0.0007507321397388843      13.89863697129156      261.8999647941564   0.007229277983980298     0.8000000007966116     0.5626581883717493     0.2633548691668056     0.3354794240212297   0.006820424937108464     0.5956975424855679     0.3192269968572253     0.2259820877422984  3.953700120927876e-14 122.4286193373463
2.38317946598805      19.48280396560095       15.6841564374651   0.002860077033596678     0.7368150552072533     -11.34219269885549  9.918824177717293e-11     0.1291405397788038  0.0007507321397388843      13.89863697129156      261.8999647941564   0.007229277983980298     0.8000000007966116     0.5626581883717493     0.2633548691668056     0.3354794240212297   0.006820424937108464     0.5956975424855679     0.3192269968572253     0.2259820728411372  1.490120073084887e-08 122.4286993887276
2.374820781885103      19.53954715966369      15.76203255566557   0.002869338620623102     0.7346249328395773     -11.38933685923146   9.17305480723764e-11     0.1290901295403421   0.000756796703842097      13.97784523188784      261.9459422298798   0.007251692223572943     0.8000000006718693     0.5639617571882278     0.2630940189119975     0.3333154882155303   0.005636866873969595     0.5956975424855679     0.2831751659303289     0.1852940301880813  3.435625789382478e-14 122.433580977742
2.37482081727269      19.53954715966369      15.76203255566557   0.002869338620623102     0.7346249328395773     -11.38933685923146   9.17305480723764e-11     0.1290901295403421   0.000756796703842097      13.97784523188784      261.9459422298798   0.007251692223572943     0.8000000006718693     0.5639617571882278     0.2630940189119975     0.3333154882155303   0.005636866873969595     0.5956975424855679     0.2831751659303289     0.1852940301880813  3.435625789382478e-14 122.4335809629954
2.374820781885103      19.53954745082563      15.76203255566557   0.002869338620623102     0.7346249328395773     -11.38933685923146   9.17305480723764e-11     0.1290901295403421   0.000756796703842097      13.97784523188784      261.9459422298798   0.007251692223572943     0.8000000006718693     0.5639617571882278     0.2630940189119975     0.3333154882155303   0.005636866873969595     0.5956975424855679     0.2831751659303289     0.1852940301880813  3.435625789382478e-14 122.4335809905046
2.374820781885103      19.53954715966369      15.76203279053816   0.002869338620623102     0.7346249328395773     -11.38933685923146   9.17305480723764e-11     0.1290901295403421   0.000756796703842097      13.97784523188784      261.9459422298798   0.007251692223572943     0.8000000006718693     0.5639617571882278     0.2630940189119975     0.3333154882155303   0.005636866873969595     0.5956975424855679     0.2831751659303289     0.1852940301880813  3.435625789382478e-14 122.4335809801096
2.374820781885103      19.53954715966369      15.76203255566557   0.002869353521784296     0.7346249328395773     -11.38933685923146   9.17305480723764e-11     0.1290901295403421   0.000756796703842097      13.97784523188784      261.9459422298798   0.007251692223572943     0.8000000006718693     0.5639617571882278     0.2630940189119975     0.3333154882155303   0.005636866873969595     0.5956975424855679     0.2831751659303289     0.1852940301880813  3.435625789382478e-14 122.4335802383959
2.374820781885103      19.53954715966369      15.76203255566557   0.002869338620623102     0.7346249477407385     -11.38933685923146   9.17305480723764e-11     0.1290901295403421   0.000756796703842097      13.97784523188784      261.9459422298798   0.007251692223572943     0.8000000006718693     0.5639617571882278     0.2630940189119975     0.3333154882155303   0.005636866873969595     0.5956975424855679     0.2831751659303289     0.1852940301880813  3.435625789382478e-14 122.4335809860607
2.374820781885103      19.53954715966369      15.76203255566557   0.002869338620623102     0.7346249328395773     -11.38933702894581   9.17305480723764e-11     0.1290901295403421   0.000756796703842097      13.97784523188784      261.9459422298798   0.007251692223572943     0.8000000006718693     0.5639617571882278     0.2630940189119975     0.3333154882155303   0.005636866873969595     0.5956975424855679     0.2831751659303289     0.1852940301880813  3.435625789382478e-14 122.4335809474087
2.374820781885103      19.53954715966369      15.76203255566557   0.002869338620623102     0.7346249328395773     -11.38933685923146  1.499289174192003e-08     0.1290901295403421   0.000756796703842097      13.97784523188784      261.9459422298798   0.007251692223572943     0.8000000006718693     0.5639617571882278     0.2630940189119975     0.3333154882155303   0.005636866873969595     0.5956975424855679     0.2831751659303289     0.1852940301880813  3.435625789382478e-14 122.4335855816842
2.374820781885103      19.53954715966369      15.76203255566557   0.002869338620623102     0.7346249328395773     -11.38933685923146   9.17305480723764e-11     0.1290901444415033   0.000756796703842097      13.97784523188784      261.9459422298798   0.007251692223572943     0.8000000006718693     0.5639617571882278     0.2630940189119975     0.3333154882155303   0.005636866873969595     0.5956975424855679     0.2831751659303289     0.1852940301880813  3.435625789382478e-14 122.4335810832057
2.374820781885103      19.53954715966369      15.76203255566557   0.002869338620623102     0.7346249328395773     -11.38933685923146   9.17305480723764e-11     0.1290901295403421  0.0007568116050032909      13.97784523188784      261.9459422298798   0.007251692223572943     0.8000000006718693     0.5639617571882278     0.2630940189119975     0.3333154882155303   0.005636866873969595     0.5956975424855679     0.2831751659303289     0.1852940301880813  3.435625789382478e-14 122.4335814826451
2.374820781885103      19.53954715966369      15.76203255566557   0.002869338620623102     0.7346249328395773     -11.38933685923146   9.17305480723764e-11     0.1290901295403421   0.000756796703842097      13.97784544017396      261.9459422298798   0.007251692223572943     0.8000000006718693     0.5639617571882278     0.2630940189119975     0.3333154882155303   0.005636866873969595     0.5956975424855679     0.2831751659303289     0.1852940301880813  3.435625789382478e-14 122.4335809894606
2.374820781885103      19.53954715966369      15.76203255566557   0.002869338620623102     0.7346249328395773     -11.38933685923146   9.17305480723764e-11     0.1290901295403421   0.000756796703842097      13.97784523188784      261.9459461331785   0.007251692223572943     0.8000000006718693     0.5639617571882278     0.2630940189119975     0.3333154882155303   0.005636866873969595     0.5956975424855679     0.2831751659303289     0.1852940301880813  3.435625789382478e-14 122.4335809202616
2.374820781885103      19.53954715966369      15.76203255566557   0.002869338620623102     0.7346249328395773     -11.38933685923146   9.17305480723764e-11     0.1290901295403421   0.000756796703842097      13.97784523188784      261.9459422298798   0.007251707124734137     0.8000000006718693     0.5639617571882278     0.2630940189119975     0.3333154882155303   0.005636866873969595     0.5956975424855679     0.2831751659303289     0.1852940301880813  3.435625789382478e-14 122.4335789515585
2.374820781885103      19.53954715966369      15.76203255566557   0.002869338620623102     0.7346249328395773     -11.38933685923146   9.17305480723764e-11     0.1290901295403421   0.000756796703842097      13.97784523188784      261.9459422298798   0.007251692223572943     0.8000000155730305     0.5639617571882278     0.2630940189119975     0.3333154882155303   0.005636866873969595     0.5956975424855679     0.2831751659303289     0.1852940301880813  3.435625789382478e-14 122.4335814046151
2.374820781885103      19.53954715966369      15.76203255566557   0.002869338620623102     0.7346249328395773     -11.38933685923146   9.17305480723764e-11     0.1290901295403421   0.000756796703842097      13.97784523188784      261.9459422298798   0.007251692223572943     0.8000000006718693      0.563961772089389     0.2630940189119975     0.3333154882155303   0.005636866873969595     0.5956975424855679     0.2831751659303289     0.1852940301880813  3.435625789382478e-14 122.4335809371353
2.374820781885103      19.53954715966369      15.76203255566557   0.002869338620623102     0.7346249328395773     -11.38933685923146   9.17305480723764e-11     0.1290901295403421   0.000756796703842097      13.97784523188784      261.9459422298798   0.007251692223572943     0.8000000006718693     0.5639617571882278     0.2630940338131587     0.3333154882155303   0.005636866873969595     0.5956975424855679     0.2831751659303289     0.1852940301880813  3.435625789382478e-14 122.4335808000173
2.374820781885103      19.53954715966369      15.76203255566557   0.002869338620623102     0.7346249328395773     -11.38933685923146   9.17305480723764e-11     0.1290901295403421   0.000756796703842097      13.97784523188784      261.9459422298798   0.007251692223572943     0.8000000006718693     0.5639617571882278     0.2630940189119975     0.3333155031166915   0.005636866873969595     0.5956975424855679     0.2831751659303289     0.1852940301880813  3.435625789382478e-14 122.4335809696006
2.374820781885103      19.53954715966369      15.76203255566557   0.002869338620623102     0.7346249328395773     -11.38933685923146   9.17305480723764e-11     0.1290901295403421   0.000756796703842097      13.97784523188784      261.9459422298798   0.007251692223572943     0.8000000006718693     0.5639617571882278     0.2630940189119975     0.3333154882155303   0.005636881775130788     0.5956975424855679     0.2831751659303289     0.1852940301880813  3.435625789382478e-14 122.4335809778794
2.374820781885103      19.53954715966369      15.76203255566557   0.002869338620623102     0.7346249328395773     -11.38933685923146   9.17305480723764e-11     0.1290901295403421   0.000756796703842097      13.97784523188784      261.9459422298798   0.007251692223572943     0.8000000006718693     0.5639617571882278     0.2630940189119975     0.3333154882155303   0.005636866873969595     0.5956975573867291     0.2831751659303289     0.1852940301880813  3.435625789382478e-14 122.433580977742
2.374820781885103      19.53954715966369      15.76203255566557   0.002869338620623102     0.7346249328395773     -11.38933685923146   9.17305480723764e-11     0.1290901295403421   0.000756796703842097      13.97784523188784      261.9459422298798   0.007251692223572943     0.8000000006718693     0.5639617571882278     0.2630940189119975     0.3333154882155303   0.005636866873969595     0.5956975424855679     0.2831751808314901     0.1852940301880813  3.435625789382478e-14 122.433580977753
2.374820781885103      19.53954715966369      15.76203255566557   0.002869338620623102     0.7346249328395773     -11.38933685923146   9.17305480723764e-11     0.1290901295403421   0.000756796703842097      13.97784523188784      261.9459422298798   0.007251692223572943     0.8000000006718693     0.5639617571882278     0.2630940189119975     0.3333154882155303   0.005636866873969595     0.5956975424855679     0.2831751659303289     0.1852940450892425  3.435625789382478e-14 122.4335809777546
2.374820781885103      19.53954715966369      15.76203255566557   0.002869338620623102     0.7346249328395773     -11.38933685923146   9.17305480723764e-11     0.1290901295403421   0.000756796703842097      13.97784523188784      261.9459422298798   0.007251692223572943     0.8000000006718693     0.5639617571882278     0.2630940189119975     0.3333154882155303   0.005636866873969595     0.5956975424855679     0.2831751659303289     0.1852940301880813  1.490119555010555e-08 122.433661738062
2.381089778252655      19.49698976212769       15.7036254641346   0.002862681429254927     0.7362675222986108     -11.35397874038552  9.732329636183216e-11     0.1291279249864482  0.0007566834981709786      13.91843903924623      261.9114591517831   0.007235122944789657     0.8000000007654256     0.5629840943197016     0.2632898752621198     0.3349384418228484   0.006524535440692452     0.5956975424855679     0.3102140398809614     0.2158100628159908  3.823725839710471e-14 122.428931346844
2.381089813733658      19.49698976212769       15.7036254641346   0.002862681429254927     0.7362675222986108     -11.35397874038552  9.732329636183216e-11     0.1291279249864482  0.0007566834981709786      13.91843903924623      261.9114591517831   0.007235122944789657     0.8000000007654256     0.5629840943197016     0.2632898752621198     0.3349384418228484   0.006524535440692452     0.5956975424855679     0.3102140398809614     0.2158100628159908  3.823725839710471e-14 122.4289312980858
2.381089778252655      19.49699005265547       15.7036254641346   0.002862681429254927     0.7362675222986108     -11.35397874038552  9.732329636183216e-11     0.1291279249864482  0.0007566834981709786      13.91843903924623      261.9114591517831   0.007235122944789657     0.8000000007654256     0.5629840943197016     0.2632898752621198     0.3349384418228484   0.006524535440692452     0.5956975424855679     0.3102140398809614     0.2158100628159908  3.823725839710471e-14 122.4289313573919
2.381089778252655      19.49698976212769      15.70362569813685   0.002862681429254927     0.7362675222986108     -11.35397874038552  9.732329636183216e-11     0.1291279249864482  0.0007566834981709786      13.91843903924623      261.9114591517831   0.007235122944789657     0.8000000007654256     0.5629840943197016     0.2632898752621198     0.3349384418228484   0.006524535440692452     0.5956975424855679     0.3102140398809614     0.2158100628159908  3.823725839710471e-14 122.4289313541999
2.381089778252655      19.49698976212769       15.7036254641346   0.002862696330416121     0.7362675222986108     -11.35397874038552  9.732329636183216e-11     0.1291279249864482  0.0007566834981709786      13.91843903924623      261.9114591517831   0.007235122944789657     0.8000000007654256     0.5629840943197016     0.2632898752621198     0.3349384418228484   0.006524535440692452     0.5956975424855679     0.3102140398809614     0.2158100628159908  3.823725839710471e-14 122.4289307279197
2.381089778252655      19.49698976212769       15.7036254641346   0.002862681429254927      0.736267537199772     -11.35397874038552  9.732329636183216e-11     0.1291279249864482  0.0007566834981709786      13.91843903924623      261.9114591517831   0.007235122944789657     0.8000000007654256     0.5629840943197016     0.2632898752621198     0.3349384418228484   0.006524535440692452     0.5956975424855679     0.3102140398809614     0.2158100628159908  3.823725839710471e-14 122.4289313559364
2.381089778252655      19.49698976212769       15.7036254641346   0.002862681429254927     0.7362675222986108     -11.35397890957299  9.732329636183216e-11     0.1291279249864482  0.0007566834981709786      13.91843903924623      261.9114591517831   0.007235122944789657     0.8000000007654256     0.5629840943197016     0.2632898752621198     0.3349384418228484   0.006524535440692452     0.5956975424855679     0.3102140398809614     0.2158100628159908  3.823725839710471e-14 122.4289313092945
2.381089778252655      19.49698976212769       15.7036254641346   0.002862681429254927     0.7362675222986108     -11.35397874038552  1.499848449020949e-08     0.1291279249864482  0.0007566834981709786      13.91843903924623      261.9114591517831   0.007235122944789657     0.8000000007654256     0.5629840943197016     0.2632898752621198     0.3349384418228484   0.006524535440692452     0.5956975424855679     0.3102140398809614     0.2158100628159908  3.823725839710471e-14 122.4289364267263
2.381089778252655      19.49698976212769       15.7036254641346   0.002862681429254927     0.7362675222986108     -11.35397874038552  9.732329636183216e-11     0.1291279398876094  0.0007566834981709786      13.91843903924623      261.9114591517831   0.007235122944789657     0.8000000007654256     0.5629840943197016     0.2632898752621198     0.3349384418228484   0.006524535440692452     0.5956975424855679     0.3102140398809614     0.2158100628159908  3.823725839710471e-14 122.4289314846059
2.381089778252655      19.49698976212769       15.7036254641346   0.002862681429254927     0.7362675222986108     -11.35397874038552  9.732329636183216e-11     0.1291279249864482  0.0007566983993321725      13.91843903924623      261.9114591517831   0.007235122944789657     0.8000000007654256     0.5629840943197016     0.2632898752621198     0.3349384418228484   0.006524535440692452     0.5956975424855679     0.3102140398809614     0.2158100628159908  3.823725839710471e-14 122.4289315238712
2.381089778252655      19.49698976212769       15.7036254641346   0.002862681429254927     0.7362675222986108     -11.35397874038552  9.732329636183216e-11     0.1291279249864482  0.0007566834981709786      13.91843924664713      261.9114591517831   0.007235122944789657     0.8000000007654256     0.5629840943197016     0.2632898752621198     0.3349384418228484   0.006524535440692452     0.5956975424855679     0.3102140398809614     0.2158100628159908  3.823725839710471e-14 122.4289313647578
2.381089778252655      19.49698976212769       15.7036254641346   0.002862681429254927     0.7362675222986108     -11.35397874038552  9.732329636183216e-11     0.1291279249864482  0.0007566834981709786      13.91843903924623       261.911463054568   0.007235122944789657     0.8000000007654256     0.5629840943197016     0.2632898752621198     0.3349384418228484   0.006524535440692452     0.5956975424855679     0.3102140398809614     0.2158100628159908  3.823725839710471e-14 122.4289312896647
2.381089778252655      19.49698976212769       15.7036254641346   0.002862681429254927     0.7362675222986108     -11.35397874038552  9.732329636183216e-11     0.1291279249864482  0.0007566834981709786      13.91843903924623      261.9114591517831   0.007235137845950851     0.8000000007654256     0.5629840943197016     0.2632898752621198     0.3349384418228484   0.006524535440692452     0.5956975424855679     0.3102140398809614     0.2158100628159908  3.823725839710471e-14 122.4289285672992
2.381089778252655      19.49698976212769       15.7036254641346   0.002862681429254927     0.7362675222986108     -11.35397874038552  9.732329636183216e-11     0.1291279249864482  0.0007566834981709786      13.91843903924623      261.9114591517831   0.007235122944789657     0.8000000156665867     0.5629840943197016     0.2632898752621198     0.3349384418228484   0.006524535440692452     0.5956975424855679     0.3102140398809614     0.2158100628159908  3.823725839710471e-14 122.4289317752566
2.381089778252655      19.49698976212769       15.7036254641346   0.002862681429254927     0.7362675222986108     -11.35397874038552  9.732329636183216e-11     0.1291279249864482  0.0007566834981709786      13.91843903924623      261.9114591517831   0.007235122944789657     0.8000000007654256     0.5629841092208628     0.2632898752621198     0.3349384418228484   0.006524535440692452     0.5956975424855679     0.3102140398809614     0.2158100628159908  3.823725839710471e-14 122.4289313172114
2.381089778252655      19.49698976212769       15.7036254641346   0.002862681429254927     0.7362675222986108     -11.35397874038552  9.732329636183216e-11     0.1291279249864482  0.0007566834981709786      13.91843903924623      261.9114591517831   0.007235122944789657     0.8000000007654256     0.5629840943197016      0.263289890163281     0.3349384418228484   0.006524535440692452     0.5956975424855679     0.3102140398809614     0.2158100628159908  3.823725839710471e-14 122.4289311423282
2.381089778252655      19.49698976212769       15.7036254641346   0.002862681429254927     0.7362675222986108     -11.35397874038552  9.732329636183216e-11     0.1291279249864482  0.0007566834981709786      13.91843903924623      261.9114591517831   0.007235122944789657     0.8000000007654256     0.5629840943197016     0.2632898752621198     0.3349384567240096   0.006524535440692452     0.5956975424855679     0.3102140398809614     0.2158100628159908  3.823725839710471e-14 122.4289313459232
2.381089778252655      19.49698976212769       15.7036254641346   0.002862681429254927     0.7362675222986108     -11.35397874038552  9.732329636183216e-11     0.1291279249864482  0.0007566834981709786      13.91843903924623      261.9114591517831   0.007235122944789657     0.8000000007654256     0.5629840943197016     0.2632898752621198     0.3349384418228484   0.006524550341853646     0.5956975424855679     0.3102140398809614     0.2158100628159908  3.823725839710471e-14 122.4289313459331
2.381089778252655      19.49698976212769       15.7036254641346   0.002862681429254927     0.7362675222986108     -11.35397874038552  9.732329636183216e-11     0.1291279249864482  0.0007566834981709786      13.91843903924623      261.9114591517831   0.007235122944789657     0.8000000007654256     0.5629840943197016     0.2632898752621198     0.3349384418228484   0.006524535440692452     0.5956975573867291     0.3102140398809614     0.2158100628159908  3.823725839710471e-14 122.428931346844
2.381089778252655      19.49698976212769       15.7036254641346   0.002862681429254927     0.7362675222986108     -11.35397874038552  9.732329636183216e-11     0.1291279249864482  0.0007566834981709786      13.91843903924623      261.9114591517831   0.007235122944789657     0.8000000007654256     0.5629840943197016     0.2632898752621198     0.3349384418228484   0.006524535440692452     0.5956975424855679     0.3102140547821226     0.2158100628159908  3.823725839710471e-14 122.4289313468703
2.381089778252655      19.49698976212769       15.7036254641346   0.002862681429254927     0.7362675222986108     -11.35397874038552  9.732329636183216e-11     0.1291279249864482  0.0007566834981709786      13.91843903924623      261.9114591517831   0.007235122944789657     0.8000000007654256     0.5629840943197016     0.2632898752621198     0.3349384418228484   0.006524535440692452     0.5956975424855679     0.3102140398809614      0.215810077717152  3.823725839710471e-14 122.4289313468202
2.381089778252655      19.49698976212769       15.7036254641346   0.002862681429254927     0.7362675222986108     -11.35397874038552  9.732329636183216e-11     0.1291279249864482  0.0007566834981709786      13.91843903924623      261.9114591517831   0.007235122944789657     0.8000000007654256     0.5629840943197016     0.2632898752621198     0.3349384418228484   0.006524535440692452     0.5956975424855679     0.3102140398809614     0.2158100628159908  1.490119943110605e-08 122.4290116173182
2.382657027400175      19.48635041236611      15.68902369073366   0.002861017131161305     0.7366781696779442     -11.34513921036033  9.872148348416398e-11     0.1291373738483183  0.0007566551937977082      13.90358749055876       261.902838381953   0.007230980624786021     0.8000000007888146     0.5627396785938869     0.2633388393512424      0.335344180239076   0.006746452590248756     0.5956975424855679     0.3169737586085142     0.2234390712437131  3.920750856039344e-14 122.4281592824055
2.382657062904531      19.48635041236611      15.68902369073366   0.002861017131161305     0.7366781696779442     -11.34513921036033  9.872148348416398e-11     0.1291373738483183  0.0007566551937977082      13.90358749055876       261.902838381953   0.007230980624786021     0.8000000007888146     0.5627396785938869     0.2633388393512424      0.335344180239076   0.006746452590248756     0.5956975424855679     0.3169737586085142     0.2234390712437131  3.920750856039344e-14 122.4281592445513
2.382657027400175      19.48635070273535      15.68902369073366   0.002861017131161305     0.7366781696779442     -11.34513921036033  9.872148348416398e-11     0.1291373738483183  0.0007566551937977082      13.90358749055876       261.902838381953   0.007230980624786021     0.8000000007888146     0.5627396785938869     0.2633388393512424      0.335344180239076   0.006746452590248756     0.5956975424855679     0.3169737586085142     0.2234390712437131  3.920750856039344e-14 122.4281592869968
2.382657027400175      19.48635041236611      15.68902392451833   0.002861017131161305     0.7366781696779442     -11.34513921036033  9.872148348416398e-11     0.1291373738483183  0.0007566551937977082      13.90358749055876       261.902838381953   0.007230980624786021     0.8000000007888146     0.5627396785938869     0.2633388393512424      0.335344180239076   0.006746452590248756     0.5956975424855679     0.3169737586085142     0.2234390712437131  3.920750856039344e-14 122.4281592938638
2.382657027400175      19.48635041236611      15.68902369073366   0.002861032032322499     0.7366781696779442     -11.34513921036033  9.872148348416398e-11     0.1291373738483183  0.0007566551937977082      13.90358749055876       261.902838381953   0.007230980624786021     0.8000000007888146     0.5627396785938869     0.2633388393512424      0.335344180239076   0.006746452590248756     0.5956975424855679     0.3169737586085142     0.2234390712437131  3.920750856039344e-14 122.4281586918804
2.382657027400175      19.48635041236611      15.68902369073366   0.002861017131161305     0.7366781845791054     -11.34513921036033  9.872148348416398e-11     0.1291373738483183  0.0007566551937977082      13.90358749055876       261.902838381953   0.007230980624786021     0.8000000007888146     0.5627396785938869     0.2633388393512424      0.335344180239076   0.006746452590248756     0.5956975424855679     0.3169737586085142     0.2234390712437131  3.920750856039344e-14 122.4281592987055
2.382657027400175      19.48635041236611      15.68902369073366   0.002861017131161305     0.7366781696779442     -11.34513937941608  9.872148348416398e-11     0.1291373738483183  0.0007566551937977082      13.90358749055876       261.902838381953   0.007230980624786021     0.8000000007888146     0.5627396785938869     0.2633388393512424      0.335344180239076   0.006746452590248756     0.5956975424855679     0.3169737586085142     0.2234390712437131  3.920750856039344e-14 122.4281592560217
2.382657027400175      19.48635041236611      15.68902369073366   0.002861017131161305     0.7366781696779442     -11.34513921036033  1.499988267733182e-08     0.1291373738483183  0.0007566551937977082      13.90358749055876       261.902838381953   0.007230980624786021     0.8000000007888146     0.5627396785938869     0.2633388393512424      0.335344180239076   0.006746452590248756     0.5956975424855679     0.3169737586085142     0.2234390712437131  3.920750856039344e-14 122.4281644821295
2.382657027400175      19.48635041236611      15.68902369073366   0.002861017131161305     0.7366781696779442     -11.34513921036033  9.872148348416398e-11     0.1291373887494794  0.0007566551937977082      13.90358749055876       261.902838381953   0.007230980624786021     0.8000000007888146     0.5627396785938869     0.2633388393512424      0.335344180239076   0.006746452590248756     0.5956975424855679     0.3169737586085142     0.2234390712437131  3.920750856039344e-14 122.428159422299
2.382657027400175      19.48635041236611      15.68902369073366   0.002861017131161305     0.7366781696779442     -11.34513921036033  9.872148348416398e-11     0.1291373738483183  0.0007566700949589021      13.90358749055876       261.902838381953   0.007230980624786021     0.8000000007888146     0.5627396785938869     0.2633388393512424      0.335344180239076   0.006746452590248756     0.5956975424855679     0.3169737586085142     0.2234390712437131  3.920750856039344e-14 122.4281593910179
2.382657027400175      19.48635041236611      15.68902369073366   0.002861017131161305     0.7366781696779442     -11.34513921036033  9.872148348416398e-11     0.1291373738483183  0.0007566551937977082      13.90358769773836       261.902838381953   0.007230980624786021     0.8000000007888146     0.5627396785938869     0.2633388393512424      0.335344180239076   0.006746452590248756     0.5956975424855679     0.3169737586085142     0.2234390712437131  3.920750856039344e-14 122.4281593053651
2.382657027400175      19.48635041236611      15.68902369073366   0.002861017131161305     0.7366781696779442     -11.34513921036033  9.872148348416398e-11     0.1291373738483183  0.0007566551937977082      13.90358749055876      261.9028422846094   0.007230980624786021     0.8000000007888146     0.5627396785938869     0.2633388393512424      0.335344180239076   0.006746452590248756     0.5956975424855679     0.3169737586085142     0.2234390712437131  3.920750856039344e-14 122.4281592405079
2.382657027400175      19.48635041236611      15.68902369073366   0.002861017131161305     0.7366781696779442     -11.34513921036033  9.872148348416398e-11     0.1291373738483183  0.0007566551937977082      13.90358749055876       261.902838381953   0.007230995525947215     0.8000000007888146     0.5627396785938869     0.2633388393512424      0.335344180239076   0.006746452590248756     0.5956975424855679     0.3169737586085142     0.2234390712437131  3.920750856039344e-14 122.4281563445137
2.382657027400175      19.48635041236611      15.68902369073366   0.002861017131161305     0.7366781696779442     -11.34513921036033  9.872148348416398e-11     0.1291373738483183  0.0007566551937977082      13.90358749055876       261.902838381953   0.007230980624786021     0.8000000156899758     0.5627396785938869     0.2633388393512424      0.335344180239076   0.006746452590248756     0.5956975424855679     0.3169737586085142     0.2234390712437131  3.920750856039344e-14 122.4281597331651
2.382657027400175      19.48635041236611      15.68902369073366   0.002861017131161305     0.7366781696779442     -11.34513921036033  9.872148348416398e-11     0.1291373738483183  0.0007566551937977082      13.90358749055876       261.902838381953   0.007230980624786021     0.8000000007888146      0.562739693495048     0.2633388393512424      0.335344180239076   0.006746452590248756     0.5956975424855679     0.3169737586085142     0.2234390712437131  3.920750856039344e-14 122.4281592652512
2.382657027400175      19.48635041236611      15.68902369073366   0.002861017131161305     0.7366781696779442     -11.34513921036033  9.872148348416398e-11     0.1291373738483183  0.0007566551937977082      13.90358749055876       261.902838381953   0.007230980624786021     0.8000000007888146     0.5627396785938869     0.2633388542524036      0.335344180239076   0.006746452590248756     0.5956975424855679     0.3169737586085142     0.2234390712437131  3.920750856039344e-14 122.4281590850395
2.382657027400175      19.48635041236611      15.68902369073366   0.002861017131161305     0.7366781696779442     -11.34513921036033  9.872148348416398e-11     0.1291373738483183  0.0007566551937977082      13.90358749055876       261.902838381953   0.007230980624786021     0.8000000007888146     0.5627396785938869     0.2633388393512424     0.3353441951402372   0.006746452590248756     0.5956975424855679     0.3169737586085142     0.2234390712437131  3.920750856039344e-14 122.4281592925568
2.382657027400175      19.48635041236611      15.68902369073366   0.002861017131161305     0.7366781696779442     -11.34513921036033  9.872148348416398e-11     0.1291373738483183  0.0007566551937977082      13.90358749055876       261.902838381953   0.007230980624786021     0.8000000007888146     0.5627396785938869     0.2633388393512424      0.335344180239076    0.00674646749140995     0.5956975424855679     0.3169737586085142     0.2234390712437131  3.920750856039344e-14 122.4281592833182
2.382657027400175      19.48635041236611      15.68902369073366   0.002861017131161305     0.7366781696779442     -11.34513921036033  9.872148348416398e-11     0.1291373738483183  0.0007566551937977082      13.90358749055876       261.902838381953   0.007230980624786021     0.8000000007888146     0.5627396785938869     0.2633388393512424      0.335344180239076   0.006746452590248756     0.5956975573867291     0.3169737586085142     0.2234390712437131  3.920750856039344e-14 122.4281592824055
2.382657027400175      19.48635041236611      15.68902369073366   0.002861017131161305     0.7366781696779442     -11.34513921036033  9.872148348416398e-11     0.1291373738483183  0.0007566551937977082      13.90358749055876       261.902838381953   0.007230980624786021     0.8000000007888146     0.5627396785938869     0.2633388393512424      0.335344180239076   0.006746452590248756     0.5956975424855679     0.3169737735096754     0.2234390712437131  3.920750856039344e-14 122.4281592807799
2.382657027400175      19.48635041236611      15.68902369073366   0.002861017131161305     0.7366781696779442     -11.34513921036033  9.872148348416398e-11     0.1291373738483183  0.0007566551937977082      13.90358749055876       261.902838381953   0.007230980624786021     0.8000000007888146     0.5627396785938869     0.2633388393512424      0.335344180239076   0.006746452590248756     0.5956975424855679     0.3169737586085142     0.2234390861448743  3.920750856039344e-14 122.428159283749
2.382657027400175      19.48635041236611      15.68902369073366   0.002861017131161305     0.7366781696779442     -11.34513921036033  9.872148348416398e-11     0.1291373738483183  0.0007566551937977082      13.90358749055876       261.902838381953   0.007230980624786021     0.8000000007888146     0.5627396785938869     0.2633388393512424      0.335344180239076   0.006746452590248756     0.5956975424855679     0.3169737586085142     0.2234390712437131  1.490120040135622e-08 122.4282394187059
2.382724906143012      19.48672839564412      15.68982090934356   0.002863301366404327       0.73663163584912     -11.34570586824962  9.857506455827193e-11      0.129136074669977   0.000756702797823946      13.90301229064287      261.9032771504154   0.007231256391067721      0.800000000786787     0.5627254826553971     0.2633451650405871     0.3353520119238596   0.006734245731619484     0.5956975424855679     0.3188356355077903     0.2229025512926537  3.909105970831664e-14 122.4278338040819
2.38272494164838      19.48672839564412      15.68982090934356   0.002863301366404327       0.73663163584912     -11.34570586824962  9.857506455827193e-11      0.129136074669977   0.000756702797823946      13.90301229064287      261.9032771504154   0.007231256391067721      0.800000000786787     0.5627254826553971     0.2633451650405871     0.3353520119238596   0.006734245731619484     0.5956975424855679     0.3188356355077903     0.2229025512926537  3.909105970831664e-14 122.4278337885048
2.382724906143012        19.486728686019      15.68982090934356   0.002863301366404327       0.73663163584912     -11.34570586824962  9.857506455827193e-11      0.129136074669977   0.000756702797823946      13.90301229064287      261.9032771504154   0.007231256391067721      0.800000000786787     0.5627254826553971     0.2633451650405871     0.3353520119238596   0.006734245731619484     0.5956975424855679     0.3188356355077903     0.2229025512926537  3.909105970831664e-14 122.4278337936793
2.382724906143012      19.48672839564412      15.68982114314011   0.002863301366404327       0.73663163584912     -11.34570586824962  9.857506455827193e-11      0.129136074669977   0.000756702797823946      13.90301229064287      261.9032771504154   0.007231256391067721      0.800000000786787     0.5627254826553971     0.2633451650405871     0.3353520119238596   0.006734245731619484     0.5956975424855679     0.3188356355077903     0.2229025512926537  3.909105970831664e-14 122.42783379578
2.382724906143012      19.48672839564412      15.68982090934356   0.002863316267565521       0.73663163584912     -11.34570586824962  9.857506455827193e-11      0.129136074669977   0.000756702797823946      13.90301229064287      261.9032771504154   0.007231256391067721      0.800000000786787     0.5627254826553971     0.2633451650405871     0.3353520119238596   0.006734245731619484     0.5956975424855679     0.3188356355077903     0.2229025512926537  3.909105970831664e-14 122.4278344001972
2.382724906143012      19.48672839564412      15.68982090934356   0.002863301366404327     0.7366316507502811     -11.34570586824962  9.857506455827193e-11      0.129136074669977   0.000756702797823946      13.90301229064287      261.9032771504154   0.007231256391067721      0.800000000786787     0.5627254826553971     0.2633451650405871     0.3353520119238596   0.006734245731619484     0.5956975424855679     0.3188356355077903     0.2229025512926537  3.909105970831664e-14 122.4278338129247
2.382724906143012      19.48672839564412      15.68982090934356   0.002863301366404327       0.73663163584912     -11.34570603731381  9.857506455827193e-11      0.129136074669977   0.000756702797823946      13.90301229064287      261.9032771504154   0.007231256391067721      0.800000000786787     0.5627254826553971     0.2633451650405871     0.3353520119238596   0.006734245731619484     0.5956975424855679     0.3188356355077903     0.2229025512926537  3.909105970831664e-14 122.4278337973955
2.382724906143012      19.48672839564412      15.68982090934356   0.002863301366404327       0.73663163584912     -11.34570586824962  1.499973625840593e-08      0.129136074669977   0.000756702797823946      13.90301229064287      261.9032771504154   0.007231256391067721      0.800000000786787     0.5627254826553971     0.2633451650405871     0.3353520119238596   0.006734245731619484     0.5956975424855679     0.3188356355077903     0.2229025512926537  3.909105970831664e-14 122.4278390377637
2.382724906143012      19.48672839564412      15.68982090934356   0.002863301366404327       0.73663163584912     -11.34570586824962  9.857506455827193e-11     0.1291360895711382   0.000756702797823946      13.90301229064287      261.9032771504154   0.007231256391067721      0.800000000786787     0.5627254826553971     0.2633451650405871     0.3353520119238596   0.006734245731619484     0.5956975424855679     0.3188356355077903     0.2229025512926537  3.909105970831664e-14 122.4278339480123
2.382724906143012      19.48672839564412      15.68982090934356   0.002863301366404327       0.73663163584912     -11.34570586824962  9.857506455827193e-11      0.129136074669977  0.0007567176989851398      13.90301229064287      261.9032771504154   0.007231256391067721      0.800000000786787     0.5627254826553971     0.2633451650405871     0.3353520119238596   0.006734245731619484     0.5956975424855679     0.3188356355077903     0.2229025512926537  3.909105970831664e-14 122.4278336684041
2.382724906143012      19.48672839564412      15.68982090934356   0.002863301366404327       0.73663163584912     -11.34570586824962  9.857506455827193e-11      0.129136074669977   0.000756702797823946      13.90301249781389      261.9032771504154   0.007231256391067721      0.800000000786787     0.5627254826553971     0.2633451650405871     0.3353520119238596   0.006734245731619484     0.5956975424855679     0.3188356355077903     0.2229025512926537  3.909105970831664e-14 122.4278338258819
2.382724906143012      19.48672839564412      15.68982090934356   0.002863301366404327       0.73663163584912     -11.34570586824962  9.857506455827193e-11      0.129136074669977   0.000756702797823946      13.90301229064287      261.9032810530783   0.007231256391067721      0.800000000786787     0.5627254826553971     0.2633451650405871     0.3353520119238596   0.006734245731619484     0.5956975424855679     0.3188356355077903     0.2229025512926537  3.909105970831664e-14 122.4278337620936
2.382724906143012      19.48672839564412      15.68982090934356   0.002863301366404327       0.73663163584912     -11.34570586824962  9.857506455827193e-11      0.129136074669977   0.000756702797823946      13.90301229064287      261.9032771504154   0.007231271292228915      0.800000000786787     0.5627254826553971     0.2633451650405871     0.3353520119238596   0.006734245731619484     0.5956975424855679     0.3188356355077903     0.2229025512926537  3.909105970831664e-14 122.4278313587527
2.382724906143012      19.48672839564412      15.68982090934356   0.002863301366404327       0.73663163584912     -11.34570586824962  9.857506455827193e-11      0.129136074669977   0.000756702797823946      13.90301229064287      261.9032771504154   0.007231256391067721     0.8000000156879482     0.5627254826553971     0.2633451650405871     0.3353520119238596   0.006734245731619484     0.5956975424855679     0.3188356355077903     0.2229025512926537  3.909105970831664e-14 122.4278342348547
2.382724906143012      19.48672839564412      15.68982090934356   0.002863301366404327       0.73663163584912     -11.34570586824962  9.857506455827193e-11      0.129136074669977   0.000756702797823946      13.90301229064287      261.9032771504154   0.007231256391067721      0.800000000786787     0.5627254975565583     0.2633451650405871     0.3353520119238596   0.006734245731619484     0.5956975424855679     0.3188356355077903     0.2229025512926537  3.909105970831664e-14 122.4278337778492
2.382724906143012      19.48672839564412      15.68982090934356   0.002863301366404327       0.73663163584912     -11.34570586824962  9.857506455827193e-11      0.129136074669977   0.000756702797823946      13.90301229064287      261.9032771504154   0.007231256391067721      0.800000000786787     0.5627254826553971     0.2633451799417483     0.3353520119238596   0.006734245731619484     0.5956975424855679     0.3188356355077903     0.2229025512926537  3.909105970831664e-14 122.4278336169901
2.382724906143012      19.48672839564412      15.68982090934356   0.002863301366404327       0.73663163584912     -11.34570586824962  9.857506455827193e-11      0.129136074669977   0.000756702797823946      13.90301229064287      261.9032771504154   0.007231256391067721      0.800000000786787     0.5627254826553971     0.2633451650405871     0.3353520268250207   0.006734245731619484     0.5956975424855679     0.3188356355077903     0.2229025512926537  3.909105970831664e-14 122.4278337883974
2.382724906143012      19.48672839564412      15.68982090934356   0.002863301366404327       0.73663163584912     -11.34570586824962  9.857506455827193e-11      0.129136074669977   0.000756702797823946      13.90301229064287      261.9032771504154   0.007231256391067721      0.800000000786787     0.5627254826553971     0.2633451650405871     0.3353520119238596   0.006734260632780678     0.5956975424855679     0.3188356355077903     0.2229025512926537  3.909105970831664e-14 122.4278338022868
2.382724906143012      19.48672839564412      15.68982090934356   0.002863301366404327       0.73663163584912     -11.34570586824962  9.857506455827193e-11      0.129136074669977   0.000756702797823946      13.90301229064287      261.9032771504154   0.007231256391067721      0.800000000786787     0.5627254826553971     0.2633451650405871     0.3353520119238596   0.006734245731619484     0.5956975573867291     0.3188356355077903     0.2229025512926537  3.909105970831664e-14 122.4278338040819
2.382724906143012      19.48672839564412      15.68982090934356   0.002863301366404327       0.73663163584912     -11.34570586824962  9.857506455827193e-11      0.129136074669977   0.000756702797823946      13.90301229064287      261.9032771504154   0.007231256391067721      0.800000000786787     0.5627254826553971     0.2633451650405871     0.3353520119238596   0.006734245731619484     0.5956975424855679     0.3188356504089515     0.2229025512926537  3.909105970831664e-14 122.4278338039528
2.382724906143012      19.48672839564412      15.68982090934356   0.002863301366404327       0.73663163584912     -11.34570586824962  9.857506455827193e-11      0.129136074669977   0.000756702797823946      13.90301229064287      261.9032771504154   0.007231256391067721      0.800000000786787     0.5627254826553971     0.2633451650405871     0.3353520119238596   0.006734245731619484     0.5956975424855679     0.3188356355077903     0.2229025661938149  3.909105970831664e-14 122.4278338042614
2.382724906143012      19.48672839564412      15.68982090934356   0.002863301366404327       0.73663163584912     -11.34570586824962  9.857506455827193e-11      0.129136074669977   0.000756702797823946      13.90301229064287      261.9032771504154   0.007231256391067721      0.800000000786787     0.5627254826553971     0.2633451650405871     0.3353520119238596   0.006734245731619484     0.5956975424855679     0.3188356355077903     0.2229025512926537  1.490120028490736e-08 122.4279138731385
2.382743886834844      19.48688780905869      15.69014031527547   0.002863252711423617     0.7366214453419143     -11.34590404743666   9.55933062027861e-11     0.1291355064653974  0.0007584604728125297      13.90292353936589      261.9055344536514   0.007232662771473527     0.8000000007747409     0.5627221909318567     0.2633483554113461     0.3353605086257343   0.006766618183528445     0.5956975424855679     0.3198828886644871     0.2224756374140551  3.900230657816523e-14 122.4275975564916
2.382743922340495      19.48688780905869      15.69014031527547   0.002863252711423617     0.7366214453419143     -11.34590404743666   9.55933062027861e-11     0.1291355064653974  0.0007584604728125297      13.90292353936589      261.9055344536514   0.007232662771473527     0.8000000007747409     0.5627221909318567     0.2633483554113461     0.3353605086257343   0.006766618183528445     0.5956975424855679     0.3198828886644871     0.2224756374140551  3.900230657816523e-14 122.4275975282542
2.382743886834844      19.48688809943595      15.69014031527547   0.002863252711423617     0.7366214453419143     -11.34590404743666   9.55933062027861e-11     0.1291355064653974  0.0007584604728125297      13.90292353936589      261.9055344536514   0.007232662771473527     0.8000000007747409     0.5627221909318567     0.2633483554113461     0.3353605086257343   0.006766618183528445     0.5956975424855679     0.3198828886644871     0.2224756374140551  3.900230657816523e-14 122.4275975453819
2.382743886834844      19.48688780905869      15.69014054907678   0.002863252711423617     0.7366214453419143     -11.34590404743666   9.55933062027861e-11     0.1291355064653974  0.0007584604728125297      13.90292353936589      261.9055344536514   0.007232662771473527     0.8000000007747409     0.5627221909318567     0.2633483554113461     0.3353605086257343   0.006766618183528445     0.5956975424855679     0.3198828886644871     0.2224756374140551  3.900230657816523e-14 122.4275975476943
2.382743886834844      19.48688780905869      15.69014031527547   0.002863267612584811     0.7366214453419143     -11.34590404743666   9.55933062027861e-11     0.1291355064653974  0.0007584604728125297      13.90292353936589      261.9055344536514   0.007232662771473527     0.8000000007747409     0.5627221909318567     0.2633483554113461     0.3353605086257343   0.006766618183528445     0.5956975424855679     0.3198828886644871     0.2224756374140551  3.900230657816523e-14 122.4275979186411
2.382743886834844      19.48688780905869      15.69014031527547   0.002863252711423617     0.7366214602430755     -11.34590404743666   9.55933062027861e-11     0.1291355064653974  0.0007584604728125297      13.90292353936589      261.9055344536514   0.007232662771473527     0.8000000007747409     0.5627221909318567     0.2633483554113461     0.3353605086257343   0.006766618183528445     0.5956975424855679     0.3198828886644871     0.2224756374140551  3.900230657816523e-14 122.4275975593355
2.382743886834844      19.48688780905869      15.69014031527547   0.002863252711423617     0.7366214453419143      -11.3459042165038   9.55933062027861e-11     0.1291355064653974  0.0007584604728125297      13.90292353936589      261.9055344536514   0.007232662771473527     0.8000000007747409     0.5627221909318567     0.2633483554113461     0.3353605086257343   0.006766618183528445     0.5956975424855679     0.3198828886644871     0.2224756374140551  3.900230657816523e-14 122.4275975521563
2.382743886834844      19.48688780905869      15.69014031527547   0.002863252711423617     0.7366214453419143     -11.34590404743666  1.499675450005044e-08     0.1291355064653974  0.0007584604728125297      13.90292353936589      261.9055344536514   0.007232662771473527     0.8000000007747409     0.5627221909318567     0.2633483554113461     0.3353605086257343   0.006766618183528445     0.5956975424855679     0.3198828886644871     0.2224756374140551  3.900230657816523e-14 122.4276033594779
2.382743886834844      19.48688780905869      15.69014031527547   0.002863252711423617     0.7366214453419143     -11.34590404743666   9.55933062027861e-11     0.1291355213665586  0.0007584604728125297      13.90292353936589      261.9055344536514   0.007232662771473527     0.8000000007747409     0.5627221909318567     0.2633483554113461     0.3353605086257343   0.006766618183528445     0.5956975424855679     0.3198828886644871     0.2224756374140551  3.900230657816523e-14 122.4275977211352
2.382743886834844      19.48688780905869      15.69014031527547   0.002863252711423617     0.7366214453419143     -11.34590404743666   9.55933062027861e-11     0.1291355064653974  0.0007584753739737235      13.90292353936589      261.9055344536514   0.007232662771473527     0.8000000007747409     0.5627221909318567     0.2633483554113461     0.3353605086257343   0.006766618183528445     0.5956975424855679     0.3198828886644871     0.2224756374140551  3.900230657816523e-14 122.4275983773499
2.382743886834844      19.48688780905869      15.69014031527547   0.002863252711423617     0.7366214453419143     -11.34590404743666   9.55933062027861e-11     0.1291355064653974  0.0007584604728125297      13.90292374653559      261.9055344536514   0.007232662771473527     0.8000000007747409     0.5627221909318567     0.2633483554113461     0.3353605086257343   0.006766618183528445     0.5956975424855679     0.3198828886644871     0.2224756374140551  3.900230657816523e-14 122.4275975804082
2.382743886834844      19.48688780905869      15.69014031527547   0.002863252711423617     0.7366214453419143     -11.34590404743666   9.55933062027861e-11     0.1291355064653974  0.0007584604728125297      13.90292353936589       261.905538356348   0.007232662771473527     0.8000000007747409     0.5627221909318567     0.2633483554113461     0.3353605086257343   0.006766618183528445     0.5956975424855679     0.3198828886644871     0.2224756374140551  3.900230657816523e-14 122.4275975136578
2.382743886834844      19.48688780905869      15.69014031527547   0.002863252711423617     0.7366214453419143     -11.34590404743666   9.55933062027861e-11     0.1291355064653974  0.0007584604728125297      13.90292353936589      261.9055344536514   0.007232677672634721     0.8000000007747409     0.5627221909318567     0.2633483554113461     0.3353605086257343   0.006766618183528445     0.5956975424855679     0.3198828886644871     0.2224756374140551  3.900230657816523e-14 122.4275966819506
2.382743886834844      19.48688780905869      15.69014031527547   0.002863252711423617     0.7366214453419143     -11.34590404743666   9.55933062027861e-11     0.1291355064653974  0.0007584604728125297      13.90292353936589      261.9055344536514   0.007232662771473527     0.8000000156759021     0.5627221909318567     0.2633483554113461     0.3353605086257343   0.006766618183528445     0.5956975424855679     0.3198828886644871     0.2224756374140551  3.900230657816523e-14 122.427597996959
2.382743886834844      19.48688780905869      15.69014031527547   0.002863252711423617     0.7366214453419143     -11.34590404743666   9.55933062027861e-11     0.1291355064653974  0.0007584604728125297      13.90292353936589      261.9055344536514   0.007232662771473527     0.8000000007747409     0.5627222058330179     0.2633483554113461     0.3353605086257343   0.006766618183528445     0.5956975424855679     0.3198828886644871     0.2224756374140551  3.900230657816523e-14 122.4275975167182
2.382743886834844      19.48688780905869      15.69014031527547   0.002863252711423617     0.7366214453419143     -11.34590404743666   9.55933062027861e-11     0.1291355064653974  0.0007584604728125297      13.90292353936589      261.9055344536514   0.007232662771473527     0.8000000007747409     0.5627221909318567     0.2633483703125073     0.3353605086257343   0.006766618183528445     0.5956975424855679     0.3198828886644871     0.2224756374140551  3.900230657816523e-14 122.4275974228104
2.382743886834844      19.48688780905869      15.69014031527547   0.002863252711423617     0.7366214453419143     -11.34590404743666   9.55933062027861e-11     0.1291355064653974  0.0007584604728125297      13.90292353936589      261.9055344536514   0.007232662771473527     0.8000000007747409     0.5627221909318567     0.2633483554113461     0.3353605235268955   0.006766618183528445     0.5956975424855679     0.3198828886644871     0.2224756374140551  3.900230657816523e-14 122.4275975550882
2.382743886834844      19.48688780905869      15.69014031527547   0.002863252711423617     0.7366214453419143     -11.34590404743666   9.55933062027861e-11     0.1291355064653974  0.0007584604728125297      13.90292353936589      261.9055344536514   0.007232662771473527     0.8000000007747409     0.5627221909318567     0.2633483554113461     0.3353605086257343   0.006766633084689639     0.5956975424855679     0.3198828886644871     0.2224756374140551  3.900230657816523e-14 122.4275975699186
2.382743886834844      19.48688780905869      15.69014031527547   0.002863252711423617     0.7366214453419143     -11.34590404743666   9.55933062027861e-11     0.1291355064653974  0.0007584604728125297      13.90292353936589      261.9055344536514   0.007232662771473527     0.8000000007747409     0.5627221909318567     0.2633483554113461     0.3353605086257343   0.006766618183528445     0.5956975573867291     0.3198828886644871     0.2224756374140551  3.900230657816523e-14 122.4275975564916
2.382743886834844      19.48688780905869      15.69014031527547   0.002863252711423617     0.7366214453419143     -11.34590404743666   9.55933062027861e-11     0.1291355064653974  0.0007584604728125297      13.90292353936589      261.9055344536514   0.007232662771473527     0.8000000007747409     0.5627221909318567     0.2633483554113461     0.3353605086257343   0.006766618183528445     0.5956975424855679     0.3198829035656483     0.2224756374140551  3.900230657816523e-14 122.4275975583681
2.382743886834844      19.48688780905869      15.69014031527547   0.002863252711423617     0.7366214453419143     -11.34590404743666   9.55933062027861e-11     0.1291355064653974  0.0007584604728125297      13.90292353936589      261.9055344536514   0.007232662771473527     0.8000000007747409     0.5627221909318567     0.2633483554113461     0.3353605086257343   0.006766618183528445     0.5956975424855679     0.3198828886644871     0.2224756523152163  3.900230657816523e-14 122.4275975663016
2.382743886834844      19.48688780905869      15.69014031527547   0.002863252711423617     0.7366214453419143     -11.34590404743666   9.55933062027861e-11     0.1291355064653974  0.0007584604728125297      13.90292353936589      261.9055344536514   0.007232662771473527     0.8000000007747409     0.5627221909318567     0.2633483554113461     0.3353605086257343   0.006766618183528445     0.5956975424855679     0.3198828886644871     0.2224756374140551  1.490120019615424e-08 122.4276776198266
2.382887394947737      19.48844221513836      15.69283817998622   0.002863667380137424      0.736601256662147     -11.34733086071849  9.520935335412049e-11     0.1291326966945012  0.0007585234722518135       13.9016905739414      261.9065283094452   0.007233016054761029     0.8000000007696895     0.5626942373822528     0.2633638600941374     0.3353986802332172   0.006734078029840369     0.5956975424855679      0.318090080560767     0.2211599204689355  3.859905814152631e-14 122.4271153865294
2.382887430455527      19.48844221513836      15.69283817998622   0.002863667380137424      0.736601256662147     -11.34733086071849  9.520935335412049e-11     0.1291326966945012  0.0007585234722518135       13.9016905739414      261.9065283094452   0.007233016054761029     0.8000000007696895     0.5626942373822528     0.2633638600941374     0.3353986802332172   0.006734078029840369     0.5956975424855679      0.318090080560767     0.2211599204689355  3.859905814152631e-14 122.4271154279778
2.382887394947737      19.48844250553877      15.69283817998622   0.002863667380137424      0.736601256662147     -11.34733086071849  9.520935335412049e-11     0.1291326966945012  0.0007585234722518135       13.9016905739414      261.9065283094452   0.007233016054761029     0.8000000007696895     0.5626942373822528     0.2633638600941374     0.3353986802332172   0.006734078029840369     0.5956975424855679      0.318090080560767     0.2211599204689355  3.859905814152631e-14 122.4271153819459
2.382887394947737      19.48844221513836      15.69283841382774   0.002863667380137424      0.736601256662147     -11.34733086071849  9.520935335412049e-11     0.1291326966945012  0.0007585234722518135       13.9016905739414      261.9065283094452   0.007233016054761029     0.8000000007696895     0.5626942373822528     0.2633638600941374     0.3353986802332172   0.006734078029840369     0.5956975424855679      0.318090080560767     0.2211599204689355  3.859905814152631e-14 122.4271153881217
2.382887394947737      19.48844221513836      15.69283817998622   0.002863682281298617      0.736601256662147     -11.34733086071849  9.520935335412049e-11     0.1291326966945012  0.0007585234722518135       13.9016905739414      261.9065283094452   0.007233016054761029     0.8000000007696895     0.5626942373822528     0.2633638600941374     0.3353986802332172   0.006734078029840369     0.5956975424855679      0.318090080560767     0.2211599204689355  3.859905814152631e-14 122.4271156919476
2.382887394947737      19.48844221513836      15.69283817998622   0.002863667380137424     0.7366012715633082     -11.34733086071849  9.520935335412049e-11     0.1291326966945012  0.0007585234722518135       13.9016905739414      261.9065283094452   0.007233016054761029     0.8000000007696895     0.5626942373822528     0.2633638600941374     0.3353986802332172   0.006734078029840369     0.5956975424855679      0.318090080560767     0.2211599204689355  3.859905814152631e-14 122.4271154052957
2.382887394947737      19.48844221513836      15.69283817998622   0.002863667380137424      0.736601256662147      -11.3473310298069  9.520935335412049e-11     0.1291326966945012  0.0007585234722518135       13.9016905739414      261.9065283094452   0.007233016054761029     0.8000000007696895     0.5626942373822528     0.2633638600941374     0.3353986802332172   0.006734078029840369     0.5956975424855679      0.318090080560767     0.2211599204689355  3.859905814152631e-14 122.4271153871061
2.382887394947737      19.48844221513836      15.69283817998622   0.002863667380137424      0.736601256662147     -11.34733086071849  1.499637054720178e-08     0.1291326966945012  0.0007585234722518135       13.9016905739414      261.9065283094452   0.007233016054761029     0.8000000007696895     0.5626942373822528     0.2633638600941374     0.3353986802332172   0.006734078029840369     0.5956975424855679      0.318090080560767     0.2211599204689355  3.859905814152631e-14 122.4271212622509
2.382887394947737      19.48844221513836      15.69283817998622   0.002863667380137424      0.736601256662147     -11.34733086071849  9.520935335412049e-11     0.1291327115956624  0.0007585234722518135       13.9016905739414      261.9065283094452   0.007233016054761029     0.8000000007696895     0.5626942373822528     0.2633638600941374     0.3353986802332172   0.006734078029840369     0.5956975424855679      0.318090080560767     0.2211599204689355  3.859905814152631e-14 122.4271155481335
2.382887394947737      19.48844221513836      15.69283817998622   0.002863667380137424      0.736601256662147     -11.34733086071849  9.520935335412049e-11     0.1291326966945012  0.0007585383734130073       13.9016905739414      261.9065283094452   0.007233016054761029     0.8000000007696895     0.5626942373822528     0.2633638600941374     0.3353986802332172   0.006734078029840369     0.5956975424855679      0.318090080560767     0.2211599204689355  3.859905814152631e-14 122.4271162138341
2.382887394947737      19.48844221513836      15.69283817998622   0.002863667380137424      0.736601256662147     -11.34733086071849  9.520935335412049e-11     0.1291326966945012  0.0007585234722518135      13.90169078109274      261.9065283094452   0.007233016054761029     0.8000000007696895     0.5626942373822528     0.2633638600941374     0.3353986802332172   0.006734078029840369     0.5956975424855679      0.318090080560767     0.2211599204689355  3.859905814152631e-14 122.4271153939239
2.382887394947737      19.48844221513836      15.69283817998622   0.002863667380137424      0.736601256662147     -11.34733086071849  9.520935335412049e-11     0.1291326966945012  0.0007585234722518135       13.9016905739414      261.9065322121566   0.007233016054761029     0.8000000007696895     0.5626942373822528     0.2633638600941374     0.3353986802332172   0.006734078029840369     0.5956975424855679      0.318090080560767     0.2211599204689355  3.859905814152631e-14 122.427115384128
2.382887394947737      19.48844221513836      15.69283817998622   0.002863667380137424      0.736601256662147     -11.34733086071849  9.520935335412049e-11     0.1291326966945012  0.0007585234722518135       13.9016905739414      261.9065283094452   0.007233030955922223     0.8000000007696895     0.5626942373822528     0.2633638600941374     0.3353986802332172   0.006734078029840369     0.5956975424855679      0.318090080560767     0.2211599204689355  3.859905814152631e-14 122.427115628618
2.382887394947737      19.48844221513836      15.69283817998622   0.002863667380137424      0.736601256662147     -11.34733086071849  9.520935335412049e-11     0.1291326966945012  0.0007585234722518135       13.9016905739414      261.9065283094452   0.007233016054761029     0.8000000156708507     0.5626942373822528     0.2633638600941374     0.3353986802332172   0.006734078029840369     0.5956975424855679      0.318090080560767     0.2211599204689355  3.859905814152631e-14 122.4271158358006
2.382887394947737      19.48844221513836      15.69283817998622   0.002863667380137424      0.736601256662147     -11.34733086071849  9.520935335412049e-11     0.1291326966945012  0.0007585234722518135       13.9016905739414      261.9065283094452   0.007233016054761029     0.8000000007696895      0.562694252283414     0.2633638600941374     0.3353986802332172   0.006734078029840369     0.5956975424855679      0.318090080560767     0.2211599204689355  3.859905814152631e-14 122.4271153459615
2.382887394947737      19.48844221513836      15.69283817998622   0.002863667380137424      0.736601256662147     -11.34733086071849  9.520935335412049e-11     0.1291326966945012  0.0007585234722518135       13.9016905739414      261.9065283094452   0.007233016054761029     0.8000000007696895     0.5626942373822528     0.2633638749952986     0.3353986802332172   0.006734078029840369     0.5956975424855679      0.318090080560767     0.2211599204689355  3.859905814152631e-14 122.4271153032615
2.382887394947737      19.48844221513836      15.69283817998622   0.002863667380137424      0.736601256662147     -11.34733086071849  9.520935335412049e-11     0.1291326966945012  0.0007585234722518135       13.9016905739414      261.9065283094452   0.007233016054761029     0.8000000007696895     0.5626942373822528     0.2633638600941374     0.3353986951343784   0.006734078029840369     0.5956975424855679      0.318090080560767     0.2211599204689355  3.859905814152631e-14 122.4271153833184
2.382887394947737      19.48844221513836      15.69283817998622   0.002863667380137424      0.736601256662147     -11.34733086071849  9.520935335412049e-11     0.1291326966945012  0.0007585234722518135       13.9016905739414      261.9065283094452   0.007233016054761029     0.8000000007696895     0.5626942373822528     0.2633638600941374     0.3353986802332172   0.006734092931001563     0.5956975424855679      0.318090080560767     0.2211599204689355  3.859905814152631e-14 122.4271153839231
2.382887394947737      19.48844221513836      15.69283817998622   0.002863667380137424      0.736601256662147     -11.34733086071849  9.520935335412049e-11     0.1291326966945012  0.0007585234722518135       13.9016905739414      261.9065283094452   0.007233016054761029     0.8000000007696895     0.5626942373822528     0.2633638600941374     0.3353986802332172   0.006734078029840369     0.5956975573867291      0.318090080560767     0.2211599204689355  3.859905814152631e-14 122.4271153865294
2.382887394947737      19.48844221513836      15.69283817998622   0.002863667380137424      0.736601256662147     -11.34733086071849  9.520935335412049e-11     0.1291326966945012  0.0007585234722518135       13.9016905739414      261.9065283094452   0.007233016054761029     0.8000000007696895     0.5626942373822528     0.2633638600941374     0.3353986802332172   0.006734078029840369     0.5956975424855679     0.3180900954619282     0.2211599204689355  3.859905814152631e-14 122.427115386077
2.382887394947737      19.48844221513836      15.69283817998622   0.002863667380137424      0.736601256662147     -11.34733086071849  9.520935335412049e-11     0.1291326966945012  0.0007585234722518135       13.9016905739414      261.9065283094452   0.007233016054761029     0.8000000007696895     0.5626942373822528     0.2633638600941374     0.3353986802332172   0.006734078029840369     0.5956975424855679      0.318090080560767     0.2211599353700967  3.859905814152631e-14 122.4271153862404
2.382887394947737      19.48844221513836      15.69283817998622   0.002863667380137424      0.736601256662147     -11.34733086071849  9.520935335412049e-11     0.1291326966945012  0.0007585234722518135       13.9016905739414      261.9065283094452   0.007233016054761029     0.8000000007696895     0.5626942373822528     0.2633638600941374     0.3353986802332172   0.006734078029840369     0.5956975424855679      0.318090080560767     0.2211599204689355   1.49011997929058e-08 122.4271954893065
2.382754743995902      19.48851465135451      15.69309396491037   0.002860824926001928     0.7364619857512675     -11.34772289931001  9.322906617224305e-11     0.1290740955059412  0.0007568656890242443      13.90225810495683      261.9057999320139   0.007228421712437851     0.8000000007650456     0.5627503644891491     0.2635316199294111      0.335392212996691   0.006957659422247941     0.5956975424855679      0.321580300403661     0.2240951933842619  2.999691791224524e-14 122.4260628228629
2.382754779501715      19.48851465135451      15.69309396491037   0.002860824926001928     0.7364619857512675     -11.34772289931001  9.322906617224305e-11     0.1290740955059412  0.0007568656890242443      13.90225810495683      261.9057999320139   0.007228421712437851     0.8000000007650456     0.5627503644891491     0.2635316199294111      0.335392212996691   0.006957659422247941     0.5956975424855679      0.321580300403661     0.2240951933842619  2.999691791224524e-14 122.4260627171765
2.382754743995902      19.48851494175601      15.69309396491037   0.002860824926001928     0.7364619857512675     -11.34772289931001  9.322906617224305e-11     0.1290740955059412  0.0007568656890242443      13.90225810495683      261.9057999320139   0.007228421712437851     0.8000000007650456     0.5627503644891491     0.2635316199294111      0.335392212996691   0.006957659422247941     0.5956975424855679      0.321580300403661     0.2240951933842619  2.999691791224524e-14 122.4260628305925
2.382754743995902      19.48851465135451      15.69309419875569   0.002860824926001928     0.7364619857512675     -11.34772289931001  9.322906617224305e-11     0.1290740955059412  0.0007568656890242443      13.90225810495683      261.9057999320139   0.007228421712437851     0.8000000007650456     0.5627503644891491     0.2635316199294111      0.335392212996691   0.006957659422247941     0.5956975424855679      0.321580300403661     0.2240951933842619  2.999691791224524e-14 122.4260628356919
2.382754743995902      19.48851465135451      15.69309396491037   0.002860839827163122     0.7364619857512675     -11.34772289931001  9.322906617224305e-11     0.1290740955059412  0.0007568656890242443      13.90225810495683      261.9057999320139   0.007228421712437851     0.8000000007650456     0.5627503644891491     0.2635316199294111      0.335392212996691   0.006957659422247941     0.5956975424855679      0.321580300403661     0.2240951933842619  2.999691791224524e-14 122.4260621617986
2.382754743995902      19.48851465135451      15.69309396491037   0.002860824926001928     0.7364620006524287     -11.34772289931001  9.322906617224305e-11     0.1290740955059412  0.0007568656890242443      13.90225810495683      261.9057999320139   0.007228421712437851     0.8000000007650456     0.5627503644891491     0.2635316199294111      0.335392212996691   0.006957659422247941     0.5956975424855679      0.321580300403661     0.2240951933842619  2.999691791224524e-14 122.4260628323334
2.382754743995902      19.48851465135451      15.69309396491037   0.002860824926001928     0.7364619857512675     -11.34772306840426  9.322906617224305e-11     0.1290740955059412  0.0007568656890242443      13.90225810495683      261.9057999320139   0.007228421712437851     0.8000000007650456     0.5627503644891491     0.2635316199294111      0.335392212996691   0.006957659422247941     0.5956975424855679      0.321580300403661     0.2240951933842619  2.999691791224524e-14 122.4260627987392
2.382754743995902      19.48851465135451      15.69309396491037   0.002860824926001928     0.7364619857512675     -11.34772289931001   1.49943902600199e-08     0.1290740955059412  0.0007568656890242443      13.90225810495683      261.9057999320139   0.007228421712437851     0.8000000007650456     0.5627503644891491     0.2635316199294111      0.335392212996691   0.006957659422247941     0.5956975424855679      0.321580300403661     0.2240951933842619  2.999691791224524e-14 122.4260674873663
2.382754743995902      19.48851465135451      15.69309396491037   0.002860824926001928     0.7364619857512675     -11.34772289931001  9.322906617224305e-11     0.1290741104071024  0.0007568656890242443      13.90225810495683      261.9057999320139   0.007228421712437851     0.8000000007650456     0.5627503644891491     0.2635316199294111      0.335392212996691   0.006957659422247941     0.5956975424855679      0.321580300403661     0.2240951933842619  2.999691791224524e-14 122.4260629018109
2.382754743995902      19.48851465135451      15.69309396491037   0.002860824926001928     0.7364619857512675     -11.34772289931001  9.322906617224305e-11     0.1290740955059412  0.0007568805901854381      13.90225810495683      261.9057999320139   0.007228421712437851     0.8000000007650456     0.5627503644891491     0.2635316199294111      0.335392212996691   0.006957659422247941     0.5956975424855679      0.321580300403661     0.2240951933842619  2.999691791224524e-14 122.4260619013474
2.382754743995902      19.48851465135451      15.69309396491037   0.002860824926001928     0.7364619857512675     -11.34772289931001  9.322906617224305e-11     0.1290740955059412  0.0007568656890242443      13.90225831211662      261.9057999320139   0.007228421712437851     0.8000000007650456     0.5627503644891491     0.2635316199294111      0.335392212996691   0.006957659422247941     0.5956975424855679      0.321580300403661     0.2240951933842619  2.999691791224524e-14 122.4260627799661
2.382754743995902      19.48851465135451      15.69309396491037   0.002860824926001928     0.7364619857512675     -11.34772289931001  9.322906617224305e-11     0.1290740955059412  0.0007568656890242443      13.90225810495683      261.9058038347144   0.007228421712437851     0.8000000007650456     0.5627503644891491     0.2635316199294111      0.335392212996691   0.006957659422247941     0.5956975424855679      0.321580300403661     0.2240951933842619  2.999691791224524e-14 122.4260627656149
2.382754743995902      19.48851465135451      15.69309396491037   0.002860824926001928     0.7364619857512675     -11.34772289931001  9.322906617224305e-11     0.1290740955059412  0.0007568656890242443      13.90225810495683      261.9057999320139   0.007228436613599044     0.8000000007650456     0.5627503644891491     0.2635316199294111      0.335392212996691   0.006957659422247941     0.5956975424855679      0.321580300403661     0.2240951933842619  2.999691791224524e-14 122.4260645832463
2.382754743995902      19.48851465135451      15.69309396491037   0.002860824926001928     0.7364619857512675     -11.34772289931001  9.322906617224305e-11     0.1290740955059412  0.0007568656890242443      13.90225810495683      261.9057999320139   0.007228421712437851     0.8000000156662068     0.5627503644891491     0.2635316199294111      0.335392212996691   0.006957659422247941     0.5956975424855679      0.321580300403661     0.2240951933842619  2.999691791224524e-14 122.4260632596573
2.382754743995902      19.48851465135451      15.69309396491037   0.002860824926001928     0.7364619857512675     -11.34772289931001  9.322906617224305e-11     0.1290740955059412  0.0007568656890242443      13.90225810495683      261.9057999320139   0.007228421712437851     0.8000000007650456     0.5627503793903103     0.2635316199294111      0.335392212996691   0.006957659422247941     0.5956975424855679      0.321580300403661     0.2240951933842619  2.999691791224524e-14 122.4260628221309
2.382754743995902      19.48851465135451      15.69309396491037   0.002860824926001928     0.7364619857512675     -11.34772289931001  9.322906617224305e-11     0.1290740955059412  0.0007568656890242443      13.90225810495683      261.9057999320139   0.007228421712437851     0.8000000007650456     0.5627503644891491     0.2635316348305723      0.335392212996691   0.006957659422247941     0.5956975424855679      0.321580300403661     0.2240951933842619  2.999691791224524e-14 122.4260628709263
2.382754743995902      19.48851465135451      15.69309396491037   0.002860824926001928     0.7364619857512675     -11.34772289931001  9.322906617224305e-11     0.1290740955059412  0.0007568656890242443      13.90225810495683      261.9057999320139   0.007228421712437851     0.8000000007650456     0.5627503644891491     0.2635316199294111     0.3353922278978522   0.006957659422247941     0.5956975424855679      0.321580300403661     0.2240951933842619  2.999691791224524e-14 122.4260628272132
2.382754743995902      19.48851465135451      15.69309396491037   0.002860824926001928     0.7364619857512675     -11.34772289931001  9.322906617224305e-11     0.1290740955059412  0.0007568656890242443      13.90225810495683      261.9057999320139   0.007228421712437851     0.8000000007650456     0.5627503644891491     0.2635316199294111      0.335392212996691   0.006957674323409135     0.5956975424855679      0.321580300403661     0.2240951933842619  2.999691791224524e-14 122.4260628214291
2.382754743995902      19.48851465135451      15.69309396491037   0.002860824926001928     0.7364619857512675     -11.34772289931001  9.322906617224305e-11     0.1290740955059412  0.0007568656890242443      13.90225810495683      261.9057999320139   0.007228421712437851     0.8000000007650456     0.5627503644891491     0.2635316199294111      0.335392212996691   0.006957659422247941     0.5956975573867291      0.321580300403661     0.2240951933842619  2.999691791224524e-14 122.4260628228629
2.382754743995902      19.48851465135451      15.69309396491037   0.002860824926001928     0.7364619857512675     -11.34772289931001  9.322906617224305e-11     0.1290740955059412  0.0007568656890242443      13.90225810495683      261.9057999320139   0.007228421712437851     0.8000000007650456     0.5627503644891491     0.2635316199294111      0.335392212996691   0.006957659422247941     0.5956975424855679     0.3215803153048222     0.2240951933842619  2.999691791224524e-14 122.4260628229458
2.382754743995902      19.48851465135451      15.69309396491037   0.002860824926001928     0.7364619857512675     -11.34772289931001  9.322906617224305e-11     0.1290740955059412  0.0007568656890242443      13.90225810495683      261.9057999320139   0.007228421712437851     0.8000000007650456     0.5627503644891491     0.2635316199294111      0.335392212996691   0.006957659422247941     0.5956975424855679      0.321580300403661     0.2240952082854231  2.999691791224524e-14 122.426062822529
2.382754743995902      19.48851465135451      15.69309396491037   0.002860824926001928     0.7364619857512675     -11.34772289931001  9.322906617224305e-11     0.1290740955059412  0.0007568656890242443      13.90225810495683      261.9057999320139   0.007228421712437851     0.8000000007650456     0.5627503644891491     0.2635316199294111      0.335392212996691   0.006957659422247941     0.5956975424855679      0.321580300403661     0.2240951933842619  1.490119119076557e-08 122.4261428916124
2.382776054147425      19.48861366986471      15.69327188328249   0.002861998851840825     0.7364566725955163      -11.3478397911162  9.377280913350196e-11     0.1290738908840937  0.0007585352544696253      13.90233413479263      261.9111250664138   0.007228348697464733     0.8000000007507765     0.5627475385528371     0.2635323561994294     0.3353968455283435   0.006926075394522345     0.5956975424855679     0.3212933050398019     0.2253883770719017  2.998129805852167e-14 122.4258559350381
2.382776089653555      19.48861366986471      15.69327188328249   0.002861998851840825     0.7364566725955163      -11.3478397911162  9.377280913350196e-11     0.1290738908840937  0.0007585352544696253      13.90233413479263      261.9111250664138   0.007228348697464733     0.8000000007507765     0.5627475385528371     0.2635323561994294     0.3353968455283435   0.006926075394522345     0.5956975424855679     0.3212933050398019     0.2253883770719017  2.998129805852167e-14 122.4258559025269
2.382776054147425      19.48861396026768      15.69327188328249   0.002861998851840825     0.7364566725955163      -11.3478397911162  9.377280913350196e-11     0.1290738908840937  0.0007585352544696253      13.90233413479263      261.9111250664138   0.007228348697464733     0.8000000007507765     0.5627475385528371     0.2635323561994294     0.3353968455283435   0.006926075394522345     0.5956975424855679     0.3212933050398019     0.2253883770719017  2.998129805852167e-14 122.4258559223782
2.382776054147425      19.48861366986471      15.69327211713046   0.002861998851840825     0.7364566725955163      -11.3478397911162  9.377280913350196e-11     0.1290738908840937  0.0007585352544696253      13.90233413479263      261.9111250664138   0.007228348697464733     0.8000000007507765     0.5627475385528371     0.2635323561994294     0.3353968455283435   0.006926075394522345     0.5956975424855679     0.3212933050398019     0.2253883770719017  2.998129805852167e-14 122.4258559263373
2.382776054147425      19.48861366986471      15.69327188328249   0.002862013753002019     0.7364566725955163      -11.3478397911162  9.377280913350196e-11     0.1290738908840937  0.0007585352544696253      13.90233413479263      261.9111250664138   0.007228348697464733     0.8000000007507765     0.5627475385528371     0.2635323561994294     0.3353968455283435   0.006926075394522345     0.5956975424855679     0.3212933050398019     0.2253883770719017  2.998129805852167e-14 122.4258556994236
2.382776054147425      19.48861366986471      15.69327188328249   0.002861998851840825     0.7364566874966775      -11.3478397911162  9.377280913350196e-11     0.1290738908840937  0.0007585352544696253      13.90233413479263      261.9111250664138   0.007228348697464733     0.8000000007507765     0.5627475385528371     0.2635323561994294     0.3353968455283435   0.006926075394522345     0.5956975424855679     0.3212933050398019     0.2253883770719017  2.998129805852167e-14 122.4258559450851
2.382776054147425      19.48861366986471      15.69327188328249   0.002861998851840825     0.7364566725955163     -11.34783996021219  9.377280913350196e-11     0.1290738908840937  0.0007585352544696253      13.90233413479263      261.9111250664138   0.007228348697464733     0.8000000007507765     0.5627475385528371     0.2635323561994294     0.3353968455283435   0.006926075394522345     0.5956975424855679     0.3212933050398019     0.2253883770719017  2.998129805852167e-14 122.425855916289
2.382776054147425      19.48861366986471      15.69327188328249   0.002861998851840825     0.7364566725955163      -11.3478397911162  1.499493400298116e-08     0.1290738908840937  0.0007585352544696253      13.90233413479263      261.9111250664138   0.007228348697464733     0.8000000007507765     0.5627475385528371     0.2635323561994294     0.3353968455283435   0.006926075394522345     0.5956975424855679     0.3212933050398019     0.2253883770719017  2.998129805852167e-14 122.4258610180007
2.382776054147425      19.48861366986471      15.69327188328249   0.002861998851840825     0.7364566725955163      -11.3478397911162  9.377280913350196e-11     0.1290739057852549  0.0007585352544696253      13.90233413479263      261.9111250664138   0.007228348697464733     0.8000000007507765     0.5627475385528371     0.2635323561994294     0.3353968455283435   0.006926075394522345     0.5956975424855679     0.3212933050398019     0.2253883770719017  2.998129805852167e-14 122.4258560522742
2.382776054147425      19.48861366986471      15.69327188328249   0.002861998851840825     0.7364566725955163      -11.3478397911162  9.377280913350196e-11     0.1290738908840937  0.0007585501556308192      13.90233413479263      261.9111250664138   0.007228348697464733     0.8000000007507765     0.5627475385528371     0.2635323561994294     0.3353968455283435   0.006926075394522345     0.5956975424855679     0.3212933050398019     0.2253883770719017  2.998129805852167e-14 122.4258557835009
2.382776054147425      19.48861366986471      15.69327188328249   0.002861998851840825     0.7364566725955163      -11.3478397911162  9.377280913350196e-11     0.1290738908840937  0.0007585352544696253      13.90233434195356      261.9111250664138   0.007228348697464733     0.8000000007507765     0.5627475385528371     0.2635323561994294     0.3353968455283435   0.006926075394522345     0.5956975424855679     0.3212933050398019     0.2253883770719017  2.998129805852167e-14 122.4258559427363
2.382776054147425      19.48861366986471      15.69327188328249   0.002861998851840825     0.7364566725955163      -11.3478397911162  9.377280913350196e-11     0.1290738908840937  0.0007585352544696253      13.90233413479263      261.9111289691937   0.007228348697464733     0.8000000007507765     0.5627475385528371     0.2635323561994294     0.3353968455283435   0.006926075394522345     0.5956975424855679     0.3212933050398019     0.2253883770719017  2.998129805852167e-14 122.4258559329792
2.382776054147425      19.48861366986471      15.69327188328249   0.002861998851840825     0.7364566725955163      -11.3478397911162  9.377280913350196e-11     0.1290738908840937  0.0007585352544696253      13.90233413479263      261.9111250664138   0.007228363598625926     0.8000000007507765     0.5627475385528371     0.2635323561994294     0.3353968455283435   0.006926075394522345     0.5956975424855679     0.3212933050398019     0.2253883770719017  2.998129805852167e-14 122.4258576374494
2.382776054147425      19.48861366986471      15.69327188328249   0.002861998851840825     0.7364566725955163      -11.3478397911162  9.377280913350196e-11     0.1290738908840937  0.0007585352544696253      13.90233413479263      261.9111250664138   0.007228348697464733     0.8000000156519377     0.5627475385528371     0.2635323561994294     0.3353968455283435   0.006926075394522345     0.5956975424855679     0.3212933050398019     0.2253883770719017  2.998129805852167e-14 122.4258563713867
2.382776054147425      19.48861366986471      15.69327188328249   0.002861998851840825     0.7364566725955163      -11.3478397911162  9.377280913350196e-11     0.1290738908840937  0.0007585352544696253      13.90233413479263      261.9111250664138   0.007228348697464733     0.8000000007507765     0.5627475534539983     0.2635323561994294     0.3353968455283435   0.006926075394522345     0.5956975424855679     0.3212933050398019     0.2253883770719017  2.998129805852167e-14 122.4258559233595
2.382776054147425      19.48861366986471      15.69327188328249   0.002861998851840825     0.7364566725955163      -11.3478397911162  9.377280913350196e-11     0.1290738908840937  0.0007585352544696253      13.90233413479263      261.9111250664138   0.007228348697464733     0.8000000007507765     0.5627475385528371     0.2635323711005906     0.3353968455283435   0.006926075394522345     0.5956975424855679     0.3212933050398019     0.2253883770719017  2.998129805852167e-14 122.4258559852875
2.382776054147425      19.48861366986471      15.69327188328249   0.002861998851840825     0.7364566725955163      -11.3478397911162  9.377280913350196e-11     0.1290738908840937  0.0007585352544696253      13.90233413479263      261.9111250664138   0.007228348697464733     0.8000000007507765     0.5627475385528371     0.2635323561994294     0.3353968604295047   0.006926075394522345     0.5956975424855679     0.3212933050398019     0.2253883770719017  2.998129805852167e-14 122.4258559460157
2.382776054147425      19.48861366986471      15.69327188328249   0.002861998851840825     0.7364566725955163      -11.3478397911162  9.377280913350196e-11     0.1290738908840937  0.0007585352544696253      13.90233413479263      261.9111250664138   0.007228348697464733     0.8000000007507765     0.5627475385528371     0.2635323561994294     0.3353968455283435   0.006926090295683539     0.5956975424855679     0.3212933050398019     0.2253883770719017  2.998129805852167e-14 122.4258559340595
2.382776054147425      19.48861366986471      15.69327188328249   0.002861998851840825     0.7364566725955163      -11.3478397911162  9.377280913350196e-11     0.1290738908840937  0.0007585352544696253      13.90233413479263      261.9111250664138   0.007228348697464733     0.8000000007507765     0.5627475385528371     0.2635323561994294     0.3353968455283435   0.006926075394522345     0.5956975573867291     0.3212933050398019     0.2253883770719017  2.998129805852167e-14 122.4258559350381
2.382776054147425      19.48861366986471      15.69327188328249   0.002861998851840825     0.7364566725955163      -11.3478397911162  9.377280913350196e-11     0.1290738908840937  0.0007585352544696253      13.90233413479263      261.9111250664138   0.007228348697464733     0.8000000007507765     0.5627475385528371     0.2635323561994294     0.3353968455283435   0.006926075394522345     0.5956975424855679     0.3212933199409631     0.2253883770719017  2.998129805852167e-14 122.4258559345974
2.382776054147425      19.48861366986471      15.69327188328249   0.002861998851840825     0.7364566725955163      -11.3478397911162  9.377280913350196e-11     0.1290738908840937  0.0007585352544696253      13.90233413479263      261.9111250664138   0.007228348697464733     0.8000000007507765     0.5627475385528371     0.2635323561994294     0.3353968455283435   0.006926075394522345     0.5956975424855679     0.3212933050398019     0.2253883919730629  2.998129805852167e-14 122.4258559335949
2.382776054147425      19.48861366986471      15.69327188328249   0.002861998851840825     0.7364566725955163      -11.3478397911162  9.377280913350196e-11     0.1290738908840937  0.0007585352544696253      13.90233413479263      261.9111250664138   0.007228348697464733     0.8000000007507765     0.5627475385528371     0.2635323561994294     0.3353968455283435   0.006926075394522345     0.5956975424855679     0.3212933050398019     0.2253883770719017  1.490119117514571e-08 122.4259360075004
2.382906095900435      19.49149877563854       15.6986687294596    0.00286276536057986     0.7363390711756138     -11.35090932712688  9.330227611175637e-11     0.1290708325300287  0.0007590022649886586      13.90122656280023      261.9113034098283   0.007227586092418882     0.8000000007447088     0.5627168137669025     0.2635460568991476     0.3353945791115481   0.007302982251397352     0.5956975424855679     0.3246691393594116     0.2320135211453709  2.975870957844567e-14 122.4252139433463
2.382906131408503      19.49149877563854       15.6986687294596    0.00286276536057986     0.7363390711756138     -11.35090932712688  9.330227611175637e-11     0.1290708325300287  0.0007590022649886586      13.90122656280023      261.9113034098283   0.007227586092418882     0.8000000007447088     0.5627168137669025     0.2635460568991476     0.3353945791115481   0.007302982251397352     0.5956975424855679     0.3246691393594116     0.2320135211453709  2.975870957844567e-14 122.4252139203276
2.382906095900435       19.4914990660845       15.6986687294596    0.00286276536057986     0.7363390711756138     -11.35090932712688  9.330227611175637e-11     0.1290708325300287  0.0007590022649886586      13.90122656280023      261.9113034098283   0.007227586092418882     0.8000000007447088     0.5627168137669025     0.2635460568991476     0.3353945791115481   0.007302982251397352     0.5956975424855679     0.3246691393594116     0.2320135211453709  2.975870957844567e-14 122.4252139326032
2.382906095900435      19.49149877563854      15.69866896338799    0.00286276536057986     0.7363390711756138     -11.35090932712688  9.330227611175637e-11     0.1290708325300287  0.0007590022649886586      13.90122656280023      261.9113034098283   0.007227586092418882     0.8000000007447088     0.5627168137669025     0.2635460568991476     0.3353945791115481   0.007302982251397352     0.5956975424855679     0.3246691393594116     0.2320135211453709  2.975870957844567e-14 122.4252139424747
2.382906095900435      19.49149877563854       15.6986687294596   0.002862780261741053     0.7363390711756138     -11.35090932712688  9.330227611175637e-11     0.1290708325300287  0.0007590022649886586      13.90122656280023      261.9113034098283   0.007227586092418882     0.8000000007447088     0.5627168137669025     0.2635460568991476     0.3353945791115481   0.007302982251397352     0.5956975424855679     0.3246691393594116     0.2320135211453709  2.975870957844567e-14 122.4252139323703
2.382906095900435      19.49149877563854       15.6986687294596    0.00286276536057986      0.736339086076775     -11.35090932712688  9.330227611175637e-11     0.1290708325300287  0.0007590022649886586      13.90122656280023      261.9113034098283   0.007227586092418882     0.8000000007447088     0.5627168137669025     0.2635460568991476     0.3353945791115481   0.007302982251397352     0.5956975424855679     0.3246691393594116     0.2320135211453709  2.975870957844567e-14 122.4252139472953
2.382906095900435      19.49149877563854       15.6986687294596    0.00286276536057986     0.7363390711756138     -11.35090949626861  9.330227611175637e-11     0.1290708325300287  0.0007590022649886586      13.90122656280023      261.9113034098283   0.007227586092418882     0.8000000007447088     0.5627168137669025     0.2635460568991476     0.3353945791115481   0.007302982251397352     0.5956975424855679     0.3246691393594116     0.2320135211453709  2.975870957844567e-14 122.4252139321827
2.382906095900435      19.49149877563854       15.6986687294596    0.00286276536057986     0.7363390711756138     -11.35090932712688  1.499446346995941e-08     0.1290708325300287  0.0007590022649886586      13.90122656280023      261.9113034098283   0.007227586092418882     0.8000000007447088     0.5627168137669025     0.2635460568991476     0.3353945791115481   0.007302982251397352     0.5956975424855679     0.3246691393594116     0.2320135211453709  2.975870957844567e-14 122.4252190921267
2.382906095900435      19.49149877563854       15.6986687294596    0.00286276536057986     0.7363390711756138     -11.35090932712688  9.330227611175637e-11     0.1290708474311899  0.0007590022649886586      13.90122656280023      261.9113034098283   0.007227586092418882     0.8000000007447088     0.5627168137669025     0.2635460568991476     0.3353945791115481   0.007302982251397352     0.5956975424855679     0.3246691393594116     0.2320135211453709  2.975870957844567e-14 122.4252140541104
2.382906095900435      19.49149877563854       15.6986687294596    0.00286276536057986     0.7363390711756138     -11.35090932712688  9.330227611175637e-11     0.1290708325300287  0.0007590171661498524      13.90122656280023      261.9113034098283   0.007227586092418882     0.8000000007447088     0.5627168137669025     0.2635460568991476     0.3353945791115481   0.007302982251397352     0.5956975424855679     0.3246691393594116     0.2320135211453709  2.975870957844567e-14 122.4252139291938
2.382906095900435      19.49149877563854       15.6986687294596    0.00286276536057986     0.7363390711756138     -11.35090932712688  9.330227611175637e-11     0.1290708325300287  0.0007590022649886586      13.90122676994465      261.9113034098283   0.007227586092418882     0.8000000007447088     0.5627168137669025     0.2635460568991476     0.3353945791115481   0.007302982251397352     0.5956975424855679     0.3246691393594116     0.2320135211453709  2.975870957844567e-14 122.4252139568242
2.382906095900435      19.49149877563854       15.6986687294596    0.00286276536057986     0.7363390711756138     -11.35090932712688  9.330227611175637e-11     0.1290708325300287  0.0007590022649886586      13.90122656280023      261.9113073126109   0.007227586092418882     0.8000000007447088     0.5627168137669025     0.2635460568991476     0.3353945791115481   0.007302982251397352     0.5956975424855679     0.3246691393594116     0.2320135211453709  2.975870957844567e-14 122.425213896588
2.382906095900435      19.49149877563854       15.6986687294596    0.00286276536057986     0.7363390711756138     -11.35090932712688  9.330227611175637e-11     0.1290708325300287  0.0007590022649886586      13.90122656280023      261.9113034098283   0.007227600993580076     0.8000000007447088     0.5627168137669025     0.2635460568991476     0.3353945791115481   0.007302982251397352     0.5956975424855679     0.3246691393594116     0.2320135211453709  2.975870957844567e-14 122.425215583541
2.382906095900435      19.49149877563854       15.6986687294596    0.00286276536057986     0.7363390711756138     -11.35090932712688  9.330227611175637e-11     0.1290708325300287  0.0007590022649886586      13.90122656280023      261.9113034098283   0.007227586092418882       0.80000001564587     0.5627168137669025     0.2635460568991476     0.3353945791115481   0.007302982251397352     0.5956975424855679     0.3246691393594116     0.2320135211453709  2.975870957844567e-14 122.4252143695975
2.382906095900435      19.49149877563854       15.6986687294596    0.00286276536057986     0.7363390711756138     -11.35090932712688  9.330227611175637e-11     0.1290708325300287  0.0007590022649886586      13.90122656280023      261.9113034098283   0.007227586092418882     0.8000000007447088     0.5627168286680637     0.2635460568991476     0.3353945791115481   0.007302982251397352     0.5956975424855679     0.3246691393594116     0.2320135211453709  2.975870957844567e-14 122.4252139315826
2.382906095900435      19.49149877563854       15.6986687294596    0.00286276536057986     0.7363390711756138     -11.35090932712688  9.330227611175637e-11     0.1290708325300287  0.0007590022649886586      13.90122656280023      261.9113034098283   0.007227586092418882     0.8000000007447088     0.5627168137669025     0.2635460718003088     0.3353945791115481   0.007302982251397352     0.5956975424855679     0.3246691393594116     0.2320135211453709  2.975870957844567e-14 122.425213982282
2.382906095900435      19.49149877563854       15.6986687294596    0.00286276536057986     0.7363390711756138     -11.35090932712688  9.330227611175637e-11     0.1290708325300287  0.0007590022649886586      13.90122656280023      261.9113034098283   0.007227586092418882     0.8000000007447088     0.5627168137669025     0.2635460568991476     0.3353945940127093   0.007302982251397352     0.5956975424855679     0.3246691393594116     0.2320135211453709  2.975870957844567e-14 122.4252139389325
2.382906095900435      19.49149877563854       15.6986687294596    0.00286276536057986     0.7363390711756138     -11.35090932712688  9.330227611175637e-11     0.1290708325300287  0.0007590022649886586      13.90122656280023      261.9113034098283   0.007227586092418882     0.8000000007447088     0.5627168137669025     0.2635460568991476     0.3353945791115481   0.007302997152558546     0.5956975424855679     0.3246691393594116     0.2320135211453709  2.975870957844567e-14 122.4252139445331
2.382906095900435      19.49149877563854       15.6986687294596    0.00286276536057986     0.7363390711756138     -11.35090932712688  9.330227611175637e-11     0.1290708325300287  0.0007590022649886586      13.90122656280023      261.9113034098283   0.007227586092418882     0.8000000007447088     0.5627168137669025     0.2635460568991476     0.3353945791115481   0.007302982251397352     0.5956975573867291     0.3246691393594116     0.2320135211453709  2.975870957844567e-14 122.4252139433463
2.382906095900435      19.49149877563854       15.6986687294596    0.00286276536057986     0.7363390711756138     -11.35090932712688  9.330227611175637e-11     0.1290708325300287  0.0007590022649886586      13.90122656280023      261.9113034098283   0.007227586092418882     0.8000000007447088     0.5627168137669025     0.2635460568991476     0.3353945791115481   0.007302982251397352     0.5956975424855679     0.3246691542605728     0.2320135211453709  2.975870957844567e-14 122.4252139465625
2.382906095900435      19.49149877563854       15.6986687294596    0.00286276536057986     0.7363390711756138     -11.35090932712688  9.330227611175637e-11     0.1290708325300287  0.0007590022649886586      13.90122656280023      261.9113034098283   0.007227586092418882     0.8000000007447088     0.5627168137669025     0.2635460568991476     0.3353945791115481   0.007302982251397352     0.5956975424855679     0.3246691393594116     0.2320135360465321  2.975870957844567e-14 122.4252139455088
2.382906095900435      19.49149877563854       15.6986687294596    0.00286276536057986     0.7363390711756138     -11.35090932712688  9.330227611175637e-11     0.1290708325300287  0.0007590022649886586      13.90122656280023      261.9113034098283   0.007227586092418882     0.8000000007447088     0.5627168137669025     0.2635460568991476     0.3353945791115481   0.007302982251397352     0.5956975424855679     0.3246691393594116     0.2320135211453709  1.490119095255724e-08 122.4252940180119
2.382936079935606      19.49157711721631      15.69880828275635   0.002863437886715769     0.7363356049696689     -11.35100410585071  6.081708150967277e-11     0.1290699098501249  0.0007598713915991828      13.90138671389381      261.9224004643513   0.007226942147802418     0.8000000005954354     0.5627123461487467     0.2635470485003768     0.3354019861156792   0.007274453259403289     0.5956975424855679      0.324513809432897     0.2319243250212708  2.916012258160241e-14 122.4249823377416
2.38293611544412      19.49157711721631      15.69880828275635   0.002863437886715769     0.7363356049696689     -11.35100410585071  6.081708150967277e-11     0.1290699098501249  0.0007598713915991828      13.90138671389381      261.9224004643513   0.007226942147802418     0.8000000005954354     0.5627123461487467     0.2635470485003768     0.3354019861156792   0.007274453259403289     0.5956975424855679      0.324513809432897     0.2319243250212708  2.916012258160241e-14 122.4249822901155
2.382936079935606      19.49157740766344      15.69880828275635   0.002863437886715769     0.7363356049696689     -11.35100410585071  6.081708150967277e-11     0.1290699098501249  0.0007598713915991828      13.90138671389381      261.9224004643513   0.007226942147802418     0.8000000005954354     0.5627123461487467     0.2635470485003768     0.3354019861156792   0.007274453259403289     0.5956975424855679      0.324513809432897     0.2319243250212708  2.916012258160241e-14 122.4249823274398
2.382936079935606      19.49157711721631      15.69880851668682   0.002863437886715769     0.7363356049696689     -11.35100410585071  6.081708150967277e-11     0.1290699098501249  0.0007598713915991828      13.90138671389381      261.9224004643513   0.007226942147802418     0.8000000005954354     0.5627123461487467     0.2635470485003768     0.3354019861156792   0.007274453259403289     0.5956975424855679      0.324513809432897     0.2319243250212708  2.916012258160241e-14 122.4249823378043
2.382936079935606      19.49157711721631      15.69880828275635   0.002863452787876963     0.7363356049696689     -11.35100410585071  6.081708150967277e-11     0.1290699098501249  0.0007598713915991828      13.90138671389381      261.9224004643513   0.007226942147802418     0.8000000005954354     0.5627123461487467     0.2635470485003768     0.3354019861156792   0.007274453259403289     0.5956975424855679      0.324513809432897     0.2319243250212708  2.916012258160241e-14 122.4249826232814
2.382936079935606      19.49157711721631      15.69880828275635   0.002863437886715769     0.7363356198708301     -11.35100410585071  6.081708150967277e-11     0.1290699098501249  0.0007598713915991828      13.90138671389381      261.9224004643513   0.007226942147802418     0.8000000005954354     0.5627123461487467     0.2635470485003768     0.3354019861156792   0.007274453259403289     0.5956975424855679      0.324513809432897     0.2319243250212708  2.916012258160241e-14 122.424982349525
2.382936079935606      19.49157711721631      15.69880828275635   0.002863437886715769     0.7363356049696689     -11.35100427499385  6.081708150967277e-11     0.1290699098501249  0.0007598713915991828      13.90138671389381      261.9224004643513   0.007226942147802418     0.8000000005954354     0.5627123461487467     0.2635470485003768     0.3354019861156792   0.007274453259403289     0.5956975424855679      0.324513809432897     0.2319243250212708  2.916012258160241e-14 122.4249823326859
2.382936079935606      19.49157711721631      15.69880828275635   0.002863437886715769     0.7363356049696689     -11.35100410585071  1.496197827535733e-08     0.1290699098501249  0.0007598713915991828      13.90138671389381      261.9224004643513   0.007226942147802418     0.8000000005954354     0.5627123461487467     0.2635470485003768     0.3354019861156792   0.007274453259403289     0.5956975424855679      0.324513809432897     0.2319243250212708  2.916012258160241e-14 122.4249876547111
2.382936079935606      19.49157711721631      15.69880828275635   0.002863437886715769     0.7363356049696689     -11.35100410585071  6.081708150967277e-11     0.1290699247512861  0.0007598713915991828      13.90138671389381      261.9224004643513   0.007226942147802418     0.8000000005954354     0.5627123461487467     0.2635470485003768     0.3354019861156792   0.007274453259403289     0.5956975424855679      0.324513809432897     0.2319243250212708  2.916012258160241e-14 122.4249824497613
2.382936079935606      19.49157711721631      15.69880828275635   0.002863437886715769     0.7363356049696689     -11.35100410585071  6.081708150967277e-11     0.1290699098501249  0.0007598862927603767      13.90138671389381      261.9224004643513   0.007226942147802418     0.8000000005954354     0.5627123461487467     0.2635470485003768     0.3354019861156792   0.007274453259403289     0.5956975424855679      0.324513809432897     0.2319243250212708  2.916012258160241e-14 122.4249826938536
2.382936079935606      19.49157711721631      15.69880828275635   0.002863437886715769     0.7363356049696689     -11.35100410585071  6.081708150967277e-11     0.1290699098501249  0.0007598713915991828      13.90138692104062      261.9224004643513   0.007226942147802418     0.8000000005954354     0.5627123461487467     0.2635470485003768     0.3354019861156792   0.007274453259403289     0.5956975424855679      0.324513809432897     0.2319243250212708  2.916012258160241e-14 122.4249823409374
2.382936079935606      19.49157711721631      15.69880828275635   0.002863437886715769     0.7363356049696689     -11.35100410585071  6.081708150967277e-11     0.1290699098501249  0.0007598713915991828      13.90138671389381      261.9224043672992   0.007226942147802418     0.8000000005954354     0.5627123461487467     0.2635470485003768     0.3354019861156792   0.007274453259403289     0.5956975424855679      0.324513809432897     0.2319243250212708  2.916012258160241e-14 122.4249822809013
2.382936079935606      19.49157711721631      15.69880828275635   0.002863437886715769     0.7363356049696689     -11.35100410585071  6.081708150967277e-11     0.1290699098501249  0.0007598713915991828      13.90138671389381      261.9224004643513   0.007226957048963612     0.8000000005954354     0.5627123461487467     0.2635470485003768     0.3354019861156792   0.007274453259403289     0.5956975424855679      0.324513809432897     0.2319243250212708  2.916012258160241e-14 122.4249833997409
2.382936079935606      19.49157711721631      15.69880828275635   0.002863437886715769     0.7363356049696689     -11.35100410585071  6.081708150967277e-11     0.1290699098501249  0.0007598713915991828      13.90138671389381      261.9224004643513   0.007226942147802418     0.8000000154965966     0.5627123461487467     0.2635470485003768     0.3354019861156792   0.007274453259403289     0.5956975424855679      0.324513809432897     0.2319243250212708  2.916012258160241e-14 122.4249827738296
2.382936079935606      19.49157711721631      15.69880828275635   0.002863437886715769     0.7363356049696689     -11.35100410585071  6.081708150967277e-11     0.1290699098501249  0.0007598713915991828      13.90138671389381      261.9224004643513   0.007226942147802418     0.8000000005954354     0.5627123610499079     0.2635470485003768     0.3354019861156792   0.007274453259403289     0.5956975424855679      0.324513809432897     0.2319243250212708  2.916012258160241e-14 122.4249823256654
2.382936079935606      19.49157711721631      15.69880828275635   0.002863437886715769     0.7363356049696689     -11.35100410585071  6.081708150967277e-11     0.1290699098501249  0.0007598713915991828      13.90138671389381      261.9224004643513   0.007226942147802418     0.8000000005954354     0.5627123461487467      0.263547063401538     0.3354019861156792   0.007274453259403289     0.5956975424855679      0.324513809432897     0.2319243250212708  2.916012258160241e-14 122.4249823494061
2.382936079935606      19.49157711721631      15.69880828275635   0.002863437886715769     0.7363356049696689     -11.35100410585071  6.081708150967277e-11     0.1290699098501249  0.0007598713915991828      13.90138671389381      261.9224004643513   0.007226942147802418     0.8000000005954354     0.5627123461487467     0.2635470485003768     0.3354020010168404   0.007274453259403289     0.5956975424855679      0.324513809432897     0.2319243250212708  2.916012258160241e-14 122.4249823407157
2.382936079935606      19.49157711721631      15.69880828275635   0.002863437886715769     0.7363356049696689     -11.35100410585071  6.081708150967277e-11     0.1290699098501249  0.0007598713915991828      13.90138671389381      261.9224004643513   0.007226942147802418     0.8000000005954354     0.5627123461487467     0.2635470485003768     0.3354019861156792   0.007274468160564483     0.5956975424855679      0.324513809432897     0.2319243250212708  2.916012258160241e-14 122.4249823377752
2.382936079935606      19.49157711721631      15.69880828275635   0.002863437886715769     0.7363356049696689     -11.35100410585071  6.081708150967277e-11     0.1290699098501249  0.0007598713915991828      13.90138671389381      261.9224004643513   0.007226942147802418     0.8000000005954354     0.5627123461487467     0.2635470485003768     0.3354019861156792   0.007274453259403289     0.5956975573867291      0.324513809432897     0.2319243250212708  2.916012258160241e-14 122.4249823377313
2.382936079935606      19.49157711721631      15.69880828275635   0.002863437886715769     0.7363356049696689     -11.35100410585071  6.081708150967277e-11     0.1290699098501249  0.0007598713915991828      13.90138671389381      261.9224004643513   0.007226942147802418     0.8000000005954354     0.5627123461487467     0.2635470485003768     0.3354019861156792   0.007274453259403289     0.5956975424855679     0.3245138243340582     0.2319243250212708  2.916012258160241e-14 122.4249823377264
2.382936079935606      19.49157711721631      15.69880828275635   0.002863437886715769     0.7363356049696689     -11.35100410585071  6.081708150967277e-11     0.1290699098501249  0.0007598713915991828      13.90138671389381      261.9224004643513   0.007226942147802418     0.8000000005954354     0.5627123461487467     0.2635470485003768     0.3354019861156792   0.007274453259403289     0.5956975424855679      0.324513809432897      0.231924339922432  2.916012258160241e-14 122.4249823377378
2.382936079935606      19.49157711721631      15.69880828275635   0.002863437886715769     0.7363356049696689     -11.35100410585071  6.081708150967277e-11     0.1290699098501249  0.0007598713915991828      13.90138671389381      261.9224004643513   0.007226942147802418     0.8000000005954354     0.5627123461487467     0.2635470485003768     0.3354019861156792   0.007274453259403289     0.5956975424855679      0.324513809432897     0.2319243250212708  1.490119035397024e-08 122.4250624074679
2.382993823317829      19.49158852486614       15.6988480608805    0.00286322611586065     0.7363304065344829     -11.35106546015704  6.076838520248753e-11     0.1290672678307781  0.0007598389483825125      13.90178278142936      261.9446055164022   0.007225588880796332      0.800000000595112     0.5627063071230195     0.2635478750809055     0.3354159858861642   0.007270834712994384     0.5959015591989758     0.3248639732769811     0.2323513228586483  2.876310187084332e-14 122.4245685607933
2.382993858827204      19.49158852486614       15.6988480608805    0.00286322611586065     0.7363304065344829     -11.35106546015704  6.076838520248753e-11     0.1290672678307781  0.0007598389483825125      13.90178278142936      261.9446055164022   0.007225588880796332      0.800000000595112     0.5627063071230195     0.2635478750809055     0.3354159858861642   0.007270834712994384     0.5959015591989758     0.3248639732769811     0.2323513228586483  2.876310187084332e-14 122.4245685996532
2.382993823317829      19.49158881531344       15.6988480608805    0.00286322611586065     0.7363304065344829     -11.35106546015704  6.076838520248753e-11     0.1290672678307781  0.0007598389483825125      13.90178278142936      261.9446055164022   0.007225588880796332      0.800000000595112     0.5627063071230195     0.2635478750809055     0.3354159858861642   0.007270834712994384     0.5959015591989758     0.3248639732769811     0.2323513228586483  2.876310187084332e-14 122.4245685520676
2.382993823317829      19.49158852486614      15.69884829481157    0.00286322611586065     0.7363304065344829     -11.35106546015704  6.076838520248753e-11     0.1290672678307781  0.0007598389483825125      13.90178278142936      261.9446055164022   0.007225588880796332      0.800000000595112     0.5627063071230195     0.2635478750809055     0.3354159858861642   0.007270834712994384     0.5959015591989758     0.3248639732769811     0.2323513228586483  2.876310187084332e-14 122.4245685600986
2.382993823317829      19.49158852486614       15.6988480608805   0.002863241017021843     0.7363304065344829     -11.35106546015704  6.076838520248753e-11     0.1290672678307781  0.0007598389483825125      13.90178278142936      261.9446055164022   0.007225588880796332      0.800000000595112     0.5627063071230195     0.2635478750809055     0.3354159858861642   0.007270834712994384     0.5959015591989758     0.3248639732769811     0.2323513228586483  2.876310187084332e-14 122.4245688304839
2.382993823317829      19.49158852486614       15.6988480608805    0.00286322611586065     0.7363304214356441     -11.35106546015704  6.076838520248753e-11     0.1290672678307781  0.0007598389483825125      13.90178278142936      261.9446055164022   0.007225588880796332      0.800000000595112     0.5627063071230195     0.2635478750809055     0.3354159858861642   0.007270834712994384     0.5959015591989758     0.3248639732769811     0.2323513228586483  2.876310187084332e-14 122.4245685702273
2.382993823317829      19.49158852486614       15.6988480608805    0.00286322611586065     0.7363304065344829      -11.3510656293011  6.076838520248753e-11     0.1290672678307781  0.0007598389483825125      13.90178278142936      261.9446055164022   0.007225588880796332      0.800000000595112     0.5627063071230195     0.2635478750809055     0.3354159858861642   0.007270834712994384     0.5959015591989758     0.3248639732769811     0.2323513228586483  2.876310187084332e-14 122.4245685533916
2.382993823317829      19.49158852486614       15.6988480608805    0.00286322611586065     0.7363304065344829     -11.35106546015704  1.496192957905015e-08     0.1290672678307781  0.0007598389483825125      13.90178278142936      261.9446055164022   0.007225588880796332      0.800000000595112     0.5627063071230195     0.2635478750809055     0.3354159858861642   0.007270834712994384     0.5959015591989758     0.3248639732769811     0.2323513228586483  2.876310187084332e-14 122.4245737304404
2.382993823317829      19.49158852486614       15.6988480608805    0.00286322611586065     0.7363304065344829     -11.35106546015704  6.076838520248753e-11     0.1290672827319393  0.0007598389483825125      13.90178278142936      261.9446055164022   0.007225588880796332      0.800000000595112     0.5627063071230195     0.2635478750809055     0.3354159858861642   0.007270834712994384     0.5959015591989758     0.3248639732769811     0.2323513228586483  2.876310187084332e-14 122.424568690528
2.382993823317829      19.49158852486614       15.6988480608805    0.00286322611586065     0.7363304065344829     -11.35106546015704  6.076838520248753e-11     0.1290672678307781  0.0007598538495437063      13.90178278142936      261.9446055164022   0.007225588880796332      0.800000000595112     0.5627063071230195     0.2635478750809055     0.3354159858861642   0.007270834712994384     0.5959015591989758     0.3248639732769811     0.2323513228586483  2.876310187084332e-14 122.4245688397358
2.382993823317829      19.49158852486614       15.6988480608805    0.00286322611586065     0.7363304065344829     -11.35106546015704  6.076838520248753e-11     0.1290672678307781  0.0007598389483825125      13.90178298858207      261.9446055164022   0.007225588880796332      0.800000000595112     0.5627063071230195     0.2635478750809055     0.3354159858861642   0.007270834712994384     0.5959015591989758     0.3248639732769811     0.2323513228586483  2.876310187084332e-14 122.4245685839307
2.382993823317829      19.49158852486614       15.6988480608805    0.00286322611586065     0.7363304065344829     -11.35106546015704  6.076838520248753e-11     0.1290672678307781  0.0007598389483825125      13.90178278142936       261.944609419681   0.007225588880796332      0.800000000595112     0.5627063071230195     0.2635478750809055     0.3354159858861642   0.007270834712994384     0.5959015591989758     0.3248639732769811     0.2323513228586483  2.876310187084332e-14 122.4245685583687
2.382993823317829      19.49158852486614       15.6988480608805    0.00286322611586065     0.7363304065344829     -11.35106546015704  6.076838520248753e-11     0.1290672678307781  0.0007598389483825125      13.90178278142936      261.9446055164022   0.007225603781957525      0.800000000595112     0.5627063071230195     0.2635478750809055     0.3354159858861642   0.007270834712994384     0.5959015591989758     0.3248639732769811     0.2323513228586483  2.876310187084332e-14 122.4245683688689
2.382993823317829      19.49158852486614       15.6988480608805    0.00286322611586065     0.7363304065344829     -11.35106546015704  6.076838520248753e-11     0.1290672678307781  0.0007598389483825125      13.90178278142936      261.9446055164022   0.007225588880796332     0.8000000154962732     0.5627063071230195     0.2635478750809055     0.3354159858861642   0.007270834712994384     0.5959015591989758     0.3248639732769811     0.2323513228586483  2.876310187084332e-14 122.4245689968868
[truncated: 80,333 more chars]
