# Supplementary material for: Model-Based Quantification of the Systemic Interplay between Glucose and Fatty Acids in the Postprandial State
Source: PLoS One. 2015 Sep 10;10(9):e0135665. doi: 10.1371/journal.pone.0135665 (PMC4565650; doi:10.1371/journal.pone.0135665)
Supplement: S3 File — Zip file containing all Matlab m-files to generate figures. The zip-file includes a README file, containing an overview of the simulation files and basic instructions. (ZIP) [file pone.0135665.s004.zip › GlcNEFA/OPT parameters/OPT_solver1_seed100000000_n100_r25/parameters_it66.txt]

2.960835618367881       21.2287324051748      21.28401096115518   0.003488410698336338     0.9933621273566382     -13.72577657478955  0.0002188722500606803     0.1441668858376863  0.0002975078658002415      14.80396256170028      343.2670241553443   0.007968481307427139     0.8757917546054292     0.4583857253205698     0.2928663710838005     0.5880538825122725   0.001527628722845568     0.7789489203938684     0.1108503075037201    0.08485275983696988  2.444858957272235e-14 216.8404434681747
2.960835662487769       21.2287324051748      21.28401096115518   0.003488410698336338     0.9933621273566382     -13.72577657478955  0.0002188722500606803     0.1441668858376863  0.0002975078658002415      14.80396256170028      343.2670241553443   0.007968481307427139     0.8757917546054292     0.4583857253205698     0.2928663710838005     0.5880538825122725   0.001527628722845568     0.7789489203938684     0.1108503075037201    0.08485275983696988  2.444858957272235e-14 216.8404425837202
2.960835618367881      21.22873272150757      21.28401096115518   0.003488410698336338     0.9933621273566382     -13.72577657478955  0.0002188722500606803     0.1441668858376863  0.0002975078658002415      14.80396256170028      343.2670241553443   0.007968481307427139     0.8757917546054292     0.4583857253205698     0.2928663710838005     0.5880538825122725   0.001527628722845568     0.7789489203938684     0.1108503075037201    0.08485275983696988  2.444858957272235e-14 216.8404514859389
2.960835618367881       21.2287324051748      21.28401127831165   0.003488410698336338     0.9933621273566382     -13.72577657478955  0.0002188722500606803     0.1441668858376863  0.0002975078658002415      14.80396256170028      343.2670241553443   0.007968481307427139     0.8757917546054292     0.4583857253205698     0.2928663710838005     0.5880538825122725   0.001527628722845568     0.7789489203938684     0.1108503075037201    0.08485275983696988  2.444858957272235e-14 216.8404466930384
2.960835618367881       21.2287324051748      21.28401096115518   0.003488425599497532     0.9933621273566382     -13.72577657478955  0.0002188722500606803     0.1441668858376863  0.0002975078658002415      14.80396256170028      343.2670241553443   0.007968481307427139     0.8757917546054292     0.4583857253205698     0.2928663710838005     0.5880538825122725   0.001527628722845568     0.7789489203938684     0.1108503075037201    0.08485275983696988  2.444858957272235e-14 216.8401925511645
2.960835618367881       21.2287324051748      21.28401096115518   0.003488410698336338     0.9933621422577994     -13.72577657478955  0.0002188722500606803     0.1441668858376863  0.0002975078658002415      14.80396256170028      343.2670241553443   0.007968481307427139     0.8757917546054292     0.4583857253205698     0.2928663710838005     0.5880538825122725   0.001527628722845568     0.7789489203938684     0.1108503075037201    0.08485275983696988  2.444858957272235e-14 216.8404434394705
2.960835618367881       21.2287324051748      21.28401096115518   0.003488410698336338     0.9933621273566382     -13.72577677931956  0.0002188722500606803     0.1441668858376863  0.0002975078658002415      14.80396256170028      343.2670241553443   0.007968481307427139     0.8757917546054292     0.4583857253205698     0.2928663710838005     0.5880538825122725   0.001527628722845568     0.7789489203938684     0.1108503075037201    0.08485275983696988  2.444858957272235e-14 216.8404374666794
2.960835618367881       21.2287324051748      21.28401096115518   0.003488410698336338     0.9933621273566382     -13.72577657478955  0.0002188871512218742     0.1441668858376863  0.0002975078658002415      14.80396256170028      343.2670241553443   0.007968481307427139     0.8757917546054292     0.4583857253205698     0.2928663710838005     0.5880538825122725   0.001527628722845568     0.7789489203938684     0.1108503075037201    0.08485275983696988  2.444858957272235e-14 216.8407534487209
2.960835618367881       21.2287324051748      21.28401096115518   0.003488410698336338     0.9933621273566382     -13.72577657478955  0.0002188722500606803     0.1441669007388475  0.0002975078658002415      14.80396256170028      343.2670241553443   0.007968481307427139     0.8757917546054292     0.4583857253205698     0.2928663710838005     0.5880538825122725   0.001527628722845568     0.7789489203938684     0.1108503075037201    0.08485275983696988  2.444858957272235e-14 216.8404494674822
2.960835618367881       21.2287324051748      21.28401096115518   0.003488410698336338     0.9933621273566382     -13.72577657478955  0.0002188722500606803     0.1441668858376863  0.0002975227669614354      14.80396256170028      343.2670241553443   0.007968481307427139     0.8757917546054292     0.4583857253205698     0.2928663710838005     0.5880538825122725   0.001527628722845568     0.7789489203938684     0.1108503075037201    0.08485275983696988  2.444858957272235e-14 216.840413522181
2.960835618367881       21.2287324051748      21.28401096115518   0.003488410698336338     0.9933621273566382     -13.72577657478955  0.0002188722500606803     0.1441668858376863  0.0002975078658002415      14.80396278229651      343.2670241553443   0.007968481307427139     0.8757917546054292     0.4583857253205698     0.2928663710838005     0.5880538825122725   0.001527628722845568     0.7789489203938684     0.1108503075037201    0.08485275983696988  2.444858957272235e-14 216.8404408380533
2.960835618367881       21.2287324051748      21.28401096115518   0.003488410698336338     0.9933621273566382     -13.72577657478955  0.0002188722500606803     0.1441668858376863  0.0002975078658002415      14.80396256170028      343.2670292704215   0.007968481307427139     0.8757917546054292     0.4583857253205698     0.2928663710838005     0.5880538825122725   0.001527628722845568     0.7789489203938684     0.1108503075037201    0.08485275983696988  2.444858957272235e-14 216.8404444627485
2.960835618367881       21.2287324051748      21.28401096115518   0.003488410698336338     0.9933621273566382     -13.72577657478955  0.0002188722500606803     0.1441668858376863  0.0002975078658002415      14.80396256170028      343.2670241553443   0.007968496208588333     0.8757917546054292     0.4583857253205698     0.2928663710838005     0.5880538825122725   0.001527628722845568     0.7789489203938684     0.1108503075037201    0.08485275983696988  2.444858957272235e-14 216.840744095455
2.960835618367881       21.2287324051748      21.28401096115518   0.003488410698336338     0.9933621273566382     -13.72577657478955  0.0002188722500606803     0.1441668858376863  0.0002975078658002415      14.80396256170028      343.2670241553443   0.007968481307427139     0.8757917695065904     0.4583857253205698     0.2928663710838005     0.5880538825122725   0.001527628722845568     0.7789489203938684     0.1108503075037201    0.08485275983696988  2.444858957272235e-14 216.840450896807
2.960835618367881       21.2287324051748      21.28401096115518   0.003488410698336338     0.9933621273566382     -13.72577657478955  0.0002188722500606803     0.1441668858376863  0.0002975078658002415      14.80396256170028      343.2670241553443   0.007968481307427139     0.8757917546054292      0.458385740221731     0.2928663710838005     0.5880538825122725   0.001527628722845568     0.7789489203938684     0.1108503075037201    0.08485275983696988  2.444858957272235e-14 216.8404366281363
2.960835618367881       21.2287324051748      21.28401096115518   0.003488410698336338     0.9933621273566382     -13.72577657478955  0.0002188722500606803     0.1441668858376863  0.0002975078658002415      14.80396256170028      343.2670241553443   0.007968481307427139     0.8757917546054292     0.4583857253205698     0.2928663859849617     0.5880538825122725   0.001527628722845568     0.7789489203938684     0.1108503075037201    0.08485275983696988  2.444858957272235e-14 216.840462331198
2.960835618367881       21.2287324051748      21.28401096115518   0.003488410698336338     0.9933621273566382     -13.72577657478955  0.0002188722500606803     0.1441668858376863  0.0002975078658002415      14.80396256170028      343.2670241553443   0.007968481307427139     0.8757917546054292     0.4583857253205698     0.2928663710838005     0.5880538974134337   0.001527628722845568     0.7789489203938684     0.1108503075037201    0.08485275983696988  2.444858957272235e-14 216.8404451654881
2.960835618367881       21.2287324051748      21.28401096115518   0.003488410698336338     0.9933621273566382     -13.72577657478955  0.0002188722500606803     0.1441668858376863  0.0002975078658002415      14.80396256170028      343.2670241553443   0.007968481307427139     0.8757917546054292     0.4583857253205698     0.2928663710838005     0.5880538825122725   0.001527643624006762     0.7789489203938684     0.1108503075037201    0.08485275983696988  2.444858957272235e-14 216.8404434681555
2.960835618367881       21.2287324051748      21.28401096115518   0.003488410698336338     0.9933621273566382     -13.72577657478955  0.0002188722500606803     0.1441668858376863  0.0002975078658002415      14.80396256170028      343.2670241553443   0.007968481307427139     0.8757917546054292     0.4583857253205698     0.2928663710838005     0.5880538825122725   0.001527628722845568     0.7789489352950296     0.1108503075037201    0.08485275983696988  2.444858957272235e-14 216.8404434681747
2.960835618367881       21.2287324051748      21.28401096115518   0.003488410698336338     0.9933621273566382     -13.72577657478955  0.0002188722500606803     0.1441668858376863  0.0002975078658002415      14.80396256170028      343.2670241553443   0.007968481307427139     0.8757917546054292     0.4583857253205698     0.2928663710838005     0.5880538825122725   0.001527628722845568     0.7789489203938684     0.1108503224048813    0.08485275983696988  2.444858957272235e-14 216.8404434681689
2.960835618367881       21.2287324051748      21.28401096115518   0.003488410698336338     0.9933621273566382     -13.72577657478955  0.0002188722500606803     0.1441668858376863  0.0002975078658002415      14.80396256170028      343.2670241553443   0.007968481307427139     0.8757917546054292     0.4583857253205698     0.2928663710838005     0.5880538825122725   0.001527628722845568     0.7789489203938684     0.1108503075037201    0.08485277473813108  2.444858957272235e-14 216.8404434681639
2.960835618367881       21.2287324051748      21.28401096115518   0.003488410698336338     0.9933621273566382     -13.72577657478955  0.0002188722500606803     0.1441668858376863  0.0002975078658002415      14.80396256170028      343.2670241553443   0.007968481307427139     0.8757917546054292     0.4583857253205698     0.2928663710838005     0.5880538825122725   0.001527628722845568     0.7789489203938684     0.1108503075037201    0.08485275983696988  1.490118564243723e-08 216.8405349951887
2.965920144858357      15.95322861893662      14.68265419919758    0.00253133903163068     0.9874068099339775     -9.679199717687078  0.0001817971434345243       0.13083920449212   0.000623802861401969      15.42748006637112      392.0309864803263   0.008511698539965579     0.8509867313971631     0.4664232343536444     0.2843189178476479     0.5304395659457214   0.001786466308892709     0.7789489203938684      0.110790911248451    0.08737041288829334  2.342688997113925e-14 198.8238309541931
2.965920189054012      15.95322861893662      14.68265419919758    0.00253133903163068     0.9874068099339775     -9.679199717687078  0.0001817971434345243       0.13083920449212   0.000623802861401969      15.42748006637112      392.0309864803263   0.008511698539965579     0.8509867313971631     0.4664232343536444     0.2843189178476479     0.5304395659457214   0.001786466308892709     0.7789489203938684      0.110790911248451    0.08737041288829334  2.342688997113925e-14 198.8238324819579
2.965920144858357      15.95322885665825      14.68265419919758    0.00253133903163068     0.9874068099339775     -9.679199717687078  0.0001817971434345243       0.13083920449212   0.000623802861401969      15.42748006637112      392.0309864803263   0.008511698539965579     0.8509867313971631     0.4664232343536444     0.2843189178476479     0.5304395659457214   0.001786466308892709     0.7789489203938684      0.110790911248451    0.08737041288829334  2.342688997113925e-14 198.823834128459
2.965920144858357      15.95322861893662      14.68265441798617    0.00253133903163068     0.9874068099339775     -9.679199717687078  0.0001817971434345243       0.13083920449212   0.000623802861401969      15.42748006637112      392.0309864803263   0.008511698539965579     0.8509867313971631     0.4664232343536444     0.2843189178476479     0.5304395659457214   0.001786466308892709     0.7789489203938684      0.110790911248451    0.08737041288829334  2.342688997113925e-14 198.8238335507255
2.965920144858357      15.95322861893662      14.68265419919758   0.002531353932791874     0.9874068099339775     -9.679199717687078  0.0001817971434345243       0.13083920449212   0.000623802861401969      15.42748006637112      392.0309864803263   0.008511698539965579     0.8509867313971631     0.4664232343536444     0.2843189178476479     0.5304395659457214   0.001786466308892709     0.7789489203938684      0.110790911248451    0.08737041288829334  2.342688997113925e-14 198.8236986284277
2.965920144858357      15.95322861893662      14.68265419919758    0.00253133903163068     0.9874068248351386     -9.679199717687078  0.0001817971434345243       0.13083920449212   0.000623802861401969      15.42748006637112      392.0309864803263   0.008511698539965579     0.8509867313971631     0.4664232343536444     0.2843189178476479     0.5304395659457214   0.001786466308892709     0.7789489203938684      0.110790911248451    0.08737041288829334  2.342688997113925e-14 198.8238319933708
2.965920144858357      15.95322861893662      14.68265419919758    0.00253133903163068     0.9874068099339775     -9.679199861918393  0.0001817971434345243       0.13083920449212   0.000623802861401969      15.42748006637112      392.0309864803263   0.008511698539965579     0.8509867313971631     0.4664232343536444     0.2843189178476479     0.5304395659457214   0.001786466308892709     0.7789489203938684      0.110790911248451    0.08737041288829334  2.342688997113925e-14 198.8238289363292
2.965920144858357      15.95322861893662      14.68265419919758    0.00253133903163068     0.9874068099339775     -9.679199717687078  0.0001818120445957182       0.13083920449212   0.000623802861401969      15.42748006637112      392.0309864803263   0.008511698539965579     0.8509867313971631     0.4664232343536444     0.2843189178476479     0.5304395659457214   0.001786466308892709     0.7789489203938684      0.110790911248451    0.08737041288829334  2.342688997113925e-14 198.8239895694329
2.965920144858357      15.95322861893662      14.68265419919758    0.00253133903163068     0.9874068099339775     -9.679199717687078  0.0001817971434345243     0.1308392193932812   0.000623802861401969      15.42748006637112      392.0309864803263   0.008511698539965579     0.8509867313971631     0.4664232343536444     0.2843189178476479     0.5304395659457214   0.001786466308892709     0.7789489203938684      0.110790911248451    0.08737041288829334  2.342688997113925e-14 198.8238289017998
2.965920144858357      15.95322861893662      14.68265419919758    0.00253133903163068     0.9874068099339775     -9.679199717687078  0.0001817971434345243       0.13083920449212  0.0006238177625631628      15.42748006637112      392.0309864803263   0.008511698539965579     0.8509867313971631     0.4664232343536444     0.2843189178476479     0.5304395659457214   0.001786466308892709     0.7789489203938684      0.110790911248451    0.08737041288829334  2.342688997113925e-14 198.8237901500099
2.965920144858357      15.95322861893662      14.68265419919758    0.00253133903163068     0.9874068099339775     -9.679199717687078  0.0001817971434345243       0.13083920449212   0.000623802861401969      15.42748029625849      392.0309864803263   0.008511698539965579     0.8509867313971631     0.4664232343536444     0.2843189178476479     0.5304395659457214   0.001786466308892709     0.7789489203938684      0.110790911248451    0.08737041288829334  2.342688997113925e-14 198.8238297497327
2.965920144858357      15.95322861893662      14.68265419919758    0.00253133903163068     0.9874068099339775     -9.679199717687078  0.0001817971434345243       0.13083920449212   0.000623802861401969      15.42748006637112      392.0309923220432   0.008511698539965579     0.8509867313971631     0.4664232343536444     0.2843189178476479     0.5304395659457214   0.001786466308892709     0.7789489203938684      0.110790911248451    0.08737041288829334  2.342688997113925e-14 198.8238332210797
2.965920144858357      15.95322861893662      14.68265419919758    0.00253133903163068     0.9874068099339775     -9.679199717687078  0.0001817971434345243       0.13083920449212   0.000623802861401969      15.42748006637112      392.0309864803263   0.008511713441126773     0.8509867313971631     0.4664232343536444     0.2843189178476479     0.5304395659457214   0.001786466308892709     0.7789489203938684      0.110790911248451    0.08737041288829334  2.342688997113925e-14 198.8240644959969
2.965920144858357      15.95322861893662      14.68265419919758    0.00253133903163068     0.9874068099339775     -9.679199717687078  0.0001817971434345243       0.13083920449212   0.000623802861401969      15.42748006637112      392.0309864803263   0.008511698539965579     0.8509867462983243     0.4664232343536444     0.2843189178476479     0.5304395659457214   0.001786466308892709     0.7789489203938684      0.110790911248451    0.08737041288829334  2.342688997113925e-14 198.8238372867076
2.965920144858357      15.95322861893662      14.68265419919758    0.00253133903163068     0.9874068099339775     -9.679199717687078  0.0001817971434345243       0.13083920449212   0.000623802861401969      15.42748006637112      392.0309864803263   0.008511698539965579     0.8509867313971631     0.4664232492548056     0.2843189178476479     0.5304395659457214   0.001786466308892709     0.7789489203938684      0.110790911248451    0.08737041288829334  2.342688997113925e-14 198.8238317075564
2.965920144858357      15.95322861893662      14.68265419919758    0.00253133903163068     0.9874068099339775     -9.679199717687078  0.0001817971434345243       0.13083920449212   0.000623802861401969      15.42748006637112      392.0309864803263   0.008511698539965579     0.8509867313971631     0.4664232343536444      0.284318932748809     0.5304395659457214   0.001786466308892709     0.7789489203938684      0.110790911248451    0.08737041288829334  2.342688997113925e-14 198.8238526341862
2.965920144858357      15.95322861893662      14.68265419919758    0.00253133903163068     0.9874068099339775     -9.679199717687078  0.0001817971434345243       0.13083920449212   0.000623802861401969      15.42748006637112      392.0309864803263   0.008511698539965579     0.8509867313971631     0.4664232343536444     0.2843189178476479     0.5304395808468826   0.001786466308892709     0.7789489203938684      0.110790911248451    0.08737041288829334  2.342688997113925e-14 198.8238316794257
2.965920144858357      15.95322861893662      14.68265419919758    0.00253133903163068     0.9874068099339775     -9.679199717687078  0.0001817971434345243       0.13083920449212   0.000623802861401969      15.42748006637112      392.0309864803263   0.008511698539965579     0.8509867313971631     0.4664232343536444     0.2843189178476479     0.5304395659457214   0.001786481210053902     0.7789489203938684      0.110790911248451    0.08737041288829334  2.342688997113925e-14 198.8238309541955
2.965920144858357      15.95322861893662      14.68265419919758    0.00253133903163068     0.9874068099339775     -9.679199717687078  0.0001817971434345243       0.13083920449212   0.000623802861401969      15.42748006637112      392.0309864803263   0.008511698539965579     0.8509867313971631     0.4664232343536444     0.2843189178476479     0.5304395659457214   0.001786466308892709     0.7789489352950296      0.110790911248451    0.08737041288829334  2.342688997113925e-14 198.8238309541931
2.965920144858357      15.95322861893662      14.68265419919758    0.00253133903163068     0.9874068099339775     -9.679199717687078  0.0001817971434345243       0.13083920449212   0.000623802861401969      15.42748006637112      392.0309864803263   0.008511698539965579     0.8509867313971631     0.4664232343536444     0.2843189178476479     0.5304395659457214   0.001786466308892709     0.7789489203938684     0.1107909261496122    0.08737041288829334  2.342688997113925e-14 198.8238309541912
2.965920144858357      15.95322861893662      14.68265419919758    0.00253133903163068     0.9874068099339775     -9.679199717687078  0.0001817971434345243       0.13083920449212   0.000623802861401969      15.42748006637112      392.0309864803263   0.008511698539965579     0.8509867313971631     0.4664232343536444     0.2843189178476479     0.5304395659457214   0.001786466308892709     0.7789489203938684      0.110790911248451    0.08737042778945453  2.342688997113925e-14 198.8238309541944
2.965920144858357      15.95322861893662      14.68265419919758    0.00253133903163068     0.9874068099339775     -9.679199717687078  0.0001817971434345243       0.13083920449212   0.000623802861401969      15.42748006637112      392.0309864803263   0.008511698539965579     0.8509867313971631     0.4664232343536444     0.2843189178476479     0.5304395659457214   0.001786466308892709     0.7789489203938684      0.110790911248451    0.08737041288829334  1.490118462073763e-08 198.8239325658539
2.978640954009317      14.13923443992781      10.36386180015197   0.001289757904809709     0.9521402300568297     -8.038235489277728  0.0001389417218415925     0.1285441533822242  0.0007250048508747667       14.1788350595469      359.3538890584857   0.009134588001421464     0.8293734542337309     0.4635677752256624     0.2731934196361623     0.4918989821136141   0.001786110170835647     0.7789489203938684     0.1142164621207649    0.08724927406921099  2.220446049250313e-14 200.4463729497738
2.978640998394526      14.13923443992781      10.36386180015197   0.001289757904809709     0.9521402300568297     -8.038235489277728  0.0001389417218415925     0.1285441533822242  0.0007250048508747667       14.1788350595469      359.3538890584857   0.009134588001421464     0.8293734542337309     0.4635677752256624     0.2731934196361623     0.4918989821136141   0.001786110170835647     0.7789489203938684     0.1142164621207649    0.08724927406921099  2.220446049250313e-14 200.4463722623263
2.978640954009317      14.13923465061882      10.36386180015197   0.001289757904809709     0.9521402300568297     -8.038235489277728  0.0001389417218415925     0.1285441533822242  0.0007250048508747667       14.1788350595469      359.3538890584857   0.009134588001421464     0.8293734542337309     0.4635677752256624     0.2731934196361623     0.4918989821136141   0.001786110170835647     0.7789489203938684     0.1142164621207649    0.08724927406921099  2.220446049250313e-14 200.4463755135128
2.978640954009317      14.13923443992781      10.36386195458554   0.001289757904809709     0.9521402300568297     -8.038235489277728  0.0001389417218415925     0.1285441533822242  0.0007250048508747667       14.1788350595469      359.3538890584857   0.009134588001421464     0.8293734542337309     0.4635677752256624     0.2731934196361623     0.4918989821136141   0.001786110170835647     0.7789489203938684     0.1142164621207649    0.08724927406921099  2.220446049250313e-14 200.4463731410053
2.978640954009317      14.13923443992781      10.36386180015197   0.001289772805970902     0.9521402300568297     -8.038235489277728  0.0001389417218415925     0.1285441533822242  0.0007250048508747667       14.1788350595469      359.3538890584857   0.009134588001421464     0.8293734542337309     0.4635677752256624     0.2731934196361623     0.4918989821136141   0.001786110170835647     0.7789489203938684     0.1142164621207649    0.08724927406921099  2.220446049250313e-14 200.4462499845633
2.978640954009317      14.13923443992781      10.36386180015197   0.001289757904809709     0.9521402449579909     -8.038235489277728  0.0001389417218415925     0.1285441533822242  0.0007250048508747667       14.1788350595469      359.3538890584857   0.009134588001421464     0.8293734542337309     0.4635677752256624     0.2731934196361623     0.4918989821136141   0.001786110170835647     0.7789489203938684     0.1142164621207649    0.08724927406921099  2.220446049250313e-14 200.446372390099
2.978640954009317      14.13923443992781      10.36386180015197   0.001289757904809709     0.9521402300568297     -8.038235609056772  0.0001389417218415925     0.1285441533822242  0.0007250048508747667       14.1788350595469      359.3538890584857   0.009134588001421464     0.8293734542337309     0.4635677752256624     0.2731934196361623     0.4918989821136141   0.001786110170835647     0.7789489203938684     0.1142164621207649    0.08724927406921099  2.220446049250313e-14 200.4463701197564
2.978640954009317      14.13923443992781      10.36386180015197   0.001289757904809709     0.9521402300568297     -8.038235489277728  0.0001389566230027864     0.1285441533822242  0.0007250048508747667       14.1788350595469      359.3538890584857   0.009134588001421464     0.8293734542337309     0.4635677752256624     0.2731934196361623     0.4918989821136141   0.001786110170835647     0.7789489203938684     0.1142164621207649    0.08724927406921099  2.220446049250313e-14 200.4465196212892
2.978640954009317      14.13923443992781      10.36386180015197   0.001289757904809709     0.9521402300568297     -8.038235489277728  0.0001389417218415925     0.1285441682833854  0.0007250048508747667       14.1788350595469      359.3538890584857   0.009134588001421464     0.8293734542337309     0.4635677752256624     0.2731934196361623     0.4918989821136141   0.001786110170835647     0.7789489203938684     0.1142164621207649    0.08724927406921099  2.220446049250313e-14 200.4463680506934
2.978640954009317      14.13923443992781      10.36386180015197   0.001289757904809709     0.9521402300568297     -8.038235489277728  0.0001389417218415925     0.1285441533822242  0.0007250197520359606       14.1788350595469      359.3538890584857   0.009134588001421464     0.8293734542337309     0.4635677752256624     0.2731934196361623     0.4918989821136141   0.001786110170835647     0.7789489203938684     0.1142164621207649    0.08724927406921099  2.220446049250313e-14 200.4463205487909
2.978640954009317      14.13923443992781      10.36386180015197   0.001289757904809709     0.9521402300568297     -8.038235489277728  0.0001389417218415925     0.1285441533822242  0.0007250048508747667        14.178835270828      359.3538890584857   0.009134588001421464     0.8293734542337309     0.4635677752256624     0.2731934196361623     0.4918989821136141   0.001786110170835647     0.7789489203938684     0.1142164621207649    0.08724927406921099  2.220446049250313e-14 200.4463701059182
2.978640954009317      14.13923443992781      10.36386180015197   0.001289757904809709     0.9521402300568297     -8.038235489277728  0.0001389417218415925     0.1285441533822242  0.0007250048508747667       14.1788350595469       359.353894413276   0.009134588001421464     0.8293734542337309     0.4635677752256624     0.2731934196361623     0.4918989821136141   0.001786110170835647     0.7789489203938684     0.1142164621207649    0.08724927406921099  2.220446049250313e-14 200.4463736887718
2.978640954009317      14.13923443992781      10.36386180015197   0.001289757904809709     0.9521402300568297     -8.038235489277728  0.0001389417218415925     0.1285441533822242  0.0007250048508747667       14.1788350595469      359.3538890584857   0.009134602902582658     0.8293734542337309     0.4635677752256624     0.2731934196361623     0.4918989821136141   0.001786110170835647     0.7789489203938684     0.1142164621207649    0.08724927406921099  2.220446049250313e-14 200.4466185552793
2.978640954009317      14.13923443992781      10.36386180015197   0.001289757904809709     0.9521402300568297     -8.038235489277728  0.0001389417218415925     0.1285441533822242  0.0007250048508747667       14.1788350595469      359.3538890584857   0.009134588001421464     0.8293734691348921     0.4635677752256624     0.2731934196361623     0.4918989821136141   0.001786110170835647     0.7789489203938684     0.1142164621207649    0.08724927406921099  2.220446049250313e-14 200.4463775348279
2.978640954009317      14.13923443992781      10.36386180015197   0.001289757904809709     0.9521402300568297     -8.038235489277728  0.0001389417218415925     0.1285441533822242  0.0007250048508747667       14.1788350595469      359.3538890584857   0.009134588001421464     0.8293734542337309     0.4635677901268236     0.2731934196361623     0.4918989821136141   0.001786110170835647     0.7789489203938684     0.1142164621207649    0.08724927406921099  2.220446049250313e-14 200.4463700119663
2.978640954009317      14.13923443992781      10.36386180015197   0.001289757904809709     0.9521402300568297     -8.038235489277728  0.0001389417218415925     0.1285441533822242  0.0007250048508747667       14.1788350595469      359.3538890584857   0.009134588001421464     0.8293734542337309     0.4635677752256624     0.2731934345373235     0.4918989821136141   0.001786110170835647     0.7789489203938684     0.1142164621207649    0.08724927406921099  2.220446049250313e-14 200.4463921593435
2.978640954009317      14.13923443992781      10.36386180015197   0.001289757904809709     0.9521402300568297     -8.038235489277728  0.0001389417218415925     0.1285441533822242  0.0007250048508747667       14.1788350595469      359.3538890584857   0.009134588001421464     0.8293734542337309     0.4635677752256624     0.2731934196361623     0.4918989970147753   0.001786110170835647     0.7789489203938684     0.1142164621207649    0.08724927406921099  2.220446049250313e-14 200.4463723196718
2.978640954009317      14.13923443992781      10.36386180015197   0.001289757904809709     0.9521402300568297     -8.038235489277728  0.0001389417218415925     0.1285441533822242  0.0007250048508747667       14.1788350595469      359.3538890584857   0.009134588001421464     0.8293734542337309     0.4635677752256624     0.2731934196361623     0.4918989821136141   0.001786125071996841     0.7789489203938684     0.1142164621207649    0.08724927406921099  2.220446049250313e-14 200.446372949765
2.978640954009317      14.13923443992781      10.36386180015197   0.001289757904809709     0.9521402300568297     -8.038235489277728  0.0001389417218415925     0.1285441533822242  0.0007250048508747667       14.1788350595469      359.3538890584857   0.009134588001421464     0.8293734542337309     0.4635677752256624     0.2731934196361623     0.4918989821136141   0.001786110170835647     0.7789489352950296     0.1142164621207649    0.08724927406921099  2.220446049250313e-14 200.4463729497738
2.978640954009317      14.13923443992781      10.36386180015197   0.001289757904809709     0.9521402300568297     -8.038235489277728  0.0001389417218415925     0.1285441533822242  0.0007250048508747667       14.1788350595469      359.3538890584857   0.009134588001421464     0.8293734542337309     0.4635677752256624     0.2731934196361623     0.4918989821136141   0.001786110170835647     0.7789489203938684     0.1142164770219261    0.08724927406921099  2.220446049250313e-14 200.4463729497839
2.978640954009317      14.13923443992781      10.36386180015197   0.001289757904809709     0.9521402300568297     -8.038235489277728  0.0001389417218415925     0.1285441533822242  0.0007250048508747667       14.1788350595469      359.3538890584857   0.009134588001421464     0.8293734542337309     0.4635677752256624     0.2731934196361623     0.4918989821136141   0.001786110170835647     0.7789489203938684     0.1142164621207649    0.08724928897037218  2.220446049250313e-14 200.4463729497712
2.978640954009317      14.13923443992781      10.36386180015197   0.001289757904809709     0.9521402300568297     -8.038235489277728  0.0001389417218415925     0.1285441533822242  0.0007250048508747667       14.1788350595469      359.3538890584857   0.009134588001421464     0.8293734542337309     0.4635677752256624     0.2731934196361623     0.4918989821136141   0.001786110170835647     0.7789489203938684     0.1142164621207649    0.08724927406921099  1.490118339830815e-08 200.4464782355925
2.969099321297911      15.49972989566915      13.60295607476569   0.002399393021504226     0.9785887830087168     -9.268959022953684  0.0001710444052454241     0.1302682095250219  0.0007041337637487739      15.11531898176248      383.8617106856419   0.008664740249584635     0.8455829777747895     0.4657088958635605     0.2815292315420589     0.5208039031317349   0.001786377274390277     0.7789489203938684     0.1116472987992016    0.08734012818936433  3.977141906066662e-14 197.3000238406904
2.969099365540938      15.49972989566915      13.60295607476569   0.002399393021504226     0.9785887830087168     -9.268959022953684  0.0001710444052454241     0.1302682095250219  0.0007041337637487739      15.11531898176248      383.8617106856419   0.008664740249584635     0.8455829777747895     0.4657088958635605     0.2815292315420589     0.5208039031317349   0.001786377274390277     0.7789489203938684     0.1116472987992016    0.08734012818936433  3.977141906066662e-14 197.3000240475647
2.969099321297911      15.49973012663312      13.60295607476569   0.002399393021504226     0.9785887830087168     -9.268959022953684  0.0001710444052454241     0.1302682095250219  0.0007041337637487739      15.11531898176248      383.8617106856419   0.008664740249584635     0.8455829777747895     0.4657088958635605     0.2815292315420589     0.5208039031317349   0.001786377274390277     0.7789489203938684     0.1116472987992016    0.08734012818936433  3.977141906066662e-14 197.3000243197917
2.969099321297911      15.49972989566915      13.60295627746553   0.002399393021504226     0.9785887830087168     -9.268959022953684  0.0001710444052454241     0.1302682095250219  0.0007041337637487739      15.11531898176248      383.8617106856419   0.008664740249584635     0.8455829777747895     0.4657088958635605     0.2815292315420589     0.5208039031317349   0.001786377274390277     0.7789489203938684     0.1116472987992016    0.08734012818936433  3.977141906066662e-14 197.3000239710058
2.969099321297911      15.49972989566915      13.60295607476569   0.002399407922665419     0.9785887830087168     -9.268959022953684  0.0001710444052454241     0.1302682095250219  0.0007041337637487739      15.11531898176248      383.8617106856419   0.008664740249584635     0.8455829777747895     0.4657088958635605     0.2815292315420589     0.5208039031317349   0.001786377274390277     0.7789489203938684     0.1116472987992016    0.08734012818936433  3.977141906066662e-14 197.2999871785417
2.969099321297911      15.49972989566915      13.60295607476569   0.002399393021504226      0.978588797909878     -9.268959022953684  0.0001710444052454241     0.1302682095250219  0.0007041337637487739      15.11531898176248      383.8617106856419   0.008664740249584635     0.8455829777747895     0.4657088958635605     0.2815292315420589     0.5208039031317349   0.001786377274390277     0.7789489203938684     0.1116472987992016    0.08734012818936433  3.977141906066662e-14 197.3000235446645
2.969099321297911      15.49972989566915      13.60295607476569   0.002399393021504226     0.9785887830087168     -9.268959161071937  0.0001710444052454241     0.1302682095250219  0.0007041337637487739      15.11531898176248      383.8617106856419   0.008664740249584635     0.8455829777747895     0.4657088958635605     0.2815292315420589     0.5208039031317349   0.001786377274390277     0.7789489203938684     0.1116472987992016    0.08734012818936433  3.977141906066662e-14 197.3000227362932
2.969099321297911      15.49972989566915      13.60295607476569   0.002399393021504226     0.9785887830087168     -9.268959022953684   0.000171059306406618     0.1302682095250219  0.0007041337637487739      15.11531898176248      383.8617106856419   0.008664740249584635     0.8455829777747895     0.4657088958635605     0.2815292315420589     0.5208039031317349   0.001786377274390277     0.7789489203938684     0.1116472987992016    0.08734012818936433  3.977141906066662e-14 197.3001894968594
2.969099321297911      15.49972989566915      13.60295607476569   0.002399393021504226     0.9785887830087168     -9.268959022953684  0.0001710444052454241     0.1302682244261831  0.0007041337637487739      15.11531898176248      383.8617106856419   0.008664740249584635     0.8455829777747895     0.4657088958635605     0.2815292315420589     0.5208039031317349   0.001786377274390277     0.7789489203938684     0.1116472987992016    0.08734012818936433  3.977141906066662e-14 197.3000214689033
2.969099321297911      15.49972989566915      13.60295607476569   0.002399393021504226     0.9785887830087168     -9.268959022953684  0.0001710444052454241     0.1302682095250219  0.0007041486649099677      15.11531898176248      383.8617106856419   0.008664740249584635     0.8455829777747895     0.4657088958635605     0.2815292315420589     0.5208039031317349   0.001786377274390277     0.7789489203938684     0.1116472987992016    0.08734012818936433  3.977141906066662e-14 197.2999939650367
2.969099321297911      15.49972989566915      13.60295607476569   0.002399393021504226     0.9785887830087168     -9.268959022953684  0.0001710444052454241     0.1302682095250219  0.0007041337637487739      15.11531920699828      383.8617106856419   0.008664740249584635     0.8455829777747895     0.4657088958635605     0.2815292315420589     0.5208039031317349   0.001786377274390277     0.7789489203938684     0.1116472987992016    0.08734012818936433  3.977141906066662e-14 197.3000219616224
2.969099321297911      15.49972989566915      13.60295607476569   0.002399393021504226     0.9785887830087168     -9.268959022953684  0.0001710444052454241     0.1302682095250219  0.0007041337637487739      15.11531898176248      383.8617164056271   0.008664740249584635     0.8455829777747895     0.4657088958635605     0.2815292315420589     0.5208039031317349   0.001786377274390277     0.7789489203938684     0.1116472987992016    0.08734012818936433  3.977141906066662e-14 197.3000243546742
2.969099321297911      15.49972989566915      13.60295607476569   0.002399393021504226     0.9785887830087168     -9.268959022953684  0.0001710444052454241     0.1302682095250219  0.0007041337637487739      15.11531898176248      383.8617106856419   0.008664755150745829     0.8455829777747895     0.4657088958635605     0.2815292315420589     0.5208039031317349   0.001786377274390277     0.7789489203938684     0.1116472987992016    0.08734012818936433  3.977141906066662e-14 197.3002502029131
2.969099321297911      15.49972989566915      13.60295607476569   0.002399393021504226     0.9785887830087168     -9.268959022953684  0.0001710444052454241     0.1302682095250219  0.0007041337637487739      15.11531898176248      383.8617106856419   0.008664740249584635     0.8455829926759507     0.4657088958635605     0.2815292315420589     0.5208039031317349   0.001786377274390277     0.7789489203938684     0.1116472987992016    0.08734012818936433  3.977141906066662e-14 197.3000281167134
2.969099321297911      15.49972989566915      13.60295607476569   0.002399393021504226     0.9785887830087168     -9.268959022953684  0.0001710444052454241     0.1302682095250219  0.0007041337637487739      15.11531898176248      383.8617106856419   0.008664740249584635     0.8455829777747895     0.4657089107647217     0.2815292315420589     0.5208039031317349   0.001786377274390277     0.7789489203938684     0.1116472987992016    0.08734012818936433  3.977141906066662e-14 197.3000230205873
2.969099321297911      15.49972989566915      13.60295607476569   0.002399393021504226     0.9785887830087168     -9.268959022953684  0.0001710444052454241     0.1302682095250219  0.0007041337637487739      15.11531898176248      383.8617106856419   0.008664740249584635     0.8455829777747895     0.4657088958635605     0.2815292464432201     0.5208039031317349   0.001786377274390277     0.7789489203938684     0.1116472987992016    0.08734012818936433  3.977141906066662e-14 197.3000432168692
2.969099321297911      15.49972989566915      13.60295607476569   0.002399393021504226     0.9785887830087168     -9.268959022953684  0.0001710444052454241     0.1302682095250219  0.0007041337637487739      15.11531898176248      383.8617106856419   0.008664740249584635     0.8455829777747895     0.4657088958635605     0.2815292315420589     0.5208039180328961   0.001786377274390277     0.7789489203938684     0.1116472987992016    0.08734012818936433  3.977141906066662e-14 197.3000240281615
2.969099321297911      15.49972989566915      13.60295607476569   0.002399393021504226     0.9785887830087168     -9.268959022953684  0.0001710444052454241     0.1302682095250219  0.0007041337637487739      15.11531898176248      383.8617106856419   0.008664740249584635     0.8455829777747895     0.4657088958635605     0.2815292315420589     0.5208039031317349   0.001786392175551471     0.7789489203938684     0.1116472987992016    0.08734012818936433  3.977141906066662e-14 197.3000238406519
2.969099321297911      15.49972989566915      13.60295607476569   0.002399393021504226     0.9785887830087168     -9.268959022953684  0.0001710444052454241     0.1302682095250219  0.0007041337637487739      15.11531898176248      383.8617106856419   0.008664740249584635     0.8455829777747895     0.4657088958635605     0.2815292315420589     0.5208039031317349   0.001786377274390277     0.7789489352950296     0.1116472987992016    0.08734012818936433  3.977141906066662e-14 197.3000238406904
2.969099321297911      15.49972989566915      13.60295607476569   0.002399393021504226     0.9785887830087168     -9.268959022953684  0.0001710444052454241     0.1302682095250219  0.0007041337637487739      15.11531898176248      383.8617106856419   0.008664740249584635     0.8455829777747895     0.4657088958635605     0.2815292315420589     0.5208039031317349   0.001786377274390277     0.7789489203938684     0.1116473137003628    0.08734012818936433  3.977141906066662e-14 197.3000238406943
2.969099321297911      15.49972989566915      13.60295607476569   0.002399393021504226     0.9785887830087168     -9.268959022953684  0.0001710444052454241     0.1302682095250219  0.0007041337637487739      15.11531898176248      383.8617106856419   0.008664740249584635     0.8455829777747895     0.4657088958635605     0.2815292315420589     0.5208039031317349   0.001786377274390277     0.7789489203938684     0.1116472987992016    0.08734014309052553  3.977141906066662e-14 197.3000238406708
2.969099321297911      15.49972989566915      13.60295607476569   0.002399393021504226     0.9785887830087168     -9.268959022953684  0.0001710444052454241     0.1302682095250219  0.0007041337637487739      15.11531898176248      383.8617106856419   0.008664740249584635     0.8455829777747895     0.4657088958635605     0.2815292315420589     0.5208039031317349   0.001786377274390277     0.7789489203938684     0.1116472987992016    0.08734012818936433  1.490120096526672e-08 197.300127684813
2.965691871825177      15.63576629044468      13.81641194468527   0.002477348296730667     0.9775405063248103     -9.398730626333249  0.0001689804536384869     0.1301399188138808  0.0007703003234425053       15.2305930336086      386.5450701052194   0.008660731535235796     0.8441747479443644     0.4667045496260019     0.2803882330125128     0.5203156886256626   0.001849544151690791     0.7789489203938684       0.11162474494831    0.08784184822215982  3.788352761714024e-14 194.3111072703134
2.965691916017429      15.63576629044468      13.81641194468527   0.002477348296730667     0.9775405063248103     -9.398730626333249  0.0001689804536384869     0.1301399188138808  0.0007703003234425053       15.2305930336086      386.5450701052194   0.008660731535235796     0.8441747479443644     0.4667045496260019     0.2803882330125128     0.5203156886256626   0.001849544151690791     0.7789489203938684       0.11162474494831    0.08784184822215982  3.788352761714024e-14 194.3111082103153
2.965691871825177      15.63576652343576      13.81641194468527   0.002477348296730667     0.9775405063248103     -9.398730626333249  0.0001689804536384869     0.1301399188138808  0.0007703003234425053       15.2305930336086      386.5450701052194   0.008660731535235796     0.8441747479443644     0.4667045496260019     0.2803882330125128     0.5203156886256626   0.001849544151690791     0.7789489203938684       0.11162474494831    0.08784184822215982  3.788352761714024e-14 194.3111075801376
2.965691871825177      15.63576629044468      13.81641215056586   0.002477348296730667     0.9775405063248103     -9.398730626333249  0.0001689804536384869     0.1301399188138808  0.0007703003234425053       15.2305930336086      386.5450701052194   0.008660731535235796     0.8441747479443644     0.4667045496260019     0.2803882330125128     0.5203156886256626   0.001849544151690791     0.7789489203938684       0.11162474494831    0.08784184822215982  3.788352761714024e-14 194.3111068278579
2.965691871825177      15.63576629044468      13.81641194468527   0.002477363197891861     0.9775405063248103     -9.398730626333249  0.0001689804536384869     0.1301399188138808  0.0007703003234425053       15.2305930336086      386.5450701052194   0.008660731535235796     0.8441747479443644     0.4667045496260019     0.2803882330125128     0.5203156886256626   0.001849544151690791     0.7789489203938684       0.11162474494831    0.08784184822215982  3.788352761714024e-14 194.3111065511996
2.965691871825177      15.63576629044468      13.81641194468527   0.002477348296730667     0.9775405212259715     -9.398730626333249  0.0001689804536384869     0.1301399188138808  0.0007703003234425053       15.2305930336086      386.5450701052194   0.008660731535235796     0.8441747479443644     0.4667045496260019     0.2803882330125128     0.5203156886256626   0.001849544151690791     0.7789489203938684       0.11162474494831    0.08784184822215982  3.788352761714024e-14 194.3111066315748
2.965691871825177      15.63576629044468      13.81641194468527   0.002477348296730667     0.9775405063248103     -9.398730766385249  0.0001689804536384869     0.1301399188138808  0.0007703003234425053       15.2305930336086      386.5450701052194   0.008660731535235796     0.8441747479443644     0.4667045496260019     0.2803882330125128     0.5203156886256626   0.001849544151690791     0.7789489203938684       0.11162474494831    0.08784184822215982  3.788352761714024e-14 194.3111078341739
2.965691871825177      15.63576629044468      13.81641194468527   0.002477348296730667     0.9775405063248103     -9.398730626333249  0.0001689953547996807     0.1301399188138808  0.0007703003234425053       15.2305930336086      386.5450701052194   0.008660731535235796     0.8441747479443644     0.4667045496260019     0.2803882330125128     0.5203156886256626   0.001849544151690791     0.7789489203938684       0.11162474494831    0.08784184822215982  3.788352761714024e-14 194.3112816320999
2.965691871825177      15.63576629044468      13.81641194468527   0.002477348296730667     0.9775405063248103     -9.398730626333249  0.0001689804536384869      0.130139933715042  0.0007703003234425053       15.2305930336086      386.5450701052194   0.008660731535235796     0.8441747479443644     0.4667045496260019     0.2803882330125128     0.5203156886256626   0.001849544151690791     0.7789489203938684       0.11162474494831    0.08784184822215982  3.788352761714024e-14 194.3111063135316
2.965691871825177      15.63576629044468      13.81641194468527   0.002477348296730667     0.9775405063248103     -9.398730626333249  0.0001689804536384869     0.1301399188138808  0.0007703152246036992       15.2305930336086      386.5450701052194   0.008660731535235796     0.8441747479443644     0.4667045496260019     0.2803882330125128     0.5203156886256626   0.001849544151690791     0.7789489203938684       0.11162474494831    0.08784184822215982  3.788352761714024e-14 194.3111026476891
2.965691871825177      15.63576629044468      13.81641194468527   0.002477348296730667     0.9775405063248103     -9.398730626333249  0.0001689804536384869     0.1301399188138808  0.0007703003234425053      15.23059326056212      386.5450701052194   0.008660731535235796     0.8441747479443644     0.4667045496260019     0.2803882330125128     0.5203156886256626   0.001849544151690791     0.7789489203938684       0.11162474494831    0.08784184822215982  3.788352761714024e-14 194.3111041038762
2.965691871825177      15.63576629044468      13.81641194468527   0.002477348296730667     0.9775405063248103     -9.398730626333249  0.0001689804536384869     0.1301399188138808  0.0007703003234425053       15.2305930336086      386.5450758651898   0.008660731535235796     0.8441747479443644     0.4667045496260019     0.2803882330125128     0.5203156886256626   0.001849544151690791     0.7789489203938684       0.11162474494831    0.08784184822215982  3.788352761714024e-14 194.3111081216739
2.965691871825177      15.63576629044468      13.81641194468527   0.002477348296730667     0.9775405063248103     -9.398730626333249  0.0001689804536384869     0.1301399188138808  0.0007703003234425053       15.2305930336086      386.5450701052194    0.00866074643639699     0.8441747479443644     0.4667045496260019     0.2803882330125128     0.5203156886256626   0.001849544151690791     0.7789489203938684       0.11162474494831    0.08784184822215982  3.788352761714024e-14 194.3113248452971
2.965691871825177      15.63576629044468      13.81641194468527   0.002477348296730667     0.9775405063248103     -9.398730626333249  0.0001689804536384869     0.1301399188138808  0.0007703003234425053       15.2305930336086      386.5450701052194   0.008660731535235796     0.8441747628455256     0.4667045496260019     0.2803882330125128     0.5203156886256626   0.001849544151690791     0.7789489203938684       0.11162474494831    0.08784184822215982  3.788352761714024e-14 194.3111117742271
2.965691871825177      15.63576629044468      13.81641194468527   0.002477348296730667     0.9775405063248103     -9.398730626333249  0.0001689804536384869     0.1301399188138808  0.0007703003234425053       15.2305930336086      386.5450701052194   0.008660731535235796     0.8441747479443644     0.4667045645271631     0.2803882330125128     0.5203156886256626   0.001849544151690791     0.7789489203938684       0.11162474494831    0.08784184822215982  3.788352761714024e-14 194.3111069497197
2.965691871825177      15.63576629044468      13.81641194468527   0.002477348296730667     0.9775405063248103     -9.398730626333249  0.0001689804536384869     0.1301399188138808  0.0007703003234425053       15.2305930336086      386.5450701052194   0.008660731535235796     0.8441747479443644     0.4667045496260019      0.280388247913674     0.5203156886256626   0.001849544151690791     0.7789489203938684       0.11162474494831    0.08784184822215982  3.788352761714024e-14 194.3111264114915
2.965691871825177      15.63576629044468      13.81641194468527   0.002477348296730667     0.9775405063248103     -9.398730626333249  0.0001689804536384869     0.1301399188138808  0.0007703003234425053       15.2305930336086      386.5450701052194   0.008660731535235796     0.8441747479443644     0.4667045496260019     0.2803882330125128     0.5203157035268238   0.001849544151690791     0.7789489203938684       0.11162474494831    0.08784184822215982  3.788352761714024e-14 194.3111086670206
2.965691871825177      15.63576629044468      13.81641194468527   0.002477348296730667     0.9775405063248103     -9.398730626333249  0.0001689804536384869     0.1301399188138808  0.0007703003234425053       15.2305930336086      386.5450701052194   0.008660731535235796     0.8441747479443644     0.4667045496260019     0.2803882330125128     0.5203156886256626   0.001849559052851985     0.7789489203938684       0.11162474494831    0.08784184822215982  3.788352761714024e-14 194.311107270688
2.965691871825177      15.63576629044468      13.81641194468527   0.002477348296730667     0.9775405063248103     -9.398730626333249  0.0001689804536384869     0.1301399188138808  0.0007703003234425053       15.2305930336086      386.5450701052194   0.008660731535235796     0.8441747479443644     0.4667045496260019     0.2803882330125128     0.5203156886256626   0.001849544151690791     0.7789489352950296       0.11162474494831    0.08784184822215982  3.788352761714024e-14 194.3111072703134
2.965691871825177      15.63576629044468      13.81641194468527   0.002477348296730667     0.9775405063248103     -9.398730626333249  0.0001689804536384869     0.1301399188138808  0.0007703003234425053       15.2305930336086      386.5450701052194   0.008660731535235796     0.8441747479443644     0.4667045496260019     0.2803882330125128     0.5203156886256626   0.001849544151690791     0.7789489203938684     0.1116247598494712    0.08784184822215982  3.788352761714024e-14 194.3111072702506
2.965691871825177      15.63576629044468      13.81641194468527   0.002477348296730667     0.9775405063248103     -9.398730626333249  0.0001689804536384869     0.1301399188138808  0.0007703003234425053       15.2305930336086      386.5450701052194   0.008660731535235796     0.8441747479443644     0.4667045496260019     0.2803882330125128     0.5203156886256626   0.001849544151690791     0.7789489203938684       0.11162474494831    0.08784186312332101  3.788352761714024e-14 194.3111072706437
2.965691871825177      15.63576629044468      13.81641194468527   0.002477348296730667     0.9775405063248103     -9.398730626333249  0.0001689804536384869     0.1301399188138808  0.0007703003234425053       15.2305930336086      386.5450701052194   0.008660731535235796     0.8441747479443644     0.4667045496260019     0.2803882330125128     0.5203156886256626   0.001849544151690791     0.7789489203938684       0.11162474494831    0.08784184822215982  1.490119907737528e-08 194.3112115762561
2.931933436863157      15.53172470401978      13.49851531155007   0.002421625632248894     0.9868476500849717     -9.259239623241566  0.0001594818083216528     0.1294834524226781  0.0009436092504533436      15.68776174356782      393.0540113019164   0.008686184896435729     0.8386872615495009     0.4721909225324397     0.2761083740330904     0.5075337127789794   0.001782066840266688     0.7789489203938684     0.1178307342980427    0.08497937307271813  2.964506595242423e-14 185.7830248742323
2.93193348055237      15.53172470401978      13.49851531155007   0.002421625632248894     0.9868476500849717     -9.259239623241566  0.0001594818083216528     0.1294834524226781  0.0009436092504533436      15.68776174356782      393.0540113019164   0.008686184896435729     0.8386872615495009     0.4721909225324397     0.2761083740330904     0.5075337127789794   0.001782066840266688     0.7789489203938684     0.1178307342980427    0.08497937307271813  2.964506595242423e-14 185.7830256885248
2.931933436863157      15.53172493546052      13.49851531155007   0.002421625632248894     0.9868476500849717     -9.259239623241566  0.0001594818083216528     0.1294834524226781  0.0009436092504533436      15.68776174356782      393.0540113019164   0.008686184896435729     0.8386872615495009     0.4721909225324397     0.2761083740330904     0.5075337127789794   0.001782066840266688     0.7789489203938684     0.1178307342980427    0.08497937307271813  2.964506595242423e-14 185.7830250208257
2.931933436863157      15.53172470401978      13.49851551269362   0.002421625632248894     0.9868476500849717     -9.259239623241566  0.0001594818083216528     0.1294834524226781  0.0009436092504533436      15.68776174356782      393.0540113019164   0.008686184896435729     0.8386872615495009     0.4721909225324397     0.2761083740330904     0.5075337127789794   0.001782066840266688     0.7789489203938684     0.1178307342980427    0.08497937307271813  2.964506595242423e-14 185.7830245785379
2.931933436863157      15.53172470401978      13.49851531155007   0.002421640533410087     0.9868476500849717     -9.259239623241566  0.0001594818083216528     0.1294834524226781  0.0009436092504533436      15.68776174356782      393.0540113019164   0.008686184896435729     0.8386872615495009     0.4721909225324397     0.2761083740330904     0.5075337127789794   0.001782066840266688     0.7789489203938684     0.1178307342980427    0.08497937307271813  2.964506595242423e-14 185.783014487385
2.931933436863157      15.53172470401978      13.49851531155007   0.002421625632248894     0.9868476649861329     -9.259239623241566  0.0001594818083216528     0.1294834524226781  0.0009436092504533436      15.68776174356782      393.0540113019164   0.008686184896435729     0.8386872615495009     0.4721909225324397     0.2761083740330904     0.5075337127789794   0.001782066840266688     0.7789489203938684     0.1178307342980427    0.08497937307271813  2.964506595242423e-14 185.7830240694907
2.931933436863157      15.53172470401978      13.49851531155007   0.002421625632248894     0.9868476500849717     -9.259239761214989  0.0001594818083216528     0.1294834524226781  0.0009436092504533436      15.68776174356782      393.0540113019164   0.008686184896435729     0.8386872615495009     0.4721909225324397     0.2761083740330904     0.5075337127789794   0.001782066840266688     0.7789489203938684     0.1178307342980427    0.08497937307271813  2.964506595242423e-14 185.7830248473321
2.931933436863157      15.53172470401978      13.49851531155007   0.002421625632248894     0.9868476500849717     -9.259239623241566  0.0001594967094828466     0.1294834524226781  0.0009436092504533436      15.68776174356782      393.0540113019164   0.008686184896435729     0.8386872615495009     0.4721909225324397     0.2761083740330904     0.5075337127789794   0.001782066840266688     0.7789489203938684     0.1178307342980427    0.08497937307271813  2.964506595242423e-14 185.783216908928
2.931933436863157      15.53172470401978      13.49851531155007   0.002421625632248894     0.9868476500849717     -9.259239623241566  0.0001594818083216528     0.1294834673238393  0.0009436092504533436      15.68776174356782      393.0540113019164   0.008686184896435729     0.8386872615495009     0.4721909225324397     0.2761083740330904     0.5075337127789794   0.001782066840266688     0.7789489203938684     0.1178307342980427    0.08497937307271813  2.964506595242423e-14 185.7830265113593
2.931933436863157      15.53172470401978      13.49851531155007   0.002421625632248894     0.9868476500849717     -9.259239623241566  0.0001594818083216528     0.1294834524226781  0.0009436241516145374      15.68776174356782      393.0540113019164   0.008686184896435729     0.8386872615495009     0.4721909225324397     0.2761083740330904     0.5075337127789794   0.001782066840266688     0.7789489203938684     0.1178307342980427    0.08497937307271813  2.964506595242423e-14 185.783100876924
2.931933436863157      15.53172470401978      13.49851531155007   0.002421625632248894     0.9868476500849717     -9.259239623241566  0.0001594818083216528     0.1294834524226781  0.0009436092504533436      15.68776197733369      393.0540113019164   0.008686184896435729     0.8386872615495009     0.4721909225324397     0.2761083740330904     0.5075337127789794   0.001782066840266688     0.7789489203938684     0.1178307342980427    0.08497937307271813  2.964506595242423e-14 185.7830226860255
2.931933436863157      15.53172470401978      13.49851531155007   0.002421625632248894     0.9868476500849717     -9.259239623241566  0.0001594818083216528     0.1294834524226781  0.0009436092504533436      15.68776174356782      393.0540171588776   0.008686184896435729     0.8386872615495009     0.4721909225324397     0.2761083740330904     0.5075337127789794   0.001782066840266688     0.7789489203938684     0.1178307342980427    0.08497937307271813  2.964506595242423e-14 185.7830252542237
2.931933436863157      15.53172470401978      13.49851531155007   0.002421625632248894     0.9868476500849717     -9.259239623241566  0.0001594818083216528     0.1294834524226781  0.0009436092504533436      15.68776174356782      393.0540113019164   0.008686199797596923     0.8386872615495009     0.4721909225324397     0.2761083740330904     0.5075337127789794   0.001782066840266688     0.7789489203938684     0.1178307342980427    0.08497937307271813  2.964506595242423e-14 185.7832224082546
2.931933436863157      15.53172470401978      13.49851531155007   0.002421625632248894     0.9868476500849717     -9.259239623241566  0.0001594818083216528     0.1294834524226781  0.0009436092504533436      15.68776174356782      393.0540113019164   0.008686184896435729     0.8386872764506621     0.4721909225324397     0.2761083740330904     0.5075337127789794   0.001782066840266688     0.7789489203938684     0.1178307342980427    0.08497937307271813  2.964506595242423e-14 185.7830280693737
2.931933436863157      15.53172470401978      13.49851531155007   0.002421625632248894     0.9868476500849717     -9.259239623241566  0.0001594818083216528     0.1294834524226781  0.0009436092504533436      15.68776174356782      393.0540113019164   0.008686184896435729     0.8386872615495009     0.4721909374336009     0.2761083740330904     0.5075337127789794   0.001782066840266688     0.7789489203938684     0.1178307342980427    0.08497937307271813  2.964506595242423e-14 185.7830240697529
2.931933436863157      15.53172470401978      13.49851531155007   0.002421625632248894     0.9868476500849717     -9.259239623241566  0.0001594818083216528     0.1294834524226781  0.0009436092504533436      15.68776174356782      393.0540113019164   0.008686184896435729     0.8386872615495009     0.4721909225324397     0.2761083889342516     0.5075337127789794   0.001782066840266688     0.7789489203938684     0.1178307342980427    0.08497937307271813  2.964506595242423e-14 185.7830417245582
2.931933436863157      15.53172470401978      13.49851531155007   0.002421625632248894     0.9868476500849717     -9.259239623241566  0.0001594818083216528     0.1294834524226781  0.0009436092504533436      15.68776174356782      393.0540113019164   0.008686184896435729     0.8386872615495009     0.4721909225324397     0.2761083740330904     0.5075337276801406   0.001782066840266688     0.7789489203938684     0.1178307342980427    0.08497937307271813  2.964506595242423e-14 185.7830241387567
2.931933436863157      15.53172470401978      13.49851531155007   0.002421625632248894     0.9868476500849717     -9.259239623241566  0.0001594818083216528     0.1294834524226781  0.0009436092504533436      15.68776174356782      393.0540113019164   0.008686184896435729     0.8386872615495009     0.4721909225324397     0.2761083740330904     0.5075337127789794   0.001782081741427882     0.7789489203938684     0.1178307342980427    0.08497937307271813  2.964506595242423e-14 185.7830248937148
2.931933436863157      15.53172470401978      13.49851531155007   0.002421625632248894     0.9868476500849717     -9.259239623241566  0.0001594818083216528     0.1294834524226781  0.0009436092504533436      15.68776174356782      393.0540113019164   0.008686184896435729     0.8386872615495009     0.4721909225324397     0.2761083740330904     0.5075337127789794   0.001782066840266688     0.7789489352950296     0.1178307342980427    0.08497937307271813  2.964506595242423e-14 185.7830248742323
2.931933436863157      15.53172470401978      13.49851531155007   0.002421625632248894     0.9868476500849717     -9.259239623241566  0.0001594818083216528     0.1294834524226781  0.0009436092504533436      15.68776174356782      393.0540113019164   0.008686184896435729     0.8386872615495009     0.4721909225324397     0.2761083740330904     0.5075337127789794   0.001782066840266688     0.7789489203938684     0.1178307491992039    0.08497937307271813  2.964506595242423e-14 185.7830248744019
2.931933436863157      15.53172470401978      13.49851531155007   0.002421625632248894     0.9868476500849717     -9.259239623241566  0.0001594818083216528     0.1294834524226781  0.0009436092504533436      15.68776174356782      393.0540113019164   0.008686184896435729     0.8386872615495009     0.4721909225324397     0.2761083740330904     0.5075337127789794   0.001782066840266688     0.7789489203938684     0.1178307342980427    0.08497938797387933  2.964506595242423e-14 185.7830248919717
2.931933436863157      15.53172470401978      13.49851531155007   0.002421625632248894     0.9868476500849717     -9.259239623241566  0.0001594818083216528     0.1294834524226781  0.0009436092504533436      15.68776174356782      393.0540113019164   0.008686184896435729     0.8386872615495009     0.4721909225324397     0.2761083740330904     0.5075337127789794   0.001782066840266688     0.7789489203938684     0.1178307342980427    0.08497937307271813  1.490119083891361e-08 185.7831305254876
2.927813917147728       15.7157934298101      13.66414167131527    0.00253972324787032     0.9924693270279401     -9.371375851180591  0.0001592857215300424     0.1290368512108437  0.0009372063393795922      16.03480707920403      403.0938766658417   0.008639831185540207     0.8375961497101917      0.476969244935692      0.274676740169915     0.5220222332734731   0.001597587842330977     0.7789489203938684     0.1169720476619036    0.07612735881058975  2.726997157381157e-14 181.8543380967352
2.927813960775555       15.7157934298101      13.66414167131527    0.00253972324787032     0.9924693270279401     -9.371375851180591  0.0001592857215300424     0.1290368512108437  0.0009372063393795922      16.03480707920403      403.0938766658417   0.008639831185540207     0.8375961497101917      0.476969244935692      0.274676740169915     0.5220222332734731   0.001597587842330977     0.7789489203938684     0.1169720476619036    0.07612735881058975  2.726997157381157e-14 181.8543381292953
2.927813917147728      15.71579366399367      13.66414167131527    0.00253972324787032     0.9924693270279401     -9.371375851180591  0.0001592857215300424     0.1290368512108437  0.0009372063393795922      16.03480707920403      403.0938766658417   0.008639831185540207     0.8375961497101917      0.476969244935692      0.274676740169915     0.5220222332734731   0.001597587842330977     0.7789489203938684     0.1169720476619036    0.07612735881058975  2.726997157381157e-14 181.8543372404378
2.927813917147728       15.7157934298101      13.66414187492685    0.00253972324787032     0.9924693270279401     -9.371375851180591  0.0001592857215300424     0.1290368512108437  0.0009372063393795922      16.03480707920403      403.0938766658417   0.008639831185540207     0.8375961497101917      0.476969244935692      0.274676740169915     0.5220222332734731   0.001597587842330977     0.7789489203938684     0.1169720476619036    0.07612735881058975  2.726997157381157e-14 181.8543383323289
2.927813917147728       15.7157934298101      13.66414167131527   0.002539738149031514     0.9924693270279401     -9.371375851180591  0.0001592857215300424     0.1290368512108437  0.0009372063393795922      16.03480707920403      403.0938766658417   0.008639831185540207     0.8375961497101917      0.476969244935692      0.274676740169915     0.5220222332734731   0.001597587842330977     0.7789489203938684     0.1169720476619036    0.07612735881058975  2.726997157381157e-14 181.8543751944809
2.927813917147728       15.7157934298101      13.66414167131527    0.00253972324787032     0.9924693419291013     -9.371375851180591  0.0001592857215300424     0.1290368512108437  0.0009372063393795922      16.03480707920403      403.0938766658417   0.008639831185540207     0.8375961497101917      0.476969244935692      0.274676740169915     0.5220222332734731   0.001597587842330977     0.7789489203938684     0.1169720476619036    0.07612735881058975  2.726997157381157e-14 181.8543392063787
2.927813917147728       15.7157934298101      13.66414167131527    0.00253972324787032     0.9924693270279401     -9.371375990824973  0.0001592857215300424     0.1290368512108437  0.0009372063393795922      16.03480707920403      403.0938766658417   0.008639831185540207     0.8375961497101917      0.476969244935692      0.274676740169915     0.5220222332734731   0.001597587842330977     0.7789489203938684     0.1169720476619036    0.07612735881058975  2.726997157381157e-14 181.8543398729764
2.927813917147728       15.7157934298101      13.66414167131527    0.00253972324787032     0.9924693270279401     -9.371375851180591  0.0001593006226912363     0.1290368512108437  0.0009372063393795922      16.03480707920403      403.0938766658417   0.008639831185540207     0.8375961497101917      0.476969244935692      0.274676740169915     0.5220222332734731   0.001597587842330977     0.7789489203938684     0.1169720476619036    0.07612735881058975  2.726997157381157e-14 181.8545111683909
2.927813917147728       15.7157934298101      13.66414167131527    0.00253972324787032     0.9924693270279401     -9.371375851180591  0.0001592857215300424     0.1290368661120049  0.0009372063393795922      16.03480707920403      403.0938766658417   0.008639831185540207     0.8375961497101917      0.476969244935692      0.274676740169915     0.5220222332734731   0.001597587842330977     0.7789489203938684     0.1169720476619036    0.07612735881058975  2.726997157381157e-14 181.8543400256098
2.927813917147728       15.7157934298101      13.66414167131527    0.00253972324787032     0.9924693270279401     -9.371375851180591  0.0001592857215300424     0.1290368512108437  0.0009372212405407861      16.03480707920403      403.0938766658417   0.008639831185540207     0.8375961497101917      0.476969244935692      0.274676740169915     0.5220222332734731   0.001597587842330977     0.7789489203938684     0.1169720476619036    0.07612735881058975  2.726997157381157e-14 181.8543959059582
2.927813917147728       15.7157934298101      13.66414167131527    0.00253972324787032     0.9924693270279401     -9.371375851180591  0.0001592857215300424     0.1290368512108437  0.0009372063393795922      16.03480731814128      403.0938766658417   0.008639831185540207     0.8375961497101917      0.476969244935692      0.274676740169915     0.5220222332734731   0.001597587842330977     0.7789489203938684     0.1169720476619036    0.07612735881058975  2.726997157381157e-14 181.8543376903272
2.927813917147728       15.7157934298101      13.66414167131527    0.00253972324787032     0.9924693270279401     -9.371375851180591  0.0001592857215300424     0.1290368512108437  0.0009372063393795922      16.03480707920403      403.0938826724085   0.008639831185540207     0.8375961497101917      0.476969244935692      0.274676740169915     0.5220222332734731   0.001597587842330977     0.7789489203938684     0.1169720476619036    0.07612735881058975  2.726997157381157e-14 181.8543400785599
2.927813917147728       15.7157934298101      13.66414167131527    0.00253972324787032     0.9924693270279401     -9.371375851180591  0.0001592857215300424     0.1290368512108437  0.0009372063393795922      16.03480707920403      403.0938766658417   0.008639846086701401     0.8375961497101917      0.476969244935692      0.274676740169915     0.5220222332734731   0.001597587842330977     0.7789489203938684     0.1169720476619036    0.07612735881058975  2.726997157381157e-14 181.8545291270001
2.927813917147728       15.7157934298101      13.66414167131527    0.00253972324787032     0.9924693270279401     -9.371375851180591  0.0001592857215300424     0.1290368512108437  0.0009372063393795922      16.03480707920403      403.0938766658417   0.008639831185540207     0.8375961646113529      0.476969244935692      0.274676740169915     0.5220222332734731   0.001597587842330977     0.7789489203938684     0.1169720476619036    0.07612735881058975  2.726997157381157e-14 181.8543431244681
2.927813917147728       15.7157934298101      13.66414167131527    0.00253972324787032     0.9924693270279401     -9.371375851180591  0.0001592857215300424     0.1290368512108437  0.0009372063393795922      16.03480707920403      403.0938766658417   0.008639831185540207     0.8375961497101917     0.4769692598368532      0.274676740169915     0.5220222332734731   0.001597587842330977     0.7789489203938684     0.1169720476619036    0.07612735881058975  2.726997157381157e-14 181.8543381836352
2.927813917147728       15.7157934298101      13.66414167131527    0.00253972324787032     0.9924693270279401     -9.371375851180591  0.0001592857215300424     0.1290368512108437  0.0009372063393795922      16.03480707920403      403.0938766658417   0.008639831185540207     0.8375961497101917      0.476969244935692     0.2746767550710761     0.5220222332734731   0.001597587842330977     0.7789489203938684     0.1169720476619036    0.07612735881058975  2.726997157381157e-14 181.8543562156482
2.927813917147728       15.7157934298101      13.66414167131527    0.00253972324787032     0.9924693270279401     -9.371375851180591  0.0001592857215300424     0.1290368512108437  0.0009372063393795922      16.03480707920403      403.0938766658417   0.008639831185540207     0.8375961497101917      0.476969244935692      0.274676740169915     0.5220222481746343   0.001597587842330977     0.7789489203938684     0.1169720476619036    0.07612735881058975  2.726997157381157e-14 181.8543391787202
2.927813917147728       15.7157934298101      13.66414167131527    0.00253972324787032     0.9924693270279401     -9.371375851180591  0.0001592857215300424     0.1290368512108437  0.0009372063393795922      16.03480707920403      403.0938766658417   0.008639831185540207     0.8375961497101917      0.476969244935692      0.274676740169915     0.5220222332734731    0.00159760274349217     0.7789489203938684     0.1169720476619036    0.07612735881058975  2.726997157381157e-14 181.8543381132178
2.927813917147728       15.7157934298101      13.66414167131527    0.00253972324787032     0.9924693270279401     -9.371375851180591  0.0001592857215300424     0.1290368512108437  0.0009372063393795922      16.03480707920403      403.0938766658417   0.008639831185540207     0.8375961497101917      0.476969244935692      0.274676740169915     0.5220222332734731   0.001597587842330977     0.7789489352950296     0.1169720476619036    0.07612735881058975  2.726997157381157e-14 181.8543380967352
2.927813917147728       15.7157934298101      13.66414167131527    0.00253972324787032     0.9924693270279401     -9.371375851180591  0.0001592857215300424     0.1290368512108437  0.0009372063393795922      16.03480707920403      403.0938766658417   0.008639831185540207     0.8375961497101917      0.476969244935692      0.274676740169915     0.5220222332734731   0.001597587842330977     0.7789489203938684     0.1169720625630648    0.07612735881058975  2.726997157381157e-14 181.8543380965742
2.927813917147728       15.7157934298101      13.66414167131527    0.00253972324787032     0.9924693270279401     -9.371375851180591  0.0001592857215300424     0.1290368512108437  0.0009372063393795922      16.03480707920403      403.0938766658417   0.008639831185540207     0.8375961497101917      0.476969244935692      0.274676740169915     0.5220222332734731   0.001597587842330977     0.7789489203938684     0.1169720476619036    0.07612737371175095  2.726997157381157e-14 181.854338108859
2.927813917147728       15.7157934298101      13.66414167131527    0.00253972324787032     0.9924693270279401     -9.371375851180591  0.0001592857215300424     0.1290368512108437  0.0009372063393795922      16.03480707920403      403.0938766658417   0.008639831185540207     0.8375961497101917      0.476969244935692      0.274676740169915     0.5220222332734731   0.001597587842330977     0.7789489203938684     0.1169720476619036    0.07612735881058975  1.490118846381923e-08 181.8544436464208
2.916245357738331      16.04438212249128      13.91927372155619   0.002407803067790977     0.9735757617081554     -9.609138208161047  0.0001333309031957695     0.1281010175947273  0.0008842768791728761      15.80586239979501      394.8809446798189   0.007019098436674382     0.8358435238254935     0.4839043661425918     0.2664167042252666     0.5111799660804876   0.001382440639795855     0.7789489203938684     0.1227351381782323    0.06650311444213386  4.340125884921252e-14 149.839024902028
2.916245401193773      16.04438212249128      13.91927372155619   0.002407803067790977     0.9735757617081554     -9.609138208161047  0.0001333309031957695     0.1281010175947273  0.0008842768791728761      15.80586239979501      394.8809446798189   0.007019098436674382     0.8358435238254935     0.4839043661425918     0.2664167042252666     0.5111799660804876   0.001382440639795855     0.7789489203938684     0.1227351381782323    0.06650311444213386  4.340125884921252e-14 149.8390254129922
2.916245357738331       16.0443823615712      13.91927372155619   0.002407803067790977     0.9735757617081554     -9.609138208161047  0.0001333309031957695     0.1281010175947273  0.0008842768791728761      15.80586239979501      394.8809446798189   0.007019098436674382     0.8358435238254935     0.4839043661425918     0.2664167042252666     0.5111799660804876   0.001382440639795855     0.7789489203938684     0.1227351381782323    0.06650311444213386  4.340125884921252e-14 149.8390227772124
2.916245357738331      16.04438212249128      13.91927392896954   0.002407803067790977     0.9735757617081554     -9.609138208161047  0.0001333309031957695     0.1281010175947273  0.0008842768791728761      15.80586239979501      394.8809446798189   0.007019098436674382     0.8358435238254935     0.4839043661425918     0.2664167042252666     0.5111799660804876   0.001382440639795855     0.7789489203938684     0.1227351381782323    0.06650311444213386  4.340125884921252e-14 149.8390240934241
2.916245357738331      16.04438212249128      13.91927372155619   0.002407817968952171     0.9735757617081554     -9.609138208161047  0.0001333309031957695     0.1281010175947273  0.0008842768791728761      15.80586239979501      394.8809446798189   0.007019098436674382     0.8358435238254935     0.4839043661425918     0.2664167042252666     0.5111799660804876   0.001382440639795855     0.7789489203938684     0.1227351381782323    0.06650311444213386  4.340125884921252e-14 149.8391210421187
2.916245357738331      16.04438212249128      13.91927372155619   0.002407803067790977     0.9735757766093166     -9.609138208161047  0.0001333309031957695     0.1281010175947273  0.0008842768791728761      15.80586239979501      394.8809446798189   0.007019098436674382     0.8358435238254935     0.4839043661425918     0.2664167042252666     0.5111799660804876   0.001382440639795855     0.7789489203938684     0.1227351381782323    0.06650311444213386  4.340125884921252e-14 149.8390251673908
2.916245357738331      16.04438212249128      13.91927372155619   0.002407803067790977     0.9735757617081554     -9.609138351348365  0.0001333309031957695     0.1281010175947273  0.0008842768791728761      15.80586239979501      394.8809446798189   0.007019098436674382     0.8358435238254935     0.4839043661425918     0.2664167042252666     0.5111799660804876   0.001382440639795855     0.7789489203938684     0.1227351381782323    0.06650311444213386  4.340125884921252e-14 149.8390274367635
2.916245357738331      16.04438212249128      13.91927372155619   0.002407803067790977     0.9735757617081554     -9.609138208161047  0.0001333458043569634     0.1281010175947273  0.0008842768791728761      15.80586239979501      394.8809446798189   0.007019098436674382     0.8358435238254935     0.4839043661425918     0.2664167042252666     0.5111799660804876   0.001382440639795855     0.7789489203938684     0.1227351381782323    0.06650311444213386  4.340125884921252e-14 149.8391069799533
2.916245357738331      16.04438212249128      13.91927372155619   0.002407803067790977     0.9735757617081554     -9.609138208161047  0.0001333309031957695     0.1281010324958885  0.0008842768791728761      15.80586239979501      394.8809446798189   0.007019098436674382     0.8358435238254935     0.4839043661425918     0.2664167042252666     0.5111799660804876   0.001382440639795855     0.7789489203938684     0.1227351381782323    0.06650311444213386  4.340125884921252e-14 149.8390269111664
2.916245357738331      16.04438212249128      13.91927372155619   0.002407803067790977     0.9735757617081554     -9.609138208161047  0.0001333309031957695     0.1281010175947273    0.00088429178033407      15.80586239979501      394.8809446798189   0.007019098436674382     0.8358435238254935     0.4839043661425918     0.2664167042252666     0.5111799660804876   0.001382440639795855     0.7789489203938684     0.1227351381782323    0.06650311444213386  4.340125884921252e-14 149.83907309669
2.916245357738331      16.04438212249128      13.91927372155619   0.002407803067790977     0.9735757617081554     -9.609138208161047  0.0001333309031957695     0.1281010175947273  0.0008842768791728761      15.80586263532071      394.8809446798189   0.007019098436674382     0.8358435238254935     0.4839043661425918     0.2664167042252666     0.5111799660804876   0.001382440639795855     0.7789489203938684     0.1227351381782323    0.06650311444213386  4.340125884921252e-14 149.8390253421558
2.916245357738331      16.04438212249128      13.91927372155619   0.002407803067790977     0.9735757617081554     -9.609138208161047  0.0001333309031957695     0.1281010175947273  0.0008842768791728761      15.80586239979501      394.8809505640035   0.007019098436674382     0.8358435238254935     0.4839043661425918     0.2664167042252666     0.5111799660804876   0.001382440639795855     0.7789489203938684     0.1227351381782323    0.06650311444213386  4.340125884921252e-14 149.8390247743913
2.916245357738331      16.04438212249128      13.91927372155619   0.002407803067790977     0.9735757617081554     -9.609138208161047  0.0001333309031957695     0.1281010175947273  0.0008842768791728761      15.80586239979501      394.8809446798189   0.007019113337835576     0.8358435238254935     0.4839043661425918     0.2664167042252666     0.5111799660804876   0.001382440639795855     0.7789489203938684     0.1227351381782323    0.06650311444213386  4.340125884921252e-14 149.8391915277805
2.916245357738331      16.04438212249128      13.91927372155619   0.002407803067790977     0.9735757617081554     -9.609138208161047  0.0001333309031957695     0.1281010175947273  0.0008842768791728761      15.80586239979501      394.8809446798189   0.007019098436674382     0.8358435387266547     0.4839043661425918     0.2664167042252666     0.5111799660804876   0.001382440639795855     0.7789489203938684     0.1227351381782323    0.06650311444213386  4.340125884921252e-14 149.839026876037
2.916245357738331      16.04438212249128      13.91927372155619   0.002407803067790977     0.9735757617081554     -9.609138208161047  0.0001333309031957695     0.1281010175947273  0.0008842768791728761      15.80586239979501      394.8809446798189   0.007019098436674382     0.8358435238254935      0.483904381043753     0.2664167042252666     0.5111799660804876   0.001382440639795855     0.7789489203938684     0.1227351381782323    0.06650311444213386  4.340125884921252e-14 149.839020066968
2.916245357738331      16.04438212249128      13.91927372155619   0.002407803067790977     0.9735757617081554     -9.609138208161047  0.0001333309031957695     0.1281010175947273  0.0008842768791728761      15.80586239979501      394.8809446798189   0.007019098436674382     0.8358435238254935     0.4839043661425918     0.2664167191264278     0.5111799660804876   0.001382440639795855     0.7789489203938684     0.1227351381782323    0.06650311444213386  4.340125884921252e-14 149.8390313514997
2.916245357738331      16.04438212249128      13.91927372155619   0.002407803067790977     0.9735757617081554     -9.609138208161047  0.0001333309031957695     0.1281010175947273  0.0008842768791728761      15.80586239979501      394.8809446798189   0.007019098436674382     0.8358435238254935     0.4839043661425918     0.2664167042252666     0.5111799809816487   0.001382440639795855     0.7789489203938684     0.1227351381782323    0.06650311444213386  4.340125884921252e-14 149.8390247693793
2.916245357738331      16.04438212249128      13.91927372155619   0.002407803067790977     0.9735757617081554     -9.609138208161047  0.0001333309031957695     0.1281010175947273  0.0008842768791728761      15.80586239979501      394.8809446798189   0.007019098436674382     0.8358435238254935     0.4839043661425918     0.2664167042252666     0.5111799660804876   0.001382455540957049     0.7789489203938684     0.1227351381782323    0.06650311444213386  4.340125884921252e-14 149.8390249019366
2.916245357738331      16.04438212249128      13.91927372155619   0.002407803067790977     0.9735757617081554     -9.609138208161047  0.0001333309031957695     0.1281010175947273  0.0008842768791728761      15.80586239979501      394.8809446798189   0.007019098436674382     0.8358435238254935     0.4839043661425918     0.2664167042252666     0.5111799660804876   0.001382440639795855     0.7789489352950296     0.1227351381782323    0.06650311444213386  4.340125884921252e-14 149.839024902028
2.916245357738331      16.04438212249128      13.91927372155619   0.002407803067790977     0.9735757617081554     -9.609138208161047  0.0001333309031957695     0.1281010175947273  0.0008842768791728761      15.80586239979501      394.8809446798189   0.007019098436674382     0.8358435238254935     0.4839043661425918     0.2664167042252666     0.5111799660804876   0.001382440639795855     0.7789489203938684     0.1227351530793935    0.06650311444213386  4.340125884921252e-14 149.8390249020445
2.916245357738331      16.04438212249128      13.91927372155619   0.002407803067790977     0.9735757617081554     -9.609138208161047  0.0001333309031957695     0.1281010175947273  0.0008842768791728761      15.80586239979501      394.8809446798189   0.007019098436674382     0.8358435238254935     0.4839043661425918     0.2664167042252666     0.5111799660804876   0.001382440639795855     0.7789489203938684     0.1227351381782323    0.06650312934329505  4.340125884921252e-14 149.8390249019806
2.916245357738331      16.04438212249128      13.91927372155619   0.002407803067790977     0.9735757617081554     -9.609138208161047  0.0001333309031957695     0.1281010175947273  0.0008842768791728761      15.80586239979501      394.8809446798189   0.007019098436674382     0.8358435238254935     0.4839043661425918     0.2664167042252666     0.5111799660804876   0.001382440639795855     0.7789489203938684     0.1227351381782323    0.06650311444213386  1.490120459510651e-08 149.8391298666928
2.925403271389188      16.51585031821374      12.73425460947117   0.002428537745860824     0.9197874399748551     -9.281645304669569  0.0001162784088133816     0.1263598103727225  0.0008826640194750264      14.84676967554622      394.8405694111203   0.006450556707926743     0.8281223620532655      0.499078129600175     0.2670680650350603     0.6076188710379533   0.002361698146070516     0.7789489203938684     0.1222539056093436      0.075488313000351  4.207563718387356e-14 129.0494300349011
2.925403314981094      16.51585031821374      12.73425460947117   0.002428537745860824     0.9197874399748551     -9.281645304669569  0.0001162784088133816     0.1263598103727225  0.0008826640194750264      14.84676967554622      394.8405694111203   0.006450556707926743     0.8281223620532655      0.499078129600175     0.2670680650350603     0.6076188710379533   0.002361698146070516     0.7789489203938684     0.1222539056093436      0.075488313000351  4.207563718387356e-14 129.0494304561093
2.925403271389188      16.51585056431909      12.73425460947117   0.002428537745860824     0.9197874399748551     -9.281645304669569  0.0001162784088133816     0.1263598103727225  0.0008826640194750264      14.84676967554622      394.8405694111203   0.006450556707926743     0.8281223620532655      0.499078129600175     0.2670680650350603     0.6076188710379533   0.002361698146070516     0.7789489203938684     0.1222539056093436      0.075488313000351  4.207563718387356e-14 129.049428543474
2.925403271389188      16.51585031821374      12.73425479922635   0.002428537745860824     0.9197874399748551     -9.281645304669569  0.0001162784088133816     0.1263598103727225  0.0008826640194750264      14.84676967554622      394.8405694111203   0.006450556707926743     0.8281223620532655      0.499078129600175     0.2670680650350603     0.6076188710379533   0.002361698146070516     0.7789489203938684     0.1222539056093436      0.075488313000351  4.207563718387356e-14 129.0494295430866
2.925403271389188      16.51585031821374      12.73425460947117   0.002428552647022018     0.9197874399748551     -9.281645304669569  0.0001162784088133816     0.1263598103727225  0.0008826640194750264      14.84676967554622      394.8405694111203   0.006450556707926743     0.8281223620532655      0.499078129600175     0.2670680650350603     0.6076188710379533   0.002361698146070516     0.7789489203938684     0.1222539056093436      0.075488313000351  4.207563718387356e-14 129.0494661322582
2.925403271389188      16.51585031821374      12.73425460947117   0.002428537745860824     0.9197874548760163     -9.281645304669569  0.0001162784088133816     0.1263598103727225  0.0008826640194750264      14.84676967554622      394.8405694111203   0.006450556707926743     0.8281223620532655      0.499078129600175     0.2670680650350603     0.6076188710379533   0.002361698146070516     0.7789489203938684     0.1222539056093436      0.075488313000351  4.207563718387356e-14 129.0494303133552
2.925403271389188      16.51585031821374      12.73425460947117   0.002428537745860824     0.9197874399748551     -9.281645442976862  0.0001162784088133816     0.1263598103727225  0.0008826640194750264      14.84676967554622      394.8405694111203   0.006450556707926743     0.8281223620532655      0.499078129600175     0.2670680650350603     0.6076188710379533   0.002361698146070516     0.7789489203938684     0.1222539056093436      0.075488313000351  4.207563718387356e-14 129.0494311579839
2.925403271389188      16.51585031821374      12.73425460947117   0.002428537745860824     0.9197874399748551     -9.281645304669569  0.0001162933099745754     0.1263598103727225  0.0008826640194750264      14.84676967554622      394.8405694111203   0.006450556707926743     0.8281223620532655      0.499078129600175     0.2670680650350603     0.6076188710379533   0.002361698146070516     0.7789489203938684     0.1222539056093436      0.075488313000351  4.207563718387356e-14 129.0494776036806
2.925403271389188      16.51585031821374      12.73425460947117   0.002428537745860824     0.9197874399748551     -9.281645304669569  0.0001162784088133816     0.1263598252738837  0.0008826640194750264      14.84676967554622      394.8405694111203   0.006450556707926743     0.8281223620532655      0.499078129600175     0.2670680650350603     0.6076188710379533   0.002361698146070516     0.7789489203938684     0.1222539056093436      0.075488313000351  4.207563718387356e-14 129.0494307570268
2.925403271389188      16.51585031821374      12.73425460947117   0.002428537745860824     0.9197874399748551     -9.281645304669569  0.0001162784088133816     0.1263598103727225  0.0008826789206362203      14.84676967554622      394.8405694111203   0.006450556707926743     0.8281223620532655      0.499078129600175     0.2670680650350603     0.6076188710379533   0.002361698146070516     0.7789489203938684     0.1222539056093436      0.075488313000351  4.207563718387356e-14 129.049458782758
2.925403271389188      16.51585031821374      12.73425460947117   0.002428537745860824     0.9197874399748551     -9.281645304669569  0.0001162784088133816     0.1263598103727225  0.0008826640194750264      14.84676989678033      394.8405694111203   0.006450556707926743     0.8281223620532655      0.499078129600175     0.2670680650350603     0.6076188710379533   0.002361698146070516     0.7789489203938684     0.1222539056093436      0.075488313000351  4.207563718387356e-14 129.0494302849541
2.925403271389188      16.51585031821374      12.73425460947117   0.002428537745860824     0.9197874399748551     -9.281645304669569  0.0001162784088133816     0.1263598103727225  0.0008826640194750264      14.84676967554622      394.8405752947032   0.006450556707926743     0.8281223620532655      0.499078129600175     0.2670680650350603     0.6076188710379533   0.002361698146070516     0.7789489203938684     0.1222539056093436      0.075488313000351  4.207563718387356e-14 129.049429864976
2.925403271389188      16.51585031821374      12.73425460947117   0.002428537745860824     0.9197874399748551     -9.281645304669569  0.0001162784088133816     0.1263598103727225  0.0008826640194750264      14.84676967554622      394.8405694111203   0.006450571609087937     0.8281223620532655      0.499078129600175     0.2670680650350603     0.6076188710379533   0.002361698146070516     0.7789489203938684     0.1222539056093436      0.075488313000351  4.207563718387356e-14 129.0496047480568
2.925403271389188      16.51585031821374      12.73425460947117   0.002428537745860824     0.9197874399748551     -9.281645304669569  0.0001162784088133816     0.1263598103727225  0.0008826640194750264      14.84676967554622      394.8405694111203   0.006450556707926743     0.8281223769544267      0.499078129600175     0.2670680650350603     0.6076188710379533   0.002361698146070516     0.7789489203938684     0.1222539056093436      0.075488313000351  4.207563718387356e-14 129.0494310925587
2.925403271389188      16.51585031821374      12.73425460947117   0.002428537745860824     0.9197874399748551     -9.281645304669569  0.0001162784088133816     0.1263598103727225  0.0008826640194750264      14.84676967554622      394.8405694111203   0.006450556707926743     0.8281223620532655     0.4990781445013362     0.2670680650350603     0.6076188710379533   0.002361698146070516     0.7789489203938684     0.1222539056093436      0.075488313000351  4.207563718387356e-14 129.0494263586419
2.925403271389188      16.51585031821374      12.73425460947117   0.002428537745860824     0.9197874399748551     -9.281645304669569  0.0001162784088133816     0.1263598103727225  0.0008826640194750264      14.84676967554622      394.8405694111203   0.006450556707926743     0.8281223620532655      0.499078129600175     0.2670680799362215     0.6076188710379533   0.002361698146070516     0.7789489203938684     0.1222539056093436      0.075488313000351  4.207563718387356e-14 129.0494360058513
2.925403271389188      16.51585031821374      12.73425460947117   0.002428537745860824     0.9197874399748551     -9.281645304669569  0.0001162784088133816     0.1263598103727225  0.0008826640194750264      14.84676967554622      394.8405694111203   0.006450556707926743     0.8281223620532655      0.499078129600175     0.2670680650350603     0.6076188859391145   0.002361698146070516     0.7789489203938684     0.1222539056093436      0.075488313000351  4.207563718387356e-14 129.0494300275917
2.925403271389188      16.51585031821374      12.73425460947117   0.002428537745860824     0.9197874399748551     -9.281645304669569  0.0001162784088133816     0.1263598103727225  0.0008826640194750264      14.84676967554622      394.8405694111203   0.006450556707926743     0.8281223620532655      0.499078129600175     0.2670680650350603     0.6076188710379533    0.00236171304723171     0.7789489203938684     0.1222539056093436      0.075488313000351  4.207563718387356e-14 129.0494300348889
2.925403271389188      16.51585031821374      12.73425460947117   0.002428537745860824     0.9197874399748551     -9.281645304669569  0.0001162784088133816     0.1263598103727225  0.0008826640194750264      14.84676967554622      394.8405694111203   0.006450556707926743     0.8281223620532655      0.499078129600175     0.2670680650350603     0.6076188710379533   0.002361698146070516     0.7789489352950296     0.1222539056093436      0.075488313000351  4.207563718387356e-14 129.0494300349011
2.925403271389188      16.51585031821374      12.73425460947117   0.002428537745860824     0.9197874399748551     -9.281645304669569  0.0001162784088133816     0.1263598103727225  0.0008826640194750264      14.84676967554622      394.8405694111203   0.006450556707926743     0.8281223620532655      0.499078129600175     0.2670680650350603     0.6076188710379533   0.002361698146070516     0.7789489203938684     0.1222539205105048      0.075488313000351  4.207563718387356e-14 129.0494300348844
2.925403271389188      16.51585031821374      12.73425460947117   0.002428537745860824     0.9197874399748551     -9.281645304669569  0.0001162784088133816     0.1263598103727225  0.0008826640194750264      14.84676967554622      394.8405694111203   0.006450556707926743     0.8281223620532655      0.499078129600175     0.2670680650350603     0.6076188710379533   0.002361698146070516     0.7789489203938684     0.1222539056093436    0.07548832790151219  4.207563718387356e-14 129.0494300348867
2.925403271389188      16.51585031821374      12.73425460947117   0.002428537745860824     0.9197874399748551     -9.281645304669569  0.0001162784088133816     0.1263598103727225  0.0008826640194750264      14.84676967554622      394.8405694111203   0.006450556707926743     0.8281223620532655      0.499078129600175     0.2670680650350603     0.6076188710379533   0.002361698146070516     0.7789489203938684     0.1222539056093436      0.075488313000351  1.490120326948484e-08 129.0495369497439
2.864386414558608      18.11165826229445       14.5164196348806   0.002572371422739253     0.8545581680879226     -10.50487129426551  0.0001091363680334144     0.1256950495976143  0.0008840828132902519      14.90622020286996      394.7913803157895    0.00630129552762992     0.8205266008479843     0.5049630541690802     0.2701146956315008     0.5636969509130276   0.002521471061913503     0.7789489203938684     0.1262154562770683    0.07901233780908872  4.343729510420217e-14 124.1675004180521
2.864386457241292      18.11165826229445       14.5164196348806   0.002572371422739253     0.8545581680879226     -10.50487129426551  0.0001091363680334144     0.1256950495976143  0.0008840828132902519      14.90622020286996      394.7913803157895    0.00630129552762992     0.8205266008479843     0.5049630541690802     0.2701146956315008     0.5636969509130276   0.002521471061913503     0.7789489203938684     0.1262154562770683    0.07901233780908872  4.343729510420217e-14 124.1675003392079
2.864386414558608      18.11165853217919       14.5164196348806   0.002572371422739253     0.8545581680879226     -10.50487129426551  0.0001091363680334144     0.1256950495976143  0.0008840828132902519      14.90622020286996      394.7913803157895    0.00630129552762992     0.8205266008479843     0.5049630541690802     0.2701146956315008     0.5636969509130276   0.002521471061913503     0.7789489203938684     0.1262154562770683    0.07901233780908872  4.343729510420217e-14 124.1674998050399
2.864386414558608      18.11165826229445      14.51641985119211   0.002572371422739253     0.8545581680879226     -10.50487129426551  0.0001091363680334144     0.1256950495976143  0.0008840828132902519      14.90622020286996      394.7913803157895    0.00630129552762992     0.8205266008479843     0.5049630541690802     0.2701146956315008     0.5636969509130276   0.002521471061913503     0.7789489203938684     0.1262154562770683    0.07901233780908872  4.343729510420217e-14 124.1675002382336
2.864386414558608      18.11165826229445       14.5164196348806   0.002572386323900447     0.8545581680879226     -10.50487129426551  0.0001091363680334144     0.1256950495976143  0.0008840828132902519      14.90622020286996      394.7913803157895    0.00630129552762992     0.8205266008479843     0.5049630541690802     0.2701146956315008     0.5636969509130276   0.002521471061913503     0.7789489203938684     0.1262154562770683    0.07901233780908872  4.343729510420217e-14 124.1675151101828
2.864386414558608      18.11165826229445       14.5164196348806   0.002572371422739253     0.8545581829890838     -10.50487129426551  0.0001091363680334144     0.1256950495976143  0.0008840828132902519      14.90622020286996      394.7913803157895    0.00630129552762992     0.8205266008479843     0.5049630541690802     0.2701146956315008     0.5636969509130276   0.002521471061913503     0.7789489203938684     0.1262154562770683    0.07901233780908872  4.343729510420217e-14 124.1675004956147
2.864386414558608      18.11165826229445       14.5164196348806   0.002572371422739253     0.8545581680879226     -10.50487145080029  0.0001091363680334144     0.1256950495976143  0.0008840828132902519      14.90622020286996      394.7913803157895    0.00630129552762992     0.8205266008479843     0.5049630541690802     0.2701146956315008     0.5636969509130276   0.002521471061913503     0.7789489203938684     0.1262154562770683    0.07901233780908872  4.343729510420217e-14 124.1675010119811
2.864386414558608      18.11165826229445       14.5164196348806   0.002572371422739253     0.8545581680879226     -10.50487129426551  0.0001091512691946082     0.1256950495976143  0.0008840828132902519      14.90622020286996      394.7913803157895    0.00630129552762992     0.8205266008479843     0.5049630541690802     0.2701146956315008     0.5636969509130276   0.002521471061913503     0.7789489203938684     0.1262154562770683    0.07901233780908872  4.343729510420217e-14 124.1675233549692
2.864386414558608      18.11165826229445       14.5164196348806   0.002572371422739253     0.8545581680879226     -10.50487129426551  0.0001091363680334144     0.1256950644987755  0.0008840828132902519      14.90622020286996      394.7913803157895    0.00630129552762992     0.8205266008479843     0.5049630541690802     0.2701146956315008     0.5636969509130276   0.002521471061913503     0.7789489203938684     0.1262154562770683    0.07901233780908872  4.343729510420217e-14 124.1675008454991
2.864386414558608      18.11165826229445       14.5164196348806   0.002572371422739253     0.8545581680879226     -10.50487129426551  0.0001091363680334144     0.1256950495976143  0.0008840977144514457      14.90622020286996      394.7913803157895    0.00630129552762992     0.8205266008479843     0.5049630541690802     0.2701146956315008     0.5636969509130276   0.002521471061913503     0.7789489203938684     0.1262154562770683    0.07901233780908872  4.343729510420217e-14 124.1675091300868
2.864386414558608      18.11165826229445       14.5164196348806   0.002572371422739253     0.8545581680879226     -10.50487129426551  0.0001091363680334144     0.1256950495976143  0.0008840828132902519      14.90622042498995      394.7913803157895    0.00630129552762992     0.8205266008479843     0.5049630541690802     0.2701146956315008     0.5636969509130276   0.002521471061913503     0.7789489203938684     0.1262154562770683    0.07901233780908872  4.343729510420217e-14 124.1675005849294
2.864386414558608      18.11165826229445       14.5164196348806   0.002572371422739253     0.8545581680879226     -10.50487129426551  0.0001091363680334144     0.1256950495976143  0.0008840828132902519      14.90622020286996      394.7913861986395    0.00630129552762992     0.8205266008479843     0.5049630541690802     0.2701146956315008     0.5636969509130276   0.002521471061913503     0.7789489203938684     0.1262154562770683    0.07901233780908872  4.343729510420217e-14 124.1675003848992
2.864386414558608      18.11165826229445       14.5164196348806   0.002572371422739253     0.8545581680879226     -10.50487129426551  0.0001091363680334144     0.1256950495976143  0.0008840828132902519      14.90622020286996      394.7913803157895   0.006301310428791114     0.8205266008479843     0.5049630541690802     0.2701146956315008     0.5636969509130276   0.002521471061913503     0.7789489203938684     0.1262154562770683    0.07901233780908872  4.343729510420217e-14 124.1675659891343
2.864386414558608      18.11165826229445       14.5164196348806   0.002572371422739253     0.8545581680879226     -10.50487129426551  0.0001091363680334144     0.1256950495976143  0.0008840828132902519      14.90622020286996      394.7913803157895    0.00630129552762992     0.8205266157491455     0.5049630541690802     0.2701146956315008     0.5636969509130276   0.002521471061913503     0.7789489203938684     0.1262154562770683    0.07901233780908872  4.343729510420217e-14 124.167501105898
2.864386414558608      18.11165826229445       14.5164196348806   0.002572371422739253     0.8545581680879226     -10.50487129426551  0.0001091363680334144     0.1256950495976143  0.0008840828132902519      14.90622020286996      394.7913803157895    0.00630129552762992     0.8205266008479843     0.5049630690702414     0.2701146956315008     0.5636969509130276   0.002521471061913503     0.7789489203938684     0.1262154562770683    0.07901233780908872  4.343729510420217e-14 124.1674990685662
2.864386414558608      18.11165826229445       14.5164196348806   0.002572371422739253     0.8545581680879226     -10.50487129426551  0.0001091363680334144     0.1256950495976143  0.0008840828132902519      14.90622020286996      394.7913803157895    0.00630129552762992     0.8205266008479843     0.5049630541690802      0.270114710532662     0.5636969509130276   0.002521471061913503     0.7789489203938684     0.1262154562770683    0.07901233780908872  4.343729510420217e-14 124.1675023030824
2.864386414558608      18.11165826229445       14.5164196348806   0.002572371422739253     0.8545581680879226     -10.50487129426551  0.0001091363680334144     0.1256950495976143  0.0008840828132902519      14.90622020286996      394.7913803157895    0.00630129552762992     0.8205266008479843     0.5049630541690802     0.2701146956315008     0.5636969658141888   0.002521471061913503     0.7789489203938684     0.1262154562770683    0.07901233780908872  4.343729510420217e-14 124.1675003102004
2.864386414558608      18.11165826229445       14.5164196348806   0.002572371422739253     0.8545581680879226     -10.50487129426551  0.0001091363680334144     0.1256950495976143  0.0008840828132902519      14.90622020286996      394.7913803157895    0.00630129552762992     0.8205266008479843     0.5049630541690802     0.2701146956315008     0.5636969509130276   0.002521485963074697     0.7789489203938684     0.1262154562770683    0.07901233780908872  4.343729510420217e-14 124.1675004180436
2.864386414558608      18.11165826229445       14.5164196348806   0.002572371422739253     0.8545581680879226     -10.50487129426551  0.0001091363680334144     0.1256950495976143  0.0008840828132902519      14.90622020286996      394.7913803157895    0.00630129552762992     0.8205266008479843     0.5049630541690802     0.2701146956315008     0.5636969509130276   0.002521471061913503     0.7789489352950296     0.1262154562770683    0.07901233780908872  4.343729510420217e-14 124.1675004180521
2.864386414558608      18.11165826229445       14.5164196348806   0.002572371422739253     0.8545581680879226     -10.50487129426551  0.0001091363680334144     0.1256950495976143  0.0008840828132902519      14.90622020286996      394.7913803157895    0.00630129552762992     0.8205266008479843     0.5049630541690802     0.2701146956315008     0.5636969509130276   0.002521471061913503     0.7789489203938684     0.1262154711782295    0.07901233780908872  4.343729510420217e-14 124.1675004180408
2.864386414558608      18.11165826229445       14.5164196348806   0.002572371422739253     0.8545581680879226     -10.50487129426551  0.0001091363680334144     0.1256950495976143  0.0008840828132902519      14.90622020286996      394.7913803157895    0.00630129552762992     0.8205266008479843     0.5049630541690802     0.2701146956315008     0.5636969509130276   0.002521471061913503     0.7789489203938684     0.1262154562770683    0.07901235271024991  4.343729510420217e-14 124.1675004180495
2.864386414558608      18.11165826229445       14.5164196348806   0.002572371422739253     0.8545581680879226     -10.50487129426551  0.0001091363680334144     0.1256950495976143  0.0008840828132902519      14.90622020286996      394.7913803157895    0.00630129552762992     0.8205266008479843     0.5049630541690802     0.2701146956315008     0.5636969509130276   0.002521471061913503     0.7789489203938684     0.1262154562770683    0.07901233780908872  1.490120463114276e-08 124.1676067381138
2.935897520157743      18.44786647058092      14.27831185047669   0.002466190978623455     0.8287388646166591     -10.60228486860133  0.0001112794818552746     0.1244195579736558  0.0009148144439239441      14.11661893361131      394.7754494068787   0.006262903892335819     0.8010263300423992     0.4983297713433372     0.2688287753007024     0.7824652211697267   0.002561826348198988     0.7789489203938684     0.1270759357892347    0.07925055065874291  2.656817451756308e-14 123.3079752459187
2.935897563906025      18.44786647058092      14.27831185047669   0.002466190978623455     0.8287388646166591     -10.60228486860133  0.0001112794818552746     0.1244195579736558  0.0009148144439239441      14.11661893361131      394.7754494068787   0.006262903892335819     0.8010263300423992     0.4983297713433372     0.2688287753007024     0.7824652211697267   0.002561826348198988     0.7789489203938684     0.1270759357892347    0.07925055065874291  2.656817451756308e-14 123.3079751528608
2.935897520157743      18.44786674547555      14.27831185047669   0.002466190978623455     0.8287388646166591     -10.60228486860133  0.0001112794818552746     0.1244195579736558  0.0009148144439239441      14.11661893361131      394.7754494068787   0.006262903892335819     0.8010263300423992     0.4983297713433372     0.2688287753007024     0.7824652211697267   0.002561826348198988     0.7789489203938684     0.1270759357892347    0.07925055065874291  2.656817451756308e-14 123.3079752524042
2.935897520157743      18.44786647058092      14.27831206324012   0.002466190978623455     0.8287388646166591     -10.60228486860133  0.0001112794818552746     0.1244195579736558  0.0009148144439239441      14.11661893361131      394.7754494068787   0.006262903892335819     0.8010263300423992     0.4983297713433372     0.2688287753007024     0.7824652211697267   0.002561826348198988     0.7789489203938684     0.1270759357892347    0.07925055065874291  2.656817451756308e-14 123.3079753390215
2.935897520157743      18.44786647058092      14.27831185047669   0.002466205879784648     0.8287388646166591     -10.60228486860133  0.0001112794818552746     0.1244195579736558  0.0009148144439239441      14.11661893361131      394.7754494068787   0.006262903892335819     0.8010263300423992     0.4983297713433372     0.2688287753007024     0.7824652211697267   0.002561826348198988     0.7789489203938684     0.1270759357892347    0.07925055065874291  2.656817451756308e-14 123.3079622040927
2.935897520157743      18.44786647058092      14.27831185047669   0.002466190978623455     0.8287388795178203     -10.60228486860133  0.0001112794818552746     0.1244195579736558  0.0009148144439239441      14.11661893361131      394.7754494068787   0.006262903892335819     0.8010263300423992     0.4983297713433372     0.2688287753007024     0.7824652211697267   0.002561826348198988     0.7789489203938684     0.1270759357892347    0.07925055065874291  2.656817451756308e-14 123.3079755242904
2.935897520157743      18.44786647058092      14.27831185047669   0.002466190978623455     0.8287388646166591     -10.60228502658769  0.0001112794818552746     0.1244195579736558  0.0009148144439239441      14.11661893361131      394.7754494068787   0.006262903892335819     0.8010263300423992     0.4983297713433372     0.2688287753007024     0.7824652211697267   0.002561826348198988     0.7789489203938684     0.1270759357892347    0.07925055065874291  2.656817451756308e-14 123.3079752545701
2.935897520157743      18.44786647058092      14.27831185047669   0.002466190978623455     0.8287388646166591     -10.60228486860133  0.0001112943830164684     0.1244195579736558  0.0009148144439239441      14.11661893361131      394.7754494068787   0.006262903892335819     0.8010263300423992     0.4983297713433372     0.2688287753007024     0.7824652211697267   0.002561826348198988     0.7789489203938684     0.1270759357892347    0.07925055065874291  2.656817451756308e-14 123.3079848678497
2.935897520157743      18.44786647058092      14.27831185047669   0.002466190978623455     0.8287388646166591     -10.60228486860133  0.0001112794818552746      0.124419572874817  0.0009148144439239441      14.11661893361131      394.7754494068787   0.006262903892335819     0.8010263300423992     0.4983297713433372     0.2688287753007024     0.7824652211697267   0.002561826348198988     0.7789489203938684     0.1270759357892347    0.07925055065874291  2.656817451756308e-14 123.3079745127049
2.935897520157743      18.44786647058092      14.27831185047669   0.002466190978623455     0.8287388646166591     -10.60228486860133  0.0001112794818552746     0.1244195579736558  0.0009148293450851379      14.11661893361131      394.7754494068787   0.006262903892335819     0.8010263300423992     0.4983297713433372     0.2688287753007024     0.7824652211697267   0.002561826348198988     0.7789489203938684     0.1270759357892347    0.07925055065874291  2.656817451756308e-14 123.307966271508
2.935897520157743      18.44786647058092      14.27831185047669   0.002466190978623455     0.8287388646166591     -10.60228486860133  0.0001112794818552746     0.1244195579736558  0.0009148144439239441      14.11661914396533      394.7754494068787   0.006262903892335819     0.8010263300423992     0.4983297713433372     0.2688287753007024     0.7824652211697267   0.002561826348198988     0.7789489203938684     0.1270759357892347    0.07925055065874291  2.656817451756308e-14 123.3079749566409
2.935897520157743      18.44786647058092      14.27831185047669   0.002466190978623455     0.8287388646166591     -10.60228486860133  0.0001112794818552746     0.1244195579736558  0.0009148144439239441      14.11661893361131      394.7754552894913   0.006262903892335819     0.8010263300423992     0.4983297713433372     0.2688287753007024     0.7824652211697267   0.002561826348198988     0.7789489203938684     0.1270759357892347    0.07925055065874291  2.656817451756308e-14 123.3079752673146
2.935897520157743      18.44786647058092      14.27831185047669   0.002466190978623455     0.8287388646166591     -10.60228486860133  0.0001112794818552746     0.1244195579736558  0.0009148144439239441      14.11661893361131      394.7754494068787   0.006262918793497013     0.8010263300423992     0.4983297713433372     0.2688287753007024     0.7824652211697267   0.002561826348198988     0.7789489203938684     0.1270759357892347    0.07925055065874291  2.656817451756308e-14 123.3080888876216
2.935897520157743      18.44786647058092      14.27831185047669   0.002466190978623455     0.8287388646166591     -10.60228486860133  0.0001112794818552746     0.1244195579736558  0.0009148144439239441      14.11661893361131      394.7754494068787   0.006262903892335819     0.8010263449435604     0.4983297713433372     0.2688287753007024     0.7824652211697267   0.002561826348198988     0.7789489203938684     0.1270759357892347    0.07925055065874291  2.656817451756308e-14 123.3079760188544
2.935897520157743      18.44786647058092      14.27831185047669   0.002466190978623455     0.8287388646166591     -10.60228486860133  0.0001112794818552746     0.1244195579736558  0.0009148144439239441      14.11661893361131      394.7754494068787   0.006262903892335819     0.8010263300423992     0.4983297862444984     0.2688287753007024     0.7824652211697267   0.002561826348198988     0.7789489203938684     0.1270759357892347    0.07925055065874291  2.656817451756308e-14 123.3079736115192
2.935897520157743      18.44786647058092      14.27831185047669   0.002466190978623455     0.8287388646166591     -10.60228486860133  0.0001112794818552746     0.1244195579736558  0.0009148144439239441      14.11661893361131      394.7754494068787   0.006262903892335819     0.8010263300423992     0.4983297713433372     0.2688287902018636     0.7824652211697267   0.002561826348198988     0.7789489203938684     0.1270759357892347    0.07925055065874291  2.656817451756308e-14 123.3079795503866
2.935897520157743      18.44786647058092      14.27831185047669   0.002466190978623455     0.8287388646166591     -10.60228486860133  0.0001112794818552746     0.1244195579736558  0.0009148144439239441      14.11661893361131      394.7754494068787   0.006262903892335819     0.8010263300423992     0.4983297713433372     0.2688287753007024     0.7824652360708879   0.002561826348198988     0.7789489203938684     0.1270759357892347    0.07925055065874291  2.656817451756308e-14 123.3079754086028
2.935897520157743      18.44786647058092      14.27831185047669   0.002466190978623455     0.8287388646166591     -10.60228486860133  0.0001112794818552746     0.1244195579736558  0.0009148144439239441      14.11661893361131      394.7754494068787   0.006262903892335819     0.8010263300423992     0.4983297713433372     0.2688287753007024     0.7824652211697267   0.002561841249360182     0.7789489203938684     0.1270759357892347    0.07925055065874291  2.656817451756308e-14 123.3079752459246
2.935897520157743      18.44786647058092      14.27831185047669   0.002466190978623455     0.8287388646166591     -10.60228486860133  0.0001112794818552746     0.1244195579736558  0.0009148144439239441      14.11661893361131      394.7754494068787   0.006262903892335819     0.8010263300423992     0.4983297713433372     0.2688287753007024     0.7824652211697267   0.002561826348198988     0.7789489352950296     0.1270759357892347    0.07925055065874291  2.656817451756308e-14 123.3079752459187
2.935897520157743      18.44786647058092      14.27831185047669   0.002466190978623455     0.8287388646166591     -10.60228486860133  0.0001112794818552746     0.1244195579736558  0.0009148144439239441      14.11661893361131      394.7754494068787   0.006262903892335819     0.8010263300423992     0.4983297713433372     0.2688287753007024     0.7824652211697267   0.002561826348198988     0.7789489203938684     0.1270759506903959    0.07925055065874291  2.656817451756308e-14 123.3079752459227
2.935897520157743      18.44786647058092      14.27831185047669   0.002466190978623455     0.8287388646166591     -10.60228486860133  0.0001112794818552746     0.1244195579736558  0.0009148144439239441      14.11661893361131      394.7754494068787   0.006262903892335819     0.8010263300423992     0.4983297713433372     0.2688287753007024     0.7824652211697267   0.002561826348198988     0.7789489203938684     0.1270759357892347     0.0792505655599041  2.656817451756308e-14 123.3079752459288
2.935897520157743      18.44786647058092      14.27831185047669   0.002466190978623455     0.8287388646166591     -10.60228486860133  0.0001112794818552746     0.1244195579736558  0.0009148144439239441      14.11661893361131      394.7754494068787   0.006262903892335819     0.8010263300423992     0.4983297713433372     0.2688287753007024     0.7824652211697267   0.002561826348198988     0.7789489203938684     0.1270759357892347    0.07925055065874291  1.490118776202218e-08 123.308081696482
2.933393523978184      18.44253761055663      14.25708779168322   0.002439465156467944     0.8180861660783556     -10.62273457461362  0.0001133830065089407     0.1242915755090076  0.0009380974202121084      14.18910427214976      397.0606296698352   0.006261106907128296     0.8009457452540305     0.4983084549520401     0.2690017897627474     0.7578771380542555   0.002560670505052158     0.7789489203938684     0.1270244991462387    0.07916932220008782  2.379337823710413e-14 123.2788402943139
2.933393567689154      18.44253761055663      14.25708779168322   0.002439465156467944     0.8180861660783556     -10.62273457461362  0.0001133830065089407     0.1242915755090076  0.0009380974202121084      14.18910427214976      397.0606296698352   0.006261106907128296     0.8009457452540305     0.4983084549520401     0.2690017897627474     0.7578771380542555   0.002560670505052158     0.7789489203938684     0.1270244991462387    0.07916932220008782  2.379337823710413e-14 123.2788404392599
2.933393523978184      18.44253788537185      14.25708779168322   0.002439465156467944     0.8180861660783556     -10.62273457461362  0.0001133830065089407     0.1242915755090076  0.0009380974202121084      14.18910427214976      397.0606296698352   0.006261106907128296     0.8009457452540305     0.4983084549520401     0.2690017897627474     0.7578771380542555   0.002560670505052158     0.7789489203938684     0.1270244991462387    0.07916932220008782  2.379337823710413e-14 123.2788401589297
2.933393523978184      18.44253761055663      14.25708800413038   0.002439465156467944     0.8180861660783556     -10.62273457461362  0.0001133830065089407     0.1242915755090076  0.0009380974202121084      14.18910427214976      397.0606296698352   0.006261106907128296     0.8009457452540305     0.4983084549520401     0.2690017897627474     0.7578771380542555   0.002560670505052158     0.7789489203938684     0.1270244991462387    0.07916932220008782  2.379337823710413e-14 123.2788402539937
2.933393523978184      18.44253761055663      14.25708779168322   0.002439480057629138     0.8180861660783556     -10.62273457461362  0.0001133830065089407     0.1242915755090076  0.0009380974202121084      14.18910427214976      397.0606296698352   0.006261106907128296     0.8009457452540305     0.4983084549520401     0.2690017897627474     0.7578771380542555   0.002560670505052158     0.7789489203938684     0.1270244991462387    0.07916932220008782  2.379337823710413e-14 123.2788397394153
2.933393523978184      18.44253761055663      14.25708779168322   0.002439465156467944     0.8180861809795168     -10.62273457461362  0.0001133830065089407     0.1242915755090076  0.0009380974202121084      14.18910427214976      397.0606296698352   0.006261106907128296     0.8009457452540305     0.4983084549520401     0.2690017897627474     0.7578771380542555   0.002560670505052158     0.7789489203938684     0.1270244991462387    0.07916932220008782  2.379337823710413e-14 123.2788403170247
2.933393523978184      18.44253761055663      14.25708779168322   0.002439465156467944     0.8180861660783556      -10.6227347329047  0.0001133830065089407     0.1242915755090076  0.0009380974202121084      14.18910427214976      397.0606296698352   0.006261106907128296     0.8009457452540305     0.4983084549520401     0.2690017897627474     0.7578771380542555   0.002560670505052158     0.7789489203938684     0.1270244991462387    0.07916932220008782  2.379337823710413e-14 123.2788403299075
2.933393523978184      18.44253761055663      14.25708779168322   0.002439465156467944     0.8180861660783556     -10.62273457461362  0.0001133979076701346     0.1242915755090076  0.0009380974202121084      14.18910427214976      397.0606296698352   0.006261106907128296     0.8009457452540305     0.4983084549520401     0.2690017897627474     0.7578771380542555   0.002560670505052158     0.7789489203938684     0.1270244991462387    0.07916932220008782  2.379337823710413e-14 123.2788548747986
2.933393523978184      18.44253761055663      14.25708779168322   0.002439465156467944     0.8180861660783556     -10.62273457461362  0.0001133830065089407     0.1242915904101688  0.0009380974202121084      14.18910427214976      397.0606296698352   0.006261106907128296     0.8009457452540305     0.4983084549520401     0.2690017897627474     0.7578771380542555   0.002560670505052158     0.7789489203938684     0.1270244991462387    0.07916932220008782  2.379337823710413e-14 123.2788401002506
2.933393523978184      18.44253761055663      14.25708779168322   0.002439465156467944     0.8180861660783556     -10.62273457461362  0.0001133830065089407     0.1242915755090076  0.0009381123213733023      14.18910427214976      397.0606296698352   0.006261106907128296     0.8009457452540305     0.4983084549520401     0.2690017897627474     0.7578771380542555   0.002560670505052158     0.7789489203938684     0.1270244991462387    0.07916932220008782  2.379337823710413e-14 123.278837425125
2.933393523978184      18.44253761055663      14.25708779168322   0.002439465156467944     0.8180861660783556     -10.62273457461362  0.0001133830065089407     0.1242915755090076  0.0009380974202121084      14.18910448358389      397.0606296698352   0.006261106907128296     0.8009457452540305     0.4983084549520401     0.2690017897627474     0.7578771380542555   0.002560670505052158     0.7789489203938684     0.1270244991462387    0.07916932220008782  2.379337823710413e-14 123.2788401383712
2.933393523978184      18.44253761055663      14.25708779168322   0.002439465156467944     0.8180861660783556     -10.62273457461362  0.0001133830065089407     0.1242915755090076  0.0009380974202121084      14.18910427214976      397.0606355864996   0.006261106907128296     0.8009457452540305     0.4983084549520401     0.2690017897627474     0.7578771380542555   0.002560670505052158     0.7789489203938684     0.1270244991462387    0.07916932220008782  2.379337823710413e-14 123.2788404027472
2.933393523978184      18.44253761055663      14.25708779168322   0.002439465156467944     0.8180861660783556     -10.62273457461362  0.0001133830065089407     0.1242915755090076  0.0009380974202121084      14.18910427214976      397.0606296698352    0.00626112180828949     0.8009457452540305     0.4983084549520401     0.2690017897627474     0.7578771380542555   0.002560670505052158     0.7789489203938684     0.1270244991462387    0.07916932220008782  2.379337823710413e-14 123.2789565550854
2.933393523978184      18.44253761055663      14.25708779168322   0.002439465156467944     0.8180861660783556     -10.62273457461362  0.0001133830065089407     0.1242915755090076  0.0009380974202121084      14.18910427214976      397.0606296698352   0.006261106907128296     0.8009457601551917     0.4983084549520401     0.2690017897627474     0.7578771380542555   0.002560670505052158     0.7789489203938684     0.1270244991462387    0.07916932220008782  2.379337823710413e-14 123.2788411676526
2.933393523978184      18.44253761055663      14.25708779168322   0.002439465156467944     0.8180861660783556     -10.62273457461362  0.0001133830065089407     0.1242915755090076  0.0009380974202121084      14.18910427214976      397.0606296698352   0.006261106907128296     0.8009457452540305     0.4983084698532013     0.2690017897627474     0.7578771380542555   0.002560670505052158     0.7789489203938684     0.1270244991462387    0.07916932220008782  2.379337823710413e-14 123.2788386651009
2.933393523978184      18.44253761055663      14.25708779168322   0.002439465156467944     0.8180861660783556     -10.62273457461362  0.0001133830065089407     0.1242915755090076  0.0009380974202121084      14.18910427214976      397.0606296698352   0.006261106907128296     0.8009457452540305     0.4983084549520401     0.2690018046639086     0.7578771380542555   0.002560670505052158     0.7789489203938684     0.1270244991462387    0.07916932220008782  2.379337823710413e-14 123.2788446866009
2.933393523978184      18.44253761055663      14.25708779168322   0.002439465156467944     0.8180861660783556     -10.62273457461362  0.0001133830065089407     0.1242915755090076  0.0009380974202121084      14.18910427214976      397.0606296698352   0.006261106907128296     0.8009457452540305     0.4983084549520401     0.2690017897627474     0.7578771529554167   0.002560670505052158     0.7789489203938684     0.1270244991462387    0.07916932220008782  2.379337823710413e-14 123.2788404085881
2.933393523978184      18.44253761055663      14.25708779168322   0.002439465156467944     0.8180861660783556     -10.62273457461362  0.0001133830065089407     0.1242915755090076  0.0009380974202121084      14.18910427214976      397.0606296698352   0.006261106907128296     0.8009457452540305     0.4983084549520401     0.2690017897627474     0.7578771380542555   0.002560685406213352     0.7789489203938684     0.1270244991462387    0.07916932220008782  2.379337823710413e-14 123.2788402943223
2.933393523978184      18.44253761055663      14.25708779168322   0.002439465156467944     0.8180861660783556     -10.62273457461362  0.0001133830065089407     0.1242915755090076  0.0009380974202121084      14.18910427214976      397.0606296698352   0.006261106907128296     0.8009457452540305     0.4983084549520401     0.2690017897627474     0.7578771380542555   0.002560670505052158     0.7789489352950296     0.1270244991462387    0.07916932220008782  2.379337823710413e-14 123.2788402943139
2.933393523978184      18.44253761055663      14.25708779168322   0.002439465156467944     0.8180861660783556     -10.62273457461362  0.0001133830065089407     0.1242915755090076  0.0009380974202121084      14.18910427214976      397.0606296698352   0.006261106907128296     0.8009457452540305     0.4983084549520401     0.2690017897627474     0.7578771380542555   0.002560670505052158     0.7789489203938684     0.1270245140473999    0.07916932220008782  2.379337823710413e-14 123.2788402943081
2.933393523978184      18.44253761055663      14.25708779168322   0.002439465156467944     0.8180861660783556     -10.62273457461362  0.0001133830065089407     0.1242915755090076  0.0009380974202121084      14.18910427214976      397.0606296698352   0.006261106907128296     0.8009457452540305     0.4983084549520401     0.2690017897627474     0.7578771380542555   0.002560670505052158     0.7789489203938684     0.1270244991462387    0.07916933710124902  2.379337823710413e-14 123.2788402943056
2.933393523978184      18.44253761055663      14.25708779168322   0.002439465156467944     0.8180861660783556     -10.62273457461362  0.0001133830065089407     0.1242915755090076  0.0009380974202121084      14.18910427214976      397.0606296698352   0.006261106907128296     0.8009457452540305     0.4983084549520401     0.2690017897627474     0.7578771380542555   0.002560670505052158     0.7789489203938684     0.1270244991462387    0.07916932220008782  1.490118498722589e-08 123.2789466839966
2.931680833204276      18.45617852071432      14.27940852800395   0.002450821720845934     0.8171693674305094     -10.63629698013049  0.0001132196190707881     0.1242887612270253  0.0009942728616994659      14.18833739595299      396.6691378270036    0.00624548257364341     0.8009344668244558     0.4983992880098749     0.2690487966425513     0.7543441756583296   0.002560409366464483     0.7789489203938684     0.1270958219183376    0.07927539913481944  2.344301616583633e-14 123.183511833513
2.931680876889725      18.45617852071432      14.27940852800395   0.002450821720845934     0.8171693674305094     -10.63629698013049  0.0001132196190707881     0.1242887612270253  0.0009942728616994659      14.18833739595299      396.6691378270036    0.00624548257364341     0.8009344668244558     0.4983992880098749     0.2690487966425513     0.7543441756583296   0.002560409366464483     0.7789489203938684     0.1270958219183376    0.07927539913481944  2.344301616583633e-14 123.1835119918182
2.931680833204276      18.45617879573281      14.27940852800395   0.002450821720845934     0.8171693674305094     -10.63629698013049  0.0001132196190707881     0.1242887612270253  0.0009942728616994659      14.18833739595299      396.6691378270036    0.00624548257364341     0.8009344668244558     0.4983992880098749     0.2690487966425513     0.7543441756583296   0.002560409366464483     0.7789489203938684     0.1270958219183376    0.07927539913481944  2.344301616583633e-14 123.1835118931784
2.931680833204276      18.45617852071432      14.27940874078372   0.002450821720845934     0.8171693674305094     -10.63629698013049  0.0001132196190707881     0.1242887612270253  0.0009942728616994659      14.18833739595299      396.6691378270036    0.00624548257364341     0.8009344668244558     0.4983992880098749     0.2690487966425513     0.7543441756583296   0.002560409366464483     0.7789489203938684     0.1270958219183376    0.07927539913481944  2.344301616583633e-14 123.1835121975598
2.931680833204276      18.45617852071432      14.27940852800395   0.002450836622007128     0.8171693674305094     -10.63629698013049  0.0001132196190707881     0.1242887612270253  0.0009942728616994659      14.18833739595299      396.6691378270036    0.00624548257364341     0.8009344668244558     0.4983992880098749     0.2690487966425513     0.7543441756583296   0.002560409366464483     0.7789489203938684     0.1270958219183376    0.07927539913481944  2.344301616583633e-14 123.1835124734592
2.931680833204276      18.45617852071432      14.27940852800395   0.002450821720845934     0.8171693823316706     -10.63629698013049  0.0001132196190707881     0.1242887612270253  0.0009942728616994659      14.18833739595299      396.6691378270036    0.00624548257364341     0.8009344668244558     0.4983992880098749     0.2690487966425513     0.7543441756583296   0.002560409366464483     0.7789489203938684     0.1270958219183376    0.07927539913481944  2.344301616583633e-14 123.1835120464399
2.931680833204276      18.45617852071432      14.27940852800395   0.002450821720845934     0.8171693674305094     -10.63629713862366  0.0001132196190707881     0.1242887612270253  0.0009942728616994659      14.18833739595299      396.6691378270036    0.00624548257364341     0.8009344668244558     0.4983992880098749     0.2690487966425513     0.7543441756583296   0.002560409366464483     0.7789489203938684     0.1270958219183376    0.07927539913481944  2.344301616583633e-14 123.1835121648146
2.931680833204276      18.45617852071432      14.27940852800395   0.002450821720845934     0.8171693674305094     -10.63629698013049  0.0001132345202319819     0.1242887612270253  0.0009942728616994659      14.18833739595299      396.6691378270036    0.00624548257364341     0.8009344668244558     0.4983992880098749     0.2690487966425513     0.7543441756583296   0.002560409366464483     0.7789489203938684     0.1270958219183376    0.07927539913481944  2.344301616583633e-14 123.1835407710287
2.931680833204276      18.45617852071432      14.27940852800395   0.002450821720845934     0.8171693674305094     -10.63629698013049  0.0001132196190707881     0.1242887761281865  0.0009942728616994659      14.18833739595299      396.6691378270036    0.00624548257364341     0.8009344668244558     0.4983992880098749     0.2690487966425513     0.7543441756583296   0.002560409366464483     0.7789489203938684     0.1270958219183376    0.07927539913481944  2.344301616583633e-14 123.183512806401
2.931680833204276      18.45617852071432      14.27940852800395   0.002450821720845934     0.8171693674305094     -10.63629698013049  0.0001132196190707881     0.1242887612270253  0.0009942877628606598      14.18833739595299      396.6691378270036    0.00624548257364341     0.8009344668244558     0.4983992880098749     0.2690487966425513     0.7543441756583296   0.002560409366464483     0.7789489203938684     0.1270958219183376    0.07927539913481944  2.344301616583633e-14 123.1835364263644
2.931680833204276      18.45617852071432      14.27940852800395   0.002450821720845934     0.8171693674305094     -10.63629698013049  0.0001132196190707881     0.1242887612270253  0.0009942728616994659       14.1883376073757      396.6691378270036    0.00624548257364341     0.8009344668244558     0.4983992880098749     0.2690487966425513     0.7543441756583296   0.002560409366464483     0.7789489203938684     0.1270958219183376    0.07927539913481944  2.344301616583633e-14 123.1835118523104
2.931680833204276      18.45617852071432      14.27940852800395   0.002450821720845934     0.8171693674305094     -10.63629698013049  0.0001132196190707881     0.1242887612270253  0.0009942728616994659      14.18833739595299      396.6691437378344    0.00624548257364341     0.8009344668244558     0.4983992880098749     0.2690487966425513     0.7543441756583296   0.002560409366464483     0.7789489203938684     0.1270958219183376    0.07927539913481944  2.344301616583633e-14 123.183512315378
2.931680833204276      18.45617852071432      14.27940852800395   0.002450821720845934     0.8171693674305094     -10.63629698013049  0.0001132196190707881     0.1242887612270253  0.0009942728616994659      14.18833739595299      396.6691378270036   0.006245497474804604     0.8009344668244558     0.4983992880098749     0.2690487966425513     0.7543441756583296   0.002560409366464483     0.7789489203938684     0.1270958219183376    0.07927539913481944  2.344301616583633e-14 123.1836167744164
2.931680833204276      18.45617852071432      14.27940852800395   0.002450821720845934     0.8171693674305094     -10.63629698013049  0.0001132196190707881     0.1242887612270253  0.0009942728616994659      14.18833739595299      396.6691378270036    0.00624548257364341      0.800934481725617     0.4983992880098749     0.2690487966425513     0.7543441756583296   0.002560409366464483     0.7789489203938684     0.1270958219183376    0.07927539913481944  2.344301616583633e-14 123.1835127447852
2.931680833204276      18.45617852071432      14.27940852800395   0.002450821720845934     0.8171693674305094     -10.63629698013049  0.0001132196190707881     0.1242887612270253  0.0009942728616994659      14.18833739595299      396.6691378270036    0.00624548257364341     0.8009344668244558     0.4983993029110361     0.2690487966425513     0.7543441756583296   0.002560409366464483     0.7789489203938684     0.1270958219183376    0.07927539913481944  2.344301616583633e-14 123.1835106302786
2.931680833204276      18.45617852071432      14.27940852800395   0.002450821720845934     0.8171693674305094     -10.63629698013049  0.0001132196190707881     0.1242887612270253  0.0009942728616994659      14.18833739595299      396.6691378270036    0.00624548257364341     0.8009344668244558     0.4983992880098749     0.2690488115437125     0.7543441756583296   0.002560409366464483     0.7789489203938684     0.1270958219183376    0.07927539913481944  2.344301616583633e-14 123.1835159998953
2.931680833204276      18.45617852071432      14.27940852800395   0.002450821720845934     0.8171693674305094     -10.63629698013049  0.0001132196190707881     0.1242887612270253  0.0009942728616994659      14.18833739595299      396.6691378270036    0.00624548257364341     0.8009344668244558     0.4983992880098749     0.2690487966425513     0.7543441905594908   0.002560409366464483     0.7789489203938684     0.1270958219183376    0.07927539913481944  2.344301616583633e-14 123.1835122904768
2.931680833204276      18.45617852071432      14.27940852800395   0.002450821720845934     0.8171693674305094     -10.63629698013049  0.0001132196190707881     0.1242887612270253  0.0009942728616994659      14.18833739595299      396.6691378270036    0.00624548257364341     0.8009344668244558     0.4983992880098749     0.2690487966425513     0.7543441756583296   0.002560424267625677     0.7789489203938684     0.1270958219183376    0.07927539913481944  2.344301616583633e-14 123.1835118334449
2.931680833204276      18.45617852071432      14.27940852800395   0.002450821720845934     0.8171693674305094     -10.63629698013049  0.0001132196190707881     0.1242887612270253  0.0009942728616994659      14.18833739595299      396.6691378270036    0.00624548257364341     0.8009344668244558     0.4983992880098749     0.2690487966425513     0.7543441756583296   0.002560409366464483     0.7789489352950296     0.1270958219183376    0.07927539913481944  2.344301616583633e-14 123.183511833513
2.931680833204276      18.45617852071432      14.27940852800395   0.002450821720845934     0.8171693674305094     -10.63629698013049  0.0001132196190707881     0.1242887612270253  0.0009942728616994659      14.18833739595299      396.6691378270036    0.00624548257364341     0.8009344668244558     0.4983992880098749     0.2690487966425513     0.7543441756583296   0.002560409366464483     0.7789489203938684     0.1270958368194988    0.07927539913481944  2.344301616583633e-14 123.1835118335355
2.931680833204276      18.45617852071432      14.27940852800395   0.002450821720845934     0.8171693674305094     -10.63629698013049  0.0001132196190707881     0.1242887612270253  0.0009942728616994659      14.18833739595299      396.6691378270036    0.00624548257364341     0.8009344668244558     0.4983992880098749     0.2690487966425513     0.7543441756583296   0.002560409366464483     0.7789489203938684     0.1270958219183376    0.07927541403598064  2.344301616583633e-14 123.1835118334679
2.931680833204276      18.45617852071432      14.27940852800395   0.002450821720845934     0.8171693674305094     -10.63629698013049  0.0001132196190707881     0.1242887612270253  0.0009942728616994659      14.18833739595299      396.6691378270036    0.00624548257364341     0.8009344668244558     0.4983992880098749     0.2690487966425513     0.7543441756583296   0.002560409366464483     0.7789489203938684     0.1270958219183376    0.07927539913481944  1.490118463686382e-08 123.1836185641683
2.933489368476007       18.4386461300594      14.21910786804672   0.002419245435594936     0.8145314920204693     -10.62306472673732  0.0001139891766498468     0.1241447575783979  0.0009902318978045163      14.15540663221603      396.0882339647077   0.006147392034689008     0.8009127830267173     0.4986367738305496     0.2687477506952219     0.7489910838790413   0.002617726099232536     0.7789489203938684     0.1270534986545484    0.07998414374061401  4.401234519081579e-14 122.7248916709979
2.933489412188405       18.4386461300594      14.21910786804672   0.002419245435594936     0.8145314920204693     -10.62306472673732  0.0001139891766498468     0.1241447575783979  0.0009902318978045163      14.15540663221603      396.0882339647077   0.006147392034689008     0.8009127830267173     0.4986367738305496     0.2687477506952219     0.7489910838790413   0.002617726099232536     0.7789489203938684     0.1270534986545484    0.07998414374061401  4.401234519081579e-14 122.7248919205704
2.933489368476007      18.43864640481664      14.21910786804672   0.002419245435594936     0.8145314920204693     -10.62306472673732  0.0001139891766498468     0.1241447575783979  0.0009902318978045163      14.15540663221603      396.0882339647077   0.006147392034689008     0.8009127830267173     0.4986367738305496     0.2687477506952219     0.7489910838790413   0.002617726099232536     0.7789489203938684     0.1270534986545484    0.07998414374061401  4.401234519081579e-14 122.7248915712641
2.933489368476007       18.4386461300594      14.21910807992794   0.002419245435594936     0.8145314920204693     -10.62306472673732  0.0001139891766498468     0.1241447575783979  0.0009902318978045163      14.15540663221603      396.0882339647077   0.006147392034689008     0.8009127830267173     0.4986367738305496     0.2687477506952219     0.7489910838790413   0.002617726099232536     0.7789489203938684     0.1270534986545484    0.07998414374061401  4.401234519081579e-14 122.7248916127651
2.933489368476007       18.4386461300594      14.21910786804672    0.00241926033675613     0.8145314920204693     -10.62306472673732  0.0001139891766498468     0.1241447575783979  0.0009902318978045163      14.15540663221603      396.0882339647077   0.006147392034689008     0.8009127830267173     0.4986367738305496     0.2687477506952219     0.7489910838790413   0.002617726099232536     0.7789489203938684     0.1270534986545484    0.07998414374061401  4.401234519081579e-14 122.7248973341054
2.933489368476007       18.4386461300594      14.21910786804672   0.002419245435594936     0.8145315069216305     -10.62306472673732  0.0001139891766498468     0.1241447575783979  0.0009902318978045163      14.15540663221603      396.0882339647077   0.006147392034689008     0.8009127830267173     0.4986367738305496     0.2687477506952219     0.7489910838790413   0.002617726099232536     0.7789489203938684     0.1270534986545484    0.07998414374061401  4.401234519081579e-14 122.7248916652018
2.933489368476007       18.4386461300594      14.21910786804672   0.002419245435594936     0.8145314920204693     -10.62306488503332  0.0001139891766498468     0.1241447575783979  0.0009902318978045163      14.15540663221603      396.0882339647077   0.006147392034689008     0.8009127830267173     0.4986367738305496     0.2687477506952219     0.7489910838790413   0.002617726099232536     0.7789489203938684     0.1270534986545484    0.07998414374061401  4.401234519081579e-14 122.7248917628646
2.933489368476007       18.4386461300594      14.21910786804672   0.002419245435594936     0.8145314920204693     -10.62306472673732  0.0001140040778110407     0.1241447575783979  0.0009902318978045163      14.15540663221603      396.0882339647077   0.006147392034689008     0.8009127830267173     0.4986367738305496     0.2687477506952219     0.7489910838790413   0.002617726099232536     0.7789489203938684     0.1270534986545484    0.07998414374061401  4.401234519081579e-14 122.7249092515766
2.933489368476007       18.4386461300594      14.21910786804672   0.002419245435594936     0.8145314920204693     -10.62306472673732  0.0001139891766498468     0.1241447724795591  0.0009902318978045163      14.15540663221603      396.0882339647077   0.006147392034689008     0.8009127830267173     0.4986367738305496     0.2687477506952219     0.7489910838790413   0.002617726099232536     0.7789489203938684     0.1270534986545484    0.07998414374061401  4.401234519081579e-14 122.724892335409
2.933489368476007       18.4386461300594      14.21910786804672   0.002419245435594936     0.8145314920204693     -10.62306472673732  0.0001139891766498468     0.1241447575783979  0.0009902467989657102      14.15540663221603      396.0882339647077   0.006147392034689008     0.8009127830267173     0.4986367738305496     0.2687477506952219     0.7489910838790413   0.002617726099232536     0.7789489203938684     0.1270534986545484    0.07998414374061401  4.401234519081579e-14 122.7249085551743
2.933489368476007       18.4386461300594      14.21910786804672   0.002419245435594936     0.8145314920204693     -10.62306472673732  0.0001139891766498468     0.1241447575783979  0.0009902318978045163      14.15540684314803      396.0882339647077   0.006147392034689008     0.8009127830267173     0.4986367738305496     0.2687477506952219     0.7489910838790413   0.002617726099232536     0.7789489203938684     0.1270534986545484    0.07998414374061401  4.401234519081579e-14 122.7248916165115
2.933489368476007       18.4386461300594      14.21910786804672   0.002419245435594936     0.8145314920204693     -10.62306472673732  0.0001139891766498468     0.1241447575783979  0.0009902318978045163      14.15540663221603      396.0882398668824   0.006147392034689008     0.8009127830267173     0.4986367738305496     0.2687477506952219     0.7489910838790413   0.002617726099232536     0.7789489203938684     0.1270534986545484    0.07998414374061401  4.401234519081579e-14 122.7248918276866
2.933489368476007       18.4386461300594      14.21910786804672   0.002419245435594936     0.8145314920204693     -10.62306472673732  0.0001139891766498468     0.1241447575783979  0.0009902318978045163      14.15540663221603      396.0882339647077   0.006147406935850202     0.8009127830267173     0.4986367738305496     0.2687477506952219     0.7489910838790413   0.002617726099232536     0.7789489203938684     0.1270534986545484    0.07998414374061401  4.401234519081579e-14 122.7249094378388
2.933489368476007       18.4386461300594      14.21910786804672   0.002419245435594936     0.8145314920204693     -10.62306472673732  0.0001139891766498468     0.1241447575783979  0.0009902318978045163      14.15540663221603      396.0882339647077   0.006147392034689008     0.8009127979278785     0.4986367738305496     0.2687477506952219     0.7489910838790413   0.002617726099232536     0.7789489203938684     0.1270534986545484    0.07998414374061401  4.401234519081579e-14 122.724892342571
2.933489368476007       18.4386461300594      14.21910786804672   0.002419245435594936     0.8145314920204693     -10.62306472673732  0.0001139891766498468     0.1241447575783979  0.0009902318978045163      14.15540663221603      396.0882339647077   0.006147392034689008     0.8009127830267173     0.4986367887317108     0.2687477506952219     0.7489910838790413   0.002617726099232536     0.7789489203938684     0.1270534986545484    0.07998414374061401  4.401234519081579e-14 122.7248918827008
2.933489368476007       18.4386461300594      14.21910786804672   0.002419245435594936     0.8145314920204693     -10.62306472673732  0.0001139891766498468     0.1241447575783979  0.0009902318978045163      14.15540663221603      396.0882339647077   0.006147392034689008     0.8009127830267173     0.4986367738305496     0.2687477655963831     0.7489910838790413   0.002617726099232536     0.7789489203938684     0.1270534986545484    0.07998414374061401  4.401234519081579e-14 122.7248923863158
2.933489368476007       18.4386461300594      14.21910786804672   0.002419245435594936     0.8145314920204693     -10.62306472673732  0.0001139891766498468     0.1241447575783979  0.0009902318978045163      14.15540663221603      396.0882339647077   0.006147392034689008     0.8009127830267173     0.4986367738305496     0.2687477506952219     0.7489910987802025   0.002617726099232536     0.7789489203938684     0.1270534986545484    0.07998414374061401  4.401234519081579e-14 122.7248917469327
2.933489368476007       18.4386461300594      14.21910786804672   0.002419245435594936     0.8145314920204693     -10.62306472673732  0.0001139891766498468     0.1241447575783979  0.0009902318978045163      14.15540663221603      396.0882339647077   0.006147392034689008     0.8009127830267173     0.4986367738305496     0.2687477506952219     0.7489910838790413    0.00261774100039373     0.7789489203938684     0.1270534986545484    0.07998414374061401  4.401234519081579e-14 122.7248916714622
2.933489368476007       18.4386461300594      14.21910786804672   0.002419245435594936     0.8145314920204693     -10.62306472673732  0.0001139891766498468     0.1241447575783979  0.0009902318978045163      14.15540663221603      396.0882339647077   0.006147392034689008     0.8009127830267173     0.4986367738305496     0.2687477506952219     0.7489910838790413   0.002617726099232536     0.7789489352950296     0.1270534986545484    0.07998414374061401  4.401234519081579e-14 122.7248916709979
2.933489368476007       18.4386461300594      14.21910786804672   0.002419245435594936     0.8145314920204693     -10.62306472673732  0.0001139891766498468     0.1241447575783979  0.0009902318978045163      14.15540663221603      396.0882339647077   0.006147392034689008     0.8009127830267173     0.4986367738305496     0.2687477506952219     0.7489910838790413   0.002617726099232536     0.7789489203938684     0.1270535135557095    0.07998414374061401  4.401234519081579e-14 122.7248916708883
2.933489368476007       18.4386461300594      14.21910786804672   0.002419245435594936     0.8145314920204693     -10.62306472673732  0.0001139891766498468     0.1241447575783979  0.0009902318978045163      14.15540663221603      396.0882339647077   0.006147392034689008     0.8009127830267173     0.4986367738305496     0.2687477506952219     0.7489910838790413   0.002617726099232536     0.7789489203938684     0.1270534986545484     0.0799841586417752  4.401234519081579e-14 122.7248916712707
2.933489368476007       18.4386461300594      14.21910786804672   0.002419245435594936     0.8145314920204693     -10.62306472673732  0.0001139891766498468     0.1241447575783979  0.0009902318978045163      14.15540663221603      396.0882339647077   0.006147392034689008     0.8009127830267173     0.4986367738305496     0.2687477506952219     0.7489910838790413   0.002617726099232536     0.7789489203938684     0.1270534986545484    0.07998414374061401  1.490120520619285e-08 122.7249983571964
2.930615023543229      18.45057226607246      14.23973551547941   0.002416729906637067     0.8132901467769753     -10.63527798345531  0.0001134605957517218     0.1241103954160811  0.0009859321947164798      14.13516565334942      394.8444144568959   0.006125249163966795     0.8008946251230393     0.4987762342982815     0.2687636709481903      0.742644446417869   0.002600885046764601     0.7789489203938684     0.1286049768506717    0.07965736476239699  4.215678572513889e-14 122.6842856533289
2.930615067212796      18.45057226607246      14.23973551547941   0.002416729906637067     0.8132901467769753     -10.63527798345531  0.0001134605957517218     0.1241103954160811  0.0009859321947164798      14.13516565334942      394.8444144568959   0.006125249163966795     0.8008946251230393     0.4987762342982815     0.2687636709481903      0.742644446417869   0.002600885046764601     0.7789489203938684     0.1286049768506717    0.07965736476239699  4.215678572513889e-14 122.6842857865629
2.930615023543229      18.45057254100741      14.23973551547941   0.002416729906637067     0.8132901467769753     -10.63527798345531  0.0001134605957517218     0.1241103954160811  0.0009859321947164798      14.13516565334942      394.8444144568959   0.006125249163966795     0.8008946251230393     0.4987762342982815     0.2687636709481903      0.742644446417869   0.002600885046764601     0.7789489203938684     0.1286049768506717    0.07965736476239699  4.215678572513889e-14 122.6842855575686
2.930615023543229      18.45057226607246      14.23973572766801   0.002416729906637067     0.8132901467769753     -10.63527798345531  0.0001134605957517218     0.1241103954160811  0.0009859321947164798      14.13516565334942      394.8444144568959   0.006125249163966795     0.8008946251230393     0.4987762342982815     0.2687636709481903      0.742644446417869   0.002600885046764601     0.7789489203938684     0.1286049768506717    0.07965736476239699  4.215678572513889e-14 122.6842856466942
2.930615023543229      18.45057226607246      14.23973551547941   0.002416744807798261     0.8132901467769753     -10.63527798345531  0.0001134605957517218     0.1241103954160811  0.0009859321947164798      14.13516565334942      394.8444144568959   0.006125249163966795     0.8008946251230393     0.4987762342982815     0.2687636709481903      0.742644446417869   0.002600885046764601     0.7789489203938684     0.1286049768506717    0.07965736476239699  4.215678572513889e-14 122.6842909958182
2.930615023543229      18.45057226607246      14.23973551547941   0.002416729906637067     0.8132901616781365     -10.63527798345531  0.0001134605957517218     0.1241103954160811  0.0009859321947164798      14.13516565334942      394.8444144568959   0.006125249163966795     0.8008946251230393     0.4987762342982815     0.2687636709481903      0.742644446417869   0.002600885046764601     0.7789489203938684     0.1286049768506717    0.07965736476239699  4.215678572513889e-14 122.6842856620554
2.930615023543229      18.45057226607246      14.23973551547941   0.002416729906637067     0.8132901467769753      -10.6352781419333  0.0001134605957517218     0.1241103954160811  0.0009859321947164798      14.13516565334942      394.8444144568959   0.006125249163966795     0.8008946251230393     0.4987762342982815     0.2687636709481903      0.742644446417869   0.002600885046764601     0.7789489203938684     0.1286049768506717    0.07965736476239699  4.215678572513889e-14 122.6842856341655
2.930615023543229      18.45057226607246      14.23973551547941   0.002416729906637067     0.8132901467769753     -10.63527798345531  0.0001134754969129157     0.1241103954160811  0.0009859321947164798      14.13516565334942      394.8444144568959   0.006125249163966795     0.8008946251230393     0.4987762342982815     0.2687636709481903      0.742644446417869   0.002600885046764601     0.7789489203938684     0.1286049768506717    0.07965736476239699  4.215678572513889e-14 122.6842994738779
2.930615023543229      18.45057226607246      14.23973551547941   0.002416729906637067     0.8132901467769753     -10.63527798345531  0.0001134605957517218     0.1241104103172423  0.0009859321947164798      14.13516565334942      394.8444144568959   0.006125249163966795     0.8008946251230393     0.4987762342982815     0.2687636709481903      0.742644446417869   0.002600885046764601     0.7789489203938684     0.1286049768506717    0.07965736476239699  4.215678572513889e-14 122.6842862277614
2.930615023543229      18.45057226607246      14.23973551547941   0.002416729906637067     0.8132901467769753     -10.63527798345531  0.0001134605957517218     0.1241103954160811  0.0009859470958776737      14.13516565334942      394.8444144568959   0.006125249163966795     0.8008946251230393     0.4987762342982815     0.2687636709481903      0.742644446417869   0.002600885046764601     0.7789489203938684     0.1286049768506717    0.07965736476239699  4.215678572513889e-14 122.6842996388773
2.930615023543229      18.45057226607246      14.23973551547941   0.002416729906637067     0.8132901467769753     -10.63527798345531  0.0001134605957517218     0.1241103954160811  0.0009859321947164798      14.13516586397981      394.8444144568959   0.006125249163966795     0.8008946251230393     0.4987762342982815     0.2687636709481903      0.742644446417869   0.002600885046764601     0.7789489203938684     0.1286049768506717    0.07965736476239699  4.215678572513889e-14 122.6842855312204
2.930615023543229      18.45057226607246      14.23973551547941   0.002416729906637067     0.8132901467769753     -10.63527798345531  0.0001134605957517218     0.1241103954160811  0.0009859321947164798      14.13516565334942      394.8444203405362   0.006125249163966795     0.8008946251230393     0.4987762342982815     0.2687636709481903      0.742644446417869   0.002600885046764601     0.7789489203938684     0.1286049768506717    0.07965736476239699  4.215678572513889e-14 122.6842857553645
2.930615023543229      18.45057226607246      14.23973551547941   0.002416729906637067     0.8132901467769753     -10.63527798345531  0.0001134605957517218     0.1241103954160811  0.0009859321947164798      14.13516565334942      394.8444144568959   0.006125264065127989     0.8008946251230393     0.4987762342982815     0.2687636709481903      0.742644446417869   0.002600885046764601     0.7789489203938684     0.1286049768506717    0.07965736476239699  4.215678572513889e-14 122.6842831680151
2.930615023543229      18.45057226607246      14.23973551547941   0.002416729906637067     0.8132901467769753     -10.63527798345531  0.0001134605957517218     0.1241103954160811  0.0009859321947164798      14.13516565334942      394.8444144568959   0.006125249163966795     0.8008946400242005     0.4987762342982815     0.2687636709481903      0.742644446417869   0.002600885046764601     0.7789489203938684     0.1286049768506717    0.07965736476239699  4.215678572513889e-14 122.6842862962593
2.930615023543229      18.45057226607246      14.23973551547941   0.002416729906637067     0.8132901467769753     -10.63527798345531  0.0001134605957517218     0.1241103954160811  0.0009859321947164798      14.13516565334942      394.8444144568959   0.006125249163966795     0.8008946251230393     0.4987762491994427     0.2687636709481903      0.742644446417869   0.002600885046764601     0.7789489203938684     0.1286049768506717    0.07965736476239699  4.215678572513889e-14 122.6842862133712
2.930615023543229      18.45057226607246      14.23973551547941   0.002416729906637067     0.8132901467769753     -10.63527798345531  0.0001134605957517218     0.1241103954160811  0.0009859321947164798      14.13516565334942      394.8444144568959   0.006125249163966795     0.8008946251230393     0.4987762342982815     0.2687636858493515      0.742644446417869   0.002600885046764601     0.7789489203938684     0.1286049768506717    0.07965736476239699  4.215678572513889e-14 122.6842856540281
2.930615023543229      18.45057226607246      14.23973551547941   0.002416729906637067     0.8132901467769753     -10.63527798345531  0.0001134605957517218     0.1241103954160811  0.0009859321947164798      14.13516565334942      394.8444144568959   0.006125249163966795     0.8008946251230393     0.4987762342982815     0.2687636709481903     0.7426444613190302   0.002600885046764601     0.7789489203938684     0.1286049768506717    0.07965736476239699  4.215678572513889e-14 122.6842857164451
2.930615023543229      18.45057226607246      14.23973551547941   0.002416729906637067     0.8132901467769753     -10.63527798345531  0.0001134605957517218     0.1241103954160811  0.0009859321947164798      14.13516565334942      394.8444144568959   0.006125249163966795     0.8008946251230393     0.4987762342982815     0.2687636709481903      0.742644446417869   0.002600899947925795     0.7789489203938684     0.1286049768506717    0.07965736476239699  4.215678572513889e-14 122.6842856523966
2.930615023543229      18.45057226607246      14.23973551547941   0.002416729906637067     0.8132901467769753     -10.63527798345531  0.0001134605957517218     0.1241103954160811  0.0009859321947164798      14.13516565334942      394.8444144568959   0.006125249163966795     0.8008946251230393     0.4987762342982815     0.2687636709481903      0.742644446417869   0.002600885046764601     0.7789489352950296     0.1286049768506717    0.07965736476239699  4.215678572513889e-14 122.6842856533289
2.930615023543229      18.45057226607246      14.23973551547941   0.002416729906637067     0.8132901467769753     -10.63527798345531  0.0001134605957517218     0.1241103954160811  0.0009859321947164798      14.13516565334942      394.8444144568959   0.006125249163966795     0.8008946251230393     0.4987762342982815     0.2687636709481903      0.742644446417869   0.002600885046764601     0.7789489203938684     0.1286049917518329    0.07965736476239699  4.215678572513889e-14 122.6842856534673
2.930615023543229      18.45057226607246      14.23973551547941   0.002416729906637067     0.8132901467769753     -10.63527798345531  0.0001134605957517218     0.1241103954160811  0.0009859321947164798      14.13516565334942      394.8444144568959   0.006125249163966795     0.8008946251230393     0.4987762342982815     0.2687636709481903      0.742644446417869   0.002600885046764601     0.7789489203938684     0.1286049768506717    0.07965737966355818  4.215678572513889e-14 122.6842856525952
2.930615023543229      18.45057226607246      14.23973551547941   0.002416729906637067     0.8132901467769753     -10.63527798345531  0.0001134605957517218     0.1241103954160811  0.0009859321947164798      14.13516565334942      394.8444144568959   0.006125249163966795     0.8008946251230393     0.4987762342982815     0.2687636709481903      0.742644446417869   0.002600885046764601     0.7789489203938684     0.1286049768506717    0.07965736476239699  1.490120335063338e-08 122.6843923710079
2.927156571183708      18.47770120344133      14.28073043581003   0.002416674111837714      0.811593502759922     -10.66122300047974  0.0001131136183664503     0.1240939748231853  0.0009846251517961976      14.13170957909401      394.0142040436317   0.006128661439961104     0.8008772921078695     0.4988569116103288     0.2689740834945123     0.7347165238278499    0.00338527264068613     0.7789489203938684     0.1282154449012766     0.0910592215020315  4.086751184748171e-14 122.6490503598053
2.927156614801739      18.47770120344133      14.28073043581003   0.002416674111837714      0.811593502759922     -10.66122300047974  0.0001131136183664503     0.1240939748231853  0.0009846251517961976      14.13170957909401      394.0142040436317   0.006128661439961104     0.8008772921078695     0.4988569116103288     0.2689740834945123     0.7347165238278499    0.00338527264068613     0.7789489203938684     0.1282154449012766     0.0910592215020315  4.086751184748171e-14 122.649050527279
2.927156571183708      18.47770147878053      14.28073043581003   0.002416674111837714      0.811593502759922     -10.66122300047974  0.0001131136183664503     0.1240939748231853  0.0009846251517961976      14.13170957909401      394.0142040436317   0.006128661439961104     0.8008772921078695     0.4988569116103288     0.2689740834945123     0.7347165238278499    0.00338527264068613     0.7789489203938684     0.1282154449012766     0.0910592215020315  4.086751184748171e-14 122.6490502712422
2.927156571183708      18.47770120344133       14.2807306486095   0.002416674111837714      0.811593502759922     -10.66122300047974  0.0001131136183664503     0.1240939748231853  0.0009846251517961976      14.13170957909401      394.0142040436317   0.006128661439961104     0.8008772921078695     0.4988569116103288     0.2689740834945123     0.7347165238278499    0.00338527264068613     0.7789489203938684     0.1282154449012766     0.0910592215020315  4.086751184748171e-14 122.6490503560688
2.927156571183708      18.47770120344133      14.28073043581003   0.002416689012998908      0.811593502759922     -10.66122300047974  0.0001131136183664503     0.1240939748231853  0.0009846251517961976      14.13170957909401      394.0142040436317   0.006128661439961104     0.8008772921078695     0.4988569116103288     0.2689740834945123     0.7347165238278499    0.00338527264068613     0.7789489203938684     0.1282154449012766     0.0910592215020315  4.086751184748171e-14 122.6490547058817
2.927156571183708      18.47770120344133      14.28073043581003   0.002416674111837714     0.8115935176610832     -10.66122300047974  0.0001131136183664503     0.1240939748231853  0.0009846251517961976      14.13170957909401      394.0142040436317   0.006128661439961104     0.8008772921078695     0.4988569116103288     0.2689740834945123     0.7347165238278499    0.00338527264068613     0.7789489203938684     0.1282154449012766     0.0910592215020315  4.086751184748171e-14 122.6490502698546
2.927156571183708      18.47770120344133      14.28073043581003   0.002416674111837714      0.811593502759922     -10.66122315934435  0.0001131136183664503     0.1240939748231853  0.0009846251517961976      14.13170957909401      394.0142040436317   0.006128661439961104     0.8008772921078695     0.4988569116103288     0.2689740834945123     0.7347165238278499    0.00338527264068613     0.7789489203938684     0.1282154449012766     0.0910592215020315  4.086751184748171e-14 122.6490503985926
2.927156571183708      18.47770120344133      14.28073043581003   0.002416674111837714      0.811593502759922     -10.66122300047974  0.0001131285195276442     0.1240939748231853  0.0009846251517961976      14.13170957909401      394.0142040436317   0.006128661439961104     0.8008772921078695     0.4988569116103288     0.2689740834945123     0.7347165238278499    0.00338527264068613     0.7789489203938684     0.1282154449012766     0.0910592215020315  4.086751184748171e-14 122.6490640332937
2.927156571183708      18.47770120344133      14.28073043581003   0.002416674111837714      0.811593502759922     -10.66122300047974  0.0001131136183664503     0.1240939897243465  0.0009846251517961976      14.13170957909401      394.0142040436317   0.006128661439961104     0.8008772921078695     0.4988569116103288     0.2689740834945123     0.7347165238278499    0.00338527264068613     0.7789489203938684     0.1282154449012766     0.0910592215020315  4.086751184748171e-14 122.6490509599013
2.927156571183708      18.47770120344133      14.28073043581003   0.002416674111837714      0.811593502759922     -10.66122300047974  0.0001131136183664503     0.1240939748231853  0.0009846400529573915      14.13170957909401      394.0142040436317   0.006128661439961104     0.8008772921078695     0.4988569116103288     0.2689740834945123     0.7347165238278499    0.00338527264068613     0.7789489203938684     0.1282154449012766     0.0910592215020315  4.086751184748171e-14 122.6490638007098
2.927156571183708      18.47770120344133      14.28073043581003   0.002416674111837714      0.811593502759922     -10.66122300047974  0.0001131136183664503     0.1240939748231853  0.0009846251517961976      14.13170978967289      394.0142040436317   0.006128661439961104     0.8008772921078695     0.4988569116103288     0.2689740834945123     0.7347165238278499    0.00338527264068613     0.7789489203938684     0.1282154449012766     0.0910592215020315  4.086751184748171e-14 122.6490502343582
2.927156571183708      18.47770120344133      14.28073043581003   0.002416674111837714      0.811593502759922     -10.66122300047974  0.0001131136183664503     0.1240939748231853  0.0009846251517961976      14.13170957909401      394.0142099149009   0.006128661439961104     0.8008772921078695     0.4988569116103288     0.2689740834945123     0.7347165238278499    0.00338527264068613     0.7789489203938684     0.1282154449012766     0.0910592215020315  4.086751184748171e-14 122.6490504925412
2.927156571183708      18.47770120344133      14.28073043581003   0.002416674111837714      0.811593502759922     -10.66122300047974  0.0001131136183664503     0.1240939748231853  0.0009846251517961976      14.13170957909401      394.0142040436317   0.006128676341122298     0.8008772921078695     0.4988569116103288     0.2689740834945123     0.7347165238278499    0.00338527264068613     0.7789489203938684     0.1282154449012766     0.0910592215020315  4.086751184748171e-14 122.6490549683797
2.927156571183708      18.47770120344133      14.28073043581003   0.002416674111837714      0.811593502759922     -10.66122300047974  0.0001131136183664503     0.1240939748231853  0.0009846251517961976      14.13170957909401      394.0142040436317   0.006128661439961104     0.8008773070090307     0.4988569116103288     0.2689740834945123     0.7347165238278499    0.00338527264068613     0.7789489203938684     0.1282154449012766     0.0910592215020315  4.086751184748171e-14 122.6490510580739
2.927156571183708      18.47770120344133      14.28073043581003   0.002416674111837714      0.811593502759922     -10.66122300047974  0.0001131136183664503     0.1240939748231853  0.0009846251517961976      14.13170957909401      394.0142040436317   0.006128661439961104     0.8008772921078695       0.49885692651149     0.2689740834945123     0.7347165238278499    0.00338527264068613     0.7789489203938684     0.1282154449012766     0.0910592215020315  4.086751184748171e-14 122.6490509590764
2.927156571183708      18.47770120344133      14.28073043581003   0.002416674111837714      0.811593502759922     -10.66122300047974  0.0001131136183664503     0.1240939748231853  0.0009846251517961976      14.13170957909401      394.0142040436317   0.006128661439961104     0.8008772921078695     0.4988569116103288     0.2689740983956735     0.7347165238278499    0.00338527264068613     0.7789489203938684     0.1282154449012766     0.0910592215020315  4.086751184748171e-14 122.649050669391
2.927156571183708      18.47770120344133      14.28073043581003   0.002416674111837714      0.811593502759922     -10.66122300047974  0.0001131136183664503     0.1240939748231853  0.0009846251517961976      14.13170957909401      394.0142040436317   0.006128661439961104     0.8008772921078695     0.4988569116103288     0.2689740834945123     0.7347165387290111    0.00338527264068613     0.7789489203938684     0.1282154449012766     0.0910592215020315  4.086751184748171e-14 122.6490503608484
2.927156571183708      18.47770120344133      14.28073043581003   0.002416674111837714      0.811593502759922     -10.66122300047974  0.0001131136183664503     0.1240939748231853  0.0009846251517961976      14.13170957909401      394.0142040436317   0.006128661439961104     0.8008772921078695     0.4988569116103288     0.2689740834945123     0.7347165238278499   0.003385287541847324     0.7789489203938684     0.1282154449012766     0.0910592215020315  4.086751184748171e-14 122.649050359809
2.927156571183708      18.47770120344133      14.28073043581003   0.002416674111837714      0.811593502759922     -10.66122300047974  0.0001131136183664503     0.1240939748231853  0.0009846251517961976      14.13170957909401      394.0142040436317   0.006128661439961104     0.8008772921078695     0.4988569116103288     0.2689740834945123     0.7347165238278499    0.00338527264068613     0.7789489352950296     0.1282154449012766     0.0910592215020315  4.086751184748171e-14 122.6490503598053
2.927156571183708      18.47770120344133      14.28073043581003   0.002416674111837714      0.811593502759922     -10.66122300047974  0.0001131136183664503     0.1240939748231853  0.0009846251517961976      14.13170957909401      394.0142040436317   0.006128661439961104     0.8008772921078695     0.4988569116103288     0.2689740834945123     0.7347165238278499    0.00338527264068613     0.7789489203938684     0.1282154598024378     0.0910592215020315  4.086751184748171e-14 122.6490503598047
2.927156571183708      18.47770120344133      14.28073043581003   0.002416674111837714      0.811593502759922     -10.66122300047974  0.0001131136183664503     0.1240939748231853  0.0009846251517961976      14.13170957909401      394.0142040436317   0.006128661439961104     0.8008772921078695     0.4988569116103288     0.2689740834945123     0.7347165238278499    0.00338527264068613     0.7789489203938684     0.1282154449012766    0.09105923640319269  4.086751184748171e-14 122.649050359803
2.927156571183708      18.47770120344133      14.28073043581003   0.002416674111837714      0.811593502759922     -10.66122300047974  0.0001131136183664503     0.1240939748231853  0.0009846251517961976      14.13170957909401      394.0142040436317   0.006128661439961104     0.8008772921078695     0.4988569116103288     0.2689740834945123     0.7347165238278499    0.00338527264068613     0.7789489203938684     0.1282154449012766     0.0910592215020315   1.49012020613595e-08 122.6491571584824
2.924369919822492      18.49089192510138      14.29432046566559    0.00241591522659811     0.8121563318067774     -10.66744348526611   0.000110961213095118     0.1240343339969389  0.0009731940229753739      14.11386404054406      392.7084050197612   0.006085479372038705     0.8008478809646114     0.4983157395955887     0.2693265926890806     0.7288642828156282   0.003384795629166194     0.7789489203938684      0.128258647778803    0.09114820265159486  3.608922069059727e-14 122.6034720506686
2.924369963398999      18.49089192510138      14.29432046566559    0.00241591522659811     0.8121563318067774     -10.66744348526611   0.000110961213095118     0.1240343339969389  0.0009731940229753739      14.11386404054406      392.7084050197612   0.006085479372038705     0.8008478809646114     0.4983157395955887     0.2693265926890806     0.7288642828156282   0.003384795629166194     0.7789489203938684      0.128258647778803    0.09114820265159486  3.608922069059727e-14 122.6034722496463
2.924369919822492      18.49089220063715      14.29432046566559    0.00241591522659811     0.8121563318067774     -10.66744348526611   0.000110961213095118     0.1240343339969389  0.0009731940229753739      14.11386404054406      392.7084050197612   0.006085479372038705     0.8008478809646114     0.4983157395955887     0.2693265926890806     0.7288642828156282   0.003384795629166194     0.7789489203938684      0.128258647778803    0.09114820265159486  3.608922069059727e-14 122.6034720399839
2.924369919822492      18.49089192510138      14.29432067866756    0.00241591522659811     0.8121563318067774     -10.66744348526611   0.000110961213095118     0.1240343339969389  0.0009731940229753739      14.11386404054406      392.7084050197612   0.006085479372038705     0.8008478809646114     0.4983157395955887     0.2693265926890806     0.7288642828156282   0.003384795629166194     0.7789489203938684      0.128258647778803    0.09114820265159486  3.608922069059727e-14 122.6034721125667
2.924369919822492      18.49089192510138      14.29432046566559   0.002415930127759304     0.8121563318067774     -10.66744348526611   0.000110961213095118     0.1240343339969389  0.0009731940229753739      14.11386404054406      392.7084050197612   0.006085479372038705     0.8008478809646114     0.4983157395955887     0.2693265926890806     0.7288642828156282   0.003384795629166194     0.7789489203938684      0.128258647778803    0.09114820265159486  3.608922069059727e-14 122.6034739511913
2.924369919822492      18.49089192510138      14.29432046566559    0.00241591522659811     0.8121563467079386     -10.66744348526611   0.000110961213095118     0.1240343339969389  0.0009731940229753739      14.11386404054406      392.7084050197612   0.006085479372038705     0.8008478809646114     0.4983157395955887     0.2693265926890806     0.7288642828156282   0.003384795629166194     0.7789489203938684      0.128258647778803    0.09114820265159486  3.608922069059727e-14 122.6034720820474
2.924369919822492      18.49089192510138      14.29432046566559    0.00241591522659811     0.8121563318067774      -10.6674436442234   0.000110961213095118     0.1240343339969389  0.0009731940229753739      14.11386404054406      392.7084050197612   0.006085479372038705     0.8008478809646114     0.4983157395955887     0.2693265926890806     0.7288642828156282   0.003384795629166194     0.7789489203938684      0.128258647778803    0.09114820265159486  3.608922069059727e-14 122.6034719650684
2.924369919822492      18.49089192510138      14.29432046566559    0.00241591522659811     0.8121563318067774     -10.66744348526611  0.0001109761142563118     0.1240343339969389  0.0009731940229753739      14.11386404054406      392.7084050197612   0.006085479372038705     0.8008478809646114     0.4983157395955887     0.2693265926890806     0.7288642828156282   0.003384795629166194     0.7789489203938684      0.128258647778803    0.09114820265159486  3.608922069059727e-14 122.6034798774321
2.924369919822492      18.49089192510138      14.29432046566559    0.00241591522659811     0.8121563318067774     -10.66744348526611   0.000110961213095118     0.1240343488981001  0.0009731940229753739      14.11386404054406      392.7084050197612   0.006085479372038705     0.8008478809646114     0.4983157395955887     0.2693265926890806     0.7288642828156282   0.003384795629166194     0.7789489203938684      0.128258647778803    0.09114820265159486  3.608922069059727e-14 122.603472488387
2.924369919822492      18.49089192510138      14.29432046566559    0.00241591522659811     0.8121563318067774     -10.66744348526611   0.000110961213095118     0.1240343339969389  0.0009732089241365678      14.11386404054406      392.7084050197612   0.006085479372038705     0.8008478809646114     0.4983157395955887     0.2693265926890806     0.7288642828156282   0.003384795629166194     0.7789489203938684      0.128258647778803    0.09114820265159486  3.608922069059727e-14 122.6034792821293
2.924369919822492      18.49089192510138      14.29432046566559    0.00241591522659811     0.8121563318067774     -10.66744348526611   0.000110961213095118     0.1240343339969389  0.0009731940229753739      14.11386425085702      392.7084050197612   0.006085479372038705     0.8008478809646114     0.4983157395955887     0.2693265926890806     0.7288642828156282   0.003384795629166194     0.7789489203938684      0.128258647778803    0.09114820265159486  3.608922069059727e-14 122.6034719302716
2.924369919822492      18.49089192510138      14.29432046566559    0.00241591522659811     0.8121563318067774     -10.66744348526611   0.000110961213095118     0.1240343339969389  0.0009731940229753739      14.11386404054406      392.7084108715724   0.006085479372038705     0.8008478809646114     0.4983157395955887     0.2693265926890806     0.7288642828156282   0.003384795629166194     0.7789489203938684      0.128258647778803    0.09114820265159486  3.608922069059727e-14 122.6034721579068
2.924369919822492      18.49089192510138      14.29432046566559    0.00241591522659811     0.8121563318067774     -10.66744348526611   0.000110961213095118     0.1240343339969389  0.0009731940229753739      14.11386404054406      392.7084050197612   0.006085494273199899     0.8008478809646114     0.4983157395955887     0.2693265926890806     0.7288642828156282   0.003384795629166194     0.7789489203938684      0.128258647778803    0.09114820265159486  3.608922069059727e-14 122.6034591850632
2.924369919822492      18.49089192510138      14.29432046566559    0.00241591522659811     0.8121563318067774     -10.66744348526611   0.000110961213095118     0.1240343339969389  0.0009731940229753739      14.11386404054406      392.7084050197612   0.006085479372038705     0.8008478958657725     0.4983157395955887     0.2693265926890806     0.7288642828156282   0.003384795629166194     0.7789489203938684      0.128258647778803    0.09114820265159486  3.608922069059727e-14 122.6034728178765
2.924369919822492      18.49089192510138      14.29432046566559    0.00241591522659811     0.8121563318067774     -10.66744348526611   0.000110961213095118     0.1240343339969389  0.0009731940229753739      14.11386404054406      392.7084050197612   0.006085479372038705     0.8008478809646114     0.4983157544967499     0.2693265926890806     0.7288642828156282   0.003384795629166194     0.7789489203938684      0.128258647778803    0.09114820265159486  3.608922069059727e-14 122.6034728212308
2.924369919822492      18.49089192510138      14.29432046566559    0.00241591522659811     0.8121563318067774     -10.66744348526611   0.000110961213095118     0.1240343339969389  0.0009731940229753739      14.11386404054406      392.7084050197612   0.006085479372038705     0.8008478809646114     0.4983157395955887     0.2693266075902418     0.7288642828156282   0.003384795629166194     0.7789489203938684      0.128258647778803    0.09114820265159486  3.608922069059727e-14 122.6034717430471
2.924369919822492      18.49089192510138      14.29432046566559    0.00241591522659811     0.8121563318067774     -10.66744348526611   0.000110961213095118     0.1240343339969389  0.0009731940229753739      14.11386404054406      392.7084050197612   0.006085479372038705     0.8008478809646114     0.4983157395955887     0.2693265926890806     0.7288642977167894   0.003384795629166194     0.7789489203938684      0.128258647778803    0.09114820265159486  3.608922069059727e-14 122.6034721981052
2.924369919822492      18.49089192510138      14.29432046566559    0.00241591522659811     0.8121563318067774     -10.66744348526611   0.000110961213095118     0.1240343339969389  0.0009731940229753739      14.11386404054406      392.7084050197612   0.006085479372038705     0.8008478809646114     0.4983157395955887     0.2693265926890806     0.7288642828156282   0.003384810530327388     0.7789489203938684      0.128258647778803    0.09114820265159486  3.608922069059727e-14 122.6034720506769
2.924369919822492      18.49089192510138      14.29432046566559    0.00241591522659811     0.8121563318067774     -10.66744348526611   0.000110961213095118     0.1240343339969389  0.0009731940229753739      14.11386404054406      392.7084050197612   0.006085479372038705     0.8008478809646114     0.4983157395955887     0.2693265926890806     0.7288642828156282   0.003384795629166194     0.7789489352950296      0.128258647778803    0.09114820265159486  3.608922069059727e-14 122.6034720506686
2.924369919822492      18.49089192510138      14.29432046566559    0.00241591522659811     0.8121563318067774     -10.66744348526611   0.000110961213095118     0.1240343339969389  0.0009731940229753739      14.11386404054406      392.7084050197612   0.006085479372038705     0.8008478809646114     0.4983157395955887     0.2693265926890806     0.7288642828156282   0.003384795629166194     0.7789489203938684     0.1282586626799642    0.09114820265159486  3.608922069059727e-14 122.6034720506727
2.924369919822492      18.49089192510138      14.29432046566559    0.00241591522659811     0.8121563318067774     -10.66744348526611   0.000110961213095118     0.1240343339969389  0.0009731940229753739      14.11386404054406      392.7084050197612   0.006085479372038705     0.8008478809646114     0.4983157395955887     0.2693265926890806     0.7288642828156282   0.003384795629166194     0.7789489203938684      0.128258647778803    0.09114821755275605  3.608922069059727e-14 122.603472050678
2.924369919822492      18.49089192510138      14.29432046566559    0.00241591522659811     0.8121563318067774     -10.66744348526611   0.000110961213095118     0.1240343339969389  0.0009731940229753739      14.11386404054406      392.7084050197612   0.006085479372038705     0.8008478809646114     0.4983157395955887     0.2693265926890806     0.7288642828156282   0.003384795629166194     0.7789489203938684      0.128258647778803    0.09114820265159486  1.490119728306835e-08 122.6035788658629
2.919783554333851      18.50541138167949       14.3141548805134   0.002408208479124941     0.8095848569270128     -10.68487231292323  0.0001115505210217971     0.1239938671290852  0.0009726577195240634      14.10258653438169      391.4700825012591   0.006123557994659599     0.8008262586054066     0.4989601997668763     0.2692931788329669     0.7189800656199751   0.003384058733014633     0.7789489203938684     0.1282442617080004    0.09112026731205421  3.490324775483275e-14 122.5802144153687
2.919783597842017      18.50541138167949       14.3141548805134   0.002408208479124941     0.8095848569270128     -10.68487231292323  0.0001115505210217971     0.1239938671290852  0.0009726577195240634      14.10258653438169      391.4700825012591   0.006123557994659599     0.8008262586054066     0.4989601997668763     0.2692931788329669     0.7189800656199751   0.003384058733014633     0.7789489203938684     0.1282442617080004    0.09112026731205421  3.490324775483275e-14 122.5802145839656
2.919783554333851      18.50541165743161       14.3141548805134   0.002408208479124941     0.8095848569270128     -10.68487231292323  0.0001115505210217971     0.1239938671290852  0.0009726577195240634      14.10258653438169      391.4700825012591   0.006123557994659599     0.8008262586054066     0.4989601997668763     0.2692931788329669     0.7189800656199751   0.003384058733014633     0.7789489203938684     0.1282442617080004    0.09112026731205421  3.490324775483275e-14 122.5802143939954
2.919783554333851      18.50541138167949      14.31415509381093   0.002408208479124941     0.8095848569270128     -10.68487231292323  0.0001115505210217971     0.1239938671290852  0.0009726577195240634      14.10258653438169      391.4700825012591   0.006123557994659599     0.8008262586054066     0.4989601997668763     0.2692931788329669     0.7189800656199751   0.003384058733014633     0.7789489203938684     0.1282442617080004    0.09112026731205421  3.490324775483275e-14 122.5802145072641
2.919783554333851      18.50541138167949       14.3141548805134   0.002408223380286134     0.8095848569270128     -10.68487231292323  0.0001115505210217971     0.1239938671290852  0.0009726577195240634      14.10258653438169      391.4700825012591   0.006123557994659599     0.8008262586054066     0.4989601997668763     0.2692931788329669     0.7189800656199751   0.003384058733014633     0.7789489203938684     0.1282442617080004    0.09112026731205421  3.490324775483275e-14 122.5802146772732
2.919783554333851      18.50541138167949       14.3141548805134   0.002408208479124941      0.809584871828174     -10.68487231292323  0.0001115505210217971     0.1239938671290852  0.0009726577195240634      14.10258653438169      391.4700825012591   0.006123557994659599     0.8008262586054066     0.4989601997668763     0.2692931788329669     0.7189800656199751   0.003384058733014633     0.7789489203938684     0.1282442617080004    0.09112026731205421  3.490324775483275e-14 122.5802144225273
2.919783554333851      18.50541138167949       14.3141548805134   0.002408208479124941     0.8095848569270128     -10.68487247214024  0.0001115505210217971     0.1239938671290852  0.0009726577195240634      14.10258653438169      391.4700825012591   0.006123557994659599     0.8008262586054066     0.4989601997668763     0.2692931788329669     0.7189800656199751   0.003384058733014633     0.7789489203938684     0.1282442617080004    0.09112026731205421  3.490324775483275e-14 122.5802143288712
2.919783554333851      18.50541138167949       14.3141548805134   0.002408208479124941     0.8095848569270128     -10.68487231292323  0.0001115654221829909     0.1239938671290852  0.0009726577195240634      14.10258653438169      391.4700825012591   0.006123557994659599     0.8008262586054066     0.4989601997668763     0.2692931788329669     0.7189800656199751   0.003384058733014633     0.7789489203938684     0.1282442617080004    0.09112026731205421  3.490324775483275e-14 122.5802233616108
2.919783554333851      18.50541138167949       14.3141548805134   0.002408208479124941     0.8095848569270128     -10.68487231292323  0.0001115505210217971     0.1239938820302464  0.0009726577195240634      14.10258653438169      391.4700825012591   0.006123557994659599     0.8008262586054066     0.4989601997668763     0.2692931788329669     0.7189800656199751   0.003384058733014633     0.7789489203938684     0.1282442617080004    0.09112026731205421  3.490324775483275e-14 122.5802145225495
2.919783554333851      18.50541138167949       14.3141548805134   0.002408208479124941     0.8095848569270128     -10.68487231292323  0.0001115505210217971     0.1239938671290852  0.0009726726206852573      14.10258653438169      391.4700825012591   0.006123557994659599     0.8008262586054066     0.4989601997668763     0.2692931788329669     0.7189800656199751   0.003384058733014633     0.7789489203938684     0.1282442617080004    0.09112026731205421  3.490324775483275e-14 122.5802211862226
2.919783554333851      18.50541138167949       14.3141548805134   0.002408208479124941     0.8095848569270128     -10.68487231292323  0.0001115505210217971     0.1239938671290852  0.0009726577195240634      14.10258674452661      391.4700825012591   0.006123557994659599     0.8008262586054066     0.4989601997668763     0.2692931788329669     0.7189800656199751   0.003384058733014633     0.7789489203938684     0.1282442617080004    0.09112026731205421  3.490324775483275e-14 122.5802142277787
2.919783554333851      18.50541138167949       14.3141548805134   0.002408208479124941     0.8095848569270128     -10.68487231292323  0.0001115505210217971     0.1239938671290852  0.0009726577195240634      14.10258653438169      391.4700883346179   0.006123557994659599     0.8008262586054066     0.4989601997668763     0.2692931788329669     0.7189800656199751   0.003384058733014633     0.7789489203938684     0.1282442617080004    0.09112026731205421  3.490324775483275e-14 122.5802144632986
2.919783554333851      18.50541138167949       14.3141548805134   0.002408208479124941     0.8095848569270128     -10.68487231292323  0.0001115505210217971     0.1239938671290852  0.0009726577195240634      14.10258653438169      391.4700825012591   0.006123572895820792     0.8008262586054066     0.4989601997668763     0.2692931788329669     0.7189800656199751   0.003384058733014633     0.7789489203938684     0.1282442617080004    0.09112026731205421  3.490324775483275e-14 122.580221946911
2.919783554333851      18.50541138167949       14.3141548805134   0.002408208479124941     0.8095848569270128     -10.68487231292323  0.0001115505210217971     0.1239938671290852  0.0009726577195240634      14.10258653438169      391.4700825012591   0.006123557994659599     0.8008262735065678     0.4989601997668763     0.2692931788329669     0.7189800656199751   0.003384058733014633     0.7789489203938684     0.1282442617080004    0.09112026731205421  3.490324775483275e-14 122.5802151500828
2.919783554333851      18.50541138167949       14.3141548805134   0.002408208479124941     0.8095848569270128     -10.68487231292323  0.0001115505210217971     0.1239938671290852  0.0009726577195240634      14.10258653438169      391.4700825012591   0.006123557994659599     0.8008262586054066     0.4989602146680375     0.2692931788329669     0.7189800656199751   0.003384058733014633     0.7789489203938684     0.1282442617080004    0.09112026731205421  3.490324775483275e-14 122.5802147616641
2.919783554333851      18.50541138167949       14.3141548805134   0.002408208479124941     0.8095848569270128     -10.68487231292323  0.0001115505210217971     0.1239938671290852  0.0009726577195240634      14.10258653438169      391.4700825012591   0.006123557994659599     0.8008262586054066     0.4989601997668763     0.2692931937341281     0.7189800656199751   0.003384058733014633     0.7789489203938684     0.1282442617080004    0.09112026731205421  3.490324775483275e-14 122.5802148034888
2.919783554333851      18.50541138167949       14.3141548805134   0.002408208479124941     0.8095848569270128     -10.68487231292323  0.0001115505210217971     0.1239938671290852  0.0009726577195240634      14.10258653438169      391.4700825012591   0.006123557994659599     0.8008262586054066     0.4989601997668763     0.2692931788329669     0.7189800805211363   0.003384058733014633     0.7789489203938684     0.1282442617080004    0.09112026731205421  3.490324775483275e-14 122.5802142595738
2.919783554333851      18.50541138167949       14.3141548805134   0.002408208479124941     0.8095848569270128     -10.68487231292323  0.0001115505210217971     0.1239938671290852  0.0009726577195240634      14.10258653438169      391.4700825012591   0.006123557994659599     0.8008262586054066     0.4989601997668763     0.2692931788329669     0.7189800656199751   0.003384073634175827     0.7789489203938684     0.1282442617080004    0.09112026731205421  3.490324775483275e-14 122.5802144153562
2.919783554333851      18.50541138167949       14.3141548805134   0.002408208479124941     0.8095848569270128     -10.68487231292323  0.0001115505210217971     0.1239938671290852  0.0009726577195240634      14.10258653438169      391.4700825012591   0.006123557994659599     0.8008262586054066     0.4989601997668763     0.2692931788329669     0.7189800656199751   0.003384058733014633     0.7789489352950296     0.1282442617080004    0.09112026731205421  3.490324775483275e-14 122.5802144153687
2.919783554333851      18.50541138167949       14.3141548805134   0.002408208479124941     0.8095848569270128     -10.68487231292323  0.0001115505210217971     0.1239938671290852  0.0009726577195240634      14.10258653438169      391.4700825012591   0.006123557994659599     0.8008262586054066     0.4989601997668763     0.2692931788329669     0.7189800656199751   0.003384058733014633     0.7789489203938684     0.1282442766091616    0.09112026731205421  3.490324775483275e-14 122.5802144153567
2.919783554333851      18.50541138167949       14.3141548805134   0.002408208479124941     0.8095848569270128     -10.68487231292323  0.0001115505210217971     0.1239938671290852  0.0009726577195240634      14.10258653438169      391.4700825012591   0.006123557994659599     0.8008262586054066     0.4989601997668763     0.2692931788329669     0.7189800656199751   0.003384058733014633     0.7789489203938684     0.1282442617080004     0.0911202822132154  3.490324775483275e-14 122.580214415359
2.919783554333851      18.50541138167949       14.3141548805134   0.002408208479124941     0.8095848569270128     -10.68487231292323  0.0001115505210217971     0.1239938671290852  0.0009726577195240634      14.10258653438169      391.4700825012591   0.006123557994659599     0.8008262586054066     0.4989601997668763     0.2692931788329669     0.7189800656199751   0.003384058733014633     0.7789489203938684     0.1282442617080004    0.09112026731205421  1.490119609709541e-08 122.5803212537968
2.92054224039011      18.50466873418056      14.31057852573394   0.002404040677057377     0.8093228522340297     -10.68529787364752  0.0001117328213840449     0.1239742754790187  0.0009709632641966457      14.10677401113748      391.8021356211027   0.006114721422093242     0.8008222943395303     0.4989296254676246     0.2691896294911527     0.7212924869636704    0.00338810996427021     0.7789489203938684     0.1283023953518499    0.09117649153919261  3.368415742392929e-14 122.5798590499391
2.920542283909581      18.50466873418056      14.31057852573394   0.002404040677057377     0.8093228522340297     -10.68529787364752  0.0001117328213840449     0.1239742754790187  0.0009709632641966457      14.10677401113748      391.8021356211027   0.006114721422093242     0.8008222943395303     0.4989296254676246     0.2691896294911527     0.7212924869636704    0.00338810996427021     0.7789489203938684     0.1283023953518499    0.09117649153919261  3.368415742392929e-14 122.5798591690652
2.92054224039011      18.50466900992161      14.31057852573394   0.002404040677057377     0.8093228522340297     -10.68529787364752  0.0001117328213840449     0.1239742754790187  0.0009709632641966457      14.10677401113748      391.8021356211027   0.006114721422093242     0.8008222943395303     0.4989296254676246     0.2691896294911527     0.7212924869636704    0.00338810996427021     0.7789489203938684     0.1283023953518499    0.09117649153919261  3.368415742392929e-14 122.5798590045576
2.92054224039011      18.50466873418056      14.31057873897818   0.002404040677057377     0.8093228522340297     -10.68529787364752  0.0001117328213840449     0.1239742754790187  0.0009709632641966457      14.10677401113748      391.8021356211027   0.006114721422093242     0.8008222943395303     0.4989296254676246     0.2691896294911527     0.7212924869636704    0.00338810996427021     0.7789489203938684     0.1283023953518499    0.09117649153919261  3.368415742392929e-14 122.5798590463104
2.92054224039011      18.50466873418056      14.31057852573394   0.002404055578218571     0.8093228522340297     -10.68529787364752  0.0001117328213840449     0.1239742754790187  0.0009709632641966457      14.10677401113748      391.8021356211027   0.006114721422093242     0.8008222943395303     0.4989296254676246     0.2691896294911527     0.7212924869636704    0.00338810996427021     0.7789489203938684     0.1283023953518499    0.09117649153919261  3.368415742392929e-14 122.5798599425428
2.92054224039011      18.50466873418056      14.31057852573394   0.002404040677057377     0.8093228671351909     -10.68529787364752  0.0001117328213840449     0.1239742754790187  0.0009709632641966457      14.10677401113748      391.8021356211027   0.006114721422093242     0.8008222943395303     0.4989296254676246     0.2691896294911527     0.7212924869636704    0.00338810996427021     0.7789489203938684     0.1283023953518499    0.09117649153919261  3.368415742392929e-14 122.5798591003219
2.92054224039011      18.50466873418056      14.31057852573394   0.002404040677057377     0.8093228522340297     -10.68529803287087  0.0001117328213840449     0.1239742754790187  0.0009709632641966457      14.10677401113748      391.8021356211027   0.006114721422093242     0.8008222943395303     0.4989296254676246     0.2691896294911527     0.7212924869636704    0.00338810996427021     0.7789489203938684     0.1283023953518499    0.09117649153919261  3.368415742392929e-14 122.5798589121487
2.92054224039011      18.50466873418056      14.31057852573394   0.002404040677057377     0.8093228522340297     -10.68529787364752  0.0001117477225452388     0.1239742754790187  0.0009709632641966457      14.10677401113748      391.8021356211027   0.006114721422093242     0.8008222943395303     0.4989296254676246     0.2691896294911527     0.7212924869636704    0.00338810996427021     0.7789489203938684     0.1283023953518499    0.09117649153919261  3.368415742392929e-14 122.5798663071236
2.92054224039011      18.50466873418056      14.31057852573394   0.002404040677057377     0.8093228522340297     -10.68529787364752  0.0001117328213840449     0.1239742903801799  0.0009709632641966457      14.10677401113748      391.8021356211027   0.006114721422093242     0.8008222943395303     0.4989296254676246     0.2691896294911527     0.7212924869636704    0.00338810996427021     0.7789489203938684     0.1283023953518499    0.09117649153919261  3.368415742392929e-14 122.579859258515
2.92054224039011      18.50466873418056      14.31057852573394   0.002404040677057377     0.8093228522340297     -10.68529787364752  0.0001117328213840449     0.1239742754790187  0.0009709781653578396      14.10677401113748      391.8021356211027   0.006114721422093242     0.8008222943395303     0.4989296254676246     0.2691896294911527     0.7212924869636704    0.00338810996427021     0.7789489203938684     0.1283023953518499    0.09117649153919261  3.368415742392929e-14 122.5798643291321
2.92054224039011      18.50466873418056      14.31057852573394   0.002404040677057377     0.8093228522340297     -10.68529787364752  0.0001117328213840449     0.1239742754790187  0.0009709632641966457      14.10677422134479      391.8021356211027   0.006114721422093242     0.8008222943395303     0.4989296254676246     0.2691896294911527     0.7212924869636704    0.00338810996427021     0.7789489203938684     0.1283023953518499    0.09117649153919261  3.368415742392929e-14 122.5798588677573
2.92054224039011      18.50466873418056      14.31057852573394   0.002404040677057377     0.8093228522340297     -10.68529787364752  0.0001117328213840449     0.1239742754790187  0.0009709632641966457      14.10677401113748      391.8021414594094   0.006114721422093242     0.8008222943395303     0.4989296254676246     0.2691896294911527     0.7212924869636704    0.00338810996427021     0.7789489203938684     0.1283023953518499    0.09117649153919261  3.368415742392929e-14 122.5798592762025
2.92054224039011      18.50466873418056      14.31057852573394   0.002404040677057377     0.8093228522340297     -10.68529787364752  0.0001117328213840449     0.1239742754790187  0.0009709632641966457      14.10677401113748      391.8021356211027   0.006114736323254436     0.8008222943395303     0.4989296254676246     0.2691896294911527     0.7212924869636704    0.00338810996427021     0.7789489203938684     0.1283023953518499    0.09117649153919261  3.368415742392929e-14 122.5798568914988
2.92054224039011      18.50466873418056      14.31057852573394   0.002404040677057377     0.8093228522340297     -10.68529787364752  0.0001117328213840449     0.1239742754790187  0.0009709632641966457      14.10677401113748      391.8021356211027   0.006114721422093242     0.8008223092406915     0.4989296254676246     0.2691896294911527     0.7212924869636704    0.00338810996427021     0.7789489203938684     0.1283023953518499    0.09117649153919261  3.368415742392929e-14 122.5798596432449
2.92054224039011      18.50466873418056      14.31057852573394   0.002404040677057377     0.8093228522340297     -10.68529787364752  0.0001117328213840449     0.1239742754790187  0.0009709632641966457      14.10677401113748      391.8021356211027   0.006114721422093242     0.8008222943395303     0.4989296403687858     0.2691896294911527     0.7212924869636704    0.00338810996427021     0.7789489203938684     0.1283023953518499    0.09117649153919261  3.368415742392929e-14 122.5798595795061
2.92054224039011      18.50466873418056      14.31057852573394   0.002404040677057377     0.8093228522340297     -10.68529787364752  0.0001117328213840449     0.1239742754790187  0.0009709632641966457      14.10677401113748      391.8021356211027   0.006114721422093242     0.8008222943395303     0.4989296254676246     0.2691896443923139     0.7212924869636704    0.00338810996427021     0.7789489203938684     0.1283023953518499    0.09117649153919261  3.368415742392929e-14 122.5798589995907
2.92054224039011      18.50466873418056      14.31057852573394   0.002404040677057377     0.8093228522340297     -10.68529787364752  0.0001117328213840449     0.1239742754790187  0.0009709632641966457      14.10677401113748      391.8021356211027   0.006114721422093242     0.8008222943395303     0.4989296254676246     0.2691896294911527     0.7212925018648316    0.00338810996427021     0.7789489203938684     0.1283023953518499    0.09117649153919261  3.368415742392929e-14 122.5798590323744
2.92054224039011      18.50466873418056      14.31057852573394   0.002404040677057377     0.8093228522340297     -10.68529787364752  0.0001117328213840449     0.1239742754790187  0.0009709632641966457      14.10677401113748      391.8021356211027   0.006114721422093242     0.8008222943395303     0.4989296254676246     0.2691896294911527     0.7212924869636704   0.003388124865431404     0.7789489203938684     0.1283023953518499    0.09117649153919261  3.368415742392929e-14 122.5798590499402
2.92054224039011      18.50466873418056      14.31057852573394   0.002404040677057377     0.8093228522340297     -10.68529787364752  0.0001117328213840449     0.1239742754790187  0.0009709632641966457      14.10677401113748      391.8021356211027   0.006114721422093242     0.8008222943395303     0.4989296254676246     0.2691896294911527     0.7212924869636704    0.00338810996427021     0.7789489352950296     0.1283023953518499    0.09117649153919261  3.368415742392929e-14 122.5798590499391
2.92054224039011      18.50466873418056      14.31057852573394   0.002404040677057377     0.8093228522340297     -10.68529787364752  0.0001117328213840449     0.1239742754790187  0.0009709632641966457      14.10677401113748      391.8021356211027   0.006114721422093242     0.8008222943395303     0.4989296254676246     0.2691896294911527     0.7212924869636704    0.00338810996427021     0.7789489203938684     0.1283024102530111    0.09117649153919261  3.368415742392929e-14 122.57985904994
2.92054224039011      18.50466873418056      14.31057852573394   0.002404040677057377     0.8093228522340297     -10.68529787364752  0.0001117328213840449     0.1239742754790187  0.0009709632641966457      14.10677401113748      391.8021356211027   0.006114721422093242     0.8008222943395303     0.4989296254676246     0.2691896294911527     0.7212924869636704    0.00338810996427021     0.7789489203938684     0.1283023953518499     0.0911765064403538  3.368415742392929e-14 122.5798590499351
2.92054224039011      18.50466873418056      14.31057852573394   0.002404040677057377     0.8093228522340297     -10.68529787364752  0.0001117328213840449     0.1239742754790187  0.0009709632641966457      14.10677401113748      391.8021356211027   0.006114721422093242     0.8008222943395303     0.4989296254676246     0.2691896294911527     0.7212924869636704    0.00338810996427021     0.7789489203938684     0.1283023953518499    0.09117649153919261  1.490119487800508e-08 122.5799658652257
2.920407619750443      18.50597199476931      14.31288840195971   0.002403982714854025     0.8092203172360493     -10.68667969027768  0.0001116840736241317     0.1239732745156933  0.0009707570601940355      14.10597277721304      391.7386767326764   0.006118627671050383     0.8008215150818827     0.4989252299675994     0.2691990001736383     0.7211358973431046    0.00338810276188879     0.7789489203938684     0.1283022741439145    0.09117971477637342  3.352105385272838e-14 122.5778992610573
2.920407663267907      18.50597199476931      14.31288840195971   0.002403982714854025     0.8092203172360493     -10.68667969027768  0.0001116840736241317     0.1239732745156933  0.0009707570601940355      14.10597277721304      391.7386767326764   0.006118627671050383     0.8008215150818827     0.4989252299675994     0.2691990001736383     0.7211358973431046    0.00338810276188879     0.7789489203938684     0.1283022741439145    0.09117971477637342  3.352105385272838e-14 122.5778993144943
2.920407619750443      18.50597227052978      14.31288840195971   0.002403982714854025     0.8092203172360493     -10.68667969027768  0.0001116840736241317     0.1239732745156933  0.0009707570601940355      14.10597277721304      391.7386767326764   0.006118627671050383     0.8008215150818827     0.4989252299675994     0.2691990001736383     0.7211358973431046    0.00338810276188879     0.7789489203938684     0.1283022741439145    0.09117971477637342  3.352105385272838e-14 122.5778990848089
2.920407619750443      18.50597199476931      14.31288861523837   0.002403982714854025     0.8092203172360493     -10.68667969027768  0.0001116840736241317     0.1239732745156933  0.0009707570601940355      14.10597277721304      391.7386767326764   0.006118627671050383     0.8008215150818827     0.4989252299675994     0.2691990001736383     0.7211358973431046    0.00338810276188879     0.7789489203938684     0.1283022741439145    0.09117971477637342  3.352105385272838e-14 122.5778991786273
2.920407619750443      18.50597199476931      14.31288840195971   0.002403997616015219     0.8092203172360493     -10.68667969027768  0.0001116840736241317     0.1239732745156933  0.0009707570601940355      14.10597277721304      391.7386767326764   0.006118627671050383     0.8008215150818827     0.4989252299675994     0.2691990001736383     0.7211358973431046    0.00338810276188879     0.7789489203938684     0.1283022741439145    0.09117971477637342  3.352105385272838e-14 122.5778998359453
2.920407619750443      18.50597199476931      14.31288840195971   0.002403982714854025     0.8092203321372105     -10.68667969027768  0.0001116840736241317     0.1239732745156933  0.0009707570601940355      14.10597277721304      391.7386767326764   0.006118627671050383     0.8008215150818827     0.4989252299675994     0.2691990001736383     0.7211358973431046    0.00338810276188879     0.7789489203938684     0.1283022741439145    0.09117971477637342  3.352105385272838e-14 122.5778991882955
2.920407619750443      18.50597199476931      14.31288840195971   0.002403982714854025     0.8092203172360493     -10.68667984952161  0.0001116840736241317     0.1239732745156933  0.0009707570601940355      14.10597277721304      391.7386767326764   0.006118627671050383     0.8008215150818827     0.4989252299675994     0.2691990001736383     0.7211358973431046    0.00338810276188879     0.7789489203938684     0.1283022741439145    0.09117971477637342  3.352105385272838e-14 122.5778991142048
2.920407619750443      18.50597199476931      14.31288840195971   0.002403982714854025     0.8092203172360493     -10.68667969027768  0.0001116989747853255     0.1239732745156933  0.0009707570601940355      14.10597277721304      391.7386767326764   0.006118627671050383     0.8008215150818827     0.4989252299675994     0.2691990001736383     0.7211358973431046    0.00338810276188879     0.7789489203938684     0.1283022741439145    0.09117971477637342  3.352105385272838e-14 122.5779069206841
2.920407619750443      18.50597199476931      14.31288840195971   0.002403982714854025     0.8092203172360493     -10.68667969027768  0.0001116840736241317     0.1239732894168544  0.0009707570601940355      14.10597277721304      391.7386767326764   0.006118627671050383     0.8008215150818827     0.4989252299675994     0.2691990001736383     0.7211358973431046    0.00338810276188879     0.7789489203938684     0.1283022741439145    0.09117971477637342  3.352105385272838e-14 122.5778995033213
2.920407619750443      18.50597199476931      14.31288840195971   0.002403982714854025     0.8092203172360493     -10.68667969027768  0.0001116840736241317     0.1239732745156933  0.0009707719613552293      14.10597277721304      391.7386767326764   0.006118627671050383     0.8008215150818827     0.4989252299675994     0.2691990001736383     0.7211358973431046    0.00338810276188879     0.7789489203938684     0.1283022741439145    0.09117971477637342  3.352105385272838e-14 122.5779045553673
2.920407619750443      18.50597199476931      14.31288840195971   0.002403982714854025     0.8092203172360493     -10.68667969027768  0.0001116840736241317     0.1239732745156933  0.0009707570601940355      14.10597298740841      391.7386767326764   0.006118627671050383     0.8008215150818827     0.4989252299675994     0.2691990001736383     0.7211358973431046    0.00338810276188879     0.7789489203938684     0.1283022741439145    0.09117971477637342  3.352105385272838e-14 122.577898946285
2.920407619750443      18.50597199476931      14.31288840195971   0.002403982714854025     0.8092203172360493     -10.68667969027768  0.0001116840736241317     0.1239732745156933  0.0009707570601940355      14.10597277721304      391.7386825700376   0.006118627671050383     0.8008215150818827     0.4989252299675994     0.2691990001736383     0.7211358973431046    0.00338810276188879     0.7789489203938684     0.1283022741439145    0.09117971477637342  3.352105385272838e-14 122.5778991957694
2.920407619750443      18.50597199476931      14.31288840195971   0.002403982714854025     0.8092203172360493     -10.68667969027768  0.0001116840736241317     0.1239732745156933  0.0009707570601940355      14.10597277721304      391.7386767326764   0.006118642572211576     0.8008215150818827     0.4989252299675994     0.2691990001736383     0.7211358973431046    0.00338810276188879     0.7789489203938684     0.1283022741439145    0.09117971477637342  3.352105385272838e-14 122.5779006409498
2.920407619750443      18.50597199476931      14.31288840195971   0.002403982714854025     0.8092203172360493     -10.68667969027768  0.0001116840736241317     0.1239732745156933  0.0009707570601940355      14.10597277721304      391.7386767326764   0.006118627671050383     0.8008215299830439     0.4989252299675994     0.2691990001736383     0.7211358973431046    0.00338810276188879     0.7789489203938684     0.1283022741439145    0.09117971477637342  3.352105385272838e-14 122.5778998170211
2.920407619750443      18.50597199476931      14.31288840195971   0.002403982714854025     0.8092203172360493     -10.68667969027768  0.0001116840736241317     0.1239732745156933  0.0009707570601940355      14.10597277721304      391.7386767326764   0.006118627671050383     0.8008215150818827     0.4989252448687606     0.2691990001736383     0.7211358973431046    0.00338810276188879     0.7789489203938684     0.1283022741439145    0.09117971477637342  3.352105385272838e-14 122.5778994917001
2.920407619750443      18.50597199476931      14.31288840195971   0.002403982714854025     0.8092203172360493     -10.68667969027768  0.0001116840736241317     0.1239732745156933  0.0009707570601940355      14.10597277721304      391.7386767326764   0.006118627671050383     0.8008215150818827     0.4989252299675994     0.2691990150747995     0.7211358973431046    0.00338810276188879     0.7789489203938684     0.1283022741439145    0.09117971477637342  3.352105385272838e-14 122.57789940671
2.920407619750443      18.50597199476931      14.31288840195971   0.002403982714854025     0.8092203172360493     -10.68667969027768  0.0001116840736241317     0.1239732745156933  0.0009707570601940355      14.10597277721304      391.7386767326764   0.006118627671050383     0.8008215150818827     0.4989252299675994     0.2691990001736383     0.7211359122442658    0.00338810276188879     0.7789489203938684     0.1283022741439145    0.09117971477637342  3.352105385272838e-14 122.5778993153134
2.920407619750443      18.50597199476931      14.31288840195971   0.002403982714854025     0.8092203172360493     -10.68667969027768  0.0001116840736241317     0.1239732745156933  0.0009707570601940355      14.10597277721304      391.7386767326764   0.006118627671050383     0.8008215150818827     0.4989252299675994     0.2691990001736383     0.7211358973431046   0.003388117663049983     0.7789489203938684     0.1283022741439145    0.09117971477637342  3.352105385272838e-14 122.5778992610553
2.920407619750443      18.50597199476931      14.31288840195971   0.002403982714854025     0.8092203172360493     -10.68667969027768  0.0001116840736241317     0.1239732745156933  0.0009707570601940355      14.10597277721304      391.7386767326764   0.006118627671050383     0.8008215150818827     0.4989252299675994     0.2691990001736383     0.7211358973431046    0.00338810276188879     0.7789489352950296     0.1283022741439145    0.09117971477637342  3.352105385272838e-14 122.5778992610573
2.920407619750443      18.50597199476931      14.31288840195971   0.002403982714854025     0.8092203172360493     -10.68667969027768  0.0001116840736241317     0.1239732745156933  0.0009707570601940355      14.10597277721304      391.7386767326764   0.006118627671050383     0.8008215150818827     0.4989252299675994     0.2691990001736383     0.7211358973431046    0.00338810276188879     0.7789489203938684     0.1283022890450757    0.09117971477637342  3.352105385272838e-14 122.5778992610631
2.920407619750443      18.50597199476931      14.31288840195971   0.002403982714854025     0.8092203172360493     -10.68667969027768  0.0001116840736241317     0.1239732745156933  0.0009707570601940355      14.10597277721304      391.7386767326764   0.006118627671050383     0.8008215150818827     0.4989252299675994     0.2691990001736383     0.7211358973431046    0.00338810276188879     0.7789489203938684     0.1283022741439145    0.09117972967753461  3.352105385272838e-14 122.5778992610632
2.920407619750443      18.50597199476931      14.31288840195971   0.002403982714854025     0.8092203172360493     -10.68667969027768  0.0001116840736241317     0.1239732745156933  0.0009707570601940355      14.10597277721304      391.7386767326764   0.006118627671050383     0.8008215150818827     0.4989252299675994     0.2691990001736383     0.7211358973431046    0.00338810276188879     0.7789489203938684     0.1283022741439145    0.09117971477637342  1.490119471490151e-08 122.5780060749138
2.920193358614821      18.50806995562594      14.31615838710222   0.002402724788685184     0.8092513838453306     -10.68849420642618  0.0001106639370859928     0.1239331480744387  0.0009641860009128034      14.10703481935023      391.7389484207603   0.006109586783775077     0.8008202066788243     0.4988215396017619     0.2691404076684774     0.7207792454575207   0.003388133611933413     0.7789489203938684     0.1283015486776936    0.09117917734387646  2.892242526927445e-14 122.5716354746734
2.920193402129093      18.50806995562594      14.31615838710222   0.002402724788685184     0.8092513838453306     -10.68849420642618  0.0001106639370859928     0.1239331480744387  0.0009641860009128034      14.10703481935023      391.7389484207603   0.006109586783775077     0.8008202066788243     0.4988215396017619     0.2691404076684774     0.7207792454575207   0.003388133611933413     0.7789489203938684     0.1283015486776936    0.09117917734387646  2.892242526927445e-14 122.5716357088358
2.920193358614821      18.50807023141768      14.31615838710222   0.002402724788685184     0.8092513838453306     -10.68849420642618  0.0001106639370859928     0.1239331480744387  0.0009641860009128034      14.10703481935023      391.7389484207603   0.006109586783775077     0.8008202066788243     0.4988215396017619     0.2691404076684774     0.7207792454575207   0.003388133611933413     0.7789489203938684     0.1283015486776936    0.09117917734387646  2.892242526927445e-14 122.5716355695979
2.920193358614821      18.50806995562594      14.31615860042961   0.002402724788685184     0.8092513838453306     -10.68849420642618  0.0001106639370859928     0.1239331480744387  0.0009641860009128034      14.10703481935023      391.7389484207603   0.006109586783775077     0.8008202066788243     0.4988215396017619     0.2691404076684774     0.7207792454575207   0.003388133611933413     0.7789489203938684     0.1283015486776936    0.09117917734387646  2.892242526927445e-14 122.5716355476808
2.920193358614821      18.50806995562594      14.31615838710222   0.002402739689846378     0.8092513838453306     -10.68849420642618  0.0001106639370859928     0.1239331480744387  0.0009641860009128034      14.10703481935023      391.7389484207603   0.006109586783775077     0.8008202066788243     0.4988215396017619     0.2691404076684774     0.7207792454575207   0.003388133611933413     0.7789489203938684     0.1283015486776936    0.09117917734387646  2.892242526927445e-14 122.5716361931176
2.920193358614821      18.50806995562594      14.31615838710222   0.002402724788685184     0.8092513987464918     -10.68849420642618  0.0001106639370859928     0.1239331480744387  0.0009641860009128034      14.10703481935023      391.7389484207603   0.006109586783775077     0.8008202066788243     0.4988215396017619     0.2691404076684774     0.7207792454575207   0.003388133611933413     0.7789489203938684     0.1283015486776936    0.09117917734387646  2.892242526927445e-14 122.5716355230335
2.920193358614821      18.50806995562594      14.31615838710222   0.002402724788685184     0.8092513838453306     -10.68849436569716  0.0001106639370859928     0.1239331480744387  0.0009641860009128034      14.10703481935023      391.7389484207603   0.006109586783775077     0.8008202066788243     0.4988215396017619     0.2691404076684774     0.7207792454575207   0.003388133611933413     0.7789489203938684     0.1283015486776936    0.09117917734387646  2.892242526927445e-14 122.5716353352153
2.920193358614821      18.50806995562594      14.31615838710222   0.002402724788685184     0.8092513838453306     -10.68849420642618  0.0001106788382471866     0.1239331480744387  0.0009641860009128034      14.10703481935023      391.7389484207603   0.006109586783775077     0.8008202066788243     0.4988215396017619     0.2691404076684774     0.7207792454575207   0.003388133611933413     0.7789489203938684     0.1283015486776936    0.09117917734387646  2.892242526927445e-14 122.5716396052028
2.920193358614821      18.50806995562594      14.31615838710222   0.002402724788685184     0.8092513838453306     -10.68849420642618  0.0001106639370859928     0.1239331629755999  0.0009641860009128034      14.10703481935023      391.7389484207603   0.006109586783775077     0.8008202066788243     0.4988215396017619     0.2691404076684774     0.7207792454575207   0.003388133611933413     0.7789489203938684     0.1283015486776936    0.09117917734387646  2.892242526927445e-14 122.5716355869222
2.920193358614821      18.50806995562594      14.31615838710222   0.002402724788685184     0.8092513838453306     -10.68849420642618  0.0001106639370859928     0.1239331480744387  0.0009642009020739972      14.10703481935023      391.7389484207603   0.006109586783775077     0.8008202066788243     0.4988215396017619     0.2691404076684774     0.7207792454575207   0.003388133611933413     0.7789489203938684     0.1283015486776936    0.09117917734387646  2.892242526927445e-14 122.5716367423504
2.920193358614821      18.50806995562594      14.31615838710222   0.002402724788685184     0.8092513838453306     -10.68849420642618  0.0001106639370859928     0.1239331480744387  0.0009641860009128034      14.10703502956143      391.7389484207603   0.006109586783775077     0.8008202066788243     0.4988215396017619     0.2691404076684774     0.7207792454575207   0.003388133611933413     0.7789489203938684     0.1283015486776936    0.09117917734387646  2.892242526927445e-14 122.5716352758514
2.920193358614821      18.50806995562594      14.31615838710222   0.002402724788685184     0.8092513838453306     -10.68849420642618  0.0001106639370859928     0.1239331480744387  0.0009641860009128034      14.10703481935023      391.7389542581255   0.006109586783775077     0.8008202066788243     0.4988215396017619     0.2691404076684774     0.7207792454575207   0.003388133611933413     0.7789489203938684     0.1283015486776936    0.09117917734387646  2.892242526927445e-14 122.5716356361284
2.920193358614821      18.50806995562594      14.31615838710222   0.002402724788685184     0.8092513838453306     -10.68849420642618  0.0001106639370859928     0.1239331480744387  0.0009641860009128034      14.10703481935023      391.7389484207603   0.006109601684936271     0.8008202066788243     0.4988215396017619     0.2691404076684774     0.7207792454575207   0.003388133611933413     0.7789489203938684     0.1283015486776936    0.09117917734387646  2.892242526927445e-14 122.5716291982206
2.920193358614821      18.50806995562594      14.31615838710222   0.002402724788685184     0.8092513838453306     -10.68849420642618  0.0001106639370859928     0.1239331480744387  0.0009641860009128034      14.10703481935023      391.7389484207603   0.006109586783775077     0.8008202215799855     0.4988215396017619     0.2691404076684774     0.7207792454575207   0.003388133611933413     0.7789489203938684     0.1283015486776936    0.09117917734387646  2.892242526927445e-14 122.5716360277433
2.920193358614821      18.50806995562594      14.31615838710222   0.002402724788685184     0.8092513838453306     -10.68849420642618  0.0001106639370859928     0.1239331480744387  0.0009641860009128034      14.10703481935023      391.7389484207603   0.006109586783775077     0.8008202066788243     0.4988215545029231     0.2691404076684774     0.7207792454575207   0.003388133611933413     0.7789489203938684     0.1283015486776936    0.09117917734387646  2.892242526927445e-14 122.5716360605801
2.920193358614821      18.50806995562594      14.31615838710222   0.002402724788685184     0.8092513838453306     -10.68849420642618  0.0001106639370859928     0.1239331480744387  0.0009641860009128034      14.10703481935023      391.7389484207603   0.006109586783775077     0.8008202066788243     0.4988215396017619     0.2691404225696386     0.7207792454575207   0.003388133611933413     0.7789489203938684     0.1283015486776936    0.09117917734387646  2.892242526927445e-14 122.5716353069482
2.920193358614821      18.50806995562594      14.31615838710222   0.002402724788685184     0.8092513838453306     -10.68849420642618  0.0001106639370859928     0.1239331480744387  0.0009641860009128034      14.10703481935023      391.7389484207603   0.006109586783775077     0.8008202066788243     0.4988215396017619     0.2691404076684774     0.7207792603586819   0.003388133611933413     0.7789489203938684     0.1283015486776936    0.09117917734387646  2.892242526927445e-14 122.571635454113
2.920193358614821      18.50806995562594      14.31615838710222   0.002402724788685184     0.8092513838453306     -10.68849420642618  0.0001106639370859928     0.1239331480744387  0.0009641860009128034      14.10703481935023      391.7389484207603   0.006109586783775077     0.8008202066788243     0.4988215396017619     0.2691404076684774     0.7207792454575207   0.003388148513094606     0.7789489203938684     0.1283015486776936    0.09117917734387646  2.892242526927445e-14 122.5716354746691
2.920193358614821      18.50806995562594      14.31615838710222   0.002402724788685184     0.8092513838453306     -10.68849420642618  0.0001106639370859928     0.1239331480744387  0.0009641860009128034      14.10703481935023      391.7389484207603   0.006109586783775077     0.8008202066788243     0.4988215396017619     0.2691404076684774     0.7207792454575207   0.003388133611933413     0.7789489352950296     0.1283015486776936    0.09117917734387646  2.892242526927445e-14 122.5716354746734
2.920193358614821      18.50806995562594      14.31615838710222   0.002402724788685184     0.8092513838453306     -10.68849420642618  0.0001106639370859928     0.1239331480744387  0.0009641860009128034      14.10703481935023      391.7389484207603   0.006109586783775077     0.8008202066788243     0.4988215396017619     0.2691404076684774     0.7207792454575207   0.003388133611933413     0.7789489203938684     0.1283015635788548    0.09117917734387646  2.892242526927445e-14 122.5716354746789
2.920193358614821      18.50806995562594      14.31615838710222   0.002402724788685184     0.8092513838453306     -10.68849420642618  0.0001106639370859928     0.1239331480744387  0.0009641860009128034      14.10703481935023      391.7389484207603   0.006109586783775077     0.8008202066788243     0.4988215396017619     0.2691404076684774     0.7207792454575207   0.003388133611933413     0.7789489203938684     0.1283015486776936    0.09117919224503765  2.892242526927445e-14 122.5716354746794
2.920193358614821      18.50806995562594      14.31615838710222   0.002402724788685184     0.8092513838453306     -10.68849420642618  0.0001106639370859928     0.1239331480744387  0.0009641860009128034      14.10703481935023      391.7389484207603   0.006109586783775077     0.8008202066788243     0.4988215396017619     0.2691404076684774     0.7207792454575207   0.003388133611933413     0.7789489203938684     0.1283015486776936    0.09117917734387646  1.490119011627292e-08 122.5717422622615
2.919816195340073       18.5085882629604      14.31696571614451    0.00240192777480357     0.8090341062800693     -10.68941780959474  0.0001104919335959191     0.1239352288209122  0.0009641353778858328      14.10725109084586      391.6553401838228   0.006116940667109344      0.800818368576787     0.4988311614910988     0.2691592407387881     0.7204856620919201   0.003388548514423079     0.7789489203938684     0.1282996923054046    0.09117786977371042  2.879062645340752e-14 122.5672499206759
2.919816238848724       18.5085882629604      14.31696571614451    0.00240192777480357     0.8090341062800693     -10.68941780959474  0.0001104919335959191     0.1239352288209122  0.0009641353778858328      14.10725109084586      391.6553401838228   0.006116940667109344      0.800818368576787     0.4988311614910988     0.2691592407387881     0.7204856620919201   0.003388548514423079     0.7789489203938684     0.1282996923054046    0.09117786977371042  2.879062645340752e-14 122.5672499860366
2.919816195340073      18.50858853875986      14.31696571614451    0.00240192777480357     0.8090341062800693     -10.68941780959474  0.0001104919335959191     0.1239352288209122  0.0009641353778858328      14.10725109084586      391.6553401838228   0.006116940667109344      0.800818368576787     0.4988311614910988     0.2691592407387881     0.7204856620919201   0.003388548514423079     0.7789489203938684     0.1282996923054046    0.09117786977371042  2.879062645340752e-14 122.5672500252959
2.919816195340073       18.5085882629604      14.31696592948393    0.00240192777480357     0.8090341062800693     -10.68941780959474  0.0001104919335959191     0.1239352288209122  0.0009641353778858328      14.10725109084586      391.6553401838228   0.006116940667109344      0.800818368576787     0.4988311614910988     0.2691592407387881     0.7204856620919201   0.003388548514423079     0.7789489203938684     0.1282996923054046    0.09117786977371042  2.879062645340752e-14 122.5672500045325
2.919816195340073       18.5085882629604      14.31696571614451   0.002401942675964764     0.8090341062800693     -10.68941780959474  0.0001104919335959191     0.1239352288209122  0.0009641353778858328      14.10725109084586      391.6553401838228   0.006116940667109344      0.800818368576787     0.4988311614910988     0.2691592407387881     0.7204856620919201   0.003388548514423079     0.7789489203938684     0.1282996923054046    0.09117786977371042  2.879062645340752e-14 122.5672502356793
2.919816195340073       18.5085882629604      14.31696571614451    0.00240192777480357     0.8090341211812305     -10.68941780959474  0.0001104919335959191     0.1239352288209122  0.0009641353778858328      14.10725109084586      391.6553401838228   0.006116940667109344      0.800818368576787     0.4988311614910988     0.2691592407387881     0.7204856620919201   0.003388548514423079     0.7789489203938684     0.1282996923054046    0.09117786977371042  2.879062645340752e-14 122.5672499857425
2.919816195340073       18.5085882629604      14.31696571614451    0.00240192777480357     0.8090341062800693     -10.68941796887948  0.0001104919335959191     0.1239352288209122  0.0009641353778858328      14.10725109084586      391.6553401838228   0.006116940667109344      0.800818368576787     0.4988311614910988     0.2691592407387881     0.7204856620919201   0.003388548514423079     0.7789489203938684     0.1282996923054046    0.09117786977371042  2.879062645340752e-14 122.5672497669966
2.919816195340073       18.5085882629604      14.31696571614451    0.00240192777480357     0.8090341062800693     -10.68941780959474  0.0001105068347571129     0.1239352288209122  0.0009641353778858328      14.10725109084586      391.6553401838228   0.006116940667109344      0.800818368576787     0.4988311614910988     0.2691592407387881     0.7204856620919201   0.003388548514423079     0.7789489203938684     0.1282996923054046    0.09117786977371042  2.879062645340752e-14 122.5672546806857
2.919816195340073       18.5085882629604      14.31696571614451    0.00240192777480357     0.8090341062800693     -10.68941780959474  0.0001104919335959191     0.1239352437220734  0.0009641353778858328      14.10725109084586      391.6553401838228   0.006116940667109344      0.800818368576787     0.4988311614910988     0.2691592407387881     0.7204856620919201   0.003388548514423079     0.7789489203938684     0.1282996923054046    0.09117786977371042  2.879062645340752e-14 122.5672499170615
2.919816195340073       18.5085882629604      14.31696571614451    0.00240192777480357     0.8090341062800693     -10.68941780959474  0.0001104919335959191     0.1239352288209122  0.0009641502790470267      14.10725109084586      391.6553401838228   0.006116940667109344      0.800818368576787     0.4988311614910988     0.2691592407387881     0.7204856620919201   0.003388548514423079     0.7789489203938684     0.1282996923054046    0.09117786977371042  2.879062645340752e-14 122.5672513767205
2.919816195340073       18.5085882629604      14.31696571614451    0.00240192777480357     0.8090341062800693     -10.68941780959474  0.0001104919335959191     0.1239352288209122  0.0009641353778858328      14.10725130106028      391.6553401838228   0.006116940667109344      0.800818368576787     0.4988311614910988     0.2691592407387881     0.7204856620919201   0.003388548514423079     0.7789489203938684     0.1282996923054046    0.09117786977371042  2.879062645340752e-14 122.5672497140229
2.919816195340073       18.5085882629604      14.31696571614451    0.00240192777480357     0.8090341062800693     -10.68941780959474  0.0001104919335959191     0.1239352288209122  0.0009641353778858328      14.10725109084586      391.6553460199421   0.006116940667109344      0.800818368576787     0.4988311614910988     0.2691592407387881     0.7204856620919201   0.003388548514423079     0.7789489203938684     0.1282996923054046    0.09117786977371042  2.879062645340752e-14 122.5672499143573
2.919816195340073       18.5085882629604      14.31696571614451    0.00240192777480357     0.8090341062800693     -10.68941780959474  0.0001104919335959191     0.1239352288209122  0.0009641353778858328      14.10725109084586      391.6553401838228   0.006116955568270538      0.800818368576787     0.4988311614910988     0.2691592407387881     0.7204856620919201   0.003388548514423079     0.7789489203938684     0.1282996923054046    0.09117786977371042  2.879062645340752e-14 122.5672504005742
2.919816195340073       18.5085882629604      14.31696571614451    0.00240192777480357     0.8090341062800693     -10.68941780959474  0.0001104919335959191     0.1239352288209122  0.0009641353778858328      14.10725109084586      391.6553401838228   0.006116940667109344     0.8008183834779482     0.4988311614910988     0.2691592407387881     0.7204856620919201   0.003388548514423079     0.7789489203938684     0.1282996923054046    0.09117786977371042  2.879062645340752e-14 122.5672506827083
2.919816195340073       18.5085882629604      14.31696571614451    0.00240192777480357     0.8090341062800693     -10.68941780959474  0.0001104919335959191     0.1239352288209122  0.0009641353778858328      14.10725109084586      391.6553401838228   0.006116940667109344      0.800818368576787       0.49883117639226     0.2691592407387881     0.7204856620919201   0.003388548514423079     0.7789489203938684     0.1282996923054046    0.09117786977371042  2.879062645340752e-14 122.5672504189381
2.919816195340073       18.5085882629604      14.31696571614451    0.00240192777480357     0.8090341062800693     -10.68941780959474  0.0001104919335959191     0.1239352288209122  0.0009641353778858328      14.10725109084586      391.6553401838228   0.006116940667109344      0.800818368576787     0.4988311614910988     0.2691592556399493     0.7204856620919201   0.003388548514423079     0.7789489203938684     0.1282996923054046    0.09117786977371042  2.879062645340752e-14 122.5672500113961
2.919816195340073       18.5085882629604      14.31696571614451    0.00240192777480357     0.8090341062800693     -10.68941780959474  0.0001104919335959191     0.1239352288209122  0.0009641353778858328      14.10725109084586      391.6553401838228   0.006116940667109344      0.800818368576787     0.4988311614910988     0.2691592407387881     0.7204856769930813   0.003388548514423079     0.7789489203938684     0.1282996923054046    0.09117786977371042  2.879062645340752e-14 122.567249810253
2.919816195340073       18.5085882629604      14.31696571614451    0.00240192777480357     0.8090341062800693     -10.68941780959474  0.0001104919335959191     0.1239352288209122  0.0009641353778858328      14.10725109084586      391.6553401838228   0.006116940667109344      0.800818368576787     0.4988311614910988     0.2691592407387881     0.7204856620919201   0.003388563415584273     0.7789489203938684     0.1282996923054046    0.09117786977371042  2.879062645340752e-14 122.5672499206707
2.919816195340073       18.5085882629604      14.31696571614451    0.00240192777480357     0.8090341062800693     -10.68941780959474  0.0001104919335959191     0.1239352288209122  0.0009641353778858328      14.10725109084586      391.6553401838228   0.006116940667109344      0.800818368576787     0.4988311614910988     0.2691592407387881     0.7204856620919201   0.003388548514423079     0.7789489352950296     0.1282996923054046    0.09117786977371042  2.879062645340752e-14 122.5672499206765
2.919816195340073       18.5085882629604      14.31696571614451    0.00240192777480357     0.8090341062800693     -10.68941780959474  0.0001104919335959191     0.1239352288209122  0.0009641353778858328      14.10725109084586      391.6553401838228   0.006116940667109344      0.800818368576787     0.4988311614910988     0.2691592407387881     0.7204856620919201   0.003388548514423079     0.7789489203938684     0.1282997072065658    0.09117786977371042  2.879062645340752e-14 122.5672499206945
2.919816195340073       18.5085882629604      14.31696571614451    0.00240192777480357     0.8090341062800693     -10.68941780959474  0.0001104919335959191     0.1239352288209122  0.0009641353778858328      14.10725109084586      391.6553401838228   0.006116940667109344      0.800818368576787     0.4988311614910988     0.2691592407387881     0.7204856620919201   0.003388548514423079     0.7789489203938684     0.1282996923054046    0.09117788467487162  2.879062645340752e-14 122.5672499206807
2.919816195340073       18.5085882629604      14.31696571614451    0.00240192777480357     0.8090341062800693     -10.68941780959474  0.0001104919335959191     0.1239352288209122  0.0009641353778858328      14.10725109084586      391.6553401838228   0.006116940667109344      0.800818368576787     0.4988311614910988     0.2691592407387881     0.7204856620919201   0.003388548514423079     0.7789489203938684     0.1282996923054046    0.09117786977371042  1.490118998447411e-08 122.56735670807
2.919531903342667      18.50853757295467      14.31691291480499   0.002395278414402657     0.8085657093457056     -10.68954590734155  0.0001058157941112989     0.1239674334495742  0.0009516799006058045      14.10738381571974      391.6555069694558    0.00609117526644981     0.8008128200107045      0.496620009486132     0.2689420254145702     0.7214687895460495   0.003388604343439497     0.7789494026721656     0.1282995606735231    0.09117778394727695  2.364399181517351e-14 122.5271694459362
2.919531946847082      18.50853757295467      14.31691291480499   0.002395278414402657     0.8085657093457056     -10.68954590734155  0.0001058157941112989     0.1239674334495742  0.0009516799006058045      14.10738381571974      391.6555069694558    0.00609117526644981     0.8008128200107045      0.496620009486132     0.2689420254145702     0.7214687895460495   0.003388604343439497     0.7789494026721656     0.1282995606735231    0.09117778394727695  2.364399181517351e-14 122.5271696926076
2.919531903342667      18.50853784875337      14.31691291480499   0.002395278414402657     0.8085657093457056     -10.68954590734155  0.0001058157941112989     0.1239674334495742  0.0009516799006058045      14.10738381571974      391.6555069694558    0.00609117526644981     0.8008128200107045      0.496620009486132     0.2689420254145702     0.7214687895460495   0.003388604343439497     0.7789494026721656     0.1282995606735231    0.09117778394727695  2.364399181517351e-14 122.5271696152581
2.919531903342667      18.50853757295467      14.31691312814362   0.002395278414402657     0.8085657093457056     -10.68954590734155  0.0001058157941112989     0.1239674334495742  0.0009516799006058045      14.10738381571974      391.6555069694558    0.00609117526644981     0.8008128200107045      0.496620009486132     0.2689420254145702     0.7214687895460495   0.003388604343439497     0.7789494026721656     0.1282995606735231    0.09117778394727695  2.364399181517351e-14 122.5271695606283
2.919531903342667      18.50853757295467      14.31691291480499    0.00239529331556385     0.8085657093457056     -10.68954590734155  0.0001058157941112989     0.1239674334495742  0.0009516799006058045      14.10738381571974      391.6555069694558    0.00609117526644981     0.8008128200107045      0.496620009486132     0.2689420254145702     0.7214687895460495   0.003388604343439497     0.7789494026721656     0.1282995606735231    0.09117778394727695  2.364399181517351e-14 122.5271659115194
2.919531903342667      18.50853757295467      14.31691291480499   0.002395278414402657     0.8085657242468668     -10.68954590734155  0.0001058157941112989     0.1239674334495742  0.0009516799006058045      14.10738381571974      391.6555069694558    0.00609117526644981     0.8008128200107045      0.496620009486132     0.2689420254145702     0.7214687895460495   0.003388604343439497     0.7789494026721656     0.1282995606735231    0.09117778394727695  2.364399181517351e-14 122.5271695181673
2.919531903342667      18.50853757295467      14.31691291480499   0.002395278414402657     0.8085657093457056      -10.6895460666282  0.0001058157941112989     0.1239674334495742  0.0009516799006058045      14.10738381571974      391.6555069694558    0.00609117526644981     0.8008128200107045      0.496620009486132     0.2689420254145702     0.7214687895460495   0.003388604343439497     0.7789494026721656     0.1282995606735231    0.09117778394727695  2.364399181517351e-14 122.5271692674035
2.919531903342667      18.50853757295467      14.31691291480499   0.002395278414402657     0.8085657093457056     -10.68954590734155  0.0001058306952724927     0.1239674334495742  0.0009516799006058045      14.10738381571974      391.6555069694558    0.00609117526644981     0.8008128200107045      0.496620009486132     0.2689420254145702     0.7214687895460495   0.003388604343439497     0.7789494026721656     0.1282995606735231    0.09117778394727695  2.364399181517351e-14 122.5271706270038
2.919531903342667      18.50853757295467      14.31691291480499   0.002395278414402657     0.8085657093457056     -10.68954590734155  0.0001058157941112989     0.1239674483507354  0.0009516799006058045      14.10738381571974      391.6555069694558    0.00609117526644981     0.8008128200107045      0.496620009486132     0.2689420254145702     0.7214687895460495   0.003388604343439497     0.7789494026721656     0.1282995606735231    0.09117778394727695  2.364399181517351e-14 122.5271694122132
2.919531903342667      18.50853757295467      14.31691291480499   0.002395278414402657     0.8085657093457056     -10.68954590734155  0.0001058157941112989     0.1239674334495742  0.0009516948017669984      14.10738381571974      391.6555069694558    0.00609117526644981     0.8008128200107045      0.496620009486132     0.2689420254145702     0.7214687895460495   0.003388604343439497     0.7789494026721656     0.1282995606735231    0.09117778394727695  2.364399181517351e-14 122.527166043873
2.919531903342667      18.50853757295467      14.31691291480499   0.002395278414402657     0.8085657093457056     -10.68954590734155  0.0001058157941112989     0.1239674334495742  0.0009516799006058045      14.10738402593614      391.6555069694558    0.00609117526644981     0.8008128200107045      0.496620009486132     0.2689420254145702     0.7214687895460495   0.003388604343439497     0.7789494026721656     0.1282995606735231    0.09117778394727695  2.364399181517351e-14 122.5271693565251
2.919531903342667      18.50853757295467      14.31691291480499   0.002395278414402657     0.8085657093457056     -10.68954590734155  0.0001058157941112989     0.1239674334495742  0.0009516799006058045      14.10738381571974      391.6555128055776    0.00609117526644981     0.8008128200107045      0.496620009486132     0.2689420254145702     0.7214687895460495   0.003388604343439497     0.7789494026721656     0.1282995606735231    0.09117778394727695  2.364399181517351e-14 122.5271696237694
2.919531903342667      18.50853757295467      14.31691291480499   0.002395278414402657     0.8085657093457056     -10.68954590734155  0.0001058157941112989     0.1239674334495742  0.0009516799006058045      14.10738381571974      391.6555069694558   0.006091190167611004     0.8008128200107045      0.496620009486132     0.2689420254145702     0.7214687895460495   0.003388604343439497     0.7789494026721656     0.1282995606735231    0.09117778394727695  2.364399181517351e-14 122.5271788737527
2.919531903342667      18.50853757295467      14.31691291480499   0.002395278414402657     0.8085657093457056     -10.68954590734155  0.0001058157941112989     0.1239674334495742  0.0009516799006058045      14.10738381571974      391.6555069694558    0.00609117526644981     0.8008128349118657      0.496620009486132     0.2689420254145702     0.7214687895460495   0.003388604343439497     0.7789494026721656     0.1282995606735231    0.09117778394727695  2.364399181517351e-14 122.5271703912222
2.919531903342667      18.50853757295467      14.31691291480499   0.002395278414402657     0.8085657093457056     -10.68954590734155  0.0001058157941112989     0.1239674334495742  0.0009516799006058045      14.10738381571974      391.6555069694558    0.00609117526644981     0.8008128200107045     0.4966200243872932     0.2689420254145702     0.7214687895460495   0.003388604343439497     0.7789494026721656     0.1282995606735231    0.09117778394727695  2.364399181517351e-14 122.5271695264559
2.919531903342667      18.50853757295467      14.31691291480499   0.002395278414402657     0.8085657093457056     -10.68954590734155  0.0001058157941112989     0.1239674334495742  0.0009516799006058045      14.10738381571974      391.6555069694558    0.00609117526644981     0.8008128200107045      0.496620009486132     0.2689420403157314     0.7214687895460495   0.003388604343439497     0.7789494026721656     0.1282995606735231    0.09117778394727695  2.364399181517351e-14 122.5271694257586
2.919531903342667      18.50853757295467      14.31691291480499   0.002395278414402657     0.8085657093457056     -10.68954590734155  0.0001058157941112989     0.1239674334495742  0.0009516799006058045      14.10738381571974      391.6555069694558    0.00609117526644981     0.8008128200107045      0.496620009486132     0.2689420254145702     0.7214688044472107   0.003388604343439497     0.7789494026721656     0.1282995606735231    0.09117778394727695  2.364399181517351e-14 122.5271695817889
2.919531903342667      18.50853757295467      14.31691291480499   0.002395278414402657     0.8085657093457056     -10.68954590734155  0.0001058157941112989     0.1239674334495742  0.0009516799006058045      14.10738381571974      391.6555069694558    0.00609117526644981     0.8008128200107045      0.496620009486132     0.2689420254145702     0.7214687895460495   0.003388619244600691     0.7789494026721656     0.1282995606735231    0.09117778394727695  2.364399181517351e-14 122.5271694459421
2.919531903342667      18.50853757295467      14.31691291480499   0.002395278414402657     0.8085657093457056     -10.68954590734155  0.0001058157941112989     0.1239674334495742  0.0009516799006058045      14.10738381571974      391.6555069694558    0.00609117526644981     0.8008128200107045      0.496620009486132     0.2689420254145702     0.7214687895460495   0.003388604343439497     0.7789494175733268     0.1282995606735231    0.09117778394727695  2.364399181517351e-14 122.5271694459362
2.919531903342667      18.50853757295467      14.31691291480499   0.002395278414402657     0.8085657093457056     -10.68954590734155  0.0001058157941112989     0.1239674334495742  0.0009516799006058045      14.10738381571974      391.6555069694558    0.00609117526644981     0.8008128200107045      0.496620009486132     0.2689420254145702     0.7214687895460495   0.003388604343439497     0.7789494026721656     0.1282995755746843    0.09117778394727695  2.364399181517351e-14 122.5271694459444
2.919531903342667      18.50853757295467      14.31691291480499   0.002395278414402657     0.8085657093457056     -10.68954590734155  0.0001058157941112989     0.1239674334495742  0.0009516799006058045      14.10738381571974      391.6555069694558    0.00609117526644981     0.8008128200107045      0.496620009486132     0.2689420254145702     0.7214687895460495   0.003388604343439497     0.7789494026721656     0.1282995606735231    0.09117779884843814  2.364399181517351e-14 122.5271694459342
2.919531903342667      18.50853757295467      14.31691291480499   0.002395278414402657     0.8085657093457056     -10.68954590734155  0.0001058157941112989     0.1239674334495742  0.0009516799006058045      14.10738381571974      391.6555069694558    0.00609117526644981     0.8008128200107045      0.496620009486132     0.2689420254145702     0.7214687895460495   0.003388604343439497     0.7789494026721656     0.1282995606735231    0.09117778394727695  1.490118483783947e-08 122.5272761727582
2.919287006333009      18.50910515519758      14.31768724856852   0.002401439050545091     0.8084471608471491     -10.69024960992734  0.0001058708064934738     0.1239655391303347   0.000957939585135298      14.10641309048196      391.5731899898539   0.006092121843885896     0.8008121038407344     0.4966541085733691     0.2689410452994114     0.7210964748877213   0.003388583888275275     0.7789494026721656     0.1282983203057893    0.09118086547705895  2.360932802616843e-14 122.5245627631373
2.919287049833775      18.50910515519758      14.31768724856852   0.002401439050545091     0.8084471608471491     -10.69024960992734  0.0001058708064934738     0.1239655391303347   0.000957939585135298      14.10641309048196      391.5731899898539   0.006092121843885896     0.8008121038407344     0.4966541085733691     0.2689410452994114     0.7210964748877213   0.003388583888275275     0.7789494026721656     0.1282983203057893    0.09118086547705895  2.360932802616843e-14 122.5245629325374
2.919287006333009      18.50910543100474      14.31768724856852   0.002401439050545091     0.8084471608471491     -10.69024960992734  0.0001058708064934738     0.1239655391303347   0.000957939585135298      14.10641309048196      391.5731899898539   0.006092121843885896     0.8008121038407344     0.4966541085733691     0.2689410452994114     0.7210964748877213   0.003388583888275275     0.7789494026721656     0.1282983203057893    0.09118086547705895  2.360932802616843e-14 122.5245628869682
2.919287006333009      18.50910515519758      14.31768746191868   0.002401439050545091     0.8084471608471491     -10.69024960992734  0.0001058708064934738     0.1239655391303347   0.000957939585135298      14.10641309048196      391.5731899898539   0.006092121843885896     0.8008121038407344     0.4966541085733691     0.2689410452994114     0.7210964748877213   0.003388583888275275     0.7789494026721656     0.1282983203057893    0.09118086547705895  2.360932802616843e-14 122.5245628749008
2.919287006333009      18.50910515519758      14.31768724856852   0.002401453951706285     0.8084471608471491     -10.69024960992734  0.0001058708064934738     0.1239655391303347   0.000957939585135298      14.10641309048196      391.5731899898539   0.006092121843885896     0.8008121038407344     0.4966541085733691     0.2689410452994114     0.7210964748877213   0.003388583888275275     0.7789494026721656     0.1282983203057893    0.09118086547705895  2.360932802616843e-14 122.5245620121699
2.919287006333009      18.50910515519758      14.31768724856852   0.002401439050545091     0.8084471757483103     -10.69024960992734  0.0001058708064934738     0.1239655391303347   0.000957939585135298      14.10641309048196      391.5731899898539   0.006092121843885896     0.8008121038407344     0.4966541085733691     0.2689410452994114     0.7210964748877213   0.003388583888275275     0.7789494026721656     0.1282983203057893    0.09118086547705895  2.360932802616843e-14 122.5245627202096
2.919287006333009      18.50910515519758      14.31768724856852   0.002401439050545091     0.8084471608471491     -10.69024976922447  0.0001058708064934738     0.1239655391303347   0.000957939585135298      14.10641309048196      391.5731899898539   0.006092121843885896     0.8008121038407344     0.4966541085733691     0.2689410452994114     0.7210964748877213   0.003388583888275275     0.7789494026721656     0.1282983203057893    0.09118086547705895  2.360932802616843e-14 122.5245626333879
2.919287006333009      18.50910515519758      14.31768724856852   0.002401439050545091     0.8084471608471491     -10.69024960992734  0.0001058857076546676     0.1239655391303347   0.000957939585135298      14.10641309048196      391.5731899898539   0.006092121843885896     0.8008121038407344     0.4966541085733691     0.2689410452994114     0.7210964748877213   0.003388583888275275     0.7789494026721656     0.1282983203057893    0.09118086547705895  2.360932802616843e-14 122.5245656176602
2.919287006333009      18.50910515519758      14.31768724856852   0.002401439050545091     0.8084471608471491     -10.69024960992734  0.0001058708064934738     0.1239655540314959   0.000957939585135298      14.10641309048196      391.5731899898539   0.006092121843885896     0.8008121038407344     0.4966541085733691     0.2689410452994114     0.7210964748877213   0.003388583888275275     0.7789494026721656     0.1282983203057893    0.09118086547705895  2.360932802616843e-14 122.5245626793853
2.919287006333009      18.50910515519758      14.31768724856852   0.002401439050545091     0.8084471608471491     -10.69024960992734  0.0001058708064934738     0.1239655391303347  0.0009579544862964918      14.10641309048196      391.5731899898539   0.006092121843885896     0.8008121038407344     0.4966541085733691     0.2689410452994114     0.7210964748877213   0.003388583888275275     0.7789494026721656     0.1282983203057893    0.09118086547705895  2.360932802616843e-14 122.5245619670308
2.919287006333009      18.50910515519758      14.31768724856852   0.002401439050545091     0.8084471608471491     -10.69024960992734  0.0001058708064934738     0.1239655391303347   0.000957939585135298      14.10641330068389      391.5731899898539   0.006092121843885896     0.8008121038407344     0.4966541085733691     0.2689410452994114     0.7210964748877213   0.003388583888275275     0.7789494026721656     0.1282983203057893    0.09118086547705895  2.360932802616843e-14 122.5245625739285
2.919287006333009      18.50910515519758      14.31768724856852   0.002401439050545091     0.8084471608471491     -10.69024960992734  0.0001058708064934738     0.1239655391303347   0.000957939585135298      14.10641309048196      391.5731958247491   0.006092121843885896     0.8008121038407344     0.4966541085733691     0.2689410452994114     0.7210964748877213   0.003388583888275275     0.7789494026721656     0.1282983203057893    0.09118086547705895  2.360932802616843e-14 122.5245628271072
2.919287006333009      18.50910515519758      14.31768724856852   0.002401439050545091     0.8084471608471491     -10.69024960992734  0.0001058708064934738     0.1239655391303347   0.000957939585135298      14.10641309048196      391.5731899898539    0.00609213674504709     0.8008121038407344     0.4966541085733691     0.2689410452994114     0.7210964748877213   0.003388583888275275     0.7789494026721656     0.1282983203057893    0.09118086547705895  2.360932802616843e-14 122.5245720578901
2.919287006333009      18.50910515519758      14.31768724856852   0.002401439050545091     0.8084471608471491     -10.69024960992734  0.0001058708064934738     0.1239655391303347   0.000957939585135298      14.10641309048196      391.5731899898539   0.006092121843885896     0.8008121187418956     0.4966541085733691     0.2689410452994114     0.7210964748877213   0.003388583888275275     0.7789494026721656     0.1282983203057893    0.09118086547705895  2.360932802616843e-14 122.524563563042
2.919287006333009      18.50910515519758      14.31768724856852   0.002401439050545091     0.8084471608471491     -10.69024960992734  0.0001058708064934738     0.1239655391303347   0.000957939585135298      14.10641309048196      391.5731899898539   0.006092121843885896     0.8008121038407344     0.4966541234745303     0.2689410452994114     0.7210964748877213   0.003388583888275275     0.7789494026721656     0.1282983203057893    0.09118086547705895  2.360932802616843e-14 122.5245628581294
2.919287006333009      18.50910515519758      14.31768724856852   0.002401439050545091     0.8084471608471491     -10.69024960992734  0.0001058708064934738     0.1239655391303347   0.000957939585135298      14.10641309048196      391.5731899898539   0.006092121843885896     0.8008121038407344     0.4966541085733691     0.2689410602005726     0.7210964748877213   0.003388583888275275     0.7789494026721656     0.1282983203057893    0.09118086547705895  2.360932802616843e-14 122.5245627389157
2.919287006333009      18.50910515519758      14.31768724856852   0.002401439050545091     0.8084471608471491     -10.69024960992734  0.0001058708064934738     0.1239655391303347   0.000957939585135298      14.10641309048196      391.5731899898539   0.006092121843885896     0.8008121038407344     0.4966541085733691     0.2689410452994114     0.7210964897888825   0.003388583888275275     0.7789494026721656     0.1282983203057893    0.09118086547705895  2.360932802616843e-14 122.52456284636
2.919287006333009      18.50910515519758      14.31768724856852   0.002401439050545091     0.8084471608471491     -10.69024960992734  0.0001058708064934738     0.1239655391303347   0.000957939585135298      14.10641309048196      391.5731899898539   0.006092121843885896     0.8008121038407344     0.4966541085733691     0.2689410452994114     0.7210964748877213   0.003388598789436469     0.7789494026721656     0.1282983203057893    0.09118086547705895  2.360932802616843e-14 122.5245627631231
2.919287006333009      18.50910515519758      14.31768724856852   0.002401439050545091     0.8084471608471491     -10.69024960992734  0.0001058708064934738     0.1239655391303347   0.000957939585135298      14.10641309048196      391.5731899898539   0.006092121843885896     0.8008121038407344     0.4966541085733691     0.2689410452994114     0.7210964748877213   0.003388583888275275     0.7789494175733268     0.1282983203057893    0.09118086547705895  2.360932802616843e-14 122.5245627631373
2.919287006333009      18.50910515519758      14.31768724856852   0.002401439050545091     0.8084471608471491     -10.69024960992734  0.0001058708064934738     0.1239655391303347   0.000957939585135298      14.10641309048196      391.5731899898539   0.006092121843885896     0.8008121038407344     0.4966541085733691     0.2689410452994114     0.7210964748877213   0.003388583888275275     0.7789494026721656     0.1282983352069505    0.09118086547705895  2.360932802616843e-14 122.5245627631245
2.919287006333009      18.50910515519758      14.31768724856852   0.002401439050545091     0.8084471608471491     -10.69024960992734  0.0001058708064934738     0.1239655391303347   0.000957939585135298      14.10641309048196      391.5731899898539   0.006092121843885896     0.8008121038407344     0.4966541085733691     0.2689410452994114     0.7210964748877213   0.003388583888275275     0.7789494026721656     0.1282983203057893    0.09118088037822014  2.360932802616843e-14 122.5245627631323
2.919287006333009      18.50910515519758      14.31768724856852   0.002401439050545091     0.8084471608471491     -10.69024960992734  0.0001058708064934738     0.1239655391303347   0.000957939585135298      14.10641309048196      391.5731899898539   0.006092121843885896     0.8008121038407344     0.4966541085733691     0.2689410452994114     0.7210964748877213   0.003388583888275275     0.7789494026721656     0.1282983203057893    0.09118086547705895  1.490118480317568e-08 122.5246695073376
2.918523218623909      18.50955380499146      14.31657291924633   0.002402852176451201     0.8083028549870888     -10.69029917204891  0.0001057352518204393     0.1239667567202779  0.0009599603183337765      14.10995617541143       391.542403230797   0.006093107198761803     0.8008098719387851     0.4967259353279498     0.2689646710711828      0.719613723569007   0.003389191710486014     0.7789494026721656     0.1283074277759639    0.09118477547636868  2.349621387795689e-14 122.5215193380944
2.918523262113294      18.50955380499146      14.31657291924633   0.002402852176451201     0.8083028549870888     -10.69029917204891  0.0001057352518204393     0.1239667567202779  0.0009599603183337765      14.10995617541143       391.542403230797   0.006093107198761803     0.8008098719387851     0.4967259353279498     0.2689646710711828      0.719613723569007   0.003389191710486014     0.7789494026721656     0.1283074277759639    0.09118477547636868  2.349621387795689e-14 122.5215192450066
2.918523218623909       18.5095540808053      14.31657291924633   0.002402852176451201     0.8083028549870888     -10.69029917204891  0.0001057352518204393     0.1239667567202779  0.0009599603183337765      14.10995617541143       391.542403230797   0.006093107198761803     0.8008098719387851     0.4967259353279498     0.2689646710711828      0.719613723569007   0.003389191710486014     0.7789494026721656     0.1283074277759639    0.09118477547636868  2.349621387795689e-14 122.5215193075957
2.918523218623909      18.50955380499146      14.31657313257989   0.002402852176451201     0.8083028549870888     -10.69029917204891  0.0001057352518204393     0.1239667567202779  0.0009599603183337765      14.10995617541143       391.542403230797   0.006093107198761803     0.8008098719387851     0.4967259353279498     0.2689646710711828      0.719613723569007   0.003389191710486014     0.7789494026721656     0.1283074277759639    0.09118477547636868  2.349621387795689e-14 122.5215193694921
2.918523218623909      18.50955380499146      14.31657291924633   0.002402867077612395     0.8083028549870888     -10.69029917204891  0.0001057352518204393     0.1239667567202779  0.0009599603183337765      14.10995617541143       391.542403230797   0.006093107198761803     0.8008098719387851     0.4967259353279498     0.2689646710711828      0.719613723569007   0.003389191710486014     0.7789494026721656     0.1283074277759639    0.09118477547636868  2.349621387795689e-14 122.5215192641307
2.918523218623909      18.50955380499146      14.31657291924633   0.002402852176451201       0.80830286988825     -10.69029917204891  0.0001057352518204393     0.1239667567202779  0.0009599603183337765      14.10995617541143       391.542403230797   0.006093107198761803     0.8008098719387851     0.4967259353279498     0.2689646710711828      0.719613723569007   0.003389191710486014     0.7789494026721656     0.1283074277759639    0.09118477547636868  2.349621387795689e-14 122.5215193941135
2.918523218623909      18.50955380499146      14.31657291924633   0.002402852176451201     0.8083028549870888     -10.69029933134678  0.0001057352518204393     0.1239667567202779  0.0009599603183337765      14.10995617541143       391.542403230797   0.006093107198761803     0.8008098719387851     0.4967259353279498     0.2689646710711828      0.719613723569007   0.003389191710486014     0.7789494026721656     0.1283074277759639    0.09118477547636868  2.349621387795689e-14 122.5215192298103
2.918523218623909      18.50955380499146      14.31657291924633   0.002402852176451201     0.8083028549870888     -10.69029917204891  0.0001057501529816331     0.1239667567202779  0.0009599603183337765      14.10995617541143       391.542403230797   0.006093107198761803     0.8008098719387851     0.4967259353279498     0.2689646710711828      0.719613723569007   0.003389191710486014     0.7789494026721656     0.1283074277759639    0.09118477547636868  2.349621387795689e-14 122.5215226580006
2.918523218623909      18.50955380499146      14.31657291924633   0.002402852176451201     0.8083028549870888     -10.69029917204891  0.0001057352518204393     0.1239667716214391  0.0009599603183337765      14.10995617541143       391.542403230797   0.006093107198761803     0.8008098719387851     0.4967259353279498     0.2689646710711828      0.719613723569007   0.003389191710486014     0.7789494026721656     0.1283074277759639    0.09118477547636868  2.349621387795689e-14 122.5215193320139
2.918523218623909      18.50955380499146      14.31657291924633   0.002402852176451201     0.8083028549870888     -10.69029917204891  0.0001057352518204393     0.1239667567202779  0.0009599752194949703      14.10995617541143       391.542403230797   0.006093107198761803     0.8008098719387851     0.4967259353279498     0.2689646710711828      0.719613723569007   0.003389191710486014     0.7789494026721656     0.1283074277759639    0.09118477547636868  2.349621387795689e-14 122.5215193530765
2.918523218623909      18.50955380499146      14.31657291924633   0.002402852176451201     0.8083028549870888     -10.69029917204891  0.0001057352518204393     0.1239667567202779  0.0009599603183337765      14.10995638566616       391.542403230797   0.006093107198761803     0.8008098719387851     0.4967259353279498     0.2689646710711828      0.719613723569007   0.003389191710486014     0.7789494026721656     0.1283074277759639    0.09118477547636868  2.349621387795689e-14 122.5215191279769
2.918523218623909      18.50955380499146      14.31657291924633   0.002402852176451201     0.8083028549870888     -10.69029917204891  0.0001057352518204393     0.1239667567202779  0.0009599603183337765      14.10995617541143      391.5424090652335   0.006093107198761803     0.8008098719387851     0.4967259353279498     0.2689646710711828      0.719613723569007   0.003389191710486014     0.7789494026721656     0.1283074277759639    0.09118477547636868  2.349621387795689e-14 122.5215193505512
2.918523218623909      18.50955380499146      14.31657291924633   0.002402852176451201     0.8083028549870888     -10.69029917204891  0.0001057352518204393     0.1239667567202779  0.0009599603183337765      14.10995617541143       391.542403230797   0.006093122099922996     0.8008098719387851     0.4967259353279498     0.2689646710711828      0.719613723569007   0.003389191710486014     0.7789494026721656     0.1283074277759639    0.09118477547636868  2.349621387795689e-14 122.5215288045691
2.918523218623909      18.50955380499146      14.31657291924633   0.002402852176451201     0.8083028549870888     -10.69029917204891  0.0001057352518204393     0.1239667567202779  0.0009599603183337765      14.10995617541143       391.542403230797   0.006093107198761803     0.8008098868399463     0.4967259353279498     0.2689646710711828      0.719613723569007   0.003389191710486014     0.7789494026721656     0.1283074277759639    0.09118477547636868  2.349621387795689e-14 122.5215201900464
2.918523218623909      18.50955380499146      14.31657291924633   0.002402852176451201     0.8083028549870888     -10.69029917204891  0.0001057352518204393     0.1239667567202779  0.0009599603183337765      14.10995617541143       391.542403230797   0.006093107198761803     0.8008098719387851      0.496725950229111     0.2689646710711828      0.719613723569007   0.003389191710486014     0.7789494026721656     0.1283074277759639    0.09118477547636868  2.349621387795689e-14 122.5215193944027
2.918523218623909      18.50955380499146      14.31657291924633   0.002402852176451201     0.8083028549870888     -10.69029917204891  0.0001057352518204393     0.1239667567202779  0.0009599603183337765      14.10995617541143       391.542403230797   0.006093107198761803     0.8008098719387851     0.4967259353279498      0.268964685972344      0.719613723569007   0.003389191710486014     0.7789494026721656     0.1283074277759639    0.09118477547636868  2.349621387795689e-14 122.5215193755215
2.918523218623909      18.50955380499146      14.31657291924633   0.002402852176451201     0.8083028549870888     -10.69029917204891  0.0001057352518204393     0.1239667567202779  0.0009599603183337765      14.10995617541143       391.542403230797   0.006093107198761803     0.8008098719387851     0.4967259353279498     0.2689646710711828     0.7196137384701682   0.003389191710486014     0.7789494026721656     0.1283074277759639    0.09118477547636868  2.349621387795689e-14 122.5215193863578
2.918523218623909      18.50955380499146      14.31657291924633   0.002402852176451201     0.8083028549870888     -10.69029917204891  0.0001057352518204393     0.1239667567202779  0.0009599603183337765      14.10995617541143       391.542403230797   0.006093107198761803     0.8008098719387851     0.4967259353279498     0.2689646710711828      0.719613723569007   0.003389206611647208     0.7789494026721656     0.1283074277759639    0.09118477547636868  2.349621387795689e-14 122.5215193380948
2.918523218623909      18.50955380499146      14.31657291924633   0.002402852176451201     0.8083028549870888     -10.69029917204891  0.0001057352518204393     0.1239667567202779  0.0009599603183337765      14.10995617541143       391.542403230797   0.006093107198761803     0.8008098719387851     0.4967259353279498     0.2689646710711828      0.719613723569007   0.003389191710486014     0.7789494175733268     0.1283074277759639    0.09118477547636868  2.349621387795689e-14 122.5215193380944
2.918523218623909      18.50955380499146      14.31657291924633   0.002402852176451201     0.8083028549870888     -10.69029917204891  0.0001057352518204393     0.1239667567202779  0.0009599603183337765      14.10995617541143       391.542403230797   0.006093107198761803     0.8008098719387851     0.4967259353279498     0.2689646710711828      0.719613723569007   0.003389191710486014     0.7789494026721656     0.1283074426771251    0.09118477547636868  2.349621387795689e-14 122.5215193380926
2.918523218623909      18.50955380499146      14.31657291924633   0.002402852176451201     0.8083028549870888     -10.69029917204891  0.0001057352518204393     0.1239667567202779  0.0009599603183337765      14.10995617541143       391.542403230797   0.006093107198761803     0.8008098719387851     0.4967259353279498     0.2689646710711828      0.719613723569007   0.003389191710486014     0.7789494026721656     0.1283074277759639    0.09118479037752987  2.349621387795689e-14 122.5215193380911
2.918523218623909      18.50955380499146      14.31657291924633   0.002402852176451201     0.8083028549870888     -10.69029917204891  0.0001057352518204393     0.1239667567202779  0.0009599603183337765      14.10995617541143       391.542403230797   0.006093107198761803     0.8008098719387851     0.4967259353279498     0.2689646710711828      0.719613723569007   0.003389191710486014     0.7789494026721656     0.1283074277759639    0.09118477547636868  1.490118469006153e-08 122.5216260930134
2.91852776646908      18.50980136227204      14.31692594598467   0.002409588110238107     0.8082807790989243     -10.69055750084412  0.0001057176299178902     0.1239668551850518  0.0009599637524774421      14.11045269278018      391.5594031764417   0.006087956946674957     0.8008097029328628     0.4967204739543885     0.2689660328677224     0.7195752622467783   0.003389191690093893     0.7789494026721656     0.1283077278170582     0.0911850676480981    2.3272347984101e-14 122.5196466278809
2.918527809958532      18.50980136227204      14.31692594598467   0.002409588110238107     0.8082807790989243     -10.69055750084412  0.0001057176299178902     0.1239668551850518  0.0009599637524774421      14.11045269278018      391.5594031764417   0.006087956946674957     0.8008097029328628     0.4967204739543885     0.2689660328677224     0.7195752622467783   0.003389191690093893     0.7789494026721656     0.1283077278170582     0.0911850676480981    2.3272347984101e-14 122.5196465217323
2.91852776646908      18.50980163808958      14.31692594598467   0.002409588110238107     0.8082807790989243     -10.69055750084412  0.0001057176299178902     0.1239668551850518  0.0009599637524774421      14.11045269278018      391.5594031764417   0.006087956946674957     0.8008097029328628     0.4967204739543885     0.2689660328677224     0.7195752622467783   0.003389191690093893     0.7789494026721656     0.1283077278170582     0.0911850676480981    2.3272347984101e-14 122.5196465755689
2.91852776646908      18.50980136227204       14.3169261593235   0.002409588110238107     0.8082807790989243     -10.69055750084412  0.0001057176299178902     0.1239668551850518  0.0009599637524774421      14.11045269278018      391.5594031764417   0.006087956946674957     0.8008097029328628     0.4967204739543885     0.2689660328677224     0.7195752622467783   0.003389191690093893     0.7789494026721656     0.1283077278170582     0.0911850676480981    2.3272347984101e-14 122.5196465327544
2.91852776646908      18.50980136227204      14.31692594598467   0.002409603011399301     0.8082807790989243     -10.69055750084412  0.0001057176299178902     0.1239668551850518  0.0009599637524774421      14.11045269278018      391.5594031764417   0.006087956946674957     0.8008097029328628     0.4967204739543885     0.2689660328677224     0.7195752622467783   0.003389191690093893     0.7789494026721656     0.1283077278170582     0.0911850676480981    2.3272347984101e-14 122.5196502119314
2.91852776646908      18.50980136227204      14.31692594598467   0.002409588110238107     0.8082807940000855     -10.69055750084412  0.0001057176299178902     0.1239668551850518  0.0009599637524774421      14.11045269278018      391.5594031764417   0.006087956946674957     0.8008097029328628     0.4967204739543885     0.2689660328677224     0.7195752622467783   0.003389191690093893     0.7789494026721656     0.1283077278170582     0.0911850676480981    2.3272347984101e-14 122.5196466247602
2.91852776646908      18.50980136227204      14.31692594598467   0.002409588110238107     0.8082807790989243     -10.69055766014584  0.0001057176299178902     0.1239668551850518  0.0009599637524774421      14.11045269278018      391.5594031764417   0.006087956946674957     0.8008097029328628     0.4967204739543885     0.2689660328677224     0.7195752622467783   0.003389191690093893     0.7789494026721656     0.1283077278170582     0.0911850676480981    2.3272347984101e-14 122.519646587729
2.91852776646908      18.50980136227204      14.31692594598467   0.002409588110238107     0.8082807790989243     -10.69055750084412  0.0001057325310790841     0.1239668551850518  0.0009599637524774421      14.11045269278018      391.5594031764417   0.006087956946674957     0.8008097029328628     0.4967204739543885     0.2689660328677224     0.7195752622467783   0.003389191690093893     0.7789494026721656     0.1283077278170582     0.0911850676480981    2.3272347984101e-14 122.5196495270319
2.91852776646908      18.50980136227204      14.31692594598467   0.002409588110238107     0.8082807790989243     -10.69055750084412  0.0001057176299178902      0.123966870086213  0.0009599637524774421      14.11045269278018      391.5594031764417   0.006087956946674957     0.8008097029328628     0.4967204739543885     0.2689660328677224     0.7195752622467783   0.003389191690093893     0.7789494026721656     0.1283077278170582     0.0911850676480981    2.3272347984101e-14 122.5196467243974
2.91852776646908      18.50980136227204      14.31692594598467   0.002409588110238107     0.8082807790989243     -10.69055750084412  0.0001057176299178902     0.1239668551850518   0.000959978653638636      14.11045269278018      391.5594031764417   0.006087956946674957     0.8008097029328628     0.4967204739543885     0.2689660328677224     0.7195752622467783   0.003389191690093893     0.7789494026721656     0.1283077278170582     0.0911850676480981    2.3272347984101e-14 122.5196459342672
2.91852776646908      18.50980136227204      14.31692594598467   0.002409588110238107     0.8082807790989243     -10.69055750084412  0.0001057176299178902     0.1239668551850518  0.0009599637524774421       14.1104529030423      391.5594031764417   0.006087956946674957     0.8008097029328628     0.4967204739543885     0.2689660328677224     0.7195752622467783   0.003389191690093893     0.7789494026721656     0.1283077278170582     0.0911850676480981    2.3272347984101e-14 122.5196463779339
2.91852776646908      18.50980136227204      14.31692594598467   0.002409588110238107     0.8082807790989243     -10.69055750084412  0.0001057176299178902     0.1239668551850518  0.0009599637524774421      14.11045269278018      391.5594090111315   0.006087956946674957     0.8008097029328628     0.4967204739543885     0.2689660328677224     0.7195752622467783   0.003389191690093893     0.7789494026721656     0.1283077278170582     0.0911850676480981    2.3272347984101e-14 122.51964652015
2.91852776646908      18.50980136227204      14.31692594598467   0.002409588110238107     0.8082807790989243     -10.69055750084412  0.0001057176299178902     0.1239668551850518  0.0009599637524774421      14.11045269278018      391.5594031764417    0.00608797184783615     0.8008097029328628     0.4967204739543885     0.2689660328677224     0.7195752622467783   0.003389191690093893     0.7789494026721656     0.1283077278170582     0.0911850676480981    2.3272347984101e-14 122.5196517041084
2.91852776646908      18.50980136227204      14.31692594598467   0.002409588110238107     0.8082807790989243     -10.69055750084412  0.0001057176299178902     0.1239668551850518  0.0009599637524774421      14.11045269278018      391.5594031764417   0.006087956946674957      0.800809717834024     0.4967204739543885     0.2689660328677224     0.7195752622467783   0.003389191690093893     0.7789494026721656     0.1283077278170582     0.0911850676480981    2.3272347984101e-14 122.5196475428096
2.91852776646908      18.50980136227204      14.31692594598467   0.002409588110238107     0.8082807790989243     -10.69055750084412  0.0001057176299178902     0.1239668551850518  0.0009599637524774421      14.11045269278018      391.5594031764417   0.006087956946674957     0.8008097029328628     0.4967204888555497     0.2689660328677224     0.7195752622467783   0.003389191690093893     0.7789494026721656     0.1283077278170582     0.0911850676480981    2.3272347984101e-14 122.5196468806608
2.91852776646908      18.50980136227204      14.31692594598467   0.002409588110238107     0.8082807790989243     -10.69055750084412  0.0001057176299178902     0.1239668551850518  0.0009599637524774421      14.11045269278018      391.5594031764417   0.006087956946674957     0.8008097029328628     0.4967204739543885     0.2689660477688836     0.7195752622467783   0.003389191690093893     0.7789494026721656     0.1283077278170582     0.0911850676480981    2.3272347984101e-14 122.5196465541656
2.91852776646908      18.50980136227204      14.31692594598467   0.002409588110238107     0.8082807790989243     -10.69055750084412  0.0001057176299178902     0.1239668551850518  0.0009599637524774421      14.11045269278018      391.5594031764417   0.006087956946674957     0.8008097029328628     0.4967204739543885     0.2689660328677224     0.7195752771479395   0.003389191690093893     0.7789494026721656     0.1283077278170582     0.0911850676480981    2.3272347984101e-14 122.5196467180892
2.91852776646908      18.50980136227204      14.31692594598467   0.002409588110238107     0.8082807790989243     -10.69055750084412  0.0001057176299178902     0.1239668551850518  0.0009599637524774421      14.11045269278018      391.5594031764417   0.006087956946674957     0.8008097029328628     0.4967204739543885     0.2689660328677224     0.7195752622467783   0.003389206591255087     0.7789494026721656     0.1283077278170582     0.0911850676480981    2.3272347984101e-14 122.5196466278297
2.91852776646908      18.50980136227204      14.31692594598467   0.002409588110238107     0.8082807790989243     -10.69055750084412  0.0001057176299178902     0.1239668551850518  0.0009599637524774421      14.11045269278018      391.5594031764417   0.006087956946674957     0.8008097029328628     0.4967204739543885     0.2689660328677224     0.7195752622467783   0.003389191690093893     0.7789494175733268     0.1283077278170582     0.0911850676480981    2.3272347984101e-14 122.5196466278809
2.91852776646908      18.50980136227204      14.31692594598467   0.002409588110238107     0.8082807790989243     -10.69055750084412  0.0001057176299178902     0.1239668551850518  0.0009599637524774421      14.11045269278018      391.5594031764417   0.006087956946674957     0.8008097029328628     0.4967204739543885     0.2689660328677224     0.7195752622467783   0.003389191690093893     0.7789494026721656     0.1283077427182194     0.0911850676480981    2.3272347984101e-14 122.5196466279382
2.91852776646908      18.50980136227204      14.31692594598467   0.002409588110238107     0.8082807790989243     -10.69055750084412  0.0001057176299178902     0.1239668551850518  0.0009599637524774421      14.11045269278018      391.5594031764417   0.006087956946674957     0.8008097029328628     0.4967204739543885     0.2689660328677224     0.7195752622467783   0.003389191690093893     0.7789494026721656     0.1283077278170582    0.09118508254925929    2.3272347984101e-14 122.5196466277659
2.91852776646908      18.50980136227204      14.31692594598467   0.002409588110238107     0.8082807790989243     -10.69055750084412  0.0001057176299178902     0.1239668551850518  0.0009599637524774421      14.11045269278018      391.5594031764417   0.006087956946674957     0.8008097029328628     0.4967204739543885     0.2689660328677224     0.7195752622467783   0.003389191690093893     0.7789494026721656     0.1283077278170582     0.0911850676480981  1.490118446619564e-08 122.5197533495798
2.918509758114556       18.5102989554616      14.31775486279214   0.002409601316245593     0.8082573274648102     -10.69104447714394   0.000105762833197188     0.1239655596034584  0.0009619617196255264       14.1106086428407      391.5595848065193   0.006087918271764099     0.8008095328615028     0.4967215838424495      0.268968034025997     0.7194899478461759   0.003389895068628351     0.7789494026721656     0.1283057215532721    0.09121150241614116  2.325710385271888e-14 122.5192304447023
2.918509801603741       18.5102989554616      14.31775486279214   0.002409601316245593     0.8082573274648102     -10.69104447714394   0.000105762833197188     0.1239655596034584  0.0009619617196255264       14.1106086428407      391.5595848065193   0.006087918271764099     0.8008095328615028     0.4967215838424495      0.268968034025997     0.7194899478461759   0.003389895068628351     0.7789494026721656     0.1283057215532721    0.09121150241614116  2.325710385271888e-14 122.5192304721493
2.918509758114556      18.51029923128655      14.31775486279214   0.002409601316245593     0.8082573274648102     -10.69104447714394   0.000105762833197188     0.1239655596034584  0.0009619617196255264       14.1106086428407      391.5595848065193   0.006087918271764099     0.8008095328615028     0.4967215838424495      0.268968034025997     0.7194899478461759   0.003389895068628351     0.7789494026721656     0.1283057215532721    0.09121150241614116  2.325710385271888e-14 122.5192304095923
2.918509758114556       18.5102989554616      14.31775507614331   0.002409601316245593     0.8082573274648102     -10.69104447714394   0.000105762833197188     0.1239655596034584  0.0009619617196255264       14.1106086428407      391.5595848065193   0.006087918271764099     0.8008095328615028     0.4967215838424495      0.268968034025997     0.7194899478461759   0.003389895068628351     0.7789494026721656     0.1283057215532721    0.09121150241614116  2.325710385271888e-14 122.5192304024951
2.918509758114556       18.5102989554616      14.31775486279214   0.002409616217406787     0.8082573274648102     -10.69104447714394   0.000105762833197188     0.1239655596034584  0.0009619617196255264       14.1106086428407      391.5595848065193   0.006087918271764099     0.8008095328615028     0.4967215838424495      0.268968034025997     0.7194899478461759   0.003389895068628351     0.7789494026721656     0.1283057215532721    0.09121150241614116  2.325710385271888e-14 122.5192337128643
2.918509758114556       18.5102989554616      14.31775486279214   0.002409601316245593     0.8082573423659714     -10.69104447714394   0.000105762833197188     0.1239655596034584  0.0009619617196255264       14.1106086428407      391.5595848065193   0.006087918271764099     0.8008095328615028     0.4967215838424495      0.268968034025997     0.7194899478461759   0.003389895068628351     0.7789494026721656     0.1283057215532721    0.09121150241614116  2.325710385271888e-14 122.519230497053
2.918509758114556       18.5102989554616      14.31775486279214   0.002409601316245593     0.8082573274648102     -10.69104463645292   0.000105762833197188     0.1239655596034584  0.0009619617196255264       14.1106086428407      391.5595848065193   0.006087918271764099     0.8008095328615028     0.4967215838424495      0.268968034025997     0.7194899478461759   0.003389895068628351     0.7789494026721656     0.1283057215532721    0.09121150241614116  2.325710385271888e-14 122.5192304102653
2.918509758114556       18.5102989554616      14.31775486279214   0.002409601316245593     0.8082573274648102     -10.69104447714394  0.0001057777343583818     0.1239655596034584  0.0009619617196255264       14.1106086428407      391.5595848065193   0.006087918271764099     0.8008095328615028     0.4967215838424495      0.268968034025997     0.7194899478461759   0.003389895068628351     0.7789494026721656     0.1283057215532721    0.09121150241614116  2.325710385271888e-14 122.5192339152901
2.918509758114556       18.5102989554616      14.31775486279214   0.002409601316245593     0.8082573274648102     -10.69104447714394   0.000105762833197188     0.1239655745046196  0.0009619617196255264       14.1106086428407      391.5595848065193   0.006087918271764099     0.8008095328615028     0.4967215838424495      0.268968034025997     0.7194899478461759   0.003389895068628351     0.7789494026721656     0.1283057215532721    0.09121150241614116  2.325710385271888e-14 122.5192304027313
2.918509758114556       18.5102989554616      14.31775486279214   0.002409601316245593     0.8082573274648102     -10.69104447714394   0.000105762833197188     0.1239655596034584  0.0009619766207867202       14.1106086428407      391.5595848065193   0.006087918271764099     0.8008095328615028     0.4967215838424495      0.268968034025997     0.7194899478461759   0.003389895068628351     0.7789494026721656     0.1283057215532721    0.09121150241614116  2.325710385271888e-14 122.5192306305257
2.918509758114556       18.5102989554616      14.31775486279214   0.002409601316245593     0.8082573274648102     -10.69104447714394   0.000105762833197188     0.1239655596034584  0.0009619617196255264      14.11060885310516      391.5595848065193   0.006087918271764099     0.8008095328615028     0.4967215838424495      0.268968034025997     0.7194899478461759   0.003389895068628351     0.7789494026721656     0.1283057215532721    0.09121150241614116  2.325710385271888e-14 122.5192305329856
2.918509758114556       18.5102989554616      14.31775486279214   0.002409601316245593     0.8082573274648102     -10.69104447714394   0.000105762833197188     0.1239655596034584  0.0009619617196255264       14.1106086428407      391.5595906412118   0.006087918271764099     0.8008095328615028     0.4967215838424495      0.268968034025997     0.7194899478461759   0.003389895068628351     0.7789494026721656     0.1283057215532721    0.09121150241614116  2.325710385271888e-14 122.5192305109963
2.918509758114556       18.5102989554616      14.31775486279214   0.002409601316245593     0.8082573274648102     -10.69104447714394   0.000105762833197188     0.1239655596034584  0.0009619617196255264       14.1106086428407      391.5595848065193   0.006087933172925292     0.8008095328615028     0.4967215838424495      0.268968034025997     0.7194899478461759   0.003389895068628351     0.7789494026721656     0.1283057215532721    0.09121150241614116  2.325710385271888e-14 122.5192354409234
2.918509758114556       18.5102989554616      14.31775486279214   0.002409601316245593     0.8082573274648102     -10.69104447714394   0.000105762833197188     0.1239655596034584  0.0009619617196255264       14.1106086428407      391.5595848065193   0.006087918271764099      0.800809547762664     0.4967215838424495      0.268968034025997     0.7194899478461759   0.003389895068628351     0.7789494026721656     0.1283057215532721    0.09121150241614116  2.325710385271888e-14 122.5192311860689
2.918509758114556       18.5102989554616      14.31775486279214   0.002409601316245593     0.8082573274648102     -10.69104447714394   0.000105762833197188     0.1239655596034584  0.0009619617196255264       14.1106086428407      391.5595848065193   0.006087918271764099     0.8008095328615028     0.4967215987436107      0.268968034025997     0.7194899478461759   0.003389895068628351     0.7789494026721656     0.1283057215532721    0.09121150241614116  2.325710385271888e-14 122.5192305390422
2.918509758114556       18.5102989554616      14.31775486279214   0.002409601316245593     0.8082573274648102     -10.69104447714394   0.000105762833197188     0.1239655596034584  0.0009619617196255264       14.1106086428407      391.5595848065193   0.006087918271764099     0.8008095328615028     0.4967215838424495     0.2689680489271581     0.7194899478461759   0.003389895068628351     0.7789494026721656     0.1283057215532721    0.09121150241614116  2.325710385271888e-14 122.5192302037491
2.918509758114556       18.5102989554616      14.31775486279214   0.002409601316245593     0.8082573274648102     -10.69104447714394   0.000105762833197188     0.1239655596034584  0.0009619617196255264       14.1106086428407      391.5595848065193   0.006087918271764099     0.8008095328615028     0.4967215838424495      0.268968034025997     0.7194899627473371   0.003389895068628351     0.7789494026721656     0.1283057215532721    0.09121150241614116  2.325710385271888e-14 122.5192304344273
2.918509758114556       18.5102989554616      14.31775486279214   0.002409601316245593     0.8082573274648102     -10.69104447714394   0.000105762833197188     0.1239655596034584  0.0009619617196255264       14.1106086428407      391.5595848065193   0.006087918271764099     0.8008095328615028     0.4967215838424495      0.268968034025997     0.7194899478461759   0.003389909969789545     0.7789494026721656     0.1283057215532721    0.09121150241614116  2.325710385271888e-14 122.5192304448162
2.918509758114556       18.5102989554616      14.31775486279214   0.002409601316245593     0.8082573274648102     -10.69104447714394   0.000105762833197188     0.1239655596034584  0.0009619617196255264       14.1106086428407      391.5595848065193   0.006087918271764099     0.8008095328615028     0.4967215838424495      0.268968034025997     0.7194899478461759   0.003389895068628351     0.7789494175733268     0.1283057215532721    0.09121150241614116  2.325710385271888e-14 122.5192304447023
2.918509758114556       18.5102989554616      14.31775486279214   0.002409601316245593     0.8082573274648102     -10.69104447714394   0.000105762833197188     0.1239655596034584  0.0009619617196255264       14.1106086428407      391.5595848065193   0.006087918271764099     0.8008095328615028     0.4967215838424495      0.268968034025997     0.7194899478461759   0.003389895068628351     0.7789494026721656     0.1283057364544332    0.09121150241614116  2.325710385271888e-14 122.5192304445389
2.918509758114556       18.5102989554616      14.31775486279214   0.002409601316245593     0.8082573274648102     -10.69104447714394   0.000105762833197188     0.1239655596034584  0.0009619617196255264       14.1106086428407      391.5595848065193   0.006087918271764099     0.8008095328615028     0.4967215838424495      0.268968034025997     0.7194899478461759   0.003389895068628351     0.7789494026721656     0.1283057215532721    0.09121151731730236  2.325710385271888e-14 122.51923044468
2.918509758114556       18.5102989554616      14.31775486279214   0.002409601316245593     0.8082573274648102     -10.69104447714394   0.000105762833197188     0.1239655596034584  0.0009619617196255264       14.1106086428407      391.5595848065193   0.006087918271764099     0.8008095328615028     0.4967215838424495      0.268968034025997     0.7194899478461759   0.003389895068628351     0.7789494026721656     0.1283057215532721    0.09121150241614116  1.490118445095151e-08 122.5193371818491
2.918500637050312       18.5105542517854      14.31827187419149   0.002405888788315424     0.8082135999653111     -10.69135830568567  0.0001055760359899893     0.1239853838221975  0.0009618837695260468       14.1101252861348       391.542547083635   0.006073481295611963     0.8008090555991577     0.4966950359559908     0.2690539623622231     0.7195039358508034   0.003389825781130177     0.7789494026721656     0.1283303614295745    0.09121515003640859   4.42941292275682e-14 122.5157224201923
2.91850068053936       18.5105542517854      14.31827187419149   0.002405888788315424     0.8082135999653111     -10.69135830568567  0.0001055760359899893     0.1239853838221975  0.0009618837695260468       14.1101252861348       391.542547083635   0.006073481295611963     0.8008090555991577     0.4966950359559908     0.2690539623622231     0.7195039358508034   0.003389825781130177     0.7789494026721656     0.1283303614295745    0.09121515003640859   4.42941292275682e-14 122.5157224418291
2.918500637050312      18.51055452761415      14.31827187419149   0.002405888788315424     0.8082135999653111     -10.69135830568567  0.0001055760359899893     0.1239853838221975  0.0009618837695260468       14.1101252861348       391.542547083635   0.006073481295611963     0.8008090555991577     0.4966950359559908     0.2690539623622231     0.7195039358508034   0.003389825781130177     0.7789494026721656     0.1283303614295745    0.09121515003640859   4.42941292275682e-14 122.5157223470466
2.918500637050312       18.5105542517854      14.31827208755036   0.002405888788315424     0.8082135999653111     -10.69135830568567  0.0001055760359899893     0.1239853838221975  0.0009618837695260468       14.1101252861348       391.542547083635   0.006073481295611963     0.8008090555991577     0.4966950359559908     0.2690539623622231     0.7195039358508034   0.003389825781130177     0.7789494026721656     0.1283303614295745    0.09121515003640859   4.42941292275682e-14 122.5157224250556
2.918500637050312       18.5105542517854      14.31827187419149   0.002405903689476617     0.8082135999653111     -10.69135830568567  0.0001055760359899893     0.1239853838221975  0.0009618837695260468       14.1101252861348       391.542547083635   0.006073481295611963     0.8008090555991577     0.4966950359559908     0.2690539623622231     0.7195039358508034   0.003389825781130177     0.7789494026721656     0.1283303614295745    0.09121515003640859   4.42941292275682e-14 122.5157245853377
2.918500637050312       18.5105542517854      14.31827187419149   0.002405888788315424     0.8082136148664723     -10.69135830568567  0.0001055760359899893     0.1239853838221975  0.0009618837695260468       14.1101252861348       391.542547083635   0.006073481295611963     0.8008090555991577     0.4966950359559908     0.2690539623622231     0.7195039358508034   0.003389825781130177     0.7789494026721656     0.1283303614295745    0.09121515003640859   4.42941292275682e-14 122.5157223616635
2.918500637050312       18.5105542517854      14.31827187419149   0.002405888788315424     0.8082135999653111     -10.69135846499933  0.0001055760359899893     0.1239853838221975  0.0009618837695260468       14.1101252861348       391.542547083635   0.006073481295611963     0.8008090555991577     0.4966950359559908     0.2690539623622231     0.7195039358508034   0.003389825781130177     0.7789494026721656     0.1283303614295745    0.09121515003640859   4.42941292275682e-14 122.5157222826888
2.918500637050312       18.5105542517854      14.31827187419149   0.002405888788315424     0.8082135999653111     -10.69135830568567  0.0001055909371511832     0.1239853838221975  0.0009618837695260468       14.1101252861348       391.542547083635   0.006073481295611963     0.8008090555991577     0.4966950359559908     0.2690539623622231     0.7195039358508034   0.003389825781130177     0.7789494026721656     0.1283303614295745    0.09121515003640859   4.42941292275682e-14 122.5157252348915
2.918500637050312       18.5105542517854      14.31827187419149   0.002405888788315424     0.8082135999653111     -10.69135830568567  0.0001055760359899893     0.1239853987233587  0.0009618837695260468       14.1101252861348       391.542547083635   0.006073481295611963     0.8008090555991577     0.4966950359559908     0.2690539623622231     0.7195039358508034   0.003389825781130177     0.7789494026721656     0.1283303614295745    0.09121515003640859   4.42941292275682e-14 122.5157221758368
2.918500637050312       18.5105542517854      14.31827187419149   0.002405888788315424     0.8082135999653111     -10.69135830568567  0.0001055760359899893     0.1239853838221975  0.0009618986706872407       14.1101252861348       391.542547083635   0.006073481295611963     0.8008090555991577     0.4966950359559908     0.2690539623622231     0.7195039358508034   0.003389825781130177     0.7789494026721656     0.1283303614295745    0.09121515003640859   4.42941292275682e-14 122.5157228484312
2.918500637050312       18.5105542517854      14.31827187419149   0.002405888788315424     0.8082135999653111     -10.69135830568567  0.0001055760359899893     0.1239853838221975  0.0009618837695260468      14.11012549639206       391.542547083635   0.006073481295611963     0.8008090555991577     0.4966950359559908     0.2690539623622231     0.7195039358508034   0.003389825781130177     0.7789494026721656     0.1283303614295745    0.09121515003640859   4.42941292275682e-14 122.5157222764552
2.918500637050312       18.5105542517854      14.31827187419149   0.002405888788315424     0.8082135999653111     -10.69135830568567  0.0001055760359899893     0.1239853838221975  0.0009618837695260468       14.1101252861348      391.5425529180736   0.006073481295611963     0.8008090555991577     0.4966950359559908     0.2690539623622231     0.7195039358508034   0.003389825781130177     0.7789494026721656     0.1283303614295745    0.09121515003640859   4.42941292275682e-14 122.5157225529686
2.918500637050312       18.5105542517854      14.31827187419149   0.002405888788315424     0.8082135999653111     -10.69135830568567  0.0001055760359899893     0.1239853838221975  0.0009618837695260468       14.1101252861348       391.542547083635   0.006073496196773157     0.8008090555991577     0.4966950359559908     0.2690539623622231     0.7195039358508034   0.003389825781130177     0.7789494026721656     0.1283303614295745    0.09121515003640859   4.42941292275682e-14 122.5157183436745
2.918500637050312       18.5105542517854      14.31827187419149   0.002405888788315424     0.8082135999653111     -10.69135830568567  0.0001055760359899893     0.1239853838221975  0.0009618837695260468       14.1101252861348       391.542547083635   0.006073481295611963     0.8008090705003189     0.4966950359559908     0.2690539623622231     0.7195039358508034   0.003389825781130177     0.7789494026721656     0.1283303614295745    0.09121515003640859   4.42941292275682e-14 122.5157231844783
2.918500637050312       18.5105542517854      14.31827187419149   0.002405888788315424     0.8082135999653111     -10.69135830568567  0.0001055760359899893     0.1239853838221975  0.0009618837695260468       14.1101252861348       391.542547083635   0.006073481295611963     0.8008090555991577      0.496695050857152     0.2690539623622231     0.7195039358508034   0.003389825781130177     0.7789494026721656     0.1283303614295745    0.09121515003640859   4.42941292275682e-14 122.5157226385956
2.918500637050312       18.5105542517854      14.31827187419149   0.002405888788315424     0.8082135999653111     -10.69135830568567  0.0001055760359899893     0.1239853838221975  0.0009618837695260468       14.1101252861348       391.542547083635   0.006073481295611963     0.8008090555991577     0.4966950359559908     0.2690539772633843     0.7195039358508034   0.003389825781130177     0.7789494026721656     0.1283303614295745    0.09121515003640859   4.42941292275682e-14 122.5157219745131
2.918500637050312       18.5105542517854      14.31827187419149   0.002405888788315424     0.8082135999653111     -10.69135830568567  0.0001055760359899893     0.1239853838221975  0.0009618837695260468       14.1101252861348       391.542547083635   0.006073481295611963     0.8008090555991577     0.4966950359559908     0.2690539623622231     0.7195039507519646   0.003389825781130177     0.7789494026721656     0.1283303614295745    0.09121515003640859   4.42941292275682e-14 122.5157224452187
2.918500637050312       18.5105542517854      14.31827187419149   0.002405888788315424     0.8082135999653111     -10.69135830568567  0.0001055760359899893     0.1239853838221975  0.0009618837695260468       14.1101252861348       391.542547083635   0.006073481295611963     0.8008090555991577     0.4966950359559908     0.2690539623622231     0.7195039358508034   0.003389840682291371     0.7789494026721656     0.1283303614295745    0.09121515003640859   4.42941292275682e-14 122.5157224202016
2.918500637050312       18.5105542517854      14.31827187419149   0.002405888788315424     0.8082135999653111     -10.69135830568567  0.0001055760359899893     0.1239853838221975  0.0009618837695260468       14.1101252861348       391.542547083635   0.006073481295611963     0.8008090555991577     0.4966950359559908     0.2690539623622231     0.7195039358508034   0.003389825781130177     0.7789494175733268     0.1283303614295745    0.09121515003640859   4.42941292275682e-14 122.5157224201923
2.918500637050312       18.5105542517854      14.31827187419149   0.002405888788315424     0.8082135999653111     -10.69135830568567  0.0001055760359899893     0.1239853838221975  0.0009618837695260468       14.1101252861348       391.542547083635   0.006073481295611963     0.8008090555991577     0.4966950359559908     0.2690539623622231     0.7195039358508034   0.003389825781130177     0.7789494026721656     0.1283303763307357    0.09121515003640859   4.42941292275682e-14 122.5157224201841
2.918500637050312       18.5105542517854      14.31827187419149   0.002405888788315424     0.8082135999653111     -10.69135830568567  0.0001055760359899893     0.1239853838221975  0.0009618837695260468       14.1101252861348       391.542547083635   0.006073481295611963     0.8008090555991577     0.4966950359559908     0.2690539623622231     0.7195039358508034   0.003389825781130177     0.7789494026721656     0.1283303614295745    0.09121516493756979   4.42941292275682e-14 122.5157224201898
2.918500637050312       18.5105542517854      14.31827187419149   0.002405888788315424     0.8082135999653111     -10.69135830568567  0.0001055760359899893     0.1239853838221975  0.0009618837695260468       14.1101252861348       391.542547083635   0.006073481295611963     0.8008090555991577     0.4966950359559908     0.2690539623622231     0.7195039358508034   0.003389825781130177     0.7789494026721656     0.1283303614295745    0.09121515003640859  1.490120548797688e-08 122.5158291679955
2.918413347399604      18.51145519673995      14.31957453685557   0.002405962406917097     0.8081990830196203     -10.69209479103532  0.0001054942807033753     0.1239936154837059  0.0009618532028382791      14.10996244541373      391.5155865441371   0.006078925774233884     0.8008088119841502     0.4966966758871544     0.2690689487712519     0.7193383429610283   0.003389810677754671     0.7789494026721656      0.128333862160864    0.09121645190135073  4.414493573801603e-14 122.5140647665764
2.918413390887351      18.51145519673995      14.31957453685557   0.002405962406917097     0.8081990830196203     -10.69209479103532  0.0001054942807033753     0.1239936154837059  0.0009618532028382791      14.10996244541373      391.5155865441371   0.006078925774233884     0.8008088119841502     0.4966966758871544     0.2690689487712519     0.7193383429610283   0.003389810677754671     0.7789494026721656      0.128333862160864    0.09121645190135073  4.414493573801603e-14 122.5140647415254
2.918413347399604      18.51145547258213      14.31957453685557   0.002405962406917097     0.8081990830196203     -10.69209479103532  0.0001054942807033753     0.1239936154837059  0.0009618532028382791      14.10996244541373      391.5155865441371   0.006078925774233884     0.8008088119841502     0.4966966758871544     0.2690689487712519     0.7193383429610283   0.003389810677754671     0.7789494026721656      0.128333862160864    0.09121645190135073  4.414493573801603e-14 122.5140647735037
2.918413347399604      18.51145519673995      14.31957475023386   0.002405962406917097     0.8081990830196203     -10.69209479103532  0.0001054942807033753     0.1239936154837059  0.0009618532028382791      14.10996244541373      391.5155865441371   0.006078925774233884     0.8008088119841502     0.4966966758871544     0.2690689487712519     0.7193383429610283   0.003389810677754671     0.7789494026721656      0.128333862160864    0.09121645190135073  4.414493573801603e-14 122.5140647818075
2.918413347399604      18.51145519673995      14.31957453685557   0.002405977308078291     0.8081990830196203     -10.69209479103532  0.0001054942807033753     0.1239936154837059  0.0009618532028382791      14.10996244541373      391.5155865441371   0.006078925774233884     0.8008088119841502     0.4966966758871544     0.2690689487712519     0.7193383429610283   0.003389810677754671     0.7789494026721656      0.128333862160864    0.09121645190135073  4.414493573801603e-14 122.5140666453308
2.918413347399604      18.51145519673995      14.31957453685557   0.002405962406917097     0.8081990979207815     -10.69209479103532  0.0001054942807033753     0.1239936154837059  0.0009618532028382791      14.10996244541373      391.5155865441371   0.006078925774233884     0.8008088119841502     0.4966966758871544     0.2690689487712519     0.7193383429610283   0.003389810677754671     0.7789494026721656      0.128333862160864    0.09121645190135073  4.414493573801603e-14 122.5140647354033
2.918413347399604      18.51145519673995      14.31957453685557   0.002405962406917097     0.8081990830196203     -10.69209495035995  0.0001054942807033753     0.1239936154837059  0.0009618532028382791      14.10996244541373      391.5155865441371   0.006078925774233884     0.8008088119841502     0.4966966758871544     0.2690689487712519     0.7193383429610283   0.003389810677754671     0.7789494026721656      0.128333862160864    0.09121645190135073  4.414493573801603e-14 122.5140647086055
2.918413347399604      18.51145519673995      14.31957453685557   0.002405962406917097     0.8081990830196203     -10.69209479103532  0.0001055091818645691     0.1239936154837059  0.0009618532028382791      14.10996244541373      391.5155865441371   0.006078925774233884     0.8008088119841502     0.4966966758871544     0.2690689487712519     0.7193383429610283   0.003389810677754671     0.7789494026721656      0.128333862160864    0.09121645190135073  4.414493573801603e-14 122.5140682392441
2.918413347399604      18.51145519673995      14.31957453685557   0.002405962406917097     0.8081990830196203     -10.69209479103532  0.0001054942807033753     0.1239936303848671  0.0009618532028382791      14.10996244541373      391.5155865441371   0.006078925774233884     0.8008088119841502     0.4966966758871544     0.2690689487712519     0.7193383429610283   0.003389810677754671     0.7789494026721656      0.128333862160864    0.09121645190135073  4.414493573801603e-14 122.5140648127569
2.918413347399604      18.51145519673995      14.31957453685557   0.002405962406917097     0.8081990830196203     -10.69209479103532  0.0001054942807033753     0.1239936154837059  0.0009618681039994729      14.10996244541373      391.5155865441371   0.006078925774233884     0.8008088119841502     0.4966966758871544     0.2690689487712519     0.7193383429610283   0.003389810677754671     0.7789494026721656      0.128333862160864    0.09121645190135073  4.414493573801603e-14 122.5140655398786
2.918413347399604      18.51145519673995      14.31957453685557   0.002405962406917097     0.8081990830196203     -10.69209479103532  0.0001054942807033753     0.1239936154837059  0.0009618532028382791      14.10996265566856      391.5155865441371   0.006078925774233884     0.8008088119841502     0.4966966758871544     0.2690689487712519     0.7193383429610283   0.003389810677754671     0.7789494026721656      0.128333862160864    0.09121645190135073  4.414493573801603e-14 122.5140645187761
2.918413347399604      18.51145519673995      14.31957453685557   0.002405962406917097     0.8081990830196203     -10.69209479103532  0.0001054942807033753     0.1239936154837059  0.0009618532028382791      14.10996244541373       391.515592378174   0.006078925774233884     0.8008088119841502     0.4966966758871544     0.2690689487712519     0.7193383429610283   0.003389810677754671     0.7789494026721656      0.128333862160864    0.09121645190135073  4.414493573801603e-14 122.5140648740955
2.918413347399604      18.51145519673995      14.31957453685557   0.002405962406917097     0.8081990830196203     -10.69209479103532  0.0001054942807033753     0.1239936154837059  0.0009618532028382791      14.10996244541373      391.5155865441371   0.006078940675395078     0.8008088119841502     0.4966966758871544     0.2690689487712519     0.7193383429610283   0.003389810677754671     0.7789494026721656      0.128333862160864    0.09121645190135073  4.414493573801603e-14 122.5140657388912
2.918413347399604      18.51145519673995      14.31957453685557   0.002405962406917097     0.8081990830196203     -10.69209479103532  0.0001054942807033753     0.1239936154837059  0.0009618532028382791      14.10996244541373      391.5155865441371   0.006078925774233884     0.8008088268853114     0.4966966758871544     0.2690689487712519     0.7193383429610283   0.003389810677754671     0.7789494026721656      0.128333862160864    0.09121645190135073  4.414493573801603e-14 122.514065556464
2.918413347399604      18.51145519673995      14.31957453685557   0.002405962406917097     0.8081990830196203     -10.69209479103532  0.0001054942807033753     0.1239936154837059  0.0009618532028382791      14.10996244541373      391.5155865441371   0.006078925774233884     0.8008088119841502     0.4966966907883156     0.2690689487712519     0.7193383429610283   0.003389810677754671     0.7789494026721656      0.128333862160864    0.09121645190135073  4.414493573801603e-14 122.5140649460875
2.918413347399604      18.51145519673995      14.31957453685557   0.002405962406917097     0.8081990830196203     -10.69209479103532  0.0001054942807033753     0.1239936154837059  0.0009618532028382791      14.10996244541373      391.5155865441371   0.006078925774233884     0.8008088119841502     0.4966966758871544     0.2690689636724131     0.7193383429610283   0.003389810677754671     0.7789494026721656      0.128333862160864    0.09121645190135073  4.414493573801603e-14 122.5140644282272
2.918413347399604      18.51145519673995      14.31957453685557   0.002405962406917097     0.8081990830196203     -10.69209479103532  0.0001054942807033753     0.1239936154837059  0.0009618532028382791      14.10996244541373      391.5155865441371   0.006078925774233884     0.8008088119841502     0.4966966758871544     0.2690689487712519     0.7193383578621895   0.003389810677754671     0.7789494026721656      0.128333862160864    0.09121645190135073  4.414493573801603e-14 122.5140647919743
2.918413347399604      18.51145519673995      14.31957453685557   0.002405962406917097     0.8081990830196203     -10.69209479103532  0.0001054942807033753     0.1239936154837059  0.0009618532028382791      14.10996244541373      391.5155865441371   0.006078925774233884     0.8008088119841502     0.4966966758871544     0.2690689487712519     0.7193383429610283   0.003389825578915865     0.7789494026721656      0.128333862160864    0.09121645190135073  4.414493573801603e-14 122.5140647666706
2.918413347399604      18.51145519673995      14.31957453685557   0.002405962406917097     0.8081990830196203     -10.69209479103532  0.0001054942807033753     0.1239936154837059  0.0009618532028382791      14.10996244541373      391.5155865441371   0.006078925774233884     0.8008088119841502     0.4966966758871544     0.2690689487712519     0.7193383429610283   0.003389810677754671     0.7789494175733268      0.128333862160864    0.09121645190135073  4.414493573801603e-14 122.5140647665764
2.918413347399604      18.51145519673995      14.31957453685557   0.002405962406917097     0.8081990830196203     -10.69209479103532  0.0001054942807033753     0.1239936154837059  0.0009618532028382791      14.10996244541373      391.5155865441371   0.006078925774233884     0.8008088119841502     0.4966966758871544     0.2690689487712519     0.7193383429610283   0.003389810677754671     0.7789494026721656     0.1283338770620252    0.09121645190135073  4.414493573801603e-14 122.5140647666536
2.918413347399604      18.51145519673995      14.31957453685557   0.002405962406917097     0.8081990830196203     -10.69209479103532  0.0001054942807033753     0.1239936154837059  0.0009618532028382791      14.10996244541373      391.5155865441371   0.006078925774233884     0.8008088119841502     0.4966966758871544     0.2690689487712519     0.7193383429610283   0.003389810677754671     0.7789494026721656      0.128333862160864    0.09121646680251193  4.414493573801603e-14 122.5140647667046
2.918413347399604      18.51145519673995      14.31957453685557   0.002405962406917097     0.8081990830196203     -10.69209479103532  0.0001054942807033753     0.1239936154837059  0.0009618532028382791      14.10996244541373      391.5155865441371   0.006078925774233884     0.8008088119841502     0.4966966758871544     0.2690689487712519     0.7193383429610283   0.003389810677754671     0.7789494026721656      0.128333862160864    0.09121645190135073   1.49012053387834e-08 122.5141714986874
2.918281759377406      18.51229366710579      14.32060071951568    0.00239175936518422     0.8082572958368838      -10.6927879133707  0.0001042868591123906     0.1239757538713499  0.0009595045928179986      14.11099591962574       391.516007591192   0.006059802192075595     0.8008057844013823     0.4964107048408738     0.2698684236286265     0.7189237887435079   0.003389463333474479     0.7789494026721656     0.1283229163214932    0.09120401535349493  2.916234386375698e-14 122.5028472686957
2.918281802863193      18.51229366710579      14.32060071951568    0.00239175936518422     0.8082572958368838      -10.6927879133707  0.0001042868591123906     0.1239757538713499  0.0009595045928179986      14.11099591962574       391.516007591192   0.006059802192075595     0.8008057844013823     0.4964107048408738     0.2698684236286265     0.7189237887435079   0.003389463333474479     0.7789494026721656     0.1283229163214932    0.09120401535349493  2.916234386375698e-14 122.5028473035182
2.918281759377406      18.51229394296046      14.32060071951568    0.00239175936518422     0.8082572958368838      -10.6927879133707  0.0001042868591123906     0.1239757538713499  0.0009595045928179986      14.11099591962574       391.516007591192   0.006059802192075595     0.8008057844013823     0.4964107048408738     0.2698684236286265     0.7189237887435079   0.003389463333474479     0.7789494026721656     0.1283229163214932    0.09120401535349493  2.916234386375698e-14 122.5028473438691
2.918281759377406      18.51229366710579      14.32060093290926    0.00239175936518422     0.8082572958368838      -10.6927879133707  0.0001042868591123906     0.1239757538713499  0.0009595045928179986      14.11099591962574       391.516007591192   0.006059802192075595     0.8008057844013823     0.4964107048408738     0.2698684236286265     0.7189237887435079   0.003389463333474479     0.7789494026721656     0.1283229163214932    0.09120401535349493  2.916234386375698e-14 122.5028473378045
2.918281759377406      18.51229366710579      14.32060071951568   0.002391774266345414     0.8082572958368838      -10.6927879133707  0.0001042868591123906     0.1239757538713499  0.0009595045928179986      14.11099591962574       391.516007591192   0.006059802192075595     0.8008057844013823     0.4964107048408738     0.2698684236286265     0.7189237887435079   0.003389463333474479     0.7789494026721656     0.1283229163214932    0.09120401535349493  2.916234386375698e-14 122.5028418353496
2.918281759377406      18.51229366710579      14.32060071951568    0.00239175936518422      0.808257310738045      -10.6927879133707  0.0001042868591123906     0.1239757538713499  0.0009595045928179986      14.11099591962574       391.516007591192   0.006059802192075595     0.8008057844013823     0.4964107048408738     0.2698684236286265     0.7189237887435079   0.003389463333474479     0.7789494026721656     0.1283229163214932    0.09120401535349493  2.916234386375698e-14 122.502847251483
2.918281759377406      18.51229366710579      14.32060071951568    0.00239175936518422     0.8082572958368838     -10.69278807270566  0.0001042868591123906     0.1239757538713499  0.0009595045928179986      14.11099591962574       391.516007591192   0.006059802192075595     0.8008057844013823     0.4964107048408738     0.2698684236286265     0.7189237887435079   0.003389463333474479     0.7789494026721656     0.1283229163214932    0.09120401535349493  2.916234386375698e-14 122.5028468834195
2.918281759377406      18.51229366710579      14.32060071951568    0.00239175936518422     0.8082572958368838      -10.6927879133707  0.0001043017602735844     0.1239757538713499  0.0009595045928179986      14.11099591962574       391.516007591192   0.006059802192075595     0.8008057844013823     0.4964107048408738     0.2698684236286265     0.7189237887435079   0.003389463333474479     0.7789494026721656     0.1283229163214932    0.09120401535349493  2.916234386375698e-14 122.502850737651
2.918281759377406      18.51229366710579      14.32060071951568    0.00239175936518422     0.8082572958368838      -10.6927879133707  0.0001042868591123906     0.1239757687725111  0.0009595045928179986      14.11099591962574       391.516007591192   0.006059802192075595     0.8008057844013823     0.4964107048408738     0.2698684236286265     0.7189237887435079   0.003389463333474479     0.7789494026721656     0.1283229163214932    0.09120401535349493  2.916234386375698e-14 122.5028470285331
2.918281759377406      18.51229366710579      14.32060071951568    0.00239175936518422     0.8082572958368838      -10.6927879133707  0.0001042868591123906     0.1239757538713499  0.0009595194939791924      14.11099591962574       391.516007591192   0.006059802192075595     0.8008057844013823     0.4964107048408738     0.2698684236286265     0.7189237887435079   0.003389463333474479     0.7789494026721656     0.1283229163214932    0.09120401535349493  2.916234386375698e-14 122.5028474160753
2.918281759377406      18.51229366710579      14.32060071951568    0.00239175936518422     0.8082572958368838      -10.6927879133707  0.0001042868591123906     0.1239757538713499  0.0009595045928179986      14.11099612989596       391.516007591192   0.006059802192075595     0.8008057844013823     0.4964107048408738     0.2698684236286265     0.7189237887435079   0.003389463333474479     0.7789494026721656     0.1283229163214932    0.09120401535349493  2.916234386375698e-14 122.5028471910232
2.918281759377406      18.51229366710579      14.32060071951568    0.00239175936518422     0.8082572958368838      -10.6927879133707  0.0001042868591123906     0.1239757538713499  0.0009595045928179986      14.11099591962574      391.5160134252351   0.006059802192075595     0.8008057844013823     0.4964107048408738     0.2698684236286265     0.7189237887435079   0.003389463333474479     0.7789494026721656     0.1283229163214932    0.09120401535349493  2.916234386375698e-14 122.5028472605358
2.918281759377406      18.51229366710579      14.32060071951568    0.00239175936518422     0.8082572958368838      -10.6927879133707  0.0001042868591123906     0.1239757538713499  0.0009595045928179986      14.11099591962574       391.516007591192   0.006059817093236788     0.8008057844013823     0.4964107048408738     0.2698684236286265     0.7189237887435079   0.003389463333474479     0.7789494026721656     0.1283229163214932    0.09120401535349493  2.916234386375698e-14 122.5028606582282
2.918281759377406      18.51229366710579      14.32060071951568    0.00239175936518422     0.8082572958368838      -10.6927879133707  0.0001042868591123906     0.1239757538713499  0.0009595045928179986      14.11099591962574       391.516007591192   0.006059802192075595     0.8008057993025435     0.4964107048408738     0.2698684236286265     0.7189237887435079   0.003389463333474479     0.7789494026721656     0.1283229163214932    0.09120401535349493  2.916234386375698e-14 122.5028481029906
2.918281759377406      18.51229366710579      14.32060071951568    0.00239175936518422     0.8082572958368838      -10.6927879133707  0.0001042868591123906     0.1239757538713499  0.0009595045928179986      14.11099591962574       391.516007591192   0.006059802192075595     0.8008057844013823      0.496410719742035     0.2698684236286265     0.7189237887435079   0.003389463333474479     0.7789494026721656     0.1283229163214932    0.09120401535349493  2.916234386375698e-14 122.5028472379522
2.918281759377406      18.51229366710579      14.32060071951568    0.00239175936518422     0.8082572958368838      -10.6927879133707  0.0001042868591123906     0.1239757538713499  0.0009595045928179986      14.11099591962574       391.516007591192   0.006059802192075595     0.8008057844013823     0.4964107048408738     0.2698684385297877     0.7189237887435079   0.003389463333474479     0.7789494026721656     0.1283229163214932    0.09120401535349493  2.916234386375698e-14 122.5028474066288
2.918281759377406      18.51229366710579      14.32060071951568    0.00239175936518422     0.8082572958368838      -10.6927879133707  0.0001042868591123906     0.1239757538713499  0.0009595045928179986      14.11099591962574       391.516007591192   0.006059802192075595     0.8008057844013823     0.4964107048408738     0.2698684236286265     0.7189238036446691   0.003389463333474479     0.7789494026721656     0.1283229163214932    0.09120401535349493  2.916234386375698e-14 122.5028472661874
2.918281759377406      18.51229366710579      14.32060071951568    0.00239175936518422     0.8082572958368838      -10.6927879133707  0.0001042868591123906     0.1239757538713499  0.0009595045928179986      14.11099591962574       391.516007591192   0.006059802192075595     0.8008057844013823     0.4964107048408738     0.2698684236286265     0.7189237887435079   0.003389478234635673     0.7789494026721656     0.1283229163214932    0.09120401535349493  2.916234386375698e-14 122.5028472687101
2.918281759377406      18.51229366710579      14.32060071951568    0.00239175936518422     0.8082572958368838      -10.6927879133707  0.0001042868591123906     0.1239757538713499  0.0009595045928179986      14.11099591962574       391.516007591192   0.006059802192075595     0.8008057844013823     0.4964107048408738     0.2698684236286265     0.7189237887435079   0.003389463333474479     0.7789494175733268     0.1283229163214932    0.09120401535349493  2.916234386375698e-14 122.5028472686957
2.918281759377406      18.51229366710579      14.32060071951568    0.00239175936518422     0.8082572958368838      -10.6927879133707  0.0001042868591123906     0.1239757538713499  0.0009595045928179986      14.11099591962574       391.516007591192   0.006059802192075595     0.8008057844013823     0.4964107048408738     0.2698684236286265     0.7189237887435079   0.003389463333474479     0.7789494026721656     0.1283229312226544    0.09120401535349493  2.916234386375698e-14 122.5028472687144
2.918281759377406      18.51229366710579      14.32060071951568    0.00239175936518422     0.8082572958368838      -10.6927879133707  0.0001042868591123906     0.1239757538713499  0.0009595045928179986      14.11099591962574       391.516007591192   0.006059802192075595     0.8008057844013823     0.4964107048408738     0.2698684236286265     0.7189237887435079   0.003389463333474479     0.7789494026721656     0.1283229163214932    0.09120403025465612  2.916234386375698e-14 122.5028472687169
2.918281759377406      18.51229366710579      14.32060071951568    0.00239175936518422     0.8082572958368838      -10.6927879133707  0.0001042868591123906     0.1239757538713499  0.0009595045928179986      14.11099591962574       391.516007591192   0.006059802192075595     0.8008057844013823     0.4964107048408738     0.2698684236286265     0.7189237887435079   0.003389463333474479     0.7789494026721656     0.1283229163214932    0.09120401535349493  1.490119035619152e-08 122.5029540684988
2.918271955463934      18.51333489951164      14.32226257328776   0.002402485049844682     0.8082119611719529     -10.69384917359941  0.0001042751491549575     0.1239762232663154  0.0009595073341119332      14.11097974057337      391.5160294633661   0.006059547661664426       0.80080542868006     0.4964085993529468     0.2698726312558235     0.7188659423127461   0.003389444623360066     0.7789494026721656     0.1283220460933174    0.09120326035325808   2.91392281023114e-14 122.5002036086916
2.918271998949575      18.51333489951164      14.32226257328776   0.002402485049844682     0.8082119611719529     -10.69384917359941  0.0001042751491549575     0.1239762232663154  0.0009595073341119332      14.11097974057337      391.5160294633661   0.006059547661664426       0.80080542868006     0.4964085993529468     0.2698726312558235     0.7188659423127461   0.003389444623360066     0.7789494026721656     0.1283220460933174    0.09120326035325808   2.91392281023114e-14 122.5002037787625
2.918271955463934      18.51333517538183      14.32226257328776   0.002402485049844682     0.8082119611719529     -10.69384917359941  0.0001042751491549575     0.1239762232663154  0.0009595073341119332      14.11097974057337      391.5160294633661   0.006059547661664426       0.80080542868006     0.4964085993529468     0.2698726312558235     0.7188659423127461   0.003389444623360066     0.7789494026721656     0.1283220460933174    0.09120326035325808   2.91392281023114e-14 122.5002035913351
2.918271955463934      18.51333489951164       14.3222627867061   0.002402485049844682     0.8082119611719529     -10.69384917359941  0.0001042751491549575     0.1239762232663154  0.0009595073341119332      14.11097974057337      391.5160294633661   0.006059547661664426       0.80080542868006     0.4964085993529468     0.2698726312558235     0.7188659423127461   0.003389444623360066     0.7789494026721656     0.1283220460933174    0.09120326035325808   2.91392281023114e-14 122.5002035721765
2.918271955463934      18.51333489951164      14.32226257328776   0.002402499951005876     0.8082119611719529     -10.69384917359941  0.0001042751491549575     0.1239762232663154  0.0009595073341119332      14.11097974057337      391.5160294633661   0.006059547661664426       0.80080542868006     0.4964085993529468     0.2698726312558235     0.7188659423127461   0.003389444623360066     0.7789494026721656     0.1283220460933174    0.09120326035325808   2.91392281023114e-14 122.5002037892941
2.918271955463934      18.51333489951164      14.32226257328776   0.002402485049844682     0.8082119760731141     -10.69384917359941  0.0001042751491549575     0.1239762232663154  0.0009595073341119332      14.11097974057337      391.5160294633661   0.006059547661664426       0.80080542868006     0.4964085993529468     0.2698726312558235     0.7188659423127461   0.003389444623360066     0.7789494026721656     0.1283220460933174    0.09120326035325808   2.91392281023114e-14 122.5002036395936
2.918271955463934      18.51333489951164      14.32226257328776   0.002402485049844682     0.8082119611719529     -10.69384933295019  0.0001042751491549575     0.1239762232663154  0.0009595073341119332      14.11097974057337      391.5160294633661   0.006059547661664426       0.80080542868006     0.4964085993529468     0.2698726312558235     0.7188659423127461   0.003389444623360066     0.7789494026721656     0.1283220460933174    0.09120326035325808   2.91392281023114e-14 122.5002034907944
2.918271955463934      18.51333489951164      14.32226257328776   0.002402485049844682     0.8082119611719529     -10.69384917359941  0.0001042900503161514     0.1239762232663154  0.0009595073341119332      14.11097974057337      391.5160294633661   0.006059547661664426       0.80080542868006     0.4964085993529468     0.2698726312558235     0.7188659423127461   0.003389444623360066     0.7789494026721656     0.1283220460933174    0.09120326035325808   2.91392281023114e-14 122.500207027127
2.918271955463934      18.51333489951164      14.32226257328776   0.002402485049844682     0.8082119611719529     -10.69384917359941  0.0001042751491549575     0.1239762381674766  0.0009595073341119332      14.11097974057337      391.5160294633661   0.006059547661664426       0.80080542868006     0.4964085993529468     0.2698726312558235     0.7188659423127461   0.003389444623360066     0.7789494026721656     0.1283220460933174    0.09120326035325808   2.91392281023114e-14 122.5002037333236
2.918271955463934      18.51333489951164      14.32226257328776   0.002402485049844682     0.8082119611719529     -10.69384917359941  0.0001042751491549575     0.1239762232663154   0.000959522235273127      14.11097974057337      391.5160294633661   0.006059547661664426       0.80080542868006     0.4964085993529468     0.2698726312558235     0.7188659423127461   0.003389444623360066     0.7789494026721656     0.1283220460933174    0.09120326035325808   2.91392281023114e-14 122.5002029344928
2.918271955463934      18.51333489951164      14.32226257328776   0.002402485049844682     0.8082119611719529     -10.69384917359941  0.0001042751491549575     0.1239762232663154  0.0009595073341119332      14.11097995084336      391.5160294633661   0.006059547661664426       0.80080542868006     0.4964085993529468     0.2698726312558235     0.7188659423127461   0.003389444623360066     0.7789494026721656     0.1283220460933174    0.09120326035325808   2.91392281023114e-14 122.5002035305985
2.918271955463934      18.51333489951164      14.32226257328776   0.002402485049844682     0.8082119611719529     -10.69384917359941  0.0001042751491549575     0.1239762232663154  0.0009595073341119332      14.11097974057337      391.5160352974095   0.006059547661664426       0.80080542868006     0.4964085993529468     0.2698726312558235     0.7188659423127461   0.003389444623360066     0.7789494026721656     0.1283220460933174    0.09120326035325808   2.91392281023114e-14 122.5002036866301
2.918271955463934      18.51333489951164      14.32226257328776   0.002402485049844682     0.8082119611719529     -10.69384917359941  0.0001042751491549575     0.1239762232663154  0.0009595073341119332      14.11097974057337      391.5160294633661    0.00605956256282562       0.80080542868006     0.4964085993529468     0.2698726312558235     0.7188659423127461   0.003389444623360066     0.7789494026721656     0.1283220460933174    0.09120326035325808   2.91392281023114e-14 122.500216541661
2.918271955463934      18.51333489951164      14.32226257328776   0.002402485049844682     0.8082119611719529     -10.69384917359941  0.0001042751491549575     0.1239762232663154  0.0009595073341119332      14.11097974057337      391.5160294633661   0.006059547661664426     0.8008054435812212     0.4964085993529468     0.2698726312558235     0.7188659423127461   0.003389444623360066     0.7789494026721656     0.1283220460933174    0.09120326035325808   2.91392281023114e-14 122.5002043911577
2.918271955463934      18.51333489951164      14.32226257328776   0.002402485049844682     0.8082119611719529     -10.69384917359941  0.0001042751491549575     0.1239762232663154  0.0009595073341119332      14.11097974057337      391.5160294633661   0.006059547661664426       0.80080542868006      0.496408614254108     0.2698726312558235     0.7188659423127461   0.003389444623360066     0.7789494026721656     0.1283220460933174    0.09120326035325808   2.91392281023114e-14 122.5002036685008
2.918271955463934      18.51333489951164      14.32226257328776   0.002402485049844682     0.8082119611719529     -10.69384917359941  0.0001042751491549575     0.1239762232663154  0.0009595073341119332      14.11097974057337      391.5160294633661   0.006059547661664426       0.80080542868006     0.4964085993529468     0.2698726461569847     0.7188659423127461   0.003389444623360066     0.7789494026721656     0.1283220460933174    0.09120326035325808   2.91392281023114e-14 122.5002040430237
2.918271955463934      18.51333489951164      14.32226257328776   0.002402485049844682     0.8082119611719529     -10.69384917359941  0.0001042751491549575     0.1239762232663154  0.0009595073341119332      14.11097974057337      391.5160294633661   0.006059547661664426       0.80080542868006     0.4964085993529468     0.2698726312558235     0.7188659572139073   0.003389444623360066     0.7789494026721656     0.1283220460933174    0.09120326035325808   2.91392281023114e-14 122.5002037818287
2.918271955463934      18.51333489951164      14.32226257328776   0.002402485049844682     0.8082119611719529     -10.69384917359941  0.0001042751491549575     0.1239762232663154  0.0009595073341119332      14.11097974057337      391.5160294633661   0.006059547661664426       0.80080542868006     0.4964085993529468     0.2698726312558235     0.7188659423127461   0.003389459524521259     0.7789494026721656     0.1283220460933174    0.09120326035325808   2.91392281023114e-14 122.5002036086646
2.918271955463934      18.51333489951164      14.32226257328776   0.002402485049844682     0.8082119611719529     -10.69384917359941  0.0001042751491549575     0.1239762232663154  0.0009595073341119332      14.11097974057337      391.5160294633661   0.006059547661664426       0.80080542868006     0.4964085993529468     0.2698726312558235     0.7188659423127461   0.003389444623360066     0.7789494175733268     0.1283220460933174    0.09120326035325808   2.91392281023114e-14 122.5002036086916
2.918271955463934      18.51333489951164      14.32226257328776   0.002402485049844682     0.8082119611719529     -10.69384917359941  0.0001042751491549575     0.1239762232663154  0.0009595073341119332      14.11097974057337      391.5160294633661   0.006059547661664426       0.80080542868006     0.4964085993529468     0.2698726312558235     0.7188659423127461   0.003389444623360066     0.7789494026721656     0.1283220609944786    0.09120326035325808   2.91392281023114e-14 122.500203608707
2.918271955463934      18.51333489951164      14.32226257328776   0.002402485049844682     0.8082119611719529     -10.69384917359941  0.0001042751491549575     0.1239762232663154  0.0009595073341119332      14.11097974057337      391.5160294633661   0.006059547661664426       0.80080542868006     0.4964085993529468     0.2698726312558235     0.7188659423127461   0.003389444623360066     0.7789494026721656     0.1283220460933174    0.09120327525441928   2.91392281023114e-14 122.500203608688
2.918271955463934      18.51333489951164      14.32226257328776   0.002402485049844682     0.8082119611719529     -10.69384917359941  0.0001042751491549575     0.1239762232663154  0.0009595073341119332      14.11097974057337      391.5160294633661   0.006059547661664426       0.80080542868006     0.4964085993529468     0.2698726312558235     0.7188659423127461   0.003389444623360066     0.7789494026721656     0.1283220460933174    0.09120326035325808  1.490119033307576e-08 122.5003103595697
2.918198952325549       18.5142091687764      14.32376061727925   0.002402528743528216     0.8081610372188344     -10.69473585349612  0.0001043455533474324     0.1239741822394403  0.0009638703469255645      14.11072539123992      391.4954831889264   0.006059570698975409     0.8008051138660579     0.4964235585501026     0.2698695209760779     0.7187107879215102   0.003390099753357582     0.7789494026721656      0.128321055542499    0.09120453788029205  2.910123975494218e-14 122.4995433643644
2.918198995810101       18.5142091687764      14.32376061727925   0.002402528743528216     0.8081610372188344     -10.69473585349612  0.0001043455533474324     0.1239741822394403  0.0009638703469255645      14.11072539123992      391.4954831889264   0.006059570698975409     0.8008051138660579     0.4964235585501026     0.2698695209760779     0.7187107879215102   0.003390099753357582     0.7789494026721656      0.128321055542499    0.09120453788029205  2.910123975494218e-14 122.4995434524452
2.918198952325549      18.51420944465962      14.32376061727925   0.002402528743528216     0.8081610372188344     -10.69473585349612  0.0001043455533474324     0.1239741822394403  0.0009638703469255645      14.11072539123992      391.4954831889264   0.006059570698975409     0.8008051138660579     0.4964235585501026     0.2698695209760779     0.7187107879215102   0.003390099753357582     0.7789494026721656      0.128321055542499    0.09120453788029205  2.910123975494218e-14 122.499543413111
2.918198952325549       18.5142091687764      14.32376083071992   0.002402528743528216     0.8081610372188344     -10.69473585349612  0.0001043455533474324     0.1239741822394403  0.0009638703469255645      14.11072539123992      391.4954831889264   0.006059570698975409     0.8008051138660579     0.4964235585501026     0.2698695209760779     0.7187107879215102   0.003390099753357582     0.7789494026721656      0.128321055542499    0.09120453788029205  2.910123975494218e-14 122.4995434507176
2.918198952325549       18.5142091687764      14.32376061727925    0.00240254364468941     0.8081610372188344     -10.69473585349612  0.0001043455533474324     0.1239741822394403  0.0009638703469255645      14.11072539123992      391.4954831889264   0.006059570698975409     0.8008051138660579     0.4964235585501026     0.2698695209760779     0.7187107879215102   0.003390099753357582     0.7789494026721656      0.128321055542499    0.09120453788029205  2.910123975494218e-14 122.4995431547066
2.918198952325549       18.5142091687764      14.32376061727925   0.002402528743528216     0.8081610521199956     -10.69473585349612  0.0001043455533474324     0.1239741822394403  0.0009638703469255645      14.11072539123992      391.4954831889264   0.006059570698975409     0.8008051138660579     0.4964235585501026     0.2698695209760779     0.7187107879215102   0.003390099753357582     0.7789494026721656      0.128321055542499    0.09120453788029205  2.910123975494218e-14 122.4995435039109
2.918198952325549       18.5142091687764      14.32376061727925   0.002402528743528216     0.8081610372188344     -10.69473601286011  0.0001043455533474324     0.1239741822394403  0.0009638703469255645      14.11072539123992      391.4954831889264   0.006059570698975409     0.8008051138660579     0.4964235585501026     0.2698695209760779     0.7187107879215102   0.003390099753357582     0.7789494026721656      0.128321055542499    0.09120453788029205  2.910123975494218e-14 122.4995432950718
2.918198952325549       18.5142091687764      14.32376061727925   0.002402528743528216     0.8081610372188344     -10.69473585349612  0.0001043604545086262     0.1239741822394403  0.0009638703469255645      14.11072539123992      391.4954831889264   0.006059570698975409     0.8008051138660579     0.4964235585501026     0.2698695209760779     0.7187107879215102   0.003390099753357582     0.7789494026721656      0.128321055542499    0.09120453788029205  2.910123975494218e-14 122.4995477639615
2.918198952325549       18.5142091687764      14.32376061727925   0.002402528743528216     0.8081610372188344     -10.69473585349612  0.0001043455533474324     0.1239741971406014  0.0009638703469255645      14.11072539123992      391.4954831889264   0.006059570698975409     0.8008051138660579     0.4964235585501026     0.2698695209760779     0.7187107879215102   0.003390099753357582     0.7789494026721656      0.128321055542499    0.09120453788029205  2.910123975494218e-14 122.4995433113384
2.918198952325549       18.5142091687764      14.32376061727925   0.002402528743528216     0.8081610372188344     -10.69473585349612  0.0001043455533474324     0.1239741822394403  0.0009638852480867583      14.11072539123992      391.4954831889264   0.006059570698975409     0.8008051138660579     0.4964235585501026     0.2698695209760779     0.7187107879215102   0.003390099753357582     0.7789494026721656      0.128321055542499    0.09120453788029205  2.910123975494218e-14 122.499544837906
2.918198952325549       18.5142091687764      14.32376061727925   0.002402528743528216     0.8081610372188344     -10.69473585349612  0.0001043455533474324     0.1239741822394403  0.0009638703469255645      14.11072560150611      391.4954831889264   0.006059570698975409     0.8008051138660579     0.4964235585501026     0.2698695209760779     0.7187107879215102   0.003390099753357582     0.7789494026721656      0.128321055542499    0.09120453788029205  2.910123975494218e-14 122.4995433264759
2.918198952325549       18.5142091687764      14.32376061727925   0.002402528743528216     0.8081610372188344     -10.69473585349612  0.0001043455533474324     0.1239741822394403  0.0009638703469255645      14.11072539123992      391.4954890226637   0.006059570698975409     0.8008051138660579     0.4964235585501026     0.2698695209760779     0.7187107879215102   0.003390099753357582     0.7789494026721656      0.128321055542499    0.09120453788029205  2.910123975494218e-14 122.4995434209851
2.918198952325549       18.5142091687764      14.32376061727925   0.002402528743528216     0.8081610372188344     -10.69473585349612  0.0001043455533474324     0.1239741822394403  0.0009638703469255645      14.11072539123992      391.4954831889264   0.006059585600136603     0.8008051138660579     0.4964235585501026     0.2698695209760779     0.7187107879215102   0.003390099753357582     0.7789494026721656      0.128321055542499    0.09120453788029205  2.910123975494218e-14 122.4995559530501
2.918198952325549       18.5142091687764      14.32376061727925   0.002402528743528216     0.8081610372188344     -10.69473585349612  0.0001043455533474324     0.1239741822394403  0.0009638703469255645      14.11072539123992      391.4954831889264   0.006059570698975409     0.8008051287672191     0.4964235585501026     0.2698695209760779     0.7187107879215102   0.003390099753357582     0.7789494026721656      0.128321055542499    0.09120453788029205  2.910123975494218e-14 122.4995441691051
2.918198952325549       18.5142091687764      14.32376061727925   0.002402528743528216     0.8081610372188344     -10.69473585349612  0.0001043455533474324     0.1239741822394403  0.0009638703469255645      14.11072539123992      391.4954831889264   0.006059570698975409     0.8008051138660579     0.4964235734512638     0.2698695209760779     0.7187107879215102   0.003390099753357582     0.7789494026721656      0.128321055542499    0.09120453788029205  2.910123975494218e-14 122.4995434078621
2.918198952325549       18.5142091687764      14.32376061727925   0.002402528743528216     0.8081610372188344     -10.69473585349612  0.0001043455533474324     0.1239741822394403  0.0009638703469255645      14.11072539123992      391.4954831889264   0.006059570698975409     0.8008051138660579     0.4964235585501026     0.2698695358772391     0.7187107879215102   0.003390099753357582     0.7789494026721656      0.128321055542499    0.09120453788029205  2.910123975494218e-14 122.4995437214377
2.918198952325549       18.5142091687764      14.32376061727925   0.002402528743528216     0.8081610372188344     -10.69473585349612  0.0001043455533474324     0.1239741822394403  0.0009638703469255645      14.11072539123992      391.4954831889264   0.006059570698975409     0.8008051138660579     0.4964235585501026     0.2698695209760779     0.7187108028226714   0.003390099753357582     0.7789494026721656      0.128321055542499    0.09120453788029205  2.910123975494218e-14 122.4995431930088
2.918198952325549       18.5142091687764      14.32376061727925   0.002402528743528216     0.8081610372188344     -10.69473585349612  0.0001043455533474324     0.1239741822394403  0.0009638703469255645      14.11072539123992      391.4954831889264   0.006059570698975409     0.8008051138660579     0.4964235585501026     0.2698695209760779     0.7187107879215102   0.003390114654518776     0.7789494026721656      0.128321055542499    0.09120453788029205  2.910123975494218e-14 122.4995433643739
2.918198952325549       18.5142091687764      14.32376061727925   0.002402528743528216     0.8081610372188344     -10.69473585349612  0.0001043455533474324     0.1239741822394403  0.0009638703469255645      14.11072539123992      391.4954831889264   0.006059570698975409     0.8008051138660579     0.4964235585501026     0.2698695209760779     0.7187107879215102   0.003390099753357582     0.7789494175733268      0.128321055542499    0.09120453788029205  2.910123975494218e-14 122.4995433643644
2.918198952325549       18.5142091687764      14.32376061727925   0.002402528743528216     0.8081610372188344     -10.69473585349612  0.0001043455533474324     0.1239741822394403  0.0009638703469255645      14.11072539123992      391.4954831889264   0.006059570698975409     0.8008051138660579     0.4964235585501026     0.2698695209760779     0.7187107879215102   0.003390099753357582     0.7789494026721656     0.1283210704436602    0.09120453788029205  2.910123975494218e-14 122.4995433643747
2.918198952325549       18.5142091687764      14.32376061727925   0.002402528743528216     0.8081610372188344     -10.69473585349612  0.0001043455533474324     0.1239741822394403  0.0009638703469255645      14.11072539123992      391.4954831889264   0.006059570698975409     0.8008051138660579     0.4964235585501026     0.2698695209760779     0.7187107879215102   0.003390099753357582     0.7789494026721656      0.128321055542499    0.09120455278145324  2.910123975494218e-14 122.4995433643696
2.918198952325549       18.5142091687764      14.32376061727925   0.002402528743528216     0.8081610372188344     -10.69473585349612  0.0001043455533474324     0.1239741822394403  0.0009638703469255645      14.11072539123992      391.4954831889264   0.006059570698975409     0.8008051138660579     0.4964235585501026     0.2698695209760779     0.7187107879215102   0.003390099753357582     0.7789494026721656      0.128321055542499    0.09120453788029205  1.490119029508741e-08 122.4996501455881
2.918259981664908      18.51417634826495      14.32367144466805   0.002409531059352234     0.8081039026150905     -10.69494301587438  0.0001044206790618589     0.1239734955359362  0.0009638430798051143      14.11031162459694      391.4980653315888   0.006057534199529503     0.8008046927631382       0.49643207770764     0.2698577255779797     0.7189611409611265   0.003390096899479576     0.7789494026721656     0.1283209223768244    0.09120449766153352  2.897485147601339e-14 122.4989598795019
2.918260025150371      18.51417634826495      14.32367144466805   0.002409531059352234     0.8081039026150905     -10.69494301587438  0.0001044206790618589     0.1239734955359362  0.0009638430798051143      14.11031162459694      391.4980653315888   0.006057534199529503     0.8008046927631382       0.49643207770764     0.2698577255779797     0.7189611409611265   0.003390096899479576     0.7789494026721656     0.1283209223768244    0.09120449766153352  2.897485147601339e-14 122.498959882409
2.918259981664908      18.51417662414768      14.32367144466805   0.002409531059352234     0.8081039026150905     -10.69494301587438  0.0001044206790618589     0.1239734955359362  0.0009638430798051143      14.11031162459694      391.4980653315888   0.006057534199529503     0.8008046927631382       0.49643207770764     0.2698577255779797     0.7189611409611265   0.003390096899479576     0.7789494026721656     0.1283209223768244    0.09120449766153352  2.897485147601339e-14 122.4989599552503
2.918259981664908      18.51417634826495      14.32367165810739   0.002409531059352234     0.8081039026150905     -10.69494301587438  0.0001044206790618589     0.1239734955359362  0.0009638430798051143      14.11031162459694      391.4980653315888   0.006057534199529503     0.8008046927631382       0.49643207770764     0.2698577255779797     0.7189611409611265   0.003390096899479576     0.7789494026721656     0.1283209223768244    0.09120449766153352  2.897485147601339e-14 122.4989599458761
2.918259981664908      18.51417634826495      14.32367144466805   0.002409545960513428     0.8081039026150905     -10.69494301587438  0.0001044206790618589     0.1239734955359362  0.0009638430798051143      14.11031162459694      391.4980653315888   0.006057534199529503     0.8008046927631382       0.49643207770764     0.2698577255779797     0.7189611409611265   0.003390096899479576     0.7789494026721656     0.1283209223768244    0.09120449766153352  2.897485147601339e-14 122.4989637515891
2.918259981664908      18.51417634826495      14.32367144466805   0.002409531059352234     0.8081039175162517     -10.69494301587438  0.0001044206790618589     0.1239734955359362  0.0009638430798051143      14.11031162459694      391.4980653315888   0.006057534199529503     0.8008046927631382       0.49643207770764     0.2698577255779797     0.7189611409611265   0.003390096899479576     0.7789494026721656     0.1283209223768244    0.09120449766153352  2.897485147601339e-14 122.4989600387062
2.918259981664908      18.51417634826495      14.32367144466805   0.002409531059352234     0.8081039026150905     -10.69494317524145  0.0001044206790618589     0.1239734955359362  0.0009638430798051143      14.11031162459694      391.4980653315888   0.006057534199529503     0.8008046927631382       0.49643207770764     0.2698577255779797     0.7189611409611265   0.003390096899479576     0.7789494026721656     0.1283209223768244    0.09120449766153352  2.897485147601339e-14 122.4989600290546
2.918259981664908      18.51417634826495      14.32367144466805   0.002409531059352234     0.8081039026150905     -10.69494301587438  0.0001044355802230527     0.1239734955359362  0.0009638430798051143      14.11031162459694      391.4980653315888   0.006057534199529503     0.8008046927631382       0.49643207770764     0.2698577255779797     0.7189611409611265   0.003390096899479576     0.7789494026721656     0.1283209223768244    0.09120449766153352  2.897485147601339e-14 122.4989643341531
2.918259981664908      18.51417634826495      14.32367144466805   0.002409531059352234     0.8081039026150905     -10.69494301587438  0.0001044206790618589     0.1239735104370974  0.0009638430798051143      14.11031162459694      391.4980653315888   0.006057534199529503     0.8008046927631382       0.49643207770764     0.2698577255779797     0.7189611409611265   0.003390096899479576     0.7789494026721656     0.1283209223768244    0.09120449766153352  2.897485147601339e-14 122.4989599832961
2.918259981664908      18.51417634826495      14.32367144466805   0.002409531059352234     0.8081039026150905     -10.69494301587438  0.0001044206790618589     0.1239734955359362  0.0009638579809663081      14.11031162459694      391.4980653315888   0.006057534199529503     0.8008046927631382       0.49643207770764     0.2698577255779797     0.7189611409611265   0.003390096899479576     0.7789494026721656     0.1283209223768244    0.09120449766153352  2.897485147601339e-14 122.4989606386413
2.918259981664908      18.51417634826495      14.32367144466805   0.002409531059352234     0.8081039026150905     -10.69494301587438  0.0001044206790618589     0.1239734955359362  0.0009638430798051143      14.11031183485697      391.4980653315888   0.006057534199529503     0.8008046927631382       0.49643207770764     0.2698577255779797     0.7189611409611265   0.003390096899479576     0.7789494026721656     0.1283209223768244    0.09120449766153352  2.897485147601339e-14 122.4989598797242
2.918259981664908      18.51417634826495      14.32367144466805   0.002409531059352234     0.8081039026150905     -10.69494301587438  0.0001044206790618589     0.1239734955359362  0.0009638430798051143      14.11031162459694      391.4980711653646   0.006057534199529503     0.8008046927631382       0.49643207770764     0.2698577255779797     0.7189611409611265   0.003390096899479576     0.7789494026721656     0.1283209223768244    0.09120449766153352  2.897485147601339e-14 122.4989601764552
2.918259981664908      18.51417634826495      14.32367144466805   0.002409531059352234     0.8081039026150905     -10.69494301587438  0.0001044206790618589     0.1239734955359362  0.0009638430798051143      14.11031162459694      391.4980653315888   0.006057549100690697     0.8008046927631382       0.49643207770764     0.2698577255779797     0.7189611409611265   0.003390096899479576     0.7789494026721656     0.1283209223768244    0.09120449766153352  2.897485147601339e-14 122.4989699655895
2.918259981664908      18.51417634826495      14.32367144466805   0.002409531059352234     0.8081039026150905     -10.69494301587438  0.0001044206790618589     0.1239734955359362  0.0009638430798051143      14.11031162459694      391.4980653315888   0.006057534199529503     0.8008047076642993       0.49643207770764     0.2698577255779797     0.7189611409611265   0.003390096899479576     0.7789494026721656     0.1283209223768244    0.09120449766153352  2.897485147601339e-14 122.4989607820436
2.918259981664908      18.51417634826495      14.32367144466805   0.002409531059352234     0.8081039026150905     -10.69494301587438  0.0001044206790618589     0.1239734955359362  0.0009638430798051143      14.11031162459694      391.4980653315888   0.006057534199529503     0.8008046927631382     0.4964320926088012     0.2698577255779797     0.7189611409611265   0.003390096899479576     0.7789494026721656     0.1283209223768244    0.09120449766153352  2.897485147601339e-14 122.4989601028823
2.918259981664908      18.51417634826495      14.32367144466805   0.002409531059352234     0.8081039026150905     -10.69494301587438  0.0001044206790618589     0.1239734955359362  0.0009638430798051143      14.11031162459694      391.4980653315888   0.006057534199529503     0.8008046927631382       0.49643207770764     0.2698577404791409     0.7189611409611265   0.003390096899479576     0.7789494026721656     0.1283209223768244    0.09120449766153352  2.897485147601339e-14 122.4989601913944
2.918259981664908      18.51417634826495      14.32367144466805   0.002409531059352234     0.8081039026150905     -10.69494301587438  0.0001044206790618589     0.1239734955359362  0.0009638430798051143      14.11031162459694      391.4980653315888   0.006057534199529503     0.8008046927631382       0.49643207770764     0.2698577255779797     0.7189611558622877   0.003390096899479576     0.7789494026721656     0.1283209223768244    0.09120449766153352  2.897485147601339e-14 122.4989600328322
2.918259981664908      18.51417634826495      14.32367144466805   0.002409531059352234     0.8081039026150905     -10.69494301587438  0.0001044206790618589     0.1239734955359362  0.0009638430798051143      14.11031162459694      391.4980653315888   0.006057534199529503     0.8008046927631382       0.49643207770764     0.2698577255779797     0.7189611409611265   0.003390111800640769     0.7789494026721656     0.1283209223768244    0.09120449766153352  2.897485147601339e-14 122.4989598795019
2.918259981664908      18.51417634826495      14.32367144466805   0.002409531059352234     0.8081039026150905     -10.69494301587438  0.0001044206790618589     0.1239734955359362  0.0009638430798051143      14.11031162459694      391.4980653315888   0.006057534199529503     0.8008046927631382       0.49643207770764     0.2698577255779797     0.7189611409611265   0.003390096899479576     0.7789494175733268     0.1283209223768244    0.09120449766153352  2.897485147601339e-14 122.4989598795019
2.918259981664908      18.51417634826495      14.32367144466805   0.002409531059352234     0.8081039026150905     -10.69494301587438  0.0001044206790618589     0.1239734955359362  0.0009638430798051143      14.11031162459694      391.4980653315888   0.006057534199529503     0.8008046927631382       0.49643207770764     0.2698577255779797     0.7189611409611265   0.003390096899479576     0.7789494026721656     0.1283209372779856    0.09120449766153352  2.897485147601339e-14 122.4989598795015
2.918259981664908      18.51417634826495      14.32367144466805   0.002409531059352234     0.8081039026150905     -10.69494301587438  0.0001044206790618589     0.1239734955359362  0.0009638430798051143      14.11031162459694      391.4980653315888   0.006057534199529503     0.8008046927631382       0.49643207770764     0.2698577255779797     0.7189611409611265   0.003390096899479576     0.7789494026721656     0.1283209223768244    0.09120451256269471  2.897485147601339e-14 122.498959879495
2.918259981664908      18.51417634826495      14.32367144466805   0.002409531059352234     0.8081039026150905     -10.69494301587438  0.0001044206790618589     0.1239734955359362  0.0009638430798051143      14.11031162459694      391.4980653315888   0.006057534199529503     0.8008046927631382       0.49643207770764     0.2698577255779797     0.7189611409611265   0.003390096899479576     0.7789494026721656     0.1283209223768244    0.09120449766153352  1.490119016869913e-08 122.499066625267
2.918259524504613       18.5141740636567      14.32366747800822    0.00240802966469187     0.8080830245044145     -10.69493970553523   0.000104346089753634     0.1239714177933855  0.0009637259767993841      14.11030791475941       391.497849518976   0.006047712563487789     0.8008045746561531     0.4964143199252396     0.2698441498017326     0.7189429778304285   0.003390096891333884     0.7789494026721656     0.1283209229514624    0.09120450849278586  2.847705852241873e-14 122.4945243450652
2.918259567990068       18.5141740636567      14.32366747800822    0.00240802966469187     0.8080830245044145     -10.69493970553523   0.000104346089753634     0.1239714177933855  0.0009637259767993841      14.11030791475941       391.497849518976   0.006047712563487789     0.8008045746561531     0.4964143199252396     0.2698441498017326     0.7189429778304285   0.003390096891333884     0.7789494026721656     0.1283209229514624    0.09120450849278586  2.847705852241873e-14 122.4945242463577
2.918259524504613      18.51417433953939      14.32366747800822    0.00240802966469187     0.8080830245044145     -10.69493970553523   0.000104346089753634     0.1239714177933855  0.0009637259767993841      14.11030791475941       391.497849518976   0.006047712563487789     0.8008045746561531     0.4964143199252396     0.2698441498017326     0.7189429778304285   0.003390096891333884     0.7789494026721656     0.1283209229514624    0.09120450849278586  2.847705852241873e-14 122.4945242253529
2.918259524504613       18.5141740636567       14.3236676914475    0.00240802966469187     0.8080830245044145     -10.69493970553523   0.000104346089753634     0.1239714177933855  0.0009637259767993841      14.11030791475941       391.497849518976   0.006047712563487789     0.8008045746561531     0.4964143199252396     0.2698441498017326     0.7189429778304285   0.003390096891333884     0.7789494026721656     0.1283209229514624    0.09120450849278586  2.847705852241873e-14 122.4945243382678
2.918259524504613       18.5141740636567      14.32366747800822   0.002408044565853064     0.8080830245044145     -10.69493970553523   0.000104346089753634     0.1239714177933855  0.0009637259767993841      14.11030791475941       391.497849518976   0.006047712563487789     0.8008045746561531     0.4964143199252396     0.2698441498017326     0.7189429778304285   0.003390096891333884     0.7789494026721656     0.1283209229514624    0.09120450849278586  2.847705852241873e-14 122.4945277562322
2.918259524504613       18.5141740636567      14.32366747800822    0.00240802966469187     0.8080830394055757     -10.69493970553523   0.000104346089753634     0.1239714177933855  0.0009637259767993841      14.11030791475941       391.497849518976   0.006047712563487789     0.8008045746561531     0.4964143199252396     0.2698441498017326     0.7189429778304285   0.003390096891333884     0.7789494026721656     0.1283209229514624    0.09120450849278586  2.847705852241873e-14 122.4945243454057
2.918259524504613       18.5141740636567      14.32366747800822    0.00240802966469187     0.8080830245044145     -10.69493986490225   0.000104346089753634     0.1239714177933855  0.0009637259767993841      14.11030791475941       391.497849518976   0.006047712563487789     0.8008045746561531     0.4964143199252396     0.2698441498017326     0.7189429778304285   0.003390096891333884     0.7789494026721656     0.1283209229514624    0.09120450849278586  2.847705852241873e-14 122.4945243139203
2.918259524504613       18.5141740636567      14.32366747800822    0.00240802966469187     0.8080830245044145     -10.69493970553523  0.0001043609909148279     0.1239714177933855  0.0009637259767993841      14.11030791475941       391.497849518976   0.006047712563487789     0.8008045746561531     0.4964143199252396     0.2698441498017326     0.7189429778304285   0.003390096891333884     0.7789494026721656     0.1283209229514624    0.09120450849278586  2.847705852241873e-14 122.494527832372
2.918259524504613       18.5141740636567      14.32366747800822    0.00240802966469187     0.8080830245044145     -10.69493970553523   0.000104346089753634     0.1239714326945467  0.0009637259767993841      14.11030791475941       391.497849518976   0.006047712563487789     0.8008045746561531     0.4964143199252396     0.2698441498017326     0.7189429778304285   0.003390096891333884     0.7789494026721656     0.1283209229514624    0.09120450849278586  2.847705852241873e-14 122.4945241416606
2.918259524504613       18.5141740636567      14.32366747800822    0.00240802966469187     0.8080830245044145     -10.69493970553523   0.000104346089753634     0.1239714177933855   0.000963740877960578      14.11030791475941       391.497849518976   0.006047712563487789     0.8008045746561531     0.4964143199252396     0.2698441498017326     0.7189429778304285   0.003390096891333884     0.7789494026721656     0.1283209229514624    0.09120450849278586  2.847705852241873e-14 122.4945246970272
2.918259524504613       18.5141740636567      14.32366747800822    0.00240802966469187     0.8080830245044145     -10.69493970553523   0.000104346089753634     0.1239714177933855  0.0009637259767993841      14.11030812501939       391.497849518976   0.006047712563487789     0.8008045746561531     0.4964143199252396     0.2698441498017326     0.7189429778304285   0.003390096891333884     0.7789494026721656     0.1283209229514624    0.09120450849278586  2.847705852241873e-14 122.4945243052085
2.918259524504613       18.5141740636567      14.32366747800822    0.00240802966469187     0.8080830245044145     -10.69493970553523   0.000104346089753634     0.1239714177933855  0.0009637259767993841      14.11030791475941      391.4978553527486   0.006047712563487789     0.8008045746561531     0.4964143199252396     0.2698441498017326     0.7189429778304285   0.003390096891333884     0.7789494026721656     0.1283209229514624    0.09120450849278586  2.847705852241873e-14 122.4945244409003
2.918259524504613       18.5141740636567      14.32366747800822    0.00240802966469187     0.8080830245044145     -10.69493970553523   0.000104346089753634     0.1239714177933855  0.0009637259767993841      14.11030791475941       391.497849518976   0.006047727464648983     0.8008045746561531     0.4964143199252396     0.2698441498017326     0.7189429778304285   0.003390096891333884     0.7789494026721656     0.1283209229514624    0.09120450849278586  2.847705852241873e-14 122.4945258118455
2.918259524504613       18.5141740636567      14.32366747800822    0.00240802966469187     0.8080830245044145     -10.69493970553523   0.000104346089753634     0.1239714177933855  0.0009637259767993841      14.11030791475941       391.497849518976   0.006047712563487789     0.8008045895573143     0.4964143199252396     0.2698441498017326     0.7189429778304285   0.003390096891333884     0.7789494026721656     0.1283209229514624    0.09120450849278586  2.847705852241873e-14 122.4945248320655
2.918259524504613       18.5141740636567      14.32366747800822    0.00240802966469187     0.8080830245044145     -10.69493970553523   0.000104346089753634     0.1239714177933855  0.0009637259767993841      14.11030791475941       391.497849518976   0.006047712563487789     0.8008045746561531     0.4964143348264008     0.2698441498017326     0.7189429778304285   0.003390096891333884     0.7789494026721656     0.1283209229514624    0.09120450849278586  2.847705852241873e-14 122.4945245245484
2.918259524504613       18.5141740636567      14.32366747800822    0.00240802966469187     0.8080830245044145     -10.69493970553523   0.000104346089753634     0.1239714177933855  0.0009637259767993841      14.11030791475941       391.497849518976   0.006047712563487789     0.8008045746561531     0.4964143199252396     0.2698441647028937     0.7189429778304285   0.003390096891333884     0.7789494026721656     0.1283209229514624    0.09120450849278586  2.847705852241873e-14 122.4945242179594
2.918259524504613       18.5141740636567      14.32366747800822    0.00240802966469187     0.8080830245044145     -10.69493970553523   0.000104346089753634     0.1239714177933855  0.0009637259767993841      14.11030791475941       391.497849518976   0.006047712563487789     0.8008045746561531     0.4964143199252396     0.2698441498017326     0.7189429927315897   0.003390096891333884     0.7789494026721656     0.1283209229514624    0.09120450849278586  2.847705852241873e-14 122.4945242932184
2.918259524504613       18.5141740636567      14.32366747800822    0.00240802966469187     0.8080830245044145     -10.69493970553523   0.000104346089753634     0.1239714177933855  0.0009637259767993841      14.11030791475941       391.497849518976   0.006047712563487789     0.8008045746561531     0.4964143199252396     0.2698441498017326     0.7189429778304285   0.003390111792495078     0.7789494026721656     0.1283209229514624    0.09120450849278586  2.847705852241873e-14 122.4945243450738
2.918259524504613       18.5141740636567      14.32366747800822    0.00240802966469187     0.8080830245044145     -10.69493970553523   0.000104346089753634     0.1239714177933855  0.0009637259767993841      14.11030791475941       391.497849518976   0.006047712563487789     0.8008045746561531     0.4964143199252396     0.2698441498017326     0.7189429778304285   0.003390096891333884     0.7789494175733268     0.1283209229514624    0.09120450849278586  2.847705852241873e-14 122.4945243450652
2.918259524504613       18.5141740636567      14.32366747800822    0.00240802966469187     0.8080830245044145     -10.69493970553523   0.000104346089753634     0.1239714177933855  0.0009637259767993841      14.11030791475941       391.497849518976   0.006047712563487789     0.8008045746561531     0.4964143199252396     0.2698441498017326     0.7189429778304285   0.003390096891333884     0.7789494026721656     0.1283209378526236    0.09120450849278586  2.847705852241873e-14 122.4945243450399
2.918259524504613       18.5141740636567      14.32366747800822    0.00240802966469187     0.8080830245044145     -10.69493970553523   0.000104346089753634     0.1239714177933855  0.0009637259767993841      14.11030791475941       391.497849518976   0.006047712563487789     0.8008045746561531     0.4964143199252396     0.2698441498017326     0.7189429778304285   0.003390096891333884     0.7789494026721656     0.1283209229514624    0.09120452339394705  2.847705852241873e-14 122.494524345063
2.918259524504613       18.5141740636567      14.32366747800822    0.00240802966469187     0.8080830245044145     -10.69493970553523   0.000104346089753634     0.1239714177933855  0.0009637259767993841      14.11030791475941       391.497849518976   0.006047712563487789     0.8008045746561531     0.4964143199252396     0.2698441498017326     0.7189429778304285   0.003390096891333884     0.7789494026721656     0.1283209229514624    0.09120450849278586  1.490118967090618e-08 122.4946310931043
2.918262160025048      18.51418394281088      14.32367476651198   0.002401284588134648     0.8080825850690573     -10.69494692942525  0.0001040469505098269     0.1241386216443523  0.0009634502694229345      14.11030443296002      391.4976321832733   0.006040451005801837     0.8008042471851723     0.4963410261711601     0.2699204639877649     0.7189869704783795   0.003390096698441559     0.7789494026721656     0.1283210520489205    0.09120451545695901  2.597820318559755e-14 122.4920422678368
2.918262203510543      18.51418394281088      14.32367476651198   0.002401284588134648     0.8080825850690573     -10.69494692942525  0.0001040469505098269     0.1241386216443523  0.0009634502694229345      14.11030443296002      391.4976321832733   0.006040451005801837     0.8008042471851723     0.4963410261711601     0.2699204639877649     0.7189869704783795   0.003390096698441559     0.7789494026721656     0.1283210520489205    0.09120451545695901  2.597820318559755e-14 122.492042062423
2.918262160025048      18.51418421869372      14.32367476651198   0.002401284588134648     0.8080825850690573     -10.69494692942525  0.0001040469505098269     0.1241386216443523  0.0009634502694229345      14.11030443296002      391.4976321832733   0.006040451005801837     0.8008042471851723     0.4963410261711601     0.2699204639877649     0.7189869704783795   0.003390096698441559     0.7789494026721656     0.1283210520489205    0.09120451545695901  2.597820318559755e-14 122.4920422306506
2.918262160025048      18.51418394281088      14.32367497995137   0.002401284588134648     0.8080825850690573     -10.69494692942525  0.0001040469505098269     0.1241386216443523  0.0009634502694229345      14.11030443296002      391.4976321832733   0.006040451005801837     0.8008042471851723     0.4963410261711601     0.2699204639877649     0.7189869704783795   0.003390096698441559     0.7789494026721656     0.1283210520489205    0.09120451545695901  2.597820318559755e-14 122.492042299658
2.918262160025048      18.51418394281088      14.32367476651198   0.002401299489295842     0.8080825850690573     -10.69494692942525  0.0001040469505098269     0.1241386216443523  0.0009634502694229345      14.11030443296002      391.4976321832733   0.006040451005801837     0.8008042471851723     0.4963410261711601     0.2699204639877649     0.7189869704783795   0.003390096698441559     0.7789494026721656     0.1283210520489205    0.09120451545695901  2.597820318559755e-14 122.4920426417681
2.918262160025048      18.51418394281088      14.32367476651198   0.002401284588134648     0.8080825999702185     -10.69494692942525  0.0001040469505098269     0.1241386216443523  0.0009634502694229345      14.11030443296002      391.4976321832733   0.006040451005801837     0.8008042471851723     0.4963410261711601     0.2699204639877649     0.7189869704783795   0.003390096698441559     0.7789494026721656     0.1283210520489205    0.09120451545695901  2.597820318559755e-14 122.492042107597
2.918262160025048      18.51418394281088      14.32367476651198   0.002401284588134648     0.8080825850690573     -10.69494708879238  0.0001040469505098269     0.1241386216443523  0.0009634502694229345      14.11030443296002      391.4976321832733   0.006040451005801837     0.8008042471851723     0.4963410261711601     0.2699204639877649     0.7189869704783795   0.003390096698441559     0.7789494026721656     0.1283210520489205    0.09120451545695901  2.597820318559755e-14 122.4920420385014
2.918262160025048      18.51418394281088      14.32367476651198   0.002401284588134648     0.8080825850690573     -10.69494692942525  0.0001040618516710208     0.1241386216443523  0.0009634502694229345      14.11030443296002      391.4976321832733   0.006040451005801837     0.8008042471851723     0.4963410261711601     0.2699204639877649     0.7189869704783795   0.003390096698441559     0.7789494026721656     0.1283210520489205    0.09120451545695901  2.597820318559755e-14 122.492047864887
2.918262160025048      18.51418394281088      14.32367476651198   0.002401284588134648     0.8080825850690573     -10.69494692942525  0.0001040469505098269     0.1241386365455135  0.0009634502694229345      14.11030443296002      391.4976321832733   0.006040451005801837     0.8008042471851723     0.4963410261711601     0.2699204639877649     0.7189869704783795   0.003390096698441559     0.7789494026721656     0.1283210520489205    0.09120451545695901  2.597820318559755e-14 122.4920423951174
2.918262160025048      18.51418394281088      14.32367476651198   0.002401284588134648     0.8080825850690573     -10.69494692942525  0.0001040469505098269     0.1241386216443523  0.0009634651705841284      14.11030443296002      391.4976321832733   0.006040451005801837     0.8008042471851723     0.4963410261711601     0.2699204639877649     0.7189869704783795   0.003390096698441559     0.7789494026721656     0.1283210520489205    0.09120451545695901  2.597820318559755e-14 122.4920452647808
2.918262160025048      18.51418394281088      14.32367476651198   0.002401284588134648     0.8080825850690573     -10.69494692942525  0.0001040469505098269     0.1241386216443523  0.0009634502694229345      14.11030464321994      391.4976321832733   0.006040451005801837     0.8008042471851723     0.4963410261711601     0.2699204639877649     0.7189869704783795   0.003390096698441559     0.7789494026721656     0.1283210520489205    0.09120451545695901  2.597820318559755e-14 122.4920421785904
2.918262160025048      18.51418394281088      14.32367476651198   0.002401284588134648     0.8080825850690573     -10.69494692942525  0.0001040469505098269     0.1241386216443523  0.0009634502694229345      14.11030443296002      391.4976380170426   0.006040451005801837     0.8008042471851723     0.4963410261711601     0.2699204639877649     0.7189869704783795   0.003390096698441559     0.7789494026721656     0.1283210520489205    0.09120451545695901  2.597820318559755e-14 122.4920422696136
2.918262160025048      18.51418394281088      14.32367476651198   0.002401284588134648     0.8080825850690573     -10.69494692942525  0.0001040469505098269     0.1241386216443523  0.0009634502694229345      14.11030443296002      391.4976321832733   0.006040465906963031     0.8008042471851723     0.4963410261711601     0.2699204639877649     0.7189869704783795   0.003390096698441559     0.7789494026721656     0.1283210520489205    0.09120451545695901  2.597820318559755e-14 122.4920411952926
2.918262160025048      18.51418394281088      14.32367476651198   0.002401284588134648     0.8080825850690573     -10.69494692942525  0.0001040469505098269     0.1241386216443523  0.0009634502694229345      14.11030443296002      391.4976321832733   0.006040451005801837     0.8008042620863335     0.4963410261711601     0.2699204639877649     0.7189869704783795   0.003390096698441559     0.7789494026721656     0.1283210520489205    0.09120451545695901  2.597820318559755e-14 122.4920430210522
2.918262160025048      18.51418394281088      14.32367476651198   0.002401284588134648     0.8080825850690573     -10.69494692942525  0.0001040469505098269     0.1241386216443523  0.0009634502694229345      14.11030443296002      391.4976321832733   0.006040451005801837     0.8008042471851723     0.4963410410723213     0.2699204639877649     0.7189869704783795   0.003390096698441559     0.7789494026721656     0.1283210520489205    0.09120451545695901  2.597820318559755e-14 122.4920424947277
2.918262160025048      18.51418394281088      14.32367476651198   0.002401284588134648     0.8080825850690573     -10.69494692942525  0.0001040469505098269     0.1241386216443523  0.0009634502694229345      14.11030443296002      391.4976321832733   0.006040451005801837     0.8008042471851723     0.4963410261711601     0.2699204788889261     0.7189869704783795   0.003390096698441559     0.7789494026721656     0.1283210520489205    0.09120451545695901  2.597820318559755e-14 122.4920420666359
2.918262160025048      18.51418394281088      14.32367476651198   0.002401284588134648     0.8080825850690573     -10.69494692942525  0.0001040469505098269     0.1241386216443523  0.0009634502694229345      14.11030443296002      391.4976321832733   0.006040451005801837     0.8008042471851723     0.4963410261711601     0.2699204639877649     0.7189869853795406   0.003390096698441559     0.7789494026721656     0.1283210520489205    0.09120451545695901  2.597820318559755e-14 122.4920422100696
2.918262160025048      18.51418394281088      14.32367476651198   0.002401284588134648     0.8080825850690573     -10.69494692942525  0.0001040469505098269     0.1241386216443523  0.0009634502694229345      14.11030443296002      391.4976321832733   0.006040451005801837     0.8008042471851723     0.4963410261711601     0.2699204639877649     0.7189869704783795   0.003390111599602753     0.7789494026721656     0.1283210520489205    0.09120451545695901  2.597820318559755e-14 122.492042267829
2.918262160025048      18.51418394281088      14.32367476651198   0.002401284588134648     0.8080825850690573     -10.69494692942525  0.0001040469505098269     0.1241386216443523  0.0009634502694229345      14.11030443296002      391.4976321832733   0.006040451005801837     0.8008042471851723     0.4963410261711601     0.2699204639877649     0.7189869704783795   0.003390096698441559     0.7789494175733268     0.1283210520489205    0.09120451545695901  2.597820318559755e-14 122.4920422678368
2.918262160025048      18.51418394281088      14.32367476651198   0.002401284588134648     0.8080825850690573     -10.69494692942525  0.0001040469505098269     0.1241386216443523  0.0009634502694229345      14.11030443296002      391.4976321832733   0.006040451005801837     0.8008042471851723     0.4963410261711601     0.2699204639877649     0.7189869704783795   0.003390096698441559     0.7789494026721656     0.1283210669500817    0.09120451545695901  2.597820318559755e-14 122.4920422678425
2.918262160025048      18.51418394281088      14.32367476651198   0.002401284588134648     0.8080825850690573     -10.69494692942525  0.0001040469505098269     0.1241386216443523  0.0009634502694229345      14.11030443296002      391.4976321832733   0.006040451005801837     0.8008042471851723     0.4963410261711601     0.2699204639877649     0.7189869704783795   0.003390096698441559     0.7789494026721656     0.1283210520489205    0.09120453035812021  2.597820318559755e-14 122.4920422678371
2.918262160025048      18.51418394281088      14.32367476651198   0.002401284588134648     0.8080825850690573     -10.69494692942525  0.0001040469505098269     0.1241386216443523  0.0009634502694229345      14.11030443296002      391.4976321832733   0.006040451005801837     0.8008042471851723     0.4963410261711601     0.2699204639877649     0.7189869704783795   0.003390096698441559     0.7789494026721656     0.1283210520489205    0.09120451545695901  1.490118717205084e-08 122.4921490071063
2.91827005578257       18.5143247550475      14.32387502564407   0.002401269068659037     0.8080937845003201     -10.69506344271762  0.0001040239375070357     0.1241376907624623  0.0009633095894961752      14.11025980687699      391.4980762126513   0.006043105894570773     0.8008041308951782     0.4963356877674371     0.2699275509019948     0.7190111686010982   0.003390120902605499     0.7789494026721656     0.1283209913506409    0.09120450106793282  2.584061728404297e-14 122.4918561545794
2.918270099268183       18.5143247550475      14.32387502564407   0.002401269068659037     0.8080937845003201     -10.69506344271762  0.0001040239375070357     0.1241376907624623  0.0009633095894961752      14.11025980687699      391.4980762126513   0.006043105894570773     0.8008041308951782     0.4963356877674371     0.2699275509019948     0.7190111686010982   0.003390120902605499     0.7789494026721656     0.1283209913506409    0.09120450106793282  2.584061728404297e-14 122.4918560874834
2.91827005578257      18.51432503093244      14.32387502564407   0.002401269068659037     0.8080937845003201     -10.69506344271762  0.0001040239375070357     0.1241376907624623  0.0009633095894961752      14.11025980687699      391.4980762126513   0.006043105894570773     0.8008041308951782     0.4963356877674371     0.2699275509019948     0.7190111686010982   0.003390120902605499     0.7789494026721656     0.1283209913506409    0.09120450106793282  2.584061728404297e-14 122.4918560958815
2.91827005578257       18.5143247550475      14.32387523908644   0.002401269068659037     0.8080937845003201     -10.69506344271762  0.0001040239375070357     0.1241376907624623  0.0009633095894961752      14.11025980687699      391.4980762126513   0.006043105894570773     0.8008041308951782     0.4963356877674371     0.2699275509019948     0.7190111686010982   0.003390120902605499     0.7789494026721656     0.1283209913506409    0.09120450106793282  2.584061728404297e-14 122.4918562144956
2.91827005578257       18.5143247550475      14.32387502564407   0.002401283969820231     0.8080937845003201     -10.69506344271762  0.0001040239375070357     0.1241376907624623  0.0009633095894961752      14.11025980687699      391.4980762126513   0.006043105894570773     0.8008041308951782     0.4963356877674371     0.2699275509019948     0.7190111686010982   0.003390120902605499     0.7789494026721656     0.1283209913506409    0.09120450106793282  2.584061728404297e-14 122.4918563627942
2.91827005578257       18.5143247550475      14.32387502564407   0.002401269068659037     0.8080937994014813     -10.69506344271762  0.0001040239375070357     0.1241376907624623  0.0009633095894961752      14.11025980687699      391.4980762126513   0.006043105894570773     0.8008041308951782     0.4963356877674371     0.2699275509019948     0.7190111686010982   0.003390120902605499     0.7789494026721656     0.1283209913506409    0.09120450106793282  2.584061728404297e-14 122.4918561675008
2.91827005578257       18.5143247550475      14.32387502564407   0.002401269068659037     0.8080937845003201     -10.69506360208649  0.0001040239375070357     0.1241376907624623  0.0009633095894961752      14.11025980687699      391.4980762126513   0.006043105894570773     0.8008041308951782     0.4963356877674371     0.2699275509019948     0.7190111686010982   0.003390120902605499     0.7789494026721656     0.1283209913506409    0.09120450106793282  2.584061728404297e-14 122.4918560117512
2.91827005578257       18.5143247550475      14.32387502564407   0.002401269068659037     0.8080937845003201     -10.69506344271762  0.0001040388386682296     0.1241376907624623  0.0009633095894961752      14.11025980687699      391.4980762126513   0.006043105894570773     0.8008041308951782     0.4963356877674371     0.2699275509019948     0.7190111686010982   0.003390120902605499     0.7789494026721656     0.1283209913506409    0.09120450106793282  2.584061728404297e-14 122.4918620257085
2.91827005578257       18.5143247550475      14.32387502564407   0.002401269068659037     0.8080937845003201     -10.69506344271762  0.0001040239375070357     0.1241377056636235  0.0009633095894961752      14.11025980687699      391.4980762126513   0.006043105894570773     0.8008041308951782     0.4963356877674371     0.2699275509019948     0.7190111686010982   0.003390120902605499     0.7789494026721656     0.1283209913506409    0.09120450106793282  2.584061728404297e-14 122.4918562835923
2.91827005578257       18.5143247550475      14.32387502564407   0.002401269068659037     0.8080937845003201     -10.69506344271762  0.0001040239375070357     0.1241376907624623   0.000963324490657369      14.11025980687699      391.4980762126513   0.006043105894570773     0.8008041308951782     0.4963356877674371     0.2699275509019948     0.7190111686010982   0.003390120902605499     0.7789494026721656     0.1283209913506409    0.09120450106793282  2.584061728404297e-14 122.4918591542173
2.91827005578257       18.5143247550475      14.32387502564407   0.002401269068659037     0.8080937845003201     -10.69506344271762  0.0001040239375070357     0.1241376907624623  0.0009633095894961752      14.11026001713624      391.4980762126513   0.006043105894570773     0.8008041308951782     0.4963356877674371     0.2699275509019948     0.7190111686010982   0.003390120902605499     0.7789494026721656     0.1283209913506409    0.09120450106793282  2.584061728404297e-14 122.4918560661894
2.91827005578257       18.5143247550475      14.32387502564407   0.002401269068659037     0.8080937845003201     -10.69506344271762  0.0001040239375070357     0.1241376907624623  0.0009633095894961752      14.11025980687699      391.4980820464272   0.006043105894570773     0.8008041308951782     0.4963356877674371     0.2699275509019948     0.7190111686010982   0.003390120902605499     0.7789494026721656     0.1283209913506409    0.09120450106793282  2.584061728404297e-14 122.4918563621952
2.91827005578257       18.5143247550475      14.32387502564407   0.002401269068659037     0.8080937845003201     -10.69506344271762  0.0001040239375070357     0.1241376907624623  0.0009633095894961752      14.11025980687699      391.4980762126513   0.006043120795731967     0.8008041308951782     0.4963356877674371     0.2699275509019948     0.7190111686010982   0.003390120902605499     0.7789494026721656     0.1283209913506409    0.09120450106793282  2.584061728404297e-14 122.4918577094407
2.91827005578257       18.5143247550475      14.32387502564407   0.002401269068659037     0.8080937845003201     -10.69506344271762  0.0001040239375070357     0.1241376907624623  0.0009633095894961752      14.11025980687699      391.4980762126513   0.006043105894570773     0.8008041457963394     0.4963356877674371     0.2699275509019948     0.7190111686010982   0.003390120902605499     0.7789494026721656     0.1283209913506409    0.09120450106793282  2.584061728404297e-14 122.4918568637595
2.91827005578257       18.5143247550475      14.32387502564407   0.002401269068659037     0.8080937845003201     -10.69506344271762  0.0001040239375070357     0.1241376907624623  0.0009633095894961752      14.11025980687699      391.4980762126513   0.006043105894570773     0.8008041308951782     0.4963357026685983     0.2699275509019948     0.7190111686010982   0.003390120902605499     0.7789494026721656     0.1283209913506409    0.09120450106793282  2.584061728404297e-14 122.4918563286106
2.91827005578257       18.5143247550475      14.32387502564407   0.002401269068659037     0.8080937845003201     -10.69506344271762  0.0001040239375070357     0.1241376907624623  0.0009633095894961752      14.11025980687699      391.4980762126513   0.006043105894570773     0.8008041308951782     0.4963356877674371      0.269927565803156     0.7190111686010982   0.003390120902605499     0.7789494026721656     0.1283209913506409    0.09120450106793282  2.584061728404297e-14 122.4918560287074
2.91827005578257       18.5143247550475      14.32387502564407   0.002401269068659037     0.8080937845003201     -10.69506344271762  0.0001040239375070357     0.1241376907624623  0.0009633095894961752      14.11025980687699      391.4980762126513   0.006043105894570773     0.8008041308951782     0.4963356877674371     0.2699275509019948     0.7190111835022593   0.003390120902605499     0.7789494026721656     0.1283209913506409    0.09120450106793282  2.584061728404297e-14 122.4918561225888
2.91827005578257       18.5143247550475      14.32387502564407   0.002401269068659037     0.8080937845003201     -10.69506344271762  0.0001040239375070357     0.1241376907624623  0.0009633095894961752      14.11025980687699      391.4980762126513   0.006043105894570773     0.8008041308951782     0.4963356877674371     0.2699275509019948     0.7190111686010982   0.003390135803766692     0.7789494026721656     0.1283209913506409    0.09120450106793282  2.584061728404297e-14 122.4918561545746
2.91827005578257       18.5143247550475      14.32387502564407   0.002401269068659037     0.8080937845003201     -10.69506344271762  0.0001040239375070357     0.1241376907624623  0.0009633095894961752      14.11025980687699      391.4980762126513   0.006043105894570773     0.8008041308951782     0.4963356877674371     0.2699275509019948     0.7190111686010982   0.003390120902605499     0.7789494175733268     0.1283209913506409    0.09120450106793282  2.584061728404297e-14 122.4918561545794
2.91827005578257       18.5143247550475      14.32387502564407   0.002401269068659037     0.8080937845003201     -10.69506344271762  0.0001040239375070357     0.1241376907624623  0.0009633095894961752      14.11025980687699      391.4980762126513   0.006043105894570773     0.8008041308951782     0.4963356877674371     0.2699275509019948     0.7190111686010982   0.003390120902605499     0.7789494026721656     0.1283210062518021    0.09120450106793282  2.584061728404297e-14 122.491856154578
2.91827005578257       18.5143247550475      14.32387502564407   0.002401269068659037     0.8080937845003201     -10.69506344271762  0.0001040239375070357     0.1241376907624623  0.0009633095894961752      14.11025980687699      391.4980762126513   0.006043105894570773     0.8008041308951782     0.4963356877674371     0.2699275509019948     0.7190111686010982   0.003390120902605499     0.7789494026721656     0.1283209913506409    0.09120451596909401  2.584061728404297e-14 122.4918561545749
2.91827005578257       18.5143247550475      14.32387502564407   0.002401269068659037     0.8080937845003201     -10.69506344271762  0.0001040239375070357     0.1241376907624623  0.0009633095894961752      14.11025980687699      391.4980762126513   0.006043105894570773     0.8008041308951782     0.4963356877674371     0.2699275509019948     0.7190111686010982   0.003390120902605499     0.7789494026721656     0.1283209913506409    0.09120450106793282  1.490118703446494e-08 122.491962892929
2.918272217473215      18.51433129561759      14.32387429339639   0.002400699440748613      0.808081467171926     -10.69508197448364  0.0001033157957889808     0.1241191231210654  0.0009599630928530452      14.11026215969407      391.4976122146017    0.00603225236744999     0.8008034668391522     0.4962354765135664     0.2700341611970015     0.7190486558014069   0.003390122201233217     0.7789494026721656      0.128321002188649    0.09120452048893805   2.26420772959234e-14 122.488122588815
2.91827226095886      18.51433129561759      14.32387429339639   0.002400699440748613      0.808081467171926     -10.69508197448364  0.0001033157957889808     0.1241191231210654  0.0009599630928530452      14.11026215969407      391.4976122146017    0.00603225236744999     0.8008034668391522     0.4962354765135664     0.2700341611970015     0.7190486558014069   0.003390122201233217     0.7789494026721656      0.128321002188649    0.09120452048893805   2.26420772959234e-14 122.4881225122382
2.918272217473215      18.51433157150262      14.32387429339639   0.002400699440748613      0.808081467171926     -10.69508197448364  0.0001033157957889808     0.1241191231210654  0.0009599630928530452      14.11026215969407      391.4976122146017    0.00603225236744999     0.8008034668391522     0.4962354765135664     0.2700341611970015     0.7190486558014069   0.003390122201233217     0.7789494026721656      0.128321002188649    0.09120452048893805   2.26420772959234e-14 122.4881225950523
2.918272217473215      18.51433129561759      14.32387450683875   0.002400699440748613      0.808081467171926     -10.69508197448364  0.0001033157957889808     0.1241191231210654  0.0009599630928530452      14.11026215969407      391.4976122146017    0.00603225236744999     0.8008034668391522     0.4962354765135664     0.2700341611970015     0.7190486558014069   0.003390122201233217     0.7789494026721656      0.128321002188649    0.09120452048893805   2.26420772959234e-14 122.4881226099385
2.918272217473215      18.51433129561759      14.32387429339639   0.002400714341909807      0.808081467171926     -10.69508197448364  0.0001033157957889808     0.1241191231210654  0.0009599630928530452      14.11026215969407      391.4976122146017    0.00603225236744999     0.8008034668391522     0.4962354765135664     0.2700341611970015     0.7190486558014069   0.003390122201233217     0.7789494026721656      0.128321002188649    0.09120452048893805   2.26420772959234e-14 122.4881231576001
2.918272217473215      18.51433129561759      14.32387429339639   0.002400699440748613     0.8080814820730872     -10.69508197448364  0.0001033157957889808     0.1241191231210654  0.0009599630928530452      14.11026215969407      391.4976122146017    0.00603225236744999     0.8008034668391522     0.4962354765135664     0.2700341611970015     0.7190486558014069   0.003390122201233217     0.7789494026721656      0.128321002188649    0.09120452048893805   2.26420772959234e-14 122.4881225971362
2.918272217473215      18.51433129561759      14.32387429339639   0.002400699440748613      0.808081467171926     -10.69508213385278  0.0001033157957889808     0.1241191231210654  0.0009599630928530452      14.11026215969407      391.4976122146017    0.00603225236744999     0.8008034668391522     0.4962354765135664     0.2700341611970015     0.7190486558014069   0.003390122201233217     0.7789494026721656      0.128321002188649    0.09120452048893805   2.26420772959234e-14 122.4881224871259
2.918272217473215      18.51433129561759      14.32387429339639   0.002400699440748613      0.808081467171926     -10.69508197448364  0.0001033306969501746     0.1241191231210654  0.0009599630928530452      14.11026215969407      391.4976122146017    0.00603225236744999     0.8008034668391522     0.4962354765135664     0.2700341611970015     0.7190486558014069   0.003390122201233217     0.7789494026721656      0.128321002188649    0.09120452048893805   2.26420772959234e-14 122.4881267807353
2.918272217473215      18.51433129561759      14.32387429339639   0.002400699440748613      0.808081467171926     -10.69508197448364  0.0001033157957889808     0.1241191380222266  0.0009599630928530452      14.11026215969407      391.4976122146017    0.00603225236744999     0.8008034668391522     0.4962354765135664     0.2700341611970015     0.7190486558014069   0.003390122201233217     0.7789494026721656      0.128321002188649    0.09120452048893805   2.26420772959234e-14 122.488122658938
2.918272217473215      18.51433129561759      14.32387429339639   0.002400699440748613      0.808081467171926     -10.69508197448364  0.0001033157957889808     0.1241191231210654  0.0009599779940142391      14.11026215969407      391.4976122146017    0.00603225236744999     0.8008034668391522     0.4962354765135664     0.2700341611970015     0.7190486558014069   0.003390122201233217     0.7789494026721656      0.128321002188649    0.09120452048893805   2.26420772959234e-14 122.4881234222525
2.918272217473215      18.51433129561759      14.32387429339639   0.002400699440748613      0.808081467171926     -10.69508197448364  0.0001033157957889808     0.1241191231210654  0.0009599630928530452      14.11026236995336      391.4976122146017    0.00603225236744999     0.8008034668391522     0.4962354765135664     0.2700341611970015     0.7190486558014069   0.003390122201233217     0.7789494026721656      0.128321002188649    0.09120452048893805   2.26420772959234e-14 122.4881224072376
2.918272217473215      18.51433129561759      14.32387429339639   0.002400699440748613      0.808081467171926     -10.69508197448364  0.0001033157957889808     0.1241191231210654  0.0009599630928530452      14.11026215969407      391.4976180483707    0.00603225236744999     0.8008034668391522     0.4962354765135664     0.2700341611970015     0.7190486558014069   0.003390122201233217     0.7789494026721656      0.128321002188649    0.09120452048893805   2.26420772959234e-14 122.4881226986509
2.918272217473215      18.51433129561759      14.32387429339639   0.002400699440748613      0.808081467171926     -10.69508197448364  0.0001033157957889808     0.1241191231210654  0.0009599630928530452      14.11026215969407      391.4976122146017   0.006032267268611184     0.8008034668391522     0.4962354765135664     0.2700341611970015     0.7190486558014069   0.003390122201233217     0.7789494026721656      0.128321002188649    0.09120452048893805   2.26420772959234e-14 122.4881196790994
2.918272217473215      18.51433129561759      14.32387429339639   0.002400699440748613      0.808081467171926     -10.69508197448364  0.0001033157957889808     0.1241191231210654  0.0009599630928530452      14.11026215969407      391.4976122146017    0.00603225236744999     0.8008034817403134     0.4962354765135664     0.2700341611970015     0.7190486558014069   0.003390122201233217     0.7789494026721656      0.128321002188649    0.09120452048893805   2.26420772959234e-14 122.4881233247153
[truncated: 331,120 more chars]
