# Supplementary material for: Model-Based Quantification of the Systemic Interplay between Glucose and Fatty Acids in the Postprandial State
Source: PLoS One. 2015 Sep 10;10(9):e0135665. doi: 10.1371/journal.pone.0135665 (PMC4565650; doi:10.1371/journal.pone.0135665)
Supplement: S3 File — Zip file containing all Matlab m-files to generate figures. The zip-file includes a README file, containing an overview of the simulation files and basic instructions. (ZIP) [file pone.0135665.s004.zip › GlcNEFA/OPT parameters/OPT_solver1_seed100000000_n100_r25/parameters_it67.txt]

2.76473309366361      17.02801825784823      18.19468092688547  0.0009496383569396662     0.3157085496679851     -12.59870047601135    0.00817132800716292    0.01737195124111199   0.001993904202618125      12.99387456940723      353.5639043309742   0.003301402771392128     0.8104996553219896     0.5774358745272281     0.2105400291079548     0.3083842387546469   0.006779701159888432     0.3699619021442905    0.09239209915720831     0.1552134944380101  2.865198423534309e-14 289.3054634213007
2.764733134861344      17.02801825784823      18.19468092688547  0.0009496383569396662     0.3157085496679851     -12.59870047601135    0.00817132800716292    0.01737195124111199   0.001993904202618125      12.99387456940723      353.5639043309742   0.003301402771392128     0.8104996553219896     0.5774358745272281     0.2105400291079548     0.3083842387546469   0.006779701159888432     0.3699619021442905    0.09239209915720831     0.1552134944380101  2.865198423534309e-14 289.3054623964895
2.76473309366361      17.02801851158547      18.19468092688547  0.0009496383569396662     0.3157085496679851     -12.59870047601135    0.00817132800716292    0.01737195124111199   0.001993904202618125      12.99387456940723      353.5639043309742   0.003301402771392128     0.8104996553219896     0.5774358745272281     0.2105400291079548     0.3083842387546469   0.006779701159888432     0.3699619021442905    0.09239209915720831     0.1552134944380101  2.865198423534309e-14 289.3054601896569
2.76473309366361      17.02801825784823      18.19468119800734  0.0009496383569396662     0.3157085496679851     -12.59870047601135    0.00817132800716292    0.01737195124111199   0.001993904202618125      12.99387456940723      353.5639043309742   0.003301402771392128     0.8104996553219896     0.5774358745272281     0.2105400291079548     0.3083842387546469   0.006779701159888432     0.3699619021442905    0.09239209915720831     0.1552134944380101  2.865198423534309e-14 289.305461562177
2.76473309366361      17.02801825784823      18.19468092688547  0.0009496532581008601     0.3157085496679851     -12.59870047601135    0.00817132800716292    0.01737195124111199   0.001993904202618125      12.99387456940723      353.5639043309742   0.003301402771392128     0.8104996553219896     0.5774358745272281     0.2105400291079548     0.3083842387546469   0.006779701159888432     0.3699619021442905    0.09239209915720831     0.1552134944380101  2.865198423534309e-14 289.3056866298315
2.76473309366361      17.02801825784823      18.19468092688547  0.0009496383569396662     0.3157085645691463     -12.59870047601135    0.00817132800716292    0.01737195124111199   0.001993904202618125      12.99387456940723      353.5639043309742   0.003301402771392128     0.8104996553219896     0.5774358745272281     0.2105400291079548     0.3083842387546469   0.006779701159888432     0.3699619021442905    0.09239209915720831     0.1552134944380101  2.865198423534309e-14 289.3054638586809
2.76473309366361      17.02801825784823      18.19468092688547  0.0009496383569396662     0.3157085496679851     -12.59870066374662    0.00817132800716292    0.01737195124111199   0.001993904202618125      12.99387456940723      353.5639043309742   0.003301402771392128     0.8104996553219896     0.5774358745272281     0.2105400291079548     0.3083842387546469   0.006779701159888432     0.3699619021442905    0.09239209915720831     0.1552134944380101  2.865198423534309e-14 289.3054679183862
2.76473309366361      17.02801825784823      18.19468092688547  0.0009496383569396662     0.3157085496679851     -12.59870047601135   0.008171342908324114    0.01737195124111199   0.001993904202618125      12.99387456940723      353.5639043309742   0.003301402771392128     0.8104996553219896     0.5774358745272281     0.2105400291079548     0.3083842387546469   0.006779701159888432     0.3699619021442905    0.09239209915720831     0.1552134944380101  2.865198423534309e-14 289.3055730329544
2.76473309366361      17.02801825784823      18.19468092688547  0.0009496383569396662     0.3157085496679851     -12.59870047601135    0.00817132800716292    0.01737196614227318   0.001993904202618125      12.99387456940723      353.5639043309742   0.003301402771392128     0.8104996553219896     0.5774358745272281     0.2105400291079548     0.3083842387546469   0.006779701159888432     0.3699619021442905    0.09239209915720831     0.1552134944380101  2.865198423534309e-14 289.3054849711246
2.76473309366361      17.02801825784823      18.19468092688547  0.0009496383569396662     0.3157085496679851     -12.59870047601135    0.00817132800716292    0.01737195124111199   0.001993919103779319      12.99387456940723      353.5639043309742   0.003301402771392128     0.8104996553219896     0.5774358745272281     0.2105400291079548     0.3083842387546469   0.006779701159888432     0.3699619021442905    0.09239209915720831     0.1552134944380101  2.865198423534309e-14 289.3055438716721
2.76473309366361      17.02801825784823      18.19468092688547  0.0009496383569396662     0.3157085496679851     -12.59870047601135    0.00817132800716292    0.01737195124111199   0.001993904202618125      12.99387476303105      353.5639043309742   0.003301402771392128     0.8104996553219896     0.5774358745272281     0.2105400291079548     0.3083842387546469   0.006779701159888432     0.3699619021442905    0.09239209915720831     0.1552134944380101  2.865198423534309e-14 289.3054641652483
2.76473309366361      17.02801825784823      18.19468092688547  0.0009496383569396662     0.3157085496679851     -12.59870047601135    0.00817132800716292    0.01737195124111199   0.001993904202618125      12.99387456940723      353.5639095994869   0.003301402771392128     0.8104996553219896     0.5774358745272281     0.2105400291079548     0.3083842387546469   0.006779701159888432     0.3699619021442905    0.09239209915720831     0.1552134944380101  2.865198423534309e-14 289.30546305129
2.76473309366361      17.02801825784823      18.19468092688547  0.0009496383569396662     0.3157085496679851     -12.59870047601135    0.00817132800716292    0.01737195124111199   0.001993904202618125      12.99387456940723      353.5639043309742   0.003301417672553322     0.8104996553219896     0.5774358745272281     0.2105400291079548     0.3083842387546469   0.006779701159888432     0.3699619021442905    0.09239209915720831     0.1552134944380101  2.865198423534309e-14 289.3058417278609
2.76473309366361      17.02801825784823      18.19468092688547  0.0009496383569396662     0.3157085496679851     -12.59870047601135    0.00817132800716292    0.01737195124111199   0.001993904202618125      12.99387456940723      353.5639043309742   0.003301402771392128     0.8104996702231508     0.5774358745272281     0.2105400291079548     0.3083842387546469   0.006779701159888432     0.3699619021442905    0.09239209915720831     0.1552134944380101  2.865198423534309e-14 289.305464919165
2.76473309366361      17.02801825784823      18.19468092688547  0.0009496383569396662     0.3157085496679851     -12.59870047601135    0.00817132800716292    0.01737195124111199   0.001993904202618125      12.99387456940723      353.5639043309742   0.003301402771392128     0.8104996553219896     0.5774358894283893     0.2105400291079548     0.3083842387546469   0.006779701159888432     0.3699619021442905    0.09239209915720831     0.1552134944380101  2.865198423534309e-14 289.3054610452388
2.76473309366361      17.02801825784823      18.19468092688547  0.0009496383569396662     0.3157085496679851     -12.59870047601135    0.00817132800716292    0.01737195124111199   0.001993904202618125      12.99387456940723      353.5639043309742   0.003301402771392128     0.8104996553219896     0.5774358745272281      0.210540044009116     0.3083842387546469   0.006779701159888432     0.3699619021442905    0.09239209915720831     0.1552134944380101  2.865198423534309e-14 289.3054836845342
2.76473309366361      17.02801825784823      18.19468092688547  0.0009496383569396662     0.3157085496679851     -12.59870047601135    0.00817132800716292    0.01737195124111199   0.001993904202618125      12.99387456940723      353.5639043309742   0.003301402771392128     0.8104996553219896     0.5774358745272281     0.2105400291079548     0.3083842536558081   0.006779701159888432     0.3699619021442905    0.09239209915720831     0.1552134944380101  2.865198423534309e-14 289.3054639033953
2.76473309366361      17.02801825784823      18.19468092688547  0.0009496383569396662     0.3157085496679851     -12.59870047601135    0.00817132800716292    0.01737195124111199   0.001993904202618125      12.99387456940723      353.5639043309742   0.003301402771392128     0.8104996553219896     0.5774358745272281     0.2105400291079548     0.3083842387546469   0.006779716061049626     0.3699619021442905    0.09239209915720831     0.1552134944380101  2.865198423534309e-14 289.3054634212942
2.76473309366361      17.02801825784823      18.19468092688547  0.0009496383569396662     0.3157085496679851     -12.59870047601135    0.00817132800716292    0.01737195124111199   0.001993904202618125      12.99387456940723      353.5639043309742   0.003301402771392128     0.8104996553219896     0.5774358745272281     0.2105400291079548     0.3083842387546469   0.006779701159888432     0.3699619170454517    0.09239209915720831     0.1552134944380101  2.865198423534309e-14 289.3054634213007
2.76473309366361      17.02801825784823      18.19468092688547  0.0009496383569396662     0.3157085496679851     -12.59870047601135    0.00817132800716292    0.01737195124111199   0.001993904202618125      12.99387456940723      353.5639043309742   0.003301402771392128     0.8104996553219896     0.5774358745272281     0.2105400291079548     0.3083842387546469   0.006779701159888432     0.3699619021442905     0.0923921140583695     0.1552134944380101  2.865198423534309e-14 289.3054634212315
2.76473309366361      17.02801825784823      18.19468092688547  0.0009496383569396662     0.3157085496679851     -12.59870047601135    0.00817132800716292    0.01737195124111199   0.001993904202618125      12.99387456940723      353.5639043309742   0.003301402771392128     0.8104996553219896     0.5774358745272281     0.2105400291079548     0.3083842387546469   0.006779701159888432     0.3699619021442905    0.09239209915720831     0.1552135093391713  2.865198423534309e-14 289.3054634212973
2.76473309366361      17.02801825784823      18.19468092688547  0.0009496383569396662     0.3157085496679851     -12.59870047601135    0.00817132800716292    0.01737195124111199   0.001993904202618125      12.99387456940723      353.5639043309742   0.003301402771392128     0.8104996553219896     0.5774358745272281     0.2105400291079548     0.3083842387546469   0.006779701159888432     0.3699619021442905    0.09239209915720831     0.1552134944380101  1.490118984583189e-08 289.3055182571692
2.951580360337544      17.88318171098426      18.84920973599989  0.0006737389107586523     0.3484559457345426     -13.25084055254242   0.006348542502561904   0.008298924576747385   0.001081237705141158      12.66763077602113      353.7687416779053    0.00416924474441253     0.8082842279289941     0.5853354950972353     0.1674419810825761     0.3007022922927669   0.007003743912125855     0.3699619021442905     0.1210977740465857     0.1573081507652084  2.285444368349546e-14 204.6860746509127
2.951580404319519      17.88318171098426      18.84920973599989  0.0006737389107586523     0.3484559457345426     -13.25084055254242   0.006348542502561904   0.008298924576747385   0.001081237705141158      12.66763077602113      353.7687416779053    0.00416924474441253     0.8082842279289941     0.5853354950972353     0.1674419810825761     0.3007022922927669   0.007003743912125855     0.3699619021442905     0.1210977740465857     0.1573081507652084  2.285444368349546e-14 204.6860736516215
2.951580360337544      17.88318197746444      18.84920973599989  0.0006737389107586523     0.3484559457345426     -13.25084055254242   0.006348542502561904   0.008298924576747385   0.001081237705141158      12.66763077602113      353.7687416779053    0.00416924474441253     0.8082842279289941     0.5853354950972353     0.1674419810825761     0.3007022922927669   0.007003743912125855     0.3699619021442905     0.1210977740465857     0.1573081507652084  2.285444368349546e-14 204.6860692118079
2.951580360337544      17.88318171098426        18.849210016875  0.0006737389107586523     0.3484559457345426     -13.25084055254242   0.006348542502561904   0.008298924576747385   0.001081237705141158      12.66763077602113      353.7687416779053    0.00416924474441253     0.8082842279289941     0.5853354950972353     0.1674419810825761     0.3007022922927669   0.007003743912125855     0.3699619021442905     0.1210977740465857     0.1573081507652084  2.285444368349546e-14 204.6860707931355
2.951580360337544      17.88318171098426      18.84920973599989  0.0006737538119198462     0.3484559457345426     -13.25084055254242   0.006348542502561904   0.008298924576747385   0.001081237705141158      12.66763077602113      353.7687416779053    0.00416924474441253     0.8082842279289941     0.5853354950972353     0.1674419810825761     0.3007022922927669   0.007003743912125855     0.3699619021442905     0.1210977740465857     0.1573081507652084  2.285444368349546e-14 204.6863944011934
2.951580360337544      17.88318171098426      18.84920973599989  0.0006737389107586523     0.3484559606357038     -13.25084055254242   0.006348542502561904   0.008298924576747385   0.001081237705141158      12.66763077602113      353.7687416779053    0.00416924474441253     0.8082842279289941     0.5853354950972353     0.1674419810825761     0.3007022922927669   0.007003743912125855     0.3699619021442905     0.1210977740465857     0.1573081507652084  2.285444368349546e-14 204.6860751554146
2.951580360337544      17.88318171098426      18.84920973599989  0.0006737389107586523     0.3484559457345426     -13.25084074999533   0.006348542502561904   0.008298924576747385   0.001081237705141158      12.66763077602113      353.7687416779053    0.00416924474441253     0.8082842279289941     0.5853354950972353     0.1674419810825761     0.3007022922927669   0.007003743912125855     0.3699619021442905     0.1210977740465857     0.1573081507652084  2.285444368349546e-14 204.6860832694544
2.951580360337544      17.88318171098426      18.84920973599989  0.0006737389107586523     0.3484559457345426     -13.25084055254242   0.006348557403723098   0.008298924576747385   0.001081237705141158      12.66763077602113      353.7687416779053    0.00416924474441253     0.8082842279289941     0.5853354950972353     0.1674419810825761     0.3007022922927669   0.007003743912125855     0.3699619021442905     0.1210977740465857     0.1573081507652084  2.285444368349546e-14 204.686118409284
2.951580360337544      17.88318171098426      18.84920973599989  0.0006737389107586523     0.3484559457345426     -13.25084055254242   0.006348542502561904   0.008298939477908579   0.001081237705141158      12.66763077602113      353.7687416779053    0.00416924474441253     0.8082842279289941     0.5853354950972353     0.1674419810825761     0.3007022922927669   0.007003743912125855     0.3699619021442905     0.1210977740465857     0.1573081507652084  2.285444368349546e-14 204.6860872546386
2.951580360337544      17.88318171098426      18.84920973599989  0.0006737389107586523     0.3484559457345426     -13.25084055254242   0.006348542502561904   0.008298924576747385   0.001081252606302352      12.66763077602113      353.7687416779053    0.00416924474441253     0.8082842279289941     0.5853354950972353     0.1674419810825761     0.3007022922927669   0.007003743912125855     0.3699619021442905     0.1210977740465857     0.1573081507652084  2.285444368349546e-14 204.6861697896534
2.951580360337544      17.88318171098426      18.84920973599989  0.0006737389107586523     0.3484559457345426     -13.25084055254242   0.006348542502561904   0.008298924576747385   0.001081237705141158      12.66763096478354      353.7687416779053    0.00416924474441253     0.8082842279289941     0.5853354950972353     0.1674419810825761     0.3007022922927669   0.007003743912125855     0.3699619021442905     0.1210977740465857     0.1573081507652084  2.285444368349546e-14 204.6860754924664
2.951580360337544      17.88318171098426      18.84920973599989  0.0006737389107586523     0.3484559457345426     -13.25084055254242   0.006348542502561904   0.008298924576747385   0.001081237705141158      12.66763077602113      353.7687469494704    0.00416924474441253     0.8082842279289941     0.5853354950972353     0.1674419810825761     0.3007022922927669   0.007003743912125855     0.3699619021442905     0.1210977740465857     0.1573081507652084  2.285444368349546e-14 204.6860742066929
2.951580360337544      17.88318171098426      18.84920973599989  0.0006737389107586523     0.3484559457345426     -13.25084055254242   0.006348542502561904   0.008298924576747385   0.001081237705141158      12.66763077602113      353.7687416779053   0.004169259645573724     0.8082842279289941     0.5853354950972353     0.1674419810825761     0.3007022922927669   0.007003743912125855     0.3699619021442905     0.1210977740465857     0.1573081507652084  2.285444368349546e-14 204.6855298853696
2.951580360337544      17.88318171098426      18.84920973599989  0.0006737389107586523     0.3484559457345426     -13.25084055254242   0.006348542502561904   0.008298924576747385   0.001081237705141158      12.66763077602113      353.7687416779053    0.00416924474441253     0.8082842428301553     0.5853354950972353     0.1674419810825761     0.3007022922927669   0.007003743912125855     0.3699619021442905     0.1210977740465857     0.1573081507652084  2.285444368349546e-14 204.6860772023883
2.951580360337544      17.88318171098426      18.84920973599989  0.0006737389107586523     0.3484559457345426     -13.25084055254242   0.006348542502561904   0.008298924576747385   0.001081237705141158      12.66763077602113      353.7687416779053    0.00416924474441253     0.8082842279289941     0.5853355099983965     0.1674419810825761     0.3007022922927669   0.007003743912125855     0.3699619021442905     0.1210977740465857     0.1573081507652084  2.285444368349546e-14 204.6860804537835
2.951580360337544      17.88318171098426      18.84920973599989  0.0006737389107586523     0.3484559457345426     -13.25084055254242   0.006348542502561904   0.008298924576747385   0.001081237705141158      12.66763077602113      353.7687416779053    0.00416924474441253     0.8082842279289941     0.5853354950972353     0.1674419959837373     0.3007022922927669   0.007003743912125855     0.3699619021442905     0.1210977740465857     0.1573081507652084  2.285444368349546e-14 204.6860725371041
2.951580360337544      17.88318171098426      18.84920973599989  0.0006737389107586523     0.3484559457345426     -13.25084055254242   0.006348542502561904   0.008298924576747385   0.001081237705141158      12.66763077602113      353.7687416779053    0.00416924474441253     0.8082842279289941     0.5853354950972353     0.1674419810825761     0.3007023071939281   0.007003743912125855     0.3699619021442905     0.1210977740465857     0.1573081507652084  2.285444368349546e-14 204.6860747258264
2.951580360337544      17.88318171098426      18.84920973599989  0.0006737389107586523     0.3484559457345426     -13.25084055254242   0.006348542502561904   0.008298924576747385   0.001081237705141158      12.66763077602113      353.7687416779053    0.00416924474441253     0.8082842279289941     0.5853354950972353     0.1674419810825761     0.3007022922927669   0.007003758813287049     0.3699619021442905     0.1210977740465857     0.1573081507652084  2.285444368349546e-14 204.6860746509019
2.951580360337544      17.88318171098426      18.84920973599989  0.0006737389107586523     0.3484559457345426     -13.25084055254242   0.006348542502561904   0.008298924576747385   0.001081237705141158      12.66763077602113      353.7687416779053    0.00416924474441253     0.8082842279289941     0.5853354950972353     0.1674419810825761     0.3007022922927669   0.007003743912125855     0.3699619170454517     0.1210977740465857     0.1573081507652084  2.285444368349546e-14 204.6860746509127
2.951580360337544      17.88318171098426      18.84920973599989  0.0006737389107586523     0.3484559457345426     -13.25084055254242   0.006348542502561904   0.008298924576747385   0.001081237705141158      12.66763077602113      353.7687416779053    0.00416924474441253     0.8082842279289941     0.5853354950972353     0.1674419810825761     0.3007022922927669   0.007003743912125855     0.3699619021442905     0.1210977889477469     0.1573081507652084  2.285444368349546e-14 204.6860746509083
2.951580360337544      17.88318171098426      18.84920973599989  0.0006737389107586523     0.3484559457345426     -13.25084055254242   0.006348542502561904   0.008298924576747385   0.001081237705141158      12.66763077602113      353.7687416779053    0.00416924474441253     0.8082842279289941     0.5853354950972353     0.1674419810825761     0.3007022922927669   0.007003743912125855     0.3699619021442905     0.1210977740465857     0.1573081656663696  2.285444368349546e-14 204.6860746509164
2.951580360337544      17.88318171098426      18.84920973599989  0.0006737389107586523     0.3484559457345426     -13.25084055254242   0.006348542502561904   0.008298924576747385   0.001081237705141158      12.66763077602113      353.7687416779053    0.00416924474441253     0.8082842279289941     0.5853354950972353     0.1674419810825761     0.3007022922927669   0.007003743912125855     0.3699619021442905     0.1210977740465857     0.1573081507652084  1.490118404829134e-08 204.6861309846089
2.976726230735305      18.41027525112833      17.33645472090068  0.0005953463346909769     0.4844703806559689     -12.78339804840679   0.006005807773455173   0.006363962358214184   0.001184289760814279      13.21364190074522      353.7665846136849   0.007269295279330682     0.8001095359288187     0.6768604337848092    0.08727911361986371     0.3366170835927125   0.007145177406462419     0.3699619021442905     0.1203436152953524     0.1570860926235884  2.222014672759355e-14 164.1472960686393
2.976726275091983      18.41027525112833      17.33645472090068  0.0005953463346909769     0.4844703806559689     -12.78339804840679   0.006005807773455173   0.006363962358214184   0.001184289760814279      13.21364190074522      353.7665846136849   0.007269295279330682     0.8001095359288187     0.6768604337848092    0.08727911361986371     0.3366170835927125   0.007145177406462419     0.3699619021442905     0.1203436152953524     0.1570860926235884  2.222014672759355e-14 164.1472946150848
2.976726230735305      18.41027552546281      17.33645472090068  0.0005953463346909769     0.4844703806559689     -12.78339804840679   0.006005807773455173   0.006363962358214184   0.001184289760814279      13.21364190074522      353.7665846136849   0.007269295279330682     0.8001095359288187     0.6768604337848092    0.08727911361986371     0.3366170835927125   0.007145177406462419     0.3699619021442905     0.1203436152953524     0.1570860926235884  2.222014672759355e-14 164.1472952744766
2.976726230735305      18.41027525112833      17.33645497923398  0.0005953463346909769     0.4844703806559689     -12.78339804840679   0.006005807773455173   0.006363962358214184   0.001184289760814279      13.21364190074522      353.7665846136849   0.007269295279330682     0.8001095359288187     0.6768604337848092    0.08727911361986371     0.3366170835927125   0.007145177406462419     0.3699619021442905     0.1203436152953524     0.1570860926235884  2.222014672759355e-14 164.1472955279272
2.976726230735305      18.41027525112833      17.33645472090068  0.0005953612358521708     0.4844703806559689     -12.78339804840679   0.006005807773455173   0.006363962358214184   0.001184289760814279      13.21364190074522      353.7665846136849   0.007269295279330682     0.8001095359288187     0.6768604337848092    0.08727911361986371     0.3366170835927125   0.007145177406462419     0.3699619021442905     0.1203436152953524     0.1570860926235884  2.222014672759355e-14 164.1473508222828
2.976726230735305      18.41027525112833      17.33645472090068  0.0005953463346909769     0.4844703955571301     -12.78339804840679   0.006005807773455173   0.006363962358214184   0.001184289760814279      13.21364190074522      353.7665846136849   0.007269295279330682     0.8001095359288187     0.6768604337848092    0.08727911361986371     0.3366170835927125   0.007145177406462419     0.3699619021442905     0.1203436152953524     0.1570860926235884  2.222014672759355e-14 164.1472962853794
2.976726230735305      18.41027525112833      17.33645472090068  0.0005953463346909769     0.4844703806559689     -12.78339823889427   0.006005807773455173   0.006363962358214184   0.001184289760814279      13.21364190074522      353.7665846136849   0.007269295279330682     0.8001095359288187     0.6768604337848092    0.08727911361986371     0.3366170835927125   0.007145177406462419     0.3699619021442905     0.1203436152953524     0.1570860926235884  2.222014672759355e-14 164.1472975055748
2.976726230735305      18.41027525112833      17.33645472090068  0.0005953463346909769     0.4844703806559689     -12.78339804840679   0.006005822674616367   0.006363962358214184   0.001184289760814279      13.21364190074522      353.7665846136849   0.007269295279330682     0.8001095359288187     0.6768604337848092    0.08727911361986371     0.3366170835927125   0.007145177406462419     0.3699619021442905     0.1203436152953524     0.1570860926235884  2.222014672759355e-14 164.147346026477
2.976726230735305      18.41027525112833      17.33645472090068  0.0005953463346909769     0.4844703806559689     -12.78339804840679   0.006005807773455173   0.006363977259375378   0.001184289760814279      13.21364190074522      353.7665846136849   0.007269295279330682     0.8001095359288187     0.6768604337848092    0.08727911361986371     0.3366170835927125   0.007145177406462419     0.3699619021442905     0.1203436152953524     0.1570860926235884  2.222014672759355e-14 164.1472964904612
2.976726230735305      18.41027525112833      17.33645472090068  0.0005953463346909769     0.4844703806559689     -12.78339804840679   0.006005807773455173   0.006363962358214184   0.001184304661975473      13.21364190074522      353.7665846136849   0.007269295279330682     0.8001095359288187     0.6768604337848092    0.08727911361986371     0.3366170835927125   0.007145177406462419     0.3699619021442905     0.1203436152953524     0.1570860926235884  2.222014672759355e-14 164.1474627940062
2.976726230735305      18.41027525112833      17.33645472090068  0.0005953463346909769     0.4844703806559689     -12.78339804840679   0.006005807773455173   0.006363962358214184   0.001184289760814279      13.21364209764382      353.7665846136849   0.007269295279330682     0.8001095359288187     0.6768604337848092    0.08727911361986371     0.3366170835927125   0.007145177406462419     0.3699619021442905     0.1203436152953524     0.1570860926235884  2.222014672759355e-14 164.1472965142519
2.976726230735305      18.41027525112833      17.33645472090068  0.0005953463346909769     0.4844703806559689     -12.78339804840679   0.006005807773455173   0.006363962358214184   0.001184289760814279      13.21364190074522      353.7665898852178   0.007269295279330682     0.8001095359288187     0.6768604337848092    0.08727911361986371     0.3366170835927125   0.007145177406462419     0.3699619021442905     0.1203436152953524     0.1570860926235884  2.222014672759355e-14 164.1472957838634
2.976726230735305      18.41027525112833      17.33645472090068  0.0005953463346909769     0.4844703806559689     -12.78339804840679   0.006005807773455173   0.006363962358214184   0.001184289760814279      13.21364190074522      353.7665846136849   0.007269310180491876     0.8001095359288187     0.6768604337848092    0.08727911361986371     0.3366170835927125   0.007145177406462419     0.3699619021442905     0.1203436152953524     0.1570860926235884  2.222014672759355e-14 164.1470430252101
2.976726230735305      18.41027525112833      17.33645472090068  0.0005953463346909769     0.4844703806559689     -12.78339804840679   0.006005807773455173   0.006363962358214184   0.001184289760814279      13.21364190074522      353.7665846136849   0.007269295279330682     0.8001095508299799     0.6768604337848092    0.08727911361986371     0.3366170835927125   0.007145177406462419     0.3699619021442905     0.1203436152953524     0.1570860926235884  2.222014672759355e-14 164.1472995215002
2.976726230735305      18.41027525112833      17.33645472090068  0.0005953463346909769     0.4844703806559689     -12.78339804840679   0.006005807773455173   0.006363962358214184   0.001184289760814279      13.21364190074522      353.7665846136849   0.007269295279330682     0.8001095359288187     0.6768604486859704    0.08727911361986371     0.3366170835927125   0.007145177406462419     0.3699619021442905     0.1203436152953524     0.1570860926235884  2.222014672759355e-14 164.1472926879767
2.976726230735305      18.41027525112833      17.33645472090068  0.0005953463346909769     0.4844703806559689     -12.78339804840679   0.006005807773455173   0.006363962358214184   0.001184289760814279      13.21364190074522      353.7665846136849   0.007269295279330682     0.8001095359288187     0.6768604337848092     0.0872791285210249     0.3366170835927125   0.007145177406462419     0.3699619021442905     0.1203436152953524     0.1570860926235884  2.222014672759355e-14 164.1472807277559
2.976726230735305      18.41027525112833      17.33645472090068  0.0005953463346909769     0.4844703806559689     -12.78339804840679   0.006005807773455173   0.006363962358214184   0.001184289760814279      13.21364190074522      353.7665846136849   0.007269295279330682     0.8001095359288187     0.6768604337848092    0.08727911361986371     0.3366170984938737   0.007145177406462419     0.3699619021442905     0.1203436152953524     0.1570860926235884  2.222014672759355e-14 164.1472959511598
2.976726230735305      18.41027525112833      17.33645472090068  0.0005953463346909769     0.4844703806559689     -12.78339804840679   0.006005807773455173   0.006363962358214184   0.001184289760814279      13.21364190074522      353.7665846136849   0.007269295279330682     0.8001095359288187     0.6768604337848092    0.08727911361986371     0.3366170835927125   0.007145192307623613     0.3699619021442905     0.1203436152953524     0.1570860926235884  2.222014672759355e-14 164.1472960686447
2.976726230735305      18.41027525112833      17.33645472090068  0.0005953463346909769     0.4844703806559689     -12.78339804840679   0.006005807773455173   0.006363962358214184   0.001184289760814279      13.21364190074522      353.7665846136849   0.007269295279330682     0.8001095359288187     0.6768604337848092    0.08727911361986371     0.3366170835927125   0.007145177406462419     0.3699619170454517     0.1203436152953524     0.1570860926235884  2.222014672759355e-14 164.1472960686393
2.976726230735305      18.41027525112833      17.33645472090068  0.0005953463346909769     0.4844703806559689     -12.78339804840679   0.006005807773455173   0.006363962358214184   0.001184289760814279      13.21364190074522      353.7665846136849   0.007269295279330682     0.8001095359288187     0.6768604337848092    0.08727911361986371     0.3366170835927125   0.007145177406462419     0.3699619021442905     0.1203436301965136     0.1570860926235884  2.222014672759355e-14 164.1472960686377
2.976726230735305      18.41027525112833      17.33645472090068  0.0005953463346909769     0.4844703806559689     -12.78339804840679   0.006005807773455173   0.006363962358214184   0.001184289760814279      13.21364190074522      353.7665846136849   0.007269295279330682     0.8001095359288187     0.6768604337848092    0.08727911361986371     0.3366170835927125   0.007145177406462419     0.3699619021442905     0.1203436152953524     0.1570861075247496  2.222014672759355e-14 164.1472960686402
2.976726230735305      18.41027525112833      17.33645472090068  0.0005953463346909769     0.4844703806559689     -12.78339804840679   0.006005807773455173   0.006363962358214184   0.001184289760814279      13.21364190074522      353.7665846136849   0.007269295279330682     0.8001095359288187     0.6768604337848092    0.08727911361986371     0.3366170835927125   0.007145177406462419     0.3699619021442905     0.1203436152953524     0.1570860926235884  1.490118341399439e-08 164.1473560412046
2.97637057197543      18.90174348581819      14.42092693388898  0.0002345208501908816     0.6435654172238132     -12.02418769840413   0.006003922975440525   0.004308212040349132   0.001177685919669136      13.47885940784164      353.6585542262508   0.007962575355843597     0.8000821282907538     0.6843065524182661     0.1203595985263159     0.4022839653949702   0.007133120456283651     0.3699619021442905     0.1207082901601933      0.156993800616149  2.802687561986747e-14 202.6660661003518
2.976370616326808      18.90174348581819      14.42092693388898  0.0002345208501908816     0.6435654172238132     -12.02418769840413   0.006003922975440525   0.004308212040349132   0.001177685919669136      13.47885940784164      353.6585542262508   0.007962575355843597     0.8000821282907538     0.6843065524182661     0.1203595985263159     0.4022839653949702   0.007133120456283651     0.3699619021442905     0.1207082901601933      0.156993800616149  2.802687561986747e-14 202.6660642028064
2.97637057197543      18.90174376747612      14.42092693388898  0.0002345208501908816     0.6435654172238132     -12.02418769840413   0.006003922975440525   0.004308212040349132   0.001177685919669136      13.47885940784164      353.6585542262508   0.007962575355843597     0.8000821282907538     0.6843065524182661     0.1203595985263159     0.4022839653949702   0.007133120456283651     0.3699619021442905     0.1207082901601933      0.156993800616149  2.802687561986747e-14 202.6660721542284
2.97637057197543      18.90174348581819      14.42092714877754  0.0002345208501908816     0.6435654172238132     -12.02418769840413   0.006003922975440525   0.004308212040349132   0.001177685919669136      13.47885940784164      353.6585542262508   0.007962575355843597     0.8000821282907538     0.6843065524182661     0.1203595985263159     0.4022839653949702   0.007133120456283651     0.3699619021442905     0.1207082901601933      0.156993800616149  2.802687561986747e-14 202.6660683988342
2.97637057197543      18.90174348581819      14.42092693388898  0.0002345357513520754     0.6435654172238132     -12.02418769840413   0.006003922975440525   0.004308212040349132   0.001177685919669136      13.47885940784164      353.6585542262508   0.007962575355843597     0.8000821282907538     0.6843065524182661     0.1203595985263159     0.4022839653949702   0.007133120456283651     0.3699619021442905     0.1207082901601933      0.156993800616149  2.802687561986747e-14 202.666000091675
2.97637057197543      18.90174348581819      14.42092693388898  0.0002345208501908816     0.6435654321249744     -12.02418769840413   0.006003922975440525   0.004308212040349132   0.001177685919669136      13.47885940784164      353.6585542262508   0.007962575355843597     0.8000821282907538     0.6843065524182661     0.1203595985263159     0.4022839653949702   0.007133120456283651     0.3699619021442905     0.1207082901601933      0.156993800616149  2.802687561986747e-14 202.6660648597006
2.97637057197543      18.90174348581819      14.42092693388898  0.0002345208501908816     0.6435654172238132     -12.02418787757849   0.006003922975440525   0.004308212040349132   0.001177685919669136      13.47885940784164      353.6585542262508   0.007962575355843597     0.8000821282907538     0.6843065524182661     0.1203595985263159     0.4022839653949702   0.007133120456283651     0.3699619021442905     0.1207082901601933      0.156993800616149  2.802687561986747e-14 202.6660594925076
2.97637057197543      18.90174348581819      14.42092693388898  0.0002345208501908816     0.6435654172238132     -12.02418769840413   0.006003937876601719   0.004308212040349132   0.001177685919669136      13.47885940784164      353.6585542262508   0.007962575355843597     0.8000821282907538     0.6843065524182661     0.1203595985263159     0.4022839653949702   0.007133120456283651     0.3699619021442905     0.1207082901601933      0.156993800616149  2.802687561986747e-14 202.665830869232
2.97637057197543      18.90174348581819      14.42092693388898  0.0002345208501908816     0.6435654172238132     -12.02418769840413   0.006003922975440525   0.004308226941510326   0.001177685919669136      13.47885940784164      353.6585542262508   0.007962575355843597     0.8000821282907538     0.6843065524182661     0.1203595985263159     0.4022839653949702   0.007133120456283651     0.3699619021442905     0.1207082901601933      0.156993800616149  2.802687561986747e-14 202.6660747156933
2.97637057197543      18.90174348581819      14.42092693388898  0.0002345208501908816     0.6435654172238132     -12.02418769840413   0.006003922975440525   0.004308212040349132   0.001177700820830329      13.47885940784164      353.6585542262508   0.007962575355843597     0.8000821282907538     0.6843065524182661     0.1203595985263159     0.4022839653949702   0.007133120456283651     0.3699619021442905     0.1207082901601933      0.156993800616149  2.802687561986747e-14 202.665928056616
2.97637057197543      18.90174348581819      14.42092693388898  0.0002345208501908816     0.6435654172238132     -12.02418769840413   0.006003922975440525   0.004308212040349132   0.001177685919669136       13.4788596086923      353.6585542262508   0.007962575355843597     0.8000821282907538     0.6843065524182661     0.1203595985263159     0.4022839653949702   0.007133120456283651     0.3699619021442905     0.1207082901601933      0.156993800616149  2.802687561986747e-14 202.6660660050443
2.97637057197543      18.90174348581819      14.42092693388898  0.0002345208501908816     0.6435654172238132     -12.02418769840413   0.006003922975440525   0.004308212040349132   0.001177685919669136      13.47885940784164      353.6585594961739   0.007962575355843597     0.8000821282907538     0.6843065524182661     0.1203595985263159     0.4022839653949702   0.007133120456283651     0.3699619021442905     0.1207082901601933      0.156993800616149  2.802687561986747e-14 202.6660669440341
2.97637057197543      18.90174348581819      14.42092693388898  0.0002345208501908816     0.6435654172238132     -12.02418769840413   0.006003922975440525   0.004308212040349132   0.001177685919669136      13.47885940784164      353.6585542262508   0.007962590257004791     0.8000821282907538     0.6843065524182661     0.1203595985263159     0.4022839653949702   0.007133120456283651     0.3699619021442905     0.1207082901601933      0.156993800616149  2.802687561986747e-14 202.6652524137165
2.97637057197543      18.90174348581819      14.42092693388898  0.0002345208501908816     0.6435654172238132     -12.02418769840413   0.006003922975440525   0.004308212040349132   0.001177685919669136      13.47885940784164      353.6585542262508   0.007962575355843597      0.800082143191915     0.6843065524182661     0.1203595985263159     0.4022839653949702   0.007133120456283651     0.3699619021442905     0.1207082901601933      0.156993800616149  2.802687561986747e-14 202.6660715313393
2.97637057197543      18.90174348581819      14.42092693388898  0.0002345208501908816     0.6435654172238132     -12.02418769840413   0.006003922975440525   0.004308212040349132   0.001177685919669136      13.47885940784164      353.6585542262508   0.007962575355843597     0.8000821282907538     0.6843065673194273     0.1203595985263159     0.4022839653949702   0.007133120456283651     0.3699619021442905     0.1207082901601933      0.156993800616149  2.802687561986747e-14 202.6660746281046
2.97637057197543      18.90174348581819      14.42092693388898  0.0002345208501908816     0.6435654172238132     -12.02418769840413   0.006003922975440525   0.004308212040349132   0.001177685919669136      13.47885940784164      353.6585542262508   0.007962575355843597     0.8000821282907538     0.6843065524182661     0.1203596134274771     0.4022839653949702   0.007133120456283651     0.3699619021442905     0.1207082901601933      0.156993800616149  2.802687561986747e-14 202.6660801338123
2.97637057197543      18.90174348581819      14.42092693388898  0.0002345208501908816     0.6435654172238132     -12.02418769840413   0.006003922975440525   0.004308212040349132   0.001177685919669136      13.47885940784164      353.6585542262508   0.007962575355843597     0.8000821282907538     0.6843065524182661     0.1203595985263159     0.4022839802961314   0.007133120456283651     0.3699619021442905     0.1207082901601933      0.156993800616149  2.802687561986747e-14 202.6660664726278
2.97637057197543      18.90174348581819      14.42092693388898  0.0002345208501908816     0.6435654172238132     -12.02418769840413   0.006003922975440525   0.004308212040349132   0.001177685919669136      13.47885940784164      353.6585542262508   0.007962575355843597     0.8000821282907538     0.6843065524182661     0.1203595985263159     0.4022839653949702   0.007133135357444845     0.3699619021442905     0.1207082901601933      0.156993800616149  2.802687561986747e-14 202.6660661003324
2.97637057197543      18.90174348581819      14.42092693388898  0.0002345208501908816     0.6435654172238132     -12.02418769840413   0.006003922975440525   0.004308212040349132   0.001177685919669136      13.47885940784164      353.6585542262508   0.007962575355843597     0.8000821282907538     0.6843065524182661     0.1203595985263159     0.4022839653949702   0.007133120456283651     0.3699619170454517     0.1207082901601933      0.156993800616149  2.802687561986747e-14 202.6660661003518
2.97637057197543      18.90174348581819      14.42092693388898  0.0002345208501908816     0.6435654172238132     -12.02418769840413   0.006003922975440525   0.004308212040349132   0.001177685919669136      13.47885940784164      353.6585542262508   0.007962575355843597     0.8000821282907538     0.6843065524182661     0.1203595985263159     0.4022839653949702   0.007133120456283651     0.3699619021442905     0.1207083050613545      0.156993800616149  2.802687561986747e-14 202.6660661003498
2.97637057197543      18.90174348581819      14.42092693388898  0.0002345208501908816     0.6435654172238132     -12.02418769840413   0.006003922975440525   0.004308212040349132   0.001177685919669136      13.47885940784164      353.6585542262508   0.007962575355843597     0.8000821282907538     0.6843065524182661     0.1203595985263159     0.4022839653949702   0.007133120456283651     0.3699619021442905     0.1207082901601933     0.1569938155173102  2.802687561986747e-14 202.6660661003522
2.97637057197543      18.90174348581819      14.42092693388898  0.0002345208501908816     0.6435654172238132     -12.02418769840413   0.006003922975440525   0.004308212040349132   0.001177685919669136      13.47885940784164      353.6585542262508   0.007962575355843597     0.8000821282907538     0.6843065524182661     0.1203595985263159     0.4022839653949702   0.007133120456283651     0.3699619021442905     0.1207082901601933      0.156993800616149  1.490118922072328e-08 202.6661266575263
2.976638034111848      18.53314128867657      16.60759690288924    0.00050309105391989     0.5242363206928017     -12.59359415736463   0.005986451526806518   0.005849871436938364   0.001170210468787538        13.279916211725      353.7395778888051    0.00821561431876541     0.8001026604207817     0.6787906705240615    0.09643034771455951      0.353040699653784   0.007142163258152276     0.3699619021442905     0.1204347813275683     0.1570630203140343   4.02414174460723e-14 150.1238343330143
2.976638078467212      18.53314128867657      16.60759690288924    0.00050309105391989     0.5242363206928017     -12.59359415736463   0.005986451526806518   0.005849871436938364   0.001170210468787538        13.279916211725      353.7395778888051    0.00821561431876541     0.8001026604207817     0.6787906705240615    0.09643034771455951      0.353040699653784   0.007142163258152276     0.3699619021442905     0.1204347813275683     0.1570630203140343   4.02414174460723e-14 150.1238328720984
2.976638034111848       18.5331415648419      16.60759690288924    0.00050309105391989     0.5242363206928017     -12.59359415736463   0.005986451526806518   0.005849871436938364   0.001170210468787538        13.279916211725      353.7395778888051    0.00821561431876541     0.8001026604207817     0.6787906705240615    0.09643034771455951      0.353040699653784   0.007142163258152276     0.3699619021442905     0.1204347813275683     0.1570630203140343   4.02414174460723e-14 150.1238365581916
2.976638034111848      18.53314128867657      16.60759715036172    0.00050309105391989     0.5242363206928017     -12.59359415736463   0.005986451526806518   0.005849871436938364   0.001170210468787538        13.279916211725      353.7395778888051    0.00821561431876541     0.8001026604207817     0.6787906705240615    0.09643034771455951      0.353040699653784   0.007142163258152276     0.3699619021442905     0.1204347813275683     0.1570630203140343   4.02414174460723e-14 150.1238351417824
2.976638034111848      18.53314128867657      16.60759690288924  0.0005031059550810839     0.5242363206928017     -12.59359415736463   0.005986451526806518   0.005849871436938364   0.001170210468787538        13.279916211725      353.7395778888051    0.00821561431876541     0.8001026604207817     0.6787906705240615    0.09643034771455951      0.353040699653784   0.007142163258152276     0.3699619021442905     0.1204347813275683     0.1570630203140343   4.02414174460723e-14 150.1238107789364
2.976638034111848      18.53314128867657      16.60759690288924    0.00050309105391989     0.5242363355939629     -12.59359415736463   0.005986451526806518   0.005849871436938364   0.001170210468787538        13.279916211725      353.7395778888051    0.00821561431876541     0.8001026604207817     0.6787906705240615    0.09643034771455951      0.353040699653784   0.007142163258152276     0.3699619021442905     0.1204347813275683     0.1570630203140343   4.02414174460723e-14 150.1238336781669
2.976638034111848      18.53314128867657      16.60759690288924    0.00050309105391989     0.5242363206928017     -12.59359434502381   0.005986451526806518   0.005849871436938364   0.001170210468787538        13.279916211725      353.7395778888051    0.00821561431876541     0.8001026604207817     0.6787906705240615    0.09643034771455951      0.353040699653784   0.007142163258152276     0.3699619021442905     0.1204347813275683     0.1570630203140343   4.02414174460723e-14 150.1238317428228
2.976638034111848      18.53314128867657      16.60759690288924    0.00050309105391989     0.5242363206928017     -12.59359415736463   0.005986466427967712   0.005849871436938364   0.001170210468787538        13.279916211725      353.7395778888051    0.00821561431876541     0.8001026604207817     0.6787906705240615    0.09643034771455951      0.353040699653784   0.007142163258152276     0.3699619021442905     0.1204347813275683     0.1570630203140343   4.02414174460723e-14 150.1237952620186
2.976638034111848      18.53314128867657      16.60759690288924    0.00050309105391989     0.5242363206928017     -12.59359415736463   0.005986451526806518   0.005849886338099557   0.001170210468787538        13.279916211725      353.7395778888051    0.00821561431876541     0.8001026604207817     0.6787906705240615    0.09643034771455951      0.353040699653784   0.007142163258152276     0.3699619021442905     0.1204347813275683     0.1570630203140343   4.02414174460723e-14 150.1238374019625
2.976638034111848      18.53314128867657      16.60759690288924    0.00050309105391989     0.5242363206928017     -12.59359415736463   0.005986451526806518   0.005849871436938364   0.001170225369948732        13.279916211725      353.7395778888051    0.00821561431876541     0.8001026604207817     0.6787906705240615    0.09643034771455951      0.353040699653784   0.007142163258152276     0.3699619021442905     0.1204347813275683     0.1570630203140343   4.02414174460723e-14 150.1238369511244
2.976638034111848      18.53314128867657      16.60759690288924    0.00050309105391989     0.5242363206928017     -12.59359415736463   0.005986451526806518   0.005849871436938364   0.001170210468787538      13.27991640961117      353.7395778888051    0.00821561431876541     0.8001026604207817     0.6787906705240615    0.09643034771455951      0.353040699653784   0.007142163258152276     0.3699619021442905     0.1204347813275683     0.1570630203140343   4.02414174460723e-14 150.1238340985595
2.976638034111848      18.53314128867657      16.60759690288924    0.00050309105391989     0.5242363206928017     -12.59359415736463   0.005986451526806518   0.005849871436938364   0.001170210468787538        13.279916211725      353.7395831599356    0.00821561431876541     0.8001026604207817     0.6787906705240615    0.09643034771455951      0.353040699653784   0.007142163258152276     0.3699619021442905     0.1204347813275683     0.1570630203140343   4.02414174460723e-14 150.1238342396724
2.976638034111848      18.53314128867657      16.60759690288924    0.00050309105391989     0.5242363206928017     -12.59359415736463   0.005986451526806518   0.005849871436938364   0.001170210468787538        13.279916211725      353.7395778888051   0.008215629219926603     0.8001026604207817     0.6787906705240615    0.09643034771455951      0.353040699653784   0.007142163258152276     0.3699619021442905     0.1204347813275683     0.1570630203140343   4.02414174460723e-14 150.1241514229876
2.976638034111848      18.53314128867657      16.60759690288924    0.00050309105391989     0.5242363206928017     -12.59359415736463   0.005986451526806518   0.005849871436938364   0.001170210468787538        13.279916211725      353.7395778888051    0.00821561431876541     0.8001026753219429     0.6787906705240615    0.09643034771455951      0.353040699653784   0.007142163258152276     0.3699619021442905     0.1204347813275683     0.1570630203140343   4.02414174460723e-14 150.1238377770119
2.976638034111848      18.53314128867657      16.60759690288924    0.00050309105391989     0.5242363206928017     -12.59359415736463   0.005986451526806518   0.005849871436938364   0.001170210468787538        13.279916211725      353.7395778888051    0.00821561431876541     0.8001026604207817     0.6787906854252227    0.09643034771455951      0.353040699653784   0.007142163258152276     0.3699619021442905     0.1204347813275683     0.1570630203140343   4.02414174460723e-14 150.123829296788
2.976638034111848      18.53314128867657      16.60759690288924    0.00050309105391989     0.5242363206928017     -12.59359415736463   0.005986451526806518   0.005849871436938364   0.001170210468787538        13.279916211725      353.7395778888051    0.00821561431876541     0.8001026604207817     0.6787906705240615     0.0964303626157207      0.353040699653784   0.007142163258152276     0.3699619021442905     0.1204347813275683     0.1570630203140343   4.02414174460723e-14 150.1238535498538
2.976638034111848      18.53314128867657      16.60759690288924    0.00050309105391989     0.5242363206928017     -12.59359415736463   0.005986451526806518   0.005849871436938364   0.001170210468787538        13.279916211725      353.7395778888051    0.00821561431876541     0.8001026604207817     0.6787906705240615    0.09643034771455951     0.3530407145549452   0.007142163258152276     0.3699619021442905     0.1204347813275683     0.1570630203140343   4.02414174460723e-14 150.1238343831075
2.976638034111848      18.53314128867657      16.60759690288924    0.00050309105391989     0.5242363206928017     -12.59359415736463   0.005986451526806518   0.005849871436938364   0.001170210468787538        13.279916211725      353.7395778888051    0.00821561431876541     0.8001026604207817     0.6787906705240615    0.09643034771455951      0.353040699653784    0.00714217815931347     0.3699619021442905     0.1204347813275683     0.1570630203140343   4.02414174460723e-14 150.1238343330068
2.976638034111848      18.53314128867657      16.60759690288924    0.00050309105391989     0.5242363206928017     -12.59359415736463   0.005986451526806518   0.005849871436938364   0.001170210468787538        13.279916211725      353.7395778888051    0.00821561431876541     0.8001026604207817     0.6787906705240615    0.09643034771455951      0.353040699653784   0.007142163258152276     0.3699619170454517     0.1204347813275683     0.1570630203140343   4.02414174460723e-14 150.1238343330143
2.976638034111848      18.53314128867657      16.60759690288924    0.00050309105391989     0.5242363206928017     -12.59359415736463   0.005986451526806518   0.005849871436938364   0.001170210468787538        13.279916211725      353.7395778888051    0.00821561431876541     0.8001026604207817     0.6787906705240615    0.09643034771455951      0.353040699653784   0.007142163258152276     0.3699619021442905     0.1204347962287295     0.1570630203140343   4.02414174460723e-14 150.1238343330227
2.976638034111848      18.53314128867657      16.60759690288924    0.00050309105391989     0.5242363206928017     -12.59359415736463   0.005986451526806518   0.005849871436938364   0.001170210468787538        13.279916211725      353.7395778888051    0.00821561431876541     0.8001026604207817     0.6787906705240615    0.09643034771455951      0.353040699653784   0.007142163258152276     0.3699619021442905     0.1204347813275683     0.1570630352151955   4.02414174460723e-14 150.1238343330136
2.976638034111848      18.53314128867657      16.60759690288924    0.00050309105391989     0.5242363206928017     -12.59359415736463   0.005986451526806518   0.005849871436938364   0.001170210468787538        13.279916211725      353.7395778888051    0.00821561431876541     0.8001026604207817     0.6787906705240615    0.09643034771455951      0.353040699653784   0.007142163258152276     0.3699619021442905     0.1204347813275683     0.1570630203140343   1.49012014352651e-08 150.1238944470632
2.977659885693705       18.1346066279119       15.2374804053989  0.0001076567562031109     0.5848296257611649      -12.1167303749144   0.006127096629241555   0.004958772106685225   0.001134004638529232      13.40155154276394      353.9919450159567   0.008174630886544481     0.8000810523039685      0.688280725471089    0.09707897593707353     0.3824009984370315   0.007190736079978674     0.3699619021442905     0.1201704395111704     0.1568797575047736  2.487566250632015e-14 144.4339486127279
2.977659930064295       18.1346066279119       15.2374804053989  0.0001076567562031109     0.5848296257611649      -12.1167303749144   0.006127096629241555   0.004958772106685225   0.001134004638529232      13.40155154276394      353.9919450159567   0.008174630886544481     0.8000810523039685      0.688280725471089    0.09707897593707353     0.3824009984370315   0.007190736079978674     0.3699619021442905     0.1201704395111704     0.1568797575047736  2.487566250632015e-14 144.4339478586644
2.977659885693705       18.1346068981386       15.2374804053989  0.0001076567562031109     0.5848296257611649      -12.1167303749144   0.006127096629241555   0.004958772106685225   0.001134004638529232      13.40155154276394      353.9919450159567   0.008174630886544481     0.8000810523039685      0.688280725471089    0.09707897593707353     0.3824009984370315   0.007190736079978674     0.3699619021442905     0.1201704395111704     0.1568797575047736  2.487566250632015e-14 144.4339492210121
2.977659885693705       18.1346066279119      15.23748063245505  0.0001076567562031109     0.5848296257611649      -12.1167303749144   0.006127096629241555   0.004958772106685225   0.001134004638529232      13.40155154276394      353.9919450159567   0.008174630886544481     0.8000810523039685      0.688280725471089    0.09707897593707353     0.3824009984370315   0.007190736079978674     0.3699619021442905     0.1201704395111704     0.1568797575047736  2.487566250632015e-14 144.4339485687138
2.977659885693705       18.1346066279119       15.2374804053989  0.0001076716573643047     0.5848296257611649      -12.1167303749144   0.006127096629241555   0.004958772106685225   0.001134004638529232      13.40155154276394      353.9919450159567   0.008174630886544481     0.8000810523039685      0.688280725471089    0.09707897593707353     0.3824009984370315   0.007190736079978674     0.3699619021442905     0.1201704395111704     0.1568797575047736  2.487566250632015e-14 144.4339807418984
2.977659885693705       18.1346066279119       15.2374804053989  0.0001076567562031109     0.5848296406623261      -12.1167303749144   0.006127096629241555   0.004958772106685225   0.001134004638529232      13.40155154276394      353.9919450159567   0.008174630886544481     0.8000810523039685      0.688280725471089    0.09707897593707353     0.3824009984370315   0.007190736079978674     0.3699619021442905     0.1201704395111704     0.1568797575047736  2.487566250632015e-14 144.4339482514997
2.977659885693705       18.1346066279119       15.2374804053989  0.0001076567562031109     0.5848296257611649     -12.11673055546775   0.006127096629241555   0.004958772106685225   0.001134004638529232      13.40155154276394      353.9919450159567   0.008174630886544481     0.8000810523039685      0.688280725471089    0.09707897593707353     0.3824009984370315   0.007190736079978674     0.3699619021442905     0.1201704395111704     0.1568797575047736  2.487566250632015e-14 144.4339482399629
2.977659885693705       18.1346066279119       15.2374804053989  0.0001076567562031109     0.5848296257611649      -12.1167303749144   0.006127111530402749   0.004958772106685225   0.001134004638529232      13.40155154276394      353.9919450159567   0.008174630886544481     0.8000810523039685      0.688280725471089    0.09707897593707353     0.3824009984370315   0.007190736079978674     0.3699619021442905     0.1201704395111704     0.1568797575047736  2.487566250632015e-14 144.4339521798436
2.977659885693705       18.1346066279119       15.2374804053989  0.0001076567562031109     0.5848296257611649      -12.1167303749144   0.006127096629241555   0.004958787007846419   0.001134004638529232      13.40155154276394      353.9919450159567   0.008174630886544481     0.8000810523039685      0.688280725471089    0.09707897593707353     0.3824009984370315   0.007190736079978674     0.3699619021442905     0.1201704395111704     0.1568797575047736  2.487566250632015e-14 144.4339523246304
2.977659885693705       18.1346066279119       15.2374804053989  0.0001076567562031109     0.5848296257611649      -12.1167303749144   0.006127096629241555   0.004958772106685225   0.001134019539690426      13.40155154276394      353.9919450159567   0.008174630886544481     0.8000810523039685      0.688280725471089    0.09707897593707353     0.3824009984370315   0.007190736079978674     0.3699619021442905     0.1201704395111704     0.1568797575047736  2.487566250632015e-14 144.4339598746128
2.977659885693705       18.1346066279119       15.2374804053989  0.0001076567562031109     0.5848296257611649      -12.1167303749144   0.006127096629241555   0.004958772106685225   0.001134004638529232      13.40155174246262      353.9919450159567   0.008174630886544481     0.8000810523039685      0.688280725471089    0.09707897593707353     0.3824009984370315   0.007190736079978674     0.3699619021442905     0.1201704395111704     0.1568797575047736  2.487566250632015e-14 144.433948479577
2.977659885693705       18.1346066279119       15.2374804053989  0.0001076567562031109     0.5848296257611649      -12.1167303749144   0.006127096629241555   0.004958772106685225   0.001134004638529232      13.40155154276394      353.9919502908477   0.008174630886544481     0.8000810523039685      0.688280725471089    0.09707897593707353     0.3824009984370315   0.007190736079978674     0.3699619021442905     0.1201704395111704     0.1568797575047736  2.487566250632015e-14 144.4339486381506
2.977659885693705       18.1346066279119       15.2374804053989  0.0001076567562031109     0.5848296257611649      -12.1167303749144   0.006127096629241555   0.004958772106685225   0.001134004638529232      13.40155154276394      353.9919450159567   0.008174645787705675     0.8000810523039685      0.688280725471089    0.09707897593707353     0.3824009984370315   0.007190736079978674     0.3699619021442905     0.1201704395111704     0.1568797575047736  2.487566250632015e-14 144.4341246121776
2.977659885693705       18.1346066279119       15.2374804053989  0.0001076567562031109     0.5848296257611649      -12.1167303749144   0.006127096629241555   0.004958772106685225   0.001134004638529232      13.40155154276394      353.9919450159567   0.008174630886544481     0.8000810672051297      0.688280725471089    0.09707897593707353     0.3824009984370315   0.007190736079978674     0.3699619021442905     0.1201704395111704     0.1568797575047736  2.487566250632015e-14 144.4339513875057
2.977659885693705       18.1346066279119       15.2374804053989  0.0001076567562031109     0.5848296257611649      -12.1167303749144   0.006127096629241555   0.004958772106685225   0.001134004638529232      13.40155154276394      353.9919450159567   0.008174630886544481     0.8000810523039685     0.6882807403722502    0.09707897593707353     0.3824009984370315   0.007190736079978674     0.3699619021442905     0.1201704395111704     0.1568797575047736  2.487566250632015e-14 144.4339455495344
2.977659885693705       18.1346066279119       15.2374804053989  0.0001076567562031109     0.5848296257611649      -12.1167303749144   0.006127096629241555   0.004958772106685225   0.001134004638529232      13.40155154276394      353.9919450159567   0.008174630886544481     0.8000810523039685      0.688280725471089    0.09707899083823472     0.3824009984370315   0.007190736079978674     0.3699619021442905     0.1201704395111704     0.1568797575047736  2.487566250632015e-14 144.4339586517914
2.977659885693705       18.1346066279119       15.2374804053989  0.0001076567562031109     0.5848296257611649      -12.1167303749144   0.006127096629241555   0.004958772106685225   0.001134004638529232      13.40155154276394      353.9919450159567   0.008174630886544481     0.8000810523039685      0.688280725471089    0.09707897593707353     0.3824010133381927   0.007190736079978674     0.3699619021442905     0.1201704395111704     0.1568797575047736  2.487566250632015e-14 144.4339486104561
2.977659885693705       18.1346066279119       15.2374804053989  0.0001076567562031109     0.5848296257611649      -12.1167303749144   0.006127096629241555   0.004958772106685225   0.001134004638529232      13.40155154276394      353.9919450159567   0.008174630886544481     0.8000810523039685      0.688280725471089    0.09707897593707353     0.3824009984370315   0.007190750981139867     0.3699619021442905     0.1201704395111704     0.1568797575047736  2.487566250632015e-14 144.4339486127287
2.977659885693705       18.1346066279119       15.2374804053989  0.0001076567562031109     0.5848296257611649      -12.1167303749144   0.006127096629241555   0.004958772106685225   0.001134004638529232      13.40155154276394      353.9919450159567   0.008174630886544481     0.8000810523039685      0.688280725471089    0.09707897593707353     0.3824009984370315   0.007190736079978674     0.3699619170454517     0.1201704395111704     0.1568797575047736  2.487566250632015e-14 144.4339486127279
2.977659885693705       18.1346066279119       15.2374804053989  0.0001076567562031109     0.5848296257611649      -12.1167303749144   0.006127096629241555   0.004958772106685225   0.001134004638529232      13.40155154276394      353.9919450159567   0.008174630886544481     0.8000810523039685      0.688280725471089    0.09707897593707353     0.3824009984370315   0.007190736079978674     0.3699619021442905     0.1201704544123316     0.1568797575047736  2.487566250632015e-14 144.4339486127389
2.977659885693705       18.1346066279119       15.2374804053989  0.0001076567562031109     0.5848296257611649      -12.1167303749144   0.006127096629241555   0.004958772106685225   0.001134004638529232      13.40155154276394      353.9919450159567   0.008174630886544481     0.8000810523039685      0.688280725471089    0.09707897593707353     0.3824009984370315   0.007190736079978674     0.3699619021442905     0.1201704395111704     0.1568797724059348  2.487566250632015e-14 144.4339486127418
2.977659885693705       18.1346066279119       15.2374804053989  0.0001076567562031109     0.5848296257611649      -12.1167303749144   0.006127096629241555   0.004958772106685225   0.001134004638529232      13.40155154276394      353.9919450159567   0.008174630886544481     0.8000810523039685      0.688280725471089    0.09707897593707353     0.3824009984370315   0.007190736079978674     0.3699619021442905     0.1201704395111704     0.1568797575047736  1.490118606951016e-08 144.4340085185829
2.983049313142109      17.73688340188904      13.72210233558542  5.865083762667539e-05     0.7126193956553757     -11.37407994759369   0.006188741141582937   0.003349617055751067   0.001088006661709963      14.63080948110561      395.4486752089018   0.008272943598402674     0.8000307098996863     0.7056212201185242     0.0955071848309608     0.4335471760168443   0.007189208754370647     0.3699619021442905     0.1194659675047093     0.1557692294363455  2.680339159493494e-14 139.9505282704597
2.983049357593008      17.73688340188904      13.72210233558542  5.865083762667539e-05     0.7126193956553757     -11.37407994759369   0.006188741141582937   0.003349617055751067   0.001088006661709963      14.63080948110561      395.4486752089018   0.008272943598402674     0.8000307098996863     0.7056212201185242     0.0955071848309608     0.4335471760168443   0.007189208754370647     0.3699619021442905     0.1194659675047093     0.1557692294363455  2.680339159493494e-14 139.9505280240916
2.983049313142109      17.73688366618919      13.72210233558542  5.865083762667539e-05     0.7126193956553757     -11.37407994759369   0.006188741141582937   0.003349617055751067   0.001088006661709963      14.63080948110561      395.4486752089018   0.008272943598402674     0.8000307098996863     0.7056212201185242     0.0955071848309608     0.4335471760168443   0.007189208754370647     0.3699619021442905     0.1194659675047093     0.1557692294363455  2.680339159493494e-14 139.9505284040422
2.983049313142109      17.73688340188904      13.72210254006068  5.865083762667539e-05     0.7126193956553757     -11.37407994759369   0.006188741141582937   0.003349617055751067   0.001088006661709963      14.63080948110561      395.4486752089018   0.008272943598402674     0.8000307098996863     0.7056212201185242     0.0955071848309608     0.4335471760168443   0.007189208754370647     0.3699619021442905     0.1194659675047093     0.1557692294363455  2.680339159493494e-14 139.9505282165548
2.983049313142109      17.73688340188904      13.72210233558542  5.866573878786924e-05     0.7126193956553757     -11.37407994759369   0.006188741141582937   0.003349617055751067   0.001088006661709963      14.63080948110561      395.4486752089018   0.008272943598402674     0.8000307098996863     0.7056212201185242     0.0955071848309608     0.4335471760168443   0.007189208754370647     0.3699619021442905     0.1194659675047093     0.1557692294363455  2.680339159493494e-14 139.950552710267
2.983049313142109      17.73688340188904      13.72210233558542  5.865083762667539e-05     0.7126194105565369     -11.37407994759369   0.006188741141582937   0.003349617055751067   0.001088006661709963      14.63080948110561      395.4486752089018   0.008272943598402674     0.8000307098996863     0.7056212201185242     0.0955071848309608     0.4335471760168443   0.007189208754370647     0.3699619021442905     0.1194659675047093     0.1557692294363455  2.680339159493494e-14 139.9505281874521
2.983049313142109      17.73688340188904      13.72210233558542  5.865083762667539e-05     0.7126193956553757     -11.37408011708069   0.006188741141582937   0.003349617055751067   0.001088006661709963      14.63080948110561      395.4486752089018   0.008272943598402674     0.8000307098996863     0.7056212201185242     0.0955071848309608     0.4335471760168443   0.007189208754370647     0.3699619021442905     0.1194659675047093     0.1557692294363455  2.680339159493494e-14 139.9505282298768
2.983049313142109      17.73688340188904      13.72210233558542  5.865083762667539e-05     0.7126193956553757     -11.37407994759369    0.00618875604274413   0.003349617055751067   0.001088006661709963      14.63080948110561      395.4486752089018   0.008272943598402674     0.8000307098996863     0.7056212201185242     0.0955071848309608     0.4335471760168443   0.007189208754370647     0.3699619021442905     0.1194659675047093     0.1557692294363455  2.680339159493494e-14 139.9505305784966
2.983049313142109      17.73688340188904      13.72210233558542  5.865083762667539e-05     0.7126193956553757     -11.37407994759369   0.006188741141582937   0.003349631956912261   0.001088006661709963      14.63080948110561      395.4486752089018   0.008272943598402674     0.8000307098996863     0.7056212201185242     0.0955071848309608     0.4335471760168443   0.007189208754370647     0.3699619021442905     0.1194659675047093     0.1557692294363455  2.680339159493494e-14 139.9505302183605
2.983049313142109      17.73688340188904      13.72210233558542  5.865083762667539e-05     0.7126193956553757     -11.37407994759369   0.006188741141582937   0.003349617055751067   0.001088021562871157      14.63080948110561      395.4486752089018   0.008272943598402674     0.8000307098996863     0.7056212201185242     0.0955071848309608     0.4335471760168443   0.007189208754370647     0.3699619021442905     0.1194659675047093     0.1557692294363455  2.680339159493494e-14 139.9505509759644
2.983049313142109      17.73688340188904      13.72210233558542  5.865083762667539e-05     0.7126193956553757     -11.37407994759369   0.006188741141582937   0.003349617055751067   0.001088006661709963      14.63080969912166      395.4486752089018   0.008272943598402674     0.8000307098996863     0.7056212201185242     0.0955071848309608     0.4335471760168443   0.007189208754370647     0.3699619021442905     0.1194659675047093     0.1557692294363455  2.680339159493494e-14 139.9505280756912
2.983049313142109      17.73688340188904      13.72210233558542  5.865083762667539e-05     0.7126193956553757     -11.37407994759369   0.006188741141582937   0.003349617055751067   0.001088006661709963      14.63080948110561      395.4486811015463   0.008272943598402674     0.8000307098996863     0.7056212201185242     0.0955071848309608     0.4335471760168443   0.007189208754370647     0.3699619021442905     0.1194659675047093     0.1557692294363455  2.680339159493494e-14 139.9505281257284
2.983049313142109      17.73688340188904      13.72210233558542  5.865083762667539e-05     0.7126193956553757     -11.37407994759369   0.006188741141582937   0.003349617055751067   0.001088006661709963      14.63080948110561      395.4486752089018   0.008272958499563868     0.8000307098996863     0.7056212201185242     0.0955071848309608     0.4335471760168443   0.007189208754370647     0.3699619021442905     0.1194659675047093     0.1557692294363455  2.680339159493494e-14 139.9505468881901
2.983049313142109      17.73688340188904      13.72210233558542  5.865083762667539e-05     0.7126193956553757     -11.37407994759369   0.006188741141582937   0.003349617055751067   0.001088006661709963      14.63080948110561      395.4486752089018   0.008272943598402674     0.8000307248008475     0.7056212201185242     0.0955071848309608     0.4335471760168443   0.007189208754370647     0.3699619021442905     0.1194659675047093     0.1557692294363455  2.680339159493494e-14 139.9505303957538
2.983049313142109      17.73688340188904      13.72210233558542  5.865083762667539e-05     0.7126193956553757     -11.37407994759369   0.006188741141582937   0.003349617055751067   0.001088006661709963      14.63080948110561      395.4486752089018   0.008272943598402674     0.8000307098996863     0.7056212350196854     0.0955071848309608     0.4335471760168443   0.007189208754370647     0.3699619021442905     0.1194659675047093     0.1557692294363455  2.680339159493494e-14 139.9505277246225
2.983049313142109      17.73688340188904      13.72210233558542  5.865083762667539e-05     0.7126193956553757     -11.37407994759369   0.006188741141582937   0.003349617055751067   0.001088006661709963      14.63080948110561      395.4486752089018   0.008272943598402674     0.8000307098996863     0.7056212201185242    0.09550719973212199     0.4335471760168443   0.007189208754370647     0.3699619021442905     0.1194659675047093     0.1557692294363455  2.680339159493494e-14 139.9505297852279
2.983049313142109      17.73688340188904      13.72210233558542  5.865083762667539e-05     0.7126193956553757     -11.37407994759369   0.006188741141582937   0.003349617055751067   0.001088006661709963      14.63080948110561      395.4486752089018   0.008272943598402674     0.8000307098996863     0.7056212201185242     0.0955071848309608     0.4335471909180055   0.007189208754370647     0.3699619021442905     0.1194659675047093     0.1557692294363455  2.680339159493494e-14 139.9505284076262
2.983049313142109      17.73688340188904      13.72210233558542  5.865083762667539e-05     0.7126193956553757     -11.37407994759369   0.006188741141582937   0.003349617055751067   0.001088006661709963      14.63080948110561      395.4486752089018   0.008272943598402674     0.8000307098996863     0.7056212201185242     0.0955071848309608     0.4335471760168443   0.007189223655531841     0.3699619021442905     0.1194659675047093     0.1557692294363455  2.680339159493494e-14 139.9505282704685
2.983049313142109      17.73688340188904      13.72210233558542  5.865083762667539e-05     0.7126193956553757     -11.37407994759369   0.006188741141582937   0.003349617055751067   0.001088006661709963      14.63080948110561      395.4486752089018   0.008272943598402674     0.8000307098996863     0.7056212201185242     0.0955071848309608     0.4335471760168443   0.007189208754370647     0.3699619170454517     0.1194659675047093     0.1557692294363455  2.680339159493494e-14 139.9505282704597
2.983049313142109      17.73688340188904      13.72210233558542  5.865083762667539e-05     0.7126193956553757     -11.37407994759369   0.006188741141582937   0.003349617055751067   0.001088006661709963      14.63080948110561      395.4486752089018   0.008272943598402674     0.8000307098996863     0.7056212201185242     0.0955071848309608     0.4335471760168443   0.007189208754370647     0.3699619021442905     0.1194659824058705     0.1557692294363455  2.680339159493494e-14 139.9505282704609
2.983049313142109      17.73688340188904      13.72210233558542  5.865083762667539e-05     0.7126193956553757     -11.37407994759369   0.006188741141582937   0.003349617055751067   0.001088006661709963      14.63080948110561      395.4486752089018   0.008272943598402674     0.8000307098996863     0.7056212201185242     0.0955071848309608     0.4335471760168443   0.007189208754370647     0.3699619021442905     0.1194659675047093     0.1557692443375067  2.680339159493494e-14 139.9505282704601
2.983049313142109      17.73688340188904      13.72210233558542  5.865083762667539e-05     0.7126193956553757     -11.37407994759369   0.006188741141582937   0.003349617055751067   0.001088006661709963      14.63080948110561      395.4486752089018   0.008272943598402674     0.8000307098996863     0.7056212201185242     0.0955071848309608     0.4335471760168443   0.007189208754370647     0.3699619021442905     0.1194659675047093     0.1557692294363455  1.490118799723925e-08 139.950589506296
2.965353940530232      17.81720792816558        13.671684831452  2.593084693866792e-05      0.760403072606624     -11.38580281956136   0.006255480612980397   0.002107426721403987   0.001037103613557117      15.28721606764585       395.575961978803    0.00845424496598996     0.8000065698765891     0.7131172364399202    0.09426118109401584     0.3417413154536256   0.007181179595484369     0.3699619021442905     0.1195070343024371      0.155819276595168  2.220446049250313e-14 140.2558245927878
2.965353984717449      17.81720792816558        13.671684831452  2.593084693866792e-05      0.760403072606624     -11.38580281956136   0.006255480612980397   0.002107426721403987   0.001037103613557117      15.28721606764585       395.575961978803    0.00845424496598996     0.8000065698765891     0.7131172364399202    0.09426118109401584     0.3417413154536256   0.007181179595484369     0.3699619021442905     0.1195070343024371      0.155819276595168  2.220446049250313e-14 140.2558250968852
2.965353940530232      17.81720819366266        13.671684831452  2.593084693866792e-05      0.760403072606624     -11.38580281956136   0.006255480612980397   0.002107426721403987   0.001037103613557117      15.28721606764585       395.575961978803    0.00845424496598996     0.8000065698765891     0.7131172364399202    0.09426118109401584     0.3417413154536256   0.007181179595484369     0.3699619021442905     0.1195070343024371      0.155819276595168  2.220446049250313e-14 140.2558244390204
2.965353940530232      17.81720792816558      13.67168503517598  2.593084693866792e-05      0.760403072606624     -11.38580281956136   0.006255480612980397   0.002107426721403987   0.001037103613557117      15.28721606764585       395.575961978803    0.00845424496598996     0.8000065698765891     0.7131172364399202    0.09426118109401584     0.3417413154536256   0.007181179595484369     0.3699619021442905     0.1195070343024371      0.155819276595168  2.220446049250313e-14 140.255824492841
2.965353940530232      17.81720792816558        13.671684831452  2.594574809986177e-05      0.760403072606624     -11.38580281956136   0.006255480612980397   0.002107426721403987   0.001037103613557117      15.28721606764585       395.575961978803    0.00845424496598996     0.8000065698765891     0.7131172364399202    0.09426118109401584     0.3417413154536256   0.007181179595484369     0.3699619021442905     0.1195070343024371      0.155819276595168  2.220446049250313e-14 140.255850224194
2.965353940530232      17.81720792816558        13.671684831452  2.593084693866792e-05     0.7604030875077852     -11.38580281956136   0.006255480612980397   0.002107426721403987   0.001037103613557117      15.28721606764585       395.575961978803    0.00845424496598996     0.8000065698765891     0.7131172364399202    0.09426118109401584     0.3417413154536256   0.007181179595484369     0.3699619021442905     0.1195070343024371      0.155819276595168  2.220446049250313e-14 140.255824543326
2.965353940530232      17.81720792816558        13.671684831452  2.593084693866792e-05      0.760403072606624     -11.38580298922304   0.006255480612980397   0.002107426721403987   0.001037103613557117      15.28721606764585       395.575961978803    0.00845424496598996     0.8000065698765891     0.7131172364399202    0.09426118109401584     0.3417413154536256   0.007181179595484369     0.3699619021442905     0.1195070343024371      0.155819276595168  2.220446049250313e-14 140.2558248042419
2.965353940530232      17.81720792816558        13.671684831452  2.593084693866792e-05      0.760403072606624     -11.38580281956136   0.006255495514141591   0.002107426721403987   0.001037103613557117      15.28721606764585       395.575961978803    0.00845424496598996     0.8000065698765891     0.7131172364399202    0.09426118109401584     0.3417413154536256   0.007181179595484369     0.3699619021442905     0.1195070343024371      0.155819276595168  2.220446049250313e-14 140.2558184212843
2.965353940530232      17.81720792816558        13.671684831452  2.593084693866792e-05      0.760403072606624     -11.38580281956136   0.006255480612980397   0.002107441622565181   0.001037103613557117      15.28721606764585       395.575961978803    0.00845424496598996     0.8000065698765891     0.7131172364399202    0.09426118109401584     0.3417413154536256   0.007181179595484369     0.3699619021442905     0.1195070343024371      0.155819276595168  2.220446049250313e-14 140.2558258604921
2.965353940530232      17.81720792816558        13.671684831452  2.593084693866792e-05      0.760403072606624     -11.38580281956136   0.006255480612980397   0.002107426721403987   0.001037118514718311      15.28721606764585       395.575961978803    0.00845424496598996     0.8000065698765891     0.7131172364399202    0.09426118109401584     0.3417413154536256   0.007181179595484369     0.3699619021442905     0.1195070343024371      0.155819276595168  2.220446049250313e-14 140.2558295129451
2.965353940530232      17.81720792816558        13.671684831452  2.593084693866792e-05      0.760403072606624     -11.38580281956136   0.006255480612980397   0.002107426721403987   0.001037103613557117      15.28721629544313       395.575961978803    0.00845424496598996     0.8000065698765891     0.7131172364399202    0.09426118109401584     0.3417413154536256   0.007181179595484369     0.3699619021442905     0.1195070343024371      0.155819276595168  2.220446049250313e-14 140.2558247591159
2.965353940530232      17.81720792816558        13.671684831452  2.593084693866792e-05      0.760403072606624     -11.38580281956136   0.006255480612980397   0.002107426721403987   0.001037103613557117      15.28721606764585      395.5759678733442    0.00845424496598996     0.8000065698765891     0.7131172364399202    0.09426118109401584     0.3417413154536256   0.007181179595484369     0.3699619021442905     0.1195070343024371      0.155819276595168  2.220446049250313e-14 140.2558243277538
2.965353940530232      17.81720792816558        13.671684831452  2.593084693866792e-05      0.760403072606624     -11.38580281956136   0.006255480612980397   0.002107426721403987   0.001037103613557117      15.28721606764585       395.575961978803   0.008454259867151153     0.8000065698765891     0.7131172364399202    0.09426118109401584     0.3417413154536256   0.007181179595484369     0.3699619021442905     0.1195070343024371      0.155819276595168  2.220446049250313e-14 140.2558299827178
2.965353940530232      17.81720792816558        13.671684831452  2.593084693866792e-05      0.760403072606624     -11.38580281956136   0.006255480612980397   0.002107426721403987   0.001037103613557117      15.28721606764585       395.575961978803    0.00845424496598996     0.8000065847777503     0.7131172364399202    0.09426118109401584     0.3417413154536256   0.007181179595484369     0.3699619021442905     0.1195070343024371      0.155819276595168  2.220446049250313e-14 140.2558261887496
2.965353940530232      17.81720792816558        13.671684831452  2.593084693866792e-05      0.760403072606624     -11.38580281956136   0.006255480612980397   0.002107426721403987   0.001037103613557117      15.28721606764585       395.575961978803    0.00845424496598996     0.8000065698765891     0.7131172513410814    0.09426118109401584     0.3417413154536256   0.007181179595484369     0.3699619021442905     0.1195070343024371      0.155819276595168  2.220446049250313e-14 140.2558243224267
2.965353940530232      17.81720792816558        13.671684831452  2.593084693866792e-05      0.760403072606624     -11.38580281956136   0.006255480612980397   0.002107426721403987   0.001037103613557117      15.28721606764585       395.575961978803    0.00845424496598996     0.8000065698765891     0.7131172364399202    0.09426119599517703     0.3417413154536256   0.007181179595484369     0.3699619021442905     0.1195070343024371      0.155819276595168  2.220446049250313e-14 140.2558259025115
2.965353940530232      17.81720792816558        13.671684831452  2.593084693866792e-05      0.760403072606624     -11.38580281956136   0.006255480612980397   0.002107426721403987   0.001037103613557117      15.28721606764585       395.575961978803    0.00845424496598996     0.8000065698765891     0.7131172364399202    0.09426118109401584     0.3417413303547868   0.007181179595484369     0.3699619021442905     0.1195070343024371      0.155819276595168  2.220446049250313e-14 140.2558243835322
2.965353940530232      17.81720792816558        13.671684831452  2.593084693866792e-05      0.760403072606624     -11.38580281956136   0.006255480612980397   0.002107426721403987   0.001037103613557117      15.28721606764585       395.575961978803    0.00845424496598996     0.8000065698765891     0.7131172364399202    0.09426118109401584     0.3417413154536256   0.007181194496645563     0.3699619021442905     0.1195070343024371      0.155819276595168  2.220446049250313e-14 140.2558245927847
2.965353940530232      17.81720792816558        13.671684831452  2.593084693866792e-05      0.760403072606624     -11.38580281956136   0.006255480612980397   0.002107426721403987   0.001037103613557117      15.28721606764585       395.575961978803    0.00845424496598996     0.8000065698765891     0.7131172364399202    0.09426118109401584     0.3417413154536256   0.007181179595484369     0.3699619170454517     0.1195070343024371      0.155819276595168  2.220446049250313e-14 140.2558245927878
2.965353940530232      17.81720792816558        13.671684831452  2.593084693866792e-05      0.760403072606624     -11.38580281956136   0.006255480612980397   0.002107426721403987   0.001037103613557117      15.28721606764585       395.575961978803    0.00845424496598996     0.8000065698765891     0.7131172364399202    0.09426118109401584     0.3417413154536256   0.007181179595484369     0.3699619021442905     0.1195070492035983      0.155819276595168  2.220446049250313e-14 140.2558245927908
2.965353940530232      17.81720792816558        13.671684831452  2.593084693866792e-05      0.760403072606624     -11.38580281956136   0.006255480612980397   0.002107426721403987   0.001037103613557117      15.28721606764585       395.575961978803    0.00845424496598996     0.8000065698765891     0.7131172364399202    0.09426118109401584     0.3417413154536256   0.007181179595484369     0.3699619021442905     0.1195070343024371     0.1558192914963292  2.220446049250313e-14 140.2558245927866
2.965353940530232      17.81720792816558        13.671684831452  2.593084693866792e-05      0.760403072606624     -11.38580281956136   0.006255480612980397   0.002107426721403987   0.001037103613557117      15.28721606764585       395.575961978803    0.00845424496598996     0.8000065698765891     0.7131172364399202    0.09426118109401584     0.3417413154536256   0.007181179595484369     0.3699619021442905     0.1195070343024371      0.155819276595168  1.490118339830815e-08 140.2558854562841
2.978625774740883      17.75696300674568      13.70949882049503  5.029646552728001e-05     0.7245750673348604     -11.37701101151859   0.006203687006698618   0.003038283838058494   0.001072271677220499      14.79490777309407      395.4804959809041   0.008299506141934539     0.8000246671238895     0.7075147471214534    0.09517806507969484     0.4105891605662016   0.007187201517804586     0.3699619021442905     0.1194762338759141      0.155781740838986  4.210720671129235e-14 139.8460769251517
2.978625819125866      17.75696300674568      13.70949882049503  5.029646552728001e-05     0.7245750673348604     -11.37701101151859   0.006203687006698618   0.003038283838058494   0.001072271677220499      14.79490777309407      395.4804959809041   0.008299506141934539     0.8000246671238895     0.7075147471214534    0.09517806507969484     0.4105891605662016   0.007187201517804586     0.3699619021442905     0.1194762338759141      0.155781740838986  4.210720671129235e-14 139.8460769287933
2.978625774740883      17.75696327134505      13.70949882049503  5.029646552728001e-05     0.7245750673348604     -11.37701101151859   0.006203687006698618   0.003038283838058494   0.001072271677220499      14.79490777309407      395.4804959809041   0.008299506141934539     0.8000246671238895     0.7075147471214534    0.09517806507969484     0.4105891605662016   0.007187201517804586     0.3699619021442905     0.1194762338759141      0.155781740838986  4.210720671129235e-14 139.8460769013081
2.978625774740883      17.75696300674568      13.70949902478248  5.029646552728001e-05     0.7245750673348604     -11.37701101151859   0.006203687006698618   0.003038283838058494   0.001072271677220499      14.79490777309407      395.4804959809041   0.008299506141934539     0.8000246671238895     0.7075147471214534    0.09517806507969484     0.4105891605662016   0.007187201517804586     0.3699619021442905     0.1194762338759141      0.155781740838986  4.210720671129235e-14 139.846076849977
2.978625774740883      17.75696300674568      13.70949882049503  5.031136668847386e-05     0.7245750673348604     -11.37701101151859   0.006203687006698618   0.003038283838058494   0.001072271677220499      14.79490777309407      395.4804959809041   0.008299506141934539     0.8000246671238895     0.7075147471214534    0.09517806507969484     0.4105891605662016   0.007187201517804586     0.3699619021442905     0.1194762338759141      0.155781740838986  4.210720671129235e-14 139.8461040552551
2.978625774740883      17.75696300674568      13.70949882049503  5.029646552728001e-05     0.7245750822360216     -11.37701101151859   0.006203687006698618   0.003038283838058494   0.001072271677220499      14.79490777309407      395.4804959809041   0.008299506141934539     0.8000246671238895     0.7075147471214534    0.09517806507969484     0.4105891605662016   0.007187201517804586     0.3699619021442905     0.1194762338759141      0.155781740838986  4.210720671129235e-14 139.8460769384856
2.978625774740883      17.75696300674568      13.70949882049503  5.029646552728001e-05     0.7245750673348604     -11.37701118104926   0.006203687006698618   0.003038283838058494   0.001072271677220499      14.79490777309407      395.4804959809041   0.008299506141934539     0.8000246671238895     0.7075147471214534    0.09517806507969484     0.4105891605662016   0.007187201517804586     0.3699619021442905     0.1194762338759141      0.155781740838986  4.210720671129235e-14 139.846077038786
2.978625774740883      17.75696300674568      13.70949882049503  5.029646552728001e-05     0.7245750673348604     -11.37701101151859   0.006203701907859812   0.003038283838058494   0.001072271677220499      14.79490777309407      395.4804959809041   0.008299506141934539     0.8000246671238895     0.7075147471214534    0.09517806507969484     0.4105891605662016   0.007187201517804586     0.3699619021442905     0.1194762338759141      0.155781740838986  4.210720671129235e-14 139.8460769244167
2.978625774740883      17.75696300674568      13.70949882049503  5.029646552728001e-05     0.7245750673348604     -11.37701101151859   0.006203687006698618   0.003038298739219688   0.001072271677220499      14.79490777309407      395.4804959809041   0.008299506141934539     0.8000246671238895     0.7075147471214534    0.09517806507969484     0.4105891605662016   0.007187201517804586     0.3699619021442905     0.1194762338759141      0.155781740838986  4.210720671129235e-14 139.8460787047848
2.978625774740883      17.75696300674568      13.70949882049503  5.029646552728001e-05     0.7245750673348604     -11.37701101151859   0.006203687006698618   0.003038283838058494   0.001072286578381693      14.79490777309407      395.4804959809041   0.008299506141934539     0.8000246671238895     0.7075147471214534    0.09517806507969484     0.4105891605662016   0.007187201517804586     0.3699619021442905     0.1194762338759141      0.155781740838986  4.210720671129235e-14 139.8460955695858
2.978625774740883      17.75696300674568      13.70949882049503  5.029646552728001e-05     0.7245750673348604     -11.37701101151859   0.006203687006698618   0.003038283838058494   0.001072271677220499      14.79490799355538      395.4804959809041   0.008299506141934539     0.8000246671238895     0.7075147471214534    0.09517806507969484     0.4105891605662016   0.007187201517804586     0.3699619021442905     0.1194762338759141      0.155781740838986  4.210720671129235e-14 139.8460769569205
2.978625774740883      17.75696300674568      13.70949882049503  5.029646552728001e-05     0.7245750673348604     -11.37701101151859   0.006203687006698618   0.003038283838058494   0.001072271677220499      14.79490777309407      395.4805018740227   0.008299506141934539     0.8000246671238895     0.7075147471214534    0.09517806507969484     0.4105891605662016   0.007187201517804586     0.3699619021442905     0.1194762338759141      0.155781740838986  4.210720671129235e-14 139.8460768544616
2.978625774740883      17.75696300674568      13.70949882049503  5.029646552728001e-05     0.7245750673348604     -11.37701101151859   0.006203687006698618   0.003038283838058494   0.001072271677220499      14.79490777309407      395.4804959809041   0.008299521043095733     0.8000246671238895     0.7075147471214534    0.09517806507969484     0.4105891605662016   0.007187201517804586     0.3699619021442905     0.1194762338759141      0.155781740838986  4.210720671129235e-14 139.8460740883905
2.978625774740883      17.75696300674568      13.70949882049503  5.029646552728001e-05     0.7245750673348604     -11.37701101151859   0.006203687006698618   0.003038283838058494   0.001072271677220499      14.79490777309407      395.4804959809041   0.008299506141934539     0.8000246820250507     0.7075147471214534    0.09517806507969484     0.4105891605662016   0.007187201517804586     0.3699619021442905     0.1194762338759141      0.155781740838986  4.210720671129235e-14 139.8460789653321
2.978625774740883      17.75696300674568      13.70949882049503  5.029646552728001e-05     0.7245750673348604     -11.37701101151859   0.006203687006698618   0.003038283838058494   0.001072271677220499      14.79490777309407      395.4804959809041   0.008299506141934539     0.8000246671238895     0.7075147620226145    0.09517806507969484     0.4105891605662016   0.007187201517804586     0.3699619021442905     0.1194762338759141      0.155781740838986  4.210720671129235e-14 139.8460764692024
2.978625774740883      17.75696300674568      13.70949882049503  5.029646552728001e-05     0.7245750673348604     -11.37701101151859   0.006203687006698618   0.003038283838058494   0.001072271677220499      14.79490777309407      395.4804959809041   0.008299506141934539     0.8000246671238895     0.7075147471214534    0.09517807998085603     0.4105891605662016   0.007187201517804586     0.3699619021442905     0.1194762338759141      0.155781740838986  4.210720671129235e-14 139.8460772031264
2.978625774740883      17.75696300674568      13.70949882049503  5.029646552728001e-05     0.7245750673348604     -11.37701101151859   0.006203687006698618   0.003038283838058494   0.001072271677220499      14.79490777309407      395.4804959809041   0.008299506141934539     0.8000246671238895     0.7075147471214534    0.09517806507969484     0.4105891754673628   0.007187201517804586     0.3699619021442905     0.1194762338759141      0.155781740838986  4.210720671129235e-14 139.8460768912843
2.978625774740883      17.75696300674568      13.70949882049503  5.029646552728001e-05     0.7245750673348604     -11.37701101151859   0.006203687006698618   0.003038283838058494   0.001072271677220499      14.79490777309407      395.4804959809041   0.008299506141934539     0.8000246671238895     0.7075147471214534    0.09517806507969484     0.4105891605662016    0.00718721641896578     0.3699619021442905     0.1194762338759141      0.155781740838986  4.210720671129235e-14 139.8460769251516
2.978625774740883      17.75696300674568      13.70949882049503  5.029646552728001e-05     0.7245750673348604     -11.37701101151859   0.006203687006698618   0.003038283838058494   0.001072271677220499      14.79490777309407      395.4804959809041   0.008299506141934539     0.8000246671238895     0.7075147471214534    0.09517806507969484     0.4105891605662016   0.007187201517804586     0.3699619170454517     0.1194762338759141      0.155781740838986  4.210720671129235e-14 139.8460769251517
2.978625774740883      17.75696300674568      13.70949882049503  5.029646552728001e-05     0.7245750673348604     -11.37701101151859   0.006203687006698618   0.003038283838058494   0.001072271677220499      14.79490777309407      395.4804959809041   0.008299506141934539     0.8000246671238895     0.7075147471214534    0.09517806507969484     0.4105891605662016   0.007187201517804586     0.3699619021442905     0.1194762487770752      0.155781740838986  4.210720671129235e-14 139.8460769251621
2.978625774740883      17.75696300674568      13.70949882049503  5.029646552728001e-05     0.7245750673348604     -11.37701101151859   0.006203687006698618   0.003038283838058494   0.001072271677220499      14.79490777309407      395.4804959809041   0.008299506141934539     0.8000246671238895     0.7075147471214534    0.09517806507969484     0.4105891605662016   0.007187201517804586     0.3699619021442905     0.1194762338759141     0.1557817557401472  4.210720671129235e-14 139.8460769251529
2.978625774740883      17.75696300674568      13.70949882049503  5.029646552728001e-05     0.7245750673348604     -11.37701101151859   0.006203687006698618   0.003038283838058494   0.001072271677220499      14.79490777309407      395.4804959809041   0.008299506141934539     0.8000246671238895     0.7075147471214534    0.09517806507969484     0.4105891605662016   0.007187201517804586     0.3699619021442905     0.1194762338759141      0.155781740838986  1.490120330105437e-08 139.8461380708874
2.959525266406745      17.75455147966956      13.72599149443456  4.393448505912416e-05     0.7235860044873983     -11.38432920992456   0.006214051598144497   0.002903679791123626   0.001062511578402236      14.93372458063462      395.4831630531028    0.00835699943931094     0.8000203890824279     0.7109816749301053    0.09475210126555979     0.4125266019660708   0.007188099242535019     0.3699619021442905     0.1194347305979392     0.1557730270369413  3.407793064164562e-14 139.730953749963
2.959525310507108      17.75455147966956      13.72599149443456  4.393448505912416e-05     0.7235860044873983     -11.38432920992456   0.006214051598144497   0.002903679791123626   0.001062511578402236      14.93372458063462      395.4831630531028    0.00835699943931094     0.8000203890824279     0.7109816749301053    0.09475210126555979     0.4125266019660708   0.007188099242535019     0.3699619021442905     0.1194347305979392     0.1557730270369413  3.407793064164562e-14 139.7309539053481
2.959525266406745        17.754551744233      13.72599149443456  4.393448505912416e-05     0.7235860044873983     -11.38432920992456   0.006214051598144497   0.002903679791123626   0.001062511578402236      14.93372458063462      395.4831630531028    0.00835699943931094     0.8000203890824279     0.7109816749301053    0.09475210126555979     0.4125266019660708   0.007188099242535019     0.3699619021442905     0.1194347305979392     0.1557730270369413  3.407793064164562e-14 139.7309537505273
2.959525266406745      17.75455147966956      13.72599169896777  4.393448505912416e-05     0.7235860044873983     -11.38432920992456   0.006214051598144497   0.002903679791123626   0.001062511578402236      14.93372458063462      395.4831630531028    0.00835699943931094     0.8000203890824279     0.7109816749301053    0.09475210126555979     0.4125266019660708   0.007188099242535019     0.3699619021442905     0.1194347305979392     0.1557730270369413  3.407793064164562e-14 139.7309536745681
2.959525266406745      17.75455147966956      13.72599149443456  4.394938622031801e-05     0.7235860044873983     -11.38432920992456   0.006214051598144497   0.002903679791123626   0.001062511578402236      14.93372458063462      395.4831630531028    0.00835699943931094     0.8000203890824279     0.7109816749301053    0.09475210126555979     0.4125266019660708   0.007188099242535019     0.3699619021442905     0.1194347305979392     0.1557730270369413  3.407793064164562e-14 139.7309799382306
2.959525266406745      17.75455147966956      13.72599149443456  4.393448505912416e-05     0.7235860193885595     -11.38432920992456   0.006214051598144497   0.002903679791123626   0.001062511578402236      14.93372458063462      395.4831630531028    0.00835699943931094     0.8000203890824279     0.7109816749301053    0.09475210126555979     0.4125266019660708   0.007188099242535019     0.3699619021442905     0.1194347305979392     0.1557730270369413  3.407793064164562e-14 139.7309536848676
2.959525266406745      17.75455147966956      13.72599149443456  4.393448505912416e-05     0.7235860044873983     -11.38432937956429   0.006214051598144497   0.002903679791123626   0.001062511578402236      14.93372458063462      395.4831630531028    0.00835699943931094     0.8000203890824279     0.7109816749301053    0.09475210126555979     0.4125266019660708   0.007188099242535019     0.3699619021442905     0.1194347305979392     0.1557730270369413  3.407793064164562e-14 139.7309538598902
2.959525266406745      17.75455147966956      13.72599149443456  4.393448505912416e-05     0.7235860044873983     -11.38432920992456    0.00621406649930569   0.002903679791123626   0.001062511578402236      14.93372458063462      395.4831630531028    0.00835699943931094     0.8000203890824279     0.7109816749301053    0.09475210126555979     0.4125266019660708   0.007188099242535019     0.3699619021442905     0.1194347305979392     0.1557730270369413  3.407793064164562e-14 139.7309525451954
2.959525266406745      17.75455147966956      13.72599149443456  4.393448505912416e-05     0.7235860044873983     -11.38432920992456   0.006214051598144497   0.002903694692284819   0.001062511578402236      14.93372458063462      395.4831630531028    0.00835699943931094     0.8000203890824279     0.7109816749301053    0.09475210126555979     0.4125266019660708   0.007188099242535019     0.3699619021442905     0.1194347305979392     0.1557730270369413  3.407793064164562e-14 139.7309551983595
2.959525266406745      17.75455147966956      13.72599149443456  4.393448505912416e-05     0.7235860044873983     -11.38432920992456   0.006214051598144497   0.002903679791123626   0.001062526479563429      14.93372458063462      395.4831630531028    0.00835699943931094     0.8000203890824279     0.7109816749301053    0.09475210126555979     0.4125266019660708   0.007188099242535019     0.3699619021442905     0.1194347305979392     0.1557730270369413  3.407793064164562e-14 139.7309690611529
2.959525266406745      17.75455147966956      13.72599149443456  4.393448505912416e-05     0.7235860044873983     -11.38432920992456   0.006214051598144497   0.002903679791123626   0.001062511578402236      14.93372480316446      395.4831630531028    0.00835699943931094     0.8000203890824279     0.7109816749301053    0.09475210126555979     0.4125266019660708   0.007188099242535019     0.3699619021442905     0.1194347305979392     0.1557730270369413  3.407793064164562e-14 139.7309538000693
2.959525266406745      17.75455147966956      13.72599149443456  4.393448505912416e-05     0.7235860044873983     -11.38432920992456   0.006214051598144497   0.002903679791123626   0.001062511578402236      14.93372458063462      395.4831689462611    0.00835699943931094     0.8000203890824279     0.7109816749301053    0.09475210126555979     0.4125266019660708   0.007188099242535019     0.3699619021442905     0.1194347305979392     0.1557730270369413  3.407793064164562e-14 139.730953705433
2.959525266406745      17.75455147966956      13.72599149443456  4.393448505912416e-05     0.7235860044873983     -11.38432920992456   0.006214051598144497   0.002903679791123626   0.001062511578402236      14.93372458063462      395.4831630531028   0.008357014340472134     0.8000203890824279     0.7109816749301053    0.09475210126555979     0.4125266019660708   0.007188099242535019     0.3699619021442905     0.1194347305979392     0.1557730270369413  3.407793064164562e-14 139.7309565178818
2.959525266406745      17.75455147966956      13.72599149443456  4.393448505912416e-05     0.7235860044873983     -11.38432920992456   0.006214051598144497   0.002903679791123626   0.001062511578402236      14.93372458063462      395.4831630531028    0.00835699943931094     0.8000204039835891     0.7109816749301053    0.09475210126555979     0.4125266019660708   0.007188099242535019     0.3699619021442905     0.1194347305979392     0.1557730270369413  3.407793064164562e-14 139.7309557103077
2.959525266406745      17.75455147966956      13.72599149443456  4.393448505912416e-05     0.7235860044873983     -11.38432920992456   0.006214051598144497   0.002903679791123626   0.001062511578402236      14.93372458063462      395.4831630531028    0.00835699943931094     0.8000203890824279     0.7109816898312665    0.09475210126555979     0.4125266019660708   0.007188099242535019     0.3699619021442905     0.1194347305979392     0.1557730270369413  3.407793064164562e-14 139.7309532738027
2.959525266406745      17.75455147966956      13.72599149443456  4.393448505912416e-05     0.7235860044873983     -11.38432920992456   0.006214051598144497   0.002903679791123626   0.001062511578402236      14.93372458063462      395.4831630531028    0.00835699943931094     0.8000203890824279     0.7109816749301053    0.09475211616672098     0.4125266019660708   0.007188099242535019     0.3699619021442905     0.1194347305979392     0.1557730270369413  3.407793064164562e-14 139.7309542665314
2.959525266406745      17.75455147966956      13.72599149443456  4.393448505912416e-05     0.7235860044873983     -11.38432920992456   0.006214051598144497   0.002903679791123626   0.001062511578402236      14.93372458063462      395.4831630531028    0.00835699943931094     0.8000203890824279     0.7109816749301053    0.09475210126555979      0.412526616867232   0.007188099242535019     0.3699619021442905     0.1194347305979392     0.1557730270369413  3.407793064164562e-14 139.7309536908251
2.959525266406745      17.75455147966956      13.72599149443456  4.393448505912416e-05     0.7235860044873983     -11.38432920992456   0.006214051598144497   0.002903679791123626   0.001062511578402236      14.93372458063462      395.4831630531028    0.00835699943931094     0.8000203890824279     0.7109816749301053    0.09475210126555979     0.4125266019660708   0.007188114143696213     0.3699619021442905     0.1194347305979392     0.1557730270369413  3.407793064164562e-14 139.7309537499956
2.959525266406745      17.75455147966956      13.72599149443456  4.393448505912416e-05     0.7235860044873983     -11.38432920992456   0.006214051598144497   0.002903679791123626   0.001062511578402236      14.93372458063462      395.4831630531028    0.00835699943931094     0.8000203890824279     0.7109816749301053    0.09475210126555979     0.4125266019660708   0.007188099242535019     0.3699619170454517     0.1194347305979392     0.1557730270369413  3.407793064164562e-14 139.730953749963
2.959525266406745      17.75455147966956      13.72599149443456  4.393448505912416e-05     0.7235860044873983     -11.38432920992456   0.006214051598144497   0.002903679791123626   0.001062511578402236      14.93372458063462      395.4831630531028    0.00835699943931094     0.8000203890824279     0.7109816749301053    0.09475210126555979     0.4125266019660708   0.007188099242535019     0.3699619021442905     0.1194347454991004     0.1557730270369413  3.407793064164562e-14 139.730953749964
2.959525266406745      17.75455147966956      13.72599149443456  4.393448505912416e-05     0.7235860044873983     -11.38432920992456   0.006214051598144497   0.002903679791123626   0.001062511578402236      14.93372458063462      395.4831630531028    0.00835699943931094     0.8000203890824279     0.7109816749301053    0.09475210126555979     0.4125266019660708   0.007188099242535019     0.3699619021442905     0.1194347305979392     0.1557730419381025  3.407793064164562e-14 139.7309537499645
2.959525266406745      17.75455147966956      13.72599149443456  4.393448505912416e-05     0.7235860044873983     -11.38432920992456   0.006214051598144497   0.002903679791123626   0.001062511578402236      14.93372458063462      395.4831630531028    0.00835699943931094     0.8000203890824279     0.7109816749301053    0.09475210126555979     0.4125266019660708   0.007188099242535019     0.3699619021442905     0.1194347305979392     0.1557730270369413   1.49011952717783e-08 139.7310149826718
2.932891651646439      17.72957851350908      13.66721788578408  4.009079776671625e-05     0.7313756944571742     -11.35182424066824    0.00622169932966364    0.00291643202471954   0.001053747285613158       15.1064503959188      395.4782426468701   0.008410988755390928     0.8000183913996046      0.715321318247662     0.0944088401608672      0.412536837700117   0.007175557738578272     0.3699619021442905     0.1194347763766218     0.1557538294846883  2.897758275584697e-14 139.6048652306326
2.93289169534993      17.72957851350908      13.66721788578408  4.009079776671625e-05     0.7313756944571742     -11.35182424066824    0.00622169932966364    0.00291643202471954   0.001053747285613158       15.1064503959188      395.4782426468701   0.008410988755390928     0.8000183913996046      0.715321318247662     0.0944088401608672      0.412536837700117   0.007175557738578272     0.3699619021442905     0.1194347763766218     0.1557538294846883  2.897758275584697e-14 139.604865083818
2.932891651646439      17.72957877770039      13.66721788578408  4.009079776671625e-05     0.7313756944571742     -11.35182424066824    0.00622169932966364    0.00291643202471954   0.001053747285613158       15.1064503959188      395.4782426468701   0.008410988755390928     0.8000183913996046      0.715321318247662     0.0944088401608672      0.412536837700117   0.007175557738578272     0.3699619021442905     0.1194347763766218     0.1557538294846883  2.897758275584697e-14 139.6048652384795
2.932891651646439      17.72957851350908       13.6672180894415  4.009079776671625e-05     0.7313756944571742     -11.35182424066824    0.00622169932966364    0.00291643202471954   0.001053747285613158       15.1064503959188      395.4782426468701   0.008410988755390928     0.8000183913996046      0.715321318247662     0.0944088401608672      0.412536837700117   0.007175557738578272     0.3699619021442905     0.1194347763766218     0.1557538294846883  2.897758275584697e-14 139.6048651745219
2.932891651646439      17.72957851350908      13.66721788578408   4.01056989279101e-05     0.7313756944571742     -11.35182424066824    0.00622169932966364    0.00291643202471954   0.001053747285613158       15.1064503959188      395.4782426468701   0.008410988755390928     0.8000183913996046      0.715321318247662     0.0944088401608672      0.412536837700117   0.007175557738578272     0.3699619021442905     0.1194347763766218     0.1557538294846883  2.897758275584697e-14 139.6048906333521
2.932891651646439      17.72957851350908      13.66721788578408  4.009079776671625e-05     0.7313757093583354     -11.35182424066824    0.00622169932966364    0.00291643202471954   0.001053747285613158       15.1064503959188      395.4782426468701   0.008410988755390928     0.8000183913996046      0.715321318247662     0.0944088401608672      0.412536837700117   0.007175557738578272     0.3699619021442905     0.1194347763766218     0.1557538294846883  2.897758275584697e-14 139.6048651639864
2.932891651646439      17.72957851350908      13.66721788578408  4.009079776671625e-05     0.7313756944571742      -11.3518244098236    0.00622169932966364    0.00291643202471954   0.001053747285613158       15.1064503959188      395.4782426468701   0.008410988755390928     0.8000183913996046      0.715321318247662     0.0944088401608672      0.412536837700117   0.007175557738578272     0.3699619021442905     0.1194347763766218     0.1557538294846883  2.897758275584697e-14 139.6048653504108
2.932891651646439      17.72957851350908      13.66721788578408  4.009079776671625e-05     0.7313756944571742     -11.35182424066824   0.006221714230824834    0.00291643202471954   0.001053747285613158       15.1064503959188      395.4782426468701   0.008410988755390928     0.8000183913996046      0.715321318247662     0.0944088401608672      0.412536837700117   0.007175557738578272     0.3699619021442905     0.1194347763766218     0.1557538294846883  2.897758275584697e-14 139.6048643342335
2.932891651646439      17.72957851350908      13.66721788578408  4.009079776671625e-05     0.7313756944571742     -11.35182424066824    0.00622169932966364   0.002916446925880734   0.001053747285613158       15.1064503959188      395.4782426468701   0.008410988755390928     0.8000183913996046      0.715321318247662     0.0944088401608672      0.412536837700117   0.007175557738578272     0.3699619021442905     0.1194347763766218     0.1557538294846883  2.897758275584697e-14 139.6048666253374
2.932891651646439      17.72957851350908      13.66721788578408  4.009079776671625e-05     0.7313756944571742     -11.35182424066824    0.00622169932966364    0.00291643202471954   0.001053762186774352       15.1064503959188      395.4782426468701   0.008410988755390928     0.8000183913996046      0.715321318247662     0.0944088401608672      0.412536837700117   0.007175557738578272     0.3699619021442905     0.1194347763766218     0.1557538294846883  2.897758275584697e-14 139.6048815546173
2.932891651646439      17.72957851350908      13.66721788578408  4.009079776671625e-05     0.7313756944571742     -11.35182424066824    0.00622169932966364    0.00291643202471954   0.001053747285613158      15.10645062102246      395.4782426468701   0.008410988755390928     0.8000183913996046      0.715321318247662     0.0944088401608672      0.412536837700117   0.007175557738578272     0.3699619021442905     0.1194347763766218     0.1557538294846883  2.897758275584697e-14 139.6048652373758
2.932891651646439      17.72957851350908      13.66721788578408  4.009079776671625e-05     0.7313756944571742     -11.35182424066824    0.00622169932966364    0.00291643202471954   0.001053747285613158       15.1064503959188      395.4782485399551   0.008410988755390928     0.8000183913996046      0.715321318247662     0.0944088401608672      0.412536837700117   0.007175557738578272     0.3699619021442905     0.1194347763766218     0.1557538294846883  2.897758275584697e-14 139.6048652212953
2.932891651646439      17.72957851350908      13.66721788578408  4.009079776671625e-05     0.7313756944571742     -11.35182424066824    0.00622169932966364    0.00291643202471954   0.001053747285613158       15.1064503959188      395.4782426468701   0.008411003656552122     0.8000183913996046      0.715321318247662     0.0944088401608672      0.412536837700117   0.007175557738578272     0.3699619021442905     0.1194347763766218     0.1557538294846883  2.897758275584697e-14 139.6048680666248
2.932891651646439      17.72957851350908      13.66721788578408  4.009079776671625e-05     0.7313756944571742     -11.35182424066824    0.00622169932966364    0.00291643202471954   0.001053747285613158       15.1064503959188      395.4782426468701   0.008410988755390928     0.8000184063007658      0.715321318247662     0.0944088401608672      0.412536837700117   0.007175557738578272     0.3699619021442905     0.1194347763766218     0.1557538294846883  2.897758275584697e-14 139.6048671798352
2.932891651646439      17.72957851350908      13.66721788578408  4.009079776671625e-05     0.7313756944571742     -11.35182424066824    0.00622169932966364    0.00291643202471954   0.001053747285613158       15.1064503959188      395.4782426468701   0.008410988755390928     0.8000183913996046     0.7153213331488232     0.0944088401608672      0.412536837700117   0.007175557738578272     0.3699619021442905     0.1194347763766218     0.1557538294846883  2.897758275584697e-14 139.6048647940794
2.932891651646439      17.72957851350908      13.66721788578408  4.009079776671625e-05     0.7313756944571742     -11.35182424066824    0.00622169932966364    0.00291643202471954   0.001053747285613158       15.1064503959188      395.4782426468701   0.008410988755390928     0.8000183913996046      0.715321318247662     0.0944088550620284      0.412536837700117   0.007175557738578272     0.3699619021442905     0.1194347763766218     0.1557538294846883  2.897758275584697e-14 139.6048658194164
2.932891651646439      17.72957851350908      13.66721788578408  4.009079776671625e-05     0.7313756944571742     -11.35182424066824    0.00622169932966364    0.00291643202471954   0.001053747285613158       15.1064503959188      395.4782426468701   0.008410988755390928     0.8000183913996046      0.715321318247662     0.0944088401608672     0.4125368526012782   0.007175557738578272     0.3699619021442905     0.1194347763766218     0.1557538294846883  2.897758275584697e-14 139.6048651864591
2.932891651646439      17.72957851350908      13.66721788578408  4.009079776671625e-05     0.7313756944571742     -11.35182424066824    0.00622169932966364    0.00291643202471954   0.001053747285613158       15.1064503959188      395.4782426468701   0.008410988755390928     0.8000183913996046      0.715321318247662     0.0944088401608672      0.412536837700117   0.007175572639739466     0.3699619021442905     0.1194347763766218     0.1557538294846883  2.897758275584697e-14 139.6048652306305
2.932891651646439      17.72957851350908      13.66721788578408  4.009079776671625e-05     0.7313756944571742     -11.35182424066824    0.00622169932966364    0.00291643202471954   0.001053747285613158       15.1064503959188      395.4782426468701   0.008410988755390928     0.8000183913996046      0.715321318247662     0.0944088401608672      0.412536837700117   0.007175557738578272     0.3699619170454517     0.1194347763766218     0.1557538294846883  2.897758275584697e-14 139.6048652306326
2.932891651646439      17.72957851350908      13.66721788578408  4.009079776671625e-05     0.7313756944571742     -11.35182424066824    0.00622169932966364    0.00291643202471954   0.001053747285613158       15.1064503959188      395.4782426468701   0.008410988755390928     0.8000183913996046      0.715321318247662     0.0944088401608672      0.412536837700117   0.007175557738578272     0.3699619021442905      0.119434791277783     0.1557538294846883  2.897758275584697e-14 139.604865230629
2.932891651646439      17.72957851350908      13.66721788578408  4.009079776671625e-05     0.7313756944571742     -11.35182424066824    0.00622169932966364    0.00291643202471954   0.001053747285613158       15.1064503959188      395.4782426468701   0.008410988755390928     0.8000183913996046      0.715321318247662     0.0944088401608672      0.412536837700117   0.007175557738578272     0.3699619021442905     0.1194347763766218     0.1557538443858495  2.897758275584697e-14 139.6048652306328
2.932891651646439      17.72957851350908      13.66721788578408  4.009079776671625e-05     0.7313756944571742     -11.35182424066824    0.00622169932966364    0.00291643202471954   0.001053747285613158       15.1064503959188      395.4782426468701   0.008410988755390928     0.8000183913996046      0.715321318247662     0.0944088401608672      0.412536837700117   0.007175557738578272     0.3699619021442905     0.1194347763766218     0.1557538294846883  1.490119017143041e-08 139.6049266817544
2.934095926126769      17.69466972299634      13.59736901156845  3.873677523281554e-05     0.7356208702067794     -11.31166121087849   0.006229005962966579   0.002855587813486571   0.001051907662009365      15.10445877046779      395.4803258512985   0.008415378081654757     0.8000175932568076      0.715586472669745     0.0943708837559641     0.4158449749068935   0.007175999228659287     0.3699619021442905     0.1195374261144804     0.1557431028579374  2.725039142055405e-14 139.5500282434297
2.934095969848205      17.69466972299634      13.59736901156845  3.873677523281554e-05     0.7356208702067794     -11.31166121087849   0.006229005962966579   0.002855587813486571   0.001051907662009365      15.10445877046779      395.4803258512985   0.008415378081654757     0.8000175932568076      0.715586472669745     0.0943708837559641     0.4158449749068935   0.007175999228659287     0.3699619021442905     0.1195374261144804     0.1557431028579374  2.725039142055405e-14 139.5500282087278
2.934095926126769      17.69466998666746      13.59736901156845  3.873677523281554e-05     0.7356208702067794     -11.31166121087849   0.006229005962966579   0.002855587813486571   0.001051907662009365      15.10445877046779      395.4803258512985   0.008415378081654757     0.8000175932568076      0.715586472669745     0.0943708837559641     0.4158449749068935   0.007175999228659287     0.3699619021442905     0.1195374261144804     0.1557431028579374  2.725039142055405e-14 139.5500282664686
2.934095926126769      17.69466972299634      13.59736921418504  3.873677523281554e-05     0.7356208702067794     -11.31166121087849   0.006229005962966579   0.002855587813486571   0.001051907662009365      15.10445877046779      395.4803258512985   0.008415378081654757     0.8000175932568076      0.715586472669745     0.0943708837559641     0.4158449749068935   0.007175999228659287     0.3699619021442905     0.1195374261144804     0.1557431028579374  2.725039142055405e-14 139.5500282039292
2.934095926126769      17.69466972299634      13.59736901156845  3.875167639400939e-05     0.7356208702067794     -11.31166121087849   0.006229005962966579   0.002855587813486571   0.001051907662009365      15.10445877046779      395.4803258512985   0.008415378081654757     0.8000175932568076      0.715586472669745     0.0943708837559641     0.4158449749068935   0.007175999228659287     0.3699619021442905     0.1195374261144804     0.1557431028579374  2.725039142055405e-14 139.5500532829095
2.934095926126769      17.69466972299634      13.59736901156845  3.873677523281554e-05     0.7356208851079406     -11.31166121087849   0.006229005962966579   0.002855587813486571   0.001051907662009365      15.10445877046779      395.4803258512985   0.008415378081654757     0.8000175932568076      0.715586472669745     0.0943708837559641     0.4158449749068935   0.007175999228659287     0.3699619021442905     0.1195374261144804     0.1557431028579374  2.725039142055405e-14 139.5500281917639
2.934095926126769      17.69466972299634      13.59736901156845  3.873677523281554e-05     0.7356208702067794     -11.31166137943538   0.006229005962966579   0.002855587813486571   0.001051907662009365      15.10445877046779      395.4803258512985   0.008415378081654757     0.8000175932568076      0.715586472669745     0.0943708837559641     0.4158449749068935   0.007175999228659287     0.3699619021442905     0.1195374261144804     0.1557431028579374  2.725039142055405e-14 139.5500283478117
2.934095926126769      17.69466972299634      13.59736901156845  3.873677523281554e-05     0.7356208702067794     -11.31166121087849   0.006229020864127773   0.002855587813486571   0.001051907662009365      15.10445877046779      395.4803258512985   0.008415378081654757     0.8000175932568076      0.715586472669745     0.0943708837559641     0.4158449749068935   0.007175999228659287     0.3699619021442905     0.1195374261144804     0.1557431028579374  2.725039142055405e-14 139.5500286612715
2.934095926126769      17.69466972299634      13.59736901156845  3.873677523281554e-05     0.7356208702067794     -11.31166121087849   0.006229005962966579   0.002855602714647765   0.001051907662009365      15.10445877046779      395.4803258512985   0.008415378081654757     0.8000175932568076      0.715586472669745     0.0943708837559641     0.4158449749068935   0.007175999228659287     0.3699619021442905     0.1195374261144804     0.1557431028579374  2.725039142055405e-14 139.5500296663763
2.934095926126769      17.69466972299634      13.59736901156845  3.873677523281554e-05     0.7356208702067794     -11.31166121087849   0.006229005962966579   0.002855587813486571   0.001051922563170559      15.10445877046779      395.4803258512985   0.008415378081654757     0.8000175932568076      0.715586472669745     0.0943708837559641     0.4158449749068935   0.007175999228659287     0.3699619021442905     0.1195374261144804     0.1557431028579374  2.725039142055405e-14 139.5500452586581
2.934095926126769      17.69466972299634      13.59736901156845  3.873677523281554e-05     0.7356208702067794     -11.31166121087849   0.006229005962966579   0.002855587813486571   0.001051907662009365      15.10445899554176      395.4803258512985   0.008415378081654757     0.8000175932568076      0.715586472669745     0.0943708837559641     0.4158449749068935   0.007175999228659287     0.3699619021442905     0.1195374261144804     0.1557431028579374  2.725039142055405e-14 139.550028433286
2.934095926126769      17.69466972299634      13.59736901156845  3.873677523281554e-05     0.7356208702067794     -11.31166121087849   0.006229005962966579   0.002855587813486571   0.001051907662009365      15.10445877046779      395.4803317444146   0.008415378081654757     0.8000175932568076      0.715586472669745     0.0943708837559641     0.4158449749068935   0.007175999228659287     0.3699619021442905     0.1195374261144804     0.1557431028579374  2.725039142055405e-14 139.5500283652196
2.934095926126769      17.69466972299634      13.59736901156845  3.873677523281554e-05     0.7356208702067794     -11.31166121087849   0.006229005962966579   0.002855587813486571   0.001051907662009365      15.10445877046779      395.4803258512985   0.008415392982815951     0.8000175932568076      0.715586472669745     0.0943708837559641     0.4158449749068935   0.007175999228659287     0.3699619021442905     0.1195374261144804     0.1557431028579374  2.725039142055405e-14 139.5500302772607
2.934095926126769      17.69466972299634      13.59736901156845  3.873677523281554e-05     0.7356208702067794     -11.31166121087849   0.006229005962966579   0.002855587813486571   0.001051907662009365      15.10445877046779      395.4803258512985   0.008415378081654757     0.8000176081579687      0.715586472669745     0.0943708837559641     0.4158449749068935   0.007175999228659287     0.3699619021442905     0.1195374261144804     0.1557431028579374  2.725039142055405e-14 139.5500301613434
2.934095926126769      17.69466972299634      13.59736901156845  3.873677523281554e-05     0.7356208702067794     -11.31166121087849   0.006229005962966579   0.002855587813486571   0.001051907662009365      15.10445877046779      395.4803258512985   0.008415378081654757     0.8000175932568076     0.7155864875709062     0.0943708837559641     0.4158449749068935   0.007175999228659287     0.3699619021442905     0.1195374261144804     0.1557431028579374  2.725039142055405e-14 139.5500278483408
2.934095926126769      17.69466972299634      13.59736901156845  3.873677523281554e-05     0.7356208702067794     -11.31166121087849   0.006229005962966579   0.002855587813486571   0.001051907662009365      15.10445877046779      395.4803258512985   0.008415378081654757     0.8000175932568076      0.715586472669745    0.09437089865712529     0.4158449749068935   0.007175999228659287     0.3699619021442905     0.1195374261144804     0.1557431028579374  2.725039142055405e-14 139.5500287845262
2.934095926126769      17.69466972299634      13.59736901156845  3.873677523281554e-05     0.7356208702067794     -11.31166121087849   0.006229005962966579   0.002855587813486571   0.001051907662009365      15.10445877046779      395.4803258512985   0.008415378081654757     0.8000175932568076      0.715586472669745     0.0943708837559641     0.4158449898080547   0.007175999228659287     0.3699619021442905     0.1195374261144804     0.1557431028579374  2.725039142055405e-14 139.5500282092491
2.934095926126769      17.69466972299634      13.59736901156845  3.873677523281554e-05     0.7356208702067794     -11.31166121087849   0.006229005962966579   0.002855587813486571   0.001051907662009365      15.10445877046779      395.4803258512985   0.008415378081654757     0.8000175932568076      0.715586472669745     0.0943708837559641     0.4158449749068935    0.00717601412982048     0.3699619021442905     0.1195374261144804     0.1557431028579374  2.725039142055405e-14 139.5500282433741
2.934095926126769      17.69466972299634      13.59736901156845  3.873677523281554e-05     0.7356208702067794     -11.31166121087849   0.006229005962966579   0.002855587813486571   0.001051907662009365      15.10445877046779      395.4803258512985   0.008415378081654757     0.8000175932568076      0.715586472669745     0.0943708837559641     0.4158449749068935   0.007175999228659287     0.3699619170454517     0.1195374261144804     0.1557431028579374  2.725039142055405e-14 139.5500282434297
2.934095926126769      17.69466972299634      13.59736901156845  3.873677523281554e-05     0.7356208702067794     -11.31166121087849   0.006229005962966579   0.002855587813486571   0.001051907662009365      15.10445877046779      395.4803258512985   0.008415378081654757     0.8000175932568076      0.715586472669745     0.0943708837559641     0.4158449749068935   0.007175999228659287     0.3699619021442905     0.1195374410156416     0.1557431028579374  2.725039142055405e-14 139.5500282434125
2.934095926126769      17.69466972299634      13.59736901156845  3.873677523281554e-05     0.7356208702067794     -11.31166121087849   0.006229005962966579   0.002855587813486571   0.001051907662009365      15.10445877046779      395.4803258512985   0.008415378081654757     0.8000175932568076      0.715586472669745     0.0943708837559641     0.4158449749068935   0.007175999228659287     0.3699619021442905     0.1195374261144804     0.1557431177590986  2.725039142055405e-14 139.5500282434059
2.934095926126769      17.69466972299634      13.59736901156845  3.873677523281554e-05     0.7356208702067794     -11.31166121087849   0.006229005962966579   0.002855587813486571   0.001051907662009365      15.10445877046779      395.4803258512985   0.008415378081654757     0.8000175932568076      0.715586472669745     0.0943708837559641     0.4158449749068935   0.007175999228659287     0.3699619021442905     0.1195374261144804     0.1557431028579374  1.490118844423908e-08 139.5500897423499
2.932892626546433      17.66917035889349      13.54752452295667  3.704157956980603e-05     0.7379594257227952     -11.28297418564879   0.006228916894740372   0.002829022824817961   0.001035326146541805      15.02598419630036      392.2323792259027   0.008397922541260667     0.8000172617342818     0.7158783088861729     0.0943960289054749     0.4168454611466653   0.007234888176796263     0.3699619021442905     0.1198828036703392     0.1562026400390412  2.495816254820856e-14 139.5267317593358
2.932892670249939      17.66917035889349      13.54752452295667  3.704157956980603e-05     0.7379594257227952     -11.28297418564879   0.006228916894740372   0.002829022824817961   0.001035326146541805      15.02598419630036      392.2323792259027   0.008397922541260667     0.8000172617342818     0.7158783088861729     0.0943960289054749     0.4168454611466653   0.007234888176796263     0.3699619021442905     0.1198828036703392     0.1562026400390412  2.495816254820856e-14 139.5267317995225
2.932892626546433      17.66917062218465      13.54752452295667  3.704157956980603e-05     0.7379594257227952     -11.28297418564879   0.006228916894740372   0.002829022824817961   0.001035326146541805      15.02598419630036      392.2323792259027   0.008397922541260667     0.8000172617342818     0.7158783088861729     0.0943960289054749     0.4168454611466653   0.007234888176796263     0.3699619021442905     0.1198828036703392     0.1562026400390412  2.495816254820856e-14 139.5267316479002
2.932892626546433      17.66917035889349      13.54752472483051  3.704157956980603e-05     0.7379594257227952     -11.28297418564879   0.006228916894740372   0.002829022824817961   0.001035326146541805      15.02598419630036      392.2323792259027   0.008397922541260667     0.8000172617342818     0.7158783088861729     0.0943960289054749     0.4168454611466653   0.007234888176796263     0.3699619021442905     0.1198828036703392     0.1562026400390412  2.495816254820856e-14 139.5267316497796
2.932892626546433      17.66917035889349      13.54752452295667  3.705648073099988e-05     0.7379594257227952     -11.28297418564879   0.006228916894740372   0.002829022824817961   0.001035326146541805      15.02598419630036      392.2323792259027   0.008397922541260667     0.8000172617342818     0.7158783088861729     0.0943960289054749     0.4168454611466653   0.007234888176796263     0.3699619021442905     0.1198828036703392     0.1562026400390412  2.495816254820856e-14 139.5267600484619
2.932892626546433      17.66917035889349      13.54752452295667  3.704157956980603e-05     0.7379594406239564     -11.28297418564879   0.006228916894740372   0.002829022824817961   0.001035326146541805      15.02598419630036      392.2323792259027   0.008397922541260667     0.8000172617342818     0.7158783088861729     0.0943960289054749     0.4168454611466653   0.007234888176796263     0.3699619021442905     0.1198828036703392     0.1562026400390412  2.495816254820856e-14 139.5267316713868
2.932892626546433      17.66917035889349      13.54752452295667  3.704157956980603e-05     0.7379594257227952     -11.28297435377821   0.006228916894740372   0.002829022824817961   0.001035326146541805      15.02598419630036      392.2323792259027   0.008397922541260667     0.8000172617342818     0.7158783088861729     0.0943960289054749     0.4168454611466653   0.007234888176796263     0.3699619021442905     0.1198828036703392     0.1562026400390412  2.495816254820856e-14 139.5267319455034
2.932892626546433      17.66917035889349      13.54752452295667  3.704157956980603e-05     0.7379594257227952     -11.28297418564879   0.006228931795901566   0.002829022824817961   0.001035326146541805      15.02598419630036      392.2323792259027   0.008397922541260667     0.8000172617342818     0.7158783088861729     0.0943960289054749     0.4168454611466653   0.007234888176796263     0.3699619021442905     0.1198828036703392     0.1562026400390412  2.495816254820856e-14 139.5267285240303
2.932892626546433      17.66917035889349      13.54752452295667  3.704157956980603e-05     0.7379594257227952     -11.28297418564879   0.006228916894740372   0.002829037725979154   0.001035326146541805      15.02598419630036      392.2323792259027   0.008397922541260667     0.8000172617342818     0.7158783088861729     0.0943960289054749     0.4168454611466653   0.007234888176796263     0.3699619021442905     0.1198828036703392     0.1562026400390412  2.495816254820856e-14 139.5267329135868
2.932892626546433      17.66917035889349      13.54752452295667  3.704157956980603e-05     0.7379594257227952     -11.28297418564879   0.006228916894740372   0.002829022824817961   0.001035341047702998      15.02598419630036      392.2323792259027   0.008397922541260667     0.8000172617342818     0.7158783088861729     0.0943960289054749     0.4168454611466653   0.007234888176796263     0.3699619021442905     0.1198828036703392     0.1562026400390412  2.495816254820856e-14 139.5267413079234
2.932892626546433      17.66917035889349      13.54752452295667  3.704157956980603e-05     0.7379594257227952     -11.28297418564879   0.006228916894740372   0.002829022824817961   0.001035326146541805      15.02598442020497      392.2323792259027   0.008397922541260667     0.8000172617342818     0.7158783088861729     0.0943960289054749     0.4168454611466653   0.007234888176796263     0.3699619021442905     0.1198828036703392     0.1562026400390412  2.495816254820856e-14 139.5267317520717
2.932892626546433      17.66917035889349      13.54752452295667  3.704157956980603e-05     0.7379594257227952     -11.28297418564879   0.006228916894740372   0.002829022824817961   0.001035326146541805      15.02598419630036      392.2323850706206   0.008397922541260667     0.8000172617342818     0.7158783088861729     0.0943960289054749     0.4168454611466653   0.007234888176796263     0.3699619021442905     0.1198828036703392     0.1562026400390412  2.495816254820856e-14 139.5267316875264
2.932892626546433      17.66917035889349      13.54752452295667  3.704157956980603e-05     0.7379594257227952     -11.28297418564879   0.006228916894740372   0.002829022824817961   0.001035326146541805      15.02598419630036      392.2323792259027   0.008397937442421861     0.8000172617342818     0.7158783088861729     0.0943960289054749     0.4168454611466653   0.007234888176796263     0.3699619021442905     0.1198828036703392     0.1562026400390412  2.495816254820856e-14 139.5267182189795
2.932892626546433      17.66917035889349      13.54752452295667  3.704157956980603e-05     0.7379594257227952     -11.28297418564879   0.006228916894740372   0.002829022824817961   0.001035326146541805      15.02598419630036      392.2323792259027   0.008397922541260667      0.800017276635443     0.7158783088861729     0.0943960289054749     0.4168454611466653   0.007234888176796263     0.3699619021442905     0.1198828036703392     0.1562026400390412  2.495816254820856e-14 139.526733717284
2.932892626546433      17.66917035889349      13.54752452295667  3.704157956980603e-05     0.7379594257227952     -11.28297418564879   0.006228916894740372   0.002829022824817961   0.001035326146541805      15.02598419630036      392.2323792259027   0.008397922541260667     0.8000172617342818     0.7158783237873341     0.0943960289054749     0.4168454611466653   0.007234888176796263     0.3699619021442905     0.1198828036703392     0.1562026400390412  2.495816254820856e-14 139.5267314957706
2.932892626546433      17.66917035889349      13.54752452295667  3.704157956980603e-05     0.7379594257227952     -11.28297418564879   0.006228916894740372   0.002829022824817961   0.001035326146541805      15.02598419630036      392.2323792259027   0.008397922541260667     0.8000172617342818     0.7158783088861729    0.09439604380663609     0.4168454611466653   0.007234888176796263     0.3699619021442905     0.1198828036703392     0.1562026400390412  2.495816254820856e-14 139.5267313230971
2.932892626546433      17.66917035889349      13.54752452295667  3.704157956980603e-05     0.7379594257227952     -11.28297418564879   0.006228916894740372   0.002829022824817961   0.001035326146541805      15.02598419630036      392.2323792259027   0.008397922541260667     0.8000172617342818     0.7158783088861729     0.0943960289054749     0.4168454760478265   0.007234888176796263     0.3699619021442905     0.1198828036703392     0.1562026400390412  2.495816254820856e-14 139.5267317169513
2.932892626546433      17.66917035889349      13.54752452295667  3.704157956980603e-05     0.7379594257227952     -11.28297418564879   0.006228916894740372   0.002829022824817961   0.001035326146541805      15.02598419630036      392.2323792259027   0.008397922541260667     0.8000172617342818     0.7158783088861729     0.0943960289054749     0.4168454611466653   0.007234903077957457     0.3699619021442905     0.1198828036703392     0.1562026400390412  2.495816254820856e-14 139.5267317593207
2.932892626546433      17.66917035889349      13.54752452295667  3.704157956980603e-05     0.7379594257227952     -11.28297418564879   0.006228916894740372   0.002829022824817961   0.001035326146541805      15.02598419630036      392.2323792259027   0.008397922541260667     0.8000172617342818     0.7158783088861729     0.0943960289054749     0.4168454611466653   0.007234888176796263     0.3699619170454517     0.1198828036703392     0.1562026400390412  2.495816254820856e-14 139.5267317593358
2.932892626546433      17.66917035889349      13.54752452295667  3.704157956980603e-05     0.7379594257227952     -11.28297418564879   0.006228916894740372   0.002829022824817961   0.001035326146541805      15.02598419630036      392.2323792259027   0.008397922541260667     0.8000172617342818     0.7158783088861729     0.0943960289054749     0.4168454611466653   0.007234888176796263     0.3699619021442905     0.1198828185715004     0.1562026400390412  2.495816254820856e-14 139.526731759351
2.932892626546433      17.66917035889349      13.54752452295667  3.704157956980603e-05     0.7379594257227952     -11.28297418564879   0.006228916894740372   0.002829022824817961   0.001035326146541805      15.02598419630036      392.2323792259027   0.008397922541260667     0.8000172617342818     0.7158783088861729     0.0943960289054749     0.4168454611466653   0.007234888176796263     0.3699619021442905     0.1198828036703392     0.1562026549402024  2.495816254820856e-14 139.5267317593891
2.932892626546433      17.66917035889349      13.54752452295667  3.704157956980603e-05     0.7379594257227952     -11.28297418564879   0.006228916894740372   0.002829022824817961   0.001035326146541805      15.02598419630036      392.2323792259027   0.008397922541260667     0.8000172617342818     0.7158783088861729     0.0943960289054749     0.4168454611466653   0.007234888176796263     0.3699619021442905     0.1198828036703392     0.1562026400390412  1.490118615201021e-08 139.5267932923428
2.92724113007225       17.6743538434865      13.53920776312627  3.614455980284033e-05     0.7413296419341651     -11.28131654443641   0.006246631160172457   0.002809194622869997   0.001033083747990577      15.06844095867109      392.2337743096273   0.008416907970845206     0.8000164939166092     0.7170393914271436    0.09428901381490674     0.4168550438308423   0.007242930149539313     0.3699619021442905     0.1198569034754732     0.1560997426880779  2.366040370471334e-14 139.4827891029929
2.927241173691542       17.6743538434865      13.53920776312627  3.614455980284033e-05     0.7413296419341651     -11.28131654443641   0.006246631160172457   0.002809194622869997   0.001033083747990577      15.06844095867109      392.2337743096273   0.008416907970845206     0.8000164939166092     0.7170393914271436    0.09428901381490674     0.4168550438308423   0.007242930149539313     0.3699619021442905     0.1198569034754732     0.1560997426880779  2.366040370471334e-14 139.4827893401789
2.92724113007225      17.67435410685489      13.53920776312627  3.614455980284033e-05     0.7413296419341651     -11.28131654443641   0.006246631160172457   0.002809194622869997   0.001033083747990577      15.06844095867109      392.2337743096273   0.008416907970845206     0.8000164939166092     0.7170393914271436    0.09428901381490674     0.4168550438308423   0.007242930149539313     0.3699619021442905     0.1198569034754732     0.1560997426880779  2.366040370471334e-14 139.4827890138565
2.92724113007225       17.6743538434865      13.53920796487619  3.614455980284033e-05     0.7413296419341651     -11.28131654443641   0.006246631160172457   0.002809194622869997   0.001033083747990577      15.06844095867109      392.2337743096273   0.008416907970845206     0.8000164939166092     0.7170393914271436    0.09428901381490674     0.4168550438308423   0.007242930149539313     0.3699619021442905     0.1198569034754732     0.1560997426880779  2.366040370471334e-14 139.4827889789194
2.92724113007225       17.6743538434865      13.53920776312627  3.615946096403417e-05     0.7413296419341651     -11.28131654443641   0.006246631160172457   0.002809194622869997   0.001033083747990577      15.06844095867109      392.2337743096273   0.008416907970845206     0.8000164939166092     0.7170393914271436    0.09428901381490674     0.4168550438308423   0.007242930149539313     0.3699619021442905     0.1198569034754732     0.1560997426880779  2.366040370471334e-14 139.4828161800005
2.92724113007225       17.6743538434865      13.53920776312627  3.614455980284033e-05     0.7413296568353263     -11.28131654443641   0.006246631160172457   0.002809194622869997   0.001033083747990577      15.06844095867109      392.2337743096273   0.008416907970845206     0.8000164939166092     0.7170393914271436    0.09428901381490674     0.4168550438308423   0.007242930149539313     0.3699619021442905     0.1198569034754732     0.1560997426880779  2.366040370471334e-14 139.4827890227924
2.92724113007225       17.6743538434865      13.53920776312627  3.614455980284033e-05     0.7413296419341651     -11.28131671254113   0.006246631160172457   0.002809194622869997   0.001033083747990577      15.06844095867109      392.2337743096273   0.008416907970845206     0.8000164939166092     0.7170393914271436    0.09428901381490674     0.4168550438308423   0.007242930149539313     0.3699619021442905     0.1198569034754732     0.1560997426880779  2.366040370471334e-14 139.4827893034544
2.92724113007225       17.6743538434865      13.53920776312627  3.614455980284033e-05     0.7413296419341651     -11.28131654443641   0.006246646061333651   0.002809194622869997   0.001033083747990577      15.06844095867109      392.2337743096273   0.008416907970845206     0.8000164939166092     0.7170393914271436    0.09428901381490674     0.4168550438308423   0.007242930149539313     0.3699619021442905     0.1198569034754732     0.1560997426880779  2.366040370471334e-14 139.4827911055624
2.92724113007225       17.6743538434865      13.53920776312627  3.614455980284033e-05     0.7413296419341651     -11.28131654443641   0.006246631160172457   0.002809209524031191   0.001033083747990577      15.06844095867109      392.2337743096273   0.008416907970845206     0.8000164939166092     0.7170393914271436    0.09428901381490674     0.4168550438308423   0.007242930149539313     0.3699619021442905     0.1198569034754732     0.1560997426880779  2.366040370471334e-14 139.4827904852535
2.92724113007225       17.6743538434865      13.53920776312627  3.614455980284033e-05     0.7413296419341651     -11.28131654443641   0.006246631160172457   0.002809194622869997    0.00103309864915177      15.06844095867109      392.2337743096273   0.008416907970845206     0.8000164939166092     0.7170393914271436    0.09428901381490674     0.4168550438308423   0.007242930149539313     0.3699619021442905     0.1198569034754732     0.1560997426880779  2.366040370471334e-14 139.4828024793159
2.92724113007225       17.6743538434865      13.53920776312627  3.614455980284033e-05     0.7413296419341651     -11.28131654443641   0.006246631160172457   0.002809194622869997   0.001033083747990577      15.06844118320836      392.2337743096273   0.008416907970845206     0.8000164939166092     0.7170393914271436    0.09428901381490674     0.4168550438308423   0.007242930149539313     0.3699619021442905     0.1198569034754732     0.1560997426880779  2.366040370471334e-14 139.4827891120252
2.92724113007225       17.6743538434865      13.53920776312627  3.614455980284033e-05     0.7413296419341651     -11.28131654443641   0.006246631160172457   0.002809194622869997   0.001033083747990577      15.06844095867109       392.233780154366   0.008416907970845206     0.8000164939166092     0.7170393914271436    0.09428901381490674     0.4168550438308423   0.007242930149539313     0.3699619021442905     0.1198569034754732     0.1560997426880779  2.366040370471334e-14 139.4827890382191
2.92724113007225       17.6743538434865      13.53920776312627  3.614455980284033e-05     0.7413296419341651     -11.28131654443641   0.006246631160172457   0.002809194622869997   0.001033083747990577      15.06844095867109      392.2337743096273     0.0084169228720064     0.8000164939166092     0.7170393914271436    0.09428901381490674     0.4168550438308423   0.007242930149539313     0.3699619021442905     0.1198569034754732     0.1560997426880779  2.366040370471334e-14 139.4827774962288
2.92724113007225       17.6743538434865      13.53920776312627  3.614455980284033e-05     0.7413296419341651     -11.28131654443641   0.006246631160172457   0.002809194622869997   0.001033083747990577      15.06844095867109      392.2337743096273   0.008416907970845206     0.8000165088177704     0.7170393914271436    0.09428901381490674     0.4168550438308423   0.007242930149539313     0.3699619021442905     0.1198569034754732     0.1560997426880779  2.366040370471334e-14 139.48279098705
2.92724113007225       17.6743538434865      13.53920776312627  3.614455980284033e-05     0.7413296419341651     -11.28131654443641   0.006246631160172457   0.002809194622869997   0.001033083747990577      15.06844095867109      392.2337743096273   0.008416907970845206     0.8000164939166092     0.7170394063283048    0.09428901381490674     0.4168550438308423   0.007242930149539313     0.3699619021442905     0.1198569034754732     0.1560997426880779  2.366040370471334e-14 139.4827888507261
2.92724113007225       17.6743538434865      13.53920776312627  3.614455980284033e-05     0.7413296419341651     -11.28131654443641   0.006246631160172457   0.002809194622869997   0.001033083747990577      15.06844095867109      392.2337743096273   0.008416907970845206     0.8000164939166092     0.7170393914271436    0.09428902871606794     0.4168550438308423   0.007242930149539313     0.3699619021442905     0.1198569034754732     0.1560997426880779  2.366040370471334e-14 139.4827887464525
2.92724113007225       17.6743538434865      13.53920776312627  3.614455980284033e-05     0.7413296419341651     -11.28131654443641   0.006246631160172457   0.002809194622869997   0.001033083747990577      15.06844095867109      392.2337743096273   0.008416907970845206     0.8000164939166092     0.7170393914271436    0.09428901381490674     0.4168550587320035   0.007242930149539313     0.3699619021442905     0.1198569034754732     0.1560997426880779  2.366040370471334e-14 139.4827890311095
2.92724113007225       17.6743538434865      13.53920776312627  3.614455980284033e-05     0.7413296419341651     -11.28131654443641   0.006246631160172457   0.002809194622869997   0.001033083747990577      15.06844095867109      392.2337743096273   0.008416907970845206     0.8000164939166092     0.7170393914271436    0.09428901381490674     0.4168550438308423   0.007242945050700507     0.3699619021442905     0.1198569034754732     0.1560997426880779  2.366040370471334e-14 139.4827891029939
2.92724113007225       17.6743538434865      13.53920776312627  3.614455980284033e-05     0.7413296419341651     -11.28131654443641   0.006246631160172457   0.002809194622869997   0.001033083747990577      15.06844095867109      392.2337743096273   0.008416907970845206     0.8000164939166092     0.7170393914271436    0.09428901381490674     0.4168550438308423   0.007242930149539313     0.3699619170454517     0.1198569034754732     0.1560997426880779  2.366040370471334e-14 139.4827891029929
2.92724113007225       17.6743538434865      13.53920776312627  3.614455980284033e-05     0.7413296419341651     -11.28131654443641   0.006246631160172457   0.002809194622869997   0.001033083747990577      15.06844095867109      392.2337743096273   0.008416907970845206     0.8000164939166092     0.7170393914271436    0.09428901381490674     0.4168550438308423   0.007242930149539313     0.3699619021442905     0.1198569183766344     0.1560997426880779  2.366040370471334e-14 139.4827891029903
2.92724113007225       17.6743538434865      13.53920776312627  3.614455980284033e-05     0.7413296419341651     -11.28131654443641   0.006246631160172457   0.002809194622869997   0.001033083747990577      15.06844095867109      392.2337743096273   0.008416907970845206     0.8000164939166092     0.7170393914271436    0.09428901381490674     0.4168550438308423   0.007242930149539313     0.3699619021442905     0.1198569034754732     0.1560997575892391  2.366040370471334e-14 139.4827891029895
2.92724113007225       17.6743538434865      13.53920776312627  3.614455980284033e-05     0.7413296419341651     -11.28131654443641   0.006246631160172457   0.002809194622869997   0.001033083747990577      15.06844095867109      392.2337743096273   0.008416907970845206     0.8000164939166092     0.7170393914271436    0.09428901381490674     0.4168550438308423   0.007242930149539313     0.3699619021442905     0.1198569034754732     0.1560997426880779  1.490118485425136e-08 139.4828506702511
2.905344844249556      17.67577561819626      13.53451220548714  3.458860286316963e-05     0.7458259935847438     -11.27901105435544   0.006247723111090002   0.002824444994358877   0.001027549056869517      15.21965604669736      392.2335896039238   0.008467502374987968     0.8000147966869811     0.7202855282993054    0.09406234127632389     0.4150017872284156   0.007242936450050791     0.3699619021442905     0.1198735288925884     0.1561233059398355  4.348206063149131e-14 139.4192255797887
2.905344887542568      17.67577561819626      13.53451220548714  3.458860286316963e-05     0.7458259935847438     -11.27901105435544   0.006247723111090002   0.002824444994358877   0.001027549056869517      15.21965604669736      392.2335896039238   0.008467502374987968     0.8000147966869811     0.7202855282993054    0.09406234127632389     0.4150017872284156   0.007242936450050791     0.3699619021442905     0.1198735288925884     0.1561233059398355  4.348206063149131e-14 139.4192254794367
2.905344844249556      17.67577588158584      13.53451220548714  3.458860286316963e-05     0.7458259935847438     -11.27901105435544   0.006247723111090002   0.002824444994358877   0.001027549056869517      15.21965604669736      392.2335896039238   0.008467502374987968     0.8000147966869811     0.7202855282993054    0.09406234127632389     0.4150017872284156   0.007242936450050791     0.3699619021442905     0.1198735288925884     0.1561233059398355  4.348206063149131e-14 139.4192255326036
2.905344844249556      17.67577561819626      13.53451240716709  3.458860286316963e-05     0.7458259935847438     -11.27901105435544   0.006247723111090002   0.002824444994358877   0.001027549056869517      15.21965604669736      392.2335896039238   0.008467502374987968     0.8000147966869811     0.7202855282993054    0.09406234127632389     0.4150017872284156   0.007242936450050791     0.3699619021442905     0.1198735288925884     0.1561233059398355  4.348206063149131e-14 139.4192254773062
2.905344844249556      17.67577561819626      13.53451220548714  3.460350402436347e-05     0.7458259935847438     -11.27901105435544   0.006247723111090002   0.002824444994358877   0.001027549056869517      15.21965604669736      392.2335896039238   0.008467502374987968     0.8000147966869811     0.7202855282993054    0.09406234127632389     0.4150017872284156   0.007242936450050791     0.3699619021442905     0.1198735288925884     0.1561233059398355  4.348206063149131e-14 139.4192507976657
2.905344844249556      17.67577561819626      13.53451220548714  3.458860286316963e-05      0.745826008485905     -11.27901105435544   0.006247723111090002   0.002824444994358877   0.001027549056869517      15.21965604669736      392.2335896039238   0.008467502374987968     0.8000147966869811     0.7202855282993054    0.09406234127632389     0.4150017872284156   0.007242936450050791     0.3699619021442905     0.1198735288925884     0.1561233059398355  4.348206063149131e-14 139.4192255085269
2.905344844249556      17.67577561819626      13.53451220548714  3.458860286316963e-05     0.7458259935847438      -11.2790112224258   0.006247723111090002   0.002824444994358877   0.001027549056869517      15.21965604669736      392.2335896039238   0.008467502374987968     0.8000147966869811     0.7202855282993054    0.09406234127632389     0.4150017872284156   0.007242936450050791     0.3699619021442905     0.1198735288925884     0.1561233059398355  4.348206063149131e-14 139.4192257116823
2.905344844249556      17.67577561819626      13.53451220548714  3.458860286316963e-05     0.7458259935847438     -11.27901105435544   0.006247738012251196   0.002824444994358877   0.001027549056869517      15.21965604669736      392.2335896039238   0.008467502374987968     0.8000147966869811     0.7202855282993054    0.09406234127632389     0.4150017872284156   0.007242936450050791     0.3699619021442905     0.1198735288925884     0.1561233059398355  4.348206063149131e-14 139.41922554097
2.905344844249556      17.67577561819626      13.53451220548714  3.458860286316963e-05     0.7458259935847438     -11.27901105435544   0.006247723111090002   0.002824459895520071   0.001027549056869517      15.21965604669736      392.2335896039238   0.008467502374987968     0.8000147966869811     0.7202855282993054    0.09406234127632389     0.4150017872284156   0.007242936450050791     0.3699619021442905     0.1198735288925884     0.1561233059398355  4.348206063149131e-14 139.4192268613633
2.905344844249556      17.67577561819626      13.53451220548714  3.458860286316963e-05     0.7458259935847438     -11.27901105435544   0.006247723111090002   0.002824444994358877   0.001027563958030711      15.21965604669736      392.2335896039238   0.008467502374987968     0.8000147966869811     0.7202855282993054    0.09406234127632389     0.4150017872284156   0.007242936450050791     0.3699619021442905     0.1198735288925884     0.1561233059398355  4.348206063149131e-14 139.4192378578357
2.905344844249556      17.67577561819626      13.53451220548714  3.458860286316963e-05     0.7458259935847438     -11.27901105435544   0.006247723111090002   0.002824444994358877   0.001027549056869517      15.21965627348791      392.2335896039238   0.008467502374987968     0.8000147966869811     0.7202855282993054    0.09406234127632389     0.4150017872284156   0.007242936450050791     0.3699619021442905     0.1198735288925884     0.1561233059398355  4.348206063149131e-14 139.4192255854853
2.905344844249556      17.67577561819626      13.53451220548714  3.458860286316963e-05     0.7458259935847438     -11.27901105435544   0.006247723111090002   0.002824444994358877   0.001027549056869517      15.21965604669736      392.2335954486597   0.008467502374987968     0.8000147966869811     0.7202855282993054    0.09406234127632389     0.4150017872284156   0.007242936450050791     0.3699619021442905     0.1198735288925884     0.1561233059398355  4.348206063149131e-14 139.4192254584345
2.905344844249556      17.67577561819626      13.53451220548714  3.458860286316963e-05     0.7458259935847438     -11.27901105435544   0.006247723111090002   0.002824444994358877   0.001027549056869517      15.21965604669736      392.2335896039238   0.008467517276149162     0.8000147966869811     0.7202855282993054    0.09406234127632389     0.4150017872284156   0.007242936450050791     0.3699619021442905     0.1198735288925884     0.1561233059398355  4.348206063149131e-14 139.4192257365256
2.905344844249556      17.67577561819626      13.53451220548714  3.458860286316963e-05     0.7458259935847438     -11.27901105435544   0.006247723111090002   0.002824444994358877   0.001027549056869517      15.21965604669736      392.2335896039238   0.008467502374987968     0.8000148115881423     0.7202855282993054    0.09406234127632389     0.4150017872284156   0.007242936450050791     0.3699619021442905     0.1198735288925884     0.1561233059398355  4.348206063149131e-14 139.4192275025064
2.905344844249556      17.67577561819626      13.53451220548714  3.458860286316963e-05     0.7458259935847438     -11.27901105435544   0.006247723111090002   0.002824444994358877   0.001027549056869517      15.21965604669736      392.2335896039238   0.008467502374987968     0.8000147966869811     0.7202855432004666    0.09406234127632389     0.4150017872284156   0.007242936450050791     0.3699619021442905     0.1198735288925884     0.1561233059398355  4.348206063149131e-14 139.4192252353025
2.905344844249556      17.67577561819626      13.53451220548714  3.458860286316963e-05     0.7458259935847438     -11.27901105435544   0.006247723111090002   0.002824444994358877   0.001027549056869517      15.21965604669736      392.2335896039238   0.008467502374987968     0.8000147966869811     0.7202855282993054    0.09406235617748508     0.4150017872284156   0.007242936450050791     0.3699619021442905     0.1198735288925884     0.1561233059398355  4.348206063149131e-14 139.4192259924128
2.905344844249556      17.67577561819626      13.53451220548714  3.458860286316963e-05     0.7458259935847438     -11.27901105435544   0.006247723111090002   0.002824444994358877   0.001027549056869517      15.21965604669736      392.2335896039238   0.008467502374987968     0.8000147966869811     0.7202855282993054    0.09406234127632389     0.4150018021295768   0.007242936450050791     0.3699619021442905     0.1198735288925884     0.1561233059398355  4.348206063149131e-14 139.4192255262618
2.905344844249556      17.67577561819626      13.53451220548714  3.458860286316963e-05     0.7458259935847438     -11.27901105435544   0.006247723111090002   0.002824444994358877   0.001027549056869517      15.21965604669736      392.2335896039238   0.008467502374987968     0.8000147966869811     0.7202855282993054    0.09406234127632389     0.4150017872284156   0.007242951351211985     0.3699619021442905     0.1198735288925884     0.1561233059398355  4.348206063149131e-14 139.4192255797868
2.905344844249556      17.67577561819626      13.53451220548714  3.458860286316963e-05     0.7458259935847438     -11.27901105435544   0.006247723111090002   0.002824444994358877   0.001027549056869517      15.21965604669736      392.2335896039238   0.008467502374987968     0.8000147966869811     0.7202855282993054    0.09406234127632389     0.4150017872284156   0.007242936450050791     0.3699619170454517     0.1198735288925884     0.1561233059398355  4.348206063149131e-14 139.4192255797887
2.905344844249556      17.67577561819626      13.53451220548714  3.458860286316963e-05     0.7458259935847438     -11.27901105435544   0.006247723111090002   0.002824444994358877   0.001027549056869517      15.21965604669736      392.2335896039238   0.008467502374987968     0.8000147966869811     0.7202855282993054    0.09406234127632389     0.4150017872284156   0.007242936450050791     0.3699619021442905     0.1198735437937496     0.1561233059398355  4.348206063149131e-14 139.4192255797844
2.905344844249556      17.67577561819626      13.53451220548714  3.458860286316963e-05     0.7458259935847438     -11.27901105435544   0.006247723111090002   0.002824444994358877   0.001027549056869517      15.21965604669736      392.2335896039238   0.008467502374987968     0.8000147966869811     0.7202855282993054    0.09406234127632389     0.4150017872284156   0.007242936450050791     0.3699619021442905     0.1198735288925884     0.1561233208409967  4.348206063149131e-14 139.4192255797903
2.905344844249556      17.67577561819626      13.53451220548714  3.458860286316963e-05     0.7458259935847438     -11.27901105435544   0.006247723111090002   0.002824444994358877   0.001027549056869517      15.21965604669736      392.2335896039238   0.008467502374987968     0.8000147966869811     0.7202855282993054    0.09406234127632389     0.4150017872284156   0.007242936450050791     0.3699619021442905     0.1198735288925884     0.1561233059398355  1.490120467590829e-08 139.4192872906481
2.9054088502146      17.67582889602541      13.53453197677064  3.414357977820618e-05     0.7458838038273283     -11.27902672123944   0.006268675492760462   0.002822012571925726   0.001021191388278556      15.22054526551151      392.2776509175437   0.008466929826278259     0.8000147764408009      0.720332134083163    0.09404118641232277     0.4150755886081326    0.00726301760320019     0.3699619021442905      0.120353552011772     0.1560967638930088  4.210932599550269e-14 139.414514789796
2.905408893508566      17.67582889602541      13.53453197677064  3.414357977820618e-05     0.7458838038273283     -11.27902672123944   0.006268675492760462   0.002822012571925726   0.001021191388278556      15.22054526551151      392.2776509175437   0.008466929826278259     0.8000147764408009      0.720332134083163    0.09404118641232277     0.4150755886081326    0.00726301760320019     0.3699619021442905      0.120353552011772     0.1560967638930088  4.210932599550269e-14 139.4145144296419
2.9054088502146      17.67582915941579      13.53453197677064  3.414357977820618e-05     0.7458838038273283     -11.27902672123944   0.006268675492760462   0.002822012571925726   0.001021191388278556      15.22054526551151      392.2776509175437   0.008466929826278259     0.8000147764408009      0.720332134083163    0.09404118641232277     0.4150755886081326    0.00726301760320019     0.3699619021442905      0.120353552011772     0.1560967638930088  4.210932599550269e-14 139.4145146766728
2.9054088502146      17.67582889602541      13.53453217845088  3.414357977820618e-05     0.7458838038273283     -11.27902672123944   0.006268675492760462   0.002822012571925726   0.001021191388278556      15.22054526551151      392.2776509175437   0.008466929826278259     0.8000147764408009      0.720332134083163    0.09404118641232277     0.4150755886081326    0.00726301760320019     0.3699619021442905      0.120353552011772     0.1560967638930088  4.210932599550269e-14 139.4145146435706
2.9054088502146      17.67582889602541      13.53453197677064  3.415848093940003e-05     0.7458838038273283     -11.27902672123944   0.006268675492760462   0.002822012571925726   0.001021191388278556      15.22054526551151      392.2776509175437   0.008466929826278259     0.8000147764408009      0.720332134083163    0.09404118641232277     0.4150755886081326    0.00726301760320019     0.3699619021442905      0.120353552011772     0.1560967638930088  4.210932599550269e-14 139.414540484094
2.9054088502146      17.67582889602541      13.53453197677064  3.414357977820618e-05     0.7458838187284895     -11.27902672123944   0.006268675492760462   0.002822012571925726   0.001021191388278556      15.22054526551151      392.2776509175437   0.008466929826278259     0.8000147764408009      0.720332134083163    0.09404118641232277     0.4150755886081326    0.00726301760320019     0.3699619021442905      0.120353552011772     0.1560967638930088  4.210932599550269e-14 139.4145146997769
2.9054088502146      17.67582889602541      13.53453197677064  3.414357977820618e-05     0.7458838038273283     -11.27902688931004   0.006268675492760462   0.002822012571925726   0.001021191388278556      15.22054526551151      392.2776509175437   0.008466929826278259     0.8000147764408009      0.720332134083163    0.09404118641232277     0.4150755886081326    0.00726301760320019     0.3699619021442905      0.120353552011772     0.1560967638930088  4.210932599550269e-14 139.4145149278364
2.9054088502146      17.67582889602541      13.53453197677064  3.414357977820618e-05     0.7458838038273283     -11.27902672123944   0.006268690393921656   0.002822012571925726   0.001021191388278556      15.22054526551151      392.2776509175437   0.008466929826278259     0.8000147764408009      0.720332134083163    0.09404118641232277     0.4150755886081326    0.00726301760320019     0.3699619021442905      0.120353552011772     0.1560967638930088  4.210932599550269e-14 139.4145206521178
2.9054088502146      17.67582889602541      13.53453197677064  3.414357977820618e-05     0.7458838038273283     -11.27902672123944   0.006268675492760462    0.00282202747308692   0.001021191388278556      15.22054526551151      392.2776509175437   0.008466929826278259     0.8000147764408009      0.720332134083163    0.09404118641232277     0.4150755886081326    0.00726301760320019     0.3699619021442905      0.120353552011772     0.1560967638930088  4.210932599550269e-14 139.4145163314013
2.9054088502146      17.67582889602541      13.53453197677064  3.414357977820618e-05     0.7458838038273283     -11.27902672123944   0.006268675492760462   0.002822012571925726    0.00102120628943975      15.22054526551151      392.2776509175437   0.008466929826278259     0.8000147764408009      0.720332134083163    0.09404118641232277     0.4150755886081326    0.00726301760320019     0.3699619021442905      0.120353552011772     0.1560967638930088  4.210932599550269e-14 139.4145289953483
2.9054088502146      17.67582889602541      13.53453197677064  3.414357977820618e-05     0.7458838038273283     -11.27902672123944   0.006268675492760462   0.002822012571925726   0.001021191388278556      15.22054549231531      392.2776509175437   0.008466929826278259     0.8000147764408009      0.720332134083163    0.09404118641232277     0.4150755886081326    0.00726301760320019     0.3699619021442905      0.120353552011772     0.1560967638930088  4.210932599550269e-14 139.4145146233884
2.9054088502146      17.67582889602541      13.53453197677064  3.414357977820618e-05     0.7458838038273283     -11.27902672123944   0.006268675492760462   0.002822012571925726   0.001021191388278556      15.22054526551151      392.2776567629363   0.008466929826278259     0.8000147764408009      0.720332134083163    0.09404118641232277     0.4150755886081326    0.00726301760320019     0.3699619021442905      0.120353552011772     0.1560967638930088  4.210932599550269e-14 139.4145145274675
2.9054088502146      17.67582889602541      13.53453197677064  3.414357977820618e-05     0.7458838038273283     -11.27902672123944   0.006268675492760462   0.002822012571925726   0.001021191388278556      15.22054526551151      392.2776509175437   0.008466944727439453     0.8000147764408009      0.720332134083163    0.09404118641232277     0.4150755886081326    0.00726301760320019     0.3699619021442905      0.120353552011772     0.1560967638930088  4.210932599550269e-14 139.4145125574181
2.9054088502146      17.67582889602541      13.53453197677064  3.414357977820618e-05     0.7458838038273283     -11.27902672123944   0.006268675492760462   0.002822012571925726   0.001021191388278556      15.22054526551151      392.2776509175437   0.008466929826278259     0.8000147913419621      0.720332134083163    0.09404118641232277     0.4150755886081326    0.00726301760320019     0.3699619021442905      0.120353552011772     0.1560967638930088  4.210932599550269e-14 139.4145166737032
2.9054088502146      17.67582889602541      13.53453197677064  3.414357977820618e-05     0.7458838038273283     -11.27902672123944   0.006268675492760462   0.002822012571925726   0.001021191388278556      15.22054526551151      392.2776509175437   0.008466929826278259     0.8000147764408009     0.7203321489843242    0.09404118641232277     0.4150755886081326    0.00726301760320019     0.3699619021442905      0.120353552011772     0.1560967638930088  4.210932599550269e-14 139.4145144151202
2.9054088502146      17.67582889602541      13.53453197677064  3.414357977820618e-05     0.7458838038273283     -11.27902672123944   0.006268675492760462   0.002822012571925726   0.001021191388278556      15.22054526551151      392.2776509175437   0.008466929826278259     0.8000147764408009      0.720332134083163    0.09404120131348397     0.4150755886081326    0.00726301760320019     0.3699619021442905      0.120353552011772     0.1560967638930088  4.210932599550269e-14 139.4145149310055
2.9054088502146      17.67582889602541      13.53453197677064  3.414357977820618e-05     0.7458838038273283     -11.27902672123944   0.006268675492760462   0.002822012571925726   0.001021191388278556      15.22054526551151      392.2776509175437   0.008466929826278259     0.8000147764408009      0.720332134083163    0.09404118641232277     0.4150756035092938    0.00726301760320019     0.3699619021442905      0.120353552011772     0.1560967638930088  4.210932599550269e-14 139.4145146870917
2.9054088502146      17.67582889602541      13.53453197677064  3.414357977820618e-05     0.7458838038273283     -11.27902672123944   0.006268675492760462   0.002822012571925726   0.001021191388278556      15.22054526551151      392.2776509175437   0.008466929826278259     0.8000147764408009      0.720332134083163    0.09404118641232277     0.4150755886081326   0.007263032504361383     0.3699619021442905      0.120353552011772     0.1560967638930088  4.210932599550269e-14 139.4145147897968
2.9054088502146      17.67582889602541      13.53453197677064  3.414357977820618e-05     0.7458838038273283     -11.27902672123944   0.006268675492760462   0.002822012571925726   0.001021191388278556      15.22054526551151      392.2776509175437   0.008466929826278259     0.8000147764408009      0.720332134083163    0.09404118641232277     0.4150755886081326    0.00726301760320019     0.3699619170454517      0.120353552011772     0.1560967638930088  4.210932599550269e-14 139.414514789796
2.9054088502146      17.67582889602541      13.53453197677064  3.414357977820618e-05     0.7458838038273283     -11.27902672123944   0.006268675492760462   0.002822012571925726   0.001021191388278556      15.22054526551151      392.2776509175437   0.008466929826278259     0.8000147764408009      0.720332134083163    0.09404118641232277     0.4150755886081326    0.00726301760320019     0.3699619021442905     0.1203535669129332     0.1560967638930088  4.210932599550269e-14 139.4145147897945
2.9054088502146      17.67582889602541      13.53453197677064  3.414357977820618e-05     0.7458838038273283     -11.27902672123944   0.006268675492760462   0.002822012571925726   0.001021191388278556      15.22054526551151      392.2776509175437   0.008466929826278259     0.8000147764408009      0.720332134083163    0.09404118641232277     0.4150755886081326    0.00726301760320019     0.3699619021442905      0.120353552011772       0.15609677879417  4.210932599550269e-14 139.414514789792
2.9054088502146      17.67582889602541      13.53453197677064  3.414357977820618e-05     0.7458838038273283     -11.27902672123944   0.006268675492760462   0.002822012571925726   0.001021191388278556      15.22054526551151      392.2776509175437   0.008466929826278259     0.8000147764408009      0.720332134083163    0.09404118641232277     0.4150755886081326    0.00726301760320019     0.3699619021442905      0.120353552011772     0.1560967638930088  1.490120330317365e-08 139.4145764687787
2.905477608209724      17.67621154210545      13.53498882286877  3.408313890341102e-05     0.7458949174621118     -11.27933947930842    0.00626624343692249   0.002821195355725528   0.001020240878144966      15.22299545874765      392.3657438956449   0.008474186716145315     0.8000147600357347     0.7203445508754245    0.09403456825009224     0.4151533428776391   0.007265576450264565     0.3699619021442905     0.1207311343960512     0.1566115549799339  4.191184748421815e-14 139.4121837764544
2.905477651504714      17.67621154210545      13.53498882286877  3.408313890341102e-05     0.7458949174621118     -11.27933947930842    0.00626624343692249   0.002821195355725528   0.001020240878144966      15.22299545874765      392.3657438956449   0.008474186716145315     0.8000147600357347     0.7203445508754245    0.09403456825009224     0.4151533428776391   0.007265576450264565     0.3699619021442905     0.1207311343960512     0.1566115549799339  4.191184748421815e-14 139.4121835950779
2.905477608209724      17.67621180550153      13.53498882286877  3.408313890341102e-05     0.7458949174621118     -11.27933947930842    0.00626624343692249   0.002821195355725528   0.001020240878144966      15.22299545874765      392.3657438956449   0.008474186716145315     0.8000147600357347     0.7203445508754245    0.09403456825009224     0.4151533428776391   0.007265576450264565     0.3699619021442905     0.1207311343960512     0.1566115549799339  4.191184748421815e-14 139.4121837455229
2.905477608209724      17.67621154210545      13.53498902455582  3.408313890341102e-05     0.7458949174621118     -11.27933947930842    0.00626624343692249   0.002821195355725528   0.001020240878144966      15.22299545874765      392.3657438956449   0.008474186716145315     0.8000147600357347     0.7203445508754245    0.09403456825009224     0.4151533428776391   0.007265576450264565     0.3699619021442905     0.1207311343960512     0.1566115549799339  4.191184748421815e-14 139.4121837239204
2.905477608209724      17.67621154210545      13.53498882286877  3.409804006460487e-05     0.7458949174621118     -11.27933947930842    0.00626624343692249   0.002821195355725528   0.001020240878144966      15.22299545874765      392.3657438956449   0.008474186716145315     0.8000147600357347     0.7203445508754245    0.09403456825009224     0.4151533428776391   0.007265576450264565     0.3699619021442905     0.1207311343960512     0.1566115549799339  4.191184748421815e-14 139.4122089230368
2.905477608209724      17.67621154210545      13.53498882286877  3.408313890341102e-05      0.745894932363273     -11.27933947930842    0.00626624343692249   0.002821195355725528   0.001020240878144966      15.22299545874765      392.3657438956449   0.008474186716145315     0.8000147600357347     0.7203445508754245    0.09403456825009224     0.4151533428776391   0.007265576450264565     0.3699619021442905     0.1207311343960512     0.1566115549799339  4.191184748421815e-14 139.4121837209187
2.905477608209724      17.67621154210545      13.53498882286877  3.408313890341102e-05     0.7458949174621118     -11.27933964738367    0.00626624343692249   0.002821195355725528   0.001020240878144966      15.22299545874765      392.3657438956449   0.008474186716145315     0.8000147600357347     0.7203445508754245    0.09403456825009224     0.4151533428776391   0.007265576450264565     0.3699619021442905     0.1207311343960512     0.1566115549799339  4.191184748421815e-14 139.4121839247082
2.905477608209724      17.67621154210545      13.53498882286877  3.408313890341102e-05     0.7458949174621118     -11.27933947930842   0.006266258338083684   0.002821195355725528   0.001020240878144966      15.22299545874765      392.3657438956449   0.008474186716145315     0.8000147600357347     0.7203445508754245    0.09403456825009224     0.4151533428776391   0.007265576450264565     0.3699619021442905     0.1207311343960512     0.1566115549799339  4.191184748421815e-14 139.4121881857935
2.905477608209724      17.67621154210545      13.53498882286877  3.408313890341102e-05     0.7458949174621118     -11.27933947930842    0.00626624343692249   0.002821210256886721   0.001020240878144966      15.22299545874765      392.3657438956449   0.008474186716145315     0.8000147600357347     0.7203445508754245    0.09403456825009224     0.4151533428776391   0.007265576450264565     0.3699619021442905     0.1207311343960512     0.1566115549799339  4.191184748421815e-14 139.4121853050979
2.905477608209724      17.67621154210545      13.53498882286877  3.408313890341102e-05     0.7458949174621118     -11.27933947930842    0.00626624343692249   0.002821195355725528    0.00102025577930616      15.22299545874765      392.3657438956449   0.008474186716145315     0.8000147600357347     0.7203445508754245    0.09403456825009224     0.4151533428776391   0.007265576450264565     0.3699619021442905     0.1207311343960512     0.1566115549799339  4.191184748421815e-14 139.4121958794221
2.905477608209724      17.67621154210545      13.53498882286877  3.408313890341102e-05     0.7458949174621118     -11.27933947930842    0.00626624343692249   0.002821195355725528   0.001020240878144966      15.22299568558796      392.3657438956449   0.008474186716145315     0.8000147600357347     0.7203445508754245    0.09403456825009224     0.4151533428776391   0.007265576450264565     0.3699619021442905     0.1207311343960512     0.1566115549799339  4.191184748421815e-14 139.4121838552526
2.905477608209724      17.67621154210545      13.53498882286877  3.408313890341102e-05     0.7458949174621118     -11.27933947930842    0.00626624343692249   0.002821195355725528   0.001020240878144966      15.22299545874765      392.3657497423502   0.008474186716145315     0.8000147600357347     0.7203445508754245    0.09403456825009224     0.4151533428776391   0.007265576450264565     0.3699619021442905     0.1207311343960512     0.1566115549799339  4.191184748421815e-14 139.4121837971971
2.905477608209724      17.67621154210545      13.53498882286877  3.408313890341102e-05     0.7458949174621118     -11.27933947930842    0.00626624343692249   0.002821195355725528   0.001020240878144966      15.22299545874765      392.3657438956449   0.008474201617306509     0.8000147600357347     0.7203445508754245    0.09403456825009224     0.4151533428776391   0.007265576450264565     0.3699619021442905     0.1207311343960512     0.1566115549799339  4.191184748421815e-14 139.4121881493538
2.905477608209724      17.67621154210545      13.53498882286877  3.408313890341102e-05     0.7458949174621118     -11.27933947930842    0.00626624343692249   0.002821195355725528   0.001020240878144966      15.22299545874765      392.3657438956449   0.008474186716145315     0.8000147749368959     0.7203445508754245    0.09403456825009224     0.4151533428776391   0.007265576450264565     0.3699619021442905     0.1207311343960512     0.1566115549799339  4.191184748421815e-14 139.4121856953031
2.905477608209724      17.67621154210545      13.53498882286877  3.408313890341102e-05     0.7458949174621118     -11.27933947930842    0.00626624343692249   0.002821195355725528   0.001020240878144966      15.22299545874765      392.3657438956449   0.008474186716145315     0.8000147600357347     0.7203445657765857    0.09403456825009224     0.4151533428776391   0.007265576450264565     0.3699619021442905     0.1207311343960512     0.1566115549799339  4.191184748421815e-14 139.4121833752639
2.905477608209724      17.67621154210545      13.53498882286877  3.408313890341102e-05     0.7458949174621118     -11.27933947930842    0.00626624343692249   0.002821195355725528   0.001020240878144966      15.22299545874765      392.3657438956449   0.008474186716145315     0.8000147600357347     0.7203445508754245    0.09403458315125343     0.4151533428776391   0.007265576450264565     0.3699619021442905     0.1207311343960512     0.1566115549799339  4.191184748421815e-14 139.4121843148469
2.905477608209724      17.67621154210545      13.53498882286877  3.408313890341102e-05     0.7458949174621118     -11.27933947930842    0.00626624343692249   0.002821195355725528   0.001020240878144966      15.22299545874765      392.3657438956449   0.008474186716145315     0.8000147600357347     0.7203445508754245    0.09403456825009224     0.4151533577788003   0.007265576450264565     0.3699619021442905     0.1207311343960512     0.1566115549799339  4.191184748421815e-14 139.4121837171684
2.905477608209724      17.67621154210545      13.53498882286877  3.408313890341102e-05     0.7458949174621118     -11.27933947930842    0.00626624343692249   0.002821195355725528   0.001020240878144966      15.22299545874765      392.3657438956449   0.008474186716145315     0.8000147600357347     0.7203445508754245    0.09403456825009224     0.4151533428776391   0.007265591351425759     0.3699619021442905     0.1207311343960512     0.1566115549799339  4.191184748421815e-14 139.4121837764569
2.905477608209724      17.67621154210545      13.53498882286877  3.408313890341102e-05     0.7458949174621118     -11.27933947930842    0.00626624343692249   0.002821195355725528   0.001020240878144966      15.22299545874765      392.3657438956449   0.008474186716145315     0.8000147600357347     0.7203445508754245    0.09403456825009224     0.4151533428776391   0.007265576450264565     0.3699619170454517     0.1207311343960512     0.1566115549799339  4.191184748421815e-14 139.4121837764544
2.905477608209724      17.67621154210545      13.53498882286877  3.408313890341102e-05     0.7458949174621118     -11.27933947930842    0.00626624343692249   0.002821195355725528   0.001020240878144966      15.22299545874765      392.3657438956449   0.008474186716145315     0.8000147600357347     0.7203445508754245    0.09403456825009224     0.4151533428776391   0.007265576450264565     0.3699619021442905     0.1207311492972124     0.1566115549799339  4.191184748421815e-14 139.4121837764599
2.905477608209724      17.67621154210545      13.53498882286877  3.408313890341102e-05     0.7458949174621118     -11.27933947930842    0.00626624343692249   0.002821195355725528   0.001020240878144966      15.22299545874765      392.3657438956449   0.008474186716145315     0.8000147600357347     0.7203445508754245    0.09403456825009224     0.4151533428776391   0.007265576450264565     0.3699619021442905     0.1207311343960512     0.1566115698810951  4.191184748421815e-14 139.4121837764612
2.905477608209724      17.67621154210545      13.53498882286877  3.408313890341102e-05     0.7458949174621118     -11.27933947930842    0.00626624343692249   0.002821195355725528   0.001020240878144966      15.22299545874765      392.3657438956449   0.008474186716145315     0.8000147600357347     0.7203445508754245    0.09403456825009224     0.4151533428776391   0.007265576450264565     0.3699619021442905     0.1207311343960512     0.1566115549799339  1.490120310569514e-08 139.4122454523473
2.907891290836183      17.64707362607757      13.47521726303911  3.292850520400759e-05      0.749191320770349     -11.24531668077138   0.006259796796615576   0.002774964494814108   0.001016252163047137      15.18192426570503       391.481804257755    0.00845996269604055     0.8000142621910155     0.7202898356296421     0.0940595935929448      0.418701029103206   0.007265249792850501     0.3699619021442905     0.1207181113237684     0.1565865148736837  3.937300730230914e-14 139.3746248729452
2.90789133416714      17.64707362607757      13.47521726303911  3.292850520400759e-05      0.749191320770349     -11.24531668077138   0.006259796796615576   0.002774964494814108   0.001016252163047137      15.18192426570503       391.481804257755    0.00845996269604055     0.8000142621910155     0.7202898356296421     0.0940595935929448      0.418701029103206   0.007265249792850501     0.3699619021442905     0.1207181113237684     0.1565865148736837  3.937300730230914e-14 139.3746247573872
2.907891290836183      17.64707388903946      13.47521726303911  3.292850520400759e-05      0.749191320770349     -11.24531668077138   0.006259796796615576   0.002774964494814108   0.001016252163047137      15.18192426570503       391.481804257755    0.00845996269604055     0.8000142621910155     0.7202898356296421     0.0940595935929448      0.418701029103206   0.007265249792850501     0.3699619021442905     0.1207181113237684     0.1565865148736837  3.937300730230914e-14 139.374624816369
2.907891290836183      17.64707362607757      13.47521746383549  3.292850520400759e-05      0.749191320770349     -11.24531668077138   0.006259796796615576   0.002774964494814108   0.001016252163047137      15.18192426570503       391.481804257755    0.00845996269604055     0.8000142621910155     0.7202898356296421     0.0940595935929448      0.418701029103206   0.007265249792850501     0.3699619021442905     0.1207181113237684     0.1565865148736837  3.937300730230914e-14 139.3746247610053
2.907891290836183      17.64707362607757      13.47521726303911  3.294340636520144e-05      0.749191320770349     -11.24531668077138   0.006259796796615576   0.002774964494814108   0.001016252163047137      15.18192426570503       391.481804257755    0.00845996269604055     0.8000142621910155     0.7202898356296421     0.0940595935929448      0.418701029103206   0.007265249792850501     0.3699619021442905     0.1207181113237684     0.1565865148736837  3.937300730230914e-14 139.3746512689708
2.907891290836183      17.64707362607757      13.47521726303911  3.292850520400759e-05     0.7491913356715102     -11.24531668077138   0.006259796796615576   0.002774964494814108   0.001016252163047137      15.18192426570503       391.481804257755    0.00845996269604055     0.8000142621910155     0.7202898356296421     0.0940595935929448      0.418701029103206   0.007265249792850501     0.3699619021442905     0.1207181113237684     0.1565865148736837  3.937300730230914e-14 139.3746248258425
2.907891290836183      17.64707362607757      13.47521726303911  3.292850520400759e-05      0.749191320770349     -11.24531684833966   0.006259796796615576   0.002774964494814108   0.001016252163047137      15.18192426570503       391.481804257755    0.00845996269604055     0.8000142621910155     0.7202898356296421     0.0940595935929448      0.418701029103206   0.007265249792850501     0.3699619021442905     0.1207181113237684     0.1565865148736837  3.937300730230914e-14 139.3746250903998
2.907891290836183      17.64707362607757      13.47521726303911  3.292850520400759e-05      0.749191320770349     -11.24531668077138    0.00625981169777677   0.002774964494814108   0.001016252163047137      15.18192426570503       391.481804257755    0.00845996269604055     0.8000142621910155     0.7202898356296421     0.0940595935929448      0.418701029103206   0.007265249792850501     0.3699619021442905     0.1207181113237684     0.1565865148736837  3.937300730230914e-14 139.3746260125895
2.907891290836183      17.64707362607757      13.47521726303911  3.292850520400759e-05      0.749191320770349     -11.24531668077138   0.006259796796615576   0.002774979395975302   0.001016252163047137      15.18192426570503       391.481804257755    0.00845996269604055     0.8000142621910155     0.7202898356296421     0.0940595935929448      0.418701029103206   0.007265249792850501     0.3699619021442905     0.1207181113237684     0.1565865148736837  3.937300730230914e-14 139.3746261768394
2.907891290836183      17.64707362607757      13.47521726303911  3.292850520400759e-05      0.749191320770349     -11.24531668077138   0.006259796796615576   0.002774964494814108   0.001016267064208331      15.18192426570503       391.481804257755    0.00845996269604055     0.8000142621910155     0.7202898356296421     0.0940595935929448      0.418701029103206   0.007265249792850501     0.3699619021442905     0.1207181113237684     0.1565865148736837  3.937300730230914e-14 139.3746341568019
2.907891290836183      17.64707362607757      13.47521726303911  3.292850520400759e-05      0.749191320770349     -11.24531668077138   0.006259796796615576   0.002774964494814108   0.001016252163047137      15.18192449193333       391.481804257755    0.00845996269604055     0.8000142621910155     0.7202898356296421     0.0940595935929448      0.418701029103206   0.007265249792850501     0.3699619021442905     0.1207181113237684     0.1565865148736837  3.937300730230914e-14 139.3746249171072
2.907891290836183      17.64707362607757      13.47521726303911  3.292850520400759e-05      0.749191320770349     -11.24531668077138   0.006259796796615576   0.002774964494814108   0.001016252163047137      15.18192426570503      391.4818100912885    0.00845996269604055     0.8000142621910155     0.7202898356296421     0.0940595935929448      0.418701029103206   0.007265249792850501     0.3699619021442905     0.1207181113237684     0.1565865148736837  3.937300730230914e-14 139.3746248613122
2.907891290836183      17.64707362607757      13.47521726303911  3.292850520400759e-05      0.749191320770349     -11.24531668077138   0.006259796796615576   0.002774964494814108   0.001016252163047137      15.18192426570503       391.481804257755   0.008459977597201743     0.8000142621910155     0.7202898356296421     0.0940595935929448      0.418701029103206   0.007265249792850501     0.3699619021442905     0.1207181113237684     0.1565865148736837  3.937300730230914e-14 139.3746183585103
2.907891290836183      17.64707362607757      13.47521726303911  3.292850520400759e-05      0.749191320770349     -11.24531668077138   0.006259796796615576   0.002774964494814108   0.001016252163047137      15.18192426570503       391.481804257755    0.00845996269604055     0.8000142770921767     0.7202898356296421     0.0940595935929448      0.418701029103206   0.007265249792850501     0.3699619021442905     0.1207181113237684     0.1565865148736837  3.937300730230914e-14 139.37462676098
2.907891290836183      17.64707362607757      13.47521726303911  3.292850520400759e-05      0.749191320770349     -11.24531668077138   0.006259796796615576   0.002774964494814108   0.001016252163047137      15.18192426570503       391.481804257755    0.00845996269604055     0.8000142621910155     0.7202898505308033     0.0940595935929448      0.418701029103206   0.007265249792850501     0.3699619021442905     0.1207181113237684     0.1565865148736837  3.937300730230914e-14 139.374624499363
2.907891290836183      17.64707362607757      13.47521726303911  3.292850520400759e-05      0.749191320770349     -11.24531668077138   0.006259796796615576   0.002774964494814108   0.001016252163047137      15.18192426570503       391.481804257755    0.00845996269604055     0.8000142621910155     0.7202898356296421      0.094059608494106      0.418701029103206   0.007265249792850501     0.3699619021442905     0.1207181113237684     0.1565865148736837  3.937300730230914e-14 139.3746247028543
2.907891290836183      17.64707362607757      13.47521726303911  3.292850520400759e-05      0.749191320770349     -11.24531668077138   0.006259796796615576   0.002774964494814108   0.001016252163047137      15.18192426570503       391.481804257755    0.00845996269604055     0.8000142621910155     0.7202898356296421     0.0940595935929448     0.4187010440043672   0.007265249792850501     0.3699619021442905     0.1207181113237684     0.1565865148736837  3.937300730230914e-14 139.3746247460262
2.907891290836183      17.64707362607757      13.47521726303911  3.292850520400759e-05      0.749191320770349     -11.24531668077138   0.006259796796615576   0.002774964494814108   0.001016252163047137      15.18192426570503       391.481804257755    0.00845996269604055     0.8000142621910155     0.7202898356296421     0.0940595935929448      0.418701029103206   0.007265264694011695     0.3699619021442905     0.1207181113237684     0.1565865148736837  3.937300730230914e-14 139.3746248729458
2.907891290836183      17.64707362607757      13.47521726303911  3.292850520400759e-05      0.749191320770349     -11.24531668077138   0.006259796796615576   0.002774964494814108   0.001016252163047137      15.18192426570503       391.481804257755    0.00845996269604055     0.8000142621910155     0.7202898356296421     0.0940595935929448      0.418701029103206   0.007265249792850501     0.3699619170454517     0.1207181113237684     0.1565865148736837  3.937300730230914e-14 139.3746248729452
2.907891290836183      17.64707362607757      13.47521726303911  3.292850520400759e-05      0.749191320770349     -11.24531668077138   0.006259796796615576   0.002774964494814108   0.001016252163047137      15.18192426570503       391.481804257755    0.00845996269604055     0.8000142621910155     0.7202898356296421     0.0940595935929448      0.418701029103206   0.007265249792850501     0.3699619021442905     0.1207181262249296     0.1565865148736837  3.937300730230914e-14 139.3746248729372
2.907891290836183      17.64707362607757      13.47521726303911  3.292850520400759e-05      0.749191320770349     -11.24531668077138   0.006259796796615576   0.002774964494814108   0.001016252163047137      15.18192426570503       391.481804257755    0.00845996269604055     0.8000142621910155     0.7202898356296421     0.0940595935929448      0.418701029103206   0.007265249792850501     0.3699619021442905     0.1207181113237684     0.1565865297748449  3.937300730230914e-14 139.3746248729382
2.907891290836183      17.64707362607757      13.47521726303911  3.292850520400759e-05      0.749191320770349     -11.24531668077138   0.006259796796615576   0.002774964494814108   0.001016252163047137      15.18192426570503       391.481804257755    0.00845996269604055     0.8000142621910155     0.7202898356296421     0.0940595935929448      0.418701029103206   0.007265249792850501     0.3699619021442905     0.1207181113237684     0.1565865148736837  1.490120056685496e-08 139.3746865935314
2.913082758490015      17.60939983700772      13.41023825946795  3.147561262351432e-05     0.7544321081954853     -11.20539715798273   0.006262046184058601   0.002690622779520063   0.001016259072892761      15.15352746871138      391.4830202472285   0.008466793191475957     0.8000131801089936     0.7202224505555027      0.094083060772023     0.4311250733076265   0.007266754443383323     0.3699619021442905     0.1211927531205145     0.1570063288601989   3.55991529316464e-14 139.2953173646956
2.913082801898331      17.60939983700772      13.41023825946795  3.147561262351432e-05     0.7544321081954853     -11.20539715798273   0.006262046184058601   0.002690622779520063   0.001016259072892761      15.15352746871138      391.4830202472285   0.008466793191475957     0.8000131801089936     0.7202224505555027      0.094083060772023     0.4311250733076265   0.007266754443383323     0.3699619021442905     0.1211927531205145     0.1570063288601989   3.55991529316464e-14 139.2953173362013
2.913082758490015      17.60940009940822      13.41023825946795  3.147561262351432e-05     0.7544321081954853     -11.20539715798273   0.006262046184058601   0.002690622779520063   0.001016259072892761      15.15352746871138      391.4830202472285   0.008466793191475957     0.8000131801089936     0.7202224505555027      0.094083060772023     0.4311250733076265   0.007266754443383323     0.3699619021442905     0.1211927531205145     0.1570063288601989   3.55991529316464e-14 139.2953173318564
2.913082758490015      17.60939983700772      13.41023845929608  3.147561262351432e-05     0.7544321081954853     -11.20539715798273   0.006262046184058601   0.002690622779520063   0.001016259072892761      15.15352746871138      391.4830202472285   0.008466793191475957     0.8000131801089936     0.7202224505555027      0.094083060772023     0.4311250733076265   0.007266754443383323     0.3699619021442905     0.1211927531205145     0.1570063288601989   3.55991529316464e-14 139.2953172958704
2.913082758490015      17.60939983700772      13.41023825946795  3.149051378470816e-05     0.7544321081954853     -11.20539715798273   0.006262046184058601   0.002690622779520063   0.001016259072892761      15.15352746871138      391.4830202472285   0.008466793191475957     0.8000131801089936     0.7202224505555027      0.094083060772023     0.4311250733076265   0.007266754443383323     0.3699619021442905     0.1211927531205145     0.1570063288601989   3.55991529316464e-14 139.2953424421692
2.913082758490015      17.60939983700772      13.41023825946795  3.147561262351432e-05     0.7544321230966465     -11.20539715798273   0.006262046184058601   0.002690622779520063   0.001016259072892761      15.15352746871138      391.4830202472285   0.008466793191475957     0.8000131801089936     0.7202224505555027      0.094083060772023     0.4311250733076265   0.007266754443383323     0.3699619021442905     0.1211927531205145     0.1570063288601989   3.55991529316464e-14 139.2953173387178
2.913082758490015      17.60939983700772      13.41023825946795  3.147561262351432e-05     0.7544321081954853     -11.20539732495615   0.006262046184058601   0.002690622779520063   0.001016259072892761      15.15352746871138      391.4830202472285   0.008466793191475957     0.8000131801089936     0.7202224505555027      0.094083060772023     0.4311250733076265   0.007266754443383323     0.3699619021442905     0.1211927531205145     0.1570063288601989   3.55991529316464e-14 139.2953175235468
2.913082758490015      17.60939983700772      13.41023825946795  3.147561262351432e-05     0.7544321081954853     -11.20539715798273   0.006262061085219795   0.002690622779520063   0.001016259072892761      15.15352746871138      391.4830202472285   0.008466793191475957     0.8000131801089936     0.7202224505555027      0.094083060772023     0.4311250733076265   0.007266754443383323     0.3699619021442905     0.1211927531205145     0.1570063288601989   3.55991529316464e-14 139.295317590403
2.913082758490015      17.60939983700772      13.41023825946795  3.147561262351432e-05     0.7544321081954853     -11.20539715798273   0.006262046184058601   0.002690637680681257   0.001016259072892761      15.15352746871138      391.4830202472285   0.008466793191475957     0.8000131801089936     0.7202224505555027      0.094083060772023     0.4311250733076265   0.007266754443383323     0.3699619021442905     0.1211927531205145     0.1570063288601989   3.55991529316464e-14 139.2953187905475
2.913082758490015      17.60939983700772      13.41023825946795  3.147561262351432e-05     0.7544321081954853     -11.20539715798273   0.006262046184058601   0.002690622779520063   0.001016273974053955      15.15352746871138      391.4830202472285   0.008466793191475957     0.8000131801089936     0.7202224505555027      0.094083060772023     0.4311250733076265   0.007266754443383323     0.3699619021442905     0.1211927531205145     0.1570063288601989   3.55991529316464e-14 139.2953253931335
2.913082758490015      17.60939983700772      13.41023825946795  3.147561262351432e-05     0.7544321081954853     -11.20539715798273   0.006262046184058601   0.002690622779520063   0.001016259072892761      15.15352769451654      391.4830202472285   0.008466793191475957     0.8000131801089936     0.7202224505555027      0.094083060772023     0.4311250733076265   0.007266754443383323     0.3699619021442905     0.1211927531205145     0.1570063288601989   3.55991529316464e-14 139.2953176101244
2.913082758490015      17.60939983700772      13.41023825946795  3.147561262351432e-05     0.7544321081954853     -11.20539715798273   0.006262046184058601   0.002690622779520063   0.001016259072892761      15.15352746871138      391.4830260807801   0.008466793191475957     0.8000131801089936     0.7202224505555027      0.094083060772023     0.4311250733076265   0.007266754443383323     0.3699619021442905     0.1211927531205145     0.1570063288601989   3.55991529316464e-14 139.2953173786191
2.913082758490015      17.60939983700772      13.41023825946795  3.147561262351432e-05     0.7544321081954853     -11.20539715798273   0.006262046184058601   0.002690622779520063   0.001016259072892761      15.15352746871138      391.4830202472285   0.008466808092637151     0.8000131801089936     0.7202224505555027      0.094083060772023     0.4311250733076265   0.007266754443383323     0.3699619021442905     0.1211927531205145     0.1570063288601989   3.55991529316464e-14 139.29531937522
2.913082758490015      17.60939983700772      13.41023825946795  3.147561262351432e-05     0.7544321081954853     -11.20539715798273   0.006262046184058601   0.002690622779520063   0.001016259072892761      15.15352746871138      391.4830202472285   0.008466793191475957     0.8000131950101548     0.7202224505555027      0.094083060772023     0.4311250733076265   0.007266754443383323     0.3699619021442905     0.1211927531205145     0.1570063288601989   3.55991529316464e-14 139.2953192905876
2.913082758490015      17.60939983700772      13.41023825946795  3.147561262351432e-05     0.7544321081954853     -11.20539715798273   0.006262046184058601   0.002690622779520063   0.001016259072892761      15.15352746871138      391.4830202472285   0.008466793191475957     0.8000131801089936     0.7202224654566639      0.094083060772023     0.4311250733076265   0.007266754443383323     0.3699619021442905     0.1211927531205145     0.1570063288601989   3.55991529316464e-14 139.2953171212948
2.913082758490015      17.60939983700772      13.41023825946795  3.147561262351432e-05     0.7544321081954853     -11.20539715798273   0.006262046184058601   0.002690622779520063   0.001016259072892761      15.15352746871138      391.4830202472285   0.008466793191475957     0.8000131801089936     0.7202224505555027    0.09408307567318419     0.4311250733076265   0.007266754443383323     0.3699619021442905     0.1211927531205145     0.1570063288601989   3.55991529316464e-14 139.2953179532587
2.913082758490015      17.60939983700772      13.41023825946795  3.147561262351432e-05     0.7544321081954853     -11.20539715798273   0.006262046184058601   0.002690622779520063   0.001016259072892761      15.15352746871138      391.4830202472285   0.008466793191475957     0.8000131801089936     0.7202224505555027      0.094083060772023     0.4311250882087876   0.007266754443383323     0.3699619021442905     0.1211927531205145     0.1570063288601989   3.55991529316464e-14 139.2953173329134
2.913082758490015      17.60939983700772      13.41023825946795  3.147561262351432e-05     0.7544321081954853     -11.20539715798273   0.006262046184058601   0.002690622779520063   0.001016259072892761      15.15352746871138      391.4830202472285   0.008466793191475957     0.8000131801089936     0.7202224505555027      0.094083060772023     0.4311250733076265   0.007266769344544516     0.3699619021442905     0.1211927531205145     0.1570063288601989   3.55991529316464e-14 139.2953173649356
2.913082758490015      17.60939983700772      13.41023825946795  3.147561262351432e-05     0.7544321081954853     -11.20539715798273   0.006262046184058601   0.002690622779520063   0.001016259072892761      15.15352746871138      391.4830202472285   0.008466793191475957     0.8000131801089936     0.7202224505555027      0.094083060772023     0.4311250733076265   0.007266754443383323     0.3699619170454517     0.1211927531205145     0.1570063288601989   3.55991529316464e-14 139.2953173646956
2.913082758490015      17.60939983700772      13.41023825946795  3.147561262351432e-05     0.7544321081954853     -11.20539715798273   0.006262046184058601   0.002690622779520063   0.001016259072892761      15.15352746871138      391.4830202472285   0.008466793191475957     0.8000131801089936     0.7202224505555027      0.094083060772023     0.4311250733076265   0.007266754443383323     0.3699619021442905     0.1211927680216757     0.1570063288601989   3.55991529316464e-14 139.2953173648335
2.913082758490015      17.60939983700772      13.41023825946795  3.147561262351432e-05     0.7544321081954853     -11.20539715798273   0.006262046184058601   0.002690622779520063   0.001016259072892761      15.15352746871138      391.4830202472285   0.008466793191475957     0.8000131801089936     0.7202224505555027      0.094083060772023     0.4311250733076265   0.007266754443383323     0.3699619021442905     0.1211927531205145     0.1570063437613601   3.55991529316464e-14 139.2953173647231
2.913082758490015      17.60939983700772      13.41023825946795  3.147561262351432e-05     0.7544321081954853     -11.20539715798273   0.006262046184058601   0.002690622779520063   0.001016259072892761      15.15352746871138      391.4830202472285   0.008466793191475957     0.8000131801089936     0.7202224505555027      0.094083060772023     0.4311250733076265   0.007266754443383323     0.3699619021442905     0.1211927531205145     0.1570063288601989  1.490119679300059e-08 139.2953791308156
2.914337334434211      17.59545540047157      13.38519766589194  3.069456371910344e-05     0.7556372073773138     -11.19047384050837   0.006262895151413398   0.002662137509412443   0.001012093620005815      15.09760508850004       389.888568478349    0.00845288382036604     0.8000127586618908     0.7200706784928299    0.09412351199941002     0.4325371020075182   0.007238664530949689     0.3699619021442905     0.1209082781521163     0.1569285244046669  3.386233043106483e-14 139.2882193659916
2.914337377861221      17.59545540047157      13.38519766589194  3.069456371910344e-05     0.7556372073773138     -11.19047384050837   0.006262895151413398   0.002662137509412443   0.001012093620005815      15.09760508850004       389.888568478349    0.00845288382036604     0.8000127586618908     0.7200706784928299    0.09412351199941002     0.4325371020075182   0.007238664530949689     0.3699619021442905     0.1209082781521163     0.1569285244046669  3.386233043106483e-14 139.2882194350998
2.914337334434211      17.59545566266429      13.38519766589194  3.069456371910344e-05     0.7556372073773138     -11.19047384050837   0.006262895151413398   0.002662137509412443   0.001012093620005815      15.09760508850004       389.888568478349    0.00845288382036604     0.8000127586618908     0.7200706784928299    0.09412351199941002     0.4325371020075182   0.007238664530949689     0.3699619021442905     0.1209082781521163     0.1569285244046669  3.386233043106483e-14 139.2882192548162
2.914337334434211      17.59545540047157      13.38519786534693  3.069456371910344e-05     0.7556372073773138     -11.19047384050837   0.006262895151413398   0.002662137509412443   0.001012093620005815      15.09760508850004       389.888568478349    0.00845288382036604     0.8000127586618908     0.7200706784928299    0.09412351199941002     0.4325371020075182   0.007238664530949689     0.3699619021442905     0.1209082781521163     0.1569285244046669  3.386233043106483e-14 139.2882192518677
2.914337334434211      17.59545540047157      13.38519766589194  3.070946488029729e-05     0.7556372073773138     -11.19047384050837   0.006262895151413398   0.002662137509412443   0.001012093620005815      15.09760508850004       389.888568478349    0.00845288382036604     0.8000127586618908     0.7200706784928299    0.09412351199941002     0.4325371020075182   0.007238664530949689     0.3699619021442905     0.1209082781521163     0.1569285244046669  3.386233043106483e-14 139.2882451853255
2.914337334434211      17.59545540047157      13.38519766589194  3.069456371910344e-05      0.755637222278475     -11.19047384050837   0.006262895151413398   0.002662137509412443   0.001012093620005815      15.09760508850004       389.888568478349    0.00845288382036604     0.8000127586618908     0.7200706784928299    0.09412351199941002     0.4325371020075182   0.007238664530949689     0.3699619021442905     0.1209082781521163     0.1569285244046669  3.386233043106483e-14 139.2882192805951
2.914337334434211      17.59545540047157      13.38519766589194  3.069456371910344e-05     0.7556372073773138     -11.19047400725943   0.006262895151413398   0.002662137509412443   0.001012093620005815      15.09760508850004       389.888568478349    0.00845288382036604     0.8000127586618908     0.7200706784928299    0.09412351199941002     0.4325371020075182   0.007238664530949689     0.3699619021442905     0.1209082781521163     0.1569285244046669  3.386233043106483e-14 139.2882195543224
2.914337334434211      17.59545540047157      13.38519766589194  3.069456371910344e-05     0.7556372073773138     -11.19047384050837   0.006262910052574592   0.002662137509412443   0.001012093620005815      15.09760508850004       389.888568478349    0.00845288382036604     0.8000127586618908     0.7200706784928299    0.09412351199941002     0.4325371020075182   0.007238664530949689     0.3699619021442905     0.1209082781521163     0.1569285244046669  3.386233043106483e-14 139.2882191113944
2.914337334434211      17.59545540047157      13.38519766589194  3.069456371910344e-05     0.7556372073773138     -11.19047384050837   0.006262895151413398   0.002662152410573637   0.001012093620005815      15.09760508850004       389.888568478349    0.00845288382036604     0.8000127586618908     0.7200706784928299    0.09412351199941002     0.4325371020075182   0.007238664530949689     0.3699619021442905     0.1209082781521163     0.1569285244046669  3.386233043106483e-14 139.2882206780057
2.914337334434211      17.59545540047157      13.38519766589194  3.069456371910344e-05     0.7556372073773138     -11.19047384050837   0.006262895151413398   0.002662137509412443   0.001012108521167009      15.09760508850004       389.888568478349    0.00845288382036604     0.8000127586618908     0.7200706784928299    0.09412351199941002     0.4325371020075182   0.007238664530949689     0.3699619021442905     0.1209082781521163     0.1569285244046669  3.386233043106483e-14 139.28822616599
2.914337334434211      17.59545540047157      13.38519766589194  3.069456371910344e-05     0.7556372073773138     -11.19047384050837   0.006262895151413398   0.002662137509412443   0.001012093620005815      15.09760531347189       389.888568478349    0.00845288382036604     0.8000127586618908     0.7200706784928299    0.09412351199941002     0.4325371020075182   0.007238664530949689     0.3699619021442905     0.1209082781521163     0.1569285244046669  3.386233043106483e-14 139.2882193023716
2.914337334434211      17.59545540047157      13.38519766589194  3.069456371910344e-05     0.7556372073773138     -11.19047384050837   0.006262895151413398   0.002662137509412443   0.001012093620005815      15.09760508850004      389.8885742881414    0.00845288382036604     0.8000127586618908     0.7200706784928299    0.09412351199941002     0.4325371020075182   0.007238664530949689     0.3699619021442905     0.1209082781521163     0.1569285244046669  3.386233043106483e-14 139.2882192806851
2.914337334434211      17.59545540047157      13.38519766589194  3.069456371910344e-05     0.7556372073773138     -11.19047384050837   0.006262895151413398   0.002662137509412443   0.001012093620005815      15.09760508850004       389.888568478349   0.008452898721527234     0.8000127586618908     0.7200706784928299    0.09412351199941002     0.4325371020075182   0.007238664530949689     0.3699619021442905     0.1209082781521163     0.1569285244046669  3.386233043106483e-14 139.2882117493151
2.914337334434211      17.59545540047157      13.38519766589194  3.069456371910344e-05     0.7556372073773138     -11.19047384050837   0.006262895151413398   0.002662137509412443   0.001012093620005815      15.09760508850004       389.888568478349    0.00845288382036604      0.800012773563052     0.7200706784928299    0.09412351199941002     0.4325371020075182   0.007238664530949689     0.3699619021442905     0.1209082781521163     0.1569285244046669  3.386233043106483e-14 139.2882212818355
2.914337334434211      17.59545540047157      13.38519766589194  3.069456371910344e-05     0.7556372073773138     -11.19047384050837   0.006262895151413398   0.002662137509412443   0.001012093620005815      15.09760508850004       389.888568478349    0.00845288382036604     0.8000127586618908     0.7200706933939911    0.09412351199941002     0.4325371020075182   0.007238664530949689     0.3699619021442905     0.1209082781521163     0.1569285244046669  3.386233043106483e-14 139.2882192073273
2.914337334434211      17.59545540047157      13.38519766589194  3.069456371910344e-05     0.7556372073773138     -11.19047384050837   0.006262895151413398   0.002662137509412443   0.001012093620005815      15.09760508850004       389.888568478349    0.00845288382036604     0.8000127586618908     0.7200706784928299    0.09412352690057121     0.4325371020075182   0.007238664530949689     0.3699619021442905     0.1209082781521163     0.1569285244046669  3.386233043106483e-14 139.2882193360992
2.914337334434211      17.59545540047157      13.38519766589194  3.069456371910344e-05     0.7556372073773138     -11.19047384050837   0.006262895151413398   0.002662137509412443   0.001012093620005815      15.09760508850004       389.888568478349    0.00845288382036604     0.8000127586618908     0.7200706784928299    0.09412351199941002     0.4325371169086794   0.007238664530949689     0.3699619021442905     0.1209082781521163     0.1569285244046669  3.386233043106483e-14 139.2882193846564
2.914337334434211      17.59545540047157      13.38519766589194  3.069456371910344e-05     0.7556372073773138     -11.19047384050837   0.006262895151413398   0.002662137509412443   0.001012093620005815      15.09760508850004       389.888568478349    0.00845288382036604     0.8000127586618908     0.7200706784928299    0.09412351199941002     0.4325371020075182   0.007238679432110883     0.3699619021442905     0.1209082781521163     0.1569285244046669  3.386233043106483e-14 139.2882193659945
2.914337334434211      17.59545540047157      13.38519766589194  3.069456371910344e-05     0.7556372073773138     -11.19047384050837   0.006262895151413398   0.002662137509412443   0.001012093620005815      15.09760508850004       389.888568478349    0.00845288382036604     0.8000127586618908     0.7200706784928299    0.09412351199941002     0.4325371020075182   0.007238664530949689     0.3699619170454517     0.1209082781521163     0.1569285244046669  3.386233043106483e-14 139.2882193659916
2.914337334434211      17.59545540047157      13.38519766589194  3.069456371910344e-05     0.7556372073773138     -11.19047384050837   0.006262895151413398   0.002662137509412443   0.001012093620005815      15.09760508850004       389.888568478349    0.00845288382036604     0.8000127586618908     0.7200706784928299    0.09412351199941002     0.4325371020075182   0.007238664530949689     0.3699619021442905     0.1209082930532775     0.1569285244046669  3.386233043106483e-14 139.2882193659897
2.914337334434211      17.59545540047157      13.38519766589194  3.069456371910344e-05     0.7556372073773138     -11.19047384050837   0.006262895151413398   0.002662137509412443   0.001012093620005815      15.09760508850004       389.888568478349    0.00845288382036604     0.8000127586618908     0.7200706784928299    0.09412351199941002     0.4325371020075182   0.007238664530949689     0.3699619021442905     0.1209082781521163     0.1569285393058281  3.386233043106483e-14 139.2882193659854
2.914337334434211      17.59545540047157      13.38519766589194  3.069456371910344e-05     0.7556372073773138     -11.19047384050837   0.006262895151413398   0.002662137509412443   0.001012093620005815      15.09760508850004       389.888568478349    0.00845288382036604     0.8000127586618908     0.7200706784928299    0.09412351199941002     0.4325371020075182   0.007238664530949689     0.3699619021442905     0.1209082781521163     0.1569285244046669  1.490119505617809e-08 139.2882811535124
2.911541403786019      17.59701648792439      13.38410373278813  3.048698023260843e-05     0.7564059724431983     -11.19050196057129   0.006268864836146093   0.002661600492448307   0.001011294468111411      15.11929389028858      389.8889792595954   0.008466636241843831     0.8000125981800328     0.7205005361002851    0.09408641252265328     0.4311414369368372   0.007238666937846164     0.3699619021442905      0.120919832610638     0.1569472688120154  3.333221538072839e-14 139.2813870833569
2.911541447171367      17.59701648792439      13.38410373278813  3.048698023260843e-05     0.7564059724431983     -11.19050196057129   0.006268864836146093   0.002661600492448307   0.001011294468111411      15.11929389028858      389.8889792595954   0.008466636241843831     0.8000125981800328     0.7205005361002851    0.09408641252265328     0.4311414369368372   0.007238666937846164     0.3699619021442905      0.120919832610638     0.1569472688120154  3.333221538072839e-14 139.2813872160048
2.911541403786019      17.59701675014037      13.38410373278813  3.048698023260843e-05     0.7564059724431983     -11.19050196057129   0.006268864836146093   0.002661600492448307   0.001011294468111411      15.11929389028858      389.8889792595954   0.008466636241843831     0.8000125981800328     0.7205005361002851    0.09408641252265328     0.4311414369368372   0.007238666937846164     0.3699619021442905      0.120919832610638     0.1569472688120154  3.333221538072839e-14 139.2813870353824
2.911541403786019      17.59701648792439      13.38410393222682  3.048698023260843e-05     0.7564059724431983     -11.19050196057129   0.006268864836146093   0.002661600492448307   0.001011294468111411      15.11929389028858      389.8889792595954   0.008466636241843831     0.8000125981800328     0.7205005361002851    0.09408641252265328     0.4311414369368372   0.007238666937846164     0.3699619021442905      0.120919832610638     0.1569472688120154  3.333221538072839e-14 139.2813870019758
2.911541403786019      17.59701648792439      13.38410373278813  3.050188139380228e-05     0.7564059724431983     -11.19050196057129   0.006268864836146093   0.002661600492448307   0.001011294468111411      15.11929389028858      389.8889792595954   0.008466636241843831     0.8000125981800328     0.7205005361002851    0.09408641252265328     0.4311414369368372   0.007238666937846164     0.3699619021442905      0.120919832610638     0.1569472688120154  3.333221538072839e-14 139.2814118352871
2.911541403786019      17.59701648792439      13.38410373278813  3.048698023260843e-05     0.7564059873443595     -11.19050196057129   0.006268864836146093   0.002661600492448307   0.001011294468111411      15.11929389028858      389.8889792595954   0.008466636241843831     0.8000125981800328     0.7205005361002851    0.09408641252265328     0.4311414369368372   0.007238666937846164     0.3699619021442905      0.120919832610638     0.1569472688120154  3.333221538072839e-14 139.2813870264865
2.911541403786019      17.59701648792439      13.38410373278813  3.048698023260843e-05     0.7564059724431983     -11.19050212732277   0.006268864836146093   0.002661600492448307   0.001011294468111411      15.11929389028858      389.8889792595954   0.008466636241843831     0.8000125981800328     0.7205005361002851    0.09408641252265328     0.4311414369368372   0.007238666937846164     0.3699619021442905      0.120919832610638     0.1569472688120154  3.333221538072839e-14 139.2813872486766
2.911541403786019      17.59701648792439      13.38410373278813  3.048698023260843e-05     0.7564059724431983     -11.19050196057129   0.006268879737307287   0.002661600492448307   0.001011294468111411      15.11929389028858      389.8889792595954   0.008466636241843831     0.8000125981800328     0.7205005361002851    0.09408641252265328     0.4311414369368372   0.007238666937846164     0.3699619021442905      0.120919832610638     0.1569472688120154  3.333221538072839e-14 139.281388015091
2.911541403786019      17.59701648792439      13.38410373278813  3.048698023260843e-05     0.7564059724431983     -11.19050196057129   0.006268864836146093     0.0026616153936095   0.001011294468111411      15.11929389028858      389.8889792595954   0.008466636241843831     0.8000125981800328     0.7205005361002851    0.09408641252265328     0.4311414369368372   0.007238666937846164     0.3699619021442905      0.120919832610638     0.1569472688120154  3.333221538072839e-14 139.2813884055839
2.911541403786019      17.59701648792439      13.38410373278813  3.048698023260843e-05     0.7564059724431983     -11.19050196057129   0.006268864836146093   0.002661600492448307   0.001011309369272605      15.11929389028858      389.8889792595954   0.008466636241843831     0.8000125981800328     0.7205005361002851    0.09408641252265328     0.4311414369368372   0.007238666937846164     0.3699619021442905      0.120919832610638     0.1569472688120154  3.333221538072839e-14 139.2813945745988
2.911541403786019      17.59701648792439      13.38410373278813  3.048698023260843e-05     0.7564059724431983     -11.19050196057129   0.006268864836146093   0.002661600492448307   0.001011294468111411      15.11929411558362      389.8889792595954   0.008466636241843831     0.8000125981800328     0.7205005361002851    0.09408641252265328     0.4311414369368372   0.007238666937846164     0.3699619021442905      0.120919832610638     0.1569472688120154  3.333221538072839e-14 139.2813870394446
2.911541403786019      17.59701648792439      13.38410373278813  3.048698023260843e-05     0.7564059724431983     -11.19050196057129   0.006268864836146093   0.002661600492448307   0.001011294468111411      15.11929389028858       389.888985069394   0.008466636241843831     0.8000125981800328     0.7205005361002851    0.09408641252265328     0.4311414369368372   0.007238666937846164     0.3699619021442905      0.120919832610638     0.1569472688120154  3.333221538072839e-14 139.2813869772986
2.911541403786019      17.59701648792439      13.38410373278813  3.048698023260843e-05     0.7564059724431983     -11.19050196057129   0.006268864836146093   0.002661600492448307   0.001011294468111411      15.11929389028858      389.8889792595954   0.008466651143005025     0.8000125981800328     0.7205005361002851    0.09408641252265328     0.4311414369368372   0.007238666937846164     0.3699619021442905      0.120919832610638     0.1569472688120154  3.333221538072839e-14 139.2813864927578
2.911541403786019      17.59701648792439      13.38410373278813  3.048698023260843e-05     0.7564059724431983     -11.19050196057129   0.006268864836146093   0.002661600492448307   0.001011294468111411      15.11929389028858      389.8889792595954   0.008466636241843831      0.800012613081194     0.7205005361002851    0.09408641252265328     0.4311414369368372   0.007238666937846164     0.3699619021442905      0.120919832610638     0.1569472688120154  3.333221538072839e-14 139.281388994084
2.911541403786019      17.59701648792439      13.38410373278813  3.048698023260843e-05     0.7564059724431983     -11.19050196057129   0.006268864836146093   0.002661600492448307   0.001011294468111411      15.11929389028858      389.8889792595954   0.008466636241843831     0.8000125981800328     0.7205005510014463    0.09408641252265328     0.4311414369368372   0.007238666937846164     0.3699619021442905      0.120919832610638     0.1569472688120154  3.333221538072839e-14 139.2813869053842
2.911541403786019      17.59701648792439      13.38410373278813  3.048698023260843e-05     0.7564059724431983     -11.19050196057129   0.006268864836146093   0.002661600492448307   0.001011294468111411      15.11929389028858      389.8889792595954   0.008466636241843831     0.8000125981800328     0.7205005361002851    0.09408642742381447     0.4311414369368372   0.007238666937846164     0.3699619021442905      0.120919832610638     0.1569472688120154  3.333221538072839e-14 139.2813874764156
2.911541403786019      17.59701648792439      13.38410373278813  3.048698023260843e-05     0.7564059724431983     -11.19050196057129   0.006268864836146093   0.002661600492448307   0.001011294468111411      15.11929389028858      389.8889792595954   0.008466636241843831     0.8000125981800328     0.7205005361002851    0.09408641252265328     0.4311414518379984   0.007238666937846164     0.3699619021442905      0.120919832610638     0.1569472688120154  3.333221538072839e-14 139.2813870965685
2.911541403786019      17.59701648792439      13.38410373278813  3.048698023260843e-05     0.7564059724431983     -11.19050196057129   0.006268864836146093   0.002661600492448307   0.001011294468111411      15.11929389028858      389.8889792595954   0.008466636241843831     0.8000125981800328     0.7205005361002851    0.09408641252265328     0.4311414369368372   0.007238681839007358     0.3699619021442905      0.120919832610638     0.1569472688120154  3.333221538072839e-14 139.281387083347
2.911541403786019      17.59701648792439      13.38410373278813  3.048698023260843e-05     0.7564059724431983     -11.19050196057129   0.006268864836146093   0.002661600492448307   0.001011294468111411      15.11929389028858      389.8889792595954   0.008466636241843831     0.8000125981800328     0.7205005361002851    0.09408641252265328     0.4311414369368372   0.007238666937846164     0.3699619170454517      0.120919832610638     0.1569472688120154  3.333221538072839e-14 139.2813870833569
2.911541403786019      17.59701648792439      13.38410373278813  3.048698023260843e-05     0.7564059724431983     -11.19050196057129   0.006268864836146093   0.002661600492448307   0.001011294468111411      15.11929389028858      389.8889792595954   0.008466636241843831     0.8000125981800328     0.7205005361002851    0.09408641252265328     0.4311414369368372   0.007238666937846164     0.3699619021442905     0.1209198475117992     0.1569472688120154  3.333221538072839e-14 139.2813870833641
2.911541403786019      17.59701648792439      13.38410373278813  3.048698023260843e-05     0.7564059724431983     -11.19050196057129   0.006268864836146093   0.002661600492448307   0.001011294468111411      15.11929389028858      389.8889792595954   0.008466636241843831     0.8000125981800328     0.7205005361002851    0.09408641252265328     0.4311414369368372   0.007238666937846164     0.3699619021442905      0.120919832610638     0.1569472837131766  3.333221538072839e-14 139.2813870833531
2.911541403786019      17.59701648792439      13.38410373278813  3.048698023260843e-05     0.7564059724431983     -11.19050196057129   0.006268864836146093   0.002661600492448307   0.001011294468111411      15.11929389028858      389.8889792595954   0.008466636241843831     0.8000125981800328     0.7205005361002851    0.09408641252265328     0.4311414369368372   0.007238666937846164     0.3699619021442905      0.120919832610638     0.1569472688120154  1.490119452606304e-08 139.2814488819199
2.908955048597629      17.59282647036791      13.37553767739435  3.012939468887505e-05     0.7569450299089248     -11.18556792656178   0.006268042986377089   0.002662264513010099   0.001009362958768382      15.13826699906999      389.8903206294244   0.008476127305300611     0.8000125388029993     0.7208679050347234    0.09404832036437083     0.4300237842227137   0.007242283144017893     0.3699619021442905     0.1209105257909208     0.1569752097200808  3.251945902154044e-14 139.2775533199135
2.908955091944437      17.59282647036791      13.37553767739435  3.012939468887505e-05     0.7569450299089248     -11.18556792656178   0.006268042986377089   0.002662264513010099   0.001009362958768382      15.13826699906999      389.8903206294244   0.008476127305300611     0.8000125388029993     0.7208679050347234    0.09404832036437083     0.4300237842227137   0.007242283144017893     0.3699619021442905     0.1209105257909208     0.1569752097200808  3.251945902154044e-14 139.277553389903
2.908955048597629      17.59282673252145      13.37553767739435  3.012939468887505e-05     0.7569450299089248     -11.18556792656178   0.006268042986377089   0.002662264513010099   0.001009362958768382      15.13826699906999      389.8903206294244   0.008476127305300611     0.8000125388029993     0.7208679050347234    0.09404832036437083     0.4300237842227137   0.007242283144017893     0.3699619021442905     0.1209105257909208     0.1569752097200808  3.251945902154044e-14 139.2775532675
2.908955048597629      17.59282647036791      13.37553787670539  3.012939468887505e-05     0.7569450299089248     -11.18556792656178   0.006268042986377089   0.002662264513010099   0.001009362958768382      15.13826699906999      389.8903206294244   0.008476127305300611     0.8000125388029993     0.7208679050347234    0.09404832036437083     0.4300237842227137   0.007242283144017893     0.3699619021442905     0.1209105257909208     0.1569752097200808  3.251945902154044e-14 139.2775532238664
2.908955048597629      17.59282647036791      13.37553767739435   3.01442958500689e-05     0.7569450299089248     -11.18556792656178   0.006268042986377089   0.002662264513010099   0.001009362958768382      15.13826699906999      389.8903206294244   0.008476127305300611     0.8000125388029993     0.7208679050347234    0.09404832036437083     0.4300237842227137   0.007242283144017893     0.3699619021442905     0.1209105257909208     0.1569752097200808  3.251945902154044e-14 139.277577696022
2.908955048597629      17.59282647036791      13.37553767739435  3.012939468887505e-05      0.756945044810086     -11.18556792656178   0.006268042986377089   0.002662264513010099   0.001009362958768382      15.13826699906999      389.8903206294244   0.008476127305300611     0.8000125388029993     0.7208679050347234    0.09404832036437083     0.4300237842227137   0.007242283144017893     0.3699619021442905     0.1209105257909208     0.1569752097200808  3.251945902154044e-14 139.2775532499498
2.908955048597629      17.59282647036791      13.37553767739435  3.012939468887505e-05     0.7569450299089248     -11.18556809323974   0.006268042986377089   0.002662264513010099   0.001009362958768382      15.13826699906999      389.8903206294244   0.008476127305300611     0.8000125388029993     0.7208679050347234    0.09404832036437083     0.4300237842227137   0.007242283144017893     0.3699619021442905     0.1209105257909208     0.1569752097200808  3.251945902154044e-14 139.2775533697723
2.908955048597629      17.59282647036791      13.37553767739435  3.012939468887505e-05     0.7569450299089248     -11.18556792656178   0.006268057887538283   0.002662264513010099   0.001009362958768382      15.13826699906999      389.8903206294244   0.008476127305300611     0.8000125388029993     0.7208679050347234    0.09404832036437083     0.4300237842227137   0.007242283144017893     0.3699619021442905     0.1209105257909208     0.1569752097200808  3.251945902154044e-14 139.2775532479512
2.908955048597629      17.59282647036791      13.37553767739435  3.012939468887505e-05     0.7569450299089248     -11.18556792656178   0.006268042986377089   0.002662279414171292   0.001009362958768382      15.13826699906999      389.8903206294244   0.008476127305300611     0.8000125388029993     0.7208679050347234    0.09404832036437083     0.4300237842227137   0.007242283144017893     0.3699619021442905     0.1209105257909208     0.1569752097200808  3.251945902154044e-14 139.2775544685296
2.908955048597629      17.59282647036791      13.37553767739435  3.012939468887505e-05     0.7569450299089248     -11.18556792656178   0.006268042986377089   0.002662264513010099   0.001009377859929576      15.13826699906999      389.8903206294244   0.008476127305300611     0.8000125388029993     0.7208679050347234    0.09404832036437083     0.4300237842227137   0.007242283144017893     0.3699619021442905     0.1209105257909208     0.1569752097200808  3.251945902154044e-14 139.2775593667968
2.908955048597629      17.59282647036791      13.37553767739435  3.012939468887505e-05     0.7569450299089248     -11.18556792656178   0.006268042986377089   0.002662264513010099   0.001009362958768382      15.13826722464775      389.8903206294244   0.008476127305300611     0.8000125388029993     0.7208679050347234    0.09404832036437083     0.4300237842227137   0.007242283144017893     0.3699619021442905     0.1209105257909208     0.1569752097200808  3.251945902154044e-14 139.2775533839056
2.908955048597629      17.59282647036791      13.37553767739435  3.012939468887505e-05     0.7569450299089248     -11.18556792656178   0.006268042986377089   0.002662264513010099   0.001009362958768382      15.13826699906999      389.8903264392429   0.008476127305300611     0.8000125388029993     0.7208679050347234    0.09404832036437083     0.4300237842227137   0.007242283144017893     0.3699619021442905     0.1209105257909208     0.1569752097200808  3.251945902154044e-14 139.2775532725775
2.908955048597629      17.59282647036791      13.37553767739435  3.012939468887505e-05     0.7569450299089248     -11.18556792656178   0.006268042986377089   0.002662264513010099   0.001009362958768382      15.13826699906999      389.8903206294244   0.008476142206461805     0.8000125388029993     0.7208679050347234    0.09404832036437083     0.4300237842227137   0.007242283144017893     0.3699619021442905     0.1209105257909208     0.1569752097200808  3.251945902154044e-14 139.2775570647657
2.908955048597629      17.59282647036791      13.37553767739435  3.012939468887505e-05     0.7569450299089248     -11.18556792656178   0.006268042986377089   0.002662264513010099   0.001009362958768382      15.13826699906999      389.8903206294244   0.008476127305300611     0.8000125537041605     0.7208679050347234    0.09404832036437083     0.4300237842227137   0.007242283144017893     0.3699619021442905     0.1209105257909208     0.1569752097200808  3.251945902154044e-14 139.2775552470873
2.908955048597629      17.59282647036791      13.37553767739435  3.012939468887505e-05     0.7569450299089248     -11.18556792656178   0.006268042986377089   0.002662264513010099   0.001009362958768382      15.13826699906999      389.8903206294244   0.008476127305300611     0.8000125388029993     0.7208679199358846    0.09404832036437083     0.4300237842227137   0.007242283144017893     0.3699619021442905     0.1209105257909208     0.1569752097200808  3.251945902154044e-14 139.2775529968502
2.908955048597629      17.59282647036791      13.37553767739435  3.012939468887505e-05     0.7569450299089248     -11.18556792656178   0.006268042986377089   0.002662264513010099   0.001009362958768382      15.13826699906999      389.8903206294244   0.008476127305300611     0.8000125388029993     0.7208679050347234    0.09404833526553202     0.4300237842227137   0.007242283144017893     0.3699619021442905     0.1209105257909208     0.1569752097200808  3.251945902154044e-14 139.2775538508581
2.908955048597629      17.59282647036791      13.37553767739435  3.012939468887505e-05     0.7569450299089248     -11.18556792656178   0.006268042986377089   0.002662264513010099   0.001009362958768382      15.13826699906999      389.8903206294244   0.008476127305300611     0.8000125388029993     0.7208679050347234    0.09404832036437083     0.4300237991238748   0.007242283144017893     0.3699619021442905     0.1209105257909208     0.1569752097200808  3.251945902154044e-14 139.2775532913084
2.908955048597629      17.59282647036791      13.37553767739435  3.012939468887505e-05     0.7569450299089248     -11.18556792656178   0.006268042986377089   0.002662264513010099   0.001009362958768382      15.13826699906999      389.8903206294244   0.008476127305300611     0.8000125388029993     0.7208679050347234    0.09404832036437083     0.4300237842227137   0.007242298045179087     0.3699619021442905     0.1209105257909208     0.1569752097200808  3.251945902154044e-14 139.277553319948
2.908955048597629      17.59282647036791      13.37553767739435  3.012939468887505e-05     0.7569450299089248     -11.18556792656178   0.006268042986377089   0.002662264513010099   0.001009362958768382      15.13826699906999      389.8903206294244   0.008476127305300611     0.8000125388029993     0.7208679050347234    0.09404832036437083     0.4300237842227137   0.007242283144017893     0.3699619170454517     0.1209105257909208     0.1569752097200808  3.251945902154044e-14 139.2775533199135
2.908955048597629      17.59282647036791      13.37553767739435  3.012939468887505e-05     0.7569450299089248     -11.18556792656178   0.006268042986377089   0.002662264513010099   0.001009362958768382      15.13826699906999      389.8903206294244   0.008476127305300611     0.8000125388029993     0.7208679050347234    0.09404832036437083     0.4300237842227137   0.007242283144017893     0.3699619021442905      0.120910540692082     0.1569752097200808  3.251945902154044e-14 139.277553319882
2.908955048597629      17.59282647036791      13.37553767739435  3.012939468887505e-05     0.7569450299089248     -11.18556792656178   0.006268042986377089   0.002662264513010099   0.001009362958768382      15.13826699906999      389.8903206294244   0.008476127305300611     0.8000125388029993     0.7208679050347234    0.09404832036437083     0.4300237842227137   0.007242283144017893     0.3699619021442905     0.1209105257909208      0.156975224621242  3.251945902154044e-14 139.277553319942
2.908955048597629      17.59282647036791      13.37553767739435  3.012939468887505e-05     0.7569450299089248     -11.18556792656178   0.006268042986377089   0.002662264513010099   0.001009362958768382      15.13826699906999      389.8903206294244   0.008476127305300611     0.8000125388029993     0.7208679050347234    0.09404832036437083     0.4300237842227137   0.007242283144017893     0.3699619021442905     0.1209105257909208     0.1569752097200808  1.490119371330668e-08 139.2776151368901
2.908814586629671       17.5954623208777      13.37963950990084  3.002423500505141e-05     0.7570098021432921     -11.18811684598253   0.006273959818227625    0.00265987114262383   0.001008825711773946      15.13898631529218       389.890301372532   0.008474010109590858     0.8000124965375407     0.7209088583521046    0.09404209244990995     0.4300951963833157   0.007241805542879186     0.3699619021442905     0.1209645802990273     0.1569662515523143  3.224625413758953e-14 139.2756429843678
2.908814629974386       17.5954623208777      13.37963950990084  3.002423500505141e-05     0.7570098021432921     -11.18811684598253   0.006273959818227625    0.00265987114262383   0.001008825711773946      15.13898631529218       389.890301372532   0.008474010109590858     0.8000124965375407     0.7209088583521046    0.09404209244990995     0.4300951963833157   0.007241805542879186     0.3699619021442905     0.1209645802990273     0.1569662515523143  3.224625413758953e-14 139.275643103887
2.908814586629671      17.59546258307052      13.37963950990084  3.002423500505141e-05     0.7570098021432921     -11.18811684598253   0.006273959818227625    0.00265987114262383   0.001008825711773946      15.13898631529218       389.890301372532   0.008474010109590858     0.8000124965375407     0.7209088583521046    0.09404209244990995     0.4300951963833157   0.007241805542879186     0.3699619021442905     0.1209645802990273     0.1569662515523143  3.224625413758953e-14 139.2756429277146
2.908814586629671       17.5954623208777      13.37963970927301  3.002423500505141e-05     0.7570098021432921     -11.18811684598253   0.006273959818227625    0.00265987114262383   0.001008825711773946      15.13898631529218       389.890301372532   0.008474010109590858     0.8000124965375407     0.7209088583521046    0.09404209244990995     0.4300951963833157   0.007241805542879186     0.3699619021442905     0.1209645802990273     0.1569662515523143  3.224625413758953e-14 139.275642906599
2.908814586629671       17.5954623208777      13.37963950990084  3.003913616624525e-05     0.7570098021432921     -11.18811684598253   0.006273959818227625    0.00265987114262383   0.001008825711773946      15.13898631529218       389.890301372532   0.008474010109590858     0.8000124965375407     0.7209088583521046    0.09404209244990995     0.4300951963833157   0.007241805542879186     0.3699619021442905     0.1209645802990273     0.1569662515523143  3.224625413758953e-14 139.2756674198079
2.908814586629671       17.5954623208777      13.37963950990084  3.002423500505141e-05     0.7570098170444533     -11.18811684598253   0.006273959818227625    0.00265987114262383   0.001008825711773946      15.13898631529218       389.890301372532   0.008474010109590858     0.8000124965375407     0.7209088583521046    0.09404209244990995     0.4300951963833157   0.007241805542879186     0.3699619021442905     0.1209645802990273     0.1569662515523143  3.224625413758953e-14 139.2756429241413
2.908814586629671       17.5954623208777      13.37963950990084  3.002423500505141e-05     0.7570098021432921     -11.18811701269847   0.006273959818227625    0.00265987114262383   0.001008825711773946      15.13898631529218       389.890301372532   0.008474010109590858     0.8000124965375407     0.7209088583521046    0.09404209244990995     0.4300951963833157   0.007241805542879186     0.3699619021442905     0.1209645802990273     0.1569662515523143  3.224625413758953e-14 139.2756431387667
2.908814586629671       17.5954623208777      13.37963950990084  3.002423500505141e-05     0.7570098021432921     -11.18811684598253   0.006273974719388819    0.00265987114262383   0.001008825711773946      15.13898631529218       389.890301372532   0.008474010109590858     0.8000124965375407     0.7209088583521046    0.09404209244990995     0.4300951963833157   0.007241805542879186     0.3699619021442905     0.1209645802990273     0.1569662515523143  3.224625413758953e-14 139.2756449860036
2.908814586629671       17.5954623208777      13.37963950990084  3.002423500505141e-05     0.7570098021432921     -11.18811684598253   0.006273959818227625   0.002659886043785024   0.001008825711773946      15.13898631529218       389.890301372532   0.008474010109590858     0.8000124965375407     0.7209088583521046    0.09404209244990995     0.4300951963833157   0.007241805542879186     0.3699619021442905     0.1209645802990273     0.1569662515523143  3.224625413758953e-14 139.275644319778
2.908814586629671       17.5954623208777      13.37963950990084  3.002423500505141e-05     0.7570098021432921     -11.18811684598253   0.006273959818227625    0.00265987114262383    0.00100884061293514      15.13898631529218       389.890301372532   0.008474010109590858     0.8000124965375407     0.7209088583521046    0.09404209244990995     0.4300951963833157   0.007241805542879186     0.3699619021442905     0.1209645802990273     0.1569662515523143  3.224625413758953e-14 139.275650393841
2.908814586629671       17.5954623208777      13.37963950990084  3.002423500505141e-05     0.7570098021432921     -11.18811684598253   0.006273959818227625    0.00265987114262383   0.001008825711773946      15.13898654088066       389.890301372532   0.008474010109590858     0.8000124965375407     0.7209088583521046    0.09404209244990995     0.4300951963833157   0.007241805542879186     0.3699619021442905     0.1209645802990273     0.1569662515523143  3.224625413758953e-14 139.2756430131127
2.908814586629671       17.5954623208777      13.37963950990084  3.002423500505141e-05     0.7570098021432921     -11.18811684598253   0.006273959818227625    0.00265987114262383   0.001008825711773946      15.13898631529218      389.8903071823502   0.008474010109590858     0.8000124965375407     0.7209088583521046    0.09404209244990995     0.4300951963833157   0.007241805542879186     0.3699619021442905     0.1209645802990273     0.1569662515523143  3.224625413758953e-14 139.2756429592121
2.908814586629671       17.5954623208777      13.37963950990084  3.002423500505141e-05     0.7570098021432921     -11.18811684598253   0.006273959818227625    0.00265987114262383   0.001008825711773946      15.13898631529218       389.890301372532   0.008474025010752052     0.8000124965375407     0.7209088583521046    0.09404209244990995     0.4300951963833157   0.007241805542879186     0.3699619021442905     0.1209645802990273     0.1569662515523143  3.224625413758953e-14 139.2756440830925
2.908814586629671       17.5954623208777      13.37963950990084  3.002423500505141e-05     0.7570098021432921     -11.18811684598253   0.006273959818227625    0.00265987114262383   0.001008825711773946      15.13898631529218       389.890301372532   0.008474010109590858     0.8000125114387019     0.7209088583521046    0.09404209244990995     0.4300951963833157   0.007241805542879186     0.3699619021442905     0.1209645802990273     0.1569662515523143  3.224625413758953e-14 139.2756449901617
2.908814586629671       17.5954623208777      13.37963950990084  3.002423500505141e-05     0.7570098021432921     -11.18811684598253   0.006273959818227625    0.00265987114262383   0.001008825711773946      15.13898631529218       389.890301372532   0.008474010109590858     0.8000124965375407     0.7209088732532658    0.09404209244990995     0.4300951963833157   0.007241805542879186     0.3699619021442905     0.1209645802990273     0.1569662515523143  3.224625413758953e-14 139.2756425313185
2.908814586629671       17.5954623208777      13.37963950990084  3.002423500505141e-05     0.7570098021432921     -11.18811684598253   0.006273959818227625    0.00265987114262383   0.001008825711773946      15.13898631529218       389.890301372532   0.008474010109590858     0.8000124965375407     0.7209088583521046    0.09404210735107114     0.4300951963833157   0.007241805542879186     0.3699619021442905     0.1209645802990273     0.1569662515523143  3.224625413758953e-14 139.2756431838207
2.908814586629671       17.5954623208777      13.37963950990084  3.002423500505141e-05     0.7570098021432921     -11.18811684598253   0.006273959818227625    0.00265987114262383   0.001008825711773946      15.13898631529218       389.890301372532   0.008474010109590858     0.8000124965375407     0.7209088583521046    0.09404209244990995     0.4300952112844769   0.007241805542879186     0.3699619021442905     0.1209645802990273     0.1569662515523143  3.224625413758953e-14 139.2756429675242
2.908814586629671       17.5954623208777      13.37963950990084  3.002423500505141e-05     0.7570098021432921     -11.18811684598253   0.006273959818227625    0.00265987114262383   0.001008825711773946      15.13898631529218       389.890301372532   0.008474010109590858     0.8000124965375407     0.7209088583521046    0.09404209244990995     0.4300951963833157    0.00724182044404038     0.3699619021442905     0.1209645802990273     0.1569662515523143  3.224625413758953e-14 139.2756429843593
2.908814586629671       17.5954623208777      13.37963950990084  3.002423500505141e-05     0.7570098021432921     -11.18811684598253   0.006273959818227625    0.00265987114262383   0.001008825711773946      15.13898631529218       389.890301372532   0.008474010109590858     0.8000124965375407     0.7209088583521046    0.09404209244990995     0.4300951963833157   0.007241805542879186     0.3699619170454517     0.1209645802990273     0.1569662515523143  3.224625413758953e-14 139.2756429843678
2.908814586629671       17.5954623208777      13.37963950990084  3.002423500505141e-05     0.7570098021432921     -11.18811684598253   0.006273959818227625    0.00265987114262383   0.001008825711773946      15.13898631529218       389.890301372532   0.008474010109590858     0.8000124965375407     0.7209088583521046    0.09404209244990995     0.4300951963833157   0.007241805542879186     0.3699619021442905     0.1209645952001885     0.1569662515523143  3.224625413758953e-14 139.2756429843755
2.908814586629671       17.5954623208777      13.37963950990084  3.002423500505141e-05     0.7570098021432921     -11.18811684598253   0.006273959818227625    0.00265987114262383   0.001008825711773946      15.13898631529218       389.890301372532   0.008474010109590858     0.8000124965375407     0.7209088583521046    0.09404209244990995     0.4300951963833157   0.007241805542879186     0.3699619021442905     0.1209645802990273     0.1569662664534755  3.224625413758953e-14 139.2756429843536
2.908814586629671       17.5954623208777      13.37963950990084  3.002423500505141e-05     0.7570098021432921     -11.18811684598253   0.006273959818227625    0.00265987114262383   0.001008825711773946      15.13898631529218       389.890301372532   0.008474010109590858     0.8000124965375407     0.7209088583521046    0.09404209244990995     0.4300951963833157   0.007241805542879186     0.3699619021442905     0.1209645802990273     0.1569662515523143  1.490119344010179e-08 139.275704794329
2.907190466330017      17.59451421746762      13.37574916103584  2.931301580496956e-05     0.7575082247067084     -11.18620935238656   0.006264046818342719   0.002660330548616362   0.001002617246569042      15.14983528299846      389.8899270372622   0.008469253283777569     0.8000124228301159     0.7212424675853451    0.09401365894529729     0.4296907179231989   0.007242881950543626     0.3699619021442905     0.1209609780616408     0.1570040865157341  3.043517479749136e-14 139.2686764545569
2.907190509650531      17.59451421746762      13.37574916103584  2.931301580496956e-05     0.7575082247067084     -11.18620935238656   0.006264046818342719   0.002660330548616362   0.001002617246569042      15.14983528299846      389.8899270372622   0.008469253283777569     0.8000124228301159     0.7212424675853451    0.09401365894529729     0.4296907179231989   0.007242881950543626     0.3699619021442905     0.1209609780616408     0.1570040865157341  3.043517479749136e-14 139.2686763199687
2.907190466330017      17.59451447964631      13.37574916103584  2.931301580496956e-05     0.7575082247067084     -11.18620935238656   0.006264046818342719   0.002660330548616362   0.001002617246569042      15.14983528299846      389.8899270372622   0.008469253283777569     0.8000124228301159     0.7212424675853451    0.09401365894529729     0.4296907179231989   0.007242881950543626     0.3699619021442905     0.1209609780616408     0.1570040865157341  3.043517479749136e-14 139.268676352292
2.907190466330017      17.59451421746762      13.37574936035004  2.931301580496956e-05     0.7575082247067084     -11.18620935238656   0.006264046818342719   0.002660330548616362   0.001002617246569042      15.14983528299846      389.8899270372622   0.008469253283777569     0.8000124228301159     0.7212424675853451    0.09401365894529729     0.4296907179231989   0.007242881950543626     0.3699619021442905     0.1209609780616408     0.1570040865157341  3.043517479749136e-14 139.2686763380904
2.907190466330017      17.59451421746762      13.37574916103584  2.932791696616341e-05     0.7575082247067084     -11.18620935238656   0.006264046818342719   0.002660330548616362   0.001002617246569042      15.14983528299846      389.8899270372622   0.008469253283777569     0.8000124228301159     0.7212424675853451    0.09401365894529729     0.4296907179231989   0.007242881950543626     0.3699619021442905     0.1209609780616408     0.1570040865157341  3.043517479749136e-14 139.2687023764703
2.907190466330017      17.59451421746762      13.37574916103584  2.931301580496956e-05     0.7575082396078696     -11.18620935238656   0.006264046818342719   0.002660330548616362   0.001002617246569042      15.14983528299846      389.8899270372622   0.008469253283777569     0.8000124228301159     0.7212424675853451    0.09401365894529729     0.4296907179231989   0.007242881950543626     0.3699619021442905     0.1209609780616408     0.1570040865157341  3.043517479749136e-14 139.2686763663448
2.907190466330017      17.59451421746762      13.37574916103584  2.931301580496956e-05     0.7575082247067084     -11.18620951907407   0.006264046818342719   0.002660330548616362   0.001002617246569042      15.14983528299846      389.8899270372622   0.008469253283777569     0.8000124228301159     0.7212424675853451    0.09401365894529729     0.4296907179231989   0.007242881950543626     0.3699619021442905     0.1209609780616408     0.1570040865157341  3.043517479749136e-14 139.2686766523611
2.907190466330017      17.59451421746762      13.37574916103584  2.931301580496956e-05     0.7575082247067084     -11.18620935238656   0.006264061719503913   0.002660330548616362   0.001002617246569042      15.14983528299846      389.8899270372622   0.008469253283777569     0.8000124228301159     0.7212424675853451    0.09401365894529729     0.4296907179231989   0.007242881950543626     0.3699619021442905     0.1209609780616408     0.1570040865157341  3.043517479749136e-14 139.2686737979181
2.907190466330017      17.59451421746762      13.37574916103584  2.931301580496956e-05     0.7575082247067084     -11.18620935238656   0.006264046818342719   0.002660345449777556   0.001002617246569042      15.14983528299846      389.8899270372622   0.008469253283777569     0.8000124228301159     0.7212424675853451    0.09401365894529729     0.4296907179231989   0.007242881950543626     0.3699619021442905     0.1209609780616408     0.1570040865157341  3.043517479749136e-14 139.2686775397881
2.907190466330017      17.59451421746762      13.37574916103584  2.931301580496956e-05     0.7575082247067084     -11.18620935238656   0.006264046818342719   0.002660330548616362   0.001002632147730236      15.14983528299846      389.8899270372622   0.008469253283777569     0.8000124228301159     0.7212424675853451    0.09401365894529729     0.4296907179231989   0.007242881950543626     0.3699619021442905     0.1209609780616408     0.1570040865157341  3.043517479749136e-14 139.2686788422688
2.907190466330017      17.59451421746762      13.37574916103584  2.931301580496956e-05     0.7575082247067084     -11.18620935238656   0.006264046818342719   0.002660330548616362   0.001002617246569042       15.1498355087486      389.8899270372622   0.008469253283777569     0.8000124228301159     0.7212424675853451    0.09401365894529729     0.4296907179231989   0.007242881950543626     0.3699619021442905     0.1209609780616408     0.1570040865157341  3.043517479749136e-14 139.2686764366309
2.907190466330017      17.59451421746762      13.37574916103584  2.931301580496956e-05     0.7575082247067084     -11.18620935238656   0.006264046818342719   0.002660330548616362   0.001002617246569042      15.14983528299846      389.8899328470748   0.008469253283777569     0.8000124228301159     0.7212424675853451    0.09401365894529729     0.4296907179231989   0.007242881950543626     0.3699619021442905     0.1209609780616408     0.1570040865157341  3.043517479749136e-14 139.2686764012665
2.907190466330017      17.59451421746762      13.37574916103584  2.931301580496956e-05     0.7575082247067084     -11.18620935238656   0.006264046818342719   0.002660330548616362   0.001002617246569042      15.14983528299846      389.8899270372622   0.008469268184938763     0.8000124228301159     0.7212424675853451    0.09401365894529729     0.4296907179231989   0.007242881950543626     0.3699619021442905     0.1209609780616408     0.1570040865157341  3.043517479749136e-14 139.2686704351006
2.907190466330017      17.59451421746762      13.37574916103584  2.931301580496956e-05     0.7575082247067084     -11.18620935238656   0.006264046818342719   0.002660330548616362   0.001002617246569042      15.14983528299846      389.8899270372622   0.008469253283777569     0.8000124377312771     0.7212424675853451    0.09401365894529729     0.4296907179231989   0.007242881950543626     0.3699619021442905     0.1209609780616408     0.1570040865157341  3.043517479749136e-14 139.2686783222812
2.907190466330017      17.59451421746762      13.37574916103584  2.931301580496956e-05     0.7575082247067084     -11.18620935238656   0.006264046818342719   0.002660330548616362   0.001002617246569042      15.14983528299846      389.8899270372622   0.008469253283777569     0.8000124228301159     0.7212424824865062    0.09401365894529729     0.4296907179231989   0.007242881950543626     0.3699619021442905     0.1209609780616408     0.1570040865157341  3.043517479749136e-14 139.2686761821775
2.907190466330017      17.59451421746762      13.37574916103584  2.931301580496956e-05     0.7575082247067084     -11.18620935238656   0.006264046818342719   0.002660330548616362   0.001002617246569042      15.14983528299846      389.8899270372622   0.008469253283777569     0.8000124228301159     0.7212424675853451    0.09401367384645848     0.4296907179231989   0.007242881950543626     0.3699619021442905     0.1209609780616408     0.1570040865157341  3.043517479749136e-14 139.2686763815474
2.907190466330017      17.59451421746762      13.37574916103584  2.931301580496956e-05     0.7575082247067084     -11.18620935238656   0.006264046818342719   0.002660330548616362   0.001002617246569042      15.14983528299846      389.8899270372622   0.008469253283777569     0.8000124228301159     0.7212424675853451    0.09401365894529729     0.4296907328243601   0.007242881950543626     0.3699619021442905     0.1209609780616408     0.1570040865157341  3.043517479749136e-14 139.2686763798686
2.907190466330017      17.59451421746762      13.37574916103584  2.931301580496956e-05     0.7575082247067084     -11.18620935238656   0.006264046818342719   0.002660330548616362   0.001002617246569042      15.14983528299846      389.8899270372622   0.008469253283777569     0.8000124228301159     0.7212424675853451    0.09401365894529729     0.4296907179231989    0.00724289685170482     0.3699619021442905     0.1209609780616408     0.1570040865157341  3.043517479749136e-14 139.2686764545671
2.907190466330017      17.59451421746762      13.37574916103584  2.931301580496956e-05     0.7575082247067084     -11.18620935238656   0.006264046818342719   0.002660330548616362   0.001002617246569042      15.14983528299846      389.8899270372622   0.008469253283777569     0.8000124228301159     0.7212424675853451    0.09401365894529729     0.4296907179231989   0.007242881950543626     0.3699619170454517     0.1209609780616408     0.1570040865157341  3.043517479749136e-14 139.2686764545569
2.907190466330017      17.59451421746762      13.37574916103584  2.931301580496956e-05     0.7575082247067084     -11.18620935238656   0.006264046818342719   0.002660330548616362   0.001002617246569042      15.14983528299846      389.8899270372622   0.008469253283777569     0.8000124228301159     0.7212424675853451    0.09401365894529729     0.4296907179231989   0.007242881950543626     0.3699619021442905      0.120960992962802     0.1570040865157341  3.043517479749136e-14 139.268676454575
2.907190466330017      17.59451421746762      13.37574916103584  2.931301580496956e-05     0.7575082247067084     -11.18620935238656   0.006264046818342719   0.002660330548616362   0.001002617246569042      15.14983528299846      389.8899270372622   0.008469253283777569     0.8000124228301159     0.7212424675853451    0.09401365894529729     0.4296907179231989   0.007242881950543626     0.3699619021442905     0.1209609780616408     0.1570041014168953  3.043517479749136e-14 139.2686764545476
2.907190466330017      17.59451421746762      13.37574916103584  2.931301580496956e-05     0.7575082247067084     -11.18620935238656   0.006264046818342719   0.002660330548616362   0.001002617246569042      15.14983528299846      389.8899270372622   0.008469253283777569     0.8000124228301159     0.7212424675853451    0.09401365894529729     0.4296907179231989   0.007242881950543626     0.3699619021442905     0.1209609780616408     0.1570040865157341  1.490119162902245e-08 139.2687382728858
2.907608349006481      17.59366088575887      13.37196631340119   2.92005683618373e-05     0.7582444757364355     -11.18429743822969   0.006273647431237242   0.002649924377669824   0.001002615543688603      15.14814712032827      389.8922463005856   0.008470854887954637      0.800012296927717     0.7212786579908661    0.09400725435474548     0.4306593248885194   0.007242078410682326     0.3699619021442905     0.1209402701944487     0.1570759147085289  3.010852317378346e-14 139.2596507456828
2.907608392333222      17.59366088575887      13.37196631340119   2.92005683618373e-05     0.7582444757364355     -11.18429743822969   0.006273647431237242   0.002649924377669824   0.001002615543688603      15.14814712032827      389.8922463005856   0.008470854887954637      0.800012296927717     0.7212786579908661    0.09400725435474548     0.4306593248885194   0.007242078410682326     0.3699619021442905     0.1209402701944487     0.1570759147085289  3.010852317378346e-14 139.2596506652115
2.907608349006481      17.59366114792484      13.37196631340119   2.92005683618373e-05     0.7582444757364355     -11.18429743822969   0.006273647431237242   0.002649924377669824   0.001002615543688603      15.14814712032827      389.8922463005856   0.008470854887954637      0.800012296927717     0.7212786579908661    0.09400725435474548     0.4306593248885194   0.007242078410682326     0.3699619021442905     0.1209402701944487     0.1570759147085289  3.010852317378346e-14 139.2596506412796
2.907608349006481      17.59366088575887      13.37196651265901   2.92005683618373e-05     0.7582444757364355     -11.18429743822969   0.006273647431237242   0.002649924377669824   0.001002615543688603      15.14814712032827      389.8922463005856   0.008470854887954637      0.800012296927717     0.7212786579908661    0.09400725435474548     0.4306593248885194   0.007242078410682326     0.3699619021442905     0.1209402701944487     0.1570759147085289  3.010852317378346e-14 139.2596506453047
2.907608349006481      17.59366088575887      13.37196631340119  2.921546952303114e-05     0.7582444757364355     -11.18429743822969   0.006273647431237242   0.002649924377669824   0.001002615543688603      15.14814712032827      389.8922463005856   0.008470854887954637      0.800012296927717     0.7212786579908661    0.09400725435474548     0.4306593248885194   0.007242078410682326     0.3699619021442905     0.1209402701944487     0.1570759147085289  3.010852317378346e-14 139.2596762676734
2.907608349006481      17.59366088575887      13.37196631340119   2.92005683618373e-05     0.7582444906375967     -11.18429743822969   0.006273647431237242   0.002649924377669824   0.001002615543688603      15.14814712032827      389.8922463005856   0.008470854887954637      0.800012296927717     0.7212786579908661    0.09400725435474548     0.4306593248885194   0.007242078410682326     0.3699619021442905     0.1209402701944487     0.1570759147085289  3.010852317378346e-14 139.2596506795565
2.907608349006481      17.59366088575887      13.37196631340119   2.92005683618373e-05     0.7582444757364355     -11.18429760488871   0.006273647431237242   0.002649924377669824   0.001002615543688603      15.14814712032827      389.8922463005856   0.008470854887954637      0.800012296927717     0.7212786579908661    0.09400725435474548     0.4306593248885194   0.007242078410682326     0.3699619021442905     0.1209402701944487     0.1570759147085289  3.010852317378346e-14 139.2596509399957
2.907608349006481      17.59366088575887      13.37196631340119   2.92005683618373e-05     0.7582444757364355     -11.18429743822969   0.006273662332398435   0.002649924377669824   0.001002615543688603      15.14814712032827      389.8922463005856   0.008470854887954637      0.800012296927717     0.7212786579908661    0.09400725435474548     0.4306593248885194   0.007242078410682326     0.3699619021442905     0.1209402701944487     0.1570759147085289  3.010852317378346e-14 139.2596513284729
2.907608349006481      17.59366088575887      13.37196631340119   2.92005683618373e-05     0.7582444757364355     -11.18429743822969   0.006273647431237242   0.002649939278831018   0.001002615543688603      15.14814712032827      389.8922463005856   0.008470854887954637      0.800012296927717     0.7212786579908661    0.09400725435474548     0.4306593248885194   0.007242078410682326     0.3699619021442905     0.1209402701944487     0.1570759147085289  3.010852317378346e-14 139.2596519413974
2.907608349006481      17.59366088575887      13.37196631340119   2.92005683618373e-05     0.7582444757364355     -11.18429743822969   0.006273647431237242   0.002649924377669824   0.001002630444849797      15.14814712032827      389.8922463005856   0.008470854887954637      0.800012296927717     0.7212786579908661    0.09400725435474548     0.4306593248885194   0.007242078410682326     0.3699619021442905     0.1209402701944487     0.1570759147085289  3.010852317378346e-14 139.2596555372511
2.907608349006481      17.59366088575887      13.37196631340119   2.92005683618373e-05     0.7582444757364355     -11.18429743822969   0.006273647431237242   0.002649924377669824   0.001002615543688603      15.14814734605325      389.8922463005856   0.008470854887954637      0.800012296927717     0.7212786579908661    0.09400725435474548     0.4306593248885194   0.007242078410682326     0.3699619021442905     0.1209402701944487     0.1570759147085289  3.010852317378346e-14 139.2596507476629
2.907608349006481      17.59366088575887      13.37196631340119   2.92005683618373e-05     0.7582444757364355     -11.18429743822969   0.006273647431237242   0.002649924377669824   0.001002615543688603      15.14814712032827      389.8922521104328   0.008470854887954637      0.800012296927717     0.7212786579908661    0.09400725435474548     0.4306593248885194   0.007242078410682326     0.3699619021442905     0.1209402701944487     0.1570759147085289  3.010852317378346e-14 139.2596507117189
2.907608349006481      17.59366088575887      13.37196631340119   2.92005683618373e-05     0.7582444757364355     -11.18429743822969   0.006273647431237242   0.002649924377669824   0.001002615543688603      15.14814712032827      389.8922463005856   0.008470869789115831      0.800012296927717     0.7212786579908661    0.09400725435474548     0.4306593248885194   0.007242078410682326     0.3699619021442905     0.1209402701944487     0.1570759147085289  3.010852317378346e-14 139.2596449127727
2.907608349006481      17.59366088575887      13.37196631340119   2.92005683618373e-05     0.7582444757364355     -11.18429743822969   0.006273647431237242   0.002649924377669824   0.001002615543688603      15.14814712032827      389.8922463005856   0.008470854887954637     0.8000123118288782     0.7212786579908661    0.09400725435474548     0.4306593248885194   0.007242078410682326     0.3699619021442905     0.1209402701944487     0.1570759147085289  3.010852317378346e-14 139.2596526369012
2.907608349006481      17.59366088575887      13.37196631340119   2.92005683618373e-05     0.7582444757364355     -11.18429743822969   0.006273647431237242   0.002649924377669824   0.001002615543688603      15.14814712032827      389.8922463005856   0.008470854887954637      0.800012296927717     0.7212786728920273    0.09400725435474548     0.4306593248885194   0.007242078410682326     0.3699619021442905     0.1209402701944487     0.1570759147085289  3.010852317378346e-14 139.259650476299
2.907608349006481      17.59366088575887      13.37196631340119   2.92005683618373e-05     0.7582444757364355     -11.18429743822969   0.006273647431237242   0.002649924377669824   0.001002615543688603      15.14814712032827      389.8922463005856   0.008470854887954637      0.800012296927717     0.7212786579908661    0.09400726925590668     0.4306593248885194   0.007242078410682326     0.3699619021442905     0.1209402701944487     0.1570759147085289  3.010852317378346e-14 139.259650636212
2.907608349006481      17.59366088575887      13.37196631340119   2.92005683618373e-05     0.7582444757364355     -11.18429743822969   0.006273647431237242   0.002649924377669824   0.001002615543688603      15.14814712032827      389.8922463005856   0.008470854887954637      0.800012296927717     0.7212786579908661    0.09400725435474548     0.4306593397896806   0.007242078410682326     0.3699619021442905     0.1209402701944487     0.1570759147085289  3.010852317378346e-14 139.2596507110899
2.907608349006481      17.59366088575887      13.37196631340119   2.92005683618373e-05     0.7582444757364355     -11.18429743822969   0.006273647431237242   0.002649924377669824   0.001002615543688603      15.14814712032827      389.8922463005856   0.008470854887954637      0.800012296927717     0.7212786579908661    0.09400725435474548     0.4306593248885194    0.00724209331184352     0.3699619021442905     0.1209402701944487     0.1570759147085289  3.010852317378346e-14 139.2596507456747
2.907608349006481      17.59366088575887      13.37196631340119   2.92005683618373e-05     0.7582444757364355     -11.18429743822969   0.006273647431237242   0.002649924377669824   0.001002615543688603      15.14814712032827      389.8922463005856   0.008470854887954637      0.800012296927717     0.7212786579908661    0.09400725435474548     0.4306593248885194   0.007242078410682326     0.3699619170454517     0.1209402701944487     0.1570759147085289  3.010852317378346e-14 139.2596507456828
2.907608349006481      17.59366088575887      13.37196631340119   2.92005683618373e-05     0.7582444757364355     -11.18429743822969   0.006273647431237242   0.002649924377669824   0.001002615543688603      15.14814712032827      389.8922463005856   0.008470854887954637      0.800012296927717     0.7212786579908661    0.09400725435474548     0.4306593248885194   0.007242078410682326     0.3699619021442905     0.1209402850956099     0.1570759147085289  3.010852317378346e-14 139.2596507456802
2.907608349006481      17.59366088575887      13.37196631340119   2.92005683618373e-05     0.7582444757364355     -11.18429743822969   0.006273647431237242   0.002649924377669824   0.001002615543688603      15.14814712032827      389.8922463005856   0.008470854887954637      0.800012296927717     0.7212786579908661    0.09400725435474548     0.4306593248885194   0.007242078410682326     0.3699619021442905     0.1209402701944487     0.1570759296096901  3.010852317378346e-14 139.2596507456906
2.907608349006481      17.59366088575887      13.37196631340119   2.92005683618373e-05     0.7582444757364355     -11.18429743822969   0.006273647431237242   0.002649924377669824   0.001002615543688603      15.14814712032827      389.8922463005856   0.008470854887954637      0.800012296927717     0.7212786579908661    0.09400725435474548     0.4306593248885194   0.007242078410682326     0.3699619021442905     0.1209402701944487     0.1570759147085289  1.490119130237083e-08 139.2597125609306
2.907795177001994      17.59229999864319      13.36740653322559  2.904169436765893e-05     0.7589314873521208     -11.18193307603739    0.00627396428300229   0.002639670809991868   0.001002440256489788      15.14769785116046      389.8932116466053   0.008478280858579983      0.800012149633347     0.7213301493652685    0.09400462031778685      0.431167417193218   0.007245579424268175     0.3699619021442905     0.1209568538602787     0.1570653799681327  2.973589895464727e-14 139.2519215667782
2.907795220331519      17.59229999864319      13.36740653322559  2.904169436765893e-05     0.7589314873521208     -11.18193307603739    0.00627396428300229   0.002639670809991868   0.001002440256489788      15.14769785116046      389.8932116466053   0.008478280858579983      0.800012149633347     0.7213301493652685    0.09400462031778685      0.431167417193218   0.007245579424268175     0.3699619021442905     0.1209568538602787     0.1570653799681327  2.973589895464727e-14 139.2519218194723
2.907795177001994      17.59230026078889      13.36740653322559  2.904169436765893e-05     0.7589314873521208     -11.18193307603739    0.00627396428300229   0.002639670809991868   0.001002440256489788      15.14769785116046      389.8932116466053   0.008478280858579983      0.800012149633347     0.7213301493652685    0.09400462031778685      0.431167417193218   0.007245579424268175     0.3699619021442905     0.1209568538602787     0.1570653799681327  2.973589895464727e-14 139.2519215035114
2.907795177001994      17.59229999864319      13.36740673241547  2.904169436765893e-05     0.7589314873521208     -11.18193307603739    0.00627396428300229   0.002639670809991868   0.001002440256489788      15.14769785116046      389.8932116466053   0.008478280858579983      0.800012149633347     0.7213301493652685    0.09400462031778685      0.431167417193218   0.007245579424268175     0.3699619021442905     0.1209568538602787     0.1570653799681327  2.973589895464727e-14 139.2519214802691
2.907795177001994      17.59229999864319      13.36740653322559  2.905659552885278e-05     0.7589314873521208     -11.18193307603739    0.00627396428300229   0.002639670809991868   0.001002440256489788      15.14769785116046      389.8932116466053   0.008478280858579983      0.800012149633347     0.7213301493652685    0.09400462031778685      0.431167417193218   0.007245579424268175     0.3699619021442905     0.1209568538602787     0.1570653799681327  2.973589895464727e-14 139.2519461471828
2.907795177001994      17.59229999864319      13.36740653322559  2.904169436765893e-05      0.758931502253282     -11.18193307603739    0.00627396428300229   0.002639670809991868   0.001002440256489788      15.14769785116046      389.8932116466053   0.008478280858579983      0.800012149633347     0.7213301493652685    0.09400462031778685      0.431167417193218   0.007245579424268175     0.3699619021442905     0.1209568538602787     0.1570653799681327  2.973589895464727e-14 139.2519215172485
2.907795177001994      17.59229999864319      13.36740653322559  2.904169436765893e-05     0.7589314873521208     -11.18193324266118    0.00627396428300229   0.002639670809991868   0.001002440256489788      15.14769785116046      389.8932116466053   0.008478280858579983      0.800012149633347     0.7213301493652685    0.09400462031778685      0.431167417193218   0.007245579424268175     0.3699619021442905     0.1209568538602787     0.1570653799681327  2.973589895464727e-14 139.2519217408723
2.907795177001994      17.59229999864319      13.36740653322559  2.904169436765893e-05     0.7589314873521208     -11.18193307603739   0.006273979184163484   0.002639670809991868   0.001002440256489788      15.14769785116046      389.8932116466053   0.008478280858579983      0.800012149633347     0.7213301493652685    0.09400462031778685      0.431167417193218   0.007245579424268175     0.3699619021442905     0.1209568538602787     0.1570653799681327  2.973589895464727e-14 139.2519217032929
2.907795177001994      17.59229999864319      13.36740653322559  2.904169436765893e-05     0.7589314873521208     -11.18193307603739    0.00627396428300229   0.002639685711153062   0.001002440256489788      15.14769785116046      389.8932116466053   0.008478280858579983      0.800012149633347     0.7213301493652685    0.09400462031778685      0.431167417193218   0.007245579424268175     0.3699619021442905     0.1209568538602787     0.1570653799681327  2.973589895464727e-14 139.2519228054471
2.907795177001994      17.59229999864319      13.36740653322559  2.904169436765893e-05     0.7589314873521208     -11.18193307603739    0.00627396428300229   0.002639670809991868   0.001002455157650982      15.14769785116046      389.8932116466053   0.008478280858579983      0.800012149633347     0.7213301493652685    0.09400462031778685      0.431167417193218   0.007245579424268175     0.3699619021442905     0.1209568538602787     0.1570653799681327  2.973589895464727e-14 139.2519256496902
2.907795177001994      17.59229999864319      13.36740653322559  2.904169436765893e-05     0.7589314873521208     -11.18193307603739    0.00627396428300229   0.002639670809991868   0.001002440256489788      15.14769807687875      389.8932116466053   0.008478280858579983      0.800012149633347     0.7213301493652685    0.09400462031778685      0.431167417193218   0.007245579424268175     0.3699619021442905     0.1209568538602787     0.1570653799681327  2.973589895464727e-14 139.2519215756976
2.907795177001994      17.59229999864319      13.36740653322559  2.904169436765893e-05     0.7589314873521208     -11.18193307603739    0.00627396428300229   0.002639670809991868   0.001002440256489788      15.14769785116046      389.8932174564669   0.008478280858579983      0.800012149633347     0.7213301493652685    0.09400462031778685      0.431167417193218   0.007245579424268175     0.3699619021442905     0.1209568538602787     0.1570653799681327  2.973589895464727e-14 139.2519215443514
2.907795177001994      17.59229999864319      13.36740653322559  2.904169436765893e-05     0.7589314873521208     -11.18193307603739    0.00627396428300229   0.002639670809991868   0.001002440256489788      15.14769785116046      389.8932116466053   0.008478295759741177      0.800012149633347     0.7213301493652685    0.09400462031778685      0.431167417193218   0.007245579424268175     0.3699619021442905     0.1209568538602787     0.1570653799681327  2.973589895464727e-14 139.2519218928103
2.907795177001994      17.59229999864319      13.36740653322559  2.904169436765893e-05     0.7589314873521208     -11.18193307603739    0.00627396428300229   0.002639670809991868   0.001002440256489788      15.14769785116046      389.8932116466053   0.008478280858579983     0.8000121645345082     0.7213301493652685    0.09400462031778685      0.431167417193218   0.007245579424268175     0.3699619021442905     0.1209568538602787     0.1570653799681327  2.973589895464727e-14 139.251923460358
2.907795177001994      17.59229999864319      13.36740653322559  2.904169436765893e-05     0.7589314873521208     -11.18193307603739    0.00627396428300229   0.002639670809991868   0.001002440256489788      15.14769785116046      389.8932116466053   0.008478280858579983      0.800012149633347     0.7213301642664297    0.09400462031778685      0.431167417193218   0.007245579424268175     0.3699619021442905     0.1209568538602787     0.1570653799681327  2.973589895464727e-14 139.2519212296553
2.907795177001994      17.59229999864319      13.36740653322559  2.904169436765893e-05     0.7589314873521208     -11.18193307603739    0.00627396428300229   0.002639670809991868   0.001002440256489788      15.14769785116046      389.8932116466053   0.008478280858579983      0.800012149633347     0.7213301493652685    0.09400463521894804      0.431167417193218   0.007245579424268175     0.3699619021442905     0.1209568538602787     0.1570653799681327  2.973589895464727e-14 139.2519218431544
2.907795177001994      17.59229999864319      13.36740653322559  2.904169436765893e-05     0.7589314873521208     -11.18193307603739    0.00627396428300229   0.002639670809991868   0.001002440256489788      15.14769785116046      389.8932116466053   0.008478280858579983      0.800012149633347     0.7213301493652685    0.09400462031778685     0.4311674320943792   0.007245579424268175     0.3699619021442905     0.1209568538602787     0.1570653799681327  2.973589895464727e-14 139.2519215198078
2.907795177001994      17.59229999864319      13.36740653322559  2.904169436765893e-05     0.7589314873521208     -11.18193307603739    0.00627396428300229   0.002639670809991868   0.001002440256489788      15.14769785116046      389.8932116466053   0.008478280858579983      0.800012149633347     0.7213301493652685    0.09400462031778685      0.431167417193218   0.007245594325429369     0.3699619021442905     0.1209568538602787     0.1570653799681327  2.973589895464727e-14 139.2519215667728
2.907795177001994      17.59229999864319      13.36740653322559  2.904169436765893e-05     0.7589314873521208     -11.18193307603739    0.00627396428300229   0.002639670809991868   0.001002440256489788      15.14769785116046      389.8932116466053   0.008478280858579983      0.800012149633347     0.7213301493652685    0.09400462031778685      0.431167417193218   0.007245579424268175     0.3699619170454517     0.1209568538602787     0.1570653799681327  2.973589895464727e-14 139.2519215667782
2.907795177001994      17.59229999864319      13.36740653322559  2.904169436765893e-05     0.7589314873521208     -11.18193307603739    0.00627396428300229   0.002639670809991868   0.001002440256489788      15.14769785116046      389.8932116466053   0.008478280858579983      0.800012149633347     0.7213301493652685    0.09400462031778685      0.431167417193218   0.007245579424268175     0.3699619021442905     0.1209568687614399     0.1570653799681327  2.973589895464727e-14 139.2519215667773
2.907795177001994      17.59229999864319      13.36740653322559  2.904169436765893e-05     0.7589314873521208     -11.18193307603739    0.00627396428300229   0.002639670809991868   0.001002440256489788      15.14769785116046      389.8932116466053   0.008478280858579983      0.800012149633347     0.7213301493652685    0.09400462031778685      0.431167417193218   0.007245579424268175     0.3699619021442905     0.1209568538602787     0.1570653948692939  2.973589895464727e-14 139.2519215667796
2.907795177001994      17.59229999864319      13.36740653322559  2.904169436765893e-05     0.7589314873521208     -11.18193307603739    0.00627396428300229   0.002639670809991868   0.001002440256489788      15.14769785116046      389.8932116466053   0.008478280858579983      0.800012149633347     0.7213301493652685    0.09400462031778685      0.431167417193218   0.007245579424268175     0.3699619021442905     0.1209568538602787     0.1570653799681327  1.490119092974661e-08 139.2519833869662
2.903768487635105      17.58903310647116      13.36126077405425  2.677807175035677e-05     0.7596694058473393     -11.17817983504751   0.006271169006961994   0.002642341445584125  0.0009902677246164037      15.17323762440594      389.8922937437024   0.008476371807836969     0.8000119770982986     0.7221121641980588    0.09389731022577665     0.4306174303943858    0.00724704619721366     0.3699619021442905      0.120962866452118     0.1570624505029417  2.408431282053268e-14 139.2397228452745
2.903768530904627      17.58903310647116      13.36126077405425  2.677807175035677e-05     0.7596694058473393     -11.17817983504751   0.006271169006961994   0.002642341445584125  0.0009902677246164037      15.17323762440594      389.8922937437024   0.008476371807836969     0.8000119770982986     0.7221121641980588    0.09389731022577665     0.4306174303943858    0.00724704619721366     0.3699619021442905      0.120962866452118     0.1570624505029417  2.408431282053268e-14 139.2397227573192
2.903768487635105      17.58903336856818      13.36126077405425  2.677807175035677e-05     0.7596694058473393     -11.17817983504751   0.006271169006961994   0.002642341445584125  0.0009902677246164037      15.17323762440594      389.8922937437024   0.008476371807836969     0.8000119770982986     0.7221121641980588    0.09389731022577665     0.4306174303943858    0.00724704619721366     0.3699619021442905      0.120962866452118     0.1570624505029417  2.408431282053268e-14 139.2397227266859
2.903768487635105      17.58903310647116      13.36126097315255  2.677807175035677e-05     0.7596694058473393     -11.17817983504751   0.006271169006961994   0.002642341445584125  0.0009902677246164037      15.17323762440594      389.8922937437024   0.008476371807836969     0.8000119770982986     0.7221121641980588    0.09389731022577665     0.4306174303943858    0.00724704619721366     0.3699619021442905      0.120962866452118     0.1570624505029417  2.408431282053268e-14 139.239722737458
2.903768487635105      17.58903310647116      13.36126077405425  2.679297291155061e-05     0.7596694058473393     -11.17817983504751   0.006271169006961994   0.002642341445584125  0.0009902677246164037      15.17323762440594      389.8922937437024   0.008476371807836969     0.8000119770982986     0.7221121641980588    0.09389731022577665     0.4306174303943858    0.00724704619721366     0.3699619021442905      0.120962866452118     0.1570624505029417  2.408431282053268e-14 139.2397484848494
2.903768487635105      17.58903310647116      13.36126077405425  2.677807175035677e-05     0.7596694207485005     -11.17817983504751   0.006271169006961994   0.002642341445584125  0.0009902677246164037      15.17323762440594      389.8922937437024   0.008476371807836969     0.8000119770982986     0.7221121641980588    0.09389731022577665     0.4306174303943858    0.00724704619721366     0.3699619021442905      0.120962866452118     0.1570624505029417  2.408431282053268e-14 139.2397227852674
2.903768487635105      17.58903310647116      13.36126077405425  2.677807175035677e-05     0.7596694058473393     -11.17818000161537   0.006271169006961994   0.002642341445584125  0.0009902677246164037      15.17323762440594      389.8922937437024   0.008476371807836969     0.8000119770982986     0.7221121641980588    0.09389731022577665     0.4306174303943858    0.00724704619721366     0.3699619021442905      0.120962866452118     0.1570624505029417  2.408431282053268e-14 139.2397230670628
2.903768487635105      17.58903310647116      13.36126077405425  2.677807175035677e-05     0.7596694058473393     -11.17817983504751   0.006271183908123187   0.002642341445584125  0.0009902677246164037      15.17323762440594      389.8922937437024   0.008476371807836969     0.8000119770982986     0.7221121641980588    0.09389731022577665     0.4306174303943858    0.00724704619721366     0.3699619021442905      0.120962866452118     0.1570624505029417  2.408431282053268e-14 139.2397197346144
2.903768487635105      17.58903310647116      13.36126077405425  2.677807175035677e-05     0.7596694058473393     -11.17817983504751   0.006271169006961994   0.002642356346745318  0.0009902677246164037      15.17323762440594      389.8922937437024   0.008476371807836969     0.8000119770982986     0.7221121641980588    0.09389731022577665     0.4306174303943858    0.00724704619721366     0.3699619021442905      0.120962866452118     0.1570624505029417  2.408431282053268e-14 139.23972387738
2.903768487635105      17.58903310647116      13.36126077405425  2.677807175035677e-05     0.7596694058473393     -11.17817983504751   0.006271169006961994   0.002642341445584125  0.0009902826257775976      15.17323762440594      389.8922937437024   0.008476371807836969     0.8000119770982986     0.7221121641980588    0.09389731022577665     0.4306174303943858    0.00724704619721366     0.3699619021442905      0.120962866452118     0.1570624505029417  2.408431282053268e-14 139.2397207922996
2.903768487635105      17.58903310647116      13.36126077405425  2.677807175035677e-05     0.7596694058473393     -11.17817983504751   0.006271169006961994   0.002642341445584125  0.0009902677246164037       15.1732378505048      389.8922937437024   0.008476371807836969     0.8000119770982986     0.7221121641980588    0.09389731022577665     0.4306174303943858    0.00724704619721366     0.3699619021442905      0.120962866452118     0.1570624505029417  2.408431282053268e-14 139.2397228576248
2.903768487635105      17.58903310647116      13.36126077405425  2.677807175035677e-05     0.7596694058473393     -11.17817983504751   0.006271169006961994   0.002642341445584125  0.0009902677246164037      15.17323762440594      389.8922995535503   0.008476371807836969     0.8000119770982986     0.7221121641980588    0.09389731022577665     0.4306174303943858    0.00724704619721366     0.3699619021442905      0.120962866452118     0.1570624505029417  2.408431282053268e-14 139.2397228320639
2.903768487635105      17.58903310647116      13.36126077405425  2.677807175035677e-05     0.7596694058473393     -11.17817983504751   0.006271169006961994   0.002642341445584125  0.0009902677246164037      15.17323762440594      389.8922937437024   0.008476386708998163     0.8000119770982986     0.7221121641980588    0.09389731022577665     0.4306174303943858    0.00724704619721366     0.3699619021442905      0.120962866452118     0.1570624505029417  2.408431282053268e-14 139.2397121396936
2.903768487635105      17.58903310647116      13.36126077405425  2.677807175035677e-05     0.7596694058473393     -11.17817983504751   0.006271169006961994   0.002642341445584125  0.0009902677246164037      15.17323762440594      389.8922937437024   0.008476371807836969     0.8000119919994598     0.7221121641980588    0.09389731022577665     0.4306174303943858    0.00724704619721366     0.3699619021442905      0.120962866452118     0.1570624505029417  2.408431282053268e-14 139.2397246525679
2.903768487635105      17.58903310647116      13.36126077405425  2.677807175035677e-05     0.7596694058473393     -11.17817983504751   0.006271169006961994   0.002642341445584125  0.0009902677246164037      15.17323762440594      389.8922937437024   0.008476371807836969     0.8000119770982986       0.72211217909922    0.09389731022577665     0.4306174303943858    0.00724704619721366     0.3699619021442905      0.120962866452118     0.1570624505029417  2.408431282053268e-14 139.239722647476
2.903768487635105      17.58903310647116      13.36126077405425  2.677807175035677e-05     0.7596694058473393     -11.17817983504751   0.006271169006961994   0.002642341445584125  0.0009902677246164037      15.17323762440594      389.8922937437024   0.008476371807836969     0.8000119770982986     0.7221121641980588    0.09389732512693784     0.4306174303943858    0.00724704619721366     0.3699619021442905      0.120962866452118     0.1570624505029417  2.408431282053268e-14 139.2397224516961
2.903768487635105      17.58903310647116      13.36126077405425  2.677807175035677e-05     0.7596694058473393     -11.17817983504751   0.006271169006961994   0.002642341445584125  0.0009902677246164037      15.17323762440594      389.8922937437024   0.008476371807836969     0.8000119770982986     0.7221121641980588    0.09389731022577665      0.430617445295547    0.00724704619721366     0.3699619021442905      0.120962866452118     0.1570624505029417  2.408431282053268e-14 139.2397227838485
2.903768487635105      17.58903310647116      13.36126077405425  2.677807175035677e-05     0.7596694058473393     -11.17817983504751   0.006271169006961994   0.002642341445584125  0.0009902677246164037      15.17323762440594      389.8922937437024   0.008476371807836969     0.8000119770982986     0.7221121641980588    0.09389731022577665     0.4306174303943858   0.007247061098374853     0.3699619021442905      0.120962866452118     0.1570624505029417  2.408431282053268e-14 139.2397228453095
2.903768487635105      17.58903310647116      13.36126077405425  2.677807175035677e-05     0.7596694058473393     -11.17817983504751   0.006271169006961994   0.002642341445584125  0.0009902677246164037      15.17323762440594      389.8922937437024   0.008476371807836969     0.8000119770982986     0.7221121641980588    0.09389731022577665     0.4306174303943858    0.00724704619721366     0.3699619170454517      0.120962866452118     0.1570624505029417  2.408431282053268e-14 139.2397228452745
2.903768487635105      17.58903310647116      13.36126077405425  2.677807175035677e-05     0.7596694058473393     -11.17817983504751   0.006271169006961994   0.002642341445584125  0.0009902677246164037      15.17323762440594      389.8922937437024   0.008476371807836969     0.8000119770982986     0.7221121641980588    0.09389731022577665     0.4306174303943858    0.00724704619721366     0.3699619021442905     0.1209628813532792     0.1570624505029417  2.408431282053268e-14 139.2397228453049
2.903768487635105      17.58903310647116      13.36126077405425  2.677807175035677e-05     0.7596694058473393     -11.17817983504751   0.006271169006961994   0.002642341445584125  0.0009902677246164037      15.17323762440594      389.8922937437024   0.008476371807836969     0.8000119770982986     0.7221121641980588    0.09389731022577665     0.4306174303943858    0.00724704619721366     0.3699619021442905      0.120962866452118     0.1570624654041029  2.408431282053268e-14 139.2397228452759
2.903768487635105      17.58903310647116      13.36126077405425  2.677807175035677e-05     0.7596694058473393     -11.17817983504751   0.006271169006961994   0.002642341445584125  0.0009902677246164037      15.17323762440594      389.8922937437024   0.008476371807836969     0.8000119770982986     0.7221121641980588    0.09389731022577665     0.4306174303943858    0.00724704619721366     0.3699619021442905      0.120962866452118     0.1570624505029417  1.490118527816048e-08 139.239784679481
2.904577257713118      17.58534291135002      13.35277091131303  2.656752002537948e-05     0.7607513284777716     -11.17333852604699   0.006278272677653539   0.002623209846132486   0.000994672075352931      15.16887901772297      389.8930496287326   0.008477935793257436     0.8000117998417777     0.7221292521073822    0.09389570543807334     0.4321276969616464   0.007244202645665935     0.3699619021442905     0.1209212760434416     0.1570603787392612  2.361945156412374e-14 139.2268204051611
2.904577300994692      17.58534291135002      13.35277091131303  2.656752002537948e-05     0.7607513284777716     -11.17333852604699   0.006278272677653539   0.002623209846132486   0.000994672075352931      15.16887901772297      389.8930496287326   0.008477935793257436     0.8000117998417777     0.7221292521073822    0.09389570543807334     0.4321276969616464   0.007244202645665935     0.3699619021442905     0.1209212760434416     0.1570603787392612  2.361945156412374e-14 139.2268200171998
2.904577257713118      17.58534317339204      13.35277091131303  2.656752002537948e-05     0.7607513284777716     -11.17333852604699   0.006278272677653539   0.002623209846132486   0.000994672075352931      15.16887901772297      389.8930496287326   0.008477935793257436     0.8000117998417777     0.7221292521073822    0.09389570543807334     0.4321276969616464   0.007244202645665935     0.3699619021442905     0.1209212760434416     0.1570603787392612  2.361945156412374e-14 139.2268204004133
2.904577257713118      17.58534291135002      13.35277111028482  2.656752002537948e-05     0.7607513284777716     -11.17333852604699   0.006278272677653539   0.002623209846132486   0.000994672075352931      15.16887901772297      389.8930496287326   0.008477935793257436     0.8000117998417777     0.7221292521073822    0.09389570543807334     0.4321276969616464   0.007244202645665935     0.3699619021442905     0.1209212760434416     0.1570603787392612  2.361945156412374e-14 139.2268203720341
2.904577257713118      17.58534291135002      13.35277091131303  2.658242118657332e-05     0.7607513284777716     -11.17333852604699   0.006278272677653539   0.002623209846132486   0.000994672075352931      15.16887901772297      389.8930496287326   0.008477935793257436     0.8000117998417777     0.7221292521073822    0.09389570543807334     0.4321276969616464   0.007244202645665935     0.3699619021442905     0.1209212760434416     0.1570603787392612  2.361945156412374e-14 139.2268451584786
2.904577257713118      17.58534291135002      13.35277091131303  2.656752002537948e-05     0.7607513433789328     -11.17333852604699   0.006278272677653539   0.002623209846132486   0.000994672075352931      15.16887901772297      389.8930496287326   0.008477935793257436     0.8000117998417777     0.7221292521073822    0.09389570543807334     0.4321276969616464   0.007244202645665935     0.3699619021442905     0.1209212760434416     0.1570603787392612  2.361945156412374e-14 139.2268204193544
2.904577257713118      17.58534291135002      13.35277091131303  2.656752002537948e-05     0.7607513284777716     -11.17333869254271   0.006278272677653539   0.002623209846132486   0.000994672075352931      15.16887901772297      389.8930496287326   0.008477935793257436     0.8000117998417777     0.7221292521073822    0.09389570543807334     0.4321276969616464   0.007244202645665935     0.3699619021442905     0.1209212760434416     0.1570603787392612  2.361945156412374e-14 139.2268206415256
2.904577257713118      17.58534291135002      13.35277091131303  2.656752002537948e-05     0.7607513284777716     -11.17333852604699   0.006278287578814733   0.002623209846132486   0.000994672075352931      15.16887901772297      389.8930496287326   0.008477935793257436     0.8000117998417777     0.7221292521073822    0.09389570543807334     0.4321276969616464   0.007244202645665935     0.3699619021442905     0.1209212760434416     0.1570603787392612  2.361945156412374e-14 139.2268207110301
2.904577257713118      17.58534291135002      13.35277091131303  2.656752002537948e-05     0.7607513284777716     -11.17333852604699   0.006278272677653539    0.00262322474729368   0.000994672075352931      15.16887901772297      389.8930496287326   0.008477935793257436     0.8000117998417777     0.7221292521073822    0.09389570543807334     0.4321276969616464   0.007244202645665935     0.3699619021442905     0.1209212760434416     0.1570603787392612  2.361945156412374e-14 139.226821412809
2.904577257713118      17.58534291135002      13.35277091131303  2.656752002537948e-05     0.7607513284777716     -11.17333852604699   0.006278272677653539   0.002623209846132486  0.0009946869765141248      15.16887901772297      389.8930496287326   0.008477935793257436     0.8000117998417777     0.7221292521073822    0.09389570543807334     0.4321276969616464   0.007244202645665935     0.3699619021442905     0.1209212760434416     0.1570603787392612  2.361945156412374e-14 139.2268229002742
2.904577257713118      17.58534291135002      13.35277091131303  2.656752002537948e-05     0.7607513284777716     -11.17333852604699   0.006278272677653539   0.002623209846132486   0.000994672075352931      15.16887924375688      389.8930496287326   0.008477935793257436     0.8000117998417777     0.7221292521073822    0.09389570543807334     0.4321276969616464   0.007244202645665935     0.3699619021442905     0.1209212760434416     0.1570603787392612  2.361945156412374e-14 139.2268204662245
2.904577257713118      17.58534291135002      13.35277091131303  2.656752002537948e-05     0.7607513284777716     -11.17333852604699   0.006278272677653539   0.002623209846132486   0.000994672075352931      15.16887901772297      389.8930554385918   0.008477935793257436     0.8000117998417777     0.7221292521073822    0.09389570543807334     0.4321276969616464   0.007244202645665935     0.3699619021442905     0.1209212760434416     0.1570603787392612  2.361945156412374e-14 139.2268204072622
2.904577257713118      17.58534291135002      13.35277091131303  2.656752002537948e-05     0.7607513284777716     -11.17333852604699   0.006278272677653539   0.002623209846132486   0.000994672075352931      15.16887901772297      389.8930496287326    0.00847795069441863     0.8000117998417777     0.7221292521073822    0.09389570543807334     0.4321276969616464   0.007244202645665935     0.3699619021442905     0.1209212760434416     0.1570603787392612  2.361945156412374e-14 139.2268097488276
2.904577257713118      17.58534291135002      13.35277091131303  2.656752002537948e-05     0.7607513284777716     -11.17333852604699   0.006278272677653539   0.002623209846132486   0.000994672075352931      15.16887901772297      389.8930496287326   0.008477935793257436     0.8000118147429389     0.7221292521073822    0.09389570543807334     0.4321276969616464   0.007244202645665935     0.3699619021442905     0.1209212760434416     0.1570603787392612  2.361945156412374e-14 139.2268220898979
2.904577257713118      17.58534291135002      13.35277091131303  2.656752002537948e-05     0.7607513284777716     -11.17333852604699   0.006278272677653539   0.002623209846132486   0.000994672075352931      15.16887901772297      389.8930496287326   0.008477935793257436     0.8000117998417777     0.7221292670085434    0.09389570543807334     0.4321276969616464   0.007244202645665935     0.3699619021442905     0.1209212760434416     0.1570603787392612  2.361945156412374e-14 139.2268200771337
2.904577257713118      17.58534291135002      13.35277091131303  2.656752002537948e-05     0.7607513284777716     -11.17333852604699   0.006278272677653539   0.002623209846132486   0.000994672075352931      15.16887901772297      389.8930496287326   0.008477935793257436     0.8000117998417777     0.7221292521073822    0.09389572033923453     0.4321276969616464   0.007244202645665935     0.3699619021442905     0.1209212760434416     0.1570603787392612  2.361945156412374e-14 139.2268198807287
2.904577257713118      17.58534291135002      13.35277091131303  2.656752002537948e-05     0.7607513284777716     -11.17333852604699   0.006278272677653539   0.002623209846132486   0.000994672075352931      15.16887901772297      389.8930496287326   0.008477935793257436     0.8000117998417777     0.7221292521073822    0.09389570543807334     0.4321277118628076   0.007244202645665935     0.3699619021442905     0.1209212760434416     0.1570603787392612  2.361945156412374e-14 139.226820220797
2.904577257713118      17.58534291135002      13.35277091131303  2.656752002537948e-05     0.7607513284777716     -11.17333852604699   0.006278272677653539   0.002623209846132486   0.000994672075352931      15.16887901772297      389.8930496287326   0.008477935793257436     0.8000117998417777     0.7221292521073822    0.09389570543807334     0.4321276969616464   0.007244217546827129     0.3699619021442905     0.1209212760434416     0.1570603787392612  2.361945156412374e-14 139.2268204051763
2.904577257713118      17.58534291135002      13.35277091131303  2.656752002537948e-05     0.7607513284777716     -11.17333852604699   0.006278272677653539   0.002623209846132486   0.000994672075352931      15.16887901772297      389.8930496287326   0.008477935793257436     0.8000117998417777     0.7221292521073822    0.09389570543807334     0.4321276969616464   0.007244202645665935     0.3699619170454517     0.1209212760434416     0.1570603787392612  2.361945156412374e-14 139.2268204051611
2.904577257713118      17.58534291135002      13.35277091131303  2.656752002537948e-05     0.7607513284777716     -11.17333852604699   0.006278272677653539   0.002623209846132486   0.000994672075352931      15.16887901772297      389.8930496287326   0.008477935793257436     0.8000117998417777     0.7221292521073822    0.09389570543807334     0.4321276969616464   0.007244202645665935     0.3699619021442905     0.1209212909446028     0.1570603787392612  2.361945156412374e-14 139.226820405183
2.904577257713118      17.58534291135002      13.35277091131303  2.656752002537948e-05     0.7607513284777716     -11.17333852604699   0.006278272677653539   0.002623209846132486   0.000994672075352931      15.16887901772297      389.8930496287326   0.008477935793257436     0.8000117998417777     0.7221292521073822    0.09389570543807334     0.4321276969616464   0.007244202645665935     0.3699619021442905     0.1209212760434416     0.1570603936404224  2.361945156412374e-14 139.2268204053197
2.904577257713118      17.58534291135002      13.35277091131303  2.656752002537948e-05     0.7607513284777716     -11.17333852604699   0.006278272677653539   0.002623209846132486   0.000994672075352931      15.16887901772297      389.8930496287326   0.008477935793257436     0.8000117998417777     0.7221292521073822    0.09389570543807334     0.4321276969616464   0.007244202645665935     0.3699619021442905     0.1209212760434416     0.1570603787392612  1.490118481329922e-08 139.2268822534907
2.905212247275885      17.57547682526256      13.33615144154408  2.644283524730458e-05      0.761289956187633     -11.16321025796845   0.006278210388563979   0.002618410458981293   0.000994815940235065      15.16589621517359      389.9200501596725   0.008487981157146489     0.8000117972242125     0.7220597572490499    0.09392565355419018     0.4336053020840335   0.007243780463085331     0.3699619021442905     0.1209109173710364     0.1569675991482762  2.342630068483834e-14 139.2171637029024
2.905212290566921      17.57547682526256      13.33615144154408  2.644283524730458e-05      0.761289956187633     -11.16321025796845   0.006278210388563979   0.002618410458981293   0.000994815940235065      15.16589621517359      389.9200501596725   0.008487981157146489     0.8000117972242125     0.7220597572490499    0.09392565355419018     0.4336053020840335   0.007243780463085331     0.3699619021442905     0.1209109173710364     0.1569675991482762  2.342630068483834e-14 139.2171636521876
2.905212247275885      17.57547708715757      13.33615144154408  2.644283524730458e-05      0.761289956187633     -11.16321025796845   0.006278210388563979   0.002618410458981293   0.000994815940235065      15.16589621517359      389.9200501596725   0.008487981157146489     0.8000117972242125     0.7220597572490499    0.09392565355419018     0.4336053020840335   0.007243780463085331     0.3699619021442905     0.1209109173710364     0.1569675991482762  2.342630068483834e-14 139.2171636456525
2.905212247275885      17.57547682526256      13.33615164026823  2.644283524730458e-05      0.761289956187633     -11.16321025796845   0.006278210388563979   0.002618410458981293   0.000994815940235065      15.16589621517359      389.9200501596725   0.008487981157146489     0.8000117972242125     0.7220597572490499    0.09392565355419018     0.4336053020840335   0.007243780463085331     0.3699619021442905     0.1209109173710364     0.1569675991482762  2.342630068483834e-14 139.2171636215797
2.905212247275885      17.57547682526256      13.33615144154408  2.645773640849843e-05      0.761289956187633     -11.16321025796845   0.006278210388563979   0.002618410458981293   0.000994815940235065      15.16589621517359      389.9200501596725   0.008487981157146489     0.8000117972242125     0.7220597572490499    0.09392565355419018     0.4336053020840335   0.007243780463085331     0.3699619021442905     0.1209109173710364     0.1569675991482762  2.342630068483834e-14 139.217187230543
2.905212247275885      17.57547682526256      13.33615144154408  2.644283524730458e-05     0.7612899710887942     -11.16321025796845   0.006278210388563979   0.002618410458981293   0.000994815940235065      15.16589621517359      389.9200501596725   0.008487981157146489     0.8000117972242125     0.7220597572490499    0.09392565355419018     0.4336053020840335   0.007243780463085331     0.3699619021442905     0.1209109173710364     0.1569675991482762  2.342630068483834e-14 139.2171636470216
2.905212247275885      17.57547682526256      13.33615144154408  2.644283524730458e-05      0.761289956187633     -11.16321042431325   0.006278210388563979   0.002618410458981293   0.000994815940235065      15.16589621517359      389.9200501596725   0.008487981157146489     0.8000117972242125     0.7220597572490499    0.09392565355419018     0.4336053020840335   0.007243780463085331     0.3699619021442905     0.1209109173710364     0.1569675991482762  2.342630068483834e-14 139.2171638624366
2.905212247275885      17.57547682526256      13.33615144154408  2.644283524730458e-05      0.761289956187633     -11.16321025796845   0.006278225289725173   0.002618410458981293   0.000994815940235065      15.16589621517359      389.9200501596725   0.008487981157146489     0.8000117972242125     0.7220597572490499    0.09392565355419018     0.4336053020840335   0.007243780463085331     0.3699619021442905     0.1209109173710364     0.1569675991482762  2.342630068483834e-14 139.2171631124181
2.905212247275885      17.57547682526256      13.33615144154408  2.644283524730458e-05      0.761289956187633     -11.16321025796845   0.006278210388563979   0.002618425360142487   0.000994815940235065      15.16589621517359      389.9200501596725   0.008487981157146489     0.8000117972242125     0.7220597572490499    0.09392565355419018     0.4336053020840335   0.007243780463085331     0.3699619021442905     0.1209109173710364     0.1569675991482762  2.342630068483834e-14 139.2171648878997
2.905212247275885      17.57547682526256      13.33615144154408  2.644283524730458e-05      0.761289956187633     -11.16321025796845   0.006278210388563979   0.002618410458981293  0.0009948308413962588      15.16589621517359      389.9200501596725   0.008487981157146489     0.8000117972242125     0.7220597572490499    0.09392565355419018     0.4336053020840335   0.007243780463085331     0.3699619021442905     0.1209109173710364     0.1569675991482762  2.342630068483834e-14 139.2171646518515
2.905212247275885      17.57547682526256      13.33615144154408  2.644283524730458e-05      0.761289956187633     -11.16321025796845   0.006278210388563979   0.002618410458981293   0.000994815940235065      15.16589644116305      389.9200501596725   0.008487981157146489     0.8000117972242125     0.7220597572490499    0.09392565355419018     0.4336053020840335   0.007243780463085331     0.3699619021442905     0.1209109173710364     0.1569675991482762  2.342630068483834e-14 139.2171637058825
2.905212247275885      17.57547682526256      13.33615144154408  2.644283524730458e-05      0.761289956187633     -11.16321025796845   0.006278210388563979   0.002618410458981293   0.000994815940235065      15.16589621517359       389.920055969934   0.008487981157146489     0.8000117972242125     0.7220597572490499    0.09392565355419018     0.4336053020840335   0.007243780463085331     0.3699619021442905     0.1209109173710364     0.1569675991482762  2.342630068483834e-14 139.2171633482946
2.905212247275885      17.57547682526256      13.33615144154408  2.644283524730458e-05      0.761289956187633     -11.16321025796845   0.006278210388563979   0.002618410458981293   0.000994815940235065      15.16589621517359      389.9200501596725   0.008487996058307683     0.8000117972242125     0.7220597572490499    0.09392565355419018     0.4336053020840335   0.007243780463085331     0.3699619021442905     0.1209109173710364     0.1569675991482762  2.342630068483834e-14 139.2171646261907
2.905212247275885      17.57547682526256      13.33615144154408  2.644283524730458e-05      0.761289956187633     -11.16321025796845   0.006278210388563979   0.002618410458981293   0.000994815940235065      15.16589621517359      389.9200501596725   0.008487981157146489     0.8000118121253736     0.7220597572490499    0.09392565355419018     0.4336053020840335   0.007243780463085331     0.3699619021442905     0.1209109173710364     0.1569675991482762  2.342630068483834e-14 139.2171656029991
2.905212247275885      17.57547682526256      13.33615144154408  2.644283524730458e-05      0.761289956187633     -11.16321025796845   0.006278210388563979   0.002618410458981293   0.000994815940235065      15.16589621517359      389.9200501596725   0.008487981157146489     0.8000117972242125     0.7220597721502111    0.09392565355419018     0.4336053020840335   0.007243780463085331     0.3699619021442905     0.1209109173710364     0.1569675991482762  2.342630068483834e-14 139.21716340689
2.905212247275885      17.57547682526256      13.33615144154408  2.644283524730458e-05      0.761289956187633     -11.16321025796845   0.006278210388563979   0.002618410458981293   0.000994815940235065      15.16589621517359      389.9200501596725   0.008487981157146489     0.8000117972242125     0.7220597572490499    0.09392566845535137     0.4336053020840335   0.007243780463085331     0.3699619021442905     0.1209109173710364     0.1569675991482762  2.342630068483834e-14 139.2171639838837
2.905212247275885      17.57547682526256      13.33615144154408  2.644283524730458e-05      0.761289956187633     -11.16321025796845   0.006278210388563979   0.002618410458981293   0.000994815940235065      15.16589621517359      389.9200501596725   0.008487981157146489     0.8000117972242125     0.7220597572490499    0.09392565355419018     0.4336053169851947   0.007243780463085331     0.3699619021442905     0.1209109173710364     0.1569675991482762  2.342630068483834e-14 139.2171636642513
2.905212247275885      17.57547682526256      13.33615144154408  2.644283524730458e-05      0.761289956187633     -11.16321025796845   0.006278210388563979   0.002618410458981293   0.000994815940235065      15.16589621517359      389.9200501596725   0.008487981157146489     0.8000117972242125     0.7220597572490499    0.09392565355419018     0.4336053020840335   0.007243795364246524     0.3699619021442905     0.1209109173710364     0.1569675991482762  2.342630068483834e-14 139.2171637029033
2.905212247275885      17.57547682526256      13.33615144154408  2.644283524730458e-05      0.761289956187633     -11.16321025796845   0.006278210388563979   0.002618410458981293   0.000994815940235065      15.16589621517359      389.9200501596725   0.008487981157146489     0.8000117972242125     0.7220597572490499    0.09392565355419018     0.4336053020840335   0.007243780463085331     0.3699619170454517     0.1209109173710364     0.1569675991482762  2.342630068483834e-14 139.2171637029024
2.905212247275885      17.57547682526256      13.33615144154408  2.644283524730458e-05      0.761289956187633     -11.16321025796845   0.006278210388563979   0.002618410458981293   0.000994815940235065      15.16589621517359      389.9200501596725   0.008487981157146489     0.8000117972242125     0.7220597572490499    0.09392565355419018     0.4336053020840335   0.007243780463085331     0.3699619021442905     0.1209109322721975     0.1569675991482762  2.342630068483834e-14 139.2171637029055
2.905212247275885      17.57547682526256      13.33615144154408  2.644283524730458e-05      0.761289956187633     -11.16321025796845   0.006278210388563979   0.002618410458981293   0.000994815940235065      15.16589621517359      389.9200501596725   0.008487981157146489     0.8000117972242125     0.7220597572490499    0.09392565355419018     0.4336053020840335   0.007243780463085331     0.3699619021442905     0.1209109173710364     0.1569676140494374  2.342630068483834e-14 139.2171637028965
2.905212247275885      17.57547682526256      13.33615144154408  2.644283524730458e-05      0.761289956187633     -11.16321025796845   0.006278210388563979   0.002618410458981293   0.000994815940235065      15.16589621517359      389.9200501596725   0.008487981157146489     0.8000117972242125     0.7220597572490499    0.09392565355419018     0.4336053020840335   0.007243780463085331     0.3699619021442905     0.1209109173710364     0.1569675991482762  1.490118462014834e-08 139.2172255598118
2.905254597272468      17.57545303267654      13.33607744129176  2.644005249184263e-05     0.7612969266045775     -11.16317172964886   0.006280146322469891   0.002618129409958801  0.0009948218865267224      15.16631241517039      389.9420820491461   0.008487977049263499     0.8000117960856604     0.7220572775706066    0.09392482795861337     0.4336274014453558   0.007243974503280255     0.3699619021442905     0.1209057462487169     0.1570892877148402  2.341903087567299e-14 139.2169536973006
2.905254640564135      17.57545303267654      13.33607744129176  2.644005249184263e-05     0.7612969266045775     -11.16317172964886   0.006280146322469891   0.002618129409958801  0.0009948218865267224      15.16631241517039      389.9420820491461   0.008487977049263499     0.8000117960856604     0.7220572775706066    0.09392482795861337     0.4336274014453558   0.007243974503280255     0.3699619021442905     0.1209057462487169     0.1570892877148402  2.341903087567299e-14 139.216953552279
2.905254597272468       17.5754532945712      13.33607744129176  2.644005249184263e-05     0.7612969266045775     -11.16317172964886   0.006280146322469891   0.002618129409958801  0.0009948218865267224      15.16631241517039      389.9420820491461   0.008487977049263499     0.8000117960856604     0.7220572775706066    0.09392482795861337     0.4336274014453558   0.007243974503280255     0.3699619021442905     0.1209057462487169     0.1570892877148402  2.341903087567299e-14 139.2169536340275
2.905254597272468      17.57545303267654       13.3360776400148  2.644005249184263e-05     0.7612969266045775     -11.16317172964886   0.006280146322469891   0.002618129409958801  0.0009948218865267224      15.16631241517039      389.9420820491461   0.008487977049263499     0.8000117960856604     0.7220572775706066    0.09392482795861337     0.4336274014453558   0.007243974503280255     0.3699619021442905     0.1209057462487169     0.1570892877148402  2.341903087567299e-14 139.2169536313203
2.905254597272468      17.57545303267654      13.33607744129176  2.645495365303648e-05     0.7612969266045775     -11.16317172964886   0.006280146322469891   0.002618129409958801  0.0009948218865267224      15.16631241517039      389.9420820491461   0.008487977049263499     0.8000117960856604     0.7220572775706066    0.09392482795861337     0.4336274014453558   0.007243974503280255     0.3699619021442905     0.1209057462487169     0.1570892877148402  2.341903087567299e-14 139.2169771806043
2.905254597272468      17.57545303267654      13.33607744129176  2.644005249184263e-05     0.7612969415057387     -11.16317172964886   0.006280146322469891   0.002618129409958801  0.0009948218865267224      15.16631241517039      389.9420820491461   0.008487977049263499     0.8000117960856604     0.7220572775706066    0.09392482795861337     0.4336274014453558   0.007243974503280255     0.3699619021442905     0.1209057462487169     0.1570892877148402  2.341903087567299e-14 139.2169536216422
2.905254597272468      17.57545303267654      13.33607744129176  2.644005249184263e-05     0.7612969266045775     -11.16317189599308   0.006280146322469891   0.002618129409958801  0.0009948218865267224      15.16631241517039      389.9420820491461   0.008487977049263499     0.8000117960856604     0.7220572775706066    0.09392482795861337     0.4336274014453558   0.007243974503280255     0.3699619021442905     0.1209057462487169     0.1570892877148402  2.341903087567299e-14 139.2169538687222
2.905254597272468      17.57545303267654      13.33607744129176  2.644005249184263e-05     0.7612969266045775     -11.16317172964886   0.006280161223631085   0.002618129409958801  0.0009948218865267224      15.16631241517039      389.9420820491461   0.008487977049263499     0.8000117960856604     0.7220572775706066    0.09392482795861337     0.4336274014453558   0.007243974503280255     0.3699619021442905     0.1209057462487169     0.1570892877148402  2.341903087567299e-14 139.2169538211196
2.905254597272468      17.57545303267654      13.33607744129176  2.644005249184263e-05     0.7612969266045775     -11.16317172964886   0.006280146322469891   0.002618144311119995  0.0009948218865267224      15.16631241517039      389.9420820491461   0.008487977049263499     0.8000117960856604     0.7220572775706066    0.09392482795861337     0.4336274014453558   0.007243974503280255     0.3699619021442905     0.1209057462487169     0.1570892877148402  2.341903087567299e-14 139.2169549121461
2.905254597272468      17.57545303267654      13.33607744129176  2.644005249184263e-05     0.7612969266045775     -11.16317172964886   0.006280146322469891   0.002618129409958801  0.0009948367876879162      15.16631241517039      389.9420820491461   0.008487977049263499     0.8000117960856604     0.7220572775706066    0.09392482795861337     0.4336274014453558   0.007243974503280255     0.3699619021442905     0.1209057462487169     0.1570892877148402  2.341903087567299e-14 139.216955098083
2.905254597272468      17.57545303267654      13.33607744129176  2.644005249184263e-05     0.7612969266045775     -11.16317172964886   0.006280146322469891   0.002618129409958801  0.0009948218865267224      15.16631264116605      389.9420820491461   0.008487977049263499     0.8000117960856604     0.7220572775706066    0.09392482795861337     0.4336274014453558   0.007243974503280255     0.3699619021442905     0.1209057462487169     0.1570892877148402  2.341903087567299e-14 139.2169536801067
2.905254597272468      17.57545303267654      13.33607744129176  2.644005249184263e-05     0.7612969266045775     -11.16317172964886   0.006280146322469891   0.002618129409958801  0.0009948218865267224      15.16631241517039      389.9420878597359   0.008487977049263499     0.8000117960856604     0.7220572775706066    0.09392482795861337     0.4336274014453558   0.007243974503280255     0.3699619021442905     0.1209057462487169     0.1570892877148402  2.341903087567299e-14 139.2169536219155
2.905254597272468      17.57545303267654      13.33607744129176  2.644005249184263e-05     0.7612969266045775     -11.16317172964886   0.006280146322469891   0.002618129409958801  0.0009948218865267224      15.16631241517039      389.9420820491461   0.008487991950424692     0.8000117960856604     0.7220572775706066    0.09392482795861337     0.4336274014453558   0.007243974503280255     0.3699619021442905     0.1209057462487169     0.1570892877148402  2.341903087567299e-14 139.2169545392045
2.905254597272468      17.57545303267654      13.33607744129176  2.644005249184263e-05     0.7612969266045775     -11.16317172964886   0.006280146322469891   0.002618129409958801  0.0009948218865267224      15.16631241517039      389.9420820491461   0.008487977049263499     0.8000118109868216     0.7220572775706066    0.09392482795861337     0.4336274014453558   0.007243974503280255     0.3699619021442905     0.1209057462487169     0.1570892877148402  2.341903087567299e-14 139.2169555937893
2.905254597272468      17.57545303267654      13.33607744129176  2.644005249184263e-05     0.7612969266045775     -11.16317172964886   0.006280146322469891   0.002618129409958801  0.0009948218865267224      15.16631241517039      389.9420820491461   0.008487977049263499     0.8000117960856604     0.7220572924717678    0.09392482795861337     0.4336274014453558   0.007243974503280255     0.3699619021442905     0.1209057462487169     0.1570892877148402  2.341903087567299e-14 139.2169534779654
2.905254597272468      17.57545303267654      13.33607744129176  2.644005249184263e-05     0.7612969266045775     -11.16317172964886   0.006280146322469891   0.002618129409958801  0.0009948218865267224      15.16631241517039      389.9420820491461   0.008487977049263499     0.8000117960856604     0.7220572775706066    0.09392484285977457     0.4336274014453558   0.007243974503280255     0.3699619021442905     0.1209057462487169     0.1570892877148402  2.341903087567299e-14 139.2169540267091
2.905254597272468      17.57545303267654      13.33607744129176  2.644005249184263e-05     0.7612969266045775     -11.16317172964886   0.006280146322469891   0.002618129409958801  0.0009948218865267224      15.16631241517039      389.9420820491461   0.008487977049263499     0.8000117960856604     0.7220572775706066    0.09392482795861337      0.433627416346517   0.007243974503280255     0.3699619021442905     0.1209057462487169     0.1570892877148402  2.341903087567299e-14 139.2169536421907
2.905254597272468      17.57545303267654      13.33607744129176  2.644005249184263e-05     0.7612969266045775     -11.16317172964886   0.006280146322469891   0.002618129409958801  0.0009948218865267224      15.16631241517039      389.9420820491461   0.008487977049263499     0.8000117960856604     0.7220572775706066    0.09392482795861337     0.4336274014453558   0.007243989404441449     0.3699619021442905     0.1209057462487169     0.1570892877148402  2.341903087567299e-14 139.2169536972944
2.905254597272468      17.57545303267654      13.33607744129176  2.644005249184263e-05     0.7612969266045775     -11.16317172964886   0.006280146322469891   0.002618129409958801  0.0009948218865267224      15.16631241517039      389.9420820491461   0.008487977049263499     0.8000117960856604     0.7220572775706066    0.09392482795861337     0.4336274014453558   0.007243974503280255     0.3699619170454517     0.1209057462487169     0.1570892877148402  2.341903087567299e-14 139.2169536973006
2.905254597272468      17.57545303267654      13.33607744129176  2.644005249184263e-05     0.7612969266045775     -11.16317172964886   0.006280146322469891   0.002618129409958801  0.0009948218865267224      15.16631241517039      389.9420820491461   0.008487977049263499     0.8000117960856604     0.7220572775706066    0.09392482795861337     0.4336274014453558   0.007243974503280255     0.3699619021442905     0.1209057611498781     0.1570892877148402  2.341903087567299e-14 139.2169536972967
2.905254597272468      17.57545303267654      13.33607744129176  2.644005249184263e-05     0.7612969266045775     -11.16317172964886   0.006280146322469891   0.002618129409958801  0.0009948218865267224      15.16631241517039      389.9420820491461   0.008487977049263499     0.8000117960856604     0.7220572775706066    0.09392482795861337     0.4336274014453558   0.007243974503280255     0.3699619021442905     0.1209057462487169     0.1570893026160014  2.341903087567299e-14 139.2169536973013
2.905254597272468      17.57545303267654      13.33607744129176  2.644005249184263e-05     0.7612969266045775     -11.16317172964886   0.006280146322469891   0.002618129409958801  0.0009948218865267224      15.16631241517039      389.9420820491461   0.008487977049263499     0.8000117960856604     0.7220572775706066    0.09392482795861337     0.4336274014453558   0.007243974503280255     0.3699619021442905     0.1209057462487169     0.1570892877148402  1.490118461287853e-08 139.2170155526057
2.90542776867647      17.57351239554521       13.3317608127878  2.592164805236111e-05     0.7616406072522864     -11.16074033554441   0.006279697344181085   0.002612213350842252  0.0009937703973125047      15.16547558763098      389.9429507437578   0.008482551665634521     0.8000117404097721     0.7221046850741244    0.09390105753092312     0.4339406616869896   0.007244856139159269     0.3699619021442905       0.12091199879002     0.1570887725102627  2.223684401356857e-14 139.2131966765883
2.905427811970717      17.57351239554521       13.3317608127878  2.592164805236111e-05     0.7616406072522864     -11.16074033554441   0.006279697344181085   0.002612213350842252  0.0009937703973125047      15.16547558763098      389.9429507437578   0.008482551665634521     0.8000117404097721     0.7221046850741244    0.09390105753092312     0.4339406616869896   0.007244856139159269     0.3699619021442905       0.12091199879002     0.1570887725102627  2.223684401356857e-14 139.2131966570254
2.90542776867647      17.57351265741094       13.3317608127878  2.592164805236111e-05     0.7616406072522864     -11.16074033554441   0.006279697344181085   0.002612213350842252  0.0009937703973125047      15.16547558763098      389.9429507437578   0.008482551665634521     0.8000117404097721     0.7221046850741244    0.09390105753092312     0.4339406616869896   0.007244856139159269     0.3699619021442905       0.12091199879002     0.1570887725102627  2.223684401356857e-14 139.213196599459
2.90542776867647      17.57351239554521      13.33176101144652  2.592164805236111e-05     0.7616406072522864     -11.16074033554441   0.006279697344181085   0.002612213350842252  0.0009937703973125047      15.16547558763098      389.9429507437578   0.008482551665634521     0.8000117404097721     0.7221046850741244    0.09390105753092312     0.4339406616869896   0.007244856139159269     0.3699619021442905       0.12091199879002     0.1570887725102627  2.223684401356857e-14 139.2131965882464
2.90542776867647      17.57351239554521       13.3317608127878  2.593654921355496e-05     0.7616406072522864     -11.16074033554441   0.006279697344181085   0.002612213350842252  0.0009937703973125047      15.16547558763098      389.9429507437578   0.008482551665634521     0.8000117404097721     0.7221046850741244    0.09390105753092312     0.4339406616869896   0.007244856139159269     0.3699619021442905       0.12091199879002     0.1570887725102627  2.223684401356857e-14 139.2132205377154
2.90542776867647      17.57351239554521       13.3317608127878  2.592164805236111e-05     0.7616406221534476     -11.16074033554441   0.006279697344181085   0.002612213350842252  0.0009937703973125047      15.16547558763098      389.9429507437578   0.008482551665634521     0.8000117404097721     0.7221046850741244    0.09390105753092312     0.4339406616869896   0.007244856139159269     0.3699619021442905       0.12091199879002     0.1570887725102627  2.223684401356857e-14 139.2131966429563
2.90542776867647      17.57351239554521       13.3317608127878  2.592164805236111e-05     0.7616406072522864      -11.1607405018524   0.006279697344181085   0.002612213350842252  0.0009937703973125047      15.16547558763098      389.9429507437578   0.008482551665634521     0.8000117404097721     0.7221046850741244    0.09390105753092312     0.4339406616869896   0.007244856139159269     0.3699619021442905       0.12091199879002     0.1570887725102627  2.223684401356857e-14 139.2131968459865
2.90542776867647      17.57351239554521       13.3317608127878  2.592164805236111e-05     0.7616406072522864     -11.16074033554441   0.006279712245342278   0.002612213350842252  0.0009937703973125047      15.16547558763098      389.9429507437578   0.008482551665634521     0.8000117404097721     0.7221046850741244    0.09390105753092312     0.4339406616869896   0.007244856139159269     0.3699619021442905       0.12091199879002     0.1570887725102627  2.223684401356857e-14 139.2131967055337
2.90542776867647      17.57351239554521       13.3317608127878  2.592164805236111e-05     0.7616406072522864     -11.16074033554441   0.006279697344181085   0.002612228252003446  0.0009937703973125047      15.16547558763098      389.9429507437578   0.008482551665634521     0.8000117404097721     0.7221046850741244    0.09390105753092312     0.4339406616869896   0.007244856139159269     0.3699619021442905       0.12091199879002     0.1570887725102627  2.223684401356857e-14 139.2131977858136
2.90542776867647      17.57351239554521       13.3317608127878  2.592164805236111e-05     0.7616406072522864     -11.16074033554441   0.006279697344181085   0.002612213350842252  0.0009937852984736985      15.16547558763098      389.9429507437578   0.008482551665634521     0.8000117404097721     0.7221046850741244    0.09390105753092312     0.4339406616869896   0.007244856139159269     0.3699619021442905       0.12091199879002     0.1570887725102627  2.223684401356857e-14 139.2131983010707
2.90542776867647      17.57351239554521       13.3317608127878  2.592164805236111e-05     0.7616406072522864     -11.16074033554441   0.006279697344181085   0.002612213350842252  0.0009937703973125047      15.16547581361418      389.9429507437578   0.008482551665634521     0.8000117404097721     0.7221046850741244    0.09390105753092312     0.4339406616869896   0.007244856139159269     0.3699619021442905       0.12091199879002     0.1570887725102627  2.223684401356857e-14 139.2131966705152
2.90542776867647      17.57351239554521       13.3317608127878  2.592164805236111e-05     0.7616406072522864     -11.16074033554441   0.006279697344181085   0.002612213350842252  0.0009937703973125047      15.16547558763098      389.9429565543605   0.008482551665634521     0.8000117404097721     0.7221046850741244    0.09390105753092312     0.4339406616869896   0.007244856139159269     0.3699619021442905       0.12091199879002     0.1570887725102627  2.223684401356857e-14 139.213196670567
2.90542776867647      17.57351239554521       13.3317608127878  2.592164805236111e-05     0.7616406072522864     -11.16074033554441   0.006279697344181085   0.002612213350842252  0.0009937703973125047      15.16547558763098      389.9429507437578   0.008482566566795715     0.8000117404097721     0.7221046850741244    0.09390105753092312     0.4339406616869896   0.007244856139159269     0.3699619021442905       0.12091199879002     0.1570887725102627  2.223684401356857e-14 139.2131910342084
2.90542776867647      17.57351239554521       13.3317608127878  2.592164805236111e-05     0.7616406072522864     -11.16074033554441   0.006279697344181085   0.002612213350842252  0.0009937703973125047      15.16547558763098      389.9429507437578   0.008482551665634521     0.8000117553109333     0.7221046850741244    0.09390105753092312     0.4339406616869896   0.007244856139159269     0.3699619021442905       0.12091199879002     0.1570887725102627  2.223684401356857e-14 139.2131985668598
2.90542776867647      17.57351239554521       13.3317608127878  2.592164805236111e-05     0.7616406072522864     -11.16074033554441   0.006279697344181085   0.002612213350842252  0.0009937703973125047      15.16547558763098      389.9429507437578   0.008482551665634521     0.8000117404097721     0.7221046999752856    0.09390105753092312     0.4339406616869896   0.007244856139159269     0.3699619021442905       0.12091199879002     0.1570887725102627  2.223684401356857e-14 139.2131964373521
2.90542776867647      17.57351239554521       13.3317608127878  2.592164805236111e-05     0.7616406072522864     -11.16074033554441   0.006279697344181085   0.002612213350842252  0.0009937703973125047      15.16547558763098      389.9429507437578   0.008482551665634521     0.8000117404097721     0.7221046850741244    0.09390107243208432     0.4339406616869896   0.007244856139159269     0.3699619021442905       0.12091199879002     0.1570887725102627  2.223684401356857e-14 139.2131965517575
2.90542776867647      17.57351239554521       13.3317608127878  2.592164805236111e-05     0.7616406072522864     -11.16074033554441   0.006279697344181085   0.002612213350842252  0.0009937703973125047      15.16547558763098      389.9429507437578   0.008482551665634521     0.8000117404097721     0.7221046850741244    0.09390105753092312     0.4339406765881508   0.007244856139159269     0.3699619021442905       0.12091199879002     0.1570887725102627  2.223684401356857e-14 139.2131966346294
2.90542776867647      17.57351239554521       13.3317608127878  2.592164805236111e-05     0.7616406072522864     -11.16074033554441   0.006279697344181085   0.002612213350842252  0.0009937703973125047      15.16547558763098      389.9429507437578   0.008482551665634521     0.8000117404097721     0.7221046850741244    0.09390105753092312     0.4339406616869896   0.007244871040320463     0.3699619021442905       0.12091199879002     0.1570887725102627  2.223684401356857e-14 139.213196676586
2.90542776867647      17.57351239554521       13.3317608127878  2.592164805236111e-05     0.7616406072522864     -11.16074033554441   0.006279697344181085   0.002612213350842252  0.0009937703973125047      15.16547558763098      389.9429507437578   0.008482551665634521     0.8000117404097721     0.7221046850741244    0.09390105753092312     0.4339406616869896   0.007244856139159269     0.3699619170454517       0.12091199879002     0.1570887725102627  2.223684401356857e-14 139.2131966765884
2.90542776867647      17.57351239554521       13.3317608127878  2.592164805236111e-05     0.7616406072522864     -11.16074033554441   0.006279697344181085   0.002612213350842252  0.0009937703973125047      15.16547558763098      389.9429507437578   0.008482551665634521     0.8000117404097721     0.7221046850741244    0.09390105753092312     0.4339406616869896   0.007244856139159269     0.3699619021442905     0.1209120136911812     0.1570887725102627  2.223684401356857e-14 139.2131966765835
2.90542776867647      17.57351239554521       13.3317608127878  2.592164805236111e-05     0.7616406072522864     -11.16074033554441   0.006279697344181085   0.002612213350842252  0.0009937703973125047      15.16547558763098      389.9429507437578   0.008482551665634521     0.8000117404097721     0.7221046850741244    0.09390105753092312     0.4339406616869896   0.007244856139159269     0.3699619021442905       0.12091199879002     0.1570887874114239  2.223684401356857e-14 139.213196676595
2.90542776867647      17.57351239554521       13.3317608127878  2.592164805236111e-05     0.7616406072522864     -11.16074033554441   0.006279697344181085   0.002612213350842252  0.0009937703973125047      15.16547558763098      389.9429507437578   0.008482551665634521     0.8000117404097721     0.7221046850741244    0.09390105753092312     0.4339406616869896   0.007244856139159269     0.3699619021442905       0.12091199879002     0.1570887725102627  1.490118343069167e-08 139.2132585348929
2.905427386731979      17.57345089489465      13.33164092656085   2.59002412332376e-05     0.7616574694378192     -11.16066818206073   0.006279704260004965   0.002611772202601046  0.0009937342348153987      15.16567517100063      389.9484200903842   0.008488941654340299      0.800011734055828     0.7221093895281876    0.09390311456852291     0.4339664040133034   0.007272134237014695     0.3697833346013474     0.1213692038303784     0.1570286179103903  4.439756215027308e-14 139.2117537834037
2.905427430026221      17.57345089489465      13.33164092656085   2.59002412332376e-05     0.7616574694378192     -11.16066818206073   0.006279704260004965   0.002611772202601046  0.0009937342348153987      15.16567517100063      389.9484200903842   0.008488941654340299      0.800011734055828     0.7221093895281876    0.09390311456852291     0.4339664040133034   0.007272134237014695     0.3697833346013474     0.1213692038303784     0.1570286179103903  4.439756215027308e-14 139.2117535172804
2.905427386731979      17.57345115675947      13.33164092656085   2.59002412332376e-05     0.7616574694378192     -11.16066818206073   0.006279704260004965   0.002611772202601046  0.0009937342348153987      15.16567517100063      389.9484200903842   0.008488941654340299      0.800011734055828     0.7221093895281876    0.09390311456852291     0.4339664040133034   0.007272134237014695     0.3697833346013474     0.1213692038303784     0.1570286179103903  4.439756215027308e-14 139.2117537263974
2.905427386731979      17.57345089489465      13.33164112521778   2.59002412332376e-05     0.7616574694378192     -11.16066818206073   0.006279704260004965   0.002611772202601046  0.0009937342348153987      15.16567517100063      389.9484200903842   0.008488941654340299      0.800011734055828     0.7221093895281876    0.09390311456852291     0.4339664040133034   0.007272134237014695     0.3697833346013474     0.1213692038303784     0.1570286179103903  4.439756215027308e-14 139.2117536937054
2.905427386731979      17.57345089489465      13.33164092656085  2.591514239443144e-05     0.7616574694378192     -11.16066818206073   0.006279704260004965   0.002611772202601046  0.0009937342348153987      15.16567517100063      389.9484200903842   0.008488941654340299      0.800011734055828     0.7221093895281876    0.09390311456852291     0.4339664040133034   0.007272134237014695     0.3697833346013474     0.1213692038303784     0.1570286179103903  4.439756215027308e-14 139.211776956667
2.905427386731979      17.57345089489465      13.33164092656085   2.59002412332376e-05     0.7616574843389804     -11.16066818206073   0.006279704260004965   0.002611772202601046  0.0009937342348153987      15.16567517100063      389.9484200903842   0.008488941654340299      0.800011734055828     0.7221093895281876    0.09390311456852291     0.4339664040133034   0.007272134237014695     0.3697833346013474     0.1213692038303784     0.1570286179103903  4.439756215027308e-14 139.211753730278
2.905427386731979      17.57345089489465      13.33164092656085   2.59002412332376e-05     0.7616574694378192     -11.16066834836764   0.006279704260004965   0.002611772202601046  0.0009937342348153987      15.16567517100063      389.9484200903842   0.008488941654340299      0.800011734055828     0.7221093895281876    0.09390311456852291     0.4339664040133034   0.007272134237014695     0.3697833346013474     0.1213692038303784     0.1570286179103903  4.439756215027308e-14 139.2117538039949
2.905427386731979      17.57345089489465      13.33164092656085   2.59002412332376e-05     0.7616574694378192     -11.16066818206073   0.006279719161166159   0.002611772202601046  0.0009937342348153987      15.16567517100063      389.9484200903842   0.008488941654340299      0.800011734055828     0.7221093895281876    0.09390311456852291     0.4339664040133034   0.007272134237014695     0.3697833346013474     0.1213692038303784     0.1570286179103903  4.439756215027308e-14 139.2117534350464
2.905427386731979      17.57345089489465      13.33164092656085   2.59002412332376e-05     0.7616574694378192     -11.16066818206073   0.006279704260004965    0.00261178710376224  0.0009937342348153987      15.16567517100063      389.9484200903842   0.008488941654340299      0.800011734055828     0.7221093895281876    0.09390311456852291     0.4339664040133034   0.007272134237014695     0.3697833346013474     0.1213692038303784     0.1570286179103903  4.439756215027308e-14 139.2117549419083
2.905427386731979      17.57345089489465      13.33164092656085   2.59002412332376e-05     0.7616574694378192     -11.16066818206073   0.006279704260004965   0.002611772202601046  0.0009937491359765926      15.16567517100063      389.9484200903842   0.008488941654340299      0.800011734055828     0.7221093895281876    0.09390311456852291     0.4339664040133034   0.007272134237014695     0.3697833346013474     0.1213692038303784     0.1570286179103903  4.439756215027308e-14 139.2117545596613
2.905427386731979      17.57345089489465      13.33164092656085   2.59002412332376e-05     0.7616574694378192     -11.16066818206073   0.006279704260004965   0.002611772202601046  0.0009937342348153987      15.16567539698681      389.9484200903842   0.008488941654340299      0.800011734055828     0.7221093895281876    0.09390311456852291     0.4339664040133034   0.007272134237014695     0.3697833346013474     0.1213692038303784     0.1570286179103903  4.439756215027308e-14 139.2117536850832
2.905427386731979      17.57345089489465      13.33164092656085   2.59002412332376e-05     0.7616574694378192     -11.16066818206073   0.006279704260004965   0.002611772202601046  0.0009937342348153987      15.16567517100063      389.9484259010685   0.008488941654340299      0.800011734055828     0.7221093895281876    0.09390311456852291     0.4339664040133034   0.007272134237014695     0.3697833346013474     0.1213692038303784     0.1570286179103903  4.439756215027308e-14 139.2117537635982
2.905427386731979      17.57345089489465      13.33164092656085   2.59002412332376e-05     0.7616574694378192     -11.16066818206073   0.006279704260004965   0.002611772202601046  0.0009937342348153987      15.16567517100063      389.9484200903842   0.008488956555501493      0.800011734055828     0.7221093895281876    0.09390311456852291     0.4339664040133034   0.007272134237014695     0.3697833346013474     0.1213692038303784     0.1570286179103903  4.439756215027308e-14 139.2117539954553
2.905427386731979      17.57345089489465      13.33164092656085   2.59002412332376e-05     0.7616574694378192     -11.16066818206073   0.006279704260004965   0.002611772202601046  0.0009937342348153987      15.16567517100063      389.9484200903842   0.008488941654340299     0.8000117489569892     0.7221093895281876    0.09390311456852291     0.4339664040133034   0.007272134237014695     0.3697833346013474     0.1213692038303784     0.1570286179103903  4.439756215027308e-14 139.2117556378842
2.905427386731979      17.57345089489465      13.33164092656085   2.59002412332376e-05     0.7616574694378192     -11.16066818206073   0.006279704260004965   0.002611772202601046  0.0009937342348153987      15.16567517100063      389.9484200903842   0.008488941654340299      0.800011734055828     0.7221094044293488    0.09390311456852291     0.4339664040133034   0.007272134237014695     0.3697833346013474     0.1213692038303784     0.1570286179103903  4.439756215027308e-14 139.2117534880456
2.905427386731979      17.57345089489465      13.33164092656085   2.59002412332376e-05     0.7616574694378192     -11.16066818206073   0.006279704260004965   0.002611772202601046  0.0009937342348153987      15.16567517100063      389.9484200903842   0.008488941654340299      0.800011734055828     0.7221093895281876     0.0939031294696841     0.4339664040133034   0.007272134237014695     0.3697833346013474     0.1213692038303784     0.1570286179103903  4.439756215027308e-14 139.2117539801944
2.905427386731979      17.57345089489465      13.33164092656085   2.59002412332376e-05     0.7616574694378192     -11.16066818206073   0.006279704260004965   0.002611772202601046  0.0009937342348153987      15.16567517100063      389.9484200903842   0.008488941654340299      0.800011734055828     0.7221093895281876    0.09390311456852291     0.4339664189144646   0.007272134237014695     0.3697833346013474     0.1213692038303784     0.1570286179103903  4.439756215027308e-14 139.2117536963517
2.905427386731979      17.57345089489465      13.33164092656085   2.59002412332376e-05     0.7616574694378192     -11.16066818206073   0.006279704260004965   0.002611772202601046  0.0009937342348153987      15.16567517100063      389.9484200903842   0.008488941654340299      0.800011734055828     0.7221093895281876    0.09390311456852291     0.4339664040133034   0.007272149138175889     0.3697833346013474     0.1213692038303784     0.1570286179103903  4.439756215027308e-14 139.2117537834313
2.905427386731979      17.57345089489465      13.33164092656085   2.59002412332376e-05     0.7616574694378192     -11.16066818206073   0.006279704260004965   0.002611772202601046  0.0009937342348153987      15.16567517100063      389.9484200903842   0.008488941654340299      0.800011734055828     0.7221093895281876    0.09390311456852291     0.4339664040133034   0.007272134237014695     0.3697833495025086     0.1213692038303784     0.1570286179103903  4.439756215027308e-14 139.2117537834037
2.905427386731979      17.57345089489465      13.33164092656085   2.59002412332376e-05     0.7616574694378192     -11.16066818206073   0.006279704260004965   0.002611772202601046  0.0009937342348153987      15.16567517100063      389.9484200903842   0.008488941654340299      0.800011734055828     0.7221093895281876    0.09390311456852291     0.4339664040133034   0.007272134237014695     0.3697833346013474     0.1213692187315396     0.1570286179103903  4.439756215027308e-14 139.211753783382
2.905427386731979      17.57345089489465      13.33164092656085   2.59002412332376e-05     0.7616574694378192     -11.16066818206073   0.006279704260004965   0.002611772202601046  0.0009937342348153987      15.16567517100063      389.9484200903842   0.008488941654340299      0.800011734055828     0.7221093895281876    0.09390311456852291     0.4339664040133034   0.007272134237014695     0.3697833346013474     0.1213692038303784     0.1570286328115515  4.439756215027308e-14 139.2117537834147
2.905427386731979      17.57345089489465      13.33164092656085   2.59002412332376e-05     0.7616574694378192     -11.16066818206073   0.006279704260004965   0.002611772202601046  0.0009937342348153987      15.16567517100063      389.9484200903842   0.008488941654340299      0.800011734055828     0.7221093895281876    0.09390311456852291     0.4339664040133034   0.007272134237014695     0.3697833346013474     0.1213692038303784     0.1570286179103903  1.490120559140981e-08 139.2118156096649
2.905637700723357      17.57828705748293      13.34005401676722  2.584041889382897e-05     0.7616521814677306     -11.16569134991226   0.006281174270675973   0.002607411051237378  0.0009938249511569877      15.16584879249009      389.9494793619168   0.008489305157374057     0.8000116677093435     0.7221204702507206    0.09389923881675141     0.4345401130373937   0.007271449744578587     0.3697833346013474     0.1214451366929261     0.1570228919321778  4.415067869580556e-14 139.2092630983272
2.905637744020733      17.57828705748293      13.34005401676722  2.584041889382897e-05     0.7616521814677306     -11.16569134991226   0.006281174270675973   0.002607411051237378  0.0009938249511569877      15.16584879249009      389.9494793619168   0.008489305157374057     0.8000116677093435     0.7221204702507206    0.09389923881675141     0.4345401130373937   0.007271449744578587     0.3697833346013474     0.1214451366929261     0.1570228919321778  4.415067869580556e-14 139.2092629135108
2.905637700723357      17.57828731941982      13.34005401676722  2.584041889382897e-05     0.7616521814677306     -11.16569134991226   0.006281174270675973   0.002607411051237378  0.0009938249511569877      15.16584879249009      389.9494793619168   0.008489305157374057     0.8000116677093435     0.7221204702507206    0.09389923881675141     0.4345401130373937   0.007271449744578587     0.3697833346013474     0.1214451366929261     0.1570228919321778  4.415067869580556e-14 139.2092630619463
2.905637700723357      17.57828705748293      13.34005421554952  2.584041889382897e-05     0.7616521814677306     -11.16569134991226   0.006281174270675973   0.002607411051237378  0.0009938249511569877      15.16584879249009      389.9494793619168   0.008489305157374057     0.8000116677093435     0.7221204702507206    0.09389923881675141     0.4345401130373937   0.007271449744578587     0.3697833346013474     0.1214451366929261     0.1570228919321778  4.415067869580556e-14 139.2092629965416
2.905637700723357      17.57828705748293      13.34005401676722  2.585532005502282e-05     0.7616521814677306     -11.16569134991226   0.006281174270675973   0.002607411051237378  0.0009938249511569877      15.16584879249009      389.9494793619168   0.008489305157374057     0.8000116677093435     0.7221204702507206    0.09389923881675141     0.4345401130373937   0.007271449744578587     0.3697833346013474     0.1214451366929261     0.1570228919321778  4.415067869580556e-14 139.209286224762
2.905637700723357      17.57828705748293      13.34005401676722  2.584041889382897e-05     0.7616521963688918     -11.16569134991226   0.006281174270675973   0.002607411051237378  0.0009938249511569877      15.16584879249009      389.9494793619168   0.008489305157374057     0.8000116677093435     0.7221204702507206    0.09389923881675141     0.4345401130373937   0.007271449744578587     0.3697833346013474     0.1214451366929261     0.1570228919321778  4.415067869580556e-14 139.20926301126
2.905637700723357      17.57828705748293      13.34005401676722  2.584041889382897e-05     0.7616521814677306     -11.16569151629403   0.006281174270675973   0.002607411051237378  0.0009938249511569877      15.16584879249009      389.9494793619168   0.008489305157374057     0.8000116677093435     0.7221204702507206    0.09389923881675141     0.4345401130373937   0.007271449744578587     0.3697833346013474     0.1214451366929261     0.1570228919321778  4.415067869580556e-14 139.2092632385229
2.905637700723357      17.57828705748293      13.34005401676722  2.584041889382897e-05     0.7616521814677306     -11.16569134991226   0.006281189171837166   0.002607411051237378  0.0009938249511569877      15.16584879249009      389.9494793619168   0.008489305157374057     0.8000116677093435     0.7221204702507206    0.09389923881675141     0.4345401130373937   0.007271449744578587     0.3697833346013474     0.1214451366929261     0.1570228919321778  4.415067869580556e-14 139.2092630275812
2.905637700723357      17.57828705748293      13.34005401676722  2.584041889382897e-05     0.7616521814677306     -11.16569134991226   0.006281174270675973   0.002607425952398572  0.0009938249511569877      15.16584879249009      389.9494793619168   0.008489305157374057     0.8000116677093435     0.7221204702507206    0.09389923881675141     0.4345401130373937   0.007271449744578587     0.3697833346013474     0.1214451366929261     0.1570228919321778  4.415067869580556e-14 139.2092642926012
2.905637700723357      17.57828705748293      13.34005401676722  2.584041889382897e-05     0.7616521814677306     -11.16569134991226   0.006281174270675973   0.002607411051237378  0.0009938398523181816      15.16584879249009      389.9494793619168   0.008489305157374057     0.8000116677093435     0.7221204702507206    0.09389923881675141     0.4345401130373937   0.007271449744578587     0.3697833346013474     0.1214451366929261     0.1570228919321778  4.415067869580556e-14 139.2092641991698
2.905637700723357      17.57828705748293      13.34005401676722  2.584041889382897e-05     0.7616521814677306     -11.16569134991226   0.006281174270675973   0.002607411051237378  0.0009938249511569877      15.16584901847885      389.9494793619168   0.008489305157374057     0.8000116677093435     0.7221204702507206    0.09389923881675141     0.4345401130373937   0.007271449744578587     0.3697833346013474     0.1214451366929261     0.1570228919321778  4.415067869580556e-14 139.2092630735112
2.905637700723357      17.57828705748293      13.34005401676722  2.584041889382897e-05     0.7616521814677306     -11.16569134991226   0.006281174270675973   0.002607411051237378  0.0009938249511569877      15.16584879249009      389.9494851726169   0.008489305157374057     0.8000116677093435     0.7221204702507206    0.09389923881675141     0.4345401130373937   0.007271449744578587     0.3697833346013474     0.1214451366929261     0.1570228919321778  4.415067869580556e-14 139.2092630316921
2.905637700723357      17.57828705748293      13.34005401676722  2.584041889382897e-05     0.7616521814677306     -11.16569134991226   0.006281174270675973   0.002607411051237378  0.0009938249511569877      15.16584879249009      389.9494793619168   0.008489320058535251     0.8000116677093435     0.7221204702507206    0.09389923881675141     0.4345401130373937   0.007271449744578587     0.3697833346013474     0.1214451366929261     0.1570228919321778  4.415067869580556e-14 139.2092632653081
2.905637700723357      17.57828705748293      13.34005401676722  2.584041889382897e-05     0.7616521814677306     -11.16569134991226   0.006281174270675973   0.002607411051237378  0.0009938249511569877      15.16584879249009      389.9494793619168   0.008489305157374057     0.8000116826105047     0.7221204702507206    0.09389923881675141     0.4345401130373937   0.007271449744578587     0.3697833346013474     0.1214451366929261     0.1570228919321778  4.415067869580556e-14 139.2092649991489
2.905637700723357      17.57828705748293      13.34005401676722  2.584041889382897e-05     0.7616521814677306     -11.16569134991226   0.006281174270675973   0.002607411051237378  0.0009938249511569877      15.16584879249009      389.9494793619168   0.008489305157374057     0.8000116677093435     0.7221204851518818    0.09389923881675141     0.4345401130373937   0.007271449744578587     0.3697833346013474     0.1214451366929261     0.1570228919321778  4.415067869580556e-14 139.2092628076021
2.905637700723357      17.57828705748293      13.34005401676722  2.584041889382897e-05     0.7616521814677306     -11.16569134991226   0.006281174270675973   0.002607411051237378  0.0009938249511569877      15.16584879249009      389.9494793619168   0.008489305157374057     0.8000116677093435     0.7221204702507206    0.09389925371791261     0.4345401130373937   0.007271449744578587     0.3697833346013474     0.1214451366929261     0.1570228919321778  4.415067869580556e-14 139.2092633038445
2.905637700723357      17.57828705748293      13.34005401676722  2.584041889382897e-05     0.7616521814677306     -11.16569134991226   0.006281174270675973   0.002607411051237378  0.0009938249511569877      15.16584879249009      389.9494793619168   0.008489305157374057     0.8000116677093435     0.7221204702507206    0.09389923881675141     0.4345401279385549   0.007271449744578587     0.3697833346013474     0.1214451366929261     0.1570228919321778  4.415067869580556e-14 139.2092630685026
2.905637700723357      17.57828705748293      13.34005401676722  2.584041889382897e-05     0.7616521814677306     -11.16569134991226   0.006281174270675973   0.002607411051237378  0.0009938249511569877      15.16584879249009      389.9494793619168   0.008489305157374057     0.8000116677093435     0.7221204702507206    0.09389923881675141     0.4345401130373937   0.007271464645739781     0.3697833346013474     0.1214451366929261     0.1570228919321778  4.415067869580556e-14 139.2092630983256
2.905637700723357      17.57828705748293      13.34005401676722  2.584041889382897e-05     0.7616521814677306     -11.16569134991226   0.006281174270675973   0.002607411051237378  0.0009938249511569877      15.16584879249009      389.9494793619168   0.008489305157374057     0.8000116677093435     0.7221204702507206    0.09389923881675141     0.4345401130373937   0.007271449744578587     0.3697833495025086     0.1214451366929261     0.1570228919321778  4.415067869580556e-14 139.2092630983272
2.905637700723357      17.57828705748293      13.34005401676722  2.584041889382897e-05     0.7616521814677306     -11.16569134991226   0.006281174270675973   0.002607411051237378  0.0009938249511569877      15.16584879249009      389.9494793619168   0.008489305157374057     0.8000116677093435     0.7221204702507206    0.09389923881675141     0.4345401130373937   0.007271449744578587     0.3697833346013474     0.1214451515940873     0.1570228919321778  4.415067869580556e-14 139.2092630983192
2.905637700723357      17.57828705748293      13.34005401676722  2.584041889382897e-05     0.7616521814677306     -11.16569134991226   0.006281174270675973   0.002607411051237378  0.0009938249511569877      15.16584879249009      389.9494793619168   0.008489305157374057     0.8000116677093435     0.7221204702507206    0.09389923881675141     0.4345401130373937   0.007271449744578587     0.3697833346013474     0.1214451366929261     0.1570229068333389  4.415067869580556e-14 139.2092630983274
2.905637700723357      17.57828705748293      13.34005401676722  2.584041889382897e-05     0.7616521814677306     -11.16569134991226   0.006281174270675973   0.002607411051237378  0.0009938249511569877      15.16584879249009      389.9494793619168   0.008489305157374057     0.8000116677093435     0.7221204702507206    0.09389923881675141     0.4345401130373937   0.007271449744578587     0.3697833346013474     0.1214451366929261     0.1570228919321778  1.490120534452635e-08 139.2093249161879
2.905651289905401      17.57827796408333      13.34000713980831  2.582034691956155e-05     0.7616646244728331     -11.16566778113794    0.00628348159925867   0.002607147107342264  0.0009937931833153785      15.16608200435513      389.9604887368218   0.008489281411164631     0.8000116628710658     0.7221229357004119    0.09389820770912243     0.4345521400993612   0.007274034520184772     0.3697833346013474     0.1217401320570261      0.157021350217012  4.405591457655725e-14 139.209115604242
2.90565133320298      17.57827796408333      13.34000713980831  2.582034691956155e-05     0.7616646244728331     -11.16566778113794    0.00628348159925867   0.002607147107342264  0.0009937931833153785      15.16608200435513      389.9604887368218   0.008489281411164631     0.8000116628710658     0.7221229357004119    0.09389820770912243     0.4345521400993612   0.007274034520184772     0.3697833346013474     0.1217401320570261      0.157021350217012  4.405591457655725e-14 139.2091153747826
2.905651289905401      17.57827822602009      13.34000713980831  2.582034691956155e-05     0.7616646244728331     -11.16566778113794    0.00628348159925867   0.002607147107342264  0.0009937931833153785      15.16608200435513      389.9604887368218   0.008489281411164631     0.8000116628710658     0.7221229357004119    0.09389820770912243     0.4345521400993612   0.007274034520184772     0.3697833346013474     0.1217401320570261      0.157021350217012  4.405591457655725e-14 139.2091155599148
2.905651289905401      17.57827796408333      13.34000733858991  2.582034691956155e-05     0.7616646244728331     -11.16566778113794    0.00628348159925867   0.002607147107342264  0.0009937931833153785      15.16608200435513      389.9604887368218   0.008489281411164631     0.8000116628710658     0.7221229357004119    0.09389820770912243     0.4345521400993612   0.007274034520184772     0.3697833346013474     0.1217401320570261      0.157021350217012  4.405591457655725e-14 139.2091155259713
2.905651289905401      17.57827796408333      13.34000713980831  2.583524808075539e-05     0.7616646244728331     -11.16566778113794    0.00628348159925867   0.002607147107342264  0.0009937931833153785      15.16608200435513      389.9604887368218   0.008489281411164631     0.8000116628710658     0.7221229357004119    0.09389820770912243     0.4345521400993612   0.007274034520184772     0.3697833346013474     0.1217401320570261      0.157021350217012  4.405591457655725e-14 139.2091387053649
2.905651289905401      17.57827796408333      13.34000713980831  2.582034691956155e-05     0.7616646393739943     -11.16566778113794    0.00628348159925867   0.002607147107342264  0.0009937931833153785      15.16608200435513      389.9604887368218   0.008489281411164631     0.8000116628710658     0.7221229357004119    0.09389820770912243     0.4345521400993612   0.007274034520184772     0.3697833346013474     0.1217401320570261      0.157021350217012  4.405591457655725e-14 139.2091155501058
2.905651289905401      17.57827796408333      13.34000713980831  2.582034691956155e-05     0.7616646244728331     -11.16566794751936    0.00628348159925867   0.002607147107342264  0.0009937931833153785      15.16608200435513      389.9604887368218   0.008489281411164631     0.8000116628710658     0.7221229357004119    0.09389820770912243     0.4345521400993612   0.007274034520184772     0.3697833346013474     0.1217401320570261      0.157021350217012  4.405591457655725e-14 139.2091157468152
2.905651289905401      17.57827796408333      13.34000713980831  2.582034691956155e-05     0.7616646244728331     -11.16566778113794   0.006283496500419864   0.002607147107342264  0.0009937931833153785      15.16608200435513      389.9604887368218   0.008489281411164631     0.8000116628710658     0.7221229357004119    0.09389820770912243     0.4345521400993612   0.007274034520184772     0.3697833346013474     0.1217401320570261      0.157021350217012  4.405591457655725e-14 139.2091166026945
2.905651289905401      17.57827796408333      13.34000713980831  2.582034691956155e-05     0.7616646244728331     -11.16566778113794    0.00628348159925867   0.002607162008503458  0.0009937931833153785      15.16608200435513      389.9604887368218   0.008489281411164631     0.8000116628710658     0.7221229357004119    0.09389820770912243     0.4345521400993612   0.007274034520184772     0.3697833346013474     0.1217401320570261      0.157021350217012  4.405591457655725e-14 139.2091166891272
2.905651289905401      17.57827796408333      13.34000713980831  2.582034691956155e-05     0.7616646244728331     -11.16566778113794    0.00628348159925867   0.002607147107342264  0.0009938080844765723      15.16608200435513      389.9604887368218   0.008489281411164631     0.8000116628710658     0.7221229357004119    0.09389820770912243     0.4345521400993612   0.007274034520184772     0.3697833346013474     0.1217401320570261      0.157021350217012  4.405591457655725e-14 139.209117340011
2.905651289905401      17.57827796408333      13.34000713980831  2.582034691956155e-05     0.7616646244728331     -11.16566778113794    0.00628348159925867   0.002607147107342264  0.0009937931833153785      15.16608223034736      389.9604887368218   0.008489281411164631     0.8000116628710658     0.7221229357004119    0.09389820770912243     0.4345521400993612   0.007274034520184772     0.3697833346013474     0.1217401320570261      0.157021350217012  4.405591457655725e-14 139.2091154133621
2.905651289905401      17.57827796408333      13.34000713980831  2.582034691956155e-05     0.7616646244728331     -11.16566778113794    0.00628348159925867   0.002607147107342264  0.0009937931833153785      15.16608200435513      389.9604945476859   0.008489281411164631     0.8000116628710658     0.7221229357004119    0.09389820770912243     0.4345521400993612   0.007274034520184772     0.3697833346013474     0.1217401320570261      0.157021350217012  4.405591457655725e-14 139.2091155777187
2.905651289905401      17.57827796408333      13.34000713980831  2.582034691956155e-05     0.7616646244728331     -11.16566778113794    0.00628348159925867   0.002607147107342264  0.0009937931833153785      15.16608200435513      389.9604887368218   0.008489296312325825     0.8000116628710658     0.7221229357004119    0.09389820770912243     0.4345521400993612   0.007274034520184772     0.3697833346013474     0.1217401320570261      0.157021350217012  4.405591457655725e-14 139.2091154308592
2.905651289905401      17.57827796408333      13.34000713980831  2.582034691956155e-05     0.7616646244728331     -11.16566778113794    0.00628348159925867   0.002607147107342264  0.0009937931833153785      15.16608200435513      389.9604887368218   0.008489281411164631      0.800011677772227     0.7221229357004119    0.09389820770912243     0.4345521400993612   0.007274034520184772     0.3697833346013474     0.1217401320570261      0.157021350217012  4.405591457655725e-14 139.2091174974501
2.905651289905401      17.57827796408333      13.34000713980831  2.582034691956155e-05     0.7616646244728331     -11.16566778113794    0.00628348159925867   0.002607147107342264  0.0009937931833153785      15.16608200435513      389.9604887368218   0.008489281411164631     0.8000116628710658     0.7221229506015731    0.09389820770912243     0.4345521400993612   0.007274034520184772     0.3697833346013474     0.1217401320570261      0.157021350217012  4.405591457655725e-14 139.2091152353294
2.905651289905401      17.57827796408333      13.34000713980831  2.582034691956155e-05     0.7616646244728331     -11.16566778113794    0.00628348159925867   0.002607147107342264  0.0009937931833153785      15.16608200435513      389.9604887368218   0.008489281411164631     0.8000116628710658     0.7221229357004119    0.09389822261028362     0.4345521400993612   0.007274034520184772     0.3697833346013474     0.1217401320570261      0.157021350217012  4.405591457655725e-14 139.2091157130395
2.905651289905401      17.57827796408333      13.34000713980831  2.582034691956155e-05     0.7616646244728331     -11.16566778113794    0.00628348159925867   0.002607147107342264  0.0009937931833153785      15.16608200435513      389.9604887368218   0.008489281411164631     0.8000116628710658     0.7221229357004119    0.09389820770912243     0.4345521550005224   0.007274034520184772     0.3697833346013474     0.1217401320570261      0.157021350217012  4.405591457655725e-14 139.2091153991427
2.905651289905401      17.57827796408333      13.34000713980831  2.582034691956155e-05     0.7616646244728331     -11.16566778113794    0.00628348159925867   0.002607147107342264  0.0009937931833153785      15.16608200435513      389.9604887368218   0.008489281411164631     0.8000116628710658     0.7221229357004119    0.09389820770912243     0.4345521400993612   0.007274049421345965     0.3697833346013474     0.1217401320570261      0.157021350217012  4.405591457655725e-14 139.209115604237
2.905651289905401      17.57827796408333      13.34000713980831  2.582034691956155e-05     0.7616646244728331     -11.16566778113794    0.00628348159925867   0.002607147107342264  0.0009937931833153785      15.16608200435513      389.9604887368218   0.008489281411164631     0.8000116628710658     0.7221229357004119    0.09389820770912243     0.4345521400993612   0.007274034520184772     0.3697833495025086     0.1217401320570261      0.157021350217012  4.405591457655725e-14 139.209115604242
2.905651289905401      17.57827796408333      13.34000713980831  2.582034691956155e-05     0.7616646244728331     -11.16566778113794    0.00628348159925867   0.002607147107342264  0.0009937931833153785      15.16608200435513      389.9604887368218   0.008489281411164631     0.8000116628710658     0.7221229357004119    0.09389820770912243     0.4345521400993612   0.007274034520184772     0.3697833346013474     0.1217401469581873      0.157021350217012  4.405591457655725e-14 139.2091156042345
2.905651289905401      17.57827796408333      13.34000713980831  2.582034691956155e-05     0.7616646244728331     -11.16566778113794    0.00628348159925867   0.002607147107342264  0.0009937931833153785      15.16608200435513      389.9604887368218   0.008489281411164631     0.8000116628710658     0.7221229357004119    0.09389820770912243     0.4345521400993612   0.007274034520184772     0.3697833346013474     0.1217401320570261     0.1570213651181732  4.405591457655725e-14 139.2091156042409
2.905651289905401      17.57827796408333      13.34000713980831  2.582034691956155e-05     0.7616646244728331     -11.16566778113794    0.00628348159925867   0.002607147107342264  0.0009937931833153785      15.16608200435513      389.9604887368218   0.008489281411164631     0.8000116628710658     0.7221229357004119    0.09389820770912243     0.4345521400993612   0.007274034520184772     0.3697833346013474     0.1217401320570261      0.157021350217012  1.490120524976223e-08 139.2091774190742
2.905788278749112      17.57495658386641      13.33401892619343  2.481930629500652e-05     0.7621822502766228     -11.16201812032482   0.006274720192436377   0.002597398025247997   0.000991643651555626      15.17217038496985      389.9644466923152   0.008502687858026612     0.8000114282689274      0.722369738473247    0.09386237921538645     0.4373119867690395   0.007276210384929232     0.3697833346013474     0.1217968419759842     0.1570101798486973  3.968666455505986e-14 139.196860636136
2.905788322048731      17.57495658386641      13.33401892619343  2.481930629500652e-05     0.7621822502766228     -11.16201812032482   0.006274720192436377   0.002597398025247997   0.000991643651555626      15.17217038496985      389.9644466923152   0.008502687858026612     0.8000114282689274      0.722369738473247    0.09386237921538645     0.4373119867690395   0.007276210384929232     0.3697833346013474     0.1217968419759842     0.1570101798486973  3.968666455505986e-14 139.1968606028666
2.905788278749112      17.57495684575368      13.33401892619343  2.481930629500652e-05     0.7621822502766228     -11.16201812032482   0.006274720192436377   0.002597398025247997   0.000991643651555626      15.17217038496985      389.9644466923152   0.008502687858026612     0.8000114282689274      0.722369738473247    0.09386237921538645     0.4373119867690395   0.007276210384929232     0.3697833346013474     0.1217968419759842     0.1570101798486973  3.968666455505986e-14 139.1968605623014
2.905788278749112      17.57495658386641       13.3340191248858  2.481930629500652e-05     0.7621822502766228     -11.16201812032482   0.006274720192436377   0.002597398025247997   0.000991643651555626      15.17217038496985      389.9644466923152   0.008502687858026612     0.8000114282689274      0.722369738473247    0.09386237921538645     0.4373119867690395   0.007276210384929232     0.3697833346013474     0.1217968419759842     0.1570101798486973  3.968666455505986e-14 139.1968605357486
2.905788278749112      17.57495658386641      13.33401892619343  2.483420745620036e-05     0.7621822502766228     -11.16201812032482   0.006274720192436377   0.002597398025247997   0.000991643651555626      15.17217038496985      389.9644466923152   0.008502687858026612     0.8000114282689274      0.722369738473247    0.09386237921538645     0.4373119867690395   0.007276210384929232     0.3697833346013474     0.1217968419759842     0.1570101798486973  3.968666455505986e-14 139.1968827718397
2.905788278749112      17.57495658386641      13.33401892619343  2.481930629500652e-05      0.762182265177784     -11.16201812032482   0.006274720192436377   0.002597398025247997   0.000991643651555626      15.17217038496985      389.9644466923152   0.008502687858026612     0.8000114282689274      0.722369738473247    0.09386237921538645     0.4373119867690395   0.007276210384929232     0.3697833346013474     0.1217968419759842     0.1570101798486973  3.968666455505986e-14 139.1968606074853
2.905788278749112      17.57495658386641      13.33401892619343  2.481930629500652e-05     0.7621822502766228     -11.16201828665185   0.006274720192436377   0.002597398025247997   0.000991643651555626      15.17217038496985      389.9644466923152   0.008502687858026612     0.8000114282689274      0.722369738473247    0.09386237921538645     0.4373119867690395   0.007276210384929232     0.3697833346013474     0.1217968419759842     0.1570101798486973  3.968666455505986e-14 139.1968607062565
2.905788278749112      17.57495658386641      13.33401892619343  2.481930629500652e-05     0.7621822502766228     -11.16201812032482   0.006274735093597571   0.002597398025247997   0.000991643651555626      15.17217038496985      389.9644466923152   0.008502687858026612     0.8000114282689274      0.722369738473247    0.09386237921538645     0.4373119867690395   0.007276210384929232     0.3697833346013474     0.1217968419759842     0.1570101798486973  3.968666455505986e-14 139.1968573330103
2.905788278749112      17.57495658386641      13.33401892619343  2.481930629500652e-05     0.7621822502766228     -11.16201812032482   0.006274720192436377   0.002597412926409191   0.000991643651555626      15.17217038496985      389.9644466923152   0.008502687858026612     0.8000114282689274      0.722369738473247    0.09386237921538645     0.4373119867690395   0.007276210384929232     0.3697833346013474     0.1217968419759842     0.1570101798486973  3.968666455505986e-14 139.1968617170832
2.905788278749112      17.57495658386641      13.33401892619343  2.481930629500652e-05     0.7621822502766228     -11.16201812032482   0.006274720192436377   0.002597398025247997  0.0009916585527168199      15.17217038496985      389.9644466923152   0.008502687858026612     0.8000114282689274      0.722369738473247    0.09386237921538645     0.4373119867690395   0.007276210384929232     0.3697833346013474     0.1217968419759842     0.1570101798486973  3.968666455505986e-14 139.1968576804681
2.905788278749112      17.57495658386641      13.33401892619343  2.481930629500652e-05     0.7621822502766228     -11.16201812032482   0.006274720192436377   0.002597398025247997   0.000991643651555626      15.17217061105281      389.9644466923152   0.008502687858026612     0.8000114282689274      0.722369738473247    0.09386237921538645     0.4373119867690395   0.007276210384929232     0.3697833346013474     0.1217968419759842     0.1570101798486973  3.968666455505986e-14 139.1968606187431
2.905788278749112      17.57495658386641      13.33401892619343  2.481930629500652e-05     0.7621822502766228     -11.16201812032482   0.006274720192436377   0.002597398025247997   0.000991643651555626      15.17217038496985      389.9644525032383   0.008502687858026612     0.8000114282689274      0.722369738473247    0.09386237921538645     0.4373119867690395   0.007276210384929232     0.3697833346013474     0.1217968419759842     0.1570101798486973  3.968666455505986e-14 139.1968604854646
2.905788278749112      17.57495658386641      13.33401892619343  2.481930629500652e-05     0.7621822502766228     -11.16201812032482   0.006274720192436377   0.002597398025247997   0.000991643651555626      15.17217038496985      389.9644466923152   0.008502702759187806     0.8000114282689274      0.722369738473247    0.09386237921538645     0.4373119867690395   0.007276210384929232     0.3697833346013474     0.1217968419759842     0.1570101798486973  3.968666455505986e-14 139.1968704936013
2.905788278749112      17.57495658386641      13.33401892619343  2.481930629500652e-05     0.7621822502766228     -11.16201812032482   0.006274720192436377   0.002597398025247997   0.000991643651555626      15.17217038496985      389.9644466923152   0.008502687858026612     0.8000114431700885      0.722369738473247    0.09386237921538645     0.4373119867690395   0.007276210384929232     0.3697833346013474     0.1217968419759842     0.1570101798486973  3.968666455505986e-14 139.1968625156945
2.905788278749112      17.57495658386641      13.33401892619343  2.481930629500652e-05     0.7621822502766228     -11.16201812032482   0.006274720192436377   0.002597398025247997   0.000991643651555626      15.17217038496985      389.9644466923152   0.008502687858026612     0.8000114282689274     0.7223697533744082    0.09386237921538645     0.4373119867690395   0.007276210384929232     0.3697833346013474     0.1217968419759842     0.1570101798486973  3.968666455505986e-14 139.1968603045527
2.905788278749112      17.57495658386641      13.33401892619343  2.481930629500652e-05     0.7621822502766228     -11.16201812032482   0.006274720192436377   0.002597398025247997   0.000991643651555626      15.17217038496985      389.9644466923152   0.008502687858026612     0.8000114282689274      0.722369738473247    0.09386239411654765     0.4373119867690395   0.007276210384929232     0.3697833346013474     0.1217968419759842     0.1570101798486973  3.968666455505986e-14 139.1968614680114
2.905788278749112      17.57495658386641      13.33401892619343  2.481930629500652e-05     0.7621822502766228     -11.16201812032482   0.006274720192436377   0.002597398025247997   0.000991643651555626      15.17217038496985      389.9644466923152   0.008502687858026612     0.8000114282689274      0.722369738473247    0.09386237921538645     0.4373120016702007   0.007276210384929232     0.3697833346013474     0.1217968419759842     0.1570101798486973  3.968666455505986e-14 139.1968606331164
2.905788278749112      17.57495658386641      13.33401892619343  2.481930629500652e-05     0.7621822502766228     -11.16201812032482   0.006274720192436377   0.002597398025247997   0.000991643651555626      15.17217038496985      389.9644466923152   0.008502687858026612     0.8000114282689274      0.722369738473247    0.09386237921538645     0.4373119867690395   0.007276225286090426     0.3697833346013474     0.1217968419759842     0.1570101798486973  3.968666455505986e-14 139.196860636141
2.905788278749112      17.57495658386641      13.33401892619343  2.481930629500652e-05     0.7621822502766228     -11.16201812032482   0.006274720192436377   0.002597398025247997   0.000991643651555626      15.17217038496985      389.9644466923152   0.008502687858026612     0.8000114282689274      0.722369738473247    0.09386237921538645     0.4373119867690395   0.007276210384929232     0.3697833495025086     0.1217968419759842     0.1570101798486973  3.968666455505986e-14 139.196860636136
2.905788278749112      17.57495658386641      13.33401892619343  2.481930629500652e-05     0.7621822502766228     -11.16201812032482   0.006274720192436377   0.002597398025247997   0.000991643651555626      15.17217038496985      389.9644466923152   0.008502687858026612     0.8000114282689274      0.722369738473247    0.09386237921538645     0.4373119867690395   0.007276210384929232     0.3697833346013474     0.1217968568771454     0.1570101798486973  3.968666455505986e-14 139.1968606361513
2.905788278749112      17.57495658386641      13.33401892619343  2.481930629500652e-05     0.7621822502766228     -11.16201812032482   0.006274720192436377   0.002597398025247997   0.000991643651555626      15.17217038496985      389.9644466923152   0.008502687858026612     0.8000114282689274      0.722369738473247    0.09386237921538645     0.4373119867690395   0.007276210384929232     0.3697833346013474     0.1217968419759842     0.1570101947498585  3.968666455505986e-14 139.1968606361358
2.905788278749112      17.57495658386641      13.33401892619343  2.481930629500652e-05     0.7621822502766228     -11.16201812032482   0.006274720192436377   0.002597398025247997   0.000991643651555626      15.17217038496985      389.9644466923152   0.008502687858026612     0.8000114282689274      0.722369738473247    0.09386237921538645     0.4373119867690395   0.007276210384929232     0.3697833346013474     0.1217968419759842     0.1570101798486973  1.490120088051221e-08 139.1969224508275
2.905793056460642      17.57497471100861      13.33404788364459  2.481845228891434e-05     0.7621819264067784     -11.16203596151226   0.006279314441058864   0.002597350421629811  0.0009957575995511424      15.17222126996167       389.967199906104   0.008502574695912079     0.8000114279382774     0.7223696279705214    0.09386215019826477     0.4373143780832403   0.007275997365159632     0.3697833346013474     0.1217872709755282     0.1570131702361206  3.968228735740741e-14 139.1957971373731
2.905793099760333      17.57497471100861      13.33404788364459  2.481845228891434e-05     0.7621819264067784     -11.16203596151226   0.006279314441058864   0.002597350421629811  0.0009957575995511424      15.17222126996167       389.967199906104   0.008502574695912079     0.8000114279382774     0.7223696279705214    0.09386215019826477     0.4373143780832403   0.007275997365159632     0.3697833346013474     0.1217872709755282     0.1570131702361206  3.968228735740741e-14 139.195797265739
2.905793056460642      17.57497497289614      13.33404788364459  2.481845228891434e-05     0.7621819264067784     -11.16203596151226   0.006279314441058864   0.002597350421629811  0.0009957575995511424      15.17222126996167       389.967199906104   0.008502574695912079     0.8000114279382774     0.7223696279705214    0.09386215019826477     0.4373143780832403   0.007275997365159632     0.3697833346013474     0.1217872709755282     0.1570131702361206  3.968228735740741e-14 139.1957971372094
2.905793056460642      17.57497471100861      13.33404808233739  2.481845228891434e-05     0.7621819264067784     -11.16203596151226   0.006279314441058864   0.002597350421629811  0.0009957575995511424      15.17222126996167       389.967199906104   0.008502574695912079     0.8000114279382774     0.7223696279705214    0.09386215019826477     0.4373143780832403   0.007275997365159632     0.3697833346013474     0.1217872709755282     0.1570131702361206  3.968228735740741e-14 139.1957970868849
2.905793056460642      17.57497471100861      13.33404788364459  2.483335345010819e-05     0.7621819264067784     -11.16203596151226   0.006279314441058864   0.002597350421629811  0.0009957575995511424      15.17222126996167       389.967199906104   0.008502574695912079     0.8000114279382774     0.7223696279705214    0.09386215019826477     0.4373143780832403   0.007275997365159632     0.3697833346013474     0.1217872709755282     0.1570131702361206  3.968228735740741e-14 139.195818254826
2.905793056460642      17.57497471100861      13.33404788364459  2.481845228891434e-05     0.7621819413079396     -11.16203596151226   0.006279314441058864   0.002597350421629811  0.0009957575995511424      15.17222126996167       389.967199906104   0.008502574695912079     0.8000114279382774     0.7223696279705214    0.09386215019826477     0.4373143780832403   0.007275997365159632     0.3697833346013474     0.1217872709755282     0.1570131702361206  3.968228735740741e-14 139.1957970987594
2.905793056460642      17.57497471100861      13.33404788364459  2.481845228891434e-05     0.7621819264067784     -11.16203612783956   0.006279314441058864   0.002597350421629811  0.0009957575995511424      15.17222126996167       389.967199906104   0.008502574695912079     0.8000114279382774     0.7223696279705214    0.09386215019826477     0.4373143780832403   0.007275997365159632     0.3697833346013474     0.1217872709755282     0.1570131702361206  3.968228735740741e-14 139.1957972338958
2.905793056460642      17.57497471100861      13.33404788364459  2.481845228891434e-05     0.7621819264067784     -11.16203596151226   0.006279329342220058   0.002597350421629811  0.0009957575995511424      15.17222126996167       389.967199906104   0.008502574695912079     0.8000114279382774     0.7223696279705214    0.09386215019826477     0.4373143780832403   0.007275997365159632     0.3697833346013474     0.1217872709755282     0.1570131702361206  3.968228735740741e-14 139.1957965838853
2.905793056460642      17.57497471100861      13.33404788364459  2.481845228891434e-05     0.7621819264067784     -11.16203596151226   0.006279314441058864   0.002597365322791004  0.0009957575995511424      15.17222126996167       389.967199906104   0.008502574695912079     0.8000114279382774     0.7223696279705214    0.09386215019826477     0.4373143780832403   0.007275997365159632     0.3697833346013474     0.1217872709755282     0.1570131702361206  3.968228735740741e-14 139.195798255882
2.905793056460642      17.57497471100861      13.33404788364459  2.481845228891434e-05     0.7621819264067784     -11.16203596151226   0.006279314441058864   0.002597350421629811  0.0009957725007123362      15.17222126996167       389.967199906104   0.008502574695912079     0.8000114279382774     0.7223696279705214    0.09386215019826477     0.4373143780832403   0.007275997365159632     0.3697833346013474     0.1217872709755282     0.1570131702361206  3.968228735740741e-14 139.1957977940976
2.905793056460642      17.57497471100861      13.33404788364459  2.481845228891434e-05     0.7621819264067784     -11.16203596151226   0.006279314441058864   0.002597350421629811  0.0009957575995511424      15.17222149604539       389.967199906104   0.008502574695912079     0.8000114279382774     0.7223696279705214    0.09386215019826477     0.4373143780832403   0.007275997365159632     0.3697833346013474     0.1217872709755282     0.1570131702361206  3.968228735740741e-14 139.1957971395522
2.905793056460642      17.57497471100861      13.33404788364459  2.481845228891434e-05     0.7621819264067784     -11.16203596151226   0.006279314441058864   0.002597350421629811  0.0009957575995511424      15.17222126996167      389.9672057170682   0.008502574695912079     0.8000114279382774     0.7223696279705214    0.09386215019826477     0.4373143780832403   0.007275997365159632     0.3697833346013474     0.1217872709755282     0.1570131702361206  3.968228735740741e-14 139.1957970976112
2.905793056460642      17.57497471100861      13.33404788364459  2.481845228891434e-05     0.7621819264067784     -11.16203596151226   0.006279314441058864   0.002597350421629811  0.0009957575995511424      15.17222126996167       389.967199906104   0.008502589597073272     0.8000114279382774     0.7223696279705214    0.09386215019826477     0.4373143780832403   0.007275997365159632     0.3697833346013474     0.1217872709755282     0.1570131702361206  3.968228735740741e-14 139.1958059846005
2.905793056460642      17.57497471100861      13.33404788364459  2.481845228891434e-05     0.7621819264067784     -11.16203596151226   0.006279314441058864   0.002597350421629811  0.0009957575995511424      15.17222126996167       389.967199906104   0.008502574695912079     0.8000114428394386     0.7223696279705214    0.09386215019826477     0.4373143780832403   0.007275997365159632     0.3697833346013474     0.1217872709755282     0.1570131702361206  3.968228735740741e-14 139.1957990430313
2.905793056460642      17.57497471100861      13.33404788364459  2.481845228891434e-05     0.7621819264067784     -11.16203596151226   0.006279314441058864   0.002597350421629811  0.0009957575995511424      15.17222126996167       389.967199906104   0.008502574695912079     0.8000114279382774     0.7223696428716826    0.09386215019826477     0.4373143780832403   0.007275997365159632     0.3697833346013474     0.1217872709755282     0.1570131702361206  3.968228735740741e-14 139.1957966232698
2.905793056460642      17.57497471100861      13.33404788364459  2.481845228891434e-05     0.7621819264067784     -11.16203596151226   0.006279314441058864   0.002597350421629811  0.0009957575995511424      15.17222126996167       389.967199906104   0.008502574695912079     0.8000114279382774     0.7223696279705214    0.09386216509942597     0.4373143780832403   0.007275997365159632     0.3697833346013474     0.1217872709755282     0.1570131702361206  3.968228735740741e-14 139.195797710382
2.905793056460642      17.57497471100861      13.33404788364459  2.481845228891434e-05     0.7621819264067784     -11.16203596151226   0.006279314441058864   0.002597350421629811  0.0009957575995511424      15.17222126996167       389.967199906104   0.008502574695912079     0.8000114279382774     0.7223696279705214    0.09386215019826477     0.4373143929844015   0.007275997365159632     0.3697833346013474     0.1217872709755282     0.1570131702361206  3.968228735740741e-14 139.1957970287644
2.905793056460642      17.57497471100861      13.33404788364459  2.481845228891434e-05     0.7621819264067784     -11.16203596151226   0.006279314441058864   0.002597350421629811  0.0009957575995511424      15.17222126996167       389.967199906104   0.008502574695912079     0.8000114279382774     0.7223696279705214    0.09386215019826477     0.4373143780832403   0.007276012266320826     0.3697833346013474     0.1217872709755282     0.1570131702361206  3.968228735740741e-14 139.1957971373785
2.905793056460642      17.57497471100861      13.33404788364459  2.481845228891434e-05     0.7621819264067784     -11.16203596151226   0.006279314441058864   0.002597350421629811  0.0009957575995511424      15.17222126996167       389.967199906104   0.008502574695912079     0.8000114279382774     0.7223696279705214    0.09386215019826477     0.4373143780832403   0.007275997365159632     0.3697833495025086     0.1217872709755282     0.1570131702361206  3.968228735740741e-14 139.1957971373731
2.905793056460642      17.57497471100861      13.33404788364459  2.481845228891434e-05     0.7621819264067784     -11.16203596151226   0.006279314441058864   0.002597350421629811  0.0009957575995511424      15.17222126996167       389.967199906104   0.008502574695912079     0.8000114279382774     0.7223696279705214    0.09386215019826477     0.4373143780832403   0.007275997365159632     0.3697833346013474     0.1217872858766894     0.1570131702361206  3.968228735740741e-14 139.195797137378
2.905793056460642      17.57497471100861      13.33404788364459  2.481845228891434e-05     0.7621819264067784     -11.16203596151226   0.006279314441058864   0.002597350421629811  0.0009957575995511424      15.17222126996167       389.967199906104   0.008502574695912079     0.8000114279382774     0.7223696279705214    0.09386215019826477     0.4373143780832403   0.007275997365159632     0.3697833346013474     0.1217872709755282     0.1570131851372818  3.968228735740741e-14 139.1957971373776
2.905793056460642      17.57497471100861      13.33404788364459  2.481845228891434e-05     0.7621819264067784     -11.16203596151226   0.006279314441058864   0.002597350421629811  0.0009957575995511424      15.17222126996167       389.967199906104   0.008502574695912079     0.8000114279382774     0.7223696279705214    0.09386215019826477     0.4373143780832403   0.007275997365159632     0.3697833346013474     0.1217872709755282     0.1570131702361206  1.490120087613501e-08 139.1958589589351
2.904893821408211      17.57280527863312      13.33003745563376  2.471220535238347e-05     0.7624448783427276     -11.15964621271859   0.006284228628027608   0.002599110140163871  0.0009956750932068228      15.17883398599891       389.967278609995    0.00850349866026091      0.800011381332532     0.7225235188471362    0.09385047962009832     0.4377866662787475   0.007275894246469985     0.3697833346013474       0.12178566673117     0.1570117311481173  3.940804885135041e-14 139.1915760926353
2.904893864694502      17.57280527863312      13.33003745563376  2.471220535238347e-05     0.7624448783427276     -11.15964621271859   0.006284228628027608   0.002599110140163871  0.0009956750932068228      15.17883398599891       389.967278609995    0.00850349866026091      0.800011381332532     0.7225235188471362    0.09385047962009832     0.4377866662787475   0.007275894246469985     0.3697833346013474       0.12178566673117     0.1570117311481173  3.940804885135041e-14 139.1915759968657
2.904893821408211      17.57280554048832      13.33003745563376  2.471220535238347e-05     0.7624448783427276     -11.15964621271859   0.006284228628027608   0.002599110140163871  0.0009956750932068228      15.17883398599891       389.967278609995    0.00850349866026091      0.800011381332532     0.7225235188471362    0.09385047962009832     0.4377866662787475   0.007275894246469985     0.3697833346013474       0.12178566673117     0.1570117311481173  3.940804885135041e-14 139.1915760575386
2.904893821408211      17.57280527863312       13.3300376542668  2.471220535238347e-05     0.7624448783427276     -11.15964621271859   0.006284228628027608   0.002599110140163871  0.0009956750932068228      15.17883398599891       389.967278609995    0.00850349866026091      0.800011381332532     0.7225235188471362    0.09385047962009832     0.4377866662787475   0.007275894246469985     0.3697833346013474       0.12178566673117     0.1570117311481173  3.940804885135041e-14 139.1915759981338
2.904893821408211      17.57280527863312      13.33003745563376  2.472710651357732e-05     0.7624448783427276     -11.15964621271859   0.006284228628027608   0.002599110140163871  0.0009956750932068228      15.17883398599891       389.967278609995    0.00850349866026091      0.800011381332532     0.7225235188471362    0.09385047962009832     0.4377866662787475   0.007275894246469985     0.3697833346013474       0.12178566673117     0.1570117311481173  3.940804885135041e-14 139.1915971662658
2.904893821408211      17.57280527863312      13.33003745563376  2.471220535238347e-05     0.7624448932438888     -11.15964621271859   0.006284228628027608   0.002599110140163871  0.0009956750932068228      15.17883398599891       389.967278609995    0.00850349866026091      0.800011381332532     0.7225235188471362    0.09385047962009832     0.4377866662787475   0.007275894246469985     0.3697833346013474       0.12178566673117     0.1570117311481173  3.940804885135041e-14 139.1915759935866
2.904893821408211      17.57280527863312      13.33003745563376  2.471220535238347e-05     0.7624448783427276     -11.15964637901028   0.006284228628027608   0.002599110140163871  0.0009956750932068228      15.17883398599891       389.967278609995    0.00850349866026091      0.800011381332532     0.7225235188471362    0.09385047962009832     0.4377866662787475   0.007275894246469985     0.3697833346013474       0.12178566673117     0.1570117311481173  3.940804885135041e-14 139.1915761365888
2.904893821408211      17.57280527863312      13.33003745563376  2.471220535238347e-05     0.7624448783427276     -11.15964621271859   0.006284243529188802   0.002599110140163871  0.0009956750932068228      15.17883398599891       389.967278609995    0.00850349866026091      0.800011381332532     0.7225235188471362    0.09385047962009832     0.4377866662787475   0.007275894246469985     0.3697833346013474       0.12178566673117     0.1570117311481173  3.940804885135041e-14 139.1915772888499
2.904893821408211      17.57280527863312      13.33003745563376  2.471220535238347e-05     0.7624448783427276     -11.15964621271859   0.006284228628027608   0.002599125041325064  0.0009956750932068228      15.17883398599891       389.967278609995    0.00850349866026091      0.800011381332532     0.7225235188471362    0.09385047962009832     0.4377866662787475   0.007275894246469985     0.3697833346013474       0.12178566673117     0.1570117311481173  3.940804885135041e-14 139.1915772944751
2.904893821408211      17.57280527863312      13.33003745563376  2.471220535238347e-05     0.7624448783427276     -11.15964621271859   0.006284228628027608   0.002599110140163871  0.0009956899943680167      15.17883398599891       389.967278609995    0.00850349866026091      0.800011381332532     0.7225235188471362    0.09385047962009832     0.4377866662787475   0.007275894246469985     0.3697833346013474       0.12178566673117     0.1570117311481173  3.940804885135041e-14 139.191578199571
2.904893821408211      17.57280527863312      13.33003745563376  2.471220535238347e-05     0.7624448783427276     -11.15964621271859   0.006284228628027608   0.002599110140163871  0.0009956750932068228      15.17883421218117       389.967278609995    0.00850349866026091      0.800011381332532     0.7225235188471362    0.09385047962009832     0.4377866662787475   0.007275894246469985     0.3697833346013474       0.12178566673117     0.1570117311481173  3.940804885135041e-14 139.1915761141349
2.904893821408211      17.57280527863312      13.33003745563376  2.471220535238347e-05     0.7624448783427276     -11.15964621271859   0.006284228628027608   0.002599110140163871  0.0009956750932068228      15.17883398599891      389.9672844209603    0.00850349866026091      0.800011381332532     0.7225235188471362    0.09385047962009832     0.4377866662787475   0.007275894246469985     0.3697833346013474       0.12178566673117     0.1570117311481173  3.940804885135041e-14 139.1915760443841
2.904893821408211      17.57280527863312      13.33003745563376  2.471220535238347e-05     0.7624448783427276     -11.15964621271859   0.006284228628027608   0.002599110140163871  0.0009956750932068228      15.17883398599891       389.967278609995   0.008503513561422104      0.800011381332532     0.7225235188471362    0.09385047962009832     0.4377866662787475   0.007275894246469985     0.3697833346013474       0.12178566673117     0.1570117311481173  3.940804885135041e-14 139.1915839232776
2.904893821408211      17.57280527863312      13.33003745563376  2.471220535238347e-05     0.7624448783427276     -11.15964621271859   0.006284228628027608   0.002599110140163871  0.0009956750932068228      15.17883398599891       389.967278609995    0.00850349866026091     0.8000113962336932     0.7225235188471362    0.09385047962009832     0.4377866662787475   0.007275894246469985     0.3697833346013474       0.12178566673117     0.1570117311481173  3.940804885135041e-14 139.1915779603364
[truncated: 592,999 more chars]
