# Supplementary material for: Model-Based Quantification of the Systemic Interplay between Glucose and Fatty Acids in the Postprandial State
Source: PLoS One. 2015 Sep 10;10(9):e0135665. doi: 10.1371/journal.pone.0135665 (PMC4565650; doi:10.1371/journal.pone.0135665)
Supplement: S3 File — Zip file containing all Matlab m-files to generate figures. The zip-file includes a README file, containing an overview of the simulation files and basic instructions. (ZIP) [file pone.0135665.s004.zip › GlcNEFA/OPT parameters/OPT_solver1_seed100000000_n100_r25/parameters_it68.txt]

2.541237376655765      17.28774784989608      17.15434745279498   0.003429616152245568     0.7500455806477594     -10.56279013167668   0.004232851352292595    0.04567391000504856  0.0006849314905620587      14.73557799406831      314.4604232842403    0.01115116239620938     0.8786257937506856     0.5822414264246407     0.1883094033494975     0.2836486576541767   0.002611839120816211      0.382068828523049    0.07308261438463579      0.101090309084558  2.220446049250313e-14 268.9137070817321
2.541237414523152      17.28774784989608      17.15434745279498   0.003429616152245568     0.7500455806477594     -10.56279013167668   0.004232851352292595    0.04567391000504856  0.0006849314905620587      14.73557799406831      314.4604232842403    0.01115116239620938     0.8786257937506856     0.5822414264246407     0.1883094033494975     0.2836486576541767   0.002611839120816211      0.382068828523049    0.07308261438463579      0.101090309084558  2.220446049250313e-14 268.913699368285
2.541237376655765       17.2877481075036      17.15434745279498   0.003429616152245568     0.7500455806477594     -10.56279013167668   0.004232851352292595    0.04567391000504856  0.0006849314905620587      14.73557799406831      314.4604232842403    0.01115116239620938     0.8786257937506856     0.5822414264246407     0.1883094033494975     0.2836486576541767   0.002611839120816211      0.382068828523049    0.07308261438463579      0.101090309084558  2.220446049250313e-14 268.9137149799511
2.541237376655765      17.28774784989608      17.15434770841467   0.003429616152245568     0.7500455806477594     -10.56279013167668   0.004232851352292595    0.04567391000504856  0.0006849314905620587      14.73557799406831      314.4604232842403    0.01115116239620938     0.8786257937506856     0.5822414264246407     0.1883094033494975     0.2836486576541767   0.002611839120816211      0.382068828523049    0.07308261438463579      0.101090309084558  2.220446049250313e-14 268.913710609041
2.541237376655765      17.28774784989608      17.15434745279498   0.003429631053406762     0.7500455806477594     -10.56279013167668   0.004232851352292595    0.04567391000504856  0.0006849314905620587      14.73557799406831      314.4604232842403    0.01115116239620938     0.8786257937506856     0.5822414264246407     0.1883094033494975     0.2836486576541767   0.002611839120816211      0.382068828523049    0.07308261438463579      0.101090309084558  2.220446049250313e-14 268.9132668677805
2.541237376655765      17.28774784989608      17.15434745279498   0.003429616152245568     0.7500455955489206     -10.56279013167668   0.004232851352292595    0.04567391000504856  0.0006849314905620587      14.73557799406831      314.4604232842403    0.01115116239620938     0.8786257937506856     0.5822414264246407     0.1883094033494975     0.2836486576541767   0.002611839120816211      0.382068828523049    0.07308261438463579      0.101090309084558  2.220446049250313e-14 268.9137072723591
2.541237376655765      17.28774784989608      17.15434745279498   0.003429616152245568     0.7500455806477594     -10.56279028907451   0.004232851352292595    0.04567391000504856  0.0006849314905620587      14.73557799406831      314.4604232842403    0.01115116239620938     0.8786257937506856     0.5822414264246407     0.1883094033494975     0.2836486576541767   0.002611839120816211      0.382068828523049    0.07308261438463579      0.101090309084558  2.220446049250313e-14 268.9136988964796
2.541237376655765      17.28774784989608      17.15434745279498   0.003429616152245568     0.7500455806477594     -10.56279013167668   0.004232866253453788    0.04567391000504856  0.0006849314905620587      14.73557799406831      314.4604232842403    0.01115116239620938     0.8786257937506856     0.5822414264246407     0.1883094033494975     0.2836486576541767   0.002611839120816211      0.382068828523049    0.07308261438463579      0.101090309084558  2.220446049250313e-14 268.913969610614
2.541237376655765      17.28774784989608      17.15434745279498   0.003429616152245568     0.7500455806477594     -10.56279013167668   0.004232851352292595    0.04567392490620975  0.0006849314905620587      14.73557799406831      314.4604232842403    0.01115116239620938     0.8786257937506856     0.5822414264246407     0.1883094033494975     0.2836486576541767   0.002611839120816211      0.382068828523049    0.07308261438463579      0.101090309084558  2.220446049250313e-14 268.9136860738489
2.541237376655765      17.28774784989608      17.15434745279498   0.003429616152245568     0.7500455806477594     -10.56279013167668   0.004232851352292595    0.04567391000504856  0.0006849463917232526      14.73557799406831      314.4604232842403    0.01115116239620938     0.8786257937506856     0.5822414264246407     0.1883094033494975     0.2836486576541767   0.002611839120816211      0.382068828523049    0.07308261438463579      0.101090309084558  2.220446049250313e-14 268.9135114223641
2.541237376655765      17.28774784989608      17.15434745279498   0.003429616152245568     0.7500455806477594     -10.56279013167668   0.004232851352292595    0.04567391000504856  0.0006849314905620587      14.73557821364553      314.4604232842403    0.01115116239620938     0.8786257937506856     0.5822414264246407     0.1883094033494975     0.2836486576541767   0.002611839120816211      0.382068828523049    0.07308261438463579      0.101090309084558  2.220446049250313e-14 268.9137047070926
2.541237376655765      17.28774784989608      17.15434745279498   0.003429616152245568     0.7500455806477594     -10.56279013167668   0.004232851352292595    0.04567391000504856  0.0006849314905620587      14.73557799406831      314.4604279700657    0.01115116239620938     0.8786257937506856     0.5822414264246407     0.1883094033494975     0.2836486576541767   0.002611839120816211      0.382068828523049    0.07308261438463579      0.101090309084558  2.220446049250313e-14 268.913708091423
2.541237376655765      17.28774784989608      17.15434745279498   0.003429616152245568     0.7500455806477594     -10.56279013167668   0.004232851352292595    0.04567391000504856  0.0006849314905620587      14.73557799406831      314.4604232842403    0.01115117729737057     0.8786257937506856     0.5822414264246407     0.1883094033494975     0.2836486576541767   0.002611839120816211      0.382068828523049    0.07308261438463579      0.101090309084558  2.220446049250313e-14 268.9142335835071
2.541237376655765      17.28774784989608      17.15434745279498   0.003429616152245568     0.7500455806477594     -10.56279013167668   0.004232851352292595    0.04567391000504856  0.0006849314905620587      14.73557799406831      314.4604232842403    0.01115116239620938     0.8786258086518468     0.5822414264246407     0.1883094033494975     0.2836486576541767   0.002611839120816211      0.382068828523049    0.07308261438463579      0.101090309084558  2.220446049250313e-14 268.9137181129005
2.541237376655765      17.28774784989608      17.15434745279498   0.003429616152245568     0.7500455806477594     -10.56279013167668   0.004232851352292595    0.04567391000504856  0.0006849314905620587      14.73557799406831      314.4604232842403    0.01115116239620938     0.8786257937506856     0.5822414413258019     0.1883094033494975     0.2836486576541767   0.002611839120816211      0.382068828523049    0.07308261438463579      0.101090309084558  2.220446049250313e-14 268.9136894047138
2.541237376655765      17.28774784989608      17.15434745279498   0.003429616152245568     0.7500455806477594     -10.56279013167668   0.004232851352292595    0.04567391000504856  0.0006849314905620587      14.73557799406831      314.4604232842403    0.01115116239620938     0.8786257937506856     0.5822414264246407     0.1883094182506587     0.2836486576541767   0.002611839120816211      0.382068828523049    0.07308261438463579      0.101090309084558  2.220446049250313e-14 268.9137019788865
2.541237376655765      17.28774784989608      17.15434745279498   0.003429616152245568     0.7500455806477594     -10.56279013167668   0.004232851352292595    0.04567391000504856  0.0006849314905620587      14.73557799406831      314.4604232842403    0.01115116239620938     0.8786257937506856     0.5822414264246407     0.1883094033494975     0.2836486725553379   0.002611839120816211      0.382068828523049    0.07308261438463579      0.101090309084558  2.220446049250313e-14 268.9137083440613
2.541237376655765      17.28774784989608      17.15434745279498   0.003429616152245568     0.7500455806477594     -10.56279013167668   0.004232851352292595    0.04567391000504856  0.0006849314905620587      14.73557799406831      314.4604232842403    0.01115116239620938     0.8786257937506856     0.5822414264246407     0.1883094033494975     0.2836486576541767   0.002611854021977405      0.382068828523049    0.07308261438463579      0.101090309084558  2.220446049250313e-14 268.9137070839154
2.541237376655765      17.28774784989608      17.15434745279498   0.003429616152245568     0.7500455806477594     -10.56279013167668   0.004232851352292595    0.04567391000504856  0.0006849314905620587      14.73557799406831      314.4604232842403    0.01115116239620938     0.8786257937506856     0.5822414264246407     0.1883094033494975     0.2836486576541767   0.002611839120816211     0.3820688434242102    0.07308261438463579      0.101090309084558  2.220446049250313e-14 268.9137070817321
2.541237376655765      17.28774784989608      17.15434745279498   0.003429616152245568     0.7500455806477594     -10.56279013167668   0.004232851352292595    0.04567391000504856  0.0006849314905620587      14.73557799406831      314.4604232842403    0.01115116239620938     0.8786257937506856     0.5822414264246407     0.1883094033494975     0.2836486576541767   0.002611839120816211      0.382068828523049    0.07308262928579698      0.101090309084558  2.220446049250313e-14 268.9137070819732
2.541237376655765      17.28774784989608      17.15434745279498   0.003429616152245568     0.7500455806477594     -10.56279013167668   0.004232851352292595    0.04567391000504856  0.0006849314905620587      14.73557799406831      314.4604232842403    0.01115116239620938     0.8786257937506856     0.5822414264246407     0.1883094033494975     0.2836486576541767   0.002611839120816211      0.382068828523049    0.07308261438463579     0.1010903239857192  2.220446049250313e-14 268.9137070835429
2.541237376655765      17.28774784989608      17.15434745279498   0.003429616152245568     0.7500455806477594     -10.56279013167668   0.004232851352292595    0.04567391000504856  0.0006849314905620587      14.73557799406831      314.4604232842403    0.01115116239620938     0.8786257937506856     0.5822414264246407     0.1883094033494975     0.2836486576541767   0.002611839120816211      0.382068828523049    0.07308261438463579      0.101090309084558  1.490118339830815e-08 268.9137713364369
2.524321232224632      18.67259193977423      17.74003716286801   0.003652518924122425     0.7934992590329417     -11.44035511744907   0.002839070620952954    0.08354041244832948  0.0003369000255634503      18.34034660054844      359.2806144827075   0.009170256019997998     0.8677403238223715     0.6016372223673769     0.2318181017594838     0.2707693671816738   0.000130591956040811      0.382068828523049     0.0615356102422915     0.0138656705156114  2.372246666457886e-14 154.4569560909852
2.52432126983995      18.67259193977423      17.74003716286801   0.003652518924122425     0.7934992590329417     -11.44035511744907   0.002839070620952954    0.08354041244832948  0.0003369000255634503      18.34034660054844      359.2806144827075   0.009170256019997998     0.8677403238223715     0.6016372223673769     0.2318181017594838     0.2707693671816738   0.000130591956040811      0.382068828523049     0.0615356102422915     0.0138656705156114  2.372246666457886e-14 154.4569563252635
2.524321232224632      18.67259221801754      17.74003716286801   0.003652518924122425     0.7934992590329417     -11.44035511744907   0.002839070620952954    0.08354041244832948  0.0003369000255634503      18.34034660054844      359.2806144827075   0.009170256019997998     0.8677403238223715     0.6016372223673769     0.2318181017594838     0.2707693671816738   0.000130591956040811      0.382068828523049     0.0615356102422915     0.0138656705156114  2.372246666457886e-14 154.4569549786776
2.524321232224632      18.67259193977423      17.74003742721517   0.003652518924122425     0.7934992590329417     -11.44035511744907   0.002839070620952954    0.08354041244832948  0.0003369000255634503      18.34034660054844      359.2806144827075   0.009170256019997998     0.8677403238223715     0.6016372223673769     0.2318181017594838     0.2707693671816738   0.000130591956040811      0.382068828523049     0.0615356102422915     0.0138656705156114  2.372246666457886e-14 154.4569553051014
2.524321232224632      18.67259193977423      17.74003716286801   0.003652533825283619     0.7934992590329417     -11.44035511744907   0.002839070620952954    0.08354041244832948  0.0003369000255634503      18.34034660054844      359.2806144827075   0.009170256019997998     0.8677403238223715     0.6016372223673769     0.2318181017594838     0.2707693671816738   0.000130591956040811      0.382068828523049     0.0615356102422915     0.0138656705156114  2.372246666457886e-14 154.4570005943106
2.524321232224632      18.67259193977423      17.74003716286801   0.003652518924122425     0.7934992739341029     -11.44035511744907   0.002839070620952954    0.08354041244832948  0.0003369000255634503      18.34034660054844      359.2806144827075   0.009170256019997998     0.8677403238223715     0.6016372223673769     0.2318181017594838     0.2707693671816738   0.000130591956040811      0.382068828523049     0.0615356102422915     0.0138656705156114  2.372246666457886e-14 154.4569560297441
2.524321232224632      18.67259193977423      17.74003716286801   0.003652518924122425     0.7934992590329417     -11.44035528792364   0.002839070620952954    0.08354041244832948  0.0003369000255634503      18.34034660054844      359.2806144827075   0.009170256019997998     0.8677403238223715     0.6016372223673769     0.2318181017594838     0.2707693671816738   0.000130591956040811      0.382068828523049     0.0615356102422915     0.0138656705156114  2.372246666457886e-14 154.4569574470741
2.524321232224632      18.67259193977423      17.74003716286801   0.003652518924122425     0.7934992590329417     -11.44035511744907   0.002839085522114148    0.08354041244832948  0.0003369000255634503      18.34034660054844      359.2806144827075   0.009170256019997998     0.8677403238223715     0.6016372223673769     0.2318181017594838     0.2707693671816738   0.000130591956040811      0.382068828523049     0.0615356102422915     0.0138656705156114  2.372246666457886e-14 154.4571303724144
2.524321232224632      18.67259193977423      17.74003716286801   0.003652518924122425     0.7934992590329417     -11.44035511744907   0.002839070620952954    0.08354042734949067  0.0003369000255634503      18.34034660054844      359.2806144827075   0.009170256019997998     0.8677403238223715     0.6016372223673769     0.2318181017594838     0.2707693671816738   0.000130591956040811      0.382068828523049     0.0615356102422915     0.0138656705156114  2.372246666457886e-14 154.4569548293781
2.524321232224632      18.67259193977423      17.74003716286801   0.003652518924122425     0.7934992590329417     -11.44035511744907   0.002839070620952954    0.08354041244832948  0.0003369149267246441      18.34034660054844      359.2806144827075   0.009170256019997998     0.8677403238223715     0.6016372223673769     0.2318181017594838     0.2707693671816738   0.000130591956040811      0.382068828523049     0.0615356102422915     0.0138656705156114  2.372246666457886e-14 154.4568214441308
2.524321232224632      18.67259193977423      17.74003716286801   0.003652518924122425     0.7934992590329417     -11.44035511744907   0.002839070620952954    0.08354041244832948  0.0003369000255634503       18.3403468738409      359.2806144827075   0.009170256019997998     0.8677403238223715     0.6016372223673769     0.2318181017594838     0.2707693671816738   0.000130591956040811      0.382068828523049     0.0615356102422915     0.0138656705156114  2.372246666457886e-14 154.4569559072693
2.524321232224632      18.67259193977423      17.74003716286801   0.003652518924122425     0.7934992590329417     -11.44035511744907   0.002839070620952954    0.08354041244832948  0.0003369000255634503      18.34034660054844      359.2806198364058   0.009170256019997998     0.8677403238223715     0.6016372223673769     0.2318181017594838     0.2707693671816738   0.000130591956040811      0.382068828523049     0.0615356102422915     0.0138656705156114  2.372246666457886e-14 154.456956203973
2.524321232224632      18.67259193977423      17.74003716286801   0.003652518924122425     0.7934992590329417     -11.44035511744907   0.002839070620952954    0.08354041244832948  0.0003369000255634503      18.34034660054844      359.2806144827075   0.009170270921159192     0.8677403238223715     0.6016372223673769     0.2318181017594838     0.2707693671816738   0.000130591956040811      0.382068828523049     0.0615356102422915     0.0138656705156114  2.372246666457886e-14 154.4573191612234
2.524321232224632      18.67259193977423      17.74003716286801   0.003652518924122425     0.7934992590329417     -11.44035511744907   0.002839070620952954    0.08354041244832948  0.0003369000255634503      18.34034660054844      359.2806144827075   0.009170256019997998     0.8677403387235327     0.6016372223673769     0.2318181017594838     0.2707693671816738   0.000130591956040811      0.382068828523049     0.0615356102422915     0.0138656705156114  2.372246666457886e-14 154.4569580821241
2.524321232224632      18.67259193977423      17.74003716286801   0.003652518924122425     0.7934992590329417     -11.44035511744907   0.002839070620952954    0.08354041244832948  0.0003369000255634503      18.34034660054844      359.2806144827075   0.009170256019997998     0.8677403238223715     0.6016372372685381     0.2318181017594838     0.2707693671816738   0.000130591956040811      0.382068828523049     0.0615356102422915     0.0138656705156114  2.372246666457886e-14 154.4569546557355
2.524321232224632      18.67259193977423      17.74003716286801   0.003652518924122425     0.7934992590329417     -11.44035511744907   0.002839070620952954    0.08354041244832948  0.0003369000255634503      18.34034660054844      359.2806144827075   0.009170256019997998     0.8677403238223715     0.6016372223673769      0.231818116660645     0.2707693671816738   0.000130591956040811      0.382068828523049     0.0615356102422915     0.0138656705156114  2.372246666457886e-14 154.4569702122637
2.524321232224632      18.67259193977423      17.74003716286801   0.003652518924122425     0.7934992590329417     -11.44035511744907   0.002839070620952954    0.08354041244832948  0.0003369000255634503      18.34034660054844      359.2806144827075   0.009170256019997998     0.8677403238223715     0.6016372223673769     0.2318181017594838      0.270769382082835   0.000130591956040811      0.382068828523049     0.0615356102422915     0.0138656705156114  2.372246666457886e-14 154.4569561210855
2.524321232224632      18.67259193977423      17.74003716286801   0.003652518924122425     0.7934992590329417     -11.44035511744907   0.002839070620952954    0.08354041244832948  0.0003369000255634503      18.34034660054844      359.2806144827075   0.009170256019997998     0.8677403238223715     0.6016372223673769     0.2318181017594838     0.2707693671816738  0.0001306068572020048      0.382068828523049     0.0615356102422915     0.0138656705156114  2.372246666457886e-14 154.4569560909804
2.524321232224632      18.67259193977423      17.74003716286801   0.003652518924122425     0.7934992590329417     -11.44035511744907   0.002839070620952954    0.08354041244832948  0.0003369000255634503      18.34034660054844      359.2806144827075   0.009170256019997998     0.8677403238223715     0.6016372223673769     0.2318181017594838     0.2707693671816738   0.000130591956040811     0.3820688434242102     0.0615356102422915     0.0138656705156114  2.372246666457886e-14 154.4569560909852
2.524321232224632      18.67259193977423      17.74003716286801   0.003652518924122425     0.7934992590329417     -11.44035511744907   0.002839070620952954    0.08354041244832948  0.0003369000255634503      18.34034660054844      359.2806144827075   0.009170256019997998     0.8677403238223715     0.6016372223673769     0.2318181017594838     0.2707693671816738   0.000130591956040811      0.382068828523049     0.0615356251434527     0.0138656705156114  2.372246666457886e-14 154.4569560909744
2.524321232224632      18.67259193977423      17.74003716286801   0.003652518924122425     0.7934992590329417     -11.44035511744907   0.002839070620952954    0.08354041244832948  0.0003369000255634503      18.34034660054844      359.2806144827075   0.009170256019997998     0.8677403238223715     0.6016372223673769     0.2318181017594838     0.2707693671816738   0.000130591956040811      0.382068828523049     0.0615356102422915    0.01386568541677259  2.372246666457886e-14 154.4569560909713
2.524321232224632      18.67259193977423      17.74003716286801   0.003652518924122425     0.7934992590329417     -11.44035511744907   0.002839070620952954    0.08354041244832948  0.0003369000255634503      18.34034660054844      359.2806144827075   0.009170256019997998     0.8677403238223715     0.6016372223673769     0.2318181017594838     0.2707693671816738   0.000130591956040811      0.382068828523049     0.0615356102422915     0.0138656705156114  1.490118491631432e-08 154.4570090483556
2.318658221861516      19.60535208678488      17.82384056207106   0.003881756765441418     0.7988887144406011     -11.60782310001372   0.001909040603950528    0.09356992308361686   0.000715890546576806      16.61317968039218      290.1076242713464   0.008251128466531206     0.8367414398299189     0.6131322939985371      0.237290348841004     0.2836219857283209  0.0005732619593920973      0.382068828523049     0.0746262286963596    0.03442582959038822  2.220446049250313e-14 130.406017003016
2.318658256412217      19.60535208678488      17.82384056207106   0.003881756765441418     0.7988887144406011     -11.60782310001372   0.001909040603950528    0.09356992308361686   0.000715890546576806      16.61317968039218      290.1076242713464   0.008251128466531206     0.8367414398299189     0.6131322939985371      0.237290348841004     0.2836219857283209  0.0005732619593920973      0.382068828523049     0.0746262286963596    0.03442582959038822  2.220446049250313e-14 130.4060170066051
2.318658221861516      19.60535237892739      17.82384056207106   0.003881756765441418     0.7988887144406011     -11.60782310001372   0.001909040603950528    0.09356992308361686   0.000715890546576806      16.61317968039218      290.1076242713464   0.008251128466531206     0.8367414398299189     0.6131322939985371      0.237290348841004     0.2836219857283209  0.0005732619593920973      0.382068828523049     0.0746262286963596    0.03442582959038822  2.220446049250313e-14 130.4060179066358
2.318658221861516      19.60535208678488      17.82384082766698   0.003881756765441418     0.7988887144406011     -11.60782310001372   0.001909040603950528    0.09356992308361686   0.000715890546576806      16.61317968039218      290.1076242713464   0.008251128466531206     0.8367414398299189     0.6131322939985371      0.237290348841004     0.2836219857283209  0.0005732619593920973      0.382068828523049     0.0746262286963596    0.03442582959038822  2.220446049250313e-14 130.4060177729362
2.318658221861516      19.60535208678488      17.82384056207106   0.003881771666602612     0.7988887144406011     -11.60782310001372   0.001909040603950528    0.09356992308361686   0.000715890546576806      16.61317968039218      290.1076242713464   0.008251128466531206     0.8367414398299189     0.6131322939985371      0.237290348841004     0.2836219857283209  0.0005732619593920973      0.382068828523049     0.0746262286963596    0.03442582959038822  2.220446049250313e-14 130.4059738680678
2.318658221861516      19.60535208678488      17.82384056207106   0.003881756765441418     0.7988887293417623     -11.60782310001372   0.001909040603950528    0.09356992308361686   0.000715890546576806      16.61317968039218      290.1076242713464   0.008251128466531206     0.8367414398299189     0.6131322939985371      0.237290348841004     0.2836219857283209  0.0005732619593920973      0.382068828523049     0.0746262286963596    0.03442582959038822  2.220446049250313e-14 130.4060169321153
2.318658221861516      19.60535208678488      17.82384056207106   0.003881756765441418     0.7988887144406011     -11.60782327298377   0.001909040603950528    0.09356992308361686   0.000715890546576806      16.61317968039218      290.1076242713464   0.008251128466531206     0.8367414398299189     0.6131322939985371      0.237290348841004     0.2836219857283209  0.0005732619593920973      0.382068828523049     0.0746262286963596    0.03442582959038822  2.220446049250313e-14 130.4060156416152
2.318658221861516      19.60535208678488      17.82384056207106   0.003881756765441418     0.7988887144406011     -11.60782310001372   0.001909055505111722    0.09356992308361686   0.000715890546576806      16.61317968039218      290.1076242713464   0.008251128466531206     0.8367414398299189     0.6131322939985371      0.237290348841004     0.2836219857283209  0.0005732619593920973      0.382068828523049     0.0746262286963596    0.03442582959038822  2.220446049250313e-14 130.4060677684902
2.318658221861516      19.60535208678488      17.82384056207106   0.003881756765441418     0.7988887144406011     -11.60782310001372   0.001909040603950528    0.09356993798477806   0.000715890546576806      16.61317968039218      290.1076242713464   0.008251128466531206     0.8367414398299189     0.6131322939985371      0.237290348841004     0.2836219857283209  0.0005732619593920973      0.382068828523049     0.0746262286963596    0.03442582959038822  2.220446049250313e-14 130.4060167741141
2.318658221861516      19.60535208678488      17.82384056207106   0.003881756765441418     0.7988887144406011     -11.60782310001372   0.001909040603950528    0.09356992308361686  0.0007159054477379999      16.61317968039218      290.1076242713464   0.008251128466531206     0.8367414398299189     0.6131322939985371      0.237290348841004     0.2836219857283209  0.0005732619593920973      0.382068828523049     0.0746262286963596    0.03442582959038822  2.220446049250313e-14 130.4060331994469
2.318658221861516      19.60535208678488      17.82384056207106   0.003881756765441418     0.7988887144406011     -11.60782310001372   0.001909040603950528    0.09356992308361686   0.000715890546576806      16.61317992794785      290.1076242713464   0.008251128466531206     0.8367414398299189     0.6131322939985371      0.237290348841004     0.2836219857283209  0.0005732619593920973      0.382068828523049     0.0746262286963596    0.03442582959038822  2.220446049250313e-14 130.4060168856215
2.318658221861516      19.60535208678488      17.82384056207106   0.003881756765441418     0.7988887144406011     -11.60782310001372   0.001909040603950528    0.09356992308361686   0.000715890546576806      16.61317968039218      290.1076285942868   0.008251128466531206     0.8367414398299189     0.6131322939985371      0.237290348841004     0.2836219857283209  0.0005732619593920973      0.382068828523049     0.0746262286963596    0.03442582959038822  2.220446049250313e-14 130.4060170582976
2.318658221861516      19.60535208678488      17.82384056207106   0.003881756765441418     0.7988887144406011     -11.60782310001372   0.001909040603950528    0.09356992308361686   0.000715890546576806      16.61317968039218      290.1076242713464     0.0082511433676924     0.8367414398299189     0.6131322939985371      0.237290348841004     0.2836219857283209  0.0005732619593920973      0.382068828523049     0.0746262286963596    0.03442582959038822  2.220446049250313e-14 130.4058784246265
2.318658221861516      19.60535208678488      17.82384056207106   0.003881756765441418     0.7988887144406011     -11.60782310001372   0.001909040603950528    0.09356992308361686   0.000715890546576806      16.61317968039218      290.1076242713464   0.008251128466531206     0.8367414547310801     0.6131322939985371      0.237290348841004     0.2836219857283209  0.0005732619593920973      0.382068828523049     0.0746262286963596    0.03442582959038822  2.220446049250313e-14 130.4060180285595
2.318658221861516      19.60535208678488      17.82384056207106   0.003881756765441418     0.7988887144406011     -11.60782310001372   0.001909040603950528    0.09356992308361686   0.000715890546576806      16.61317968039218      290.1076242713464   0.008251128466531206     0.8367414398299189     0.6131323088996983      0.237290348841004     0.2836219857283209  0.0005732619593920973      0.382068828523049     0.0746262286963596    0.03442582959038822  2.220446049250313e-14 130.4060182344298
2.318658221861516      19.60535208678488      17.82384056207106   0.003881756765441418     0.7988887144406011     -11.60782310001372   0.001909040603950528    0.09356992308361686   0.000715890546576806      16.61317968039218      290.1076242713464   0.008251128466531206     0.8367414398299189     0.6131322939985371     0.2372903637421651     0.2836219857283209  0.0005732619593920973      0.382068828523049     0.0746262286963596    0.03442582959038822  2.220446049250313e-14 130.4060118385793
2.318658221861516      19.60535208678488      17.82384056207106   0.003881756765441418     0.7988887144406011     -11.60782310001372   0.001909040603950528    0.09356992308361686   0.000715890546576806      16.61317968039218      290.1076242713464   0.008251128466531206     0.8367414398299189     0.6131322939985371      0.237290348841004     0.2836220006294821  0.0005732619593920973      0.382068828523049     0.0746262286963596    0.03442582959038822  2.220446049250313e-14 130.4060167988154
2.318658221861516      19.60535208678488      17.82384056207106   0.003881756765441418     0.7988887144406011     -11.60782310001372   0.001909040603950528    0.09356992308361686   0.000715890546576806      16.61317968039218      290.1076242713464   0.008251128466531206     0.8367414398299189     0.6131322939985371      0.237290348841004     0.2836219857283209  0.0005732768605532911      0.382068828523049     0.0746262286963596    0.03442582959038822  2.220446049250313e-14 130.4060170031028
2.318658221861516      19.60535208678488      17.82384056207106   0.003881756765441418     0.7988887144406011     -11.60782310001372   0.001909040603950528    0.09356992308361686   0.000715890546576806      16.61317968039218      290.1076242713464   0.008251128466531206     0.8367414398299189     0.6131322939985371      0.237290348841004     0.2836219857283209  0.0005732619593920973     0.3820688434242102     0.0746262286963596    0.03442582959038822  2.220446049250313e-14 130.406017003016
2.318658221861516      19.60535208678488      17.82384056207106   0.003881756765441418     0.7988887144406011     -11.60782310001372   0.001909040603950528    0.09356992308361686   0.000715890546576806      16.61317968039218      290.1076242713464   0.008251128466531206     0.8367414398299189     0.6131322939985371      0.237290348841004     0.2836219857283209  0.0005732619593920973      0.382068828523049    0.07462624359752079    0.03442582959038822  2.220446049250313e-14 130.4060170025546
2.318658221861516      19.60535208678488      17.82384056207106   0.003881756765441418     0.7988887144406011     -11.60782310001372   0.001909040603950528    0.09356992308361686   0.000715890546576806      16.61317968039218      290.1076242713464   0.008251128466531206     0.8367414398299189     0.6131322939985371      0.237290348841004     0.2836219857283209  0.0005732619593920973      0.382068828523049     0.0746262286963596    0.03442584449154941  2.220446049250313e-14 130.4060170023329
2.318658221861516      19.60535208678488      17.82384056207106   0.003881756765441418     0.7988887144406011     -11.60782310001372   0.001909040603950528    0.09356992308361686   0.000715890546576806      16.61317968039218      290.1076242713464   0.008251128466531206     0.8367414398299189     0.6131322939985371      0.237290348841004     0.2836219857283209  0.0005732619593920973      0.382068828523049     0.0746262286963596    0.03442582959038822  1.490118339830815e-08 130.4060733259375
2.386210096608922      19.55339039051223       16.2196112348709   0.002997038930946701      0.742322142255476     -11.52924656580259  0.0009349861279695211     0.1134946975683227  0.0006252651829844658      15.97536772375248      304.2661029914077   0.007827648373355053     0.8166264311222146     0.5863909785276945     0.2491222812198305     0.3345447014469933  0.0005276890254272765      0.382068828523049     0.3929470492338212      0.485075891917162  2.331468351712829e-14 124.551436686632
2.386210132166223      19.55339039051223       16.2196112348709   0.002997038930946701      0.742322142255476     -11.52924656580259  0.0009349861279695211     0.1134946975683227  0.0006252651829844658      15.97536772375248      304.2661029914077   0.007827648373355053     0.8166264311222146     0.5863909785276945     0.2491222812198305     0.3345447014469933  0.0005276890254272765      0.382068828523049     0.3929470492338212      0.485075891917162  2.331468351712829e-14 124.5514366744453
2.386210096608922      19.55339068188046       16.2196112348709   0.002997038930946701      0.742322142255476     -11.52924656580259  0.0009349861279695211     0.1134946975683227  0.0006252651829844658      15.97536772375248      304.2661029914077   0.007827648373355053     0.8166264311222146     0.5863909785276945     0.2491222812198305     0.3345447014469933  0.0005276890254272765      0.382068828523049     0.3929470492338212      0.485075891917162  2.331468351712829e-14 124.551436281023
2.386210096608922      19.55339039051223      16.21961147656194   0.002997038930946701      0.742322142255476     -11.52924656580259  0.0009349861279695211     0.1134946975683227  0.0006252651829844658      15.97536772375248      304.2661029914077   0.007827648373355053     0.8166264311222146     0.5863909785276945     0.2491222812198305     0.3345447014469933  0.0005276890254272765      0.382068828523049     0.3929470492338212      0.485075891917162  2.331468351712829e-14 124.5514363163554
2.386210096608922      19.55339039051223       16.2196112348709   0.002997053832107895      0.742322142255476     -11.52924656580259  0.0009349861279695211     0.1134946975683227  0.0006252651829844658      15.97536772375248      304.2661029914077   0.007827648373355053     0.8166264311222146     0.5863909785276945     0.2491222812198305     0.3345447014469933  0.0005276890254272765      0.382068828523049     0.3929470492338212      0.485075891917162  2.331468351712829e-14 124.5514654157119
2.386210096608922      19.55339039051223       16.2196112348709   0.002997038930946701     0.7423221571566372     -11.52924656580259  0.0009349861279695211     0.1134946975683227  0.0006252651829844658      15.97536772375248      304.2661029914077   0.007827648373355053     0.8166264311222146     0.5863909785276945     0.2491222812198305     0.3345447014469933  0.0005276890254272765      0.382068828523049     0.3929470492338212      0.485075891917162  2.331468351712829e-14 124.5514366898056
2.386210096608922      19.55339039051223       16.2196112348709   0.002997038930946701      0.742322142255476     -11.52924673760175  0.0009349861279695211     0.1134946975683227  0.0006252651829844658      15.97536772375248      304.2661029914077   0.007827648373355053     0.8166264311222146     0.5863909785276945     0.2491222812198305     0.3345447014469933  0.0005276890254272765      0.382068828523049     0.3929470492338212      0.485075891917162  2.331468351712829e-14 124.5514373511957
2.386210096608922      19.55339039051223       16.2196112348709   0.002997038930946701      0.742322142255476     -11.52924656580259   0.000935001029130715     0.1134946975683227  0.0006252651829844658      15.97536772375248      304.2661029914077   0.007827648373355053     0.8166264311222146     0.5863909785276945     0.2491222812198305     0.3345447014469933  0.0005276890254272765      0.382068828523049     0.3929470492338212      0.485075891917162  2.331468351712829e-14 124.5514652056385
2.386210096608922      19.55339039051223       16.2196112348709   0.002997038930946701      0.742322142255476     -11.52924656580259  0.0009349861279695211     0.1134947124694839  0.0006252651829844658      15.97536772375248      304.2661029914077   0.007827648373355053     0.8166264311222146     0.5863909785276945     0.2491222812198305     0.3345447014469933  0.0005276890254272765      0.382068828523049     0.3929470492338212      0.485075891917162  2.331468351712829e-14 124.5514367879244
2.386210096608922      19.55339039051223       16.2196112348709   0.002997038930946701      0.742322142255476     -11.52924656580259  0.0009349861279695211     0.1134946975683227  0.0006252800841456596      15.97536772375248      304.2661029914077   0.007827648373355053     0.8166264311222146     0.5863909785276945     0.2491222812198305     0.3345447014469933  0.0005276890254272765      0.382068828523049     0.3929470492338212      0.485075891917162  2.331468351712829e-14 124.5513881340535
2.386210096608922      19.55339039051223       16.2196112348709   0.002997038930946701      0.742322142255476     -11.52924656580259  0.0009349861279695211     0.1134946975683227  0.0006252651829844658        15.975367961804      304.2661029914077   0.007827648373355053     0.8166264311222146     0.5863909785276945     0.2491222812198305     0.3345447014469933  0.0005276890254272765      0.382068828523049     0.3929470492338212      0.485075891917162  2.331468351712829e-14 124.5514366972201
2.386210096608922      19.55339039051223       16.2196112348709   0.002997038930946701      0.742322142255476     -11.52924656580259  0.0009349861279695211     0.1134946975683227  0.0006252651829844658      15.97536772375248      304.2661075253259   0.007827648373355053     0.8166264311222146     0.5863909785276945     0.2491222812198305     0.3345447014469933  0.0005276890254272765      0.382068828523049     0.3929470492338212      0.485075891917162  2.331468351712829e-14 124.5514367621331
2.386210096608922      19.55339039051223       16.2196112348709   0.002997038930946701      0.742322142255476     -11.52924656580259  0.0009349861279695211     0.1134946975683227  0.0006252651829844658      15.97536772375248      304.2661029914077   0.007827663274516247     0.8166264311222146     0.5863909785276945     0.2491222812198305     0.3345447014469933  0.0005276890254272765      0.382068828523049     0.3929470492338212      0.485075891917162  2.331468351712829e-14 124.551419428491
2.386210096608922      19.55339039051223       16.2196112348709   0.002997038930946701      0.742322142255476     -11.52924656580259  0.0009349861279695211     0.1134946975683227  0.0006252651829844658      15.97536772375248      304.2661029914077   0.007827648373355053     0.8166264460233758     0.5863909785276945     0.2491222812198305     0.3345447014469933  0.0005276890254272765      0.382068828523049     0.3929470492338212      0.485075891917162  2.331468351712829e-14 124.5514374188931
2.386210096608922      19.55339039051223       16.2196112348709   0.002997038930946701      0.742322142255476     -11.52924656580259  0.0009349861279695211     0.1134946975683227  0.0006252651829844658      15.97536772375248      304.2661029914077   0.007827648373355053     0.8166264311222146     0.5863909934288557     0.2491222812198305     0.3345447014469933  0.0005276890254272765      0.382068828523049     0.3929470492338212      0.485075891917162  2.331468351712829e-14 124.551437023443
2.386210096608922      19.55339039051223       16.2196112348709   0.002997038930946701      0.742322142255476     -11.52924656580259  0.0009349861279695211     0.1134946975683227  0.0006252651829844658      15.97536772375248      304.2661029914077   0.007827648373355053     0.8166264311222146     0.5863909785276945     0.2491222961209917     0.3345447014469933  0.0005276890254272765      0.382068828523049     0.3929470492338212      0.485075891917162  2.331468351712829e-14 124.5514357321498
2.386210096608922      19.55339039051223       16.2196112348709   0.002997038930946701      0.742322142255476     -11.52924656580259  0.0009349861279695211     0.1134946975683227  0.0006252651829844658      15.97536772375248      304.2661029914077   0.007827648373355053     0.8166264311222146     0.5863909785276945     0.2491222812198305     0.3345447163481545  0.0005276890254272765      0.382068828523049     0.3929470492338212      0.485075891917162  2.331468351712829e-14 124.5514366938152
2.386210096608922      19.55339039051223       16.2196112348709   0.002997038930946701      0.742322142255476     -11.52924656580259  0.0009349861279695211     0.1134946975683227  0.0006252651829844658      15.97536772375248      304.2661029914077   0.007827648373355053     0.8166264311222146     0.5863909785276945     0.2491222812198305     0.3345447014469933  0.0005277039265884704      0.382068828523049     0.3929470492338212      0.485075891917162  2.331468351712829e-14 124.5514366853771
2.386210096608922      19.55339039051223       16.2196112348709   0.002997038930946701      0.742322142255476     -11.52924656580259  0.0009349861279695211     0.1134946975683227  0.0006252651829844658      15.97536772375248      304.2661029914077   0.007827648373355053     0.8166264311222146     0.5863909785276945     0.2491222812198305     0.3345447014469933  0.0005276890254272765     0.3820688434242102     0.3929470492338212      0.485075891917162  2.331468351712829e-14 124.551436686632
2.386210096608922      19.55339039051223       16.2196112348709   0.002997038930946701      0.742322142255476     -11.52924656580259  0.0009349861279695211     0.1134946975683227  0.0006252651829844658      15.97536772375248      304.2661029914077   0.007827648373355053     0.8166264311222146     0.5863909785276945     0.2491222812198305     0.3345447014469933  0.0005276890254272765      0.382068828523049     0.3929470641349824      0.485075891917162  2.331468351712829e-14 124.5514366869749
2.386210096608922      19.55339039051223       16.2196112348709   0.002997038930946701      0.742322142255476     -11.52924656580259  0.0009349861279695211     0.1134946975683227  0.0006252651829844658      15.97536772375248      304.2661029914077   0.007827648373355053     0.8166264311222146     0.5863909785276945     0.2491222812198305     0.3345447014469933  0.0005276890254272765      0.382068828523049     0.3929470492338212     0.4850759068183232  2.331468351712829e-14 124.5514366866201
2.386210096608922      19.55339039051223       16.2196112348709   0.002997038930946701      0.742322142255476     -11.52924656580259  0.0009349861279695211     0.1134946975683227  0.0006252651829844658      15.97536772375248      304.2661029914077   0.007827648373355053     0.8166264311222146     0.5863909785276945     0.2491222812198305     0.3345447014469933  0.0005276890254272765      0.382068828523049     0.3929470492338212      0.485075891917162  1.490118450853117e-08 124.5514815703065
2.384674943506889      19.71639817766251       16.4444223778176   0.003016088611862376     0.7378073140454853     -11.62342053413229  0.0005063884387825217      0.118550757769227   0.000792186439613921      14.08833565475678      262.6456555148275   0.007348968296291961     0.8050900503510191     0.5691670502385997     0.2602542362295686     0.3322131543068256    0.04127232576775873      0.382068828523049     0.2926582708146613     0.4924266522082719  2.220446049250313e-14 122.9961400543757
2.384674979041315      19.71639817766251       16.4444223778176   0.003016088611862376     0.7378073140454853     -11.62342053413229  0.0005063884387825217      0.118550757769227   0.000792186439613921      14.08833565475678      262.6456555148275   0.007348968296291961     0.8050900503510191     0.5691670502385997     0.2602542362295686     0.3322131543068256    0.04127232576775873      0.382068828523049     0.2926582708146613     0.4924266522082719  2.220446049250313e-14 122.9961401444809
2.384674943506889      19.71639847145974       16.4444223778176   0.003016088611862376     0.7378073140454853     -11.62342053413229  0.0005063884387825217      0.118550757769227   0.000792186439613921      14.08833565475678      262.6456555148275   0.007348968296291961     0.8050900503510191     0.5691670502385997     0.2602542362295686     0.3322131543068256    0.04127232576775873      0.382068828523049     0.2926582708146613     0.4924266522082719  2.220446049250313e-14 122.9961404632393
2.384674943506889      19.71639817766251      16.44442262285859   0.003016088611862376     0.7378073140454853     -11.62342053413229  0.0005063884387825217      0.118550757769227   0.000792186439613921      14.08833565475678      262.6456555148275   0.007348968296291961     0.8050900503510191     0.5691670502385997     0.2602542362295686     0.3322131543068256    0.04127232576775873      0.382068828523049     0.2926582708146613     0.4924266522082719  2.220446049250313e-14 122.996140370378
2.384674943506889      19.71639817766251       16.4444223778176   0.003016103513023569     0.7378073140454853     -11.62342053413229  0.0005063884387825217      0.118550757769227   0.000792186439613921      14.08833565475678      262.6456555148275   0.007348968296291961     0.8050900503510191     0.5691670502385997     0.2602542362295686     0.3322131543068256    0.04127232576775873      0.382068828523049     0.2926582708146613     0.4924266522082719  2.220446049250313e-14 122.99611605991
2.384674943506889      19.71639817766251       16.4444223778176   0.003016088611862376     0.7378073289466465     -11.62342053413229  0.0005063884387825217      0.118550757769227   0.000792186439613921      14.08833565475678      262.6456555148275   0.007348968296291961     0.8050900503510191     0.5691670502385997     0.2602542362295686     0.3322131543068256    0.04127232576775873      0.382068828523049     0.2926582708146613     0.4924266522082719  2.220446049250313e-14 122.9961400571927
2.384674943506889      19.71639817766251       16.4444223778176   0.003016088611862376     0.7378073140454853     -11.62342070733476  0.0005063884387825217      0.118550757769227   0.000792186439613921      14.08833565475678      262.6456555148275   0.007348968296291961     0.8050900503510191     0.5691670502385997     0.2602542362295686     0.3322131543068256    0.04127232576775873      0.382068828523049     0.2926582708146613     0.4924266522082719  2.220446049250313e-14 122.9961394547084
2.384674943506889      19.71639817766251       16.4444223778176   0.003016088611862376     0.7378073140454853     -11.62342053413229  0.0005064033399437155      0.118550757769227   0.000792186439613921      14.08833565475678      262.6456555148275   0.007348968296291961     0.8050900503510191     0.5691670502385997     0.2602542362295686     0.3322131543068256    0.04127232576775873      0.382068828523049     0.2926582708146613     0.4924266522082719  2.220446049250313e-14 122.9961542582219
2.384674943506889      19.71639817766251       16.4444223778176   0.003016088611862376     0.7378073140454853     -11.62342053413229  0.0005063884387825217     0.1185507726703882   0.000792186439613921      14.08833565475678      262.6456555148275   0.007348968296291961     0.8050900503510191     0.5691670502385997     0.2602542362295686     0.3322131543068256    0.04127232576775873      0.382068828523049     0.2926582708146613     0.4924266522082719  2.220446049250313e-14 122.9961398981146
2.384674943506889      19.71639817766251       16.4444223778176   0.003016088611862376     0.7378073140454853     -11.62342053413229  0.0005063884387825217      0.118550757769227  0.0007922013407751148      14.08833565475678      262.6456555148275   0.007348968296291961     0.8050900503510191     0.5691670502385997     0.2602542362295686     0.3322131543068256    0.04127232576775873      0.382068828523049     0.2926582708146613     0.4924266522082719  2.220446049250313e-14 122.9961488535815
2.384674943506889      19.71639817766251       16.4444223778176   0.003016088611862376     0.7378073140454853     -11.62342053413229  0.0005063884387825217      0.118550757769227   0.000792186439613921      14.08833586468934      262.6456555148275   0.007348968296291961     0.8050900503510191     0.5691670502385997     0.2602542362295686     0.3322131543068256    0.04127232576775873      0.382068828523049     0.2926582708146613     0.4924266522082719  2.220446049250313e-14 122.9961400926367
2.384674943506889      19.71639817766251       16.4444223778176   0.003016088611862376     0.7378073140454853     -11.62342053413229  0.0005063884387825217      0.118550757769227   0.000792186439613921      14.08833565475678      262.6456594285527   0.007348968296291961     0.8050900503510191     0.5691670502385997     0.2602542362295686     0.3322131543068256    0.04127232576775873      0.382068828523049     0.2926582708146613     0.4924266522082719  2.220446049250313e-14 122.9961400643814
2.384674943506889      19.71639817766251       16.4444223778176   0.003016088611862376     0.7378073140454853     -11.62342053413229  0.0005063884387825217      0.118550757769227   0.000792186439613921      14.08833565475678      262.6456555148275   0.007348983197453154     0.8050900503510191     0.5691670502385997     0.2602542362295686     0.3322131543068256    0.04127232576775873      0.382068828523049     0.2926582708146613     0.4924266522082719  2.220446049250313e-14 122.99614099718
2.384674943506889      19.71639817766251       16.4444223778176   0.003016088611862376     0.7378073140454853     -11.62342053413229  0.0005063884387825217      0.118550757769227   0.000792186439613921      14.08833565475678      262.6456555148275   0.007348968296291961     0.8050900652521803     0.5691670502385997     0.2602542362295686     0.3322131543068256    0.04127232576775873      0.382068828523049     0.2926582708146613     0.4924266522082719  2.220446049250313e-14 122.9961406081365
2.384674943506889      19.71639817766251       16.4444223778176   0.003016088611862376     0.7378073140454853     -11.62342053413229  0.0005063884387825217      0.118550757769227   0.000792186439613921      14.08833565475678      262.6456555148275   0.007348968296291961     0.8050900503510191     0.5691670651397609     0.2602542362295686     0.3322131543068256    0.04127232576775873      0.382068828523049     0.2926582708146613     0.4924266522082719  2.220446049250313e-14 122.9961402756843
2.384674943506889      19.71639817766251       16.4444223778176   0.003016088611862376     0.7378073140454853     -11.62342053413229  0.0005063884387825217      0.118550757769227   0.000792186439613921      14.08833565475678      262.6456555148275   0.007348968296291961     0.8050900503510191     0.5691670502385997     0.2602542511307298     0.3322131543068256    0.04127232576775873      0.382068828523049     0.2926582708146613     0.4924266522082719  2.220446049250313e-14 122.9961401574793
2.384674943506889      19.71639817766251       16.4444223778176   0.003016088611862376     0.7378073140454853     -11.62342053413229  0.0005063884387825217      0.118550757769227   0.000792186439613921      14.08833565475678      262.6456555148275   0.007348968296291961     0.8050900503510191     0.5691670502385997     0.2602542362295686     0.3322131692079868    0.04127232576775873      0.382068828523049     0.2926582708146613     0.4924266522082719  2.220446049250313e-14 122.9961400503678
2.384674943506889      19.71639817766251       16.4444223778176   0.003016088611862376     0.7378073140454853     -11.62342053413229  0.0005063884387825217      0.118550757769227   0.000792186439613921      14.08833565475678      262.6456555148275   0.007348968296291961     0.8050900503510191     0.5691670502385997     0.2602542362295686     0.3322131543068256    0.04127234066891992      0.382068828523049     0.2926582708146613     0.4924266522082719  2.220446049250313e-14 122.9961400543483
2.384674943506889      19.71639817766251       16.4444223778176   0.003016088611862376     0.7378073140454853     -11.62342053413229  0.0005063884387825217      0.118550757769227   0.000792186439613921      14.08833565475678      262.6456555148275   0.007348968296291961     0.8050900503510191     0.5691670502385997     0.2602542362295686     0.3322131543068256    0.04127232576775873     0.3820688434242102     0.2926582708146613     0.4924266522082719  2.220446049250313e-14 122.9961400543757
2.384674943506889      19.71639817766251       16.4444223778176   0.003016088611862376     0.7378073140454853     -11.62342053413229  0.0005063884387825217      0.118550757769227   0.000792186439613921      14.08833565475678      262.6456555148275   0.007348968296291961     0.8050900503510191     0.5691670502385997     0.2602542362295686     0.3322131543068256    0.04127232576775873      0.382068828523049     0.2926582857158225     0.4924266522082719  2.220446049250313e-14 122.9961400543808
2.384674943506889      19.71639817766251       16.4444223778176   0.003016088611862376     0.7378073140454853     -11.62342053413229  0.0005063884387825217      0.118550757769227   0.000792186439613921      14.08833565475678      262.6456555148275   0.007348968296291961     0.8050900503510191     0.5691670502385997     0.2602542362295686     0.3322131543068256    0.04127232576775873      0.382068828523049     0.2926582708146613     0.4924266671094331  2.220446049250313e-14 122.9961400543672
2.384674943506889      19.71639817766251       16.4444223778176   0.003016088611862376     0.7378073140454853     -11.62342053413229  0.0005063884387825217      0.118550757769227   0.000792186439613921      14.08833565475678      262.6456555148275   0.007348968296291961     0.8050900503510191     0.5691670502385997     0.2602542362295686     0.3322131543068256    0.04127232576775873      0.382068828523049     0.2926582708146613     0.4924266522082719  1.490118339830815e-08 122.9961949808802
2.360898212564496      19.63019124127046      16.04919817930164   0.002770993704117652     0.7075958793856818     -11.60288678079557  0.0001858962140882593     0.1256911819370832  0.0007425860231265941      13.21414084116617      239.7370943453639    0.00717822338751341     0.8006350156408161     0.5637398195401027     0.2641562333631461     0.3283698716866936     0.0415918646325063      0.382068828523049      0.291433151842022     0.4957265931907594  2.220446049250313e-14 122.9484299032239
2.360898247744621      19.63019124127046      16.04919817930164   0.002770993704117652     0.7075958793856818     -11.60288678079557  0.0001858962140882593     0.1256911819370832  0.0007425860231265941      13.21414084116617      239.7370943453639    0.00717822338751341     0.8006350156408161     0.5637398195401027     0.2641562333631461     0.3283698716866936     0.0415918646325063      0.382068828523049      0.291433151842022     0.4957265931907594  2.220446049250313e-14 122.9484298778373
2.360898212564496      19.63019153378311      16.04919817930164   0.002770993704117652     0.7075958793856818     -11.60288678079557  0.0001858962140882593     0.1256911819370832  0.0007425860231265941      13.21414084116617      239.7370943453639    0.00717822338751341     0.8006350156408161     0.5637398195401027     0.2641562333631461     0.3283698716866936     0.0415918646325063      0.382068828523049      0.291433151842022     0.4957265931907594  2.220446049250313e-14 122.948429726782
2.360898212564496      19.63019124127046      16.04919841845333   0.002770993704117652     0.7075958793856818     -11.60288678079557  0.0001858962140882593     0.1256911819370832  0.0007425860231265941      13.21414084116617      239.7370943453639    0.00717822338751341     0.8006350156408161     0.5637398195401027     0.2641562333631461     0.3283698716866936     0.0415918646325063      0.382068828523049      0.291433151842022     0.4957265931907594  2.220446049250313e-14 122.9484297526747
2.360898212564496      19.63019124127046      16.04919817930164   0.002771008605278845     0.7075958793856818     -11.60288678079557  0.0001858962140882593     0.1256911819370832  0.0007425860231265941      13.21414084116617      239.7370943453639    0.00717822338751341     0.8006350156408161     0.5637398195401027     0.2641562333631461     0.3283698716866936     0.0415918646325063      0.382068828523049      0.291433151842022     0.4957265931907594  2.220446049250313e-14 122.9484409471189
2.360898212564496      19.63019124127046      16.04919817930164   0.002770993704117652      0.707595894286843     -11.60288678079557  0.0001858962140882593     0.1256911819370832  0.0007425860231265941      13.21414084116617      239.7370943453639    0.00717822338751341     0.8006350156408161     0.5637398195401027     0.2641562333631461     0.3283698716866936     0.0415918646325063      0.382068828523049      0.291433151842022     0.4957265931907594  2.220446049250313e-14 122.9484299026614
2.360898212564496      19.63019124127046      16.04919817930164   0.002770993704117652     0.7075958793856818     -11.60288695369206  0.0001858962140882593     0.1256911819370832  0.0007425860231265941      13.21414084116617      239.7370943453639    0.00717822338751341     0.8006350156408161     0.5637398195401027     0.2641562333631461     0.3283698716866936     0.0415918646325063      0.382068828523049      0.291433151842022     0.4957265931907594  2.220446049250313e-14 122.9484301722594
2.360898212564496      19.63019124127046      16.04919817930164   0.002770993704117652     0.7075958793856818     -11.60288678079557  0.0001859111152494532     0.1256911819370832  0.0007425860231265941      13.21414084116617      239.7370943453639    0.00717822338751341     0.8006350156408161     0.5637398195401027     0.2641562333631461     0.3283698716866936     0.0415918646325063      0.382068828523049      0.291433151842022     0.4957265931907594  2.220446049250313e-14 122.9484390403961
2.360898212564496      19.63019124127046      16.04919817930164   0.002770993704117652     0.7075958793856818     -11.60288678079557  0.0001858962140882593     0.1256911968382443  0.0007425860231265941      13.21414084116617      239.7370943453639    0.00717822338751341     0.8006350156408161     0.5637398195401027     0.2641562333631461     0.3283698716866936     0.0415918646325063      0.382068828523049      0.291433151842022     0.4957265931907594  2.220446049250313e-14 122.94842992947
2.360898212564496      19.63019124127046      16.04919817930164   0.002770993704117652     0.7075958793856818     -11.60288678079557  0.0001858962140882593     0.1256911819370832   0.000742600924287788      13.21414084116617      239.7370943453639    0.00717822338751341     0.8006350156408161     0.5637398195401027     0.2641562333631461     0.3283698716866936     0.0415918646325063      0.382068828523049      0.291433151842022     0.4957265931907594  2.220446049250313e-14 122.9484147651482
2.360898212564496      19.63019124127046      16.04919817930164   0.002770993704117652     0.7075958793856818     -11.60288678079557  0.0001858962140882593     0.1256911819370832  0.0007425860231265941      13.21414103807222      239.7370943453639    0.00717822338751341     0.8006350156408161     0.5637398195401027     0.2641562333631461     0.3283698716866936     0.0415918646325063      0.382068828523049      0.291433151842022     0.4957265931907594  2.220446049250313e-14 122.9484298813609
2.360898212564496      19.63019124127046      16.04919817930164   0.002770993704117652     0.7075958793856818     -11.60288678079557  0.0001858962140882593     0.1256911819370832  0.0007425860231265941      13.21414084116617       239.737097917725    0.00717822338751341     0.8006350156408161     0.5637398195401027     0.2641562333631461     0.3283698716866936     0.0415918646325063      0.382068828523049      0.291433151842022     0.4957265931907594  2.220446049250313e-14 122.9484298290558
2.360898212564496      19.63019124127046      16.04919817930164   0.002770993704117652     0.7075958793856818     -11.60288678079557  0.0001858962140882593     0.1256911819370832  0.0007425860231265941      13.21414084116617      239.7370943453639   0.007178238288674603     0.8006350156408161     0.5637398195401027     0.2641562333631461     0.3283698716866936     0.0415918646325063      0.382068828523049      0.291433151842022     0.4957265931907594  2.220446049250313e-14 122.9484263518595
2.360898212564496      19.63019124127046      16.04919817930164   0.002770993704117652     0.7075958793856818     -11.60288678079557  0.0001858962140882593     0.1256911819370832  0.0007425860231265941      13.21414084116617      239.7370943453639    0.00717822338751341     0.8006350305419773     0.5637398195401027     0.2641562333631461     0.3283698716866936     0.0415918646325063      0.382068828523049      0.291433151842022     0.4957265931907594  2.220446049250313e-14 122.9484304198676
2.360898212564496      19.63019124127046      16.04919817930164   0.002770993704117652     0.7075958793856818     -11.60288678079557  0.0001858962140882593     0.1256911819370832  0.0007425860231265941      13.21414084116617      239.7370943453639    0.00717822338751341     0.8006350156408161     0.5637398344412639     0.2641562333631461     0.3283698716866936     0.0415918646325063      0.382068828523049      0.291433151842022     0.4957265931907594  2.220446049250313e-14 122.9484299600371
2.360898212564496      19.63019124127046      16.04919817930164   0.002770993704117652     0.7075958793856818     -11.60288678079557  0.0001858962140882593     0.1256911819370832  0.0007425860231265941      13.21414084116617      239.7370943453639    0.00717822338751341     0.8006350156408161     0.5637398195401027     0.2641562482643073     0.3283698716866936     0.0415918646325063      0.382068828523049      0.291433151842022     0.4957265931907594  2.220446049250313e-14 122.9484297902726
2.360898212564496      19.63019124127046      16.04919817930164   0.002770993704117652     0.7075958793856818     -11.60288678079557  0.0001858962140882593     0.1256911819370832  0.0007425860231265941      13.21414084116617      239.7370943453639    0.00717822338751341     0.8006350156408161     0.5637398195401027     0.2641562333631461     0.3283698865878548     0.0415918646325063      0.382068828523049      0.291433151842022     0.4957265931907594  2.220446049250313e-14 122.9484299064861
2.360898212564496      19.63019124127046      16.04919817930164   0.002770993704117652     0.7075958793856818     -11.60288678079557  0.0001858962140882593     0.1256911819370832  0.0007425860231265941      13.21414084116617      239.7370943453639    0.00717822338751341     0.8006350156408161     0.5637398195401027     0.2641562333631461     0.3283698716866936    0.04159187953366749      0.382068828523049      0.291433151842022     0.4957265931907594  2.220446049250313e-14 122.9484298888312
2.360898212564496      19.63019124127046      16.04919817930164   0.002770993704117652     0.7075958793856818     -11.60288678079557  0.0001858962140882593     0.1256911819370832  0.0007425860231265941      13.21414084116617      239.7370943453639    0.00717822338751341     0.8006350156408161     0.5637398195401027     0.2641562333631461     0.3283698716866936     0.0415918646325063     0.3820688434242102      0.291433151842022     0.4957265931907594  2.220446049250313e-14 122.9484299032239
2.360898212564496      19.63019124127046      16.04919817930164   0.002770993704117652     0.7075958793856818     -11.60288678079557  0.0001858962140882593     0.1256911819370832  0.0007425860231265941      13.21414084116617      239.7370943453639    0.00717822338751341     0.8006350156408161     0.5637398195401027     0.2641562333631461     0.3283698716866936     0.0415918646325063      0.382068828523049     0.2914331667431832     0.4957265931907594  2.220446049250313e-14 122.9484299020774
2.360898212564496      19.63019124127046      16.04919817930164   0.002770993704117652     0.7075958793856818     -11.60288678079557  0.0001858962140882593     0.1256911819370832  0.0007425860231265941      13.21414084116617      239.7370943453639    0.00717822338751341     0.8006350156408161     0.5637398195401027     0.2641562333631461     0.3283698716866936     0.0415918646325063      0.382068828523049      0.291433151842022     0.4957266080919205  2.220446049250313e-14 122.9484299028275
2.360898212564496      19.63019124127046      16.04919817930164   0.002770993704117652     0.7075958793856818     -11.60288678079557  0.0001858962140882593     0.1256911819370832  0.0007425860231265941      13.21414084116617      239.7370943453639    0.00717822338751341     0.8006350156408161     0.5637398195401027     0.2641562333631461     0.3283698716866936     0.0415918646325063      0.382068828523049      0.291433151842022     0.4957265931907594  1.490118339830815e-08 122.9484838997755
2.361403946703897      19.62412971383613      16.05025520945414   0.002773973494651706     0.7085400917202902     -11.59717665500061  0.0001762306772832787     0.1257497366556755  0.0007736886947873129      13.22254352104076      240.0587261806087    0.00717355768424168     0.8005730723100983     0.5635165127608383     0.2642797256884216     0.3279407406389007    0.04331092649017398      0.382068828523049     0.4113339320806668     0.5821760173046746  4.407970884145638e-14 122.9123218028188
2.361403981891558      19.62412971383613      16.05025520945414   0.002773973494651706     0.7085400917202902     -11.59717665500061  0.0001762306772832787     0.1257497366556755  0.0007736886947873129      13.22254352104076      240.0587261806087    0.00717355768424168     0.8005730723100983     0.5635165127608383     0.2642797256884216     0.3279407406389007    0.04331092649017398      0.382068828523049     0.4113339320806668     0.5821760173046746  4.407970884145638e-14 122.9123218193384
2.361403946703897      19.62413000625845      16.05025520945414   0.002773973494651706     0.7085400917202902     -11.59717665500061  0.0001762306772832787     0.1257497366556755  0.0007736886947873129      13.22254352104076      240.0587261806087    0.00717355768424168     0.8005730723100983     0.5635165127608383     0.2642797256884216     0.3279407406389007    0.04331092649017398      0.382068828523049     0.4113339320806668     0.5821760173046746  4.407970884145638e-14 122.9123216941112
2.361403946703897      19.62412971383613      16.05025544862158   0.002773973494651706     0.7085400917202902     -11.59717665500061  0.0001762306772832787     0.1257497366556755  0.0007736886947873129      13.22254352104076      240.0587261806087    0.00717355768424168     0.8005730723100983     0.5635165127608383     0.2642797256884216     0.3279407406389007    0.04331092649017398      0.382068828523049     0.4113339320806668     0.5821760173046746  4.407970884145638e-14 122.9123217179626
2.361403946703897      19.62412971383613      16.05025520945414     0.0027739883958129     0.7085400917202902     -11.59717665500061  0.0001762306772832787     0.1257497366556755  0.0007736886947873129      13.22254352104076      240.0587261806087    0.00717355768424168     0.8005730723100983     0.5635165127608383     0.2642797256884216     0.3279407406389007    0.04331092649017398      0.382068828523049     0.4113339320806668     0.5821760173046746  4.407970884145638e-14 122.912328380492
2.361403946703897      19.62412971383613      16.05025520945414   0.002773973494651706     0.7085401066214514     -11.59717665500061  0.0001762306772832787     0.1257497366556755  0.0007736886947873129      13.22254352104076      240.0587261806087    0.00717355768424168     0.8005730723100983     0.5635165127608383     0.2642797256884216     0.3279407406389007    0.04331092649017398      0.382068828523049     0.4113339320806668     0.5821760173046746  4.407970884145638e-14 122.9123218069437
2.361403946703897      19.62412971383613      16.05025520945414   0.002773973494651706     0.7085400917202902     -11.59717682781201  0.0001762306772832787     0.1257497366556755  0.0007736886947873129      13.22254352104076      240.0587261806087    0.00717355768424168     0.8005730723100983     0.5635165127608383     0.2642797256884216     0.3279407406389007    0.04331092649017398      0.382068828523049     0.4113339320806668     0.5821760173046746  4.407970884145638e-14 122.9123219632647
2.361403946703897      19.62412971383613      16.05025520945414   0.002773973494651706     0.7085400917202902     -11.59717665500061  0.0001762455784444725     0.1257497366556755  0.0007736886947873129      13.22254352104076      240.0587261806087    0.00717355768424168     0.8005730723100983     0.5635165127608383     0.2642797256884216     0.3279407406389007    0.04331092649017398      0.382068828523049     0.4113339320806668     0.5821760173046746  4.407970884145638e-14 122.9123368321453
2.361403946703897      19.62412971383613      16.05025520945414   0.002773973494651706     0.7085400917202902     -11.59717665500061  0.0001762306772832787     0.1257497515568367  0.0007736886947873129      13.22254352104076      240.0587261806087    0.00717355768424168     0.8005730723100983     0.5635165127608383     0.2642797256884216     0.3279407406389007    0.04331092649017398      0.382068828523049     0.4113339320806668     0.5821760173046746  4.407970884145638e-14 122.9123221696177
2.361403946703897      19.62412971383613      16.05025520945414   0.002773973494651706     0.7085400917202902     -11.59717665500061  0.0001762306772832787     0.1257497366556755  0.0007737035959485067      13.22254352104076      240.0587261806087    0.00717355768424168     0.8005730723100983     0.5635165127608383     0.2642797256884216     0.3279407406389007    0.04331092649017398      0.382068828523049     0.4113339320806668     0.5821760173046746  4.407970884145638e-14 122.9123223504446
2.361403946703897      19.62412971383613      16.05025520945414   0.002773973494651706     0.7085400917202902     -11.59717665500061  0.0001762306772832787     0.1257497366556755  0.0007736886947873129      13.22254371807202      240.0587261806087    0.00717355768424168     0.8005730723100983     0.5635165127608383     0.2642797256884216     0.3279407406389007    0.04331092649017398      0.382068828523049     0.4113339320806668     0.5821760173046746  4.407970884145638e-14 122.9123217897672
2.361403946703897      19.62412971383613      16.05025520945414   0.002773973494651706     0.7085400917202902     -11.59717665500061  0.0001762306772832787     0.1257497366556755  0.0007736886947873129      13.22254352104076      240.0587297577625    0.00717355768424168     0.8005730723100983     0.5635165127608383     0.2642797256884216     0.3279407406389007    0.04331092649017398      0.382068828523049     0.4113339320806668     0.5821760173046746  4.407970884145638e-14 122.9123217184624
2.361403946703897      19.62412971383613      16.05025520945414   0.002773973494651706     0.7085400917202902     -11.59717665500061  0.0001762306772832787     0.1257497366556755  0.0007736886947873129      13.22254352104076      240.0587261806087   0.007173572585402874     0.8005730723100983     0.5635165127608383     0.2642797256884216     0.3279407406389007    0.04331092649017398      0.382068828523049     0.4113339320806668     0.5821760173046746  4.407970884145638e-14 122.9123193730736
2.361403946703897      19.62412971383613      16.05025520945414   0.002773973494651706     0.7085400917202902     -11.59717665500061  0.0001762306772832787     0.1257497366556755  0.0007736886947873129      13.22254352104076      240.0587261806087    0.00717355768424168     0.8005730872112595     0.5635165127608383     0.2642797256884216     0.3279407406389007    0.04331092649017398      0.382068828523049     0.4113339320806668     0.5821760173046746  4.407970884145638e-14 122.9123223088763
2.361403946703897      19.62412971383613      16.05025520945414   0.002773973494651706     0.7085400917202902     -11.59717665500061  0.0001762306772832787     0.1257497366556755  0.0007736886947873129      13.22254352104076      240.0587261806087    0.00717355768424168     0.8005730723100983     0.5635165276619994     0.2642797256884216     0.3279407406389007    0.04331092649017398      0.382068828523049     0.4113339320806668     0.5821760173046746  4.407970884145638e-14 122.9123218309806
2.361403946703897      19.62412971383613      16.05025520945414   0.002773973494651706     0.7085400917202902     -11.59717665500061  0.0001762306772832787     0.1257497366556755  0.0007736886947873129      13.22254352104076      240.0587261806087    0.00717355768424168     0.8005730723100983     0.5635165127608383     0.2642797405895828     0.3279407406389007    0.04331092649017398      0.382068828523049     0.4113339320806668     0.5821760173046746  4.407970884145638e-14 122.9123217013163
2.361403946703897      19.62412971383613      16.05025520945414   0.002773973494651706     0.7085400917202902     -11.59717665500061  0.0001762306772832787     0.1257497366556755  0.0007736886947873129      13.22254352104076      240.0587261806087    0.00717355768424168     0.8005730723100983     0.5635165127608383     0.2642797256884216     0.3279407555400619    0.04331092649017398      0.382068828523049     0.4113339320806668     0.5821760173046746  4.407970884145638e-14 122.9123218056906
2.361403946703897      19.62412971383613      16.05025520945414   0.002773973494651706     0.7085400917202902     -11.59717665500061  0.0001762306772832787     0.1257497366556755  0.0007736886947873129      13.22254352104076      240.0587261806087    0.00717355768424168     0.8005730723100983     0.5635165127608383     0.2642797256884216     0.3279407406389007    0.04331094139133518      0.382068828523049     0.4113339320806668     0.5821760173046746  4.407970884145638e-14 122.9123218007267
2.361403946703897      19.62412971383613      16.05025520945414   0.002773973494651706     0.7085400917202902     -11.59717665500061  0.0001762306772832787     0.1257497366556755  0.0007736886947873129      13.22254352104076      240.0587261806087    0.00717355768424168     0.8005730723100983     0.5635165127608383     0.2642797256884216     0.3279407406389007    0.04331092649017398     0.3820688434242102     0.4113339320806668     0.5821760173046746  4.407970884145638e-14 122.9123218028188
2.361403946703897      19.62412971383613      16.05025520945414   0.002773973494651706     0.7085400917202902     -11.59717665500061  0.0001762306772832787     0.1257497366556755  0.0007736886947873129      13.22254352104076      240.0587261806087    0.00717355768424168     0.8005730723100983     0.5635165127608383     0.2642797256884216     0.3279407406389007    0.04331092649017398      0.382068828523049      0.411333946981828     0.5821760173046746  4.407970884145638e-14 122.9123218031499
2.361403946703897      19.62412971383613      16.05025520945414   0.002773973494651706     0.7085400917202902     -11.59717665500061  0.0001762306772832787     0.1257497366556755  0.0007736886947873129      13.22254352104076      240.0587261806087    0.00717355768424168     0.8005730723100983     0.5635165127608383     0.2642797256884216     0.3279407406389007    0.04331092649017398      0.382068828523049     0.4113339320806668     0.5821760322058358  4.407970884145638e-14 122.912321802076
2.361403946703897      19.62412971383613      16.05025520945414   0.002773973494651706     0.7085400917202902     -11.59717665500061  0.0001762306772832787     0.1257497366556755  0.0007736886947873129      13.22254352104076      240.0587261806087    0.00717355768424168     0.8005730723100983     0.5635165127608383     0.2642797256884216     0.3279407406389007    0.04331092649017398      0.382068828523049     0.4113339320806668     0.5821760173046746   1.49012052735565e-08 122.9123758962007
2.361690470977782      19.62949618452482      16.05927599570919   0.002774796890026902     0.7085518749671677     -11.60179844263091   0.000174884260166567      0.125752569595981  0.0007741938997052809      13.23339675591084      240.4233031353321    0.00717631429201086     0.8005615445375705     0.5634884100652158     0.2642939512234034     0.3281064181219045    0.04194113854269783      0.382068828523049     0.3642549069235181     0.5915285480079134  6.644188175680465e-14 122.9006678802631
2.361690506169712      19.62949618452482      16.05927599570919   0.002774796890026902     0.7085518749671677     -11.60179844263091   0.000174884260166567      0.125752569595981  0.0007741938997052809      13.23339675591084      240.4233031353321    0.00717631429201086     0.8005615445375705     0.5634884100652158     0.2642939512234034     0.3281064181219045    0.04194113854269783      0.382068828523049     0.3642549069235181     0.5915285480079134  6.644188175680465e-14 122.9006678564317
2.361690470977782       19.6294964770271      16.05927599570919   0.002774796890026902     0.7085518749671677     -11.60179844263091   0.000174884260166567      0.125752569595981  0.0007741938997052809      13.23339675591084      240.4233031353321    0.00717631429201086     0.8005615445375705     0.5634884100652158     0.2642939512234034     0.3281064181219045    0.04194113854269783      0.382068828523049     0.3642549069235181     0.5915285480079134  6.644188175680465e-14 122.9006677918645
2.361690470977782      19.62949618452482      16.05927623501106   0.002774796890026902     0.7085518749671677     -11.60179844263091   0.000174884260166567      0.125752569595981  0.0007741938997052809      13.23339675591084      240.4233031353321    0.00717631429201086     0.8005615445375705     0.5634884100652158     0.2642939512234034     0.3281064181219045    0.04194113854269783      0.382068828523049     0.3642549069235181     0.5915285480079134  6.644188175680465e-14 122.9006678014696
2.361690470977782      19.62949618452482      16.05927599570919   0.002774811791188096     0.7085518749671677     -11.60179844263091   0.000174884260166567      0.125752569595981  0.0007741938997052809      13.23339675591084      240.4233031353321    0.00717631429201086     0.8005615445375705     0.5634884100652158     0.2642939512234034     0.3281064181219045    0.04194113854269783      0.382068828523049     0.3642549069235181     0.5915285480079134  6.644188175680465e-14 122.900673871685
2.361690470977782      19.62949618452482      16.05927599570919   0.002774796890026902     0.7085518898683288     -11.60179844263091   0.000174884260166567      0.125752569595981  0.0007741938997052809      13.23339675591084      240.4233031353321    0.00717631429201086     0.8005615445375705     0.5634884100652158     0.2642939512234034     0.3281064181219045    0.04194113854269783      0.382068828523049     0.3642549069235181     0.5915285480079134  6.644188175680465e-14 122.9006678862637
2.361690470977782      19.62949618452482      16.05927599570919   0.002774796890026902     0.7085518749671677     -11.60179861551118   0.000174884260166567      0.125752569595981  0.0007741938997052809      13.23339675591084      240.4233031353321    0.00717631429201086     0.8005615445375705     0.5634884100652158     0.2642939512234034     0.3281064181219045    0.04194113854269783      0.382068828523049     0.3642549069235181     0.5915285480079134  6.644188175680465e-14 122.9006680292679
2.361690470977782      19.62949618452482      16.05927599570919   0.002774796890026902     0.7085518749671677     -11.60179844263091  0.0001748991613277608      0.125752569595981  0.0007741938997052809      13.23339675591084      240.4233031353321    0.00717631429201086     0.8005615445375705     0.5634884100652158     0.2642939512234034     0.3281064181219045    0.04194113854269783      0.382068828523049     0.3642549069235181     0.5915285480079134  6.644188175680465e-14 122.9006828881185
2.361690470977782      19.62949618452482      16.05927599570919   0.002774796890026902     0.7085518749671677     -11.60179844263091   0.000174884260166567     0.1257525844971422  0.0007741938997052809      13.23339675591084      240.4233031353321    0.00717631429201086     0.8005615445375705     0.5634884100652158     0.2642939512234034     0.3281064181219045    0.04194113854269783      0.382068828523049     0.3642549069235181     0.5915285480079134  6.644188175680465e-14 122.9006682336419
2.361690470977782      19.62949618452482      16.05927599570919   0.002774796890026902     0.7085518749671677     -11.60179844263091   0.000174884260166567      0.125752569595981  0.0007742088008664748      13.23339675591084      240.4233031353321    0.00717631429201086     0.8005615445375705     0.5634884100652158     0.2642939512234034     0.3281064181219045    0.04194113854269783      0.382068828523049     0.3642549069235181     0.5915285480079134  6.644188175680465e-14 122.9006685555367
2.361690470977782      19.62949618452482      16.05927599570919   0.002774796890026902     0.7085518749671677     -11.60179844263091   0.000174884260166567      0.125752569595981  0.0007741938997052809      13.23339695310382      240.4233031353321    0.00717631429201086     0.8005615445375705     0.5634884100652158     0.2642939512234034     0.3281064181219045    0.04194113854269783      0.382068828523049     0.3642549069235181     0.5915285480079134  6.644188175680465e-14 122.9006678535773
2.361690470977782      19.62949618452482      16.05927599570919   0.002774796890026902     0.7085518749671677     -11.60179844263091   0.000174884260166567      0.125752569595981  0.0007741938997052809      13.23339675591084      240.4233067179185    0.00717631429201086     0.8005615445375705     0.5634884100652158     0.2642939512234034     0.3281064181219045    0.04194113854269783      0.382068828523049     0.3642549069235181     0.5915285480079134  6.644188175680465e-14 122.9006677835474
2.361690470977782      19.62949618452482      16.05927599570919   0.002774796890026902     0.7085518749671677     -11.60179844263091   0.000174884260166567      0.125752569595981  0.0007741938997052809      13.23339675591084      240.4233031353321   0.007176329193172054     0.8005615445375705     0.5634884100652158     0.2642939512234034     0.3281064181219045    0.04194113854269783      0.382068828523049     0.3642549069235181     0.5915285480079134  6.644188175680465e-14 122.9006688353316
2.361690470977782      19.62949618452482      16.05927599570919   0.002774796890026902     0.7085518749671677     -11.60179844263091   0.000174884260166567      0.125752569595981  0.0007741938997052809      13.23339675591084      240.4233031353321    0.00717631429201086     0.8005615594387316     0.5634884100652158     0.2642939512234034     0.3281064181219045    0.04194113854269783      0.382068828523049     0.3642549069235181     0.5915285480079134  6.644188175680465e-14 122.9006683890123
2.361690470977782      19.62949618452482      16.05927599570919   0.002774796890026902     0.7085518749671677     -11.60179844263091   0.000174884260166567      0.125752569595981  0.0007741938997052809      13.23339675591084      240.4233031353321    0.00717631429201086     0.8005615445375705      0.563488424966377     0.2642939512234034     0.3281064181219045    0.04194113854269783      0.382068828523049     0.3642549069235181     0.5915285480079134  6.644188175680465e-14 122.9006678853379
2.361690470977782      19.62949618452482      16.05927599570919   0.002774796890026902     0.7085518749671677     -11.60179844263091   0.000174884260166567      0.125752569595981  0.0007741938997052809      13.23339675591084      240.4233031353321    0.00717631429201086     0.8005615445375705     0.5634884100652158     0.2642939661245646     0.3281064181219045    0.04194113854269783      0.382068828523049     0.3642549069235181     0.5915285480079134  6.644188175680465e-14 122.9006679091679
2.361690470977782      19.62949618452482      16.05927599570919   0.002774796890026902     0.7085518749671677     -11.60179844263091   0.000174884260166567      0.125752569595981  0.0007741938997052809      13.23339675591084      240.4233031353321    0.00717631429201086     0.8005615445375705     0.5634884100652158     0.2642939512234034     0.3281064330230657    0.04194113854269783      0.382068828523049     0.3642549069235181     0.5915285480079134  6.644188175680465e-14 122.9006678913042
2.361690470977782      19.62949618452482      16.05927599570919   0.002774796890026902     0.7085518749671677     -11.60179844263091   0.000174884260166567      0.125752569595981  0.0007741938997052809      13.23339675591084      240.4233031353321    0.00717631429201086     0.8005615445375705     0.5634884100652158     0.2642939512234034     0.3281064181219045    0.04194115344385902      0.382068828523049     0.3642549069235181     0.5915285480079134  6.644188175680465e-14 122.900667880719
2.361690470977782      19.62949618452482      16.05927599570919   0.002774796890026902     0.7085518749671677     -11.60179844263091   0.000174884260166567      0.125752569595981  0.0007741938997052809      13.23339675591084      240.4233031353321    0.00717631429201086     0.8005615445375705     0.5634884100652158     0.2642939512234034     0.3281064181219045    0.04194113854269783     0.3820688434242102     0.3642549069235181     0.5915285480079134  6.644188175680465e-14 122.9006678802631
2.361690470977782      19.62949618452482      16.05927599570919   0.002774796890026902     0.7085518749671677     -11.60179844263091   0.000174884260166567      0.125752569595981  0.0007741938997052809      13.23339675591084      240.4233031353321    0.00717631429201086     0.8005615445375705     0.5634884100652158     0.2642939512234034     0.3281064181219045    0.04194113854269783      0.382068828523049     0.3642549218246793     0.5915285480079134  6.644188175680465e-14 122.9006678803612
2.361690470977782      19.62949618452482      16.05927599570919   0.002774796890026902     0.7085518749671677     -11.60179844263091   0.000174884260166567      0.125752569595981  0.0007741938997052809      13.23339675591084      240.4233031353321    0.00717631429201086     0.8005615445375705     0.5634884100652158     0.2642939512234034     0.3281064181219045    0.04194113854269783      0.382068828523049     0.3642549069235181     0.5915285629090746  6.644188175680465e-14 122.9006678802724
2.361690470977782      19.62949618452482      16.05927599570919   0.002774796890026902     0.7085518749671677     -11.60179844263091   0.000174884260166567      0.125752569595981  0.0007741938997052809      13.23339675591084      240.4233031353321    0.00717631429201086     0.8005615445375705     0.5634884100652158     0.2642939512234034     0.3281064181219045    0.04194113854269783      0.382068828523049     0.3642549069235181     0.5915285480079134  1.490122763572941e-08 122.9007219695768
2.36315800704321      19.62987646777939      16.06058551210204   0.002756550799403947     0.7082222999183085     -11.60498177610857  0.0001723206393646325     0.1257001299176363  0.0007747125876460839      13.25078189654537      241.1620260744001   0.007167795022546141     0.8005527854058026     0.5632943710428074     0.2643284496642482     0.3283409459177198    0.02908996447688294      0.382068828523049     0.3192420037433742      0.582886210580731  6.422772582603141e-14 122.8766533730242
2.363158042257008      19.62987646777939      16.06058551210204   0.002756550799403947     0.7082222999183085     -11.60498177610857  0.0001723206393646325     0.1257001299176363  0.0007747125876460839      13.25078189654537      241.1620260744001   0.007167795022546141     0.8005527854058026     0.5632943710428074     0.2643284496642482     0.3283409459177198    0.02908996447688294      0.382068828523049     0.3192420037433742      0.582886210580731  6.422772582603141e-14 122.8766533888408
2.36315800704321      19.62987676028734      16.06058551210204   0.002756550799403947     0.7082222999183085     -11.60498177610857  0.0001723206393646325     0.1257001299176363  0.0007747125876460839      13.25078189654537      241.1620260744001   0.007167795022546141     0.8005527854058026     0.5632943710428074     0.2643284496642482     0.3283409459177198    0.02908996447688294      0.382068828523049     0.3192420037433742      0.582886210580731  6.422772582603141e-14 122.8766533962006
2.36315800704321      19.62987646777939      16.06058575142341   0.002756550799403947     0.7082222999183085     -11.60498177610857  0.0001723206393646325     0.1257001299176363  0.0007747125876460839      13.25078189654537      241.1620260744001   0.007167795022546141     0.8005527854058026     0.5632943710428074     0.2643284496642482     0.3283409459177198    0.02908996447688294      0.382068828523049     0.3192420037433742      0.582886210580731  6.422772582603141e-14 122.8766533659621
2.36315800704321      19.62987646777939      16.06058551210204   0.002756565700565141     0.7082222999183085     -11.60498177610857  0.0001723206393646325     0.1257001299176363  0.0007747125876460839      13.25078189654537      241.1620260744001   0.007167795022546141     0.8005527854058026     0.5632943710428074     0.2643284496642482     0.3283409459177198    0.02908996447688294      0.382068828523049     0.3192420037433742      0.582886210580731  6.422772582603141e-14 122.8766529203981
2.36315800704321      19.62987646777939      16.06058551210204   0.002756550799403947     0.7082223148194697     -11.60498177610857  0.0001723206393646325     0.1257001299176363  0.0007747125876460839      13.25078189654537      241.1620260744001   0.007167795022546141     0.8005527854058026     0.5632943710428074     0.2643284496642482     0.3283409459177198    0.02908996447688294      0.382068828523049     0.3192420037433742      0.582886210580731  6.422772582603141e-14 122.8766533730437
2.36315800704321      19.62987646777939      16.06058551210204   0.002756550799403947     0.7082222999183085     -11.60498194903627  0.0001723206393646325     0.1257001299176363  0.0007747125876460839      13.25078189654537      241.1620260744001   0.007167795022546141     0.8005527854058026     0.5632943710428074     0.2643284496642482     0.3283409459177198    0.02908996447688294      0.382068828523049     0.3192420037433742      0.582886210580731  6.422772582603141e-14 122.8766533556535
2.36315800704321      19.62987646777939      16.06058551210204   0.002756550799403947     0.7082222999183085     -11.60498177610857  0.0001723355405258264     0.1257001299176363  0.0007747125876460839      13.25078189654537      241.1620260744001   0.007167795022546141     0.8005527854058026     0.5632943710428074     0.2643284496642482     0.3283409459177198    0.02908996447688294      0.382068828523049     0.3192420037433742      0.582886210580731  6.422772582603141e-14 122.8766663167179
2.36315800704321      19.62987646777939      16.06058551210204   0.002756550799403947     0.7082222999183085     -11.60498177610857  0.0001723206393646325     0.1257001448187975  0.0007747125876460839      13.25078189654537      241.1620260744001   0.007167795022546141     0.8005527854058026     0.5632943710428074     0.2643284496642482     0.3283409459177198    0.02908996447688294      0.382068828523049     0.3192420037433742      0.582886210580731  6.422772582603141e-14 122.8766536468318
2.36315800704321      19.62987646777939      16.06058551210204   0.002756550799403947     0.7082222999183085     -11.60498177610857  0.0001723206393646325     0.1257001299176363  0.0007747274888072778      13.25078189654537      241.1620260744001   0.007167795022546141     0.8005527854058026     0.5632943710428074     0.2643284496642482     0.3283409459177198    0.02908996447688294      0.382068828523049     0.3192420037433742      0.582886210580731  6.422772582603141e-14 122.8766538204213
2.36315800704321      19.62987646777939      16.06058551210204   0.002756550799403947     0.7082222999183085     -11.60498177610857  0.0001723206393646325     0.1257001299176363  0.0007747125876460839      13.25078209399741      241.1620260744001   0.007167795022546141     0.8005527854058026     0.5632943710428074     0.2643284496642482     0.3283409459177198    0.02908996447688294      0.382068828523049     0.3192420037433742      0.582886210580731  6.422772582603141e-14 122.876653353565
2.36315800704321      19.62987646777939      16.06058551210204   0.002756550799403947     0.7082222999183085     -11.60498177610857  0.0001723206393646325     0.1257001299176363  0.0007747125876460839      13.25078189654537      241.1620296679943   0.007167795022546141     0.8005527854058026     0.5632943710428074     0.2643284496642482     0.3283409459177198    0.02908996447688294      0.382068828523049     0.3192420037433742      0.582886210580731  6.422772582603141e-14 122.8766533020799
2.36315800704321      19.62987646777939      16.06058551210204   0.002756550799403947     0.7082222999183085     -11.60498177610857  0.0001723206393646325     0.1257001299176363  0.0007747125876460839      13.25078189654537      241.1620260744001   0.007167809923707334     0.8005527854058026     0.5632943710428074     0.2643284496642482     0.3283409459177198    0.02908996447688294      0.382068828523049     0.3192420037433742      0.582886210580731  6.422772582603141e-14 122.8766486021948
2.36315800704321      19.62987646777939      16.06058551210204   0.002756550799403947     0.7082222999183085     -11.60498177610857  0.0001723206393646325     0.1257001299176363  0.0007747125876460839      13.25078189654537      241.1620260744001   0.007167795022546141     0.8005528003069637     0.5632943710428074     0.2643284496642482     0.3283409459177198    0.02908996447688294      0.382068828523049     0.3192420037433742      0.582886210580731  6.422772582603141e-14 122.8766538852741
2.36315800704321      19.62987646777939      16.06058551210204   0.002756550799403947     0.7082222999183085     -11.60498177610857  0.0001723206393646325     0.1257001299176363  0.0007747125876460839      13.25078189654537      241.1620260744001   0.007167795022546141     0.8005527854058026     0.5632943859439686     0.2643284496642482     0.3283409459177198    0.02908996447688294      0.382068828523049     0.3192420037433742      0.582886210580731  6.422772582603141e-14 122.8766534291118
2.36315800704321      19.62987646777939      16.06058551210204   0.002756550799403947     0.7082222999183085     -11.60498177610857  0.0001723206393646325     0.1257001299176363  0.0007747125876460839      13.25078189654537      241.1620260744001   0.007167795022546141     0.8005527854058026     0.5632943710428074     0.2643284645654094     0.3283409459177198    0.02908996447688294      0.382068828523049     0.3192420037433742      0.582886210580731  6.422772582603141e-14 122.8766531637775
2.36315800704321      19.62987646777939      16.06058551210204   0.002756550799403947     0.7082222999183085     -11.60498177610857  0.0001723206393646325     0.1257001299176363  0.0007747125876460839      13.25078189654537      241.1620260744001   0.007167795022546141     0.8005527854058026     0.5632943710428074     0.2643284496642482      0.328340960818881    0.02908996447688294      0.382068828523049     0.3192420037433742      0.582886210580731  6.422772582603141e-14 122.8766533768609
2.36315800704321      19.62987646777939      16.06058551210204   0.002756550799403947     0.7082222999183085     -11.60498177610857  0.0001723206393646325     0.1257001299176363  0.0007747125876460839      13.25078189654537      241.1620260744001   0.007167795022546141     0.8005527854058026     0.5632943710428074     0.2643284496642482     0.3283409459177198    0.02908997937804413      0.382068828523049     0.3192420037433742      0.582886210580731  6.422772582603141e-14 122.876653370369
2.36315800704321      19.62987646777939      16.06058551210204   0.002756550799403947     0.7082222999183085     -11.60498177610857  0.0001723206393646325     0.1257001299176363  0.0007747125876460839      13.25078189654537      241.1620260744001   0.007167795022546141     0.8005527854058026     0.5632943710428074     0.2643284496642482     0.3283409459177198    0.02908996447688294     0.3820688434242102     0.3192420037433742      0.582886210580731  6.422772582603141e-14 122.8766533730242
2.36315800704321      19.62987646777939      16.06058551210204   0.002756550799403947     0.7082222999183085     -11.60498177610857  0.0001723206393646325     0.1257001299176363  0.0007747125876460839      13.25078189654537      241.1620260744001   0.007167795022546141     0.8005527854058026     0.5632943710428074     0.2643284496642482     0.3283409459177198    0.02908996447688294      0.382068828523049     0.3192420186445354      0.582886210580731  6.422772582603141e-14 122.8766533716548
2.36315800704321      19.62987646777939      16.06058551210204   0.002756550799403947     0.7082222999183085     -11.60498177610857  0.0001723206393646325     0.1257001299176363  0.0007747125876460839      13.25078189654537      241.1620260744001   0.007167795022546141     0.8005527854058026     0.5632943710428074     0.2643284496642482     0.3283409459177198    0.02908996447688294      0.382068828523049     0.3192420037433742     0.5828862254818922  6.422772582603141e-14 122.8766533733103
2.36315800704321      19.62987646777939      16.06058551210204   0.002756550799403947     0.7082222999183085     -11.60498177610857  0.0001723206393646325     0.1257001299176363  0.0007747125876460839      13.25078189654537      241.1620260744001   0.007167795022546141     0.8005527854058026     0.5632943710428074     0.2643284496642482     0.3283409459177198    0.02908996447688294      0.382068828523049     0.3192420037433742      0.582886210580731  1.490122542157348e-08 122.8767070927229
2.363472123019325      19.64973076000753      16.09976842549844   0.002759330730070806     0.7071413515506679     -11.62762659096849  0.0001634996478872034     0.1257733280471505   0.000776849563977255       13.3009944331794      242.5644158508322   0.007166769061838437     0.8004830065899443     0.5631239792195003     0.2644468799327943     0.3281960121483876    0.03374723423280543      0.382068828523049     0.4083443964274044     0.2100507662999292  6.558827986355209e-14 122.8315876712693
2.363472158237804      19.64973076000753      16.09976842549844   0.002759330730070806     0.7071413515506679     -11.62762659096849  0.0001634996478872034     0.1257733280471505   0.000776849563977255       13.3009944331794      242.5644158508322   0.007166769061838437     0.8004830065899443     0.5631239792195003     0.2644468799327943     0.3281960121483876    0.03374723423280543      0.382068828523049     0.4083443964274044     0.2100507662999292  6.558827986355209e-14 122.8315876728529
2.363472123019325      19.64973105281133      16.09976842549844   0.002759330730070806     0.7071413515506679     -11.62762659096849  0.0001634996478872034     0.1257733280471505   0.000776849563977255       13.3009944331794      242.5644158508322   0.007166769061838437     0.8004830065899443     0.5631239792195003     0.2644468799327943     0.3281960121483876    0.03374723423280543      0.382068828523049     0.4083443964274044     0.2100507662999292  6.558827986355209e-14 122.831587674085
2.363472123019325      19.64973076000753      16.09976866540369   0.002759330730070806     0.7071413515506679     -11.62762659096849  0.0001634996478872034     0.1257733280471505   0.000776849563977255       13.3009944331794      242.5644158508322   0.007166769061838437     0.8004830065899443     0.5631239792195003     0.2644468799327943     0.3281960121483876    0.03374723423280543      0.382068828523049     0.4083443964274044     0.2100507662999292  6.558827986355209e-14 122.8315876524489
2.363472123019325      19.64973076000753      16.09976842549844      0.002759345631232     0.7071413515506679     -11.62762659096849  0.0001634996478872034     0.1257733280471505   0.000776849563977255       13.3009944331794      242.5644158508322   0.007166769061838437     0.8004830065899443     0.5631239792195003     0.2644468799327943     0.3281960121483876    0.03374723423280543      0.382068828523049     0.4083443964274044     0.2100507662999292  6.558827986355209e-14 122.8315887462371
2.363472123019325      19.64973076000753      16.09976842549844   0.002759330730070806     0.7071413664518291     -11.62762659096849  0.0001634996478872034     0.1257733280471505   0.000776849563977255       13.3009944331794      242.5644158508322   0.007166769061838437     0.8004830065899443     0.5631239792195003     0.2644468799327943     0.3281960121483876    0.03374723423280543      0.382068828523049     0.4083443964274044     0.2100507662999292  6.558827986355209e-14 122.8315876750923
2.363472123019325      19.64973076000753      16.09976842549844   0.002759330730070806     0.7071413515506679     -11.62762676423363  0.0001634996478872034     0.1257733280471505   0.000776849563977255       13.3009944331794      242.5644158508322   0.007166769061838437     0.8004830065899443     0.5631239792195003     0.2644468799327943     0.3281960121483876    0.03374723423280543      0.382068828523049     0.4083443964274044     0.2100507662999292  6.558827986355209e-14 122.8315877082133
2.363472123019325      19.64973076000753      16.09976842549844   0.002759330730070806     0.7071413515506679     -11.62762659096849  0.0001635145490483972     0.1257733280471505   0.000776849563977255       13.3009944331794      242.5644158508322   0.007166769061838437     0.8004830065899443     0.5631239792195003     0.2644468799327943     0.3281960121483876    0.03374723423280543      0.382068828523049     0.4083443964274044     0.2100507662999292  6.558827986355209e-14 122.8315996440132
2.363472123019325      19.64973076000753      16.09976842549844   0.002759330730070806     0.7071413515506679     -11.62762659096849  0.0001634996478872034     0.1257733429483117   0.000776849563977255       13.3009944331794      242.5644158508322   0.007166769061838437     0.8004830065899443     0.5631239792195003     0.2644468799327943     0.3281960121483876    0.03374723423280543      0.382068828523049     0.4083443964274044     0.2100507662999292  6.558827986355209e-14 122.8315879184004
2.363472123019325      19.64973076000753      16.09976842549844   0.002759330730070806     0.7071413515506679     -11.62762659096849  0.0001634996478872034     0.1257733280471505  0.0007768644651384489       13.3009944331794      242.5644158508322   0.007166769061838437     0.8004830065899443     0.5631239792195003     0.2644468799327943     0.3281960121483876    0.03374723423280543      0.382068828523049     0.4083443964274044     0.2100507662999292  6.558827986355209e-14 122.8315877990622
2.363472123019325      19.64973076000753      16.09976842549844   0.002759330730070806     0.7071413515506679     -11.62762659096849  0.0001634996478872034     0.1257733280471505   0.000776849563977255      13.30099463137966      242.5644158508322   0.007166769061838437     0.8004830065899443     0.5631239792195003     0.2644468799327943     0.3281960121483876    0.03374723423280543      0.382068828523049     0.4083443964274044     0.2100507662999292  6.558827986355209e-14 122.8315876529095
2.363472123019325      19.64973076000753      16.09976842549844   0.002759330730070806     0.7071413515506679     -11.62762659096849  0.0001634996478872034     0.1257733280471505   0.000776849563977255       13.3009944331794      242.5644194653236   0.007166769061838437     0.8004830065899443     0.5631239792195003     0.2644468799327943     0.3281960121483876    0.03374723423280543      0.382068828523049     0.4083443964274044     0.2100507662999292  6.558827986355209e-14 122.8315875939342
2.363472123019325      19.64973076000753      16.09976842549844   0.002759330730070806     0.7071413515506679     -11.62762659096849  0.0001634996478872034     0.1257733280471505   0.000776849563977255       13.3009944331794      242.5644158508322   0.007166783962999631     0.8004830065899443     0.5631239792195003     0.2644468799327943     0.3281960121483876    0.03374723423280543      0.382068828523049     0.4083443964274044     0.2100507662999292  6.558827986355209e-14 122.8315859257969
2.363472123019325      19.64973076000753      16.09976842549844   0.002759330730070806     0.7071413515506679     -11.62762659096849  0.0001634996478872034     0.1257733280471505   0.000776849563977255       13.3009944331794      242.5644158508322   0.007166769061838437     0.8004830214911055     0.5631239792195003     0.2644468799327943     0.3281960121483876    0.03374723423280543      0.382068828523049     0.4083443964274044     0.2100507662999292  6.558827986355209e-14 122.8315881954414
2.363472123019325      19.64973076000753      16.09976842549844   0.002759330730070806     0.7071413515506679     -11.62762659096849  0.0001634996478872034     0.1257733280471505   0.000776849563977255       13.3009944331794      242.5644158508322   0.007166769061838437     0.8004830065899443     0.5631239941206615     0.2644468799327943     0.3281960121483876    0.03374723423280543      0.382068828523049     0.4083443964274044     0.2100507662999292  6.558827986355209e-14 122.8315877031584
2.363472123019325      19.64973076000753      16.09976842549844   0.002759330730070806     0.7071413515506679     -11.62762659096849  0.0001634996478872034     0.1257733280471505   0.000776849563977255       13.3009944331794      242.5644158508322   0.007166769061838437     0.8004830065899443     0.5631239792195003     0.2644468948339555     0.3281960121483876    0.03374723423280543      0.382068828523049     0.4083443964274044     0.2100507662999292  6.558827986355209e-14 122.8315876036025
2.363472123019325      19.64973076000753      16.09976842549844   0.002759330730070806     0.7071413515506679     -11.62762659096849  0.0001634996478872034     0.1257733280471505   0.000776849563977255       13.3009944331794      242.5644158508322   0.007166769061838437     0.8004830065899443     0.5631239792195003     0.2644468799327943     0.3281960270495488    0.03374723423280543      0.382068828523049     0.4083443964274044     0.2100507662999292  6.558827986355209e-14 122.8315876760423
2.363472123019325      19.64973076000753      16.09976842549844   0.002759330730070806     0.7071413515506679     -11.62762659096849  0.0001634996478872034     0.1257733280471505   0.000776849563977255       13.3009944331794      242.5644158508322   0.007166769061838437     0.8004830065899443     0.5631239792195003     0.2644468799327943     0.3281960121483876    0.03374724913396662      0.382068828523049     0.4083443964274044     0.2100507662999292  6.558827986355209e-14 122.8315876716871
2.363472123019325      19.64973076000753      16.09976842549844   0.002759330730070806     0.7071413515506679     -11.62762659096849  0.0001634996478872034     0.1257733280471505   0.000776849563977255       13.3009944331794      242.5644158508322   0.007166769061838437     0.8004830065899443     0.5631239792195003     0.2644468799327943     0.3281960121483876    0.03374723423280543     0.3820688434242102     0.4083443964274044     0.2100507662999292  6.558827986355209e-14 122.8315876712693
2.363472123019325      19.64973076000753      16.09976842549844   0.002759330730070806     0.7071413515506679     -11.62762659096849  0.0001634996478872034     0.1257733280471505   0.000776849563977255       13.3009944331794      242.5644158508322   0.007166769061838437     0.8004830065899443     0.5631239792195003     0.2644468799327943     0.3281960121483876    0.03374723423280543      0.382068828523049     0.4083444113285656     0.2100507662999292  6.558827986355209e-14 122.8315876712609
2.363472123019325      19.64973076000753      16.09976842549844   0.002759330730070806     0.7071413515506679     -11.62762659096849  0.0001634996478872034     0.1257733280471505   0.000776849563977255       13.3009944331794      242.5644158508322   0.007166769061838437     0.8004830065899443     0.5631239792195003     0.2644468799327943     0.3281960121483876    0.03374723423280543      0.382068828523049     0.4083443964274044     0.2100507812010904  6.558827986355209e-14 122.8315876712812
2.363472123019325      19.64973076000753      16.09976842549844   0.002759330730070806     0.7071413515506679     -11.62762659096849  0.0001634996478872034     0.1257733280471505   0.000776849563977255       13.3009944331794      242.5644158508322   0.007166769061838437     0.8004830065899443     0.5631239792195003     0.2644468799327943     0.3281960121483876    0.03374723423280543      0.382068828523049     0.4083443964274044     0.2100507662999292  1.490122678212752e-08 122.831641247353
2.366485790730312      19.63981889008666       16.0861912492225   0.002744828657947626     0.7068156825605279     -11.62604876628869  0.0001616806702507861     0.1257699049885836  0.0007784459485843592      13.33782156767191      244.0509791719994   0.007164726272549449     0.8004655621086282     0.5628088088046913     0.2644854536820713     0.3291463463428104    0.01540344745141654      0.382068828523049     0.4278936464100663     0.1999830890843375   1.01653474746961e-13 122.7942385089965
2.366485825993699      19.63981889008666       16.0861912492225   0.002744828657947626     0.7068156825605279     -11.62604876628869  0.0001616806702507861     0.1257699049885836  0.0007784459485843592      13.33782156767191      244.0509791719994   0.007164726272549449     0.8004655621086282     0.5628088088046913     0.2644854536820713     0.3291463463428104    0.01540344745141654      0.382068828523049     0.4278936464100663     0.1999830890843375   1.01653474746961e-13 122.7942384743099
2.366485790730312      19.63981918274276       16.0861912492225   0.002744828657947626     0.7068156825605279     -11.62604876628869  0.0001616806702507861     0.1257699049885836  0.0007784459485843592      13.33782156767191      244.0509791719994   0.007164726272549449     0.8004655621086282     0.5628088088046913     0.2644854536820713     0.3291463463428104    0.01540344745141654      0.382068828523049     0.4278936464100663     0.1999830890843375   1.01653474746961e-13 122.7942384975097
2.366485790730312      19.63981889008666      16.08619148892543   0.002744828657947626     0.7068156825605279     -11.62604876628869  0.0001616806702507861     0.1257699049885836  0.0007784459485843592      13.33782156767191      244.0509791719994   0.007164726272549449     0.8004655621086282     0.5628088088046913     0.2644854536820713     0.3291463463428104    0.01540344745141654      0.382068828523049     0.4278936464100663     0.1999830890843375   1.01653474746961e-13 122.7942384927955
2.366485790730312      19.63981889008666       16.0861912492225    0.00274484355910882     0.7068156825605279     -11.62604876628869  0.0001616806702507861     0.1257699049885836  0.0007784459485843592      13.33782156767191      244.0509791719994   0.007164726272549449     0.8004655621086282     0.5628088088046913     0.2644854536820713     0.3291463463428104    0.01540344745141654      0.382068828523049     0.4278936464100663     0.1999830890843375   1.01653474746961e-13 122.7942396819379
2.366485790730312      19.63981889008666       16.0861912492225   0.002744828657947626      0.706815697461689     -11.62604876628869  0.0001616806702507861     0.1257699049885836  0.0007784459485843592      13.33782156767191      244.0509791719994   0.007164726272549449     0.8004655621086282     0.5628088088046913     0.2644854536820713     0.3291463463428104    0.01540344745141654      0.382068828523049     0.4278936464100663     0.1999830890843375   1.01653474746961e-13 122.794238516094
2.366485790730312      19.63981889008666       16.0861912492225   0.002744828657947626     0.7068156825605279     -11.62604893953031  0.0001616806702507861     0.1257699049885836  0.0007784459485843592      13.33782156767191      244.0509791719994   0.007164726272549449     0.8004655621086282     0.5628088088046913     0.2644854536820713     0.3291463463428104    0.01540344745141654      0.382068828523049     0.4278936464100663     0.1999830890843375   1.01653474746961e-13 122.7942385482192
2.366485790730312      19.63981889008666       16.0861912492225   0.002744828657947626     0.7068156825605279     -11.62604876628869    0.00016169557141198     0.1257699049885836  0.0007784459485843592      13.33782156767191      244.0509791719994   0.007164726272549449     0.8004655621086282     0.5628088088046913     0.2644854536820713     0.3291463463428104    0.01540344745141654      0.382068828523049     0.4278936464100663     0.1999830890843375   1.01653474746961e-13 122.7942503979173
2.366485790730312      19.63981889008666       16.0861912492225   0.002744828657947626     0.7068156825605279     -11.62604876628869  0.0001616806702507861     0.1257699198897448  0.0007784459485843592      13.33782156767191      244.0509791719994   0.007164726272549449     0.8004655621086282     0.5628088088046913     0.2644854536820713     0.3291463463428104    0.01540344745141654      0.382068828523049     0.4278936464100663     0.1999830890843375   1.01653474746961e-13 122.7942387362844
2.366485790730312      19.63981889008666       16.0861912492225   0.002744828657947626     0.7068156825605279     -11.62604876628869  0.0001616806702507861     0.1257699049885836   0.000778460849745553      13.33782156767191      244.0509791719994   0.007164726272549449     0.8004655621086282     0.5628088088046913     0.2644854536820713     0.3291463463428104    0.01540344745141654      0.382068828523049     0.4278936464100663     0.1999830890843375   1.01653474746961e-13 122.7942384649727
2.366485790730312      19.63981889008666       16.0861912492225   0.002744828657947626     0.7068156825605279     -11.62604876628869  0.0001616806702507861     0.1257699049885836  0.0007784459485843592      13.33782176642094      244.0509791719994   0.007164726272549449     0.8004655621086282     0.5628088088046913     0.2644854536820713     0.3291463463428104    0.01540344745141654      0.382068828523049     0.4278936464100663     0.1999830890843375   1.01653474746961e-13 122.7942384955281
2.366485790730312      19.63981889008666       16.0861912492225   0.002744828657947626     0.7068156825605279     -11.62604876628869  0.0001616806702507861     0.1257699049885836  0.0007784459485843592      13.33782156767191      244.0509828086424   0.007164726272549449     0.8004655621086282     0.5628088088046913     0.2644854536820713     0.3291463463428104    0.01540344745141654      0.382068828523049     0.4278936464100663     0.1999830890843375   1.01653474746961e-13 122.7942384396856
2.366485790730312      19.63981889008666       16.0861912492225   0.002744828657947626     0.7068156825605279     -11.62604876628869  0.0001616806702507861     0.1257699049885836  0.0007784459485843592      13.33782156767191      244.0509791719994   0.007164741173710643     0.8004655621086282     0.5628088088046913     0.2644854536820713     0.3291463463428104    0.01540344745141654      0.382068828523049     0.4278936464100663     0.1999830890843375   1.01653474746961e-13 122.7942389403668
2.366485790730312      19.63981889008666       16.0861912492225   0.002744828657947626     0.7068156825605279     -11.62604876628869  0.0001616806702507861     0.1257699049885836  0.0007784459485843592      13.33782156767191      244.0509791719994   0.007164726272549449     0.8004655770097894     0.5628088088046913     0.2644854536820713     0.3291463463428104    0.01540344745141654      0.382068828523049     0.4278936464100663     0.1999830890843375   1.01653474746961e-13 122.7942390018589
2.366485790730312      19.63981889008666       16.0861912492225   0.002744828657947626     0.7068156825605279     -11.62604876628869  0.0001616806702507861     0.1257699049885836  0.0007784459485843592      13.33782156767191      244.0509791719994   0.007164726272549449     0.8004655621086282     0.5628088237058525     0.2644854536820713     0.3291463463428104    0.01540344745141654      0.382068828523049     0.4278936464100663     0.1999830890843375   1.01653474746961e-13 122.7942385234106
2.366485790730312      19.63981889008666       16.0861912492225   0.002744828657947626     0.7068156825605279     -11.62604876628869  0.0001616806702507861     0.1257699049885836  0.0007784459485843592      13.33782156767191      244.0509791719994   0.007164726272549449     0.8004655621086282     0.5628088088046913     0.2644854685832325     0.3291463463428104    0.01540344745141654      0.382068828523049     0.4278936464100663     0.1999830890843375   1.01653474746961e-13 122.7942385209393
2.366485790730312      19.63981889008666       16.0861912492225   0.002744828657947626     0.7068156825605279     -11.62604876628869  0.0001616806702507861     0.1257699049885836  0.0007784459485843592      13.33782156767191      244.0509791719994   0.007164726272549449     0.8004655621086282     0.5628088088046913     0.2644854536820713     0.3291463612439716    0.01540344745141654      0.382068828523049     0.4278936464100663     0.1999830890843375   1.01653474746961e-13 122.7942385184763
2.366485790730312      19.63981889008666       16.0861912492225   0.002744828657947626     0.7068156825605279     -11.62604876628869  0.0001616806702507861     0.1257699049885836  0.0007784459485843592      13.33782156767191      244.0509791719994   0.007164726272549449     0.8004655621086282     0.5628088088046913     0.2644854536820713     0.3291463463428104    0.01540346235257773      0.382068828523049     0.4278936464100663     0.1999830890843375   1.01653474746961e-13 122.7942385082211
2.366485790730312      19.63981889008666       16.0861912492225   0.002744828657947626     0.7068156825605279     -11.62604876628869  0.0001616806702507861     0.1257699049885836  0.0007784459485843592      13.33782156767191      244.0509791719994   0.007164726272549449     0.8004655621086282     0.5628088088046913     0.2644854536820713     0.3291463463428104    0.01540344745141654     0.3820688434242102     0.4278936464100663     0.1999830890843375   1.01653474746961e-13 122.7942385089965
2.366485790730312      19.63981889008666       16.0861912492225   0.002744828657947626     0.7068156825605279     -11.62604876628869  0.0001616806702507861     0.1257699049885836  0.0007784459485843592      13.33782156767191      244.0509791719994   0.007164726272549449     0.8004655621086282     0.5628088088046913     0.2644854536820713     0.3291463463428104    0.01540344745141654      0.382068828523049     0.4278936613112275     0.1999830890843375   1.01653474746961e-13 122.7942385089614
2.366485790730312      19.63981889008666       16.0861912492225   0.002744828657947626     0.7068156825605279     -11.62604876628869  0.0001616806702507861     0.1257699049885836  0.0007784459485843592      13.33782156767191      244.0509791719994   0.007164726272549449     0.8004655621086282     0.5628088088046913     0.2644854536820713     0.3291463463428104    0.01540344745141654      0.382068828523049     0.4278936464100663     0.1999831039854987   1.01653474746961e-13 122.7942385091067
2.366485790730312      19.63981889008666       16.0861912492225   0.002744828657947626     0.7068156825605279     -11.62604876628869  0.0001616806702507861     0.1257699049885836  0.0007784459485843592      13.33782156767191      244.0509791719994   0.007164726272549449     0.8004655621086282     0.5628088088046913     0.2644854536820713     0.3291463463428104    0.01540344745141654      0.382068828523049     0.4278936464100663     0.1999830890843375   1.49012628473224e-08 122.7942900625894
2.372958986099355      19.62760151015702      16.06538751244066   0.002738109108205861      0.707150084370096     -11.61683998187229  0.0001596930889405789     0.1257526532019652  0.0007816740713367569      13.40220507970329      247.0094010110619   0.007150681642438895     0.8004378567785513      0.561972712143055     0.2646659063708122     0.3307858489418499    0.01761668849092795      0.382068828523049     0.5842975966381152    0.06547237005983647  1.037920511709522e-13 122.7245317297131
2.3729590214592      19.62760151015702      16.06538751244066   0.002738109108205861      0.707150084370096     -11.61683998187229  0.0001596930889405789     0.1257526532019652  0.0007816740713367569      13.40220507970329      247.0094010110619   0.007150681642438895     0.8004378567785513      0.561972712143055     0.2646659063708122     0.3307858489418499    0.01761668849092795      0.382068828523049     0.5842975966381152    0.06547237005983647  1.037920511709522e-13 122.7245316936229
2.372958986099355      19.62760180263108      16.06538751244066   0.002738109108205861      0.707150084370096     -11.61683998187229  0.0001596930889405789     0.1257526532019652  0.0007816740713367569      13.40220507970329      247.0094010110619   0.007150681642438895     0.8004378567785513      0.561972712143055     0.2646659063708122     0.3307858489418499    0.01761668849092795      0.382068828523049     0.5842975966381152    0.06547237005983647  1.037920511709522e-13 122.7245317059634
2.372958986099355      19.62760151015702      16.06538775183359   0.002738109108205861      0.707150084370096     -11.61683998187229  0.0001596930889405789     0.1257526532019652  0.0007816740713367569      13.40220507970329      247.0094010110619   0.007150681642438895     0.8004378567785513      0.561972712143055     0.2646659063708122     0.3307858489418499    0.01761668849092795      0.382068828523049     0.5842975966381152    0.06547237005983647  1.037920511709522e-13 122.7245317050122
2.372958986099355      19.62760151015702      16.06538751244066   0.002738124009367055      0.707150084370096     -11.61683998187229  0.0001596930889405789     0.1257526532019652  0.0007816740713367569      13.40220507970329      247.0094010110619   0.007150681642438895     0.8004378567785513      0.561972712143055     0.2646659063708122     0.3307858489418499    0.01761668849092795      0.382068828523049     0.5842975966381152    0.06547237005983647  1.037920511709522e-13 122.7245328532984
2.372958986099355      19.62760151015702      16.06538751244066   0.002738109108205861     0.7071500992712572     -11.61683998187229  0.0001596930889405789     0.1257526532019652  0.0007816740713367569      13.40220507970329      247.0094010110619   0.007150681642438895     0.8004378567785513      0.561972712143055     0.2646659063708122     0.3307858489418499    0.01761668849092795      0.382068828523049     0.5842975966381152    0.06547237005983647  1.037920511709522e-13 122.7245317265873
2.372958986099355      19.62760151015702      16.06538751244066   0.002738109108205861      0.707150084370096     -11.61684015497669  0.0001596930889405789     0.1257526532019652  0.0007816740713367569      13.40220507970329      247.0094010110619   0.007150681642438895     0.8004378567785513      0.561972712143055     0.2646659063708122     0.3307858489418499    0.01761668849092795      0.382068828523049     0.5842975966381152    0.06547237005983647  1.037920511709522e-13 122.724531762543
2.372958986099355      19.62760151015702      16.06538751244066   0.002738109108205861      0.707150084370096     -11.61683998187229  0.0001597079901017728     0.1257526532019652  0.0007816740713367569      13.40220507970329      247.0094010110619   0.007150681642438895     0.8004378567785513      0.561972712143055     0.2646659063708122     0.3307858489418499    0.01761668849092795      0.382068828523049     0.5842975966381152    0.06547237005983647  1.037920511709522e-13 122.7245433425519
2.372958986099355      19.62760151015702      16.06538751244066   0.002738109108205861      0.707150084370096     -11.61683998187229  0.0001596930889405789     0.1257526681031264  0.0007816740713367569      13.40220507970329      247.0094010110619   0.007150681642438895     0.8004378567785513      0.561972712143055     0.2646659063708122     0.3307858489418499    0.01761668849092795      0.382068828523049     0.5842975966381152    0.06547237005983647  1.037920511709522e-13 122.7245319714413
2.372958986099355      19.62760151015702      16.06538751244066   0.002738109108205861      0.707150084370096     -11.61683998187229  0.0001596930889405789     0.1257526532019652  0.0007816889724979508      13.40220507970329      247.0094010110619   0.007150681642438895     0.8004378567785513      0.561972712143055     0.2646659063708122     0.3307858489418499    0.01761668849092795      0.382068828523049     0.5842975966381152    0.06547237005983647  1.037920511709522e-13 122.7245319039812
2.372958986099355      19.62760151015702      16.06538751244066   0.002738109108205861      0.707150084370096     -11.61683998187229  0.0001596930889405789     0.1257526532019652  0.0007816740713367569      13.40220527941171      247.0094010110619   0.007150681642438895     0.8004378567785513      0.561972712143055     0.2646659063708122     0.3307858489418499    0.01761668849092795      0.382068828523049     0.5842975966381152    0.06547237005983647  1.037920511709522e-13 122.724531712957
2.372958986099355      19.62760151015702      16.06538751244066   0.002738109108205861      0.707150084370096     -11.61683998187229  0.0001596930889405789     0.1257526532019652  0.0007816740713367569      13.40220507970329      247.0094046917888   0.007150681642438895     0.8004378567785513      0.561972712143055     0.2646659063708122     0.3307858489418499    0.01761668849092795      0.382068828523049     0.5842975966381152    0.06547237005983647  1.037920511709522e-13 122.7245316216374
2.372958986099355      19.62760151015702      16.06538751244066   0.002738109108205861      0.707150084370096     -11.61683998187229  0.0001596930889405789     0.1257526532019652  0.0007816740713367569      13.40220507970329      247.0094010110619   0.007150696543600089     0.8004378567785513      0.561972712143055     0.2646659063708122     0.3307858489418499    0.01761668849092795      0.382068828523049     0.5842975966381152    0.06547237005983647  1.037920511709522e-13 122.7245305929528
2.372958986099355      19.62760151015702      16.06538751244066   0.002738109108205861      0.707150084370096     -11.61683998187229  0.0001596930889405789     0.1257526532019652  0.0007816740713367569      13.40220507970329      247.0094010110619   0.007150681642438895     0.8004378716797125      0.561972712143055     0.2646659063708122     0.3307858489418499    0.01761668849092795      0.382068828523049     0.5842975966381152    0.06547237005983647  1.037920511709522e-13 122.7245322141977
2.372958986099355      19.62760151015702      16.06538751244066   0.002738109108205861      0.707150084370096     -11.61683998187229  0.0001596930889405789     0.1257526532019652  0.0007816740713367569      13.40220507970329      247.0094010110619   0.007150681642438895     0.8004378567785513     0.5619727270442162     0.2646659063708122     0.3307858489418499    0.01761668849092795      0.382068828523049     0.5842975966381152    0.06547237005983647  1.037920511709522e-13 122.7245317507166
2.372958986099355      19.62760151015702      16.06538751244066   0.002738109108205861      0.707150084370096     -11.61683998187229  0.0001596930889405789     0.1257526532019652  0.0007816740713367569      13.40220507970329      247.0094010110619   0.007150681642438895     0.8004378567785513      0.561972712143055     0.2646659212719734     0.3307858489418499    0.01761668849092795      0.382068828523049     0.5842975966381152    0.06547237005983647  1.037920511709522e-13 122.7245316774033
2.372958986099355      19.62760151015702      16.06538751244066   0.002738109108205861      0.707150084370096     -11.61683998187229  0.0001596930889405789     0.1257526532019652  0.0007816740713367569      13.40220507970329      247.0094010110619   0.007150681642438895     0.8004378567785513      0.561972712143055     0.2646659063708122     0.3307858638430111    0.01761668849092795      0.382068828523049     0.5842975966381152    0.06547237005983647  1.037920511709522e-13 122.7245317358599
2.372958986099355      19.62760151015702      16.06538751244066   0.002738109108205861      0.707150084370096     -11.61683998187229  0.0001596930889405789     0.1257526532019652  0.0007816740713367569      13.40220507970329      247.0094010110619   0.007150681642438895     0.8004378567785513      0.561972712143055     0.2646659063708122     0.3307858489418499    0.01761670339208914      0.382068828523049     0.5842975966381152    0.06547237005983647  1.037920511709522e-13 122.7245317297102
2.372958986099355      19.62760151015702      16.06538751244066   0.002738109108205861      0.707150084370096     -11.61683998187229  0.0001596930889405789     0.1257526532019652  0.0007816740713367569      13.40220507970329      247.0094010110619   0.007150681642438895     0.8004378567785513      0.561972712143055     0.2646659063708122     0.3307858489418499    0.01761668849092795     0.3820688434242102     0.5842975966381152    0.06547237005983647  1.037920511709522e-13 122.7245317297131
2.372958986099355      19.62760151015702      16.06538751244066   0.002738109108205861      0.707150084370096     -11.61683998187229  0.0001596930889405789     0.1257526532019652  0.0007816740713367569      13.40220507970329      247.0094010110619   0.007150681642438895     0.8004378567785513      0.561972712143055     0.2646659063708122     0.3307858489418499    0.01761668849092795      0.382068828523049     0.5842976115392764    0.06547237005983647  1.037920511709522e-13 122.7245317297053
2.372958986099355      19.62760151015702      16.06538751244066   0.002738109108205861      0.707150084370096     -11.61683998187229  0.0001596930889405789     0.1257526532019652  0.0007816740713367569      13.40220507970329      247.0094010110619   0.007150681642438895     0.8004378567785513      0.561972712143055     0.2646659063708122     0.3307858489418499    0.01761668849092795      0.382068828523049     0.5842975966381152    0.06547238496099767  1.037920511709522e-13 122.7245317297069
2.372958986099355      19.62760151015702      16.06538751244066   0.002738109108205861      0.707150084370096     -11.61683998187229  0.0001596930889405789     0.1257526532019652  0.0007816740713367569      13.40220507970329      247.0094010110619   0.007150681642438895     0.8004378567785513      0.561972712143055     0.2646659063708122     0.3307858489418499    0.01761668849092795      0.382068828523049     0.5842975966381152    0.06547237005983647  1.490126498589883e-08 122.7245824789098
2.385792124998182      19.62705468548207      16.06123224434499   0.002732156487804498     0.7085034701217348     -11.61764313607393  0.0001601494426486412      0.125666210413432  0.0007843001904662205      13.53741752886311      252.9704919994763   0.007134530764726311     0.8004111404392584     0.5605363990560222     0.2648916333714348     0.3339800324175114    0.01883680449814585      0.382068828523049     0.6233201175151655      0.134504320276307  9.587995567372325e-14 122.5987747100236
2.385792160549255      19.62705468548207      16.06123224434499   0.002732156487804498     0.7085034701217348     -11.61764313607393  0.0001601494426486412      0.125666210413432  0.0007843001904662205      13.53741752886311      252.9704919994763   0.007134530764726311     0.8004111404392584     0.5605363990560222     0.2648916333714348     0.3339800324175114    0.01883680449814585      0.382068828523049     0.6233201175151655      0.134504320276307  9.587995567372325e-14 122.5987746790807
2.385792124998182      19.62705497794797      16.06123224434499   0.002732156487804498     0.7085034701217348     -11.61764313607393  0.0001601494426486412      0.125666210413432  0.0007843001904662205      13.53741752886311      252.9704919994763   0.007134530764726311     0.8004111404392584     0.5605363990560222     0.2648916333714348     0.3339800324175114    0.01883680449814585      0.382068828523049     0.6233201175151655      0.134504320276307  9.587995567372325e-14 122.5987746887369
2.385792124998182      19.62705468548207      16.06123248367601   0.002732156487804498     0.7085034701217348     -11.61764313607393  0.0001601494426486412      0.125666210413432  0.0007843001904662205      13.53741752886311      252.9704919994763   0.007134530764726311     0.8004111404392584     0.5605363990560222     0.2648916333714348     0.3339800324175114    0.01883680449814585      0.382068828523049     0.6233201175151655      0.134504320276307  9.587995567372325e-14 122.5987746877586
2.385792124998182      19.62705468548207      16.06123224434499   0.002732171388965692     0.7085034701217348     -11.61764313607393  0.0001601494426486412      0.125666210413432  0.0007843001904662205      13.53741752886311      252.9704919994763   0.007134530764726311     0.8004111404392584     0.5605363990560222     0.2648916333714348     0.3339800324175114    0.01883680449814585      0.382068828523049     0.6233201175151655      0.134504320276307  9.587995567372325e-14 122.598775648262
2.385792124998182      19.62705468548207      16.06123224434499   0.002732156487804498      0.708503485022896     -11.61764313607393  0.0001601494426486412      0.125666210413432  0.0007843001904662205      13.53741752886311      252.9704919994763   0.007134530764726311     0.8004111404392584     0.5605363990560222     0.2648916333714348     0.3339800324175114    0.01883680449814585      0.382068828523049     0.6233201175151655      0.134504320276307  9.587995567372325e-14 122.598774709983
2.385792124998182      19.62705468548207      16.06123224434499   0.002732156487804498     0.7085034701217348     -11.61764330919031  0.0001601494426486412      0.125666210413432  0.0007843001904662205      13.53741752886311      252.9704919994763   0.007134530764726311     0.8004111404392584     0.5605363990560222     0.2648916333714348     0.3339800324175114    0.01883680449814585      0.382068828523049     0.6233201175151655      0.134504320276307  9.587995567372325e-14 122.5987747397032
2.385792124998182      19.62705468548207      16.06123224434499   0.002732156487804498     0.7085034701217348     -11.61764313607393  0.0001601643438098351      0.125666210413432  0.0007843001904662205      13.53741752886311      252.9704919994763   0.007134530764726311     0.8004111404392584     0.5605363990560222     0.2648916333714348     0.3339800324175114    0.01883680449814585      0.382068828523049     0.6233201175151655      0.134504320276307  9.587995567372325e-14 122.5987858203183
2.385792124998182      19.62705468548207      16.06123224434499   0.002732156487804498     0.7085034701217348     -11.61764313607393  0.0001601494426486412     0.1256662253145932  0.0007843001904662205      13.53741752886311      252.9704919994763   0.007134530764726311     0.8004111404392584     0.5605363990560222     0.2648916333714348     0.3339800324175114    0.01883680449814585      0.382068828523049     0.6233201175151655      0.134504320276307  9.587995567372325e-14 122.5987749100847
2.385792124998182      19.62705468548207      16.06123224434499   0.002732156487804498     0.7085034701217348     -11.61764313607393  0.0001601494426486412      0.125666210413432  0.0007843150916274144      13.53741752886311      252.9704919994763   0.007134530764726311     0.8004111404392584     0.5605363990560222     0.2648916333714348     0.3339800324175114    0.01883680449814585      0.382068828523049     0.6233201175151655      0.134504320276307  9.587995567372325e-14 122.5987741825223
2.385792124998182      19.62705468548207      16.06123224434499   0.002732156487804498     0.7085034701217348     -11.61764313607393  0.0001601494426486412      0.125666210413432  0.0007843001904662205      13.53741773058635      252.9704919994763   0.007134530764726311     0.8004111404392584     0.5605363990560222     0.2648916333714348     0.3339800324175114    0.01883680449814585      0.382068828523049     0.6233201175151655      0.134504320276307  9.587995567372325e-14 122.5987746872337
2.385792124998182      19.62705468548207      16.06123224434499   0.002732156487804498     0.7085034701217348     -11.61764313607393  0.0001601494426486412      0.125666210413432  0.0007843001904662205      13.53741752886311      252.9704957690304   0.007134530764726311     0.8004111404392584     0.5605363990560222     0.2648916333714348     0.3339800324175114    0.01883680449814585      0.382068828523049     0.6233201175151655      0.134504320276307  9.587995567372325e-14 122.5987746395493
2.385792124998182      19.62705468548207      16.06123224434499   0.002732156487804498     0.7085034701217348     -11.61764313607393  0.0001601494426486412      0.125666210413432  0.0007843001904662205      13.53741752886311      252.9704919994763   0.007134545665887505     0.8004111404392584     0.5605363990560222     0.2648916333714348     0.3339800324175114    0.01883680449814585      0.382068828523049     0.6233201175151655      0.134504320276307  9.587995567372325e-14 122.5987758932067
2.385792124998182      19.62705468548207      16.06123224434499   0.002732156487804498     0.7085034701217348     -11.61764313607393  0.0001601494426486412      0.125666210413432  0.0007843001904662205      13.53741752886311      252.9704919994763   0.007134530764726311     0.8004111553404196     0.5605363990560222     0.2648916333714348     0.3339800324175114    0.01883680449814585      0.382068828523049     0.6233201175151655      0.134504320276307  9.587995567372325e-14 122.598775188908
2.385792124998182      19.62705468548207      16.06123224434499   0.002732156487804498     0.7085034701217348     -11.61764313607393  0.0001601494426486412      0.125666210413432  0.0007843001904662205      13.53741752886311      252.9704919994763   0.007134530764726311     0.8004111404392584     0.5605364139571833     0.2648916333714348     0.3339800324175114    0.01883680449814585      0.382068828523049     0.6233201175151655      0.134504320276307  9.587995567372325e-14 122.5987747218569
2.385792124998182      19.62705468548207      16.06123224434499   0.002732156487804498     0.7085034701217348     -11.61764313607393  0.0001601494426486412      0.125666210413432  0.0007843001904662205      13.53741752886311      252.9704919994763   0.007134530764726311     0.8004111404392584     0.5605363990560222      0.264891648272596     0.3339800324175114    0.01883680449814585      0.382068828523049     0.6233201175151655      0.134504320276307  9.587995567372325e-14 122.5987747752172
2.385792124998182      19.62705468548207      16.06123224434499   0.002732156487804498     0.7085034701217348     -11.61764313607393  0.0001601494426486412      0.125666210413432  0.0007843001904662205      13.53741752886311      252.9704919994763   0.007134530764726311     0.8004111404392584     0.5605363990560222     0.2648916333714348     0.3339800473186726    0.01883680449814585      0.382068828523049     0.6233201175151655      0.134504320276307  9.587995567372325e-14 122.598774703016
2.385792124998182      19.62705468548207      16.06123224434499   0.002732156487804498     0.7085034701217348     -11.61764313607393  0.0001601494426486412      0.125666210413432  0.0007843001904662205      13.53741752886311      252.9704919994763   0.007134530764726311     0.8004111404392584     0.5605363990560222     0.2648916333714348     0.3339800324175114    0.01883681939930705      0.382068828523049     0.6233201175151655      0.134504320276307  9.587995567372325e-14 122.598774710032
2.385792124998182      19.62705468548207      16.06123224434499   0.002732156487804498     0.7085034701217348     -11.61764313607393  0.0001601494426486412      0.125666210413432  0.0007843001904662205      13.53741752886311      252.9704919994763   0.007134530764726311     0.8004111404392584     0.5605363990560222     0.2648916333714348     0.3339800324175114    0.01883680449814585     0.3820688434242102     0.6233201175151655      0.134504320276307  9.587995567372325e-14 122.5987747100236
2.385792124998182      19.62705468548207      16.06123224434499   0.002732156487804498     0.7085034701217348     -11.61764313607393  0.0001601494426486412      0.125666210413432  0.0007843001904662205      13.53741752886311      252.9704919994763   0.007134530764726311     0.8004111404392584     0.5605363990560222     0.2648916333714348     0.3339800324175114    0.01883680449814585      0.382068828523049     0.6233201324163267      0.134504320276307  9.587995567372325e-14 122.5987747100381
2.385792124998182      19.62705468548207      16.06123224434499   0.002732156487804498     0.7085034701217348     -11.61764313607393  0.0001601494426486412      0.125666210413432  0.0007843001904662205      13.53741752886311      252.9704919994763   0.007134530764726311     0.8004111404392584     0.5605363990560222     0.2648916333714348     0.3339800324175114    0.01883680449814585      0.382068828523049     0.6233201175151655     0.1345043351774682  9.587995567372325e-14 122.5987747100203
2.385792124998182      19.62705468548207      16.06123224434499   0.002732156487804498     0.7085034701217348     -11.61764313607393  0.0001601494426486412      0.125666210413432  0.0007843001904662205      13.53741752886311      252.9704919994763   0.007134530764726311     0.8004111404392584     0.5605363990560222     0.2648916333714348     0.3339800324175114    0.01883680449814585      0.382068828523049     0.6233201175151655      0.134504320276307  1.490125707380333e-08 122.5988251244842
2.397761935359792      19.62603269115892      16.05725624109949   0.002724837144986453     0.7096503947154366     -11.61896848994777  0.0001572996333527085     0.1256402524524219  0.0007882540246084062      13.67439816755063      258.9290771490651   0.007122303635950337     0.8003737767585749     0.5592706597920936     0.2650251564275625     0.3372550709826532     0.0161893213221452      0.382068828523049     0.4753152537619332     0.1830438761725943  8.124507517054792e-14 122.486700961177
2.397761971089229      19.62603269115892      16.05725624109949   0.002724837144986453     0.7096503947154366     -11.61896848994777  0.0001572996333527085     0.1256402524524219  0.0007882540246084062      13.67439816755063      258.9290771490651   0.007122303635950337     0.8003737767585749     0.5592706597920936     0.2650251564275625     0.3372550709826532     0.0161893213221452      0.382068828523049     0.4753152537619332     0.1830438761725943  8.124507517054792e-14 122.4867009522419
2.397761935359792      19.62603298360959      16.05725624109949   0.002724837144986453     0.7096503947154366     -11.61896848994777  0.0001572996333527085     0.1256402524524219  0.0007882540246084062      13.67439816755063      258.9290771490651   0.007122303635950337     0.8003737767585749     0.5592706597920936     0.2650251564275625     0.3372550709826532     0.0161893213221452      0.382068828523049     0.4753152537619332     0.1830438761725943  8.124507517054792e-14 122.486700938885
2.397761935359792      19.62603269115892      16.05725648037125   0.002724837144986453     0.7096503947154366     -11.61896848994777  0.0001572996333527085     0.1256402524524219  0.0007882540246084062      13.67439816755063      258.9290771490651   0.007122303635950337     0.8003737767585749     0.5592706597920936     0.2650251564275625     0.3372550709826532     0.0161893213221452      0.382068828523049     0.4753152537619332     0.1830438761725943  8.124507517054792e-14 122.4867009407844
2.397761935359792      19.62603269115892      16.05725624109949   0.002724852046147647     0.7096503947154366     -11.61896848994777  0.0001572996333527085     0.1256402524524219  0.0007882540246084062      13.67439816755063      258.9290771490651   0.007122303635950337     0.8003737767585749     0.5592706597920936     0.2650251564275625     0.3372550709826532     0.0161893213221452      0.382068828523049     0.4753152537619332     0.1830438761725943  8.124507517054792e-14 122.4867015652672
2.397761935359792      19.62603269115892      16.05725624109949   0.002724837144986453     0.7096504096165978     -11.61896848994777  0.0001572996333527085     0.1256402524524219  0.0007882540246084062      13.67439816755063      258.9290771490651   0.007122303635950337     0.8003737767585749     0.5592706597920936     0.2650251564275625     0.3372550709826532     0.0161893213221452      0.382068828523049     0.4753152537619332     0.1830438761725943  8.124507517054792e-14 122.4867009499324
2.397761935359792      19.62603269115892      16.05725624109949   0.002724837144986453     0.7096503947154366     -11.61896866308389  0.0001572996333527085     0.1256402524524219  0.0007882540246084062      13.67439816755063      258.9290771490651   0.007122303635950337     0.8003737767585749     0.5592706597920936     0.2650251564275625     0.3372550709826532     0.0161893213221452      0.382068828523049     0.4753152537619332     0.1830438761725943  8.124507517054792e-14 122.4867009794579
2.397761935359792      19.62603269115892      16.05725624109949   0.002724837144986453     0.7096503947154366     -11.61896848994777  0.0001573145345139023     0.1256402524524219  0.0007882540246084062      13.67439816755063      258.9290771490651   0.007122303635950337     0.8003737767585749     0.5592706597920936     0.2650251564275625     0.3372550709826532     0.0161893213221452      0.382068828523049     0.4753152537619332     0.1830438761725943  8.124507517054792e-14 122.4867116627586
2.397761935359792      19.62603269115892      16.05725624109949   0.002724837144986453     0.7096503947154366     -11.61896848994777  0.0001572996333527085     0.1256402673535831  0.0007882540246084062      13.67439816755063      258.9290771490651   0.007122303635950337     0.8003737767585749     0.5592706597920936     0.2650251564275625     0.3372550709826532     0.0161893213221452      0.382068828523049     0.4753152537619332     0.1830438761725943  8.124507517054792e-14 122.4867011523371
2.397761935359792      19.62603269115892      16.05725624109949   0.002724837144986453     0.7096503947154366     -11.61896848994777  0.0001572996333527085     0.1256402524524219     0.0007882689257696      13.67439816755063      258.9290771490651   0.007122303635950337     0.8003737767585749     0.5592706597920936     0.2650251564275625     0.3372550709826532     0.0161893213221452      0.382068828523049     0.4753152537619332     0.1830438761725943  8.124507517054792e-14 122.4867004966314
2.397761935359792      19.62603269115892      16.05725624109949   0.002724837144986453     0.7096503947154366     -11.61896848994777  0.0001572996333527085     0.1256402524524219  0.0007882540246084062      13.67439837131504      258.9290771490651   0.007122303635950337     0.8003737767585749     0.5592706597920936     0.2650251564275625     0.3372550709826532     0.0161893213221452      0.382068828523049     0.4753152537619332     0.1830438761725943  8.124507517054792e-14 122.4867009726539
2.397761935359792      19.62603269115892      16.05725624109949   0.002724837144986453     0.7096503947154366     -11.61896848994777  0.0001572996333527085     0.1256402524524219  0.0007882540246084062      13.67439816755063       258.929081007409   0.007122303635950337     0.8003737767585749     0.5592706597920936     0.2650251564275625     0.3372550709826532     0.0161893213221452      0.382068828523049     0.4753152537619332     0.1830438761725943  8.124507517054792e-14 122.4867009240411
2.397761935359792      19.62603269115892      16.05725624109949   0.002724837144986453     0.7096503947154366     -11.61896848994777  0.0001572996333527085     0.1256402524524219  0.0007882540246084062      13.67439816755063      258.9290771490651   0.007122318537111531     0.8003737767585749     0.5592706597920936     0.2650251564275625     0.3372550709826532     0.0161893213221452      0.382068828523049     0.4753152537619332     0.1830438761725943  8.124507517054792e-14 122.4867035484101
2.397761935359792      19.62603269115892      16.05725624109949   0.002724837144986453     0.7096503947154366     -11.61896848994777  0.0001572996333527085     0.1256402524524219  0.0007882540246084062      13.67439816755063      258.9290771490651   0.007122303635950337     0.8003737916597361     0.5592706597920936     0.2650251564275625     0.3372550709826532     0.0161893213221452      0.382068828523049     0.4753152537619332     0.1830438761725943  8.124507517054792e-14 122.4867014339504
2.397761935359792      19.62603269115892      16.05725624109949   0.002724837144986453     0.7096503947154366     -11.61896848994777  0.0001572996333527085     0.1256402524524219  0.0007882540246084062      13.67439816755063      258.9290771490651   0.007122303635950337     0.8003737767585749     0.5592706746932548     0.2650251564275625     0.3372550709826532     0.0161893213221452      0.382068828523049     0.4753152537619332     0.1830438761725943  8.124507517054792e-14 122.4867009717582
2.397761935359792      19.62603269115892      16.05725624109949   0.002724837144986453     0.7096503947154366     -11.61896848994777  0.0001572996333527085     0.1256402524524219  0.0007882540246084062      13.67439816755063      258.9290771490651   0.007122303635950337     0.8003737767585749     0.5592706597920936     0.2650251713287237     0.3372550709826532     0.0161893213221452      0.382068828523049     0.4753152537619332     0.1830438761725943  8.124507517054792e-14 122.486701070282
2.397761935359792      19.62603269115892      16.05725624109949   0.002724837144986453     0.7096503947154366     -11.61896848994777  0.0001572996333527085     0.1256402524524219  0.0007882540246084062      13.67439816755063      258.9290771490651   0.007122303635950337     0.8003737767585749     0.5592706597920936     0.2650251564275625     0.3372550858838144     0.0161893213221452      0.382068828523049     0.4753152537619332     0.1830438761725943  8.124507517054792e-14 122.4867009505243
2.397761935359792      19.62603269115892      16.05725624109949   0.002724837144986453     0.7096503947154366     -11.61896848994777  0.0001572996333527085     0.1256402524524219  0.0007882540246084062      13.67439816755063      258.9290771490651   0.007122303635950337     0.8003737767585749     0.5592706597920936     0.2650251564275625     0.3372550709826532     0.0161893362233064      0.382068828523049     0.4753152537619332     0.1830438761725943  8.124507517054792e-14 122.4867009614174
2.397761935359792      19.62603269115892      16.05725624109949   0.002724837144986453     0.7096503947154366     -11.61896848994777  0.0001572996333527085     0.1256402524524219  0.0007882540246084062      13.67439816755063      258.9290771490651   0.007122303635950337     0.8003737767585749     0.5592706597920936     0.2650251564275625     0.3372550709826532     0.0161893213221452     0.3820688434242102     0.4753152537619332     0.1830438761725943  8.124507517054792e-14 122.4867009611697
2.397761935359792      19.62603269115892      16.05725624109949   0.002724837144986453     0.7096503947154366     -11.61896848994777  0.0001572996333527085     0.1256402524524219  0.0007882540246084062      13.67439816755063      258.9290771490651   0.007122303635950337     0.8003737767585749     0.5592706597920936     0.2650251564275625     0.3372550709826532     0.0161893213221452      0.382068828523049     0.4753152686630944     0.1830438761725943  8.124507517054792e-14 122.4867009611795
2.397761935359792      19.62603269115892      16.05725624109949   0.002724837144986453     0.7096503947154366     -11.61896848994777  0.0001572996333527085     0.1256402524524219  0.0007882540246084062      13.67439816755063      258.9290771490651   0.007122303635950337     0.8003737767585749     0.5592706597920936     0.2650251564275625     0.3372550709826532     0.0161893213221452      0.382068828523049     0.4753152537619332     0.1830438910737555  8.124507517054792e-14 122.4867009612014
2.397761935359792      19.62603269115892      16.05725624109949   0.002724837144986453     0.7096503947154366     -11.61896848994777  0.0001572996333527085     0.1256402524524219  0.0007882540246084062      13.67439816755063      258.9290771490651   0.007122303635950337     0.8003737767585749     0.5592706597920936     0.2650251564275625     0.3372550709826532     0.0161893213221452      0.382068828523049     0.4753152537619332     0.1830438761725943  1.490124243892283e-08 122.4867519996237
2.429819134236598      19.70837397364396      16.17664605739309   0.002760377973891955     0.7174237595753691     -11.67564742592128  0.0001290716731532196     0.1259057625933943  0.0007984903786057855      13.85056934462312      270.8389948518924   0.007054362765817887     0.8001880553364286     0.5550771771558122     0.2661355423054756     0.3473874373416037   0.007968091352807511     0.6910532613975119     0.1943840923606678    0.08867224177946224  4.018895646631558e-14 122.2866138672204
2.429819170443725      19.70837397364396      16.17664605739309   0.002760377973891955     0.7174237595753691     -11.67564742592128  0.0001290716731532196     0.1259057625933943  0.0007984903786057855      13.85056934462312      270.8389948518924   0.007054362765817887     0.8001880553364286     0.5550771771558122     0.2661355423054756     0.3473874373416037   0.007968091352807511     0.6910532613975119     0.1943840923606678    0.08867224177946224  4.018895646631558e-14 122.2866138688309
2.429819134236598      19.70837426732162      16.17664605739309   0.002760377973891955     0.7174237595753691     -11.67564742592128  0.0001290716731532196     0.1259057625933943  0.0007984903786057855      13.85056934462312      270.8389948518924   0.007054362765817887     0.8001880553364286     0.5550771771558122     0.2661355423054756     0.3473874373416037   0.007968091352807511     0.6910532613975119     0.1943840923606678    0.08867224177946224  4.018895646631558e-14 122.2866138832341
2.429819134236598      19.70837397364396       16.1766462984439   0.002760377973891955     0.7174237595753691     -11.67564742592128  0.0001290716731532196     0.1259057625933943  0.0007984903786057855      13.85056934462312      270.8389948518924   0.007054362765817887     0.8001880553364286     0.5550771771558122     0.2661355423054756     0.3473874373416037   0.007968091352807511     0.6910532613975119     0.1943840923606678    0.08867224177946224  4.018895646631558e-14 122.2866138842813
2.429819134236598      19.70837397364396      16.17664605739309   0.002760392875053149     0.7174237595753691     -11.67564742592128  0.0001290716731532196     0.1259057625933943  0.0007984903786057855      13.85056934462312      270.8389948518924   0.007054362765817887     0.8001880553364286     0.5550771771558122     0.2661355423054756     0.3473874373416037   0.007968091352807511     0.6910532613975119     0.1943840923606678    0.08867224177946224  4.018895646631558e-14 122.2866128691667
2.429819134236598      19.70837397364396      16.17664605739309   0.002760377973891955     0.7174237744765303     -11.67564742592128  0.0001290716731532196     0.1259057625933943  0.0007984903786057855      13.85056934462312      270.8389948518924   0.007054362765817887     0.8001880553364286     0.5550771771558122     0.2661355423054756     0.3473874373416037   0.007968091352807511     0.6910532613975119     0.1943840923606678    0.08867224177946224  4.018895646631558e-14 122.2866138740749
2.429819134236598      19.70837397364396      16.17664605739309   0.002760377973891955     0.7174237595753691     -11.67564759990198  0.0001290716731532196     0.1259057625933943  0.0007984903786057855      13.85056934462312      270.8389948518924   0.007054362765817887     0.8001880553364286     0.5550771771558122     0.2661355423054756     0.3473874373416037   0.007968091352807511     0.6910532613975119     0.1943840923606678    0.08867224177946224  4.018895646631558e-14 122.2866138673444
2.429819134236598      19.70837397364396      16.17664605739309   0.002760377973891955     0.7174237595753691     -11.67564742592128  0.0001290865743144134     0.1259057625933943  0.0007984903786057855      13.85056934462312      270.8389948518924   0.007054362765817887     0.8001880553364286     0.5550771771558122     0.2661355423054756     0.3473874373416037   0.007968091352807511     0.6910532613975119     0.1943840923606678    0.08867224177946224  4.018895646631558e-14 122.2866218606451
2.429819134236598      19.70837397364396      16.17664605739309   0.002760377973891955     0.7174237595753691     -11.67564742592128  0.0001290716731532196     0.1259057774945555  0.0007984903786057855      13.85056934462312      270.8389948518924   0.007054362765817887     0.8001880553364286     0.5550771771558122     0.2661355423054756     0.3473874373416037   0.007968091352807511     0.6910532613975119     0.1943840923606678    0.08867224177946224  4.018895646631558e-14 122.2866139812919
2.429819134236598      19.70837397364396      16.17664605739309   0.002760377973891955     0.7174237595753691     -11.67564742592128  0.0001290716731532196     0.1259057625933943  0.0007985052797669794      13.85056934462312      270.8389948518924   0.007054362765817887     0.8001880553364286     0.5550771771558122     0.2661355423054756     0.3473874373416037   0.007968091352807511     0.6910532613975119     0.1943840923606678    0.08867224177946224  4.018895646631558e-14 122.2866134801706
2.429819134236598      19.70837397364396      16.17664605739309   0.002760377973891955     0.7174237595753691     -11.67564742592128  0.0001290716731532196     0.1259057625933943  0.0007984903786057855      13.85056955101268      270.8389948518924   0.007054362765817887     0.8001880553364286     0.5550771771558122     0.2661355423054756     0.3473874373416037   0.007968091352807511     0.6910532613975119     0.1943840923606678    0.08867224177946224  4.018895646631558e-14 122.2866139025488
2.429819134236598      19.70837397364396      16.17664605739309   0.002760377973891955     0.7174237595753691     -11.67564742592128  0.0001290716731532196     0.1259057625933943  0.0007984903786057855      13.85056934462312      270.8389988877079   0.007054362765817887     0.8001880553364286     0.5550771771558122     0.2661355423054756     0.3473874373416037   0.007968091352807511     0.6910532613975119     0.1943840923606678    0.08867224177946224  4.018895646631558e-14 122.2866137314263
2.429819134236598      19.70837397364396      16.17664605739309   0.002760377973891955     0.7174237595753691     -11.67564742592128  0.0001290716731532196     0.1259057625933943  0.0007984903786057855      13.85056934462312      270.8389948518924   0.007054377666979081     0.8001880553364286     0.5550771771558122     0.2661355423054756     0.3473874373416037   0.007968091352807511     0.6910532613975119     0.1943840923606678    0.08867224177946224  4.018895646631558e-14 122.2866177979055
2.429819134236598      19.70837397364396      16.17664605739309   0.002760377973891955     0.7174237595753691     -11.67564742592128  0.0001290716731532196     0.1259057625933943  0.0007984903786057855      13.85056934462312      270.8389948518924   0.007054362765817887     0.8001880702375898     0.5550771771558122     0.2661355423054756     0.3473874373416037   0.007968091352807511     0.6910532613975119     0.1943840923606678    0.08867224177946224  4.018895646631558e-14 122.2866143309565
2.429819134236598      19.70837397364396      16.17664605739309   0.002760377973891955     0.7174237595753691     -11.67564742592128  0.0001290716731532196     0.1259057625933943  0.0007984903786057855      13.85056934462312      270.8389948518924   0.007054362765817887     0.8001880553364286     0.5550771920569734     0.2661355423054756     0.3473874373416037   0.007968091352807511     0.6910532613975119     0.1943840923606678    0.08867224177946224  4.018895646631558e-14 122.2866139205188
2.429819134236598      19.70837397364396      16.17664605739309   0.002760377973891955     0.7174237595753691     -11.67564742592128  0.0001290716731532196     0.1259057625933943  0.0007984903786057855      13.85056934462312      270.8389948518924   0.007054362765817887     0.8001880553364286     0.5550771771558122     0.2661355572066368     0.3473874373416037   0.007968091352807511     0.6910532613975119     0.1943840923606678    0.08867224177946224  4.018895646631558e-14 122.2866141152166
2.429819134236598      19.70837397364396      16.17664605739309   0.002760377973891955     0.7174237595753691     -11.67564742592128  0.0001290716731532196     0.1259057625933943  0.0007984903786057855      13.85056934462312      270.8389948518924   0.007054362765817887     0.8001880553364286     0.5550771771558122     0.2661355423054756     0.3473874522427649   0.007968091352807511     0.6910532613975119     0.1943840923606678    0.08867224177946224  4.018895646631558e-14 122.2866138882422
2.429819134236598      19.70837397364396      16.17664605739309   0.002760377973891955     0.7174237595753691     -11.67564742592128  0.0001290716731532196     0.1259057625933943  0.0007984903786057855      13.85056934462312      270.8389948518924   0.007054362765817887     0.8001880553364286     0.5550771771558122     0.2661355423054756     0.3473874373416037   0.007968106253968705     0.6910532613975119     0.1943840923606678    0.08867224177946224  4.018895646631558e-14 122.2866138672392
2.429819134236598      19.70837397364396      16.17664605739309   0.002760377973891955     0.7174237595753691     -11.67564742592128  0.0001290716731532196     0.1259057625933943  0.0007984903786057855      13.85056934462312      270.8389948518924   0.007054362765817887     0.8001880553364286     0.5550771771558122     0.2661355423054756     0.3473874373416037   0.007968091352807511     0.6910532762986731     0.1943840923606678    0.08867224177946224  4.018895646631558e-14 122.2866138672204
2.429819134236598      19.70837397364396      16.17664605739309   0.002760377973891955     0.7174237595753691     -11.67564742592128  0.0001290716731532196     0.1259057625933943  0.0007984903786057855      13.85056934462312      270.8389948518924   0.007054362765817887     0.8001880553364286     0.5550771771558122     0.2661355423054756     0.3473874373416037   0.007968091352807511     0.6910532613975119      0.194384107261829    0.08867224177946224  4.018895646631558e-14 122.2866138684518
2.429819134236598      19.70837397364396      16.17664605739309   0.002760377973891955     0.7174237595753691     -11.67564742592128  0.0001290716731532196     0.1259057625933943  0.0007984903786057855      13.85056934462312      270.8389948518924   0.007054362765817887     0.8001880553364286     0.5550771771558122     0.2661355423054756     0.3473874373416037   0.007968091352807511     0.6910532613975119     0.1943840923606678    0.08867225668062344  4.018895646631558e-14 122.2866138679108
2.429819134236598      19.70837397364396      16.17664605739309   0.002760377973891955     0.7174237595753691     -11.67564742592128  0.0001290716731532196     0.1259057625933943  0.0007984903786057855      13.85056934462312      270.8389948518924   0.007054362765817887     0.8001880553364286     0.5550771771558122     0.2661355423054756     0.3473874373416037   0.007968091352807511     0.6910532613975119     0.1943840923606678    0.08867224177946224  1.490120138280412e-08 122.2867096315128
2.441557058058779      19.66924953104545      16.11350032586363   0.002728086665230692     0.7169943495779274     -11.65348060538315  0.0001300710339335548      0.125812828630557  0.0008019007369336271      13.91337547720152      274.9269495778281   0.007034443733070157      0.800187541282671     0.5536246584680824     0.2662969870686898     0.3494528233988303   0.006586913238981107     0.6910532613975119     0.2051622397390944  2.220446049250313e-14  3.594254335206485e-14 122.2320229433853
2.441557094440814      19.66924953104545      16.11350032586363   0.002728086665230692     0.7169943495779274     -11.65348060538315  0.0001300710339335548      0.125812828630557  0.0008019007369336271      13.91337547720152      274.9269495778281   0.007034443733070157      0.800187541282671     0.5536246584680824     0.2662969870686898     0.3494528233988303   0.006586913238981107     0.6910532613975119     0.2051622397390944  2.220446049250313e-14  3.594254335206485e-14 122.2320229378141
2.441557058058779       19.6692498241401      16.11350032586363   0.002728086665230692     0.7169943495779274     -11.65348060538315  0.0001300710339335548      0.125812828630557  0.0008019007369336271      13.91337547720152      274.9269495778281   0.007034443733070157      0.800187541282671     0.5536246584680824     0.2662969870686898     0.3494528233988303   0.006586913238981107     0.6910532613975119     0.2051622397390944  2.220446049250313e-14  3.594254335206485e-14 122.2320229466433
2.441557058058779      19.66924953104545       16.1135005659735   0.002728086665230692     0.7169943495779274     -11.65348060538315  0.0001300710339335548      0.125812828630557  0.0008019007369336271      13.91337547720152      274.9269495778281   0.007034443733070157      0.800187541282671     0.5536246584680824     0.2662969870686898     0.3494528233988303   0.006586913238981107     0.6910532613975119     0.2051622397390944  2.220446049250313e-14  3.594254335206485e-14 122.2320229468521
2.441557058058779      19.66924953104545      16.11350032586363   0.002728101566391886     0.7169943495779274     -11.65348060538315  0.0001300710339335548      0.125812828630557  0.0008019007369336271      13.91337547720152      274.9269495778281   0.007034443733070157      0.800187541282671     0.5536246584680824     0.2662969870686898     0.3494528233988303   0.006586913238981107     0.6910532613975119     0.2051622397390944  2.220446049250313e-14  3.594254335206485e-14 122.2320220946724
2.441557058058779      19.66924953104545      16.11350032586363   0.002728086665230692     0.7169943644790886     -11.65348060538315  0.0001300710339335548      0.125812828630557  0.0008019007369336271      13.91337547720152      274.9269495778281   0.007034443733070157      0.800187541282671     0.5536246584680824     0.2662969870686898     0.3494528233988303   0.006586913238981107     0.6910532613975119     0.2051622397390944  2.220446049250313e-14  3.594254335206485e-14 122.2320229486531
2.441557058058779      19.66924953104545      16.11350032586363   0.002728086665230692     0.7169943495779274     -11.65348077903354  0.0001300710339335548      0.125812828630557  0.0008019007369336271      13.91337547720152      274.9269495778281   0.007034443733070157      0.800187541282671     0.5536246584680824     0.2662969870686898     0.3494528233988303   0.006586913238981107     0.6910532613975119     0.2051622397390944  2.220446049250313e-14  3.594254335206485e-14 122.2320229348661
2.441557058058779      19.66924953104545      16.11350032586363   0.002728086665230692     0.7169943495779274     -11.65348060538315  0.0001300859350947486      0.125812828630557  0.0008019007369336271      13.91337547720152      274.9269495778281   0.007034443733070157      0.800187541282671     0.5536246584680824     0.2662969870686898     0.3494528233988303   0.006586913238981107     0.6910532613975119     0.2051622397390944  2.220446049250313e-14  3.594254335206485e-14 122.2320305045704
2.441557058058779      19.66924953104545      16.11350032586363   0.002728086665230692     0.7169943495779274     -11.65348060538315  0.0001300710339335548     0.1258128435317182  0.0008019007369336271      13.91337547720152      274.9269495778281   0.007034443733070157      0.800187541282671     0.5536246584680824     0.2662969870686898     0.3494528233988303   0.006586913238981107     0.6910532613975119     0.2051622397390944  2.220446049250313e-14  3.594254335206485e-14 122.2320230338934
2.441557058058779      19.66924953104545      16.11350032586363   0.002728086665230692     0.7169943495779274     -11.65348060538315  0.0001300710339335548      0.125812828630557   0.000801915638094821      13.91337547720152      274.9269495778281   0.007034443733070157      0.800187541282671     0.5536246584680824     0.2662969870686898     0.3494528233988303   0.006586913238981107     0.6910532613975119     0.2051622397390944  2.220446049250313e-14  3.594254335206485e-14 122.2320214396245
2.441557058058779      19.66924953104545      16.11350032586363   0.002728086665230692     0.7169943495779274     -11.65348060538315  0.0001300710339335548      0.125812828630557  0.0008019007369336271      13.91337568452697      274.9269495778281   0.007034443733070157      0.800187541282671     0.5536246584680824     0.2662969870686898     0.3494528233988303   0.006586913238981107     0.6910532613975119     0.2051622397390944  2.220446049250313e-14  3.594254335206485e-14 122.2320229418084
2.441557058058779      19.66924953104545      16.11350032586363   0.002728086665230692     0.7169943495779274     -11.65348060538315  0.0001300710339335548      0.125812828630557  0.0008019007369336271      13.91337547720152      274.9269536745588   0.007034443733070157      0.800187541282671     0.5536246584680824     0.2662969870686898     0.3494528233988303   0.006586913238981107     0.6910532613975119     0.2051622397390944  2.220446049250313e-14  3.594254335206485e-14 122.2320228751792
2.441557058058779      19.66924953104545      16.11350032586363   0.002728086665230692     0.7169943495779274     -11.65348060538315  0.0001300710339335548      0.125812828630557  0.0008019007369336271      13.91337547720152      274.9269495778281   0.007034458634231351      0.800187541282671     0.5536246584680824     0.2662969870686898     0.3494528233988303   0.006586913238981107     0.6910532613975119     0.2051622397390944  2.220446049250313e-14  3.594254335206485e-14 122.2320264834155
2.441557058058779      19.66924953104545      16.11350032586363   0.002728086665230692     0.7169943495779274     -11.65348060538315  0.0001300710339335548      0.125812828630557  0.0008019007369336271      13.91337547720152      274.9269495778281   0.007034443733070157     0.8001875561838322     0.5536246584680824     0.2662969870686898     0.3494528233988303   0.006586913238981107     0.6910532613975119     0.2051622397390944  2.220446049250313e-14  3.594254335206485e-14 122.2320234051852
2.441557058058779      19.66924953104545      16.11350032586363   0.002728086665230692     0.7169943495779274     -11.65348060538315  0.0001300710339335548      0.125812828630557  0.0008019007369336271      13.91337547720152      274.9269495778281   0.007034443733070157      0.800187541282671     0.5536246733692436     0.2662969870686898     0.3494528233988303   0.006586913238981107     0.6910532613975119     0.2051622397390944  2.220446049250313e-14  3.594254335206485e-14 122.2320229974928
2.441557058058779      19.66924953104545      16.11350032586363   0.002728086665230692     0.7169943495779274     -11.65348060538315  0.0001300710339335548      0.125812828630557  0.0008019007369336271      13.91337547720152      274.9269495778281   0.007034443733070157      0.800187541282671     0.5536246584680824      0.266297001969851     0.3494528233988303   0.006586913238981107     0.6910532613975119     0.2051622397390944  2.220446049250313e-14  3.594254335206485e-14 122.2320231637981
2.441557058058779      19.66924953104545      16.11350032586363   0.002728086665230692     0.7169943495779274     -11.65348060538315  0.0001300710339335548      0.125812828630557  0.0008019007369336271      13.91337547720152      274.9269495778281   0.007034443733070157      0.800187541282671     0.5536246584680824     0.2662969870686898     0.3494528382999915   0.006586913238981107     0.6910532613975119     0.2051622397390944  2.220446049250313e-14  3.594254335206485e-14 122.2320229330781
2.441557058058779      19.66924953104545      16.11350032586363   0.002728086665230692     0.7169943495779274     -11.65348060538315  0.0001300710339335548      0.125812828630557  0.0008019007369336271      13.91337547720152      274.9269495778281   0.007034443733070157      0.800187541282671     0.5536246584680824     0.2662969870686898     0.3494528233988303   0.006586928140142301     0.6910532613975119     0.2051622397390944  2.220446049250313e-14  3.594254335206485e-14 122.2320229438933
2.441557058058779      19.66924953104545      16.11350032586363   0.002728086665230692     0.7169943495779274     -11.65348060538315  0.0001300710339335548      0.125812828630557  0.0008019007369336271      13.91337547720152      274.9269495778281   0.007034443733070157      0.800187541282671     0.5536246584680824     0.2662969870686898     0.3494528233988303   0.006586913238981107     0.6910532762986731     0.2051622397390944  2.220446049250313e-14  3.594254335206485e-14 122.2320229433853
2.441557058058779      19.66924953104545      16.11350032586363   0.002728086665230692     0.7169943495779274     -11.65348060538315  0.0001300710339335548      0.125812828630557  0.0008019007369336271      13.91337547720152      274.9269495778281   0.007034443733070157      0.800187541282671     0.5536246584680824     0.2662969870686898     0.3494528233988303   0.006586913238981107     0.6910532613975119     0.2051622546402556  2.220446049250313e-14  3.594254335206485e-14 122.2320229363287
2.441557058058779      19.66924953104545      16.11350032586363   0.002728086665230692     0.7169943495779274     -11.65348060538315  0.0001300710339335548      0.125812828630557  0.0008019007369336271      13.91337547720152      274.9269495778281   0.007034443733070157      0.800187541282671     0.5536246584680824     0.2662969870686898     0.3494528233988303   0.006586913238981107     0.6910532613975119     0.2051622397390944  1.490118339830815e-08  3.594254335206485e-14 122.2320229363287
2.441557058058779      19.66924953104545      16.11350032586363   0.002728086665230692     0.7169943495779274     -11.65348060538315  0.0001300710339335548      0.125812828630557  0.0008019007369336271      13.91337547720152      274.9269495778281   0.007034443733070157      0.800187541282671     0.5536246584680824     0.2662969870686898     0.3494528233988303   0.006586913238981107     0.6910532613975119     0.2051622397390944  2.220446049250313e-14  1.490119713639101e-08 122.2321182218304
2.458769204209561      19.74381905197555       16.1680049957951   0.002915200726695834     0.7253358922335349     -11.62384204592032  7.034989610601365e-05     0.1266298732417241  0.0008159913041930329      13.77187096195656      275.0628007913542    0.00695217158808896      0.800047957461537     0.5499254009256853     0.2678726520550544     0.3570622519908482   0.005379685869627096     0.6910532613975119     0.9793491385943764     0.9740187715807005  2.220446049250313e-14 122.2161745472516
2.458769240848077      19.74381905197555       16.1680049957951   0.002915200726695834     0.7253358922335349     -11.62384204592032  7.034989610601365e-05     0.1266298732417241  0.0008159913041930329      13.77187096195656      275.0628007913542    0.00695217158808896      0.800047957461537     0.5499254009256853     0.2678726520550544     0.3570622519908482   0.005379685869627096     0.6910532613975119     0.9793491385943764     0.9740187715807005  2.220446049250313e-14 122.2161746047387
2.458769204209561      19.74381934618138       16.1680049957951   0.002915200726695834     0.7253358922335349     -11.62384204592032  7.034989610601365e-05     0.1266298732417241  0.0008159913041930329      13.77187096195656      275.0628007913542    0.00695217158808896      0.800047957461537     0.5499254009256853     0.2678726520550544     0.3570622519908482   0.005379685869627096     0.6910532613975119     0.9793491385943764     0.9740187715807005  2.220446049250313e-14 122.2161743979133
2.458769204209561      19.74381905197555      16.16800523671715   0.002915200726695834     0.7253358922335349     -11.62384204592032  7.034989610601365e-05     0.1266298732417241  0.0008159913041930329      13.77187096195656      275.0628007913542    0.00695217158808896      0.800047957461537     0.5499254009256853     0.2678726520550544     0.3570622519908482   0.005379685869627096     0.6910532613975119     0.9793491385943764     0.9740187715807005  2.220446049250313e-14 122.2161744333059
2.458769204209561      19.74381905197555       16.1680049957951   0.002915215627857027     0.7253358922335349     -11.62384204592032  7.034989610601365e-05     0.1266298732417241  0.0008159913041930329      13.77187096195656      275.0628007913542    0.00695217158808896      0.800047957461537     0.5499254009256853     0.2678726520550544     0.3570622519908482   0.005379685869627096     0.6910532613975119     0.9793491385943764     0.9740187715807005  2.220446049250313e-14 122.2161859406167
2.458769204209561      19.74381905197555       16.1680049957951   0.002915200726695834     0.7253359071346961     -11.62384204592032  7.034989610601365e-05     0.1266298732417241  0.0008159913041930329      13.77187096195656      275.0628007913542    0.00695217158808896      0.800047957461537     0.5499254009256853     0.2678726520550544     0.3570622519908482   0.005379685869627096     0.6910532613975119     0.9793491385943764     0.9740187715807005  2.220446049250313e-14 122.2161745488074
2.458769204209561      19.74381905197555       16.1680049957951   0.002915200726695834     0.7253358922335349     -11.62384221912907  7.034989610601365e-05     0.1266298732417241  0.0008159913041930329      13.77187096195656      275.0628007913542    0.00695217158808896      0.800047957461537     0.5499254009256853     0.2678726520550544     0.3570622519908482   0.005379685869627096     0.6910532613975119     0.9793491385943764     0.9740187715807005  2.220446049250313e-14 122.2161747658573
2.458769204209561      19.74381905197555       16.1680049957951   0.002915200726695834     0.7253358922335349     -11.62384204592032   7.03647972672075e-05     0.1266298732417241  0.0008159913041930329      13.77187096195656      275.0628007913542    0.00695217158808896      0.800047957461537     0.5499254009256853     0.2678726520550544     0.3570622519908482   0.005379685869627096     0.6910532613975119     0.9793491385943764     0.9740187715807005  2.220446049250313e-14 122.2161783150068
2.458769204209561      19.74381905197555       16.1680049957951   0.002915200726695834     0.7253358922335349     -11.62384204592032  7.034989610601365e-05     0.1266298881428853  0.0008159913041930329      13.77187096195656      275.0628007913542    0.00695217158808896      0.800047957461537     0.5499254009256853     0.2678726520550544     0.3570622519908482   0.005379685869627096     0.6910532613975119     0.9793491385943764     0.9740187715807005  2.220446049250313e-14 122.2161745711709
2.458769204209561      19.74381905197555       16.1680049957951   0.002915200726695834     0.7253358922335349     -11.62384204592032  7.034989610601365e-05     0.1266298732417241  0.0008160062053542268      13.77187096195656      275.0628007913542    0.00695217158808896      0.800047957461537     0.5499254009256853     0.2678726520550544     0.3570622519908482   0.005379685869627096     0.6910532613975119     0.9793491385943764     0.9740187715807005  2.220446049250313e-14 122.21617437987
2.458769204209561      19.74381905197555       16.1680049957951   0.002915200726695834     0.7253358922335349     -11.62384204592032  7.034989610601365e-05     0.1266298732417241  0.0008159913041930329      13.77187116717343      275.0628007913542    0.00695217158808896      0.800047957461537     0.5499254009256853     0.2678726520550544     0.3570622519908482   0.005379685869627096     0.6910532613975119     0.9793491385943764     0.9740187715807005  2.220446049250313e-14 122.2161745579518
2.458769204209561      19.74381905197555       16.1680049957951   0.002915200726695834     0.7253358922335349     -11.62384204592032  7.034989610601365e-05     0.1266298732417241  0.0008159913041930329      13.77187096195656      275.0628048901094    0.00695217158808896      0.800047957461537     0.5499254009256853     0.2678726520550544     0.3570622519908482   0.005379685869627096     0.6910532613975119     0.9793491385943764     0.9740187715807005  2.220446049250313e-14 122.2161745117014
2.458769204209561      19.74381905197555       16.1680049957951   0.002915200726695834     0.7253358922335349     -11.62384204592032  7.034989610601365e-05     0.1266298732417241  0.0008159913041930329      13.77187096195656      275.0628007913542   0.006952186489250153      0.800047957461537     0.5499254009256853     0.2678726520550544     0.3570622519908482   0.005379685869627096     0.6910532613975119     0.9793491385943764     0.9740187715807005  2.220446049250313e-14 122.2161736095834
2.458769204209561      19.74381905197555       16.1680049957951   0.002915200726695834     0.7253358922335349     -11.62384204592032  7.034989610601365e-05     0.1266298732417241  0.0008159913041930329      13.77187096195656      275.0628007913542    0.00695217158808896     0.8000479723626982     0.5499254009256853     0.2678726520550544     0.3570622519908482   0.005379685869627096     0.6910532613975119     0.9793491385943764     0.9740187715807005  2.220446049250313e-14 122.2161750055538
2.458769204209561      19.74381905197555       16.1680049957951   0.002915200726695834     0.7253358922335349     -11.62384204592032  7.034989610601365e-05     0.1266298732417241  0.0008159913041930329      13.77187096195656      275.0628007913542    0.00695217158808896      0.800047957461537     0.5499254158268465     0.2678726520550544     0.3570622519908482   0.005379685869627096     0.6910532613975119     0.9793491385943764     0.9740187715807005  2.220446049250313e-14 122.2161746483059
2.458769204209561      19.74381905197555       16.1680049957951   0.002915200726695834     0.7253358922335349     -11.62384204592032  7.034989610601365e-05     0.1266298732417241  0.0008159913041930329      13.77187096195656      275.0628007913542    0.00695217158808896      0.800047957461537     0.5499254009256853     0.2678726669562156     0.3570622519908482   0.005379685869627096     0.6910532613975119     0.9793491385943764     0.9740187715807005  2.220446049250313e-14 122.2161745915786
2.458769204209561      19.74381905197555       16.1680049957951   0.002915200726695834     0.7253358922335349     -11.62384204592032  7.034989610601365e-05     0.1266298732417241  0.0008159913041930329      13.77187096195656      275.0628007913542    0.00695217158808896      0.800047957461537     0.5499254009256853     0.2678726520550544     0.3570622668920094   0.005379685869627096     0.6910532613975119     0.9793491385943764     0.9740187715807005  2.220446049250313e-14 122.2161745472625
2.458769204209561      19.74381905197555       16.1680049957951   0.002915200726695834     0.7253358922335349     -11.62384204592032  7.034989610601365e-05     0.1266298732417241  0.0008159913041930329      13.77187096195656      275.0628007913542    0.00695217158808896      0.800047957461537     0.5499254009256853     0.2678726520550544     0.3570622519908482   0.005379700770788289     0.6910532613975119     0.9793491385943764     0.9740187715807005  2.220446049250313e-14 122.2161745465413
2.458769204209561      19.74381905197555       16.1680049957951   0.002915200726695834     0.7253358922335349     -11.62384204592032  7.034989610601365e-05     0.1266298732417241  0.0008159913041930329      13.77187096195656      275.0628007913542    0.00695217158808896      0.800047957461537     0.5499254009256853     0.2678726520550544     0.3570622519908482   0.005379685869627096     0.6910532762986731     0.9793491385943764     0.9740187715807005  2.220446049250313e-14 122.2161745472516
2.458769204209561      19.74381905197555       16.1680049957951   0.002915200726695834     0.7253358922335349     -11.62384204592032  7.034989610601365e-05     0.1266298732417241  0.0008159913041930329      13.77187096195656      275.0628007913542    0.00695217158808896      0.800047957461537     0.5499254009256853     0.2678726520550544     0.3570622519908482   0.005379685869627096     0.6910532613975119     0.9793491534955376     0.9740187715807005  2.220446049250313e-14 122.2161745473859
2.458769204209561      19.74381905197555       16.1680049957951   0.002915200726695834     0.7253358922335349     -11.62384204592032  7.034989610601365e-05     0.1266298732417241  0.0008159913041930329      13.77187096195656      275.0628007913542    0.00695217158808896      0.800047957461537     0.5499254009256853     0.2678726520550544     0.3570622519908482   0.005379685869627096     0.6910532613975119     0.9793491385943764     0.9740187864818617  2.220446049250313e-14 122.2161745485626
2.458769204209561      19.74381905197555       16.1680049957951   0.002915200726695834     0.7253358922335349     -11.62384204592032  7.034989610601365e-05     0.1266298732417241  0.0008159913041930329      13.77187096195656      275.0628007913542    0.00695217158808896      0.800047957461537     0.5499254009256853     0.2678726520550544     0.3570622519908482   0.005379685869627096     0.6910532613975119     0.9793491385943764     0.9740187715807005  1.490118339830815e-08 122.2162749922544
2.457442324078352      19.73070474713419      16.15593485515427   0.002891016582816232     0.7240680758784098     -11.62404380771607   6.18105577510528e-05     0.1267737162524805   0.000820396060045424      13.77874981743234       275.243011555033   0.006948996591591303     0.8000401697692209     0.5498257356531239     0.2679572710255819      0.356704629938628    0.02291673230101916     0.6910532613975119     0.7808302681417231     0.8021128278114943   4.06449793234138e-14 122.2056933802911
2.457442360697096      19.73070474713419      16.15593485515427   0.002891016582816232     0.7240680758784098     -11.62404380771607   6.18105577510528e-05     0.1267737162524805   0.000820396060045424      13.77874981743234       275.243011555033   0.006948996591591303     0.8000401697692209     0.5498257356531239     0.2679572710255819      0.356704629938628    0.02291673230101916     0.6910532613975119     0.7808302681417231     0.8021128278114943   4.06449793234138e-14 122.2056934627908
2.457442324078352      19.73070504114461      16.15593485515427   0.002891016582816232     0.7240680758784098     -11.62404380771607   6.18105577510528e-05     0.1267737162524805   0.000820396060045424      13.77874981743234       275.243011555033   0.006948996591591303     0.8000401697692209     0.5498257356531239     0.2679572710255819      0.356704629938628    0.02291673230101916     0.6910532613975119     0.7808302681417231     0.8021128278114943   4.06449793234138e-14 122.2056932694182
2.457442324078352      19.73070474713419      16.15593509589646   0.002891016582816232     0.7240680758784098     -11.62404380771607   6.18105577510528e-05     0.1267737162524805   0.000820396060045424      13.77874981743234       275.243011555033   0.006948996591591303     0.8000401697692209     0.5498257356531239     0.2679572710255819      0.356704629938628    0.02291673230101916     0.6910532613975119     0.7808302681417231     0.8021128278114943   4.06449793234138e-14 122.2056932919663
2.457442324078352      19.73070474713419      16.15593485515427   0.002891031483977426     0.7240680758784098     -11.62404380771607   6.18105577510528e-05     0.1267737162524805   0.000820396060045424      13.77874981743234       275.243011555033   0.006948996591591303     0.8000401697692209     0.5498257356531239     0.2679572710255819      0.356704629938628    0.02291673230101916     0.6910532613975119     0.7808302681417231     0.8021128278114943   4.06449793234138e-14 122.2057022595867
2.457442324078352      19.73070474713419      16.15593485515427   0.002891016582816232      0.724068090779571     -11.62404380771607   6.18105577510528e-05     0.1267737162524805   0.000820396060045424      13.77874981743234       275.243011555033   0.006948996591591303     0.8000401697692209     0.5498257356531239     0.2679572710255819      0.356704629938628    0.02291673230101916     0.6910532613975119     0.7808302681417231     0.8021128278114943   4.06449793234138e-14 122.2056933851191
2.457442324078352      19.73070474713419      16.15593485515427   0.002891016582816232     0.7240680758784098     -11.62404398092782   6.18105577510528e-05     0.1267737162524805   0.000820396060045424      13.77874981743234       275.243011555033   0.006948996591591303     0.8000401697692209     0.5498257356531239     0.2679572710255819      0.356704629938628    0.02291673230101916     0.6910532613975119     0.7808302681417231     0.8021128278114943   4.06449793234138e-14 122.2056935385574
2.457442324078352      19.73070474713419      16.15593485515427   0.002891016582816232     0.7240680758784098     -11.62404380771607  6.182545891224665e-05     0.1267737162524805   0.000820396060045424      13.77874981743234       275.243011555033   0.006948996591591303     0.8000401697692209     0.5498257356531239     0.2679572710255819      0.356704629938628    0.02291673230101916     0.6910532613975119     0.7808302681417231     0.8021128278114943   4.06449793234138e-14 122.2056978995269
2.457442324078352      19.73070474713419      16.15593485515427   0.002891016582816232     0.7240680758784098     -11.62404380771607   6.18105577510528e-05     0.1267737311536417   0.000820396060045424      13.77874981743234       275.243011555033   0.006948996591591303     0.8000401697692209     0.5498257356531239     0.2679572710255819      0.356704629938628    0.02291673230101916     0.6910532613975119     0.7808302681417231     0.8021128278114943   4.06449793234138e-14 122.2056934381677
2.457442324078352      19.73070474713419      16.15593485515427   0.002891016582816232     0.7240680758784098     -11.62404380771607   6.18105577510528e-05     0.1267737162524805  0.0008204109612066178      13.77874981743234       275.243011555033   0.006948996591591303     0.8000401697692209     0.5498257356531239     0.2679572710255819      0.356704629938628    0.02291673230101916     0.6910532613975119     0.7808302681417231     0.8021128278114943   4.06449793234138e-14 122.2056955633647
2.457442324078352      19.73070474713419      16.15593485515427   0.002891016582816232     0.7240680758784098     -11.62404380771607   6.18105577510528e-05     0.1267737162524805   0.000820396060045424      13.77875002275171       275.243011555033   0.006948996591591303     0.8000401697692209     0.5498257356531239     0.2679572710255819      0.356704629938628    0.02291673230101916     0.6910532613975119     0.7808302681417231     0.8021128278114943   4.06449793234138e-14 122.2056935232443
2.457442324078352      19.73070474713419      16.15593485515427   0.002891016582816232     0.7240680758784098     -11.62404380771607   6.18105577510528e-05     0.1267737162524805   0.000820396060045424      13.77874981743234      275.2430156564735   0.006948996591591303     0.8000401697692209     0.5498257356531239     0.2679572710255819      0.356704629938628    0.02291673230101916     0.6910532613975119     0.7808302681417231     0.8021128278114943   4.06449793234138e-14 122.2056933729771
2.457442324078352      19.73070474713419      16.15593485515427   0.002891016582816232     0.7240680758784098     -11.62404380771607   6.18105577510528e-05     0.1267737162524805   0.000820396060045424      13.77874981743234       275.243011555033   0.006949011492752497     0.8000401697692209     0.5498257356531239     0.2679572710255819      0.356704629938628    0.02291673230101916     0.6910532613975119     0.7808302681417231     0.8021128278114943   4.06449793234138e-14 122.2056936028286
2.457442324078352      19.73070474713419      16.15593485515427   0.002891016582816232     0.7240680758784098     -11.62404380771607   6.18105577510528e-05     0.1267737162524805   0.000820396060045424      13.77874981743234       275.243011555033   0.006948996591591303     0.8000401846703821     0.5498257356531239     0.2679572710255819      0.356704629938628    0.02291673230101916     0.6910532613975119     0.7808302681417231     0.8021128278114943   4.06449793234138e-14 122.2056938359675
2.457442324078352      19.73070474713419      16.15593485515427   0.002891016582816232     0.7240680758784098     -11.62404380771607   6.18105577510528e-05     0.1267737162524805   0.000820396060045424      13.77874981743234       275.243011555033   0.006948996591591303     0.8000401697692209     0.5498257505542851     0.2679572710255819      0.356704629938628    0.02291673230101916     0.6910532613975119     0.7808302681417231     0.8021128278114943   4.06449793234138e-14 122.2056934466773
2.457442324078352      19.73070474713419      16.15593485515427   0.002891016582816232     0.7240680758784098     -11.62404380771607   6.18105577510528e-05     0.1267737162524805   0.000820396060045424      13.77874981743234       275.243011555033   0.006948996591591303     0.8000401697692209     0.5498257356531239     0.2679572859267431      0.356704629938628    0.02291673230101916     0.6910532613975119     0.7808302681417231     0.8021128278114943   4.06449793234138e-14 122.2056934507232
2.457442324078352      19.73070474713419      16.15593485515427   0.002891016582816232     0.7240680758784098     -11.62404380771607   6.18105577510528e-05     0.1267737162524805   0.000820396060045424      13.77874981743234       275.243011555033   0.006948996591591303     0.8000401697692209     0.5498257356531239     0.2679572710255819     0.3567046448397892    0.02291673230101916     0.6910532613975119     0.7808302681417231     0.8021128278114943   4.06449793234138e-14 122.2056933721589
2.457442324078352      19.73070474713419      16.15593485515427   0.002891016582816232     0.7240680758784098     -11.62404380771607   6.18105577510528e-05     0.1267737162524805   0.000820396060045424      13.77874981743234       275.243011555033   0.006948996591591303     0.8000401697692209     0.5498257356531239     0.2679572710255819      0.356704629938628    0.02291674720218036     0.6910532613975119     0.7808302681417231     0.8021128278114943   4.06449793234138e-14 122.2056933801516
2.457442324078352      19.73070474713419      16.15593485515427   0.002891016582816232     0.7240680758784098     -11.62404380771607   6.18105577510528e-05     0.1267737162524805   0.000820396060045424      13.77874981743234       275.243011555033   0.006948996591591303     0.8000401697692209     0.5498257356531239     0.2679572710255819      0.356704629938628    0.02291673230101916     0.6910532762986731     0.7808302681417231     0.8021128278114943   4.06449793234138e-14 122.2056933802911
2.457442324078352      19.73070474713419      16.15593485515427   0.002891016582816232     0.7240680758784098     -11.62404380771607   6.18105577510528e-05     0.1267737162524805   0.000820396060045424      13.77874981743234       275.243011555033   0.006948996591591303     0.8000401697692209     0.5498257356531239     0.2679572710255819      0.356704629938628    0.02291673230101916     0.6910532613975119     0.7808302830428843     0.8021128278114943   4.06449793234138e-14 122.2056933802889
2.457442324078352      19.73070474713419      16.15593485515427   0.002891016582816232     0.7240680758784098     -11.62404380771607   6.18105577510528e-05     0.1267737162524805   0.000820396060045424      13.77874981743234       275.243011555033   0.006948996591591303     0.8000401697692209     0.5498257356531239     0.2679572710255819      0.356704629938628    0.02291673230101916     0.6910532613975119     0.7808302681417231     0.8021128427126555   4.06449793234138e-14 122.2056933802993
2.457442324078352      19.73070474713419      16.15593485515427   0.002891016582816232     0.7240680758784098     -11.62404380771607   6.18105577510528e-05     0.1267737162524805   0.000820396060045424      13.77874981743234       275.243011555033   0.006948996591591303     0.8000401697692209     0.5498257356531239     0.2679572710255819      0.356704629938628    0.02291673230101916     0.6910532613975119     0.7808302681417231     0.8021128278114943  1.490120183882698e-08 122.205793136574
2.502863190850794       19.6649321055108      16.17991625452384   0.002750750646380473     0.7208093613413124     -11.67345769181099  2.376550493960651e-05     0.1274527975910384   0.000827998891386213      13.28828839704971      275.2281478688767   0.006751302572030556      0.800002008488461     0.5407467055939743     0.2707431074216697     0.3726298564606844    0.02320224978136196     0.6910532613975119      0.780865128865186     0.8016866108678289  3.155542467160584e-14 122.2140503800604
2.502863228146362       19.6649321055108      16.17991625452384   0.002750750646380473     0.7208093613413124     -11.67345769181099  2.376550493960651e-05     0.1274527975910384   0.000827998891386213      13.28828839704971      275.2281478688767   0.006751302572030556      0.800002008488461     0.5407467055939743     0.2707431074216697     0.3726298564606844    0.02320224978136196     0.6910532613975119      0.780865128865186     0.8016866108678289  3.155542467160584e-14 122.2140503741371
2.502863190850794      19.66493239854113      16.17991625452384   0.002750750646380473     0.7208093613413124     -11.67345769181099  2.376550493960651e-05     0.1274527975910384   0.000827998891386213      13.28828839704971      275.2281478688767   0.006751302572030556      0.800002008488461     0.5407467055939743     0.2707431074216697     0.3726298564606844    0.02320224978136196     0.6910532613975119      0.780865128865186     0.8016866108678289  3.155542467160584e-14 122.2140503643972
2.502863190850794       19.6649321055108      16.17991649562338   0.002750750646380473     0.7208093613413124     -11.67345769181099  2.376550493960651e-05     0.1274527975910384   0.000827998891386213      13.28828839704971      275.2281478688767   0.006751302572030556      0.800002008488461     0.5407467055939743     0.2707431074216697     0.3726298564606844    0.02320224978136196     0.6910532613975119      0.780865128865186     0.8016866108678289  3.155542467160584e-14 122.2140503591028
2.502863190850794       19.6649321055108      16.17991625452384   0.002750765547541667     0.7208093613413124     -11.67345769181099  2.376550493960651e-05     0.1274527975910384   0.000827998891386213      13.28828839704971      275.2281478688767   0.006751302572030556      0.800002008488461     0.5407467055939743     0.2707431074216697     0.3726298564606844    0.02320224978136196     0.6910532613975119      0.780865128865186     0.8016866108678289  3.155542467160584e-14 122.2140529273766
2.502863190850794       19.6649321055108      16.17991625452384   0.002750750646380473     0.7208093762424735     -11.67345769181099  2.376550493960651e-05     0.1274527975910384   0.000827998891386213      13.28828839704971      275.2281478688767   0.006751302572030556      0.800002008488461     0.5407467055939743     0.2707431074216697     0.3726298564606844    0.02320224978136196     0.6910532613975119      0.780865128865186     0.8016866108678289  3.155542467160584e-14 122.2140503725822
2.502863190850794       19.6649321055108      16.17991625452384   0.002750750646380473     0.7208093613413124     -11.67345786575907  2.376550493960651e-05     0.1274527975910384   0.000827998891386213      13.28828839704971      275.2281478688767   0.006751302572030556      0.800002008488461     0.5407467055939743     0.2707431074216697     0.3726298564606844    0.02320224978136196     0.6910532613975119      0.780865128865186     0.8016866108678289  3.155542467160584e-14 122.2140504200095
2.502863190850794       19.6649321055108      16.17991625452384   0.002750750646380473     0.7208093613413124     -11.67345769181099  2.378040610080035e-05     0.1274527975910384   0.000827998891386213      13.28828839704971      275.2281478688767   0.006751302572030556      0.800002008488461     0.5407467055939743     0.2707431074216697     0.3726298564606844    0.02320224978136196     0.6910532613975119      0.780865128865186     0.8016866108678289  3.155542467160584e-14 122.2140547603085
2.502863190850794       19.6649321055108      16.17991625452384   0.002750750646380473     0.7208093613413124     -11.67345769181099  2.376550493960651e-05     0.1274528124921996   0.000827998891386213      13.28828839704971      275.2281478688767   0.006751302572030556      0.800002008488461     0.5407467055939743     0.2707431074216697     0.3726298564606844    0.02320224978136196     0.6910532613975119      0.780865128865186     0.8016866108678289  3.155542467160584e-14 122.2140503481155
2.502863190850794       19.6649321055108      16.17991625452384   0.002750750646380473     0.7208093613413124     -11.67345769181099  2.376550493960651e-05     0.1274527975910384  0.0008280137925474069      13.28828839704971      275.2281478688767   0.006751302572030556      0.800002008488461     0.5407467055939743     0.2707431074216697     0.3726298564606844    0.02320224978136196     0.6910532613975119      0.780865128865186     0.8016866108678289  3.155542467160584e-14 122.2140477435072
2.502863190850794       19.6649321055108      16.17991625452384   0.002750750646380473     0.7208093613413124     -11.67345769181099  2.376550493960651e-05     0.1274527975910384   0.000827998891386213      13.28828859506063      275.2281478688767   0.006751302572030556      0.800002008488461     0.5407467055939743     0.2707431074216697     0.3726298564606844    0.02320224978136196     0.6910532613975119      0.780865128865186     0.8016866108678289  3.155542467160584e-14 122.214050293353
2.502863190850794       19.6649321055108      16.17991625452384   0.002750750646380473     0.7208093613413124     -11.67345769181099  2.376550493960651e-05     0.1274527975910384   0.000827998891386213      13.28828839704971      275.2281519700957   0.006751302572030556      0.800002008488461     0.5407467055939743     0.2707431074216697     0.3726298564606844    0.02320224978136196     0.6910532613975119      0.780865128865186     0.8016866108678289  3.155542467160584e-14 122.2140502985712
2.502863190850794       19.6649321055108      16.17991625452384   0.002750750646380473     0.7208093613413124     -11.67345769181099  2.376550493960651e-05     0.1274527975910384   0.000827998891386213      13.28828839704971      275.2281478688767   0.006751317473191749      0.800002008488461     0.5407467055939743     0.2707431074216697     0.3726298564606844    0.02320224978136196     0.6910532613975119      0.780865128865186     0.8016866108678289  3.155542467160584e-14 122.2140535230666
2.502863190850794       19.6649321055108      16.17991625452384   0.002750750646380473     0.7208093613413124     -11.67345769181099  2.376550493960651e-05     0.1274527975910384   0.000827998891386213      13.28828839704971      275.2281478688767   0.006751302572030556     0.8000020233896222     0.5407467055939743     0.2707431074216697     0.3726298564606844    0.02320224978136196     0.6910532613975119      0.780865128865186     0.8016866108678289  3.155542467160584e-14 122.2140508973627
2.502863190850794       19.6649321055108      16.17991625452384   0.002750750646380473     0.7208093613413124     -11.67345769181099  2.376550493960651e-05     0.1274527975910384   0.000827998891386213      13.28828839704971      275.2281478688767   0.006751302572030556      0.800002008488461     0.5407467204951355     0.2707431074216697     0.3726298564606844    0.02320224978136196     0.6910532613975119      0.780865128865186     0.8016866108678289  3.155542467160584e-14 122.2140504562235
2.502863190850794       19.6649321055108      16.17991625452384   0.002750750646380473     0.7208093613413124     -11.67345769181099  2.376550493960651e-05     0.1274527975910384   0.000827998891386213      13.28828839704971      275.2281478688767   0.006751302572030556      0.800002008488461     0.5407467055939743     0.2707431223228309     0.3726298564606844    0.02320224978136196     0.6910532613975119      0.780865128865186     0.8016866108678289  3.155542467160584e-14 122.2140505676155
2.502863190850794       19.6649321055108      16.17991625452384   0.002750750646380473     0.7208093613413124     -11.67345769181099  2.376550493960651e-05     0.1274527975910384   0.000827998891386213      13.28828839704971      275.2281478688767   0.006751302572030556      0.800002008488461     0.5407467055939743     0.2707431074216697     0.3726298713618456    0.02320224978136196     0.6910532613975119      0.780865128865186     0.8016866108678289  3.155542467160584e-14 122.2140503604305
2.502863190850794       19.6649321055108      16.17991625452384   0.002750750646380473     0.7208093613413124     -11.67345769181099  2.376550493960651e-05     0.1274527975910384   0.000827998891386213      13.28828839704971      275.2281478688767   0.006751302572030556      0.800002008488461     0.5407467055939743     0.2707431074216697     0.3726298564606844    0.02320226468252316     0.6910532613975119      0.780865128865186     0.8016866108678289  3.155542467160584e-14 122.2140503804491
2.502863190850794       19.6649321055108      16.17991625452384   0.002750750646380473     0.7208093613413124     -11.67345769181099  2.376550493960651e-05     0.1274527975910384   0.000827998891386213      13.28828839704971      275.2281478688767   0.006751302572030556      0.800002008488461     0.5407467055939743     0.2707431074216697     0.3726298564606844    0.02320224978136196     0.6910532762986731      0.780865128865186     0.8016866108678289  3.155542467160584e-14 122.2140503800604
2.502863190850794       19.6649321055108      16.17991625452384   0.002750750646380473     0.7208093613413124     -11.67345769181099  2.376550493960651e-05     0.1274527975910384   0.000827998891386213      13.28828839704971      275.2281478688767   0.006751302572030556      0.800002008488461     0.5407467055939743     0.2707431074216697     0.3726298564606844    0.02320224978136196     0.6910532613975119     0.7808651437663472     0.8016866108678289  3.155542467160584e-14 122.2140503800559
2.502863190850794       19.6649321055108      16.17991625452384   0.002750750646380473     0.7208093613413124     -11.67345769181099  2.376550493960651e-05     0.1274527975910384   0.000827998891386213      13.28828839704971      275.2281478688767   0.006751302572030556      0.800002008488461     0.5407467055939743     0.2707431074216697     0.3726298564606844    0.02320224978136196     0.6910532613975119      0.780865128865186     0.8016866257689901  3.155542467160584e-14 122.2140503800744
2.502863190850794       19.6649321055108      16.17991625452384   0.002750750646380473     0.7208093613413124     -11.67345769181099  2.376550493960651e-05     0.1274527975910384   0.000827998891386213      13.28828839704971      275.2281478688767   0.006751302572030556      0.800002008488461     0.5407467055939743     0.2707431074216697     0.3726298564606844    0.02320224978136196     0.6910532613975119      0.780865128865186     0.8016866108678289  1.490119274927233e-08 122.2141502147236
2.468774354093745      19.71427146387525      16.16193090487099   0.002841279934195062     0.7232517267198495     -11.63638448252545  5.214338177936878e-05     0.1269392193437954  0.0008212729482569617      13.65610232664334      275.2392971540645   0.006898739983507417     0.8000306228387557     0.5475360098444498     0.2686426496632209     0.3606889775345089    0.02298808537854337     0.6910532613975119     0.7808389800679046       0.80200631297188  3.050430135945129e-14 122.1912142683837
2.46877439088135      19.71427146387525      16.16193090487099   0.002841279934195062     0.7232517267198495     -11.63638448252545  5.214338177936878e-05     0.1269392193437954  0.0008212729482569617      13.65610232664334      275.2392971540645   0.006898739983507417     0.8000306228387557     0.5475360098444498     0.2686426496632209     0.3606889775345089    0.02298808537854337     0.6910532613975119     0.7808389800679046       0.80200631297188  3.050430135945129e-14 122.1912142357654
2.468774354093745      19.71427175764078      16.16193090487099   0.002841279934195062     0.7232517267198495     -11.63638448252545  5.214338177936878e-05     0.1269392193437954  0.0008212729482569617      13.65610232664334      275.2392971540645   0.006898739983507417     0.8000306228387557     0.5475360098444498     0.2686426496632209     0.3606889775345089    0.02298808537854337     0.6910532613975119     0.7808389800679046       0.80200631297188  3.050430135945129e-14 122.1912143023839
2.468774354093745      19.71427146387525      16.16193114570253   0.002841279934195062     0.7232517267198495     -11.63638448252545  5.214338177936878e-05     0.1269392193437954  0.0008212729482569617      13.65610232664334      275.2392971540645   0.006898739983507417     0.8000306228387557     0.5475360098444498     0.2686426496632209     0.3606889775345089    0.02298808537854337     0.6910532613975119     0.7808389800679046       0.80200631297188  3.050430135945129e-14 122.1912142805875
2.468774354093745      19.71427146387525      16.16193090487099   0.002841294835356255     0.7232517267198495     -11.63638448252545  5.214338177936878e-05     0.1269392193437954  0.0008212729482569617      13.65610232664334      275.2392971540645   0.006898739983507417     0.8000306228387557     0.5475360098444498     0.2686426496632209     0.3606889775345089    0.02298808537854337     0.6910532613975119     0.7808389800679046       0.80200631297188  3.050430135945129e-14 122.191214622645
2.468774354093745      19.71427146387525      16.16193090487099   0.002841279934195062     0.7232517416210107     -11.63638448252545  5.214338177936878e-05     0.1269392193437954  0.0008212729482569617      13.65610232664334      275.2392971540645   0.006898739983507417     0.8000306228387557     0.5475360098444498     0.2686426496632209     0.3606889775345089    0.02298808537854337     0.6910532613975119     0.7808389800679046       0.80200631297188  3.050430135945129e-14 122.1912142737226
2.468774354093745      19.71427146387525      16.16193090487099   0.002841279934195062     0.7232517267198495     -11.63638465592109  5.214338177936878e-05     0.1269392193437954  0.0008212729482569617      13.65610232664334      275.2392971540645   0.006898739983507417     0.8000306228387557     0.5475360098444498     0.2686426496632209     0.3606889775345089    0.02298808537854337     0.6910532613975119     0.7808389800679046       0.80200631297188  3.050430135945129e-14 122.1912142375708
2.468774354093745      19.71427146387525      16.16193090487099   0.002841279934195062     0.7232517267198495     -11.63638448252545  5.215828294056263e-05     0.1269392193437954  0.0008212729482569617      13.65610232664334      275.2392971540645   0.006898739983507417     0.8000306228387557     0.5475360098444498     0.2686426496632209     0.3606889775345089    0.02298808537854337     0.6910532613975119     0.7808389800679046       0.80200631297188  3.050430135945129e-14 122.1912182702766
2.468774354093745      19.71427146387525      16.16193090487099   0.002841279934195062     0.7232517267198495     -11.63638448252545  5.214338177936878e-05     0.1269392342449566  0.0008212729482569617      13.65610232664334      275.2392971540645   0.006898739983507417     0.8000306228387557     0.5475360098444498     0.2686426496632209     0.3606889775345089    0.02298808537854337     0.6910532613975119     0.7808389800679046       0.80200631297188  3.050430135945129e-14 122.1912142645265
2.468774354093745      19.71427146387525      16.16193090487099   0.002841279934195062     0.7232517267198495     -11.63638448252545  5.214338177936878e-05     0.1269392193437954  0.0008212878494181556      13.65610232664334      275.2392971540645   0.006898739983507417     0.8000306228387557     0.5475360098444498     0.2686426496632209     0.3606889775345089    0.02298808537854337     0.6910532613975119     0.7808389800679046       0.80200631297188  3.050430135945129e-14 122.1912160651901
2.468774354093745      19.71427146387525      16.16193090487099   0.002841279934195062     0.7232517267198495     -11.63638448252545  5.214338177936878e-05     0.1269392193437954  0.0008212729482569617      13.65610253013512      275.2392971540645   0.006898739983507417     0.8000306228387557     0.5475360098444498     0.2686426496632209     0.3606889775345089    0.02298808537854337     0.6910532613975119     0.7808389800679046       0.80200631297188  3.050430135945129e-14 122.1912142410439
2.468774354093745      19.71427146387525      16.16193090487099   0.002841279934195062     0.7232517267198495     -11.63638448252545  5.214338177936878e-05     0.1269392193437954  0.0008212729482569617      13.65610232664334      275.2393012554496   0.006898739983507417     0.8000306228387557     0.5475360098444498     0.2686426496632209     0.3606889775345089    0.02298808537854337     0.6910532613975119     0.7808389800679046       0.80200631297188  3.050430135945129e-14 122.1912142220667
2.468774354093745      19.71427146387525      16.16193090487099   0.002841279934195062     0.7232517267198495     -11.63638448252545  5.214338177936878e-05     0.1269392193437954  0.0008212729482569617      13.65610232664334      275.2392971540645   0.006898754884668611     0.8000306228387557     0.5475360098444498     0.2686426496632209     0.3606889775345089    0.02298808537854337     0.6910532613975119     0.7808389800679046       0.80200631297188  3.050430135945129e-14 122.1912136755568
2.468774354093745      19.71427146387525      16.16193090487099   0.002841279934195062     0.7232517267198495     -11.63638448252545  5.214338177936878e-05     0.1269392193437954  0.0008212729482569617      13.65610232664334      275.2392971540645   0.006898739983507417     0.8000306377399169     0.5475360098444498     0.2686426496632209     0.3606889775345089    0.02298808537854337     0.6910532613975119     0.7808389800679046       0.80200631297188  3.050430135945129e-14 122.1912147513287
2.468774354093745      19.71427146387525      16.16193090487099   0.002841279934195062     0.7232517267198495     -11.63638448252545  5.214338177936878e-05     0.1269392193437954  0.0008212729482569617      13.65610232664334      275.2392971540645   0.006898739983507417     0.8000306228387557      0.547536024745611     0.2686426496632209     0.3606889775345089    0.02298808537854337     0.6910532613975119     0.7808389800679046       0.80200631297188  3.050430135945129e-14 122.1912143374208
2.468774354093745      19.71427146387525      16.16193090487099   0.002841279934195062     0.7232517267198495     -11.63638448252545  5.214338177936878e-05     0.1269392193437954  0.0008212729482569617      13.65610232664334      275.2392971540645   0.006898739983507417     0.8000306228387557     0.5475360098444498     0.2686426645643821     0.3606889775345089    0.02298808537854337     0.6910532613975119     0.7808389800679046       0.80200631297188  3.050430135945129e-14 122.1912142836339
2.468774354093745      19.71427146387525      16.16193090487099   0.002841279934195062     0.7232517267198495     -11.63638448252545  5.214338177936878e-05     0.1269392193437954  0.0008212729482569617      13.65610232664334      275.2392971540645   0.006898739983507417     0.8000306228387557     0.5475360098444498     0.2686426496632209       0.36068899243567    0.02298808537854337     0.6910532613975119     0.7808389800679046       0.80200631297188  3.050430135945129e-14 122.1912142756969
2.468774354093745      19.71427146387525      16.16193090487099   0.002841279934195062     0.7232517267198495     -11.63638448252545  5.214338177936878e-05     0.1269392193437954  0.0008212729482569617      13.65610232664334      275.2392971540645   0.006898739983507417     0.8000306228387557     0.5475360098444498     0.2686426496632209     0.3606889775345089    0.02298810027970456     0.6910532613975119     0.7808389800679046       0.80200631297188  3.050430135945129e-14 122.1912142684175
2.468774354093745      19.71427146387525      16.16193090487099   0.002841279934195062     0.7232517267198495     -11.63638448252545  5.214338177936878e-05     0.1269392193437954  0.0008212729482569617      13.65610232664334      275.2392971540645   0.006898739983507417     0.8000306228387557     0.5475360098444498     0.2686426496632209     0.3606889775345089    0.02298808537854337     0.6910532762986731     0.7808389800679046       0.80200631297188  3.050430135945129e-14 122.1912142683837
2.468774354093745      19.71427146387525      16.16193090487099   0.002841279934195062     0.7232517267198495     -11.63638448252545  5.214338177936878e-05     0.1269392193437954  0.0008212729482569617      13.65610232664334      275.2392971540645   0.006898739983507417     0.8000306228387557     0.5475360098444498     0.2686426496632209     0.3606889775345089    0.02298808537854337     0.6910532613975119     0.7808389949690658       0.80200631297188  3.050430135945129e-14 122.1912142683817
2.468774354093745      19.71427146387525      16.16193090487099   0.002841279934195062     0.7232517267198495     -11.63638448252545  5.214338177936878e-05     0.1269392193437954  0.0008212729482569617      13.65610232664334      275.2392971540645   0.006898739983507417     0.8000306228387557     0.5475360098444498     0.2686426496632209     0.3606889775345089    0.02298808537854337     0.6910532613975119     0.7808389800679046     0.8020063278730412  3.050430135945129e-14 122.1912142683808
2.468774354093745      19.71427146387525      16.16193090487099   0.002841279934195062     0.7232517267198495     -11.63638448252545  5.214338177936878e-05     0.1269392193437954  0.0008212729482569617      13.65610232664334      275.2392971540645   0.006898739983507417     0.8000306228387557     0.5475360098444498     0.2686426496632209     0.3606889775345089    0.02298808537854337     0.6910532613975119     0.7808389800679046       0.80200631297188  1.490119169814902e-08 122.1913141518229
2.468796637879263      19.71422340045884      16.16186126454695   0.002841191691428355     0.7232496117173155      -11.6363717718051  5.213624830704472e-05     0.1269392984053478  0.0008212378915056203      13.65631192342366      275.2496908750597   0.006899457143654095     0.8000306162359314     0.5475324826039291     0.2686427617753117     0.3606949452819279    0.02295807881684679     0.6910532613975119     0.7808558503420301     0.8020326537593032  3.041959800812257e-14 122.1910511934274
2.468796674667199      19.71422340045884      16.16186126454695   0.002841191691428355     0.7232496117173155      -11.6363717718051  5.213624830704472e-05     0.1269392984053478  0.0008212378915056203      13.65631192342366      275.2496908750597   0.006899457143654095     0.8000306162359314     0.5475324826039291     0.2686427617753117     0.3606949452819279    0.02295807881684679     0.6910532613975119     0.7808558503420301     0.8020326537593032  3.041959800812257e-14 122.1910511709217
2.468796637879263      19.71422369422366      16.16186126454695   0.002841191691428355     0.7232496117173155      -11.6363717718051  5.213624830704472e-05     0.1269392984053478  0.0008212378915056203      13.65631192342366      275.2496908750597   0.006899457143654095     0.8000306162359314     0.5475324826039291     0.2686427617753117     0.3606949452819279    0.02295807881684679     0.6910532613975119     0.7808558503420301     0.8020326537593032  3.041959800812257e-14 122.1910512324197
2.468796637879263      19.71422340045884      16.16186150537745   0.002841191691428355     0.7232496117173155      -11.6363717718051  5.213624830704472e-05     0.1269392984053478  0.0008212378915056203      13.65631192342366      275.2496908750597   0.006899457143654095     0.8000306162359314     0.5475324826039291     0.2686427617753117     0.3606949452819279    0.02295807881684679     0.6910532613975119     0.7808558503420301     0.8020326537593032  3.041959800812257e-14 122.1910512125929
2.468796637879263      19.71422340045884      16.16186126454695   0.002841206592589548     0.7232496117173155      -11.6363717718051  5.213624830704472e-05     0.1269392984053478  0.0008212378915056203      13.65631192342366      275.2496908750597   0.006899457143654095     0.8000306162359314     0.5475324826039291     0.2686427617753117     0.3606949452819279    0.02295807881684679     0.6910532613975119     0.7808558503420301     0.8020326537593032  3.041959800812257e-14 122.1910515176609
2.468796637879263      19.71422340045884      16.16186126454695   0.002841191691428355     0.7232496266184767      -11.6363717718051  5.213624830704472e-05     0.1269392984053478  0.0008212378915056203      13.65631192342366      275.2496908750597   0.006899457143654095     0.8000306162359314     0.5475324826039291     0.2686427617753117     0.3606949452819279    0.02295807881684679     0.6910532613975119     0.7808558503420301     0.8020326537593032  3.041959800812257e-14 122.1910511895784
2.468796637879263      19.71422340045884      16.16186126454695   0.002841191691428355     0.7232496117173155     -11.63637194520055  5.213624830704472e-05     0.1269392984053478  0.0008212378915056203      13.65631192342366      275.2496908750597   0.006899457143654095     0.8000306162359314     0.5475324826039291     0.2686427617753117     0.3606949452819279    0.02295807881684679     0.6910532613975119     0.7808558503420301     0.8020326537593032  3.041959800812257e-14 122.1910511610225
2.468796637879263      19.71422340045884      16.16186126454695   0.002841191691428355     0.7232496117173155      -11.6363717718051  5.215114946823856e-05     0.1269392984053478  0.0008212378915056203      13.65631192342366      275.2496908750597   0.006899457143654095     0.8000306162359314     0.5475324826039291     0.2686427617753117     0.3606949452819279    0.02295807881684679     0.6910532613975119     0.7808558503420301     0.8020326537593032  3.041959800812257e-14 122.1910552397291
2.468796637879263      19.71422340045884      16.16186126454695   0.002841191691428355     0.7232496117173155      -11.6363717718051  5.213624830704472e-05      0.126939313306509  0.0008212378915056203      13.65631192342366      275.2496908750597   0.006899457143654095     0.8000306162359314     0.5475324826039291     0.2686427617753117     0.3606949452819279    0.02295807881684679     0.6910532613975119     0.7808558503420301     0.8020326537593032  3.041959800812257e-14 122.1910511933557
2.468796637879263      19.71422340045884      16.16186126454695   0.002841191691428355     0.7232496117173155      -11.6363717718051  5.213624830704472e-05     0.1269392984053478  0.0008212527926668141      13.65631192342366      275.2496908750597   0.006899457143654095     0.8000306162359314     0.5475324826039291     0.2686427617753117     0.3606949452819279    0.02295807881684679     0.6910532613975119     0.7808558503420301     0.8020326537593032  3.041959800812257e-14 122.1910529803185
2.468796637879263      19.71422340045884      16.16186126454695   0.002841191691428355     0.7232496117173155      -11.6363717718051  5.213624830704472e-05     0.1269392984053478  0.0008212378915056203      13.65631212691856      275.2496908750597   0.006899457143654095     0.8000306162359314     0.5475324826039291     0.2686427617753117     0.3606949452819279    0.02295807881684679     0.6910532613975119     0.7808558503420301     0.8020326537593032  3.041959800812257e-14 122.1910511784292
2.468796637879263      19.71422340045884      16.16186126454695   0.002841191691428355     0.7232496117173155      -11.6363717718051  5.213624830704472e-05     0.1269392984053478  0.0008212378915056203      13.65631192342366      275.2496949765997   0.006899457143654095     0.8000306162359314     0.5475324826039291     0.2686427617753117     0.3606949452819279    0.02295807881684679     0.6910532613975119     0.7808558503420301     0.8020326537593032  3.041959800812257e-14 122.1910511672739
2.468796637879263      19.71422340045884      16.16186126454695   0.002841191691428355     0.7232496117173155      -11.6363717718051  5.213624830704472e-05     0.1269392984053478  0.0008212378915056203      13.65631192342366      275.2496908750597   0.006899472044815289     0.8000306162359314     0.5475324826039291     0.2686427617753117     0.3606949452819279    0.02295807881684679     0.6910532613975119     0.7808558503420301     0.8020326537593032  3.041959800812257e-14 122.1910513860148
2.468796637879263      19.71422340045884      16.16186126454695   0.002841191691428355     0.7232496117173155      -11.6363717718051  5.213624830704472e-05     0.1269392984053478  0.0008212378915056203      13.65631192342366      275.2496908750597   0.006899457143654095     0.8000306311370926     0.5475324826039291     0.2686427617753117     0.3606949452819279    0.02295807881684679     0.6910532613975119     0.7808558503420301     0.8020326537593032  3.041959800812257e-14 122.1910516887413
2.468796637879263      19.71422340045884      16.16186126454695   0.002841191691428355     0.7232496117173155      -11.6363717718051  5.213624830704472e-05     0.1269392984053478  0.0008212378915056203      13.65631192342366      275.2496908750597   0.006899457143654095     0.8000306162359314     0.5475324975050903     0.2686427617753117     0.3606949452819279    0.02295807881684679     0.6910532613975119     0.7808558503420301     0.8020326537593032  3.041959800812257e-14 122.1910512523314
2.468796637879263      19.71422340045884      16.16186126454695   0.002841191691428355     0.7232496117173155      -11.6363717718051  5.213624830704472e-05     0.1269392984053478  0.0008212378915056203      13.65631192342366      275.2496908750597   0.006899457143654095     0.8000306162359314     0.5475324826039291     0.2686427766764729     0.3606949452819279    0.02295807881684679     0.6910532613975119     0.7808558503420301     0.8020326537593032  3.041959800812257e-14 122.1910512402611
2.468796637879263      19.71422340045884      16.16186126454695   0.002841191691428355     0.7232496117173155      -11.6363717718051  5.213624830704472e-05     0.1269392984053478  0.0008212378915056203      13.65631192342366      275.2496908750597   0.006899457143654095     0.8000306162359314     0.5475324826039291     0.2686427617753117     0.3606949601830891    0.02295807881684679     0.6910532613975119     0.7808558503420301     0.8020326537593032  3.041959800812257e-14 122.1910512005226
2.468796637879263      19.71422340045884      16.16186126454695   0.002841191691428355     0.7232496117173155      -11.6363717718051  5.213624830704472e-05     0.1269392984053478  0.0008212378915056203      13.65631192342366      275.2496908750597   0.006899457143654095     0.8000306162359314     0.5475324826039291     0.2686427617753117     0.3606949452819279    0.02295809371800798     0.6910532613975119     0.7808558503420301     0.8020326537593032  3.041959800812257e-14 122.1910511954912
2.468796637879263      19.71422340045884      16.16186126454695   0.002841191691428355     0.7232496117173155      -11.6363717718051  5.213624830704472e-05     0.1269392984053478  0.0008212378915056203      13.65631192342366      275.2496908750597   0.006899457143654095     0.8000306162359314     0.5475324826039291     0.2686427617753117     0.3606949452819279    0.02295807881684679     0.6910532762986731     0.7808558503420301     0.8020326537593032  3.041959800812257e-14 122.1910511934274
2.468796637879263      19.71422340045884      16.16186126454695   0.002841191691428355     0.7232496117173155      -11.6363717718051  5.213624830704472e-05     0.1269392984053478  0.0008212378915056203      13.65631192342366      275.2496908750597   0.006899457143654095     0.8000306162359314     0.5475324826039291     0.2686427617753117     0.3606949452819279    0.02295807881684679     0.6910532613975119     0.7808558652431913     0.8020326537593032  3.041959800812257e-14 122.1910511934357
2.468796637879263      19.71422340045884      16.16186126454695   0.002841191691428355     0.7232496117173155      -11.6363717718051  5.213624830704472e-05     0.1269392984053478  0.0008212378915056203      13.65631192342366      275.2496908750597   0.006899457143654095     0.8000306162359314     0.5475324826039291     0.2686427617753117     0.3606949452819279    0.02295807881684679     0.6910532613975119     0.7808558503420301     0.8020326686604644  3.041959800812257e-14 122.191051193486
2.468796637879263      19.71422340045884      16.16186126454695   0.002841191691428355     0.7232496117173155      -11.6363717718051  5.213624830704472e-05     0.1269392984053478  0.0008212378915056203      13.65631192342366      275.2496908750597   0.006899457143654095     0.8000306162359314     0.5475324826039291     0.2686427617753117     0.3606949452819279    0.02295807881684679     0.6910532613975119     0.7808558503420301     0.8020326537593032  1.490119161344567e-08 122.1911510785716
2.468884631483762      19.71349452475343      16.16081496939417   0.002839244993527378      0.723243662699967     -11.63599517739326  5.169411053022229e-05     0.1269415894501572  0.0008190681345476842      13.65652118415463      275.2694273690456   0.006897340161498543     0.8000302761895138     0.5474725213380111      0.268626369276302     0.3607176211460975    0.02267454059948653     0.6910532613975119     0.7800182061500632     0.7966055900533972  2.569904212706928e-14 122.1902915725647
2.46888466827301      19.71349452475343      16.16081496939417   0.002839244993527378      0.723243662699967     -11.63599517739326  5.169411053022229e-05     0.1269415894501572  0.0008190681345476842      13.65652118415463      275.2694273690456   0.006897340161498543     0.8000302761895138     0.5474725213380111      0.268626369276302     0.3607176211460975    0.02267454059948653     0.6910532613975119     0.7800182061500632     0.7966055900533972  2.569904212706928e-14 122.1902915758626
2.468884631483762      19.71349481850739      16.16081496939417   0.002839244993527378      0.723243662699967     -11.63599517739326  5.169411053022229e-05     0.1269415894501572  0.0008190681345476842      13.65652118415463      275.2694273690456   0.006897340161498543     0.8000302761895138     0.5474725213380111      0.268626369276302     0.3607176211460975    0.02267454059948653     0.6910532613975119     0.7800182061500632     0.7966055900533972  2.569904212706928e-14 122.1902916157023
2.468884631483762      19.71349452475343      16.16081521020908   0.002839244993527378      0.723243662699967     -11.63599517739326  5.169411053022229e-05     0.1269415894501572  0.0008190681345476842      13.65652118415463      275.2694273690456   0.006897340161498543     0.8000302761895138     0.5474725213380111      0.268626369276302     0.3607176211460975    0.02267454059948653     0.6910532613975119     0.7800182061500632     0.7966055900533972  2.569904212706928e-14 122.1902915960305
2.468884631483762      19.71349452475343      16.16081496939417   0.002839259894688572      0.723243662699967     -11.63599517739326  5.169411053022229e-05     0.1269415894501572  0.0008190681345476842      13.65652118415463      275.2694273690456   0.006897340161498543     0.8000302761895138     0.5474725213380111      0.268626369276302     0.3607176211460975    0.02267454059948653     0.6910532613975119     0.7800182061500632     0.7966055900533972  2.569904212706928e-14 122.1902915150809
2.468884631483762      19.71349452475343      16.16081496939417   0.002839244993527378     0.7232436776011282     -11.63599517739326  5.169411053022229e-05     0.1269415894501572  0.0008190681345476842      13.65652118415463      275.2694273690456   0.006897340161498543     0.8000302761895138     0.5474725213380111      0.268626369276302     0.3607176211460975    0.02267454059948653     0.6910532613975119     0.7800182061500632     0.7966055900533972  2.569904212706928e-14 122.1902915605569
2.468884631483762      19.71349452475343      16.16081496939417   0.002839244993527378      0.723243662699967      -11.6359953507831  5.169411053022229e-05     0.1269415894501572  0.0008190681345476842      13.65652118415463      275.2694273690456   0.006897340161498543     0.8000302761895138     0.5474725213380111      0.268626369276302     0.3607176211460975    0.02267454059948653     0.6910532613975119     0.7800182061500632     0.7966055900533972  2.569904212706928e-14 122.1902915327504
2.468884631483762      19.71349452475343      16.16081496939417   0.002839244993527378      0.723243662699967     -11.63599517739326  5.170901169141614e-05     0.1269415894501572  0.0008190681345476842      13.65652118415463      275.2694273690456   0.006897340161498543     0.8000302761895138     0.5474725213380111      0.268626369276302     0.3607176211460975    0.02267454059948653     0.6910532613975119     0.7800182061500632     0.7966055900533972  2.569904212706928e-14 122.1902947802095
2.468884631483762      19.71349452475343      16.16081496939417   0.002839244993527378      0.723243662699967     -11.63599517739326  5.169411053022229e-05     0.1269416043513184  0.0008190681345476842      13.65652118415463      275.2694273690456   0.006897340161498543     0.8000302761895138     0.5474725213380111      0.268626369276302     0.3607176211460975    0.02267454059948653     0.6910532613975119     0.7800182061500632     0.7966055900533972  2.569904212706928e-14 122.1902915462783
2.468884631483762      19.71349452475343      16.16081496939417   0.002839244993527378      0.723243662699967     -11.63599517739326  5.169411053022229e-05     0.1269415894501572  0.0008190830357088781      13.65652118415463      275.2694273690456   0.006897340161498543     0.8000302761895138     0.5474725213380111      0.268626369276302     0.3607176211460975    0.02267454059948653     0.6910532613975119     0.7800182061500632     0.7966055900533972  2.569904212706928e-14 122.1902922614396
2.468884631483762      19.71349452475343      16.16081496939417   0.002839244993527378      0.723243662699967     -11.63599517739326  5.169411053022229e-05     0.1269415894501572  0.0008190681345476842      13.65652138765265      275.2694273690456   0.006897340161498543     0.8000302761895138     0.5474725213380111      0.268626369276302     0.3607176211460975    0.02267454059948653     0.6910532613975119     0.7800182061500632     0.7966055900533972  2.569904212706928e-14 122.190291580029
2.468884631483762      19.71349452475343      16.16081496939417   0.002839244993527378      0.723243662699967     -11.63599517739326  5.169411053022229e-05     0.1269415894501572  0.0008190681345476842      13.65652118415463      275.2694314708797   0.006897340161498543     0.8000302761895138     0.5474725213380111      0.268626369276302     0.3607176211460975    0.02267454059948653     0.6910532613975119     0.7800182061500632     0.7966055900533972  2.569904212706928e-14 122.1902915333134
2.468884631483762      19.71349452475343      16.16081496939417   0.002839244993527378      0.723243662699967     -11.63599517739326  5.169411053022229e-05     0.1269415894501572  0.0008190681345476842      13.65652118415463      275.2694273690456   0.006897355062659737     0.8000302761895138     0.5474725213380111      0.268626369276302     0.3607176211460975    0.02267454059948653     0.6910532613975119     0.7800182061500632     0.7966055900533972  2.569904212706928e-14 122.1902895909752
2.468884631483762      19.71349452475343      16.16081496939417   0.002839244993527378      0.723243662699967     -11.63599517739326  5.169411053022229e-05     0.1269415894501572  0.0008190681345476842      13.65652118415463      275.2694273690456   0.006897340161498543      0.800030291090675     0.5474725213380111      0.268626369276302     0.3607176211460975    0.02267454059948653     0.6910532613975119     0.7800182061500632     0.7966055900533972  2.569904212706928e-14 122.1902920666835
2.468884631483762      19.71349452475343      16.16081496939417   0.002839244993527378      0.723243662699967     -11.63599517739326  5.169411053022229e-05     0.1269415894501572  0.0008190681345476842      13.65652118415463      275.2694273690456   0.006897340161498543     0.8000302761895138     0.5474725362391723      0.268626369276302     0.3607176211460975    0.02267454059948653     0.6910532613975119     0.7800182061500632     0.7966055900533972  2.569904212706928e-14 122.1902916454321
2.468884631483762      19.71349452475343      16.16081496939417   0.002839244993527378      0.723243662699967     -11.63599517739326  5.169411053022229e-05     0.1269415894501572  0.0008190681345476842      13.65652118415463      275.2694273690456   0.006897340161498543     0.8000302761895138     0.5474725213380111     0.2686263841774632     0.3607176211460975    0.02267454059948653     0.6910532613975119     0.7800182061500632     0.7966055900533972  2.569904212706928e-14 122.1902915210362
2.468884631483762      19.71349452475343      16.16081496939417   0.002839244993527378      0.723243662699967     -11.63599517739326  5.169411053022229e-05     0.1269415894501572  0.0008190681345476842      13.65652118415463      275.2694273690456   0.006897340161498543     0.8000302761895138     0.5474725213380111      0.268626369276302     0.3607176360472587    0.02267454059948653     0.6910532613975119     0.7800182061500632     0.7966055900533972  2.569904212706928e-14 122.1902915729811
2.468884631483762      19.71349452475343      16.16081496939417   0.002839244993527378      0.723243662699967     -11.63599517739326  5.169411053022229e-05     0.1269415894501572  0.0008190681345476842      13.65652118415463      275.2694273690456   0.006897340161498543     0.8000302761895138     0.5474725213380111      0.268626369276302     0.3607176211460975    0.02267455550064772     0.6910532613975119     0.7800182061500632     0.7966055900533972  2.569904212706928e-14 122.1902915726538
2.468884631483762      19.71349452475343      16.16081496939417   0.002839244993527378      0.723243662699967     -11.63599517739326  5.169411053022229e-05     0.1269415894501572  0.0008190681345476842      13.65652118415463      275.2694273690456   0.006897340161498543     0.8000302761895138     0.5474725213380111      0.268626369276302     0.3607176211460975    0.02267454059948653     0.6910532762986731     0.7800182061500632     0.7966055900533972  2.569904212706928e-14 122.1902915725647
2.468884631483762      19.71349452475343      16.16081496939417   0.002839244993527378      0.723243662699967     -11.63599517739326  5.169411053022229e-05     0.1269415894501572  0.0008190681345476842      13.65652118415463      275.2694273690456   0.006897340161498543     0.8000302761895138     0.5474725213380111      0.268626369276302     0.3607176211460975    0.02267454059948653     0.6910532613975119     0.7800182210512244     0.7966055900533972  2.569904212706928e-14 122.1902915725743
2.468884631483762      19.71349452475343      16.16081496939417   0.002839244993527378      0.723243662699967     -11.63599517739326  5.169411053022229e-05     0.1269415894501572  0.0008190681345476842      13.65652118415463      275.2694273690456   0.006897340161498543     0.8000302761895138     0.5474725213380111      0.268626369276302     0.3607176211460975    0.02267454059948653     0.6910532613975119     0.7800182061500632     0.7966056049545583  2.569904212706928e-14 122.1902915725634
2.468884631483762      19.71349452475343      16.16081496939417   0.002839244993527378      0.723243662699967     -11.63599517739326  5.169411053022229e-05     0.1269415894501572  0.0008190681345476842      13.65652118415463      275.2694273690456   0.006897340161498543     0.8000302761895138     0.5474725213380111      0.268626369276302     0.3607176211460975    0.02267454059948653     0.6910532613975119     0.7800182061500632     0.7966055900533972  1.490118689288978e-08 122.1903914582341
2.468988655924268      19.71303566408099      16.16000462957672   0.002839950064202936     0.7232562127369555     -11.63568096340274  5.164650275114189e-05     0.1269427530515644  0.0008190706451233015      13.65718537279546      275.3108258513055   0.006898772759844323     0.8000302302797122     0.5474580770864843     0.2686296324075358      0.360749797474381    0.02219589631962578     0.6910532613975119     0.7780352471011482     0.7966688675437565  2.561241250947158e-14 122.189585821991
2.468988692715066      19.71303566408099      16.16000462957672   0.002839950064202936     0.7232562127369555     -11.63568096340274  5.164650275114189e-05     0.1269427530515644  0.0008190706451233015      13.65718537279546      275.3108258513055   0.006898772759844323     0.8000302302797122     0.5474580770864843     0.2686296324075358      0.360749797474381    0.02219589631962578     0.6910532613975119     0.7780352471011482     0.7966688675437565  2.561241250947158e-14 122.1895858301497
2.468988655924268      19.71303595782811      16.16000462957672   0.002839950064202936     0.7232562127369555     -11.63568096340274  5.164650275114189e-05     0.1269427530515644  0.0008190706451233015      13.65718537279546      275.3108258513055   0.006898772759844323     0.8000302302797122     0.5474580770864843     0.2686296324075358      0.360749797474381    0.02219589631962578     0.6910532613975119     0.7780352471011482     0.7966688675437565  2.561241250947158e-14 122.1895858703141
2.468988655924268      19.71303566408099      16.16000487037956   0.002839950064202936     0.7232562127369555     -11.63568096340274  5.164650275114189e-05     0.1269427530515644  0.0008190706451233015      13.65718537279546      275.3108258513055   0.006898772759844323     0.8000302302797122     0.5474580770864843     0.2686296324075358      0.360749797474381    0.02219589631962578     0.6910532613975119     0.7780352471011482     0.7966688675437565  2.561241250947158e-14 122.1895858487724
2.468988655924268      19.71303566408099      16.16000462957672    0.00283996496536413     0.7232562127369555     -11.63568096340274  5.164650275114189e-05     0.1269427530515644  0.0008190706451233015      13.65718537279546      275.3108258513055   0.006898772759844323     0.8000302302797122     0.5474580770864843     0.2686296324075358      0.360749797474381    0.02219589631962578     0.6910532613975119     0.7780352471011482     0.7966688675437565  2.561241250947158e-14 122.189586200297
2.468988655924268      19.71303566408099      16.16000462957672   0.002839950064202936     0.7232562276381167     -11.63568096340274  5.164650275114189e-05     0.1269427530515644  0.0008190706451233015      13.65718537279546      275.3108258513055   0.006898772759844323     0.8000302302797122     0.5474580770864843     0.2686296324075358      0.360749797474381    0.02219589631962578     0.6910532613975119     0.7780352471011482     0.7966688675437565  2.561241250947158e-14 122.1895858247084
2.468988655924268      19.71303566408099      16.16000462957672   0.002839950064202936     0.7232562127369555      -11.6356811367879  5.164650275114189e-05     0.1269427530515644  0.0008190706451233015      13.65718537279546      275.3108258513055   0.006898772759844323     0.8000302302797122     0.5474580770864843     0.2686296324075358      0.360749797474381    0.02219589631962578     0.6910532613975119     0.7780352471011482     0.7966688675437565  2.561241250947158e-14 122.1895857899266
2.468988655924268      19.71303566408099      16.16000462957672   0.002839950064202936     0.7232562127369555     -11.63568096340274  5.166140391233574e-05     0.1269427530515644  0.0008190706451233015      13.65718537279546      275.3108258513055   0.006898772759844323     0.8000302302797122     0.5474580770864843     0.2686296324075358      0.360749797474381    0.02219589631962578     0.6910532613975119     0.7780352471011482     0.7966688675437565  2.561241250947158e-14 122.1895891624674
2.468988655924268      19.71303566408099      16.16000462957672   0.002839950064202936     0.7232562127369555     -11.63568096340274  5.164650275114189e-05     0.1269427679527256  0.0008190706451233015      13.65718537279546      275.3108258513055   0.006898772759844323     0.8000302302797122     0.5474580770864843     0.2686296324075358      0.360749797474381    0.02219589631962578     0.6910532613975119     0.7780352471011482     0.7966688675437565  2.561241250947158e-14 122.1895857843263
2.468988655924268      19.71303566408099      16.16000462957672   0.002839950064202936     0.7232562127369555     -11.63568096340274  5.164650275114189e-05     0.1269427530515644  0.0008190855462844954      13.65718537279546      275.3108258513055   0.006898772759844323     0.8000302302797122     0.5474580770864843     0.2686296324075358      0.360749797474381    0.02219589631962578     0.6910532613975119     0.7780352471011482     0.7966688675437565  2.561241250947158e-14 122.1895864335169
2.468988655924268      19.71303566408099      16.16000462957672   0.002839950064202936     0.7232562127369555     -11.63568096340274  5.164650275114189e-05     0.1269427530515644  0.0008190706451233015      13.65718557630338      275.3108258513055   0.006898772759844323     0.8000302302797122     0.5474580770864843     0.2686296324075358      0.360749797474381    0.02219589631962578     0.6910532613975119     0.7780352471011482     0.7966688675437565  2.561241250947158e-14 122.18958579311
2.468988655924268      19.71303566408099      16.16000462957672   0.002839950064202936     0.7232562127369555     -11.63568096340274  5.164650275114189e-05     0.1269427530515644  0.0008190706451233015      13.65718537279546      275.3108299537565   0.006898772759844323     0.8000302302797122     0.5474580770864843     0.2686296324075358      0.360749797474381    0.02219589631962578     0.6910532613975119     0.7780352471011482     0.7966688675437565  2.561241250947158e-14 122.1895857760387
2.468988655924268      19.71303566408099      16.16000462957672   0.002839950064202936     0.7232562127369555     -11.63568096340274  5.164650275114189e-05     0.1269427530515644  0.0008190706451233015      13.65718537279546      275.3108258513055   0.006898787661005517     0.8000302302797122     0.5474580770864843     0.2686296324075358      0.360749797474381    0.02219589631962578     0.6910532613975119     0.7780352471011482     0.7966688675437565  2.561241250947158e-14 122.1895855157884
2.468988655924268      19.71303566408099      16.16000462957672   0.002839950064202936     0.7232562127369555     -11.63568096340274  5.164650275114189e-05     0.1269427530515644  0.0008190706451233015      13.65718537279546      275.3108258513055   0.006898772759844323     0.8000302451808734     0.5474580770864843     0.2686296324075358      0.360749797474381    0.02219589631962578     0.6910532613975119     0.7780352471011482     0.7966688675437565  2.561241250947158e-14 122.1895863176467
2.468988655924268      19.71303566408099      16.16000462957672   0.002839950064202936     0.7232562127369555     -11.63568096340274  5.164650275114189e-05     0.1269427530515644  0.0008190706451233015      13.65718537279546      275.3108258513055   0.006898772759844323     0.8000302302797122     0.5474580919876455     0.2686296324075358      0.360749797474381    0.02219589631962578     0.6910532613975119     0.7780352471011482     0.7966688675437565  2.561241250947158e-14 122.1895858803772
2.468988655924268      19.71303566408099      16.16000462957672   0.002839950064202936     0.7232562127369555     -11.63568096340274  5.164650275114189e-05     0.1269427530515644  0.0008190706451233015      13.65718537279546      275.3108258513055   0.006898772759844323     0.8000302302797122     0.5474580770864843      0.268629647308697      0.360749797474381    0.02219589631962578     0.6910532613975119     0.7780352471011482     0.7966688675437565  2.561241250947158e-14 122.1895858394942
2.468988655924268      19.71303566408099      16.16000462957672   0.002839950064202936     0.7232562127369555     -11.63568096340274  5.164650275114189e-05     0.1269427530515644  0.0008190706451233015      13.65718537279546      275.3108258513055   0.006898772759844323     0.8000302302797122     0.5474580770864843     0.2686296324075358     0.3607498123755422    0.02219589631962578     0.6910532613975119     0.7780352471011482     0.7966688675437565  2.561241250947158e-14 122.189585819517
2.468988655924268      19.71303566408099      16.16000462957672   0.002839950064202936     0.7232562127369555     -11.63568096340274  5.164650275114189e-05     0.1269427530515644  0.0008190706451233015      13.65718537279546      275.3108258513055   0.006898772759844323     0.8000302302797122     0.5474580770864843     0.2686296324075358      0.360749797474381    0.02219591122078698     0.6910532613975119     0.7780352471011482     0.7966688675437565  2.561241250947158e-14 122.1895858345331
2.468988655924268      19.71303566408099      16.16000462957672   0.002839950064202936     0.7232562127369555     -11.63568096340274  5.164650275114189e-05     0.1269427530515644  0.0008190706451233015      13.65718537279546      275.3108258513055   0.006898772759844323     0.8000302302797122     0.5474580770864843     0.2686296324075358      0.360749797474381    0.02219589631962578     0.6910532762986731     0.7780352471011482     0.7966688675437565  2.561241250947158e-14 122.189585821991
2.468988655924268      19.71303566408099      16.16000462957672   0.002839950064202936     0.7232562127369555     -11.63568096340274  5.164650275114189e-05     0.1269427530515644  0.0008190706451233015      13.65718537279546      275.3108258513055   0.006898772759844323     0.8000302302797122     0.5474580770864843     0.2686296324075358      0.360749797474381    0.02219589631962578     0.6910532613975119     0.7780352620023094     0.7966688675437565  2.561241250947158e-14 122.1895858219458
2.468988655924268      19.71303566408099      16.16000462957672   0.002839950064202936     0.7232562127369555     -11.63568096340274  5.164650275114189e-05     0.1269427530515644  0.0008190706451233015      13.65718537279546      275.3108258513055   0.006898772759844323     0.8000302302797122     0.5474580770864843     0.2686296324075358      0.360749797474381    0.02219589631962578     0.6910532613975119     0.7780352471011482     0.7966688824449177  2.561241250947158e-14 122.1895858220783
2.468988655924268      19.71303566408099      16.16000462957672   0.002839950064202936     0.7232562127369555     -11.63568096340274  5.164650275114189e-05     0.1269427530515644  0.0008190706451233015      13.65718537279546      275.3108258513055   0.006898772759844323     0.8000302302797122     0.5474580770864843     0.2686296324075358      0.360749797474381    0.02219589631962578     0.6910532613975119     0.7780352471011482     0.7966688675437565  1.490118680626017e-08 122.1896857280335
2.469106328190117       19.7112841888694       16.1570023256227   0.002838611328928733     0.7232279293569156     -11.63453320625895  5.150383859486622e-05     0.1269456669140419  0.0008190953808901043      13.65924138959991      275.3903624726452   0.006899161289694285     0.8000299757307074     0.5474436903643951     0.2686297822814232     0.3607873327137997    0.02210762107163909     0.6910532613975119     0.7811918777932817      0.776099512199095  2.582159594197571e-14 122.1883525091546
2.469106364982669       19.7112841888694       16.1570023256227   0.002838611328928733     0.7232279293569156     -11.63453320625895  5.150383859486622e-05     0.1269456669140419  0.0008190953808901043      13.65924138959991      275.3903624726452   0.006899161289694285     0.8000299757307074     0.5474436903643951     0.2686297822814232     0.3607873327137997    0.02210762107163909     0.6910532613975119     0.7811918777932817      0.776099512199095  2.582159594197571e-14 122.1883525093539
2.469106328190117      19.71128448259042       16.1570023256227   0.002838611328928733     0.7232279293569156     -11.63453320625895  5.150383859486622e-05     0.1269456669140419  0.0008190953808901043      13.65924138959991      275.3903624726452   0.006899161289694285     0.8000299757307074     0.5474436903643951     0.2686297822814232     0.3607873327137997    0.02210762107163909     0.6910532613975119     0.7811918777932817      0.776099512199095  2.582159594197571e-14 122.1883525455518
2.469106328190117       19.7112841888694      16.15700256638079   0.002838611328928733     0.7232279293569156     -11.63453320625895  5.150383859486622e-05     0.1269456669140419  0.0008190953808901043      13.65924138959991      275.3903624726452   0.006899161289694285     0.8000299757307074     0.5474436903643951     0.2686297822814232     0.3607873327137997    0.02210762107163909     0.6910532613975119     0.7811918777932817      0.776099512199095  2.582159594197571e-14 122.1883525261115
2.469106328190117       19.7112841888694       16.1570023256227   0.002838626230089927     0.7232279293569156     -11.63453320625895  5.150383859486622e-05     0.1269456669140419  0.0008190953808901043      13.65924138959991      275.3903624726452   0.006899161289694285     0.8000299757307074     0.5474436903643951     0.2686297822814232     0.3607873327137997    0.02210762107163909     0.6910532613975119     0.7811918777932817      0.776099512199095  2.582159594197571e-14 122.1883528524309
2.469106328190117       19.7112841888694       16.1570023256227   0.002838611328928733     0.7232279442580768     -11.63453320625895  5.150383859486622e-05     0.1269456669140419  0.0008190953808901043      13.65924138959991      275.3903624726452   0.006899161289694285     0.8000299757307074     0.5474436903643951     0.2686297822814232     0.3607873327137997    0.02210762107163909     0.6910532613975119     0.7811918777932817      0.776099512199095  2.582159594197571e-14 122.1883525093763
2.469106328190117       19.7112841888694       16.1570023256227   0.002838611328928733     0.7232279293569156       -11.634533379627  5.150383859486622e-05     0.1269456669140419  0.0008190953808901043      13.65924138959991      275.3903624726452   0.006899161289694285     0.8000299757307074     0.5474436903643951     0.2686297822814232     0.3607873327137997    0.02210762107163909     0.6910532613975119     0.7811918777932817      0.776099512199095  2.582159594197571e-14 122.1883524841533
2.469106328190117       19.7112841888694       16.1570023256227   0.002838611328928733     0.7232279293569156     -11.63453320625895  5.151873975606006e-05     0.1269456669140419  0.0008190953808901043      13.65924138959991      275.3903624726452   0.006899161289694285     0.8000299757307074     0.5474436903643951     0.2686297822814232     0.3607873327137997    0.02210762107163909     0.6910532613975119     0.7811918777932817      0.776099512199095  2.582159594197571e-14 122.1883559037583
2.469106328190117       19.7112841888694       16.1570023256227   0.002838611328928733     0.7232279293569156     -11.63453320625895  5.150383859486622e-05     0.1269456818152031  0.0008190953808901043      13.65924138959991      275.3903624726452   0.006899161289694285     0.8000299757307074     0.5474436903643951     0.2686297822814232     0.3607873327137997    0.02210762107163909     0.6910532613975119     0.7811918777932817      0.776099512199095  2.582159594197571e-14 122.1883524726138
2.469106328190117       19.7112841888694       16.1570023256227   0.002838611328928733     0.7232279293569156     -11.63453320625895  5.150383859486622e-05     0.1269456669140419  0.0008191102820512982      13.65924138959991      275.3903624726452   0.006899161289694285     0.8000299757307074     0.5474436903643951     0.2686297822814232     0.3607873327137997    0.02210762107163909     0.6910532613975119     0.7811918777932817      0.776099512199095  2.582159594197571e-14 122.1883531192757
2.469106328190117       19.7112841888694       16.1570023256227   0.002838611328928733     0.7232279293569156     -11.63453320625895  5.150383859486622e-05     0.1269456669140419  0.0008190953808901043      13.65924159313847      275.3903624726452   0.006899161289694285     0.8000299757307074     0.5474436903643951     0.2686297822814232     0.3607873327137997    0.02210762107163909     0.6910532613975119     0.7811918777932817      0.776099512199095  2.582159594197571e-14 122.1883524905
2.469106328190117       19.7112841888694       16.1570023256227   0.002838611328928733     0.7232279293569156     -11.63453320625895  5.150383859486622e-05     0.1269456669140419  0.0008190953808901043      13.65924138959991      275.3903665762814   0.006899161289694285     0.8000299757307074     0.5474436903643951     0.2686297822814232     0.3607873327137997    0.02210762107163909     0.6910532613975119     0.7811918777932817      0.776099512199095  2.582159594197571e-14 122.188352474523
2.469106328190117       19.7112841888694       16.1570023256227   0.002838611328928733     0.7232279293569156     -11.63453320625895  5.150383859486622e-05     0.1269456669140419  0.0008190953808901043      13.65924138959991      275.3903624726452   0.006899176190855479     0.8000299757307074     0.5474436903643951     0.2686297822814232     0.3607873327137997    0.02210762107163909     0.6910532613975119     0.7811918777932817      0.776099512199095  2.582159594197571e-14 122.1883527884112
2.469106328190117       19.7112841888694       16.1570023256227   0.002838611328928733     0.7232279293569156     -11.63453320625895  5.150383859486622e-05     0.1269456669140419  0.0008190953808901043      13.65924138959991      275.3903624726452   0.006899161289694285     0.8000299906318686     0.5474436903643951     0.2686297822814232     0.3607873327137997    0.02210762107163909     0.6910532613975119     0.7811918777932817      0.776099512199095  2.582159594197571e-14 122.1883530048662
2.469106328190117       19.7112841888694       16.1570023256227   0.002838611328928733     0.7232279293569156     -11.63453320625895  5.150383859486622e-05     0.1269456669140419  0.0008190953808901043      13.65924138959991      275.3903624726452   0.006899161289694285     0.8000299757307074     0.5474437052655563     0.2686297822814232     0.3607873327137997    0.02210762107163909     0.6910532613975119     0.7811918777932817      0.776099512199095  2.582159594197571e-14 122.1883525631259
2.469106328190117       19.7112841888694       16.1570023256227   0.002838611328928733     0.7232279293569156     -11.63453320625895  5.150383859486622e-05     0.1269456669140419  0.0008190953808901043      13.65924138959991      275.3903624726452   0.006899161289694285     0.8000299757307074     0.5474436903643951     0.2686297971825844     0.3607873327137997    0.02210762107163909     0.6910532613975119     0.7811918777932817      0.776099512199095  2.582159594197571e-14 122.1883525378677
2.469106328190117       19.7112841888694       16.1570023256227   0.002838611328928733     0.7232279293569156     -11.63453320625895  5.150383859486622e-05     0.1269456669140419  0.0008190953808901043      13.65924138959991      275.3903624726452   0.006899161289694285     0.8000299757307074     0.5474436903643951     0.2686297822814232     0.3607873476149608    0.02210762107163909     0.6910532613975119     0.7811918777932817      0.776099512199095  2.582159594197571e-14 122.1883525079532
2.469106328190117       19.7112841888694       16.1570023256227   0.002838611328928733     0.7232279293569156     -11.63453320625895  5.150383859486622e-05     0.1269456669140419  0.0008190953808901043      13.65924138959991      275.3903624726452   0.006899161289694285     0.8000299757307074     0.5474436903643951     0.2686297822814232     0.3607873327137997    0.02210763597280029     0.6910532613975119     0.7811918777932817      0.776099512199095  2.582159594197571e-14 122.1883525122805
2.469106328190117       19.7112841888694       16.1570023256227   0.002838611328928733     0.7232279293569156     -11.63453320625895  5.150383859486622e-05     0.1269456669140419  0.0008190953808901043      13.65924138959991      275.3903624726452   0.006899161289694285     0.8000299757307074     0.5474436903643951     0.2686297822814232     0.3607873327137997    0.02210762107163909     0.6910532762986731     0.7811918777932817      0.776099512199095  2.582159594197571e-14 122.1883525091546
2.469106328190117       19.7112841888694       16.1570023256227   0.002838611328928733     0.7232279293569156     -11.63453320625895  5.150383859486622e-05     0.1269456669140419  0.0008190953808901043      13.65924138959991      275.3903624726452   0.006899161289694285     0.8000299757307074     0.5474436903643951     0.2686297822814232     0.3607873327137997    0.02210762107163909     0.6910532613975119     0.7811918926944429      0.776099512199095  2.582159594197571e-14 122.1883525093379
2.469106328190117       19.7112841888694       16.1570023256227   0.002838611328928733     0.7232279293569156     -11.63453320625895  5.150383859486622e-05     0.1269456669140419  0.0008190953808901043      13.65924138959991      275.3903624726452   0.006899161289694285     0.8000299757307074     0.5474436903643951     0.2686297822814232     0.3607873327137997    0.02210762107163909     0.6910532613975119     0.7811918777932817     0.7760995271002562  2.582159594197571e-14 122.1883525106668
2.469106328190117       19.7112841888694       16.1570023256227   0.002838611328928733     0.7232279293569156     -11.63453320625895  5.150383859486622e-05     0.1269456669140419  0.0008190953808901043      13.65924138959991      275.3903624726452   0.006899161289694285     0.8000299757307074     0.5474436903643951     0.2686297822814232     0.3607873327137997    0.02210762107163909     0.6910532613975119     0.7811918777932817      0.776099512199095   1.49011870154436e-08 122.1884523805718
2.469261082384273      19.70647667876754      16.14921893586891   0.002833234077775134     0.7230914831035676      -11.6319960669808  5.036707202324409e-05     0.1269953977077361  0.0008187372853240471      13.66091915885357      275.4582942677464   0.006896652861964018     0.8000289389412337     0.5473834763352838     0.2686311418879999     0.3608302020180434    0.02113390056136112     0.6910532613975119     0.7446324767979717     0.7572379994869247  2.683797259271468e-14 122.186442572946
2.46926111917913      19.70647667876754      16.14921893586891   0.002833234077775134     0.7230914831035676      -11.6319960669808  5.036707202324409e-05     0.1269953977077361  0.0008187372853240471      13.66091915885357      275.4582942677464   0.006896652861964018     0.8000289389412337     0.5473834763352838     0.2686311418879999     0.3608302020180434    0.02113390056136112     0.6910532613975119     0.7446324767979717     0.7572379994869247  2.683797259271468e-14 122.1864425628144
2.469261082384273      19.70647697241693      16.14921893586891   0.002833234077775134     0.7230914831035676      -11.6319960669808  5.036707202324409e-05     0.1269953977077361  0.0008187372853240471      13.66091915885357      275.4582942677464   0.006896652861964018     0.8000289389412337     0.5473834763352838     0.2686311418879999     0.3608302020180434    0.02113390056136112     0.6910532613975119     0.7446324767979717     0.7572379994869247  2.683797259271468e-14 122.186442615868
2.469261082384273      19.70647667876754      16.14921917651103   0.002833234077775134     0.7230914831035676      -11.6319960669808  5.036707202324409e-05     0.1269953977077361  0.0008187372853240471      13.66091915885357      275.4582942677464   0.006896652861964018     0.8000289389412337     0.5473834763352838     0.2686311418879999     0.3608302020180434    0.02113390056136112     0.6910532613975119     0.7446324767979717     0.7572379994869247  2.683797259271468e-14 122.1864425884906
2.469261082384273      19.70647667876754      16.14921893586891   0.002833248978936327     0.7230914831035676      -11.6319960669808  5.036707202324409e-05     0.1269953977077361  0.0008187372853240471      13.66091915885357      275.4582942677464   0.006896652861964018     0.8000289389412337     0.5473834763352838     0.2686311418879999     0.3608302020180434    0.02113390056136112     0.6910532613975119     0.7446324767979717     0.7572379994869247  2.683797259271468e-14 122.1864426601807
2.469261082384273      19.70647667876754      16.14921893586891   0.002833234077775134     0.7230914980047288      -11.6319960669808  5.036707202324409e-05     0.1269953977077361  0.0008187372853240471      13.66091915885357      275.4582942677464   0.006896652861964018     0.8000289389412337     0.5473834763352838     0.2686311418879999     0.3608302020180434    0.02113390056136112     0.6910532613975119     0.7446324767979717     0.7572379994869247  2.683797259271468e-14 122.1864425760186
2.469261082384273      19.70647667876754      16.14921893586891   0.002833234077775134     0.7230914831035676     -11.63199624031105  5.036707202324409e-05     0.1269953977077361  0.0008187372853240471      13.66091915885357      275.4582942677464   0.006896652861964018     0.8000289389412337     0.5473834763352838     0.2686311418879999     0.3608302020180434    0.02113390056136112     0.6910532613975119     0.7446324767979717     0.7572379994869247  2.683797259271468e-14 122.1864425323264
2.469261082384273      19.70647667876754      16.14921893586891   0.002833234077775134     0.7230914831035676      -11.6319960669808  5.038197318443794e-05     0.1269953977077361  0.0008187372853240471      13.66091915885357      275.4582942677464   0.006896652861964018     0.8000289389412337     0.5473834763352838     0.2686311418879999     0.3608302020180434    0.02113390056136112     0.6910532613975119     0.7446324767979717     0.7572379994869247  2.683797259271468e-14 122.1864461660442
2.469261082384273      19.70647667876754      16.14921893586891   0.002833234077775134     0.7230914831035676      -11.6319960669808  5.036707202324409e-05     0.1269954126088973  0.0008187372853240471      13.66091915885357      275.4582942677464   0.006896652861964018     0.8000289389412337     0.5473834763352838     0.2686311418879999     0.3608302020180434    0.02113390056136112     0.6910532613975119     0.7446324767979717     0.7572379994869247  2.683797259271468e-14 122.186442556307
2.469261082384273      19.70647667876754      16.14921893586891   0.002833234077775134     0.7230914831035676      -11.6319960669808  5.036707202324409e-05     0.1269953977077361  0.0008187521864852409      13.66091915885357      275.4582942677464   0.006896652861964018     0.8000289389412337     0.5473834763352838     0.2686311418879999     0.3608302020180434    0.02113390056136112     0.6910532613975119     0.7446324767979717     0.7572379994869247  2.683797259271468e-14 122.1864433792489
2.469261082384273      19.70647667876754      16.14921893586891   0.002833234077775134     0.7230914831035676      -11.6319960669808  5.036707202324409e-05     0.1269953977077361  0.0008187372853240471      13.66091936241713      275.4582942677464   0.006896652861964018     0.8000289389412337     0.5473834763352838     0.2686311418879999     0.3608302020180434    0.02113390056136112     0.6910532613975119     0.7446324767979717     0.7572379994869247  2.683797259271468e-14 122.1864425354102
2.469261082384273      19.70647667876754      16.14921893586891   0.002833234077775134     0.7230914831035676      -11.6319960669808  5.036707202324409e-05     0.1269953977077361  0.0008187372853240471      13.66091915885357      275.4582983723948   0.006896652861964018     0.8000289389412337     0.5473834763352838     0.2686311418879999     0.3608302020180434    0.02113390056136112     0.6910532613975119     0.7446324767979717     0.7572379994869247  2.683797259271468e-14 122.1864425291642
2.469261082384273      19.70647667876754      16.14921893586891   0.002833234077775134     0.7230914831035676      -11.6319960669808  5.036707202324409e-05     0.1269953977077361  0.0008187372853240471      13.66091915885357      275.4582942677464   0.006896667763125212     0.8000289389412337     0.5473834763352838     0.2686311418879999     0.3608302020180434    0.02113390056136112     0.6910532613975119     0.7446324767979717     0.7572379994869247  2.683797259271468e-14 122.1864410462496
2.469261082384273      19.70647667876754      16.14921893586891   0.002833234077775134     0.7230914831035676      -11.6319960669808  5.036707202324409e-05     0.1269953977077361  0.0008187372853240471      13.66091915885357      275.4582942677464   0.006896652861964018     0.8000289538423949     0.5473834763352838     0.2686311418879999     0.3608302020180434    0.02113390056136112     0.6910532613975119     0.7446324767979717     0.7572379994869247  2.683797259271468e-14 122.1864430607863
2.469261082384273      19.70647667876754      16.14921893586891   0.002833234077775134     0.7230914831035676      -11.6319960669808  5.036707202324409e-05     0.1269953977077361  0.0008187372853240471      13.66091915885357      275.4582942677464   0.006896652861964018     0.8000289389412337      0.547383491236445     0.2686311418879999     0.3608302020180434    0.02113390056136112     0.6910532613975119     0.7446324767979717     0.7572379994869247  2.683797259271468e-14 122.1864426262599
2.469261082384273      19.70647667876754      16.14921893586891   0.002833234077775134     0.7230914831035676      -11.6319960669808  5.036707202324409e-05     0.1269953977077361  0.0008187372853240471      13.66091915885357      275.4582942677464   0.006896652861964018     0.8000289389412337     0.5473834763352838     0.2686311567891611     0.3608302020180434    0.02113390056136112     0.6910532613975119     0.7446324767979717     0.7572379994869247  2.683797259271468e-14 122.186442536365
2.469261082384273      19.70647667876754      16.14921893586891   0.002833234077775134     0.7230914831035676      -11.6319960669808  5.036707202324409e-05     0.1269953977077361  0.0008187372853240471      13.66091915885357      275.4582942677464   0.006896652861964018     0.8000289389412337     0.5473834763352838     0.2686311418879999     0.3608302169192046    0.02113390056136112     0.6910532613975119     0.7446324767979717     0.7572379994869247  2.683797259271468e-14 122.1864425782111
2.469261082384273      19.70647667876754      16.14921893586891   0.002833234077775134     0.7230914831035676      -11.6319960669808  5.036707202324409e-05     0.1269953977077361  0.0008187372853240471      13.66091915885357      275.4582942677464   0.006896652861964018     0.8000289389412337     0.5473834763352838     0.2686311418879999     0.3608302020180434    0.02113391546252231     0.6910532613975119     0.7446324767979717     0.7572379994869247  2.683797259271468e-14 122.1864425729687
2.469261082384273      19.70647667876754      16.14921893586891   0.002833234077775134     0.7230914831035676      -11.6319960669808  5.036707202324409e-05     0.1269953977077361  0.0008187372853240471      13.66091915885357      275.4582942677464   0.006896652861964018     0.8000289389412337     0.5473834763352838     0.2686311418879999     0.3608302020180434    0.02113390056136112     0.6910532762986731     0.7446324767979717     0.7572379994869247  2.683797259271468e-14 122.186442572946
2.469261082384273      19.70647667876754      16.14921893586891   0.002833234077775134     0.7230914831035676      -11.6319960669808  5.036707202324409e-05     0.1269953977077361  0.0008187372853240471      13.66091915885357      275.4582942677464   0.006896652861964018     0.8000289389412337     0.5473834763352838     0.2686311418879999     0.3608302020180434    0.02113390056136112     0.6910532613975119     0.7446324916991329     0.7572379994869247  2.683797259271468e-14 122.18644257295
2.469261082384273      19.70647667876754      16.14921893586891   0.002833234077775134     0.7230914831035676      -11.6319960669808  5.036707202324409e-05     0.1269953977077361  0.0008187372853240471      13.66091915885357      275.4582942677464   0.006896652861964018     0.8000289389412337     0.5473834763352838     0.2686311418879999     0.3608302020180434    0.02113390056136112     0.6910532613975119     0.7446324767979717     0.7572380143880859  2.683797259271468e-14 122.186442572951
2.469261082384273      19.70647667876754      16.14921893586891   0.002833234077775134     0.7230914831035676      -11.6319960669808  5.036707202324409e-05     0.1269953977077361  0.0008187372853240471      13.66091915885357      275.4582942677464   0.006896652861964018     0.8000289389412337     0.5473834763352838     0.2686311418879999     0.3608302020180434    0.02113390056136112     0.6910532613975119     0.7446324767979717     0.7572379994869247  1.490118803182025e-08 122.186542444945
2.469400107105233      19.70610290781028      16.14863419998056   0.002832716561756615      0.723073961919676     -11.63189283072137  5.035334421407297e-05     0.1269954734322097  0.0008187449168066447      13.66289605836137      275.5414258436119   0.006897912217682941     0.8000288904294917     0.5473680766079673     0.2686323558972968     0.3608674414370344    0.02097277644985329     0.6910532613975119     0.7435867779181651     0.7559921506225158  2.673815797252153e-14 122.1852426402674
2.469400143902162      19.70610290781028      16.14863419998056   0.002832716561756615      0.723073961919676     -11.63189283072137  5.035334421407297e-05     0.1269954734322097  0.0008187449168066447      13.66289605836137      275.5414258436119   0.006897912217682941     0.8000288904294917     0.5473680766079673     0.2686323558972968     0.3608674414370344    0.02097277644985329     0.6910532613975119     0.7435867779181651     0.7559921506225158  2.673815797252153e-14 122.1852426311697
2.469400107105233       19.7061032014541      16.14863419998056   0.002832716561756615      0.723073961919676     -11.63189283072137  5.035334421407297e-05     0.1269954734322097  0.0008187449168066447      13.66289605836137      275.5414258436119   0.006897912217682941     0.8000288904294917     0.5473680766079673     0.2686323558972968     0.3608674414370344    0.02097277644985329     0.6910532613975119     0.7435867779181651     0.7559921506225158  2.673815797252153e-14 122.1852426765179
2.469400107105233      19.70610290781028      16.14863444061396   0.002832716561756615      0.723073961919676     -11.63189283072137  5.035334421407297e-05     0.1269954734322097  0.0008187449168066447      13.66289605836137      275.5414258436119   0.006897912217682941     0.8000288904294917     0.5473680766079673     0.2686323558972968     0.3608674414370344    0.02097277644985329     0.6910532613975119     0.7435867779181651     0.7559921506225158  2.673815797252153e-14 122.1852426498942
2.469400107105233      19.70610290781028      16.14863419998056   0.002832731462917809      0.723073961919676     -11.63189283072137  5.035334421407297e-05     0.1269954734322097  0.0008187449168066447      13.66289605836137      275.5414258436119   0.006897912217682941     0.8000288904294917     0.5473680766079673     0.2686323558972968     0.3608674414370344    0.02097277644985329     0.6910532613975119     0.7435867779181651     0.7559921506225158  2.673815797252153e-14 122.1852426677755
2.469400107105233      19.70610290781028      16.14863419998056   0.002832716561756615     0.7230739768208372     -11.63189283072137  5.035334421407297e-05     0.1269954734322097  0.0008187449168066447      13.66289605836137      275.5414258436119   0.006897912217682941     0.8000288904294917     0.5473680766079673     0.2686323558972968     0.3608674414370344    0.02097277644985329     0.6910532613975119     0.7435867779181651     0.7559921506225158  2.673815797252153e-14 122.185242631694
2.469400107105233      19.70610290781028      16.14863419998056   0.002832716561756615      0.723073961919676     -11.63189300405008  5.035334421407297e-05     0.1269954734322097  0.0008187449168066447      13.66289605836137      275.5414258436119   0.006897912217682941     0.8000288904294917     0.5473680766079673     0.2686323558972968     0.3608674414370344    0.02097277644985329     0.6910532613975119     0.7435867779181651     0.7559921506225158  2.673815797252153e-14 122.1852425877885
2.469400107105233      19.70610290781028      16.14863419998056   0.002832716561756615      0.723073961919676     -11.63189283072137  5.036824537526681e-05     0.1269954734322097  0.0008187449168066447      13.66289605836137      275.5414258436119   0.006897912217682941     0.8000288904294917     0.5473680766079673     0.2686323558972968     0.3608674414370344    0.02097277644985329     0.6910532613975119     0.7435867779181651     0.7559921506225158  2.673815797252153e-14 122.1852463428984
2.469400107105233      19.70610290781028      16.14863419998056   0.002832716561756615      0.723073961919676     -11.63189283072137  5.035334421407297e-05     0.1269954883333709  0.0008187449168066447      13.66289605836137      275.5414258436119   0.006897912217682941     0.8000288904294917     0.5473680766079673     0.2686323558972968     0.3608674414370344    0.02097277644985329     0.6910532613975119     0.7435867779181651     0.7559921506225158  2.673815797252153e-14 122.1852426204814
2.469400107105233      19.70610290781028      16.14863419998056   0.002832716561756615      0.723073961919676     -11.63189283072137  5.035334421407297e-05     0.1269954734322097  0.0008187598179678385      13.66289605836137      275.5414258436119   0.006897912217682941     0.8000288904294917     0.5473680766079673     0.2686323558972968     0.3608674414370344    0.02097277644985329     0.6910532613975119     0.7435867779181651     0.7559921506225158  2.673815797252153e-14 122.1852434572092
2.469400107105233      19.70610290781028      16.14863419998056   0.002832716561756615      0.723073961919676     -11.63189283072137  5.035334421407297e-05     0.1269954734322097  0.0008187449168066447      13.66289626195439      275.5414258436119   0.006897912217682941     0.8000288904294917     0.5473680766079673     0.2686323558972968     0.3608674414370344    0.02097277644985329     0.6910532613975119     0.7435867779181651     0.7559921506225158  2.673815797252153e-14 122.1852426158485
2.469400107105233      19.70610290781028      16.14863419998056   0.002832716561756615      0.723073961919676     -11.63189283072137  5.035334421407297e-05     0.1269954734322097  0.0008187449168066447      13.66289605836137      275.5414299494991   0.006897912217682941     0.8000288904294917     0.5473680766079673     0.2686323558972968     0.3608674414370344    0.02097277644985329     0.6910532613975119     0.7435867779181651     0.7559921506225158  2.673815797252153e-14 122.185242606977
2.469400107105233      19.70610290781028      16.14863419998056   0.002832716561756615      0.723073961919676     -11.63189283072137  5.035334421407297e-05     0.1269954734322097  0.0008187449168066447      13.66289605836137      275.5414258436119   0.006897927118844135     0.8000288904294917     0.5473680766079673     0.2686323558972968     0.3608674414370344    0.02097277644985329     0.6910532613975119     0.7435867779181651     0.7559921506225158  2.673815797252153e-14 122.1852425882374
2.469400107105233      19.70610290781028      16.14863419998056   0.002832716561756615      0.723073961919676     -11.63189283072137  5.035334421407297e-05     0.1269954734322097  0.0008187449168066447      13.66289605836137      275.5414258436119   0.006897912217682941     0.8000289053306529     0.5473680766079673     0.2686323558972968     0.3608674414370344    0.02097277644985329     0.6910532613975119     0.7435867779181651     0.7559921506225158  2.673815797252153e-14 122.1852431311713
2.469400107105233      19.70610290781028      16.14863419998056   0.002832716561756615      0.723073961919676     -11.63189283072137  5.035334421407297e-05     0.1269954734322097  0.0008187449168066447      13.66289605836137      275.5414258436119   0.006897912217682941     0.8000288904294917     0.5473680915091285     0.2686323558972968     0.3608674414370344    0.02097277644985329     0.6910532613975119     0.7435867779181651     0.7559921506225158  2.673815797252153e-14 122.1852426795421
2.469400107105233      19.70610290781028      16.14863419998056   0.002832716561756615      0.723073961919676     -11.63189283072137  5.035334421407297e-05     0.1269954734322097  0.0008187449168066447      13.66289605836137      275.5414258436119   0.006897912217682941     0.8000288904294917     0.5473680766079673      0.268632370798458     0.3608674414370344    0.02097277644985329     0.6910532613975119     0.7435867779181651     0.7559921506225158  2.673815797252153e-14 122.1852426530047
2.469400107105233      19.70610290781028      16.14863419998056   0.002832716561756615      0.723073961919676     -11.63189283072137  5.035334421407297e-05     0.1269954734322097  0.0008187449168066447      13.66289605836137      275.5414258436119   0.006897912217682941     0.8000288904294917     0.5473680766079673     0.2686323558972968     0.3608674563381956    0.02097277644985329     0.6910532613975119     0.7435867779181651     0.7559921506225158  2.673815797252153e-14 122.1852426354243
2.469400107105233      19.70610290781028      16.14863419998056   0.002832716561756615      0.723073961919676     -11.63189283072137  5.035334421407297e-05     0.1269954734322097  0.0008187449168066447      13.66289605836137      275.5414258436119   0.006897912217682941     0.8000288904294917     0.5473680766079673     0.2686323558972968     0.3608674414370344    0.02097279135101449     0.6910532613975119     0.7435867779181651     0.7559921506225158  2.673815797252153e-14 122.1852426395718
2.469400107105233      19.70610290781028      16.14863419998056   0.002832716561756615      0.723073961919676     -11.63189283072137  5.035334421407297e-05     0.1269954734322097  0.0008187449168066447      13.66289605836137      275.5414258436119   0.006897912217682941     0.8000288904294917     0.5473680766079673     0.2686323558972968     0.3608674414370344    0.02097277644985329     0.6910532762986731     0.7435867779181651     0.7559921506225158  2.673815797252153e-14 122.1852426402674
2.469400107105233      19.70610290781028      16.14863419998056   0.002832716561756615      0.723073961919676     -11.63189283072137  5.035334421407297e-05     0.1269954734322097  0.0008187449168066447      13.66289605836137      275.5414258436119   0.006897912217682941     0.8000288904294917     0.5473680766079673     0.2686323558972968     0.3608674414370344    0.02097277644985329     0.6910532613975119     0.7435867928193263     0.7559921506225158  2.673815797252153e-14 122.1852426394185
2.469400107105233      19.70610290781028      16.14863419998056   0.002832716561756615      0.723073961919676     -11.63189283072137  5.035334421407297e-05     0.1269954734322097  0.0008187449168066447      13.66289605836137      275.5414258436119   0.006897912217682941     0.8000288904294917     0.5473680766079673     0.2686323558972968     0.3608674414370344    0.02097277644985329     0.6910532613975119     0.7435867779181651      0.755992165523677  2.673815797252153e-14 122.1852426383414
2.469400107105233      19.70610290781028      16.14863419998056   0.002832716561756615      0.723073961919676     -11.63189283072137  5.035334421407297e-05     0.1269954734322097  0.0008187449168066447      13.66289605836137      275.5414258436119   0.006897912217682941     0.8000288904294917     0.5473680766079673     0.2686323558972968     0.3608674414370344    0.02097277644985329     0.6910532613975119     0.7435867779181651     0.7559921506225158  1.490118793200563e-08 122.1853425107525
2.469358346803378      19.71656945392031      16.16933509117492   0.002825697899020138     0.7226191053282653      -11.6471680874491  4.727075024856807e-05     0.1270503650770852  0.0008187465021087424      13.66895574320687      275.6817675681107   0.006899068150897928     0.8000238093567477     0.5473877608513511      0.268634487871709     0.3609871654314129      0.026153952310918     0.6910532613975119     0.7795861070203214     0.7741417319434844  2.304963298760505e-14 122.1818649858549
2.469358383599685      19.71656945392031      16.16933509117492   0.002825697899020138     0.7226191053282653      -11.6471680874491  4.727075024856807e-05     0.1270503650770852  0.0008187465021087424      13.66895574320687      275.6817675681107   0.006899068150897928     0.8000238093567477     0.5473877608513511      0.268634487871709     0.3609871654314129      0.026153952310918     0.6910532613975119     0.7795861070203214     0.7741417319434844  2.304963298760505e-14 122.181864989653
2.469358346803378      19.71656974772009      16.16933509117492   0.002825697899020138     0.7226191053282653      -11.6471680874491  4.727075024856807e-05     0.1270503650770852  0.0008187465021087424      13.66895574320687      275.6817675681107   0.006899068150897928     0.8000238093567477     0.5473877608513511      0.268634487871709     0.3609871654314129      0.026153952310918     0.6910532613975119     0.7795861070203214     0.7741417319434844  2.304963298760505e-14 122.1818650157795
2.469358346803378      19.71656945392031      16.16933533211678   0.002825697899020138     0.7226191053282653      -11.6471680874491  4.727075024856807e-05     0.1270503650770852  0.0008187465021087424      13.66895574320687      275.6817675681107   0.006899068150897928     0.8000238093567477     0.5473877608513511      0.268634487871709     0.3609871654314129      0.026153952310918     0.6910532613975119     0.7795861070203214     0.7741417319434844  2.304963298760505e-14 122.1818649990916
2.469358346803378      19.71656945392031      16.16933509117492   0.002825712800181332     0.7226191053282653      -11.6471680874491  4.727075024856807e-05     0.1270503650770852  0.0008187465021087424      13.66895574320687      275.6817675681107   0.006899068150897928     0.8000238093567477     0.5473877608513511      0.268634487871709     0.3609871654314129      0.026153952310918     0.6910532613975119     0.7795861070203214     0.7741417319434844  2.304963298760505e-14 122.1818650447654
2.469358346803378      19.71656945392031      16.16933509117492   0.002825697899020138     0.7226191202294265      -11.6471680874491  4.727075024856807e-05     0.1270503650770852  0.0008187465021087424      13.66895574320687      275.6817675681107   0.006899068150897928     0.8000238093567477     0.5473877608513511      0.268634487871709     0.3609871654314129      0.026153952310918     0.6910532613975119     0.7795861070203214     0.7741417319434844  2.304963298760505e-14 122.1818649751235
2.469358346803378      19.71656945392031      16.16933509117492   0.002825697899020138     0.7226191053282653     -11.64716826100542  4.727075024856807e-05     0.1270503650770852  0.0008187465021087424      13.66895574320687      275.6817675681107   0.006899068150897928     0.8000238093567477     0.5473877608513511      0.268634487871709     0.3609871654314129      0.026153952310918     0.6910532613975119     0.7795861070203214     0.7741417319434844  2.304963298760505e-14 122.1818649454466
2.469358346803378      19.71656945392031      16.16933509117492   0.002825697899020138     0.7226191053282653      -11.6471680874491  4.728565140976192e-05     0.1270503650770852  0.0008187465021087424      13.66895574320687      275.6817675681107   0.006899068150897928     0.8000238093567477     0.5473877608513511      0.268634487871709     0.3609871654314129      0.026153952310918     0.6910532613975119     0.7795861070203214     0.7741417319434844  2.304963298760505e-14 122.1818686373796
2.469358346803378      19.71656945392031      16.16933509117492   0.002825697899020138     0.7226191053282653      -11.6471680874491  4.727075024856807e-05     0.1270503799782464  0.0008187465021087424      13.66895574320687      275.6817675681107   0.006899068150897928     0.8000238093567477     0.5473877608513511      0.268634487871709     0.3609871654314129      0.026153952310918     0.6910532613975119     0.7795861070203214     0.7741417319434844  2.304963298760505e-14 122.1818649644927
2.469358346803378      19.71656945392031      16.16933509117492   0.002825697899020138     0.7226191053282653      -11.6471680874491  4.727075024856807e-05     0.1270503650770852  0.0008187614032699362      13.66895574320687      275.6817675681107   0.006899068150897928     0.8000238093567477     0.5473877608513511      0.268634487871709     0.3609871654314129      0.026153952310918     0.6910532613975119     0.7795861070203214     0.7741417319434844  2.304963298760505e-14 122.1818657008237
2.469358346803378      19.71656945392031      16.16933509117492   0.002825697899020138     0.7226191053282653      -11.6471680874491  4.727075024856807e-05     0.1270503650770852  0.0008187465021087424      13.66895594689018      275.6817675681107   0.006899068150897928     0.8000238093567477     0.5473877608513511      0.268634487871709     0.3609871654314129      0.026153952310918     0.6910532613975119     0.7795861070203214     0.7741417319434844  2.304963298760505e-14 122.1818649664898
2.469358346803378      19.71656945392031      16.16933509117492   0.002825697899020138     0.7226191053282653      -11.6471680874491  4.727075024856807e-05     0.1270503650770852  0.0008187465021087424      13.66895574320687      275.6817716760891   0.006899068150897928     0.8000238093567477     0.5473877608513511      0.268634487871709     0.3609871654314129      0.026153952310918     0.6910532613975119     0.7795861070203214     0.7741417319434844  2.304963298760505e-14 122.1818649431696
2.469358346803378      19.71656945392031      16.16933509117492   0.002825697899020138     0.7226191053282653      -11.6471680874491  4.727075024856807e-05     0.1270503650770852  0.0008187465021087424      13.66895574320687      275.6817675681107   0.006899083052059122     0.8000238093567477     0.5473877608513511      0.268634487871709     0.3609871654314129      0.026153952310918     0.6910532613975119     0.7795861070203214     0.7741417319434844  2.304963298760505e-14 122.1818658673156
2.469358346803378      19.71656945392031      16.16933509117492   0.002825697899020138     0.7226191053282653      -11.6471680874491  4.727075024856807e-05     0.1270503650770852  0.0008187465021087424      13.66895574320687      275.6817675681107   0.006899068150897928     0.8000238242579089     0.5473877608513511      0.268634487871709     0.3609871654314129      0.026153952310918     0.6910532613975119     0.7795861070203214     0.7741417319434844  2.304963298760505e-14 122.181865468956
2.469358346803378      19.71656945392031      16.16933509117492   0.002825697899020138     0.7226191053282653      -11.6471680874491  4.727075024856807e-05     0.1270503650770852  0.0008187465021087424      13.66895574320687      275.6817675681107   0.006899068150897928     0.8000238093567477     0.5473877757525123      0.268634487871709     0.3609871654314129      0.026153952310918     0.6910532613975119     0.7795861070203214     0.7741417319434844  2.304963298760505e-14 122.18186502068
2.469358346803378      19.71656945392031      16.16933509117492   0.002825697899020138     0.7226191053282653      -11.6471680874491  4.727075024856807e-05     0.1270503650770852  0.0008187465021087424      13.66895574320687      275.6817675681107   0.006899068150897928     0.8000238093567477     0.5473877608513511     0.2686345027728702     0.3609871654314129      0.026153952310918     0.6910532613975119     0.7795861070203214     0.7741417319434844  2.304963298760505e-14 122.1818650283402
2.469358346803378      19.71656945392031      16.16933509117492   0.002825697899020138     0.7226191053282653      -11.6471680874491  4.727075024856807e-05     0.1270503650770852  0.0008187465021087424      13.66895574320687      275.6817675681107   0.006899068150897928     0.8000238093567477     0.5473877608513511      0.268634487871709     0.3609871803325741      0.026153952310918     0.6910532613975119     0.7795861070203214     0.7741417319434844  2.304963298760505e-14 122.1818649926206
2.469358346803378      19.71656945392031      16.16933509117492   0.002825697899020138     0.7226191053282653      -11.6471680874491  4.727075024856807e-05     0.1270503650770852  0.0008187465021087424      13.66895574320687      275.6817675681107   0.006899068150897928     0.8000238093567477     0.5473877608513511      0.268634487871709     0.3609871654314129     0.0261539672120792     0.6910532613975119     0.7795861070203214     0.7741417319434844  2.304963298760505e-14 122.18186498585
2.469358346803378      19.71656945392031      16.16933509117492   0.002825697899020138     0.7226191053282653      -11.6471680874491  4.727075024856807e-05     0.1270503650770852  0.0008187465021087424      13.66895574320687      275.6817675681107   0.006899068150897928     0.8000238093567477     0.5473877608513511      0.268634487871709     0.3609871654314129      0.026153952310918     0.6910532762986731     0.7795861070203214     0.7741417319434844  2.304963298760505e-14 122.1818649858549
2.469358346803378      19.71656945392031      16.16933509117492   0.002825697899020138     0.7226191053282653      -11.6471680874491  4.727075024856807e-05     0.1270503650770852  0.0008187465021087424      13.66895574320687      275.6817675681107   0.006899068150897928     0.8000238093567477     0.5473877608513511      0.268634487871709     0.3609871654314129      0.026153952310918     0.6910532613975119     0.7795861219214826     0.7741417319434844  2.304963298760505e-14 122.1818649858947
2.469358346803378      19.71656945392031      16.16933509117492   0.002825697899020138     0.7226191053282653      -11.6471680874491  4.727075024856807e-05     0.1270503650770852  0.0008187465021087424      13.66895574320687      275.6817675681107   0.006899068150897928     0.8000238093567477     0.5473877608513511      0.268634487871709     0.3609871654314129      0.026153952310918     0.6910532613975119     0.7795861070203214     0.7741417468446455  2.304963298760505e-14 122.1818649939859
2.469358346803378      19.71656945392031      16.16933509117492   0.002825697899020138     0.7226191053282653      -11.6471680874491  4.727075024856807e-05     0.1270503650770852  0.0008187465021087424      13.66895574320687      275.6817675681107   0.006899068150897928     0.8000238093567477     0.5473877608513511      0.268634487871709     0.3609871654314129      0.026153952310918     0.6910532613975119     0.7795861070203214     0.7741417319434844  1.490118424348064e-08 122.1819646548704
2.467574957063976      19.71896558231183      16.16393516541932   0.002816432448765477     0.7224060970578353     -11.65087541298545  3.990301724788411e-05     0.1271932482095443  0.0008185529604989559      13.68345387788696      275.6970335715949    0.00689896343023135     0.8000201604325889     0.5474922837641852      0.268662773690444     0.3594693475420427    0.02616338859497223     0.6910532613975119      0.777216555941552     0.6291136341365402  4.064357308458497e-14 122.178676341747
2.467574993833708      19.71896558231183      16.16393516541932   0.002816432448765477     0.7224060970578353     -11.65087541298545  3.990301724788411e-05     0.1271932482095443  0.0008185529604989559      13.68345387788696      275.6970335715949    0.00689896343023135     0.8000201604325889     0.5474922837641852      0.268662773690444     0.3594693475420427    0.02616338859497223     0.6910532613975119      0.777216555941552     0.6291136341365402  4.064357308458497e-14 122.1786763429027
2.467574957063976      19.71896587614731      16.16393516541932   0.002816432448765477     0.7224060970578353     -11.65087541298545  3.990301724788411e-05     0.1271932482095443  0.0008185529604989559      13.68345387788696      275.6970335715949    0.00689896343023135     0.8000201604325889     0.5474922837641852      0.268662773690444     0.3594693475420427    0.02616338859497223     0.6910532613975119      0.777216555941552     0.6291136341365402  4.064357308458497e-14 122.1786763665286
2.467574957063976      19.71896558231183      16.16393540628072   0.002816432448765477     0.7224060970578353     -11.65087541298545  3.990301724788411e-05     0.1271932482095443  0.0008185529604989559      13.68345387788696      275.6970335715949    0.00689896343023135     0.8000201604325889     0.5474922837641852      0.268662773690444     0.3594693475420427    0.02616338859497223     0.6910532613975119      0.777216555941552     0.6291136341365402  4.064357308458497e-14 122.1786763520997
2.467574957063976      19.71896558231183      16.16393516541932   0.002816447349926671     0.7224060970578353     -11.65087541298545  3.990301724788411e-05     0.1271932482095443  0.0008185529604989559      13.68345387788696      275.6970335715949    0.00689896343023135     0.8000201604325889     0.5474922837641852      0.268662773690444     0.3594693475420427    0.02616338859497223     0.6910532613975119      0.777216555941552     0.6291136341365402  4.064357308458497e-14 122.1786767115965
2.467574957063976      19.71896558231183      16.16393516541932   0.002816432448765477     0.7224061119589965     -11.65087541298545  3.990301724788411e-05     0.1271932482095443  0.0008185529604989559      13.68345387788696      275.6970335715949    0.00689896343023135     0.8000201604325889     0.5474922837641852      0.268662773690444     0.3594693475420427    0.02616338859497223     0.6910532613975119      0.777216555941552     0.6291136341365402  4.064357308458497e-14 122.1786763409435
2.467574957063976      19.71896558231183      16.16393516541932   0.002816432448765477     0.7224060970578353     -11.65087558659702  3.990301724788411e-05     0.1271932482095443  0.0008185529604989559      13.68345387788696      275.6970335715949    0.00689896343023135     0.8000201604325889     0.5474922837641852      0.268662773690444     0.3594693475420427    0.02616338859497223     0.6910532613975119      0.777216555941552     0.6291136341365402  4.064357308458497e-14 122.1786763262312
2.467574957063976      19.71896558231183      16.16393516541932   0.002816432448765477     0.7224060970578353     -11.65087541298545  3.991791840907796e-05     0.1271932482095443  0.0008185529604989559      13.68345387788696      275.6970335715949    0.00689896343023135     0.8000201604325889     0.5474922837641852      0.268662773690444     0.3594693475420427    0.02616338859497223     0.6910532613975119      0.777216555941552     0.6291136341365402  4.064357308458497e-14 122.1786797953076
2.467574957063976      19.71896558231183      16.16393516541932   0.002816432448765477     0.7224060970578353     -11.65087541298545  3.990301724788411e-05     0.1271932631107055  0.0008185529604989559      13.68345387788696      275.6970335715949    0.00689896343023135     0.8000201604325889     0.5474922837641852      0.268662773690444     0.3594693475420427    0.02616338859497223     0.6910532613975119      0.777216555941552     0.6291136341365402  4.064357308458497e-14 122.1786763244437
2.467574957063976      19.71896558231183      16.16393516541932   0.002816432448765477     0.7224060970578353     -11.65087541298545  3.990301724788411e-05     0.1271932482095443  0.0008185678616601498      13.68345387788696      275.6970335715949    0.00689896343023135     0.8000201604325889     0.5474922837641852      0.268662773690444     0.3594693475420427    0.02616338859497223     0.6910532613975119      0.777216555941552     0.6291136341365402  4.064357308458497e-14 122.178677032211
2.467574957063976      19.71896558231183      16.16393516541932   0.002816432448765477     0.7224060970578353     -11.65087541298545  3.990301724788411e-05     0.1271932482095443  0.0008185529604989559      13.68345408178631      275.6970335715949    0.00689896343023135     0.8000201604325889     0.5474922837641852      0.268662773690444     0.3594693475420427    0.02616338859497223     0.6910532613975119      0.777216555941552     0.6291136341365402  4.064357308458497e-14 122.1786763340206
2.467574957063976      19.71896558231183      16.16393516541932   0.002816432448765477     0.7224060970578353     -11.65087541298545  3.990301724788411e-05     0.1271932482095443  0.0008185529604989559      13.68345387788696      275.6970376798009    0.00689896343023135     0.8000201604325889     0.5474922837641852      0.268662773690444     0.3594693475420427    0.02616338859497223     0.6910532613975119      0.777216555941552     0.6291136341365402  4.064357308458497e-14 122.1786763147874
2.467574957063976      19.71896558231183      16.16393516541932   0.002816432448765477     0.7224060970578353     -11.65087541298545  3.990301724788411e-05     0.1271932482095443  0.0008185529604989559      13.68345387788696      275.6970335715949   0.006898978331392544     0.8000201604325889     0.5474922837641852      0.268662773690444     0.3594693475420427    0.02616338859497223     0.6910532613975119      0.777216555941552     0.6291136341365402  4.064357308458497e-14 122.1786763982469
2.467574957063976      19.71896558231183      16.16393516541932   0.002816432448765477     0.7224060970578353     -11.65087541298545  3.990301724788411e-05     0.1271932482095443  0.0008185529604989559      13.68345387788696      275.6970335715949    0.00689896343023135     0.8000201753337501     0.5474922837641852      0.268662773690444     0.3594693475420427    0.02616338859497223     0.6910532613975119      0.777216555941552     0.6291136341365402  4.064357308458497e-14 122.1786768350737
2.467574957063976      19.71896558231183      16.16393516541932   0.002816432448765477     0.7224060970578353     -11.65087541298545  3.990301724788411e-05     0.1271932482095443  0.0008185529604989559      13.68345387788696      275.6970335715949    0.00689896343023135     0.8000201604325889     0.5474922986653464      0.268662773690444     0.3594693475420427    0.02616338859497223     0.6910532613975119      0.777216555941552     0.6291136341365402  4.064357308458497e-14 122.1786763811159
2.467574957063976      19.71896558231183      16.16393516541932   0.002816432448765477     0.7224060970578353     -11.65087541298545  3.990301724788411e-05     0.1271932482095443  0.0008185529604989559      13.68345387788696      275.6970335715949    0.00689896343023135     0.8000201604325889     0.5474922837641852     0.2686627885916052     0.3594693475420427    0.02616338859497223     0.6910532613975119      0.777216555941552     0.6291136341365402  4.064357308458497e-14 122.1786763593219
2.467574957063976      19.71896558231183      16.16393516541932   0.002816432448765477     0.7224060970578353     -11.65087541298545  3.990301724788411e-05     0.1271932482095443  0.0008185529604989559      13.68345387788696      275.6970335715949    0.00689896343023135     0.8000201604325889     0.5474922837641852      0.268662773690444     0.3594693624432039    0.02616338859497223     0.6910532613975119      0.777216555941552     0.6291136341365402  4.064357308458497e-14 122.1786763444285
2.467574957063976      19.71896558231183      16.16393516541932   0.002816432448765477     0.7224060970578353     -11.65087541298545  3.990301724788411e-05     0.1271932482095443  0.0008185529604989559      13.68345387788696      275.6970335715949    0.00689896343023135     0.8000201604325889     0.5474922837641852      0.268662773690444     0.3594693475420427    0.02616340349613342     0.6910532613975119      0.777216555941552     0.6291136341365402  4.064357308458497e-14 122.178676341307
2.467574957063976      19.71896558231183      16.16393516541932   0.002816432448765477     0.7224060970578353     -11.65087541298545  3.990301724788411e-05     0.1271932482095443  0.0008185529604989559      13.68345387788696      275.6970335715949    0.00689896343023135     0.8000201604325889     0.5474922837641852      0.268662773690444     0.3594693475420427    0.02616338859497223     0.6910532762986731      0.777216555941552     0.6291136341365402  4.064357308458497e-14 122.178676341747
2.467574957063976      19.71896558231183      16.16393516541932   0.002816432448765477     0.7224060970578353     -11.65087541298545  3.990301724788411e-05     0.1271932482095443  0.0008185529604989559      13.68345387788696      275.6970335715949    0.00689896343023135     0.8000201604325889     0.5474922837641852      0.268662773690444     0.3594693475420427    0.02616338859497223     0.6910532613975119     0.7772165708427132     0.6291136341365402  4.064357308458497e-14 122.1786763417376
2.467574957063976      19.71896558231183      16.16393516541932   0.002816432448765477     0.7224060970578353     -11.65087541298545  3.990301724788411e-05     0.1271932482095443  0.0008185529604989559      13.68345387788696      275.6970335715949    0.00689896343023135     0.8000201604325889     0.5474922837641852      0.268662773690444     0.3594693475420427    0.02616338859497223     0.6910532613975119      0.777216555941552     0.6291136490377014  4.064357308458497e-14 122.1786763423025
2.467574957063976      19.71896558231183      16.16393516541932   0.002816432448765477     0.7224060970578353     -11.65087541298545  3.990301724788411e-05     0.1271932482095443  0.0008185529604989559      13.68345387788696      275.6970335715949    0.00689896343023135     0.8000201604325889     0.5474922837641852      0.268662773690444     0.3594693475420427    0.02616338859497223     0.6910532613975119      0.777216555941552     0.6291136341365402  1.490120183742074e-08 122.1787757355661
2.467720008863266      19.71248941386669      16.15328095907028   0.002808834786751623      0.722223901796165     -11.64682866841983  3.826448420572552e-05       0.12726340446153  0.0008170853562664825      13.68336217381265      275.7176002110863   0.006897422671982155     0.8000188431596668     0.5474018493542165     0.2686538847378671      0.359482530823931    0.02729577846728837     0.6910532613975119     0.7775634118064992     0.6029135688410121   2.78568439694531e-14 122.1772158779471
2.467720045635159      19.71248941386669      16.15328095907028   0.002808834786751623      0.722223901796165     -11.64682866841983  3.826448420572552e-05       0.12726340446153  0.0008170853562664825      13.68336217381265      275.7176002110863   0.006897422671982155     0.8000188431596668     0.5474018493542165     0.2686538847378671      0.359482530823931    0.02729577846728837     0.6910532613975119     0.7775634118064992     0.6029135688410121   2.78568439694531e-14 122.177215819203
2.467720008863266      19.71248970760567      16.15328095907028   0.002808834786751623      0.722223901796165     -11.64682866841983  3.826448420572552e-05       0.12726340446153  0.0008170853562664825      13.68336217381265      275.7176002110863   0.006897422671982155     0.8000188431596668     0.5474018493542165     0.2686538847378671      0.359482530823931    0.02729577846728837     0.6910532613975119     0.7775634118064992     0.6029135688410121   2.78568439694531e-14 122.1772159184661
2.467720008863266      19.71248941386669      16.15328119977293   0.002808834786751623      0.722223901796165     -11.64682866841983  3.826448420572552e-05       0.12726340446153  0.0008170853562664825      13.68336217381265      275.7176002110863   0.006897422671982155     0.8000188431596668     0.5474018493542165     0.2686538847378671      0.359482530823931    0.02729577846728837     0.6910532613975119     0.7775634118064992     0.6029135688410121   2.78568439694531e-14 122.1772158974853
2.467720008863266      19.71248941386669      16.15328095907028   0.002808849687912817      0.722223901796165     -11.64682866841983  3.826448420572552e-05       0.12726340446153  0.0008170853562664825      13.68336217381265      275.7176002110863   0.006897422671982155     0.8000188431596668     0.5474018493542165     0.2686538847378671      0.359482530823931    0.02729577846728837     0.6910532613975119     0.7775634118064992     0.6029135688410121   2.78568439694531e-14 122.1772151625857
2.467720008863266      19.71248941386669      16.15328095907028   0.002808834786751623     0.7222239166973262     -11.64682866841983  3.826448420572552e-05       0.12726340446153  0.0008170853562664825      13.68336217381265      275.7176002110863   0.006897422671982155     0.8000188431596668     0.5474018493542165     0.2686538847378671      0.359482530823931    0.02729577846728837     0.6910532613975119     0.7775634118064992     0.6029135688410121   2.78568439694531e-14 122.1772158762611
2.467720008863266      19.71248941386669      16.15328095907028   0.002808834786751623      0.722223901796165      -11.6468288419711  3.826448420572552e-05       0.12726340446153  0.0008170853562664825      13.68336217381265      275.7176002110863   0.006897422671982155     0.8000188431596668     0.5474018493542165     0.2686538847378671      0.359482530823931    0.02729577846728837     0.6910532613975119     0.7775634118064992     0.6029135688410121   2.78568439694531e-14 122.1772158342403
2.467720008863266      19.71248941386669      16.15328095907028   0.002808834786751623      0.722223901796165     -11.64682866841983  3.827938536691936e-05       0.12726340446153  0.0008170853562664825      13.68336217381265      275.7176002110863   0.006897422671982155     0.8000188431596668     0.5474018493542165     0.2686538847378671      0.359482530823931    0.02729577846728837     0.6910532613975119     0.7775634118064992     0.6029135688410121   2.78568439694531e-14 122.1772194673321
2.467720008863266      19.71248941386669      16.15328095907028   0.002808834786751623      0.722223901796165     -11.64682866841983  3.826448420572552e-05     0.1272634193626912  0.0008170853562664825      13.68336217381265      275.7176002110863   0.006897422671982155     0.8000188431596668     0.5474018493542165     0.2686538847378671      0.359482530823931    0.02729577846728837     0.6910532613975119     0.7775634118064992     0.6029135688410121   2.78568439694531e-14 122.1772158762819
2.467720008863266      19.71248941386669      16.15328095907028   0.002808834786751623      0.722223901796165     -11.64682866841983  3.826448420572552e-05       0.12726340446153  0.0008171002574276764      13.68336217381265      275.7176002110863   0.006897422671982155     0.8000188431596668     0.5474018493542165     0.2686538847378671      0.359482530823931    0.02729577846728837     0.6910532613975119     0.7775634118064992     0.6029135688410121   2.78568439694531e-14 122.1772165466125
2.467720008863266      19.71248941386669      16.15328095907028   0.002808834786751623      0.722223901796165     -11.64682866841983  3.826448420572552e-05       0.12726340446153  0.0008170853562664825      13.68336237771063      275.7176002110863   0.006897422671982155     0.8000188431596668     0.5474018493542165     0.2686538847378671      0.359482530823931    0.02729577846728837     0.6910532613975119     0.7775634118064992     0.6029135688410121   2.78568439694531e-14 122.1772158260319
2.467720008863266      19.71248941386669      16.15328095907028   0.002808834786751623      0.722223901796165     -11.64682866841983  3.826448420572552e-05       0.12726340446153  0.0008170853562664825      13.68336217381265      275.7176043195987   0.006897422671982155     0.8000188431596668     0.5474018493542165     0.2686538847378671      0.359482530823931    0.02729577846728837     0.6910532613975119     0.7775634118064992     0.6029135688410121   2.78568439694531e-14 122.1772158531177
2.467720008863266      19.71248941386669      16.15328095907028   0.002808834786751623      0.722223901796165     -11.64682866841983  3.826448420572552e-05       0.12726340446153  0.0008170853562664825      13.68336217381265      275.7176002110863   0.006897437573143349     0.8000188431596668     0.5474018493542165     0.2686538847378671      0.359482530823931    0.02729577846728837     0.6910532613975119     0.7775634118064992     0.6029135688410121   2.78568439694531e-14 122.1772150505528
2.467720008863266      19.71248941386669      16.15328095907028   0.002808834786751623      0.722223901796165     -11.64682866841983  3.826448420572552e-05       0.12726340446153  0.0008170853562664825      13.68336217381265      275.7176002110863   0.006897422671982155      0.800018858060828     0.5474018493542165     0.2686538847378671      0.359482530823931    0.02729577846728837     0.6910532613975119     0.7775634118064992     0.6029135688410121   2.78568439694531e-14 122.177216368471
2.467720008863266      19.71248941386669      16.15328095907028   0.002808834786751623      0.722223901796165     -11.64682866841983  3.826448420572552e-05       0.12726340446153  0.0008170853562664825      13.68336217381265      275.7176002110863   0.006897422671982155     0.8000188431596668     0.5474018642553777     0.2686538847378671      0.359482530823931    0.02729577846728837     0.6910532613975119     0.7775634118064992     0.6029135688410121   2.78568439694531e-14 122.177215912128
2.467720008863266      19.71248941386669      16.15328095907028   0.002808834786751623      0.722223901796165     -11.64682866841983  3.826448420572552e-05       0.12726340446153  0.0008170853562664825      13.68336217381265      275.7176002110863   0.006897422671982155     0.8000188431596668     0.5474018493542165     0.2686538996390283      0.359482530823931    0.02729577846728837     0.6910532613975119     0.7775634118064992     0.6029135688410121   2.78568439694531e-14 122.1772158460792
2.467720008863266      19.71248941386669      16.15328095907028   0.002808834786751623      0.722223901796165     -11.64682866841983  3.826448420572552e-05       0.12726340446153  0.0008170853562664825      13.68336217381265      275.7176002110863   0.006897422671982155     0.8000188431596668     0.5474018493542165     0.2686538847378671     0.3594825457250921    0.02729577846728837     0.6910532613975119     0.7775634118064992     0.6029135688410121   2.78568439694531e-14 122.177215879771
2.467720008863266      19.71248941386669      16.15328095907028   0.002808834786751623      0.722223901796165     -11.64682866841983  3.826448420572552e-05       0.12726340446153  0.0008170853562664825      13.68336217381265      275.7176002110863   0.006897422671982155     0.8000188431596668     0.5474018493542165     0.2686538847378671      0.359482530823931    0.02729579336844957     0.6910532613975119     0.7775634118064992     0.6029135688410121   2.78568439694531e-14 122.1772158775866
2.467720008863266      19.71248941386669      16.15328095907028   0.002808834786751623      0.722223901796165     -11.64682866841983  3.826448420572552e-05       0.12726340446153  0.0008170853562664825      13.68336217381265      275.7176002110863   0.006897422671982155     0.8000188431596668     0.5474018493542165     0.2686538847378671      0.359482530823931    0.02729577846728837     0.6910532762986731     0.7775634118064992     0.6029135688410121   2.78568439694531e-14 122.1772158779471
2.467720008863266      19.71248941386669      16.15328095907028   0.002808834786751623      0.722223901796165     -11.64682866841983  3.826448420572552e-05       0.12726340446153  0.0008170853562664825      13.68336217381265      275.7176002110863   0.006897422671982155     0.8000188431596668     0.5474018493542165     0.2686538847378671      0.359482530823931    0.02729577846728837     0.6910532613975119     0.7775634267076604     0.6029135688410121   2.78568439694531e-14 122.1772158777366
2.467720008863266      19.71248941386669      16.15328095907028   0.002808834786751623      0.722223901796165     -11.64682866841983  3.826448420572552e-05       0.12726340446153  0.0008170853562664825      13.68336217381265      275.7176002110863   0.006897422671982155     0.8000188431596668     0.5474018493542165     0.2686538847378671      0.359482530823931    0.02729577846728837     0.6910532613975119     0.7775634118064992     0.6029135837421733   2.78568439694531e-14 122.1772158779621
2.467720008863266      19.71248941386669      16.15328095907028   0.002808834786751623      0.722223901796165     -11.64682866841983  3.826448420572552e-05       0.12726340446153  0.0008170853562664825      13.68336217381265      275.7176002110863   0.006897422671982155     0.8000188431596668     0.5474018493542165     0.2686538847378671      0.359482530823931    0.02729577846728837     0.6910532613975119     0.7775634118064992     0.6029135688410121  1.490118905069163e-08 122.1773151754875
2.46780768639185      19.71197378963769      16.15243753124574   0.002809788092793667     0.7221938235604936     -11.64660718968558  3.814445036769428e-05     0.1272652239764314  0.0008170944099864355      13.68453536138723      275.7568338330879   0.006897474420442223     0.8000186146881215     0.5473951397427495     0.2686531687036641     0.3595092108079713    0.02832944346926144     0.6910532613975119     0.7832814343840898     0.6013924133858184  2.767066564620597e-14 122.1765609676793
2.46780772316505      19.71197378963769      16.15243753124574   0.002809788092793667     0.7221938235604936     -11.64660718968558  3.814445036769428e-05     0.1272652239764314  0.0008170944099864355      13.68453536138723      275.7568338330879   0.006897474420442223     0.8000186146881215     0.5473951397427495     0.2686531687036641     0.3595092108079713    0.02832944346926144     0.6910532613975119     0.7832814343840898     0.6013924133858184  2.767066564620597e-14 122.1765609635559
2.46780768639185      19.71197408336899      16.15243753124574   0.002809788092793667     0.7221938235604936     -11.64660718968558  3.814445036769428e-05     0.1272652239764314  0.0008170944099864355      13.68453536138723      275.7568338330879   0.006897474420442223     0.8000186146881215     0.5473951397427495     0.2686531687036641     0.3595092108079713    0.02832944346926144     0.6910532613975119     0.7832814343840898     0.6013924133858184  2.767066564620597e-14 122.1765609974818
2.46780768639185      19.71197378963769      16.15243777193581   0.002809788092793667     0.7221938235604936     -11.64660718968558  3.814445036769428e-05     0.1272652239764314  0.0008170944099864355      13.68453536138723      275.7568338330879   0.006897474420442223     0.8000186146881215     0.5473951397427495     0.2686531687036641     0.3595092108079713    0.02832944346926144     0.6910532613975119     0.7832814343840898     0.6013924133858184  2.767066564620597e-14 122.1765609652777
2.46780768639185      19.71197378963769      16.15243753124574    0.00280980299395486     0.7221938235604936     -11.64660718968558  3.814445036769428e-05     0.1272652239764314  0.0008170944099864355      13.68453536138723      275.7568338330879   0.006897474420442223     0.8000186146881215     0.5473951397427495     0.2686531687036641     0.3595092108079713    0.02832944346926144     0.6910532613975119     0.7832814343840898     0.6013924133858184  2.767066564620597e-14 122.1765610052937
2.46780768639185      19.71197378963769      16.15243753124574   0.002809788092793667     0.7221938384616548     -11.64660718968558  3.814445036769428e-05     0.1272652239764314  0.0008170944099864355      13.68453536138723      275.7568338330879   0.006897474420442223     0.8000186146881215     0.5473951397427495     0.2686531687036641     0.3595092108079713    0.02832944346926144     0.6910532613975119     0.7832814343840898     0.6013924133858184  2.767066564620597e-14 122.1765609581614
2.46780768639185      19.71197378963769      16.15243753124574   0.002809788092793667     0.7221938235604936     -11.64660736323356  3.814445036769428e-05     0.1272652239764314  0.0008170944099864355      13.68453536138723      275.7568338330879   0.006897474420442223     0.8000186146881215     0.5473951397427495     0.2686531687036641     0.3595092108079713    0.02832944346926144     0.6910532613975119     0.7832814343840898     0.6013924133858184  2.767066564620597e-14 122.1765609307536
2.46780768639185      19.71197378963769      16.15243753124574   0.002809788092793667     0.7221938235604936     -11.64660718968558  3.815935152888812e-05     0.1272652239764314  0.0008170944099864355      13.68453536138723      275.7568338330879   0.006897474420442223     0.8000186146881215     0.5473951397427495     0.2686531687036641     0.3595092108079713    0.02832944346926144     0.6910532613975119     0.7832814343840898     0.6013924133858184  2.767066564620597e-14 122.1765645557627
2.46780768639185      19.71197378963769      16.15243753124574   0.002809788092793667     0.7221938235604936     -11.64660718968558  3.814445036769428e-05     0.1272652388775926  0.0008170944099864355      13.68453536138723      275.7568338330879   0.006897474420442223     0.8000186146881215     0.5473951397427495     0.2686531687036641     0.3595092108079713    0.02832944346926144     0.6910532613975119     0.7832814343840898     0.6013924133858184  2.767066564620597e-14 122.1765609651093
2.46780768639185      19.71197378963769      16.15243753124574   0.002809788092793667     0.7221938235604936     -11.64660718968558  3.814445036769428e-05     0.1272652239764314  0.0008171093111476294      13.68453536138723      275.7568338330879   0.006897474420442223     0.8000186146881215     0.5473951397427495     0.2686531687036641     0.3595092108079713    0.02832944346926144     0.6910532613975119     0.7832814343840898     0.6013924133858184  2.767066564620597e-14 122.1765614715531
2.46780768639185      19.71197378963769      16.15243753124574   0.002809788092793667     0.7221938235604936     -11.64660718968558  3.814445036769428e-05     0.1272652239764314  0.0008170944099864355      13.68453556530269      275.7568338330879   0.006897474420442223     0.8000186146881215     0.5473951397427495     0.2686531687036641     0.3595092108079713    0.02832944346926144     0.6910532613975119     0.7832814343840898     0.6013924133858184  2.767066564620597e-14 122.1765609373008
2.46780768639185      19.71197378963769      16.15243753124574   0.002809788092793667     0.7221938235604936     -11.64660718968558  3.814445036769428e-05     0.1272652239764314  0.0008170944099864355      13.68453536138723      275.7568379421849   0.006897474420442223     0.8000186146881215     0.5473951397427495     0.2686531687036641     0.3595092108079713    0.02832944346926144     0.6910532613975119     0.7832814343840898     0.6013924133858184  2.767066564620597e-14 122.176560917138
2.46780768639185      19.71197378963769      16.15243753124574   0.002809788092793667     0.7221938235604936     -11.64660718968558  3.814445036769428e-05     0.1272652239764314  0.0008170944099864355      13.68453536138723      275.7568338330879   0.006897489321603416     0.8000186146881215     0.5473951397427495     0.2686531687036641     0.3595092108079713    0.02832944346926144     0.6910532613975119     0.7832814343840898     0.6013924133858184  2.767066564620597e-14 122.1765601544679
2.46780768639185      19.71197378963769      16.15243753124574   0.002809788092793667     0.7221938235604936     -11.64660718968558  3.814445036769428e-05     0.1272652239764314  0.0008170944099864355      13.68453536138723      275.7568338330879   0.006897474420442223     0.8000186295892827     0.5473951397427495     0.2686531687036641     0.3595092108079713    0.02832944346926144     0.6910532613975119     0.7832814343840898     0.6013924133858184  2.767066564620597e-14 122.1765614532223
2.46780768639185      19.71197378963769      16.15243753124574   0.002809788092793667     0.7221938235604936     -11.64660718968558  3.814445036769428e-05     0.1272652239764314  0.0008170944099864355      13.68453536138723      275.7568338330879   0.006897474420442223     0.8000186146881215     0.5473951546439106     0.2686531687036641     0.3595092108079713    0.02832944346926144     0.6910532613975119     0.7832814343840898     0.6013924133858184  2.767066564620597e-14 122.1765609940819
2.46780768639185      19.71197378963769      16.15243753124574   0.002809788092793667     0.7221938235604936     -11.64660718968558  3.814445036769428e-05     0.1272652239764314  0.0008170944099864355      13.68453536138723      275.7568338330879   0.006897474420442223     0.8000186146881215     0.5473951397427495     0.2686531836048253     0.3595092108079713    0.02832944346926144     0.6910532613975119     0.7832814343840898     0.6013924133858184  2.767066564620597e-14 122.1765609381561
2.46780768639185      19.71197378963769      16.15243753124574   0.002809788092793667     0.7221938235604936     -11.64660718968558  3.814445036769428e-05     0.1272652239764314  0.0008170944099864355      13.68453536138723      275.7568338330879   0.006897474420442223     0.8000186146881215     0.5473951397427495     0.2686531687036641     0.3595092257091325    0.02832944346926144     0.6910532613975119     0.7832814343840898     0.6013924133858184  2.767066564620597e-14 122.1765609599549
2.46780768639185      19.71197378963769      16.15243753124574   0.002809788092793667     0.7221938235604936     -11.64660718968558  3.814445036769428e-05     0.1272652239764314  0.0008170944099864355      13.68453536138723      275.7568338330879   0.006897474420442223     0.8000186146881215     0.5473951397427495     0.2686531687036641     0.3595092108079713    0.02832945837042263     0.6910532613975119     0.7832814343840898     0.6013924133858184  2.767066564620597e-14 122.1765609675349
2.46780768639185      19.71197378963769      16.15243753124574   0.002809788092793667     0.7221938235604936     -11.64660718968558  3.814445036769428e-05     0.1272652239764314  0.0008170944099864355      13.68453536138723      275.7568338330879   0.006897474420442223     0.8000186146881215     0.5473951397427495     0.2686531687036641     0.3595092108079713    0.02832944346926144     0.6910532762986731     0.7832814343840898     0.6013924133858184  2.767066564620597e-14 122.1765609676793
2.46780768639185      19.71197378963769      16.15243753124574   0.002809788092793667     0.7221938235604936     -11.64660718968558  3.814445036769428e-05     0.1272652239764314  0.0008170944099864355      13.68453536138723      275.7568338330879   0.006897474420442223     0.8000186146881215     0.5473951397427495     0.2686531687036641     0.3595092108079713    0.02832944346926144     0.6910532613975119      0.783281449285251     0.6013924133858184  2.767066564620597e-14 122.1765609677076
2.46780768639185      19.71197378963769      16.15243753124574   0.002809788092793667     0.7221938235604936     -11.64660718968558  3.814445036769428e-05     0.1272652239764314  0.0008170944099864355      13.68453536138723      275.7568338330879   0.006897474420442223     0.8000186146881215     0.5473951397427495     0.2686531687036641     0.3595092108079713    0.02832944346926144     0.6910532613975119     0.7832814343840898     0.6013924282869796  2.767066564620597e-14 122.1765609676968
2.46780768639185      19.71197378963769      16.15243753124574   0.002809788092793667     0.7221938235604936     -11.64660718968558  3.814445036769428e-05     0.1272652239764314  0.0008170944099864355      13.68453536138723      275.7568338330879   0.006897474420442223     0.8000186146881215     0.5473951397427495     0.2686531687036641     0.3595092108079713    0.02832944346926144     0.6910532613975119     0.7832814343840898     0.6013924133858184   1.49011888645133e-08 122.1766602068158
2.467879757882959      19.71209860999313      16.15262950865845   0.002809715806796422     0.7221960825994447     -11.64676165466934  3.813321914397115e-05     0.1272652394707478  0.0008170949856032364      13.68548626945364      275.7980539736442   0.006898151343889532     0.8000185947090969     0.5473877165044725     0.2686546258730621     0.3595372050042772    0.02884855673567531     0.6910532613975119     0.7798044033513364      0.599715449754948  2.759171839325403e-14 122.1760197791963
2.467879794657233      19.71209860999313      16.15262950865845   0.002809715806796422     0.7221960825994447     -11.64676165466934  3.813321914397115e-05     0.1272652394707478  0.0008170949856032364      13.68548626945364      275.7980539736442   0.006898151343889532     0.8000185947090969     0.5473877165044725     0.2686546258730621     0.3595372050042772    0.02884855673567531     0.6910532613975119     0.7798044033513364      0.599715449754948  2.759171839325403e-14 122.1760198071509
2.467879757882959      19.71209890372629      16.15262950865845   0.002809715806796422     0.7221960825994447     -11.64676165466934  3.813321914397115e-05     0.1272652394707478  0.0008170949856032364      13.68548626945364      275.7980539736442   0.006898151343889532     0.8000185947090969     0.5473877165044725     0.2686546258730621     0.3595372050042772    0.02884855673567531     0.6910532613975119     0.7798044033513364      0.599715449754948  2.759171839325403e-14 122.176019811205
2.467879757882959      19.71209860999313      16.15262974935139   0.002809715806796422     0.7221960825994447     -11.64676165466934  3.813321914397115e-05     0.1272652394707478  0.0008170949856032364      13.68548626945364      275.7980539736442   0.006898151343889532     0.8000185947090969     0.5473877165044725     0.2686546258730621     0.3595372050042772    0.02884855673567531     0.6910532613975119     0.7798044033513364      0.599715449754948  2.759171839325403e-14 122.1760197824395
2.467879757882959      19.71209860999313      16.15262950865845   0.002809730707957616     0.7221960825994447     -11.64676165466934  3.813321914397115e-05     0.1272652394707478  0.0008170949856032364      13.68548626945364      275.7980539736442   0.006898151343889532     0.8000185947090969     0.5473877165044725     0.2686546258730621     0.3595372050042772    0.02884855673567531     0.6910532613975119     0.7798044033513364      0.599715449754948  2.759171839325403e-14 122.1760197900478
2.467879757882959      19.71209860999313      16.15262950865845   0.002809715806796422     0.7221960975006059     -11.64676165466934  3.813321914397115e-05     0.1272652394707478  0.0008170949856032364      13.68548626945364      275.7980539736442   0.006898151343889532     0.8000185947090969     0.5473877165044725     0.2686546258730621     0.3595372050042772    0.02884855673567531     0.6910532613975119     0.7798044033513364      0.599715449754948  2.759171839325403e-14 122.1760197870454
2.467879757882959      19.71209860999313      16.15262950865845   0.002809715806796422     0.7221960825994447     -11.64676182821962  3.813321914397115e-05     0.1272652394707478  0.0008170949856032364      13.68548626945364      275.7980539736442   0.006898151343889532     0.8000185947090969     0.5473877165044725     0.2686546258730621     0.3595372050042772    0.02884855673567531     0.6910532613975119     0.7798044033513364      0.599715449754948  2.759171839325403e-14 122.1760197629038
2.467879757882959      19.71209860999313      16.15262950865845   0.002809715806796422     0.7221960825994447     -11.64676165466934    3.8148120305165e-05     0.1272652394707478  0.0008170949856032364      13.68548626945364      275.7980539736442   0.006898151343889532     0.8000185947090969     0.5473877165044725     0.2686546258730621     0.3595372050042772    0.02884855673567531     0.6910532613975119     0.7798044033513364      0.599715449754948  2.759171839325403e-14 122.1760234238174
2.467879757882959      19.71209860999313      16.15262950865845   0.002809715806796422     0.7221960825994447     -11.64676165466934  3.813321914397115e-05      0.127265254371909  0.0008170949856032364      13.68548626945364      275.7980539736442   0.006898151343889532     0.8000185947090969     0.5473877165044725     0.2686546258730621     0.3595372050042772    0.02884855673567531     0.6910532613975119     0.7798044033513364      0.599715449754948  2.759171839325403e-14 122.1760197737491
2.467879757882959      19.71209860999313      16.15262950865845   0.002809715806796422     0.7221960825994447     -11.64676165466934  3.813321914397115e-05     0.1272652394707478  0.0008171098867644302      13.68548626945364      275.7980539736442   0.006898151343889532     0.8000185947090969     0.5473877165044725     0.2686546258730621     0.3595372050042772    0.02884855673567531     0.6910532613975119     0.7798044033513364      0.599715449754948  2.759171839325403e-14 122.1760202910744
2.467879757882959      19.71209860999313      16.15262950865845   0.002809715806796422     0.7221960825994447     -11.64676165466934  3.813321914397115e-05     0.1272652394707478  0.0008170949856032364      13.68548647338328      275.7980539736442   0.006898151343889532     0.8000185947090969     0.5473877165044725     0.2686546258730621     0.3595372050042772    0.02884855673567531     0.6910532613975119     0.7798044033513364      0.599715449754948  2.759171839325403e-14 122.1760197998938
2.467879757882959      19.71209860999313      16.15262950865845   0.002809715806796422     0.7221960825994447     -11.64676165466934  3.813321914397115e-05     0.1272652394707478  0.0008170949856032364      13.68548626945364      275.7980580833555   0.006898151343889532     0.8000185947090969     0.5473877165044725     0.2686546258730621     0.3595372050042772    0.02884855673567531     0.6910532613975119     0.7798044033513364      0.599715449754948  2.759171839325403e-14 122.1760197872913
2.467879757882959      19.71209860999313      16.15262950865845   0.002809715806796422     0.7221960825994447     -11.64676165466934  3.813321914397115e-05     0.1272652394707478  0.0008170949856032364      13.68548626945364      275.7980539736442   0.006898166245050726     0.8000185947090969     0.5473877165044725     0.2686546258730621     0.3595372050042772    0.02884855673567531     0.6910532613975119     0.7798044033513364      0.599715449754948  2.759171839325403e-14 122.1760197744924
2.467879757882959      19.71209860999313      16.15262950865845   0.002809715806796422     0.7221960825994447     -11.64676165466934  3.813321914397115e-05     0.1272652394707478  0.0008170949856032364      13.68548626945364      275.7980539736442   0.006898151343889532     0.8000186096102581     0.5473877165044725     0.2686546258730621     0.3595372050042772    0.02884855673567531     0.6910532613975119     0.7798044033513364      0.599715449754948  2.759171839325403e-14 122.1760202754671
2.467879757882959      19.71209860999313      16.15262950865845   0.002809715806796422     0.7221960825994447     -11.64676165466934  3.813321914397115e-05     0.1272652394707478  0.0008170949856032364      13.68548626945364      275.7980539736442   0.006898151343889532     0.8000185947090969     0.5473877314056337     0.2686546258730621     0.3595372050042772    0.02884855673567531     0.6910532613975119     0.7798044033513364      0.599715449754948  2.759171839325403e-14 122.1760197939988
2.467879757882959      19.71209860999313      16.15262950865845   0.002809715806796422     0.7221960825994447     -11.64676165466934  3.813321914397115e-05     0.1272652394707478  0.0008170949856032364      13.68548626945364      275.7980539736442   0.006898151343889532     0.8000185947090969     0.5473877165044725     0.2686546407742232     0.3595372050042772    0.02884855673567531     0.6910532613975119     0.7798044033513364      0.599715449754948  2.759171839325403e-14 122.17601979091
2.467879757882959      19.71209860999313      16.15262950865845   0.002809715806796422     0.7221960825994447     -11.64676165466934  3.813321914397115e-05     0.1272652394707478  0.0008170949856032364      13.68548626945364      275.7980539736442   0.006898151343889532     0.8000185947090969     0.5473877165044725     0.2686546258730621     0.3595372199054384    0.02884855673567531     0.6910532613975119     0.7798044033513364      0.599715449754948  2.759171839325403e-14 122.1760197823936
2.467879757882959      19.71209860999313      16.15262950865845   0.002809715806796422     0.7221960825994447     -11.64676165466934  3.813321914397115e-05     0.1272652394707478  0.0008170949856032364      13.68548626945364      275.7980539736442   0.006898151343889532     0.8000185947090969     0.5473877165044725     0.2686546258730621     0.3595372050042772     0.0288485716368365     0.6910532613975119     0.7798044033513364      0.599715449754948  2.759171839325403e-14 122.1760197792131
2.467879757882959      19.71209860999313      16.15262950865845   0.002809715806796422     0.7221960825994447     -11.64676165466934  3.813321914397115e-05     0.1272652394707478  0.0008170949856032364      13.68548626945364      275.7980539736442   0.006898151343889532     0.8000185947090969     0.5473877165044725     0.2686546258730621     0.3595372050042772    0.02884855673567531     0.6910532762986731     0.7798044033513364      0.599715449754948  2.759171839325403e-14 122.1760197791963
2.467879757882959      19.71209860999313      16.15262950865845   0.002809715806796422     0.7221960825994447     -11.64676165466934  3.813321914397115e-05     0.1272652394707478  0.0008170949856032364      13.68548626945364      275.7980539736442   0.006898151343889532     0.8000185947090969     0.5473877165044725     0.2686546258730621     0.3595372050042772    0.02884855673567531     0.6910532613975119     0.7798044182524976      0.599715449754948  2.759171839325403e-14 122.1760197792101
2.467879757882959      19.71209860999313      16.15262950865845   0.002809715806796422     0.7221960825994447     -11.64676165466934  3.813321914397115e-05     0.1272652394707478  0.0008170949856032364      13.68548626945364      275.7980539736442   0.006898151343889532     0.8000185947090969     0.5473877165044725     0.2686546258730621     0.3595372050042772    0.02884855673567531     0.6910532613975119     0.7798044033513364     0.5997154646561091  2.759171839325403e-14 122.1760197792071
2.467879757882959      19.71209860999313      16.15262950865845   0.002809715806796422     0.7221960825994447     -11.64676165466934  3.813321914397115e-05     0.1272652394707478  0.0008170949856032364      13.68548626945364      275.7980539736442   0.006898151343889532     0.8000185947090969     0.5473877165044725     0.2686546258730621     0.3595372050042772    0.02884855673567531     0.6910532613975119     0.7798044033513364      0.599715449754948  1.490118878556605e-08 122.1761189958888
2.466516998305555      19.70638844399567      16.14739478847356   0.002804616511768421     0.7215233263591375     -11.64520189620979   3.63114495164643e-05     0.1273102925222971  0.0008158968887783207      13.66985008186554       275.124284067273   0.006900573066685659     0.8000178027829087     0.5474488554054539     0.2686588225092724     0.3590429879487518    0.02882932771032002     0.6910532613975119     0.7793818976811854     0.5994589316234594  4.188090503978121e-14 122.1835878478585
2.466517035059523      19.70638844399567      16.14739478847356   0.002804616511768421     0.7215233263591375     -11.64520189620979   3.63114495164643e-05     0.1273102925222971  0.0008158968887783207      13.66985008186554       275.124284067273   0.006900573066685659     0.8000178027829087     0.5474488554054539     0.2686588225092724     0.3590429879487518    0.02882932771032002     0.6910532613975119     0.7793818976811854     0.5994589316234594  4.188090503978121e-14 122.1835878847493
2.466516998305555      19.70638873764374      16.14739478847356   0.002804616511768421     0.7215233263591375     -11.64520189620979   3.63114495164643e-05     0.1273102925222971  0.0008158968887783207      13.66985008186554       275.124284067273   0.006900573066685659     0.8000178027829087     0.5474488554054539     0.2686588225092724     0.3590429879487518    0.02882932771032002     0.6910532613975119     0.7793818976811854     0.5994589316234594  4.188090503978121e-14 122.1835878819059
2.466516998305555      19.70638844399567      16.14739502908849   0.002804616511768421     0.7215233263591375     -11.64520189620979   3.63114495164643e-05     0.1273102925222971  0.0008158968887783207      13.66985008186554       275.124284067273   0.006900573066685659     0.8000178027829087     0.5474488554054539     0.2686588225092724     0.3590429879487518    0.02882932771032002     0.6910532613975119     0.7793818976811854     0.5994589316234594  4.188090503978121e-14 122.1835878520094
2.466516998305555      19.70638844399567      16.14739478847356   0.002804631412929615     0.7215233263591375     -11.64520189620979   3.63114495164643e-05     0.1273102925222971  0.0008158968887783207      13.66985008186554       275.124284067273   0.006900573066685659     0.8000178027829087     0.5474488554054539     0.2686588225092724     0.3590429879487518    0.02882932771032002     0.6910532613975119     0.7793818976811854     0.5994589316234594  4.188090503978121e-14 122.183587895969
2.466516998305555      19.70638844399567      16.14739478847356   0.002804616511768421     0.7215233412602987     -11.64520189620979   3.63114495164643e-05     0.1273102925222971  0.0008158968887783207      13.66985008186554       275.124284067273   0.006900573066685659     0.8000178027829087     0.5474488554054539     0.2686588225092724     0.3590429879487518    0.02882932771032002     0.6910532613975119     0.7793818976811854     0.5994589316234594  4.188090503978121e-14 122.1835878558496
2.466516998305555      19.70638844399567      16.14739478847356   0.002804616511768421     0.7215233263591375     -11.64520206973682   3.63114495164643e-05     0.1273102925222971  0.0008158968887783207      13.66985008186554       275.124284067273   0.006900573066685659     0.8000178027829087     0.5474488554054539     0.2686588225092724     0.3590429879487518    0.02882932771032002     0.6910532613975119     0.7793818976811854     0.5994589316234594  4.188090503978121e-14 122.1835878315777
2.466516998305555      19.70638844399567      16.14739478847356   0.002804616511768421     0.7215233263591375     -11.64520189620979  3.632635067765815e-05     0.1273102925222971  0.0008158968887783207      13.66985008186554       275.124284067273   0.006900573066685659     0.8000178027829087     0.5474488554054539     0.2686588225092724     0.3590429879487518    0.02882932771032002     0.6910532613975119     0.7793818976811854     0.5994589316234594  4.188090503978121e-14 122.1835914866368
2.466516998305555      19.70638844399567      16.14739478847356   0.002804616511768421     0.7215233263591375     -11.64520189620979   3.63114495164643e-05     0.1273103074234583  0.0008158968887783207      13.66985008186554       275.124284067273   0.006900573066685659     0.8000178027829087     0.5474488554054539     0.2686588225092724     0.3590429879487518    0.02882932771032002     0.6910532613975119     0.7793818976811854     0.5994589316234594  4.188090503978121e-14 122.1835878355362
2.466516998305555      19.70638844399567      16.14739478847356   0.002804616511768421     0.7215233263591375     -11.64520189620979   3.63114495164643e-05     0.1273102925222971  0.0008159117899395145      13.66985008186554       275.124284067273   0.006900573066685659     0.8000178027829087     0.5474488554054539     0.2686588225092724     0.3590429879487518    0.02882932771032002     0.6910532613975119     0.7793818976811854     0.5994589316234594  4.188090503978121e-14 122.1835879449801
2.466516998305555      19.70638844399567      16.14739478847356   0.002804616511768421     0.7215233263591375     -11.64520189620979   3.63114495164643e-05     0.1273102925222971  0.0008158968887783207      13.66985028556218       275.124284067273   0.006900573066685659     0.8000178027829087     0.5474488554054539     0.2686588225092724     0.3590429879487518    0.02882932771032002     0.6910532613975119     0.7793818976811854     0.5994589316234594  4.188090503978121e-14 122.1835878878925
2.466516998305555      19.70638844399567      16.14739478847356   0.002804616511768421     0.7215233263591375     -11.64520189620979   3.63114495164643e-05     0.1273102925222971  0.0008158968887783207      13.66985008186554      275.1242881669443   0.006900573066685659     0.8000178027829087     0.5474488554054539     0.2686588225092724     0.3590429879487518    0.02882932771032002     0.6910532613975119     0.7793818976811854     0.5994589316234594  4.188090503978121e-14 122.1835878829103
2.466516998305555      19.70638844399567      16.14739478847356   0.002804616511768421     0.7215233263591375     -11.64520189620979   3.63114495164643e-05     0.1273102925222971  0.0008158968887783207      13.66985008186554       275.124284067273   0.006900587967846853     0.8000178027829087     0.5474488554054539     0.2686588225092724     0.3590429879487518    0.02882932771032002     0.6910532613975119     0.7793818976811854     0.5994589316234594  4.188090503978121e-14 122.1835900346315
2.466516998305555      19.70638844399567      16.14739478847356   0.002804616511768421     0.7215233263591375     -11.64520189620979   3.63114495164643e-05     0.1273102925222971  0.0008158968887783207      13.66985008186554       275.124284067273   0.006900573066685659     0.8000178176840699     0.5474488554054539     0.2686588225092724     0.3590429879487518    0.02882932771032002     0.6910532613975119     0.7793818976811854     0.5994589316234594  4.188090503978121e-14 122.1835883504854
2.466516998305555      19.70638844399567      16.14739478847356   0.002804616511768421     0.7215233263591375     -11.64520189620979   3.63114495164643e-05     0.1273102925222971  0.0008158968887783207      13.66985008186554       275.124284067273   0.006900573066685659     0.8000178027829087      0.547448870306615     0.2686588225092724     0.3590429879487518    0.02882932771032002     0.6910532613975119     0.7793818976811854     0.5994589316234594  4.188090503978121e-14 122.1835878481824
2.466516998305555      19.70638844399567      16.14739478847356   0.002804616511768421     0.7215233263591375     -11.64520189620979   3.63114495164643e-05     0.1273102925222971  0.0008158968887783207      13.66985008186554       275.124284067273   0.006900573066685659     0.8000178027829087     0.5474488554054539     0.2686588374104336     0.3590429879487518    0.02882932771032002     0.6910532613975119     0.7793818976811854     0.5994589316234594  4.188090503978121e-14 122.1835879319021
2.466516998305555      19.70638844399567      16.14739478847356   0.002804616511768421     0.7215233263591375     -11.64520189620979   3.63114495164643e-05     0.1273102925222971  0.0008158968887783207      13.66985008186554       275.124284067273   0.006900573066685659     0.8000178027829087     0.5474488554054539     0.2686588225092724      0.359043002849913    0.02882932771032002     0.6910532613975119     0.7793818976811854     0.5994589316234594  4.188090503978121e-14 122.1835878577973
2.466516998305555      19.70638844399567      16.14739478847356   0.002804616511768421     0.7215233263591375     -11.64520189620979   3.63114495164643e-05     0.1273102925222971  0.0008158968887783207      13.66985008186554       275.124284067273   0.006900573066685659     0.8000178027829087     0.5474488554054539     0.2686588225092724     0.3590429879487518    0.02882934261148121     0.6910532613975119     0.7793818976811854     0.5994589316234594  4.188090503978121e-14 122.1835878502446
2.466516998305555      19.70638844399567      16.14739478847356   0.002804616511768421     0.7215233263591375     -11.64520189620979   3.63114495164643e-05     0.1273102925222971  0.0008158968887783207      13.66985008186554       275.124284067273   0.006900573066685659     0.8000178027829087     0.5474488554054539     0.2686588225092724     0.3590429879487518    0.02882932771032002     0.6910532762986731     0.7793818976811854     0.5994589316234594  4.188090503978121e-14 122.1835878478585
2.466516998305555      19.70638844399567      16.14739478847356   0.002804616511768421     0.7215233263591375     -11.64520189620979   3.63114495164643e-05     0.1273102925222971  0.0008158968887783207      13.66985008186554       275.124284067273   0.006900573066685659     0.8000178027829087     0.5474488554054539     0.2686588225092724     0.3590429879487518    0.02882932771032002     0.6910532613975119     0.7793819125823466     0.5994589316234594  4.188090503978121e-14 122.1835878488269
2.466516998305555      19.70638844399567      16.14739478847356   0.002804616511768421     0.7215233263591375     -11.64520189620979   3.63114495164643e-05     0.1273102925222971  0.0008158968887783207      13.66985008186554       275.124284067273   0.006900573066685659     0.8000178027829087     0.5474488554054539     0.2686588225092724     0.3590429879487518    0.02882932771032002     0.6910532613975119     0.7793818976811854     0.5994589465246206  4.188090503978121e-14 122.1835878478653
2.466516998305555      19.70638844399567      16.14739478847356   0.002804616511768421     0.7215233263591375     -11.64520189620979   3.63114495164643e-05     0.1273102925222971  0.0008158968887783207      13.66985008186554       275.124284067273   0.006900573066685659     0.8000178027829087     0.5474488554054539     0.2686588225092724     0.3590429879487518    0.02882932771032002     0.6910532613975119     0.7793818976811854     0.5994589316234594   1.49012030747527e-08 122.1836870635862
2.467517724844785      19.71066846596713        16.151320939283   0.002808402659004236      0.722016968849749     -11.64637457623119  3.740871475673166e-05     0.1272870705555359  0.0008159911269509816      13.68153859187542      275.6296601409787   0.006899961954877874     0.8000183789138528      0.547387290203612     0.2686495811869203     0.3594114694522684    0.02884375037535395     0.6910532613975119     0.7796987965351795     0.5996513321663111  4.251111638727639e-14 122.1778484594452
2.467517761613665      19.71066846596713        16.151320939283   0.002808402659004236      0.722016968849749     -11.64637457623119  3.740871475673166e-05     0.1272870705555359  0.0008159911269509816      13.68153859187542      275.6296601409787   0.006899961954877874     0.8000183789138528      0.547387290203612     0.2686495811869203     0.3594114694522684    0.02884375037535395     0.6910532613975119     0.7796987965351795     0.5996513321663111  4.251111638727639e-14 122.1778484408673
2.467517724844785      19.71066875967897        16.151320939283   0.002808402659004236      0.722016968849749     -11.64637457623119  3.740871475673166e-05     0.1272870705555359  0.0008159911269509816      13.68153859187542      275.6296601409787   0.006899961954877874     0.8000183789138528      0.547387290203612     0.2686495811869203     0.3594114694522684    0.02884375037535395     0.6910532613975119     0.7796987965351795     0.5996513321663111  4.251111638727639e-14 122.1778484917615
2.467517724844785      19.71066846596713      16.15132117995644   0.002808402659004236      0.722016968849749     -11.64637457623119  3.740871475673166e-05     0.1272870705555359  0.0008159911269509816      13.68153859187542      275.6296601409787   0.006899961954877874     0.8000183789138528      0.547387290203612     0.2686495811869203     0.3594114694522684    0.02884375037535395     0.6910532613975119     0.7796987965351795     0.5996513321663111  4.251111638727639e-14 122.1778484647071
2.467517724844785      19.71066846596713        16.151320939283    0.00280841756016543      0.722016968849749     -11.64637457623119  3.740871475673166e-05     0.1272870705555359  0.0008159911269509816      13.68153859187542      275.6296601409787   0.006899961954877874     0.8000183789138528      0.547387290203612     0.2686495811869203     0.3594114694522684    0.02884375037535395     0.6910532613975119     0.7796987965351795     0.5996513321663111  4.251111638727639e-14 122.177848479254
2.467517724844785      19.71066846596713        16.151320939283   0.002808402659004236     0.7220169837509102     -11.64637457623119  3.740871475673166e-05     0.1272870705555359  0.0008159911269509816      13.68153859187542      275.6296601409787   0.006899961954877874     0.8000183789138528      0.547387290203612     0.2686495811869203     0.3594114694522684    0.02884375037535395     0.6910532613975119     0.7796987965351795     0.5996513321663111  4.251111638727639e-14 122.1778484659473
2.467517724844785      19.71066846596713        16.151320939283   0.002808402659004236      0.722016968849749      -11.6463747497757  3.740871475673166e-05     0.1272870705555359  0.0008159911269509816      13.68153859187542      275.6296601409787   0.006899961954877874     0.8000183789138528      0.547387290203612     0.2686495811869203     0.3594114694522684    0.02884375037535395     0.6910532613975119     0.7796987965351795     0.5996513321663111  4.251111638727639e-14 122.1778484342778
2.467517724844785      19.71066846596713        16.151320939283   0.002808402659004236      0.722016968849749     -11.64637457623119  3.742361591792551e-05     0.1272870705555359  0.0008159911269509816      13.68153859187542      275.6296601409787   0.006899961954877874     0.8000183789138528      0.547387290203612     0.2686495811869203     0.3594114694522684    0.02884375037535395     0.6910532613975119     0.7796987965351795     0.5996513321663111  4.251111638727639e-14 122.177852051288
2.467517724844785      19.71066846596713        16.151320939283   0.002808402659004236      0.722016968849749     -11.64637457623119  3.740871475673166e-05     0.1272870854566971  0.0008159911269509816      13.68153859187542      275.6296601409787   0.006899961954877874     0.8000183789138528      0.547387290203612     0.2686495811869203     0.3594114694522684    0.02884375037535395     0.6910532613975119     0.7796987965351795     0.5996513321663111  4.251111638727639e-14 122.1778484425836
2.467517724844785      19.71066846596713        16.151320939283   0.002808402659004236      0.722016968849749     -11.64637457623119  3.740871475673166e-05     0.1272870705555359  0.0008160060281121754      13.68153859187542      275.6296601409787   0.006899961954877874     0.8000183789138528      0.547387290203612     0.2686495811869203     0.3594114694522684    0.02884375037535395     0.6910532613975119     0.7796987965351795     0.5996513321663111  4.251111638727639e-14 122.1778485733959
2.467517724844785      19.71066846596713        16.151320939283   0.002808402659004236      0.722016968849749     -11.64637457623119  3.740871475673166e-05     0.1272870705555359  0.0008159911269509816      13.68153879574623      275.6296601409787   0.006899961954877874     0.8000183789138528      0.547387290203612     0.2686495811869203     0.3594114694522684    0.02884375037535395     0.6910532613975119     0.7796987965351795     0.5996513321663111  4.251111638727639e-14 122.177848440187
2.467517724844785      19.71066846596713        16.151320939283   0.002808402659004236      0.722016968849749     -11.64637457623119  3.740871475673166e-05     0.1272870705555359  0.0008159911269509816      13.68153859187542      275.6296642481808   0.006899961954877874     0.8000183789138528      0.547387290203612     0.2686495811869203     0.3594114694522684    0.02884375037535395     0.6910532613975119     0.7796987965351795     0.5996513321663111  4.251111638727639e-14 122.1778484113599
2.467517724844785      19.71066846596713        16.151320939283   0.002808402659004236      0.722016968849749     -11.64637457623119  3.740871475673166e-05     0.1272870705555359  0.0008159911269509816      13.68153859187542      275.6296601409787   0.006899976856039068     0.8000183789138528      0.547387290203612     0.2686495811869203     0.3594114694522684    0.02884375037535395     0.6910532613975119     0.7796987965351795     0.5996513321663111  4.251111638727639e-14 122.1778500894781
2.467517724844785      19.71066846596713        16.151320939283   0.002808402659004236      0.722016968849749     -11.64637457623119  3.740871475673166e-05     0.1272870705555359  0.0008159911269509816      13.68153859187542      275.6296601409787   0.006899961954877874     0.8000183938150139      0.547387290203612     0.2686495811869203     0.3594114694522684    0.02884375037535395     0.6910532613975119     0.7796987965351795     0.5996513321663111  4.251111638727639e-14 122.1778489533675
2.467517724844785      19.71066846596713        16.151320939283   0.002808402659004236      0.722016968849749     -11.64637457623119  3.740871475673166e-05     0.1272870705555359  0.0008159911269509816      13.68153859187542      275.6296601409787   0.006899961954877874     0.8000183789138528     0.5473873051047732     0.2686495811869203     0.3594114694522684    0.02884375037535395     0.6910532613975119     0.7796987965351795     0.5996513321663111  4.251111638727639e-14 122.1778484622421
2.467517724844785      19.71066846596713        16.151320939283   0.002808402659004236      0.722016968849749     -11.64637457623119  3.740871475673166e-05     0.1272870705555359  0.0008159911269509816      13.68153859187542      275.6296601409787   0.006899961954877874     0.8000183789138528      0.547387290203612     0.2686495960880815     0.3594114694522684    0.02884375037535395     0.6910532613975119     0.7796987965351795     0.5996513321663111  4.251111638727639e-14 122.1778485078789
2.467517724844785      19.71066846596713        16.151320939283   0.002808402659004236      0.722016968849749     -11.64637457623119  3.740871475673166e-05     0.1272870705555359  0.0008159911269509816      13.68153859187542      275.6296601409787   0.006899961954877874     0.8000183789138528      0.547387290203612     0.2686495811869203     0.3594114843534296    0.02884375037535395     0.6910532613975119     0.7796987965351795     0.5996513321663111  4.251111638727639e-14 122.1778484637941
2.467517724844785      19.71066846596713        16.151320939283   0.002808402659004236      0.722016968849749     -11.64637457623119  3.740871475673166e-05     0.1272870705555359  0.0008159911269509816      13.68153859187542      275.6296601409787   0.006899961954877874     0.8000183789138528      0.547387290203612     0.2686495811869203     0.3594114694522684    0.02884376527651514     0.6910532613975119     0.7796987965351795     0.5996513321663111  4.251111638727639e-14 122.1778484594378
2.467517724844785      19.71066846596713        16.151320939283   0.002808402659004236      0.722016968849749     -11.64637457623119  3.740871475673166e-05     0.1272870705555359  0.0008159911269509816      13.68153859187542      275.6296601409787   0.006899961954877874     0.8000183789138528      0.547387290203612     0.2686495811869203     0.3594114694522684    0.02884375037535395     0.6910532762986731     0.7796987965351795     0.5996513321663111  4.251111638727639e-14 122.1778484594452
2.467517724844785      19.71066846596713        16.151320939283   0.002808402659004236      0.722016968849749     -11.64637457623119  3.740871475673166e-05     0.1272870705555359  0.0008159911269509816      13.68153859187542      275.6296601409787   0.006899961954877874     0.8000183789138528      0.547387290203612     0.2686495811869203     0.3594114694522684    0.02884375037535395     0.6910532613975119     0.7796988114363407     0.5996513321663111  4.251111638727639e-14 122.1778484594467
2.467517724844785      19.71066846596713        16.151320939283   0.002808402659004236      0.722016968849749     -11.64637457623119  3.740871475673166e-05     0.1272870705555359  0.0008159911269509816      13.68153859187542      275.6296601409787   0.006899961954877874     0.8000183789138528      0.547387290203612     0.2686495811869203     0.3594114694522684    0.02884375037535395     0.6910532613975119     0.7796987965351795     0.5996513470674723  4.251111638727639e-14 122.1778484594394
2.467517724844785      19.71066846596713        16.151320939283   0.002808402659004236      0.722016968849749     -11.64637457623119  3.740871475673166e-05     0.1272870705555359  0.0008159911269509816      13.68153859187542      275.6296601409787   0.006899961954877874     0.8000183789138528      0.547387290203612     0.2686495811869203     0.3594114694522684    0.02884375037535395     0.6910532613975119     0.7796987965351795     0.5996513321663111  1.490120370496404e-08 122.177947669272
2.467767976168384      19.71173861466357      16.15230260398698   0.002809349385392052     0.7221404145410481     -11.64666777923161  3.768353643839134e-05     0.1272812458584822  0.0008160160940390268      13.68446116550375      275.7560204470514   0.006899807052697379      0.800018522996359     0.5473719243425058     0.2686472811977352     0.3595036055746477    0.02884735650729657     0.6910532613975119     0.7797780314809714     0.5996994385143364   4.26779551605908e-14 122.1764339060977
2.467768012940992      19.71173861466357      16.15230260398698   0.002809349385392052     0.7221404145410481     -11.64666777923161  3.768353643839134e-05     0.1272812458584822  0.0008160160940390268      13.68446116550375      275.7560204470514   0.006899807052697379      0.800018522996359     0.5473719243425058     0.2686472811977352     0.3595036055746477    0.02884735650729657     0.6910532613975119     0.7797780314809714     0.5996994385143364   4.26779551605908e-14 122.1764338779899
2.467767976168384      19.71173890839137      16.15230260398698   0.002809349385392052     0.7221404145410481     -11.64666777923161  3.768353643839134e-05     0.1272812458584822  0.0008160160940390268      13.68446116550375      275.7560204470514   0.006899807052697379      0.800018522996359     0.5473719243425058     0.2686472811977352     0.3595036055746477    0.02884735650729657     0.6910532613975119     0.7797780314809714     0.5996994385143364   4.26779551605908e-14 122.176433937747
2.467767976168384      19.71173861466357      16.15230284467504   0.002809349385392052     0.7221404145410481     -11.64666777923161  3.768353643839134e-05     0.1272812458584822  0.0008160160940390268      13.68446116550375      275.7560204470514   0.006899807052697379      0.800018522996359     0.5473719243425058     0.2686472811977352     0.3595036055746477    0.02884735650729657     0.6910532613975119     0.7797780314809714     0.5996994385143364   4.26779551605908e-14 122.1764339056757
2.467767976168384      19.71173861466357      16.15230260398698   0.002809364286553246     0.7221404145410481     -11.64666777923161  3.768353643839134e-05     0.1272812458584822  0.0008160160940390268      13.68446116550375      275.7560204470514   0.006899807052697379      0.800018522996359     0.5473719243425058     0.2686472811977352     0.3595036055746477    0.02884735650729657     0.6910532613975119     0.7797780314809714     0.5996994385143364   4.26779551605908e-14 122.176433920097
2.467767976168384      19.71173861466357      16.15230260398698   0.002809349385392052     0.7221404294422092     -11.64666777923161  3.768353643839134e-05     0.1272812458584822  0.0008160160940390268      13.68446116550375      275.7560204470514   0.006899807052697379      0.800018522996359     0.5473719243425058     0.2686472811977352     0.3595036055746477    0.02884735650729657     0.6910532613975119     0.7797780314809714     0.5996994385143364   4.26779551605908e-14 122.1764339009668
2.467767976168384      19.71173861466357      16.15230260398698   0.002809349385392052     0.7221404145410481     -11.64666795278049  3.768353643839134e-05     0.1272812458584822  0.0008160160940390268      13.68446116550375      275.7560204470514   0.006899807052697379      0.800018522996359     0.5473719243425058     0.2686472811977352     0.3595036055746477    0.02884735650729657     0.6910532613975119     0.7797780314809714     0.5996994385143364   4.26779551605908e-14 122.1764338851727
2.467767976168384      19.71173861466357      16.15230260398698   0.002809349385392052     0.7221404145410481     -11.64666777923161  3.769843759958519e-05     0.1272812458584822  0.0008160160940390268      13.68446116550375      275.7560204470514   0.006899807052697379      0.800018522996359     0.5473719243425058     0.2686472811977352     0.3595036055746477    0.02884735650729657     0.6910532613975119     0.7797780314809714     0.5996994385143364   4.26779551605908e-14 122.1764374885254
2.467767976168384      19.71173861466357      16.15230260398698   0.002809349385392052     0.7221404145410481     -11.64666777923161  3.768353643839134e-05     0.1272812607596434  0.0008160160940390268      13.68446116550375      275.7560204470514   0.006899807052697379      0.800018522996359     0.5473719243425058     0.2686472811977352     0.3595036055746477    0.02884735650729657     0.6910532613975119     0.7797780314809714     0.5996994385143364   4.26779551605908e-14 122.1764338827938
2.467767976168384      19.71173861466357      16.15230260398698   0.002809349385392052     0.7221404145410481     -11.64666777923161  3.768353643839134e-05     0.1272812458584822  0.0008160309952002207      13.68446116550375      275.7560204470514   0.006899807052697379      0.800018522996359     0.5473719243425058     0.2686472811977352     0.3595036055746477    0.02884735650729657     0.6910532613975119     0.7797780314809714     0.5996994385143364   4.26779551605908e-14 122.1764340052462
2.467767976168384      19.71173861466357      16.15230260398698   0.002809349385392052     0.7221404145410481     -11.64666777923161  3.768353643839134e-05     0.1272812458584822  0.0008160160940390268      13.68446136941812      275.7560204470514   0.006899807052697379      0.800018522996359     0.5473719243425058     0.2686472811977352     0.3595036055746477    0.02884735650729657     0.6910532613975119     0.7797780314809714     0.5996994385143364   4.26779551605908e-14 122.1764339071688
2.467767976168384      19.71173861466357      16.15230260398698   0.002809349385392052     0.7221404145410481     -11.64666777923161  3.768353643839134e-05     0.1272812458584822  0.0008160160940390268      13.68446116550375      275.7560245561363   0.006899807052697379      0.800018522996359     0.5473719243425058     0.2686472811977352     0.3595036055746477    0.02884735650729657     0.6910532613975119     0.7797780314809714     0.5996994385143364   4.26779551605908e-14 122.1764338593554
2.467767976168384      19.71173861466357      16.15230260398698   0.002809349385392052     0.7221404145410481     -11.64666777923161  3.768353643839134e-05     0.1272812458584822  0.0008160160940390268      13.68446116550375      275.7560204470514   0.006899821953858573      0.800018522996359     0.5473719243425058     0.2686472811977352     0.3595036055746477    0.02884735650729657     0.6910532613975119     0.7797780314809714     0.5996994385143364   4.26779551605908e-14 122.1764353934082
2.467767976168384      19.71173861466357      16.15230260398698   0.002809349385392052     0.7221404145410481     -11.64666777923161  3.768353643839134e-05     0.1272812458584822  0.0008160160940390268      13.68446116550375      275.7560204470514   0.006899807052697379     0.8000185378975202     0.5473719243425058     0.2686472811977352     0.3595036055746477    0.02884735650729657     0.6910532613975119     0.7797780314809714     0.5996994385143364   4.26779551605908e-14 122.1764343898233
2.467767976168384      19.71173861466357      16.15230260398698   0.002809349385392052     0.7221404145410481     -11.64666777923161  3.768353643839134e-05     0.1272812458584822  0.0008160160940390268      13.68446116550375      275.7560204470514   0.006899807052697379      0.800018522996359      0.547371939243667     0.2686472811977352     0.3595036055746477    0.02884735650729657     0.6910532613975119     0.7797780314809714     0.5996994385143364   4.26779551605908e-14 122.1764338865834
2.467767976168384      19.71173861466357      16.15230260398698   0.002809349385392052     0.7221404145410481     -11.64666777923161  3.768353643839134e-05     0.1272812458584822  0.0008160160940390268      13.68446116550375      275.7560204470514   0.006899807052697379      0.800018522996359     0.5473719243425058     0.2686472960988964     0.3595036055746477    0.02884735650729657     0.6910532613975119     0.7797780314809714     0.5996994385143364   4.26779551605908e-14 122.176433943153
2.467767976168384      19.71173861466357      16.15230260398698   0.002809349385392052     0.7221404145410481     -11.64666777923161  3.768353643839134e-05     0.1272812458584822  0.0008160160940390268      13.68446116550375      275.7560204470514   0.006899807052697379      0.800018522996359     0.5473719243425058     0.2686472811977352     0.3595036204758089    0.02884735650729657     0.6910532613975119     0.7797780314809714     0.5996994385143364   4.26779551605908e-14 122.176433905518
2.467767976168384      19.71173861466357      16.15230260398698   0.002809349385392052     0.7221404145410481     -11.64666777923161  3.768353643839134e-05     0.1272812458584822  0.0008160160940390268      13.68446116550375      275.7560204470514   0.006899807052697379      0.800018522996359     0.5473719243425058     0.2686472811977352     0.3595036055746477    0.02884737140845776     0.6910532613975119     0.7797780314809714     0.5996994385143364   4.26779551605908e-14 122.1764339060876
2.467767976168384      19.71173861466357      16.15230260398698   0.002809349385392052     0.7221404145410481     -11.64666777923161  3.768353643839134e-05     0.1272812458584822  0.0008160160940390268      13.68446116550375      275.7560204470514   0.006899807052697379      0.800018522996359     0.5473719243425058     0.2686472811977352     0.3595036055746477    0.02884735650729657     0.6910532762986731     0.7797780314809714     0.5996994385143364   4.26779551605908e-14 122.1764339060977
2.467767976168384      19.71173861466357      16.15230260398698   0.002809349385392052     0.7221404145410481     -11.64666777923161  3.768353643839134e-05     0.1272812458584822  0.0008160160940390268      13.68446116550375      275.7560204470514   0.006899807052697379      0.800018522996359     0.5473719243425058     0.2686472811977352     0.3595036055746477    0.02884735650729657     0.6910532613975119     0.7797780463821326     0.5996994385143364   4.26779551605908e-14 122.1764339060984
2.467767976168384      19.71173861466357      16.15230260398698   0.002809349385392052     0.7221404145410481     -11.64666777923161  3.768353643839134e-05     0.1272812458584822  0.0008160160940390268      13.68446116550375      275.7560204470514   0.006899807052697379      0.800018522996359     0.5473719243425058     0.2686472811977352     0.3595036055746477    0.02884735650729657     0.6910532613975119     0.7797780314809714     0.5996994534154976   4.26779551605908e-14 122.1764339060878
2.467767976168384      19.71173861466357      16.15230260398698   0.002809349385392052     0.7221404145410481     -11.64666777923161  3.768353643839134e-05     0.1272812458584822  0.0008160160940390268      13.68446116550375      275.7560204470514   0.006899807052697379      0.800018522996359     0.5473719243425058     0.2686472811977352     0.3595036055746477    0.02884735650729657     0.6910532613975119     0.7797780314809714     0.5996994385143364  1.490120387180282e-08 122.176533114333
2.467830817204885      19.71200671973339      16.15254852358513   0.002809586821996584      0.722171415978848     -11.64674121051082  3.775426985695603e-05     0.1272797125838148  0.0008160279891742793      13.68519358089471       275.787675083064   0.006899759796048864     0.8000185592159104     0.5473681851614761     0.2686467477533125     0.3595267022244629     0.0288482598861642     0.6910532613975119     0.7797978807762618     0.5997114897257503  4.275696153418758e-14 122.1760806629225
2.46783085397843      19.71200671973339      16.15254852358513   0.002809586821996584      0.722171415978848     -11.64674121051082  3.775426985695603e-05     0.1272797125838148  0.0008160279891742793      13.68519358089471       275.787675083064   0.006899759796048864     0.8000185592159104     0.5473681851614761     0.2686467477533125     0.3595267022244629     0.0288482598861642     0.6910532613975119     0.7797978807762618     0.5997114897257503  4.275696153418758e-14 122.1760806521382
2.467830817204885      19.71200701346518      16.15254852358513   0.002809586821996584      0.722171415978848     -11.64674121051082  3.775426985695603e-05     0.1272797125838148  0.0008160279891742793      13.68519358089471       275.787675083064   0.006899759796048864     0.8000185592159104     0.5473681851614761     0.2686467477533125     0.3595267022244629     0.0288482598861642     0.6910532613975119     0.7797978807762618     0.5997114897257503  4.275696153418758e-14 122.1760807037536
2.467830817204885      19.71200671973339      16.15254876427686   0.002809586821996584      0.722171415978848     -11.64674121051082  3.775426985695603e-05     0.1272797125838148  0.0008160279891742793      13.68519358089471       275.787675083064   0.006899759796048864     0.8000185592159104     0.5473681851614761     0.2686467477533125     0.3595267022244629     0.0288482598861642     0.6910532613975119     0.7797978807762618     0.5997114897257503  4.275696153418758e-14 122.1760806720454
2.467830817204885      19.71200671973339      16.15254852358513   0.002809601723157778      0.722171415978848     -11.64674121051082  3.775426985695603e-05     0.1272797125838148  0.0008160279891742793      13.68519358089471       275.787675083064   0.006899759796048864     0.8000185592159104     0.5473681851614761     0.2686467477533125     0.3595267022244629     0.0288482598861642     0.6910532613975119     0.7797978807762618     0.5997114897257503  4.275696153418758e-14 122.1760806813182
2.467830817204885      19.71200671973339      16.15254852358513   0.002809586821996584     0.7221714308800092     -11.64674121051082  3.775426985695603e-05     0.1272797125838148  0.0008160279891742793      13.68519358089471       275.787675083064   0.006899759796048864     0.8000185592159104     0.5473681851614761     0.2686467477533125     0.3595267022244629     0.0288482598861642     0.6910532613975119     0.7797978807762618     0.5997114897257503  4.275696153418758e-14 122.176080665857
2.467830817204885      19.71200671973339      16.15254852358513   0.002809586821996584      0.722171415978848     -11.64674138406079  3.775426985695603e-05     0.1272797125838148  0.0008160279891742793      13.68519358089471       275.787675083064   0.006899759796048864     0.8000185592159104     0.5473681851614761     0.2686467477533125     0.3595267022244629     0.0288482598861642     0.6910532613975119     0.7797978807762618     0.5997114897257503  4.275696153418758e-14 122.1760806373021
2.467830817204885      19.71200671973339      16.15254852358513   0.002809586821996584      0.722171415978848     -11.64674121051082  3.776917101814988e-05     0.1272797125838148  0.0008160279891742793      13.68519358089471       275.787675083064   0.006899759796048864     0.8000185592159104     0.5473681851614761     0.2686467477533125     0.3595267022244629     0.0288482598861642     0.6910532613975119     0.7797978807762618     0.5997114897257503  4.275696153418758e-14 122.1760842509744
2.467830817204885      19.71200671973339      16.15254852358513   0.002809586821996584      0.722171415978848     -11.64674121051082  3.775426985695603e-05      0.127279727484976  0.0008160279891742793      13.68519358089471       275.787675083064   0.006899759796048864     0.8000185592159104     0.5473681851614761     0.2686467477533125     0.3595267022244629     0.0288482598861642     0.6910532613975119     0.7797978807762618     0.5997114897257503  4.275696153418758e-14 122.1760806463394
2.467830817204885      19.71200671973339      16.15254852358513   0.002809586821996584      0.722171415978848     -11.64674121051082  3.775426985695603e-05     0.1272797125838148  0.0008160428903354731      13.68519358089471       275.787675083064   0.006899759796048864     0.8000185592159104     0.5473681851614761     0.2686467477533125     0.3595267022244629     0.0288482598861642     0.6910532613975119     0.7797978807762618     0.5997114897257503  4.275696153418758e-14 122.1760807783454
2.467830817204885      19.71200671973339      16.15254852358513   0.002809586821996584      0.722171415978848     -11.64674121051082  3.775426985695603e-05     0.1272797125838148  0.0008160279891742793      13.68519378481998       275.787675083064   0.006899759796048864     0.8000185592159104     0.5473681851614761     0.2686467477533125     0.3595267022244629     0.0288482598861642     0.6910532613975119     0.7797978807762618     0.5997114897257503  4.275696153418758e-14 122.1760806488866
2.467830817204885      19.71200671973339      16.15254852358513   0.002809586821996584      0.722171415978848     -11.64674121051082  3.775426985695603e-05     0.1272797125838148  0.0008160279891742793      13.68519358089471      275.7876791926205   0.006899759796048864     0.8000185592159104     0.5473681851614761     0.2686467477533125     0.3595267022244629     0.0288482598861642     0.6910532613975119     0.7797978807762618     0.5997114897257503  4.275696153418758e-14 122.1760806191439
2.467830817204885      19.71200671973339      16.15254852358513   0.002809586821996584      0.722171415978848     -11.64674121051082  3.775426985695603e-05     0.1272797125838148  0.0008160279891742793      13.68519358089471       275.787675083064   0.006899774697210058     0.8000185592159104     0.5473681851614761     0.2686467477533125     0.3595267022244629     0.0288482598861642     0.6910532613975119     0.7797978807762618     0.5997114897257503  4.275696153418758e-14 122.1760821150228
2.467830817204885      19.71200671973339      16.15254852358513   0.002809586821996584      0.722171415978848     -11.64674121051082  3.775426985695603e-05     0.1272797125838148  0.0008160279891742793      13.68519358089471       275.787675083064   0.006899759796048864     0.8000185741170716     0.5473681851614761     0.2686467477533125     0.3595267022244629     0.0288482598861642     0.6910532613975119     0.7797978807762618     0.5997114897257503  4.275696153418758e-14 122.1760811572089
2.467830817204885      19.71200671973339      16.15254852358513   0.002809586821996584      0.722171415978848     -11.64674121051082  3.775426985695603e-05     0.1272797125838148  0.0008160279891742793      13.68519358089471       275.787675083064   0.006899759796048864     0.8000185592159104     0.5473682000626373     0.2686467477533125     0.3595267022244629     0.0288482598861642     0.6910532613975119     0.7797978807762618     0.5997114897257503  4.275696153418758e-14 122.1760806645766
2.467830817204885      19.71200671973339      16.15254852358513   0.002809586821996584      0.722171415978848     -11.64674121051082  3.775426985695603e-05     0.1272797125838148  0.0008160279891742793      13.68519358089471       275.787675083064   0.006899759796048864     0.8000185592159104     0.5473681851614761     0.2686467626544737     0.3595267022244629     0.0288482598861642     0.6910532613975119     0.7797978807762618     0.5997114897257503  4.275696153418758e-14 122.1760807164973
2.467830817204885      19.71200671973339      16.15254852358513   0.002809586821996584      0.722171415978848     -11.64674121051082  3.775426985695603e-05     0.1272797125838148  0.0008160279891742793      13.68519358089471       275.787675083064   0.006899759796048864     0.8000185592159104     0.5473681851614761     0.2686467477533125     0.3595267171256241     0.0288482598861642     0.6910532613975119     0.7797978807762618     0.5997114897257503  4.275696153418758e-14 122.1760806737507
2.467830817204885      19.71200671973339      16.15254852358513   0.002809586821996584      0.722171415978848     -11.64674121051082  3.775426985695603e-05     0.1272797125838148  0.0008160279891742793      13.68519358089471       275.787675083064   0.006899759796048864     0.8000185592159104     0.5473681851614761     0.2686467477533125     0.3595267022244629    0.02884827478732539     0.6910532613975119     0.7797978807762618     0.5997114897257503  4.275696153418758e-14 122.1760806629161
2.467830817204885      19.71200671973339      16.15254852358513   0.002809586821996584      0.722171415978848     -11.64674121051082  3.775426985695603e-05     0.1272797125838148  0.0008160279891742793      13.68519358089471       275.787675083064   0.006899759796048864     0.8000185592159104     0.5473681851614761     0.2686467477533125     0.3595267022244629     0.0288482598861642     0.6910532762986731     0.7797978807762618     0.5997114897257503  4.275696153418758e-14 122.1760806629225
2.467830817204885      19.71200671973339      16.15254852358513   0.002809586821996584      0.722171415978848     -11.64674121051082  3.775426985695603e-05     0.1272797125838148  0.0008160279891742793      13.68519358089471       275.787675083064   0.006899759796048864     0.8000185592159104     0.5473681851614761     0.2686467477533125     0.3595267022244629     0.0288482598861642     0.6910532613975119      0.779797895677423     0.5997114897257503  4.275696153418758e-14 122.1760806629226
2.467830817204885      19.71200671973339      16.15254852358513   0.002809586821996584      0.722171415978848     -11.64674121051082  3.775426985695603e-05     0.1272797125838148  0.0008160279891742793      13.68519358089471       275.787675083064   0.006899759796048864     0.8000185592159104     0.5473681851614761     0.2686467477533125     0.3595267022244629     0.0288482598861642     0.6910532613975119     0.7797978807762618     0.5997115046269115  4.275696153418758e-14 122.1760806629141
2.467830817204885      19.71200671973339      16.15254852358513   0.002809586821996584      0.722171415978848     -11.64674121051082  3.775426985695603e-05     0.1272797125838148  0.0008160279891742793      13.68519358089471       275.787675083064   0.006899759796048864     0.8000185592159104     0.5473681851614761     0.2686467477533125     0.3595267022244629     0.0288482598861642     0.6910532613975119     0.7797978807762618     0.5997114897257503  1.490120395080919e-08 122.1761798707861
2.467847760457397      19.71207608918209      16.15261207039118   0.002809649444201795     0.7221797876542692     -11.64676009223491  3.778142238970656e-05     0.1272789678301816  0.0008160575899519267      13.68538412545673      275.7958536586845   0.006899707837319844     0.8000185691632473     0.5473677370311423     0.2686468108749811     0.3595327427911609     0.0288484933074625     0.6910532613975119     0.7798030095777095     0.5997146036016405  4.295237754239037e-14 122.1759887308742
2.467847797231194      19.71207608918209      16.15261207039118   0.002809649444201795     0.7221797876542692     -11.64676009223491  3.778142238970656e-05     0.1272789678301816  0.0008160575899519267      13.68538412545673      275.7958536586845   0.006899707837319844     0.8000185691632473     0.5473677370311423     0.2686468108749811     0.3595327427911609     0.0288484933074625     0.6910532613975119     0.7798030095777095     0.5997146036016405  4.295237754239037e-14 122.1759887174097
2.467847760457397      19.71207638291491      16.15261207039118   0.002809649444201795     0.7221797876542692     -11.64676009223491  3.778142238970656e-05     0.1272789678301816  0.0008160575899519267      13.68538412545673      275.7958536586845   0.006899707837319844     0.8000185691632473     0.5473677370311423     0.2686468108749811     0.3595327427911609     0.0288484933074625     0.6910532613975119     0.7798030095777095     0.5997146036016405  4.295237754239037e-14 122.1759887626405
2.467847760457397      19.71207608918209      16.15261231108385   0.002809649444201795     0.7221797876542692     -11.64676009223491  3.778142238970656e-05     0.1272789678301816  0.0008160575899519267      13.68538412545673      275.7958536586845   0.006899707837319844     0.8000185691632473     0.5473677370311423     0.2686468108749811     0.3595327427911609     0.0288484933074625     0.6910532613975119     0.7798030095777095     0.5997146036016405  4.295237754239037e-14 122.1759887433387
2.467847760457397      19.71207608918209      16.15261207039118   0.002809664345362989     0.7221797876542692     -11.64676009223491  3.778142238970656e-05     0.1272789678301816  0.0008160575899519267      13.68538412545673      275.7958536586845   0.006899707837319844     0.8000185691632473     0.5473677370311423     0.2686468108749811     0.3595327427911609     0.0288484933074625     0.6910532613975119     0.7798030095777095     0.5997146036016405  4.295237754239037e-14 122.1759887478115
2.467847760457397      19.71207608918209      16.15261207039118   0.002809649444201795     0.7221798025554304     -11.64676009223491  3.778142238970656e-05     0.1272789678301816  0.0008160575899519267      13.68538412545673      275.7958536586845   0.006899707837319844     0.8000185691632473     0.5473677370311423     0.2686468108749811     0.3595327427911609     0.0288484933074625     0.6910532613975119     0.7798030095777095     0.5997146036016405  4.295237754239037e-14 122.1759887305431
2.467847760457397      19.71207608918209      16.15261207039118   0.002809649444201795     0.7221797876542692     -11.64676026578516  3.778142238970656e-05     0.1272789678301816  0.0008160575899519267      13.68538412545673      275.7958536586845   0.006899707837319844     0.8000185691632473     0.5473677370311423     0.2686468108749811     0.3595327427911609     0.0288484933074625     0.6910532613975119     0.7798030095777095     0.5997146036016405  4.295237754239037e-14 122.1759887111059
2.467847760457397      19.71207608918209      16.15261207039118   0.002809649444201795     0.7221797876542692     -11.64676009223491  3.779632355090041e-05     0.1272789678301816  0.0008160575899519267      13.68538412545673      275.7958536586845   0.006899707837319844     0.8000185691632473     0.5473677370311423     0.2686468108749811     0.3595327427911609     0.0288484933074625     0.6910532613975119     0.7798030095777095     0.5997146036016405  4.295237754239037e-14 122.1759923177239
2.467847760457397      19.71207608918209      16.15261207039118   0.002809649444201795     0.7221797876542692     -11.64676009223491  3.778142238970656e-05     0.1272789827313428  0.0008160575899519267      13.68538412545673      275.7958536586845   0.006899707837319844     0.8000185691632473     0.5473677370311423     0.2686468108749811     0.3595327427911609     0.0288484933074625     0.6910532613975119     0.7798030095777095     0.5997146036016405  4.295237754239037e-14 122.1759887016031
2.467847760457397      19.71207608918209      16.15261207039118   0.002809649444201795     0.7221797876542692     -11.64676009223491  3.778142238970656e-05     0.1272789678301816  0.0008160724911131206      13.68538412545673      275.7958536586845   0.006899707837319844     0.8000185691632473     0.5473677370311423     0.2686468108749811     0.3595327427911609     0.0288484933074625     0.6910532613975119     0.7798030095777095     0.5997146036016405  4.295237754239037e-14 122.1759888586172
2.467847760457397      19.71207608918209      16.15261207039118   0.002809649444201795     0.7221797876542692     -11.64676009223491  3.778142238970656e-05     0.1272789678301816  0.0008160575899519267      13.68538432938484      275.7958536586845   0.006899707837319844     0.8000185691632473     0.5473677370311423     0.2686468108749811     0.3595327427911609     0.0288484933074625     0.6910532613975119     0.7798030095777095     0.5997146036016405  4.295237754239037e-14 122.1759887339538
2.467847760457397      19.71207608918209      16.15261207039118   0.002809649444201795     0.7221797876542692     -11.64676009223491  3.778142238970656e-05     0.1272789678301816  0.0008160575899519267      13.68538412545673      275.7958577683629   0.006899707837319844     0.8000185691632473     0.5473677370311423     0.2686468108749811     0.3595327427911609     0.0288484933074625     0.6910532613975119     0.7798030095777095     0.5997146036016405  4.295237754239037e-14 122.1759887069038
2.467847760457397      19.71207608918209      16.15261207039118   0.002809649444201795     0.7221797876542692     -11.64676009223491  3.778142238970656e-05     0.1272789678301816  0.0008160575899519267      13.68538412545673      275.7958536586845   0.006899722738481038     0.8000185691632473     0.5473677370311423     0.2686468108749811     0.3595327427911609     0.0288484933074625     0.6910532613975119     0.7798030095777095     0.5997146036016405  4.295237754239037e-14 122.1759901316187
2.467847760457397      19.71207608918209      16.15261207039118   0.002809649444201795     0.7221797876542692     -11.64676009223491  3.778142238970656e-05     0.1272789678301816  0.0008160575899519267      13.68538412545673      275.7958536586845   0.006899707837319844     0.8000185840644085     0.5473677370311423     0.2686468108749811     0.3595327427911609     0.0288484933074625     0.6910532613975119     0.7798030095777095     0.5997146036016405  4.295237754239037e-14 122.175989219652
2.467847760457397      19.71207608918209      16.15261207039118   0.002809649444201795     0.7221797876542692     -11.64676009223491  3.778142238970656e-05     0.1272789678301816  0.0008160575899519267      13.68538412545673      275.7958536586845   0.006899707837319844     0.8000185691632473     0.5473677519323035     0.2686468108749811     0.3595327427911609     0.0288484933074625     0.6910532613975119     0.7798030095777095     0.5997146036016405  4.295237754239037e-14 122.1759887376725
2.467847760457397      19.71207608918209      16.15261207039118   0.002809649444201795     0.7221797876542692     -11.64676009223491  3.778142238970656e-05     0.1272789678301816  0.0008160575899519267      13.68538412545673      275.7958536586845   0.006899707837319844     0.8000185691632473     0.5473677370311423     0.2686468257761422     0.3595327427911609     0.0288484933074625     0.6910532613975119     0.7798030095777095     0.5997146036016405  4.295237754239037e-14 122.1759887721317
2.467847760457397      19.71207608918209      16.15261207039118   0.002809649444201795     0.7221797876542692     -11.64676009223491  3.778142238970656e-05     0.1272789678301816  0.0008160575899519267      13.68538412545673      275.7958536586845   0.006899707837319844     0.8000185691632473     0.5473677370311423     0.2686468108749811     0.3595327576923221     0.0288484933074625     0.6910532613975119     0.7798030095777095     0.5997146036016405  4.295237754239037e-14 122.1759887391828
2.467847760457397      19.71207608918209      16.15261207039118   0.002809649444201795     0.7221797876542692     -11.64676009223491  3.778142238970656e-05     0.1272789678301816  0.0008160575899519267      13.68538412545673      275.7958536586845   0.006899707837319844     0.8000185691632473     0.5473677370311423     0.2686468108749811     0.3595327427911609    0.02884850820862369     0.6910532613975119     0.7798030095777095     0.5997146036016405  4.295237754239037e-14 122.1759887308774
2.467847760457397      19.71207608918209      16.15261207039118   0.002809649444201795     0.7221797876542692     -11.64676009223491  3.778142238970656e-05     0.1272789678301816  0.0008160575899519267      13.68538412545673      275.7958536586845   0.006899707837319844     0.8000185691632473     0.5473677370311423     0.2686468108749811     0.3595327427911609     0.0288484933074625     0.6910532762986731     0.7798030095777095     0.5997146036016405  4.295237754239037e-14 122.1759887308742
2.467847760457397      19.71207608918209      16.15261207039118   0.002809649444201795     0.7221797876542692     -11.64676009223491  3.778142238970656e-05     0.1272789678301816  0.0008160575899519267      13.68538412545673      275.7958536586845   0.006899707837319844     0.8000185691632473     0.5473677370311423     0.2686468108749811     0.3595327427911609     0.0288484933074625     0.6910532613975119     0.7798030244788707     0.5997146036016405  4.295237754239037e-14 122.1759887308749
2.467847760457397      19.71207608918209      16.15261207039118   0.002809649444201795     0.7221797876542692     -11.64676009223491  3.778142238970656e-05     0.1272789678301816  0.0008160575899519267      13.68538412545673      275.7958536586845   0.006899707837319844     0.8000185691632473     0.5473677370311423     0.2686468108749811     0.3595327427911609     0.0288484933074625     0.6910532613975119     0.7798030095777095     0.5997146185028017  4.295237754239037e-14 122.1759887308822
2.467847760457397      19.71207608918209      16.15261207039118   0.002809649444201795     0.7221797876542692     -11.64676009223491  3.778142238970656e-05     0.1272789678301816  0.0008160575899519267      13.68538412545673      275.7958536586845   0.006899707837319844     0.8000185691632473     0.5473677370311423     0.2686468108749811     0.3595327427911609     0.0288484933074625     0.6910532613975119     0.7798030095777095     0.5997146036016405   1.49012041462252e-08 122.176087938883
2.467852922989205      19.71199520738805      16.15248572990593   0.002809589267747457     0.7221784324877525     -11.64670949051977  3.775014717368806e-05     0.1272833014694005  0.0008160444477360372      13.68534518929748      275.7958825675723   0.006898340250519307     0.8000185613325941     0.5473661969098828     0.2686455332829013     0.3595324168895933    0.02884846368918159     0.6910532613975119     0.7798028582395011      0.599713085383881  4.234017575497452e-14 122.1759045986461
2.467852959763079      19.71199520738805      16.15248572990593   0.002809589267747457     0.7221784324877525     -11.64670949051977  3.775014717368806e-05     0.1272833014694005  0.0008160444477360372      13.68534518929748      275.7958825675723   0.006898340250519307     0.8000185613325941     0.5473661969098828     0.2686455332829013     0.3595324168895933    0.02884846368918159     0.6910532613975119     0.7798028582395011      0.599713085383881  4.234017575497452e-14 122.1759046661328
2.467852922989205      19.71199550111966      16.15248572990593   0.002809589267747457     0.7221784324877525     -11.64670949051977  3.775014717368806e-05     0.1272833014694005  0.0008160444477360372      13.68534518929748      275.7958825675723   0.006898340250519307     0.8000185613325941     0.5473661969098828     0.2686455332829013     0.3595324168895933    0.02884846368918159     0.6910532613975119     0.7798028582395011      0.599713085383881  4.234017575497452e-14 122.1759046259225
2.467852922989205      19.71199520738805      16.15248597059673   0.002809589267747457     0.7221784324877525     -11.64670949051977  3.775014717368806e-05     0.1272833014694005  0.0008160444477360372      13.68534518929748      275.7958825675723   0.006898340250519307     0.8000185613325941     0.5473661969098828     0.2686455332829013     0.3595324168895933    0.02884846368918159     0.6910532613975119     0.7798028582395011      0.599713085383881  4.234017575497452e-14 122.1759046066616
2.467852922989205      19.71199520738805      16.15248572990593   0.002809604168908651     0.7221784324877525     -11.64670949051977  3.775014717368806e-05     0.1272833014694005  0.0008160444477360372      13.68534518929748      275.7958825675723   0.006898340250519307     0.8000185613325941     0.5473661969098828     0.2686455332829013     0.3595324168895933    0.02884846368918159     0.6910532613975119     0.7798028582395011      0.599713085383881  4.234017575497452e-14 122.1759046828542
2.467852922989205      19.71199520738805      16.15248572990593   0.002809589267747457     0.7221784473889137     -11.64670949051977  3.775014717368806e-05     0.1272833014694005  0.0008160444477360372      13.68534518929748      275.7958825675723   0.006898340250519307     0.8000185613325941     0.5473661969098828     0.2686455332829013     0.3595324168895933    0.02884846368918159     0.6910532613975119     0.7798028582395011      0.599713085383881  4.234017575497452e-14 122.1759045947563
2.467852922989205      19.71199520738805      16.15248572990593   0.002809589267747457     0.7221784324877525     -11.64670966406926  3.775014717368806e-05     0.1272833014694005  0.0008160444477360372      13.68534518929748      275.7958825675723   0.006898340250519307     0.8000185613325941     0.5473661969098828     0.2686455332829013     0.3595324168895933    0.02884846368918159     0.6910532613975119     0.7798028582395011      0.599713085383881  4.234017575497452e-14 122.1759045738781
2.467852922989205      19.71199520738805      16.15248572990593   0.002809589267747457     0.7221784324877525     -11.64670949051977   3.77650483348819e-05     0.1272833014694005  0.0008160444477360372      13.68534518929748      275.7958825675723   0.006898340250519307     0.8000185613325941     0.5473661969098828     0.2686455332829013     0.3595324168895933    0.02884846368918159     0.6910532613975119     0.7798028582395011      0.599713085383881  4.234017575497452e-14 122.1759081291364
2.467852922989205      19.71199520738805      16.15248572990593   0.002809589267747457     0.7221784324877525     -11.64670949051977  3.775014717368806e-05     0.1272833163705617  0.0008160444477360372      13.68534518929748      275.7958825675723   0.006898340250519307     0.8000185613325941     0.5473661969098828     0.2686455332829013     0.3595324168895933    0.02884846368918159     0.6910532613975119     0.7798028582395011      0.599713085383881  4.234017575497452e-14 122.1759045933082
2.467852922989205      19.71199520738805      16.15248572990593   0.002809589267747457     0.7221784324877525     -11.64670949051977  3.775014717368806e-05     0.1272833014694005   0.000816059348897231      13.68534518929748      275.7958825675723   0.006898340250519307     0.8000185613325941     0.5473661969098828     0.2686455332829013     0.3595324168895933    0.02884846368918159     0.6910532613975119     0.7798028582395011      0.599713085383881  4.234017575497452e-14 122.1759047388706
2.467852922989205      19.71199520738805      16.15248572990593   0.002809589267747457     0.7221784324877525     -11.64670949051977  3.775014717368806e-05     0.1272833014694005  0.0008160444477360372      13.68534539322502      275.7958825675723   0.006898340250519307     0.8000185613325941     0.5473661969098828     0.2686455332829013     0.3595324168895933    0.02884846368918159     0.6910532613975119     0.7798028582395011      0.599713085383881  4.234017575497452e-14 122.1759045753354
2.467852922989205      19.71199520738805      16.15248572990593   0.002809589267747457     0.7221784324877525     -11.64670949051977  3.775014717368806e-05     0.1272833014694005  0.0008160444477360372      13.68534518929748      275.7958866772512   0.006898340250519307     0.8000185613325941     0.5473661969098828     0.2686455332829013     0.3595324168895933    0.02884846368918159     0.6910532613975119     0.7798028582395011      0.599713085383881  4.234017575497452e-14 122.1759045683993
2.467852922989205      19.71199520738805      16.15248572990593   0.002809589267747457     0.7221784324877525     -11.64670949051977  3.775014717368806e-05     0.1272833014694005  0.0008160444477360372      13.68534518929748      275.7958825675723   0.006898355151680501     0.8000185613325941     0.5473661969098828     0.2686455332829013     0.3595324168895933    0.02884846368918159     0.6910532613975119     0.7798028582395011      0.599713085383881  4.234017575497452e-14 122.175904579168
2.467852922989205      19.71199520738805      16.15248572990593   0.002809589267747457     0.7221784324877525     -11.64670949051977  3.775014717368806e-05     0.1272833014694005  0.0008160444477360372      13.68534518929748      275.7958825675723   0.006898340250519307     0.8000185762337553     0.5473661969098828     0.2686455332829013     0.3595324168895933    0.02884846368918159     0.6910532613975119     0.7798028582395011      0.599713085383881  4.234017575497452e-14 122.1759050976449
[truncated: 3,969 more chars]
